# Supplementary material for: A MAFG-lncRNA axis links systemic nutrient abundance to hepatic glucose metabolism
Source: Nat Commun. 2020 Jan 31;11:644. doi: 10.1038/s41467-020-14323-y (PMC6994702; doi:10.1038/s41467-020-14323-y)
Supplement: Supplementary file 3 — Supplementary Data 1 [file 41467_2020_14323_MOESM3_ESM.xlsx]

## Sheet: attr_table.biotypes
RNA-Sequencing of livers from Control Diet (CD) or High-fat-diet (HFD)-fed C57BL/6N mice
tracking_id	nearest_ref_id	gene_short_name	test_id	gene_id	gene	locus	sample_1	sample_2	status_x	value_1	value_2	log2(fold_change)	test_stat	p_value	q_value	significant	av	ensembl_gene_id	ensembl_transcript_id	ensembl_peptide_id	description	chromosome_name	start_position	end_position	strand	band	transcript_start	transcript_end	transcription_start_site	transcript_length	transcript_tsl	transcript_gencode_basic	transcript_version	version	transcript_status	status_y	transcript_source	source	transcript_biotype	gene_biotype	percentage_gc_content	transcript_count	external_transcript_source_name	external_transcript_name	external_gene_source	external_gene_name
TCONS_00000001	ENSMUST00000193812	4933401J01Rik	TCONS_00000001	XLOC_000001	4933401J01Rik	1:3073252-3074322	NCD	HFD	NOTEST	0	0	0	0	1	1	no	0	ENSMUSG00000102693	ENSMUST00000193812		RIKEN cDNA 4933401J01 gene [Source:MGI Symbol;Acc:MGI:1918292]	1	3073253	3074322	1	A1	3073253	3074322	3073253	1070	tslNA	GENCODE basic	1	1	KNOWN	KNOWN	havana	havana	TEC	TEC	34.21	1	MGI transcript name	4933401J01Rik-001	MGI Symbol	4933401J01Rik
TCONS_00000002	ENSMUST00000082908	Gm26206	TCONS_00000002	XLOC_000002	Gm26206	1:3102015-3102125	NCD	HFD	NOTEST	0	0	0	0	1	1	no	0	ENSMUSG00000064842	ENSMUST00000082908		predicted gene, 26206 [Source:MGI Symbol;Acc:MGI:5455983]	1	3102016	3102125	1	A1	3102016	3102125	3102016	110	tslNA	GENCODE basic	1	1	KNOWN	KNOWN	ensembl	ensembl	snRNA	snRNA	36.36	1	MGI transcript name	Gm26206-201	MGI Symbol	Gm26206
TCONS_00000003	ENSMUST00000192857	Gm18956	TCONS_00000003	XLOC_000003	Gm18956	1:3205900-3671498	NCD	HFD	NOTEST	0	0	0	0	1	1	no	0	ENSMUSG00000102851	ENSMUST00000192857		predicted gene, 18956 [Source:MGI Symbol;Acc:MGI:5011141]	1	3252757	3253236	1	A1	3252757	3253236	3252757	480	tslNA	GENCODE basic	1	1	KNOWN	KNOWN	havana	havana	processed_pseudogene	processed_pseudogene	39.79	1	MGI transcript name	Gm18956-001	MGI Symbol	Gm18956
TCONS_00000004	ENSMUST00000161581	Gm1992	TCONS_00000004	XLOC_000004	Gm1992	1:3205900-3671498	NCD	HFD	NOTEST	0	0	0	0	1	1	no	0	ENSMUSG00000089699	ENSMUST00000161581		predicted gene 1992 [Source:MGI Symbol;Acc:MGI:3780162]	1	3466587	3513553	1	A1	3466587	3513553	3466587	250	tsl3	GENCODE basic	1	1	KNOWN	KNOWN	havana	havana	antisense	antisense	39.27	1	MGI transcript name	Gm1992-001	MGI Symbol	Gm1992
TCONS_00000005	ENSMUST00000192183	Gm7341	TCONS_00000005	XLOC_000005	Gm7341	1:3205900-3671498	NCD	HFD	NOTEST	0.0128591	0.0134613	0.0660209	0	1	1	no	0.0131602	ENSMUSG00000103147	ENSMUST00000192183		predicted gene 7341 [Source:MGI Symbol;Acc:MGI:3648497]	1	3531795	3532720	1	A1	3531795	3532720	3531795	926	tslNA	GENCODE basic	1	1	KNOWN	KNOWN	havana	havana	processed_pseudogene	processed_pseudogene	49.89	1	MGI transcript name	Gm7341-001	MGI Symbol	Gm7341
TCONS_00000006	ENSMUST00000193244	Gm10568	TCONS_00000006	XLOC_000006	Gm10568	1:3680154-3681788	NCD	HFD	NOTEST	0	0	0	0	1	1	no	0	ENSMUSG00000102348	ENSMUST00000193244		predicted gene 10568 [Source:MGI Symbol;Acc:MGI:3642703]	1	3680155	3681788	1	A1	3680155	3681788	3680155	1634	tslNA	GENCODE basic	1	1	KNOWN	KNOWN	havana	havana	TEC	TEC	36.47	1	MGI transcript name	Gm10568-001	MGI Symbol	Gm10568
TCONS_00000007	ENSMUST00000194454	Gm38385	TCONS_00000007	XLOC_000007	Gm38385	1:3752009-3754360	NCD	HFD	NOTEST	0	0	0	0	1	1	no	0	ENSMUSG00000102592	ENSMUST00000194454		predicted gene, 38385 [Source:MGI Symbol;Acc:MGI:5611613]	1	3752010	3754360	1	A1	3752010	3754360	3752010	2351	tslNA	GENCODE basic	1	1	KNOWN	KNOWN	havana	havana	TEC	TEC	42.58	1	MGI transcript name	Gm38385-001	MGI Symbol	Gm38385
TCONS_00000008	ENSMUST00000194935	Gm37587	TCONS_00000008	XLOC_000008	Gm37587	1:4490634-4499558	NCD	HFD	OK	0.424321	0.478412	0.173099	0.395998	0.4932	0.998081	no	0.451367	ENSMUSG00000104238	ENSMUST00000194935		predicted gene, 37587 [Source:MGI Symbol;Acc:MGI:5610815]	1	4496551	4499558	1	A1	4497474	4499558	4497474	475	tsl3	GENCODE basic	1	1	KNOWN	KNOWN	havana	havana	antisense	processed_transcript	46.84	2	MGI transcript name	Gm37587-001	MGI Symbol	Gm37587
TCONS_00000011	ENSMUST00000195361	Gm7357	TCONS_00000011	XLOC_000009	Gm7357	1:4522904-4527040	NCD	HFD	NOTEST	0	0	0	0	1	1	no	0	ENSMUSG00000102269	ENSMUST00000195361		predicted gene 7357 [Source:MGI Symbol;Acc:MGI:3643257]	1	4522905	4526737	1	A1	4522905	4526737	4522905	2991	tslNA	GENCODE basic	1	1	KNOWN	KNOWN	havana	havana	processed_pseudogene	processed_pseudogene	52.8	1	MGI transcript name	Gm7357-001	MGI Symbol	Gm7357
TCONS_00000012	ENSMUST00000180019	Gm22307	TCONS_00000012	XLOC_000010	Gm22307	1:4529016-4529123	NCD	HFD	NOTEST	0	0	0	0	1	1	no	0	ENSMUSG00000096126	ENSMUST00000180019		predicted gene, 22307 [Source:MGI Symbol;Acc:MGI:5452084]	1	4529017	4529123	1	A1	4529017	4529123	4529017	107	tslNA	GENCODE basic	1	1	KNOWN	KNOWN	ensembl	ensembl	snRNA	snRNA	44.86	1	MGI transcript name	Gm22307-201	MGI Symbol	Gm22307
TCONS_00000013	ENSMUST00000192738	Gm7369	TCONS_00000013	XLOC_000011	Gm7369	1:4610470-4611406	NCD	HFD	NOTEST	0.014793	0	-inf	0	1	1	no	0.0073965	ENSMUSG00000102735	ENSMUST00000192738		predicted gene 7369 [Source:MGI Symbol;Acc:MGI:3643485]	1	4610471	4611406	1	A1	4610471	4611406	4610471	936	tslNA	GENCODE basic	1	1	KNOWN	KNOWN	havana	havana	processed_pseudogene	processed_pseudogene	45.62	1	MGI transcript name	Gm7369-001	MGI Symbol	Gm7369
TCONS_00000014	ENSMUST00000182774	Gm6085	TCONS_00000014	XLOC_000012	Gm6085	1:4687933-4689420	NCD	HFD	OK	0.306213	0.187844	-0.704999	-0.7262	0.21125	0.998081	no	0.247029	ENSMUSG00000098104	ENSMUST00000182774		predicted gene 6085 [Source:MGI Symbol;Acc:MGI:3646770]	1	4687934	4689403	-1	A1	4687934	4689403	4689403	1470	tslNA	GENCODE basic	1	1	KNOWN	KNOWN	havana	havana	processed_pseudogene	processed_pseudogene	58.1	1	MGI transcript name	Gm6085-001	MGI Symbol	Gm6085
TCONS_00000015	ENSMUST00000193658	Gm6123	TCONS_00000015	XLOC_000013	Gm6123	1:4768415-4787448	NCD	HFD	OK	1.05897	0.779056	-0.442867	-1.09345	0.06055	0.681126	no	0.919013	ENSMUSG00000103922	ENSMUST00000193658		predicted gene 6123 [Source:MGI Symbol;Acc:MGI:3647047]	1	4771131	4772199	1	A1	4771131	4772199	4771131	1069	tslNA	GENCODE basic	1	1	KNOWN	KNOWN	havana	havana	processed_pseudogene	processed_pseudogene	48.92	1	MGI transcript name	Gm6123-001	MGI Symbol	Gm6123
TCONS_00000017	ENSMUST00000115529	Lypla1	TCONS_00000017	XLOC_000014	Lypla1	1:4807787-4908856	NCD	HFD	OK	0.234212	0.220008	-0.0902606	-0.0140023	0.947	0.998081	no	0.22711	ENSMUSG00000025903	ENSMUST00000115529	ENSMUSP00000111191	lysophospholipase 1 [Source:MGI Symbol;Acc:MGI:1344588]	1	4807788	4848410	1	A1	4807911	4845352	4807911	930	tsl2	GENCODE basic	7	14	KNOWN	KNOWN	havana	ensembl_havana	protein_coding	protein_coding	41.08	8	MGI transcript name	Lypla1-008	MGI Symbol	Lypla1
TCONS_00000033	ENSMUST00000144339	Gm16041	TCONS_00000033	XLOC_000015	Gm16041	1:4909575-5162529	NCD	HFD	NOTEST	0.00969004	0	-inf	0	1	1	no	0.00484502	ENSMUSG00000085623	ENSMUST00000144339		predicted gene 16041 [Source:MGI Symbol;Acc:MGI:3801909]	1	4970857	4976820	1	A1	4970857	4976820	4970857	3725	tsl1	GENCODE basic	1	1	KNOWN	KNOWN	havana	havana	antisense	antisense	41.16	1	MGI transcript name	Gm16041-001	MGI Symbol	Gm16041
TCONS_00000034	ENSMUST00000169520	Gm17101	TCONS_00000034	XLOC_000016	Gm17101	1:4909575-5162529	NCD	HFD	NOTEST	0	0	0	0	1	1	no	0	ENSMUSG00000091665	ENSMUST00000169520		predicted gene 17101 [Source:MGI Symbol;Acc:MGI:4937928]	1	5063060	5064647	1	A1	5063060	5064647	5063060	1588	tslNA	GENCODE basic	1	1	KNOWN	KNOWN	havana	havana	processed_pseudogene	processed_pseudogene	39.23	1	MGI transcript name	Gm17101-001	MGI Symbol	Gm17101
TCONS_00000035	ENSMUST00000192847	Atp6v1h	TCONS_00000035	XLOC_000017	Atp6v1h	1:4909575-5162529	NCD	HFD	OK	0.140531	0.238776	0.764772	0.18663	0.74215	0.998081	no	0.189653	ENSMUSG00000033793	ENSMUST00000192847	ENSMUSP00000141636	ATPase, H+ transporting, lysosomal V1 subunit H [Source:MGI Symbol;Acc:MGI:1914864]	1	5070018	5162529	1	A1	5070018	5162340	5070018	1662	tsl5	GENCODE basic	5	12	KNOWN	KNOWN	havana	ensembl_havana	protein_coding	protein_coding	39.86	8	MGI transcript name	Atp6v1h-003	MGI Symbol	Atp6v1h
TCONS_00000045	ENSMUST00000193241	Gm37567	TCONS_00000045	XLOC_000018	Gm37567	1:5307738-5310017	NCD	HFD	NOTEST	0.00315224	0	-inf	0	1	1	no	0.00157612	ENSMUSG00000104046	ENSMUST00000193241		predicted gene, 37567 [Source:MGI Symbol;Acc:MGI:5610795]	1	5307739	5310017	1	A1	5307739	5310017	5307739	2279	tslNA	GENCODE basic	1	1	KNOWN	KNOWN	havana	havana	TEC	TEC	44.36	1	MGI transcript name	Gm37567-001	MGI Symbol	Gm37567
TCONS_00000046	ENSMUST00000194850	Gm38264	TCONS_00000046	XLOC_000019	Gm38264	1:5403546-5405578	NCD	HFD	NOTEST	0	0	0	0	1	1	no	0	ENSMUSG00000102907	ENSMUST00000194850		predicted gene, 38264 [Source:MGI Symbol;Acc:MGI:5611492]	1	5403547	5405578	1	A1	5403547	5405578	5403547	2032	tslNA	GENCODE basic	1	1	KNOWN	KNOWN	havana	havana	TEC	TEC	36.17	1	MGI transcript name	Gm38264-001	MGI Symbol	Gm38264
TCONS_00000047	ENSMUST00000192685	Oprk1	TCONS_00000047	XLOC_000020	Oprk1	1:5588465-5606131	NCD	HFD	NOTEST	0	0	0	0	1	1	no	0	ENSMUSG00000025905	ENSMUST00000192685		opioid receptor, kappa 1 [Source:MGI Symbol;Acc:MGI:97439]	1	5588466	5606131	1	A1	5588466	5591311	5588466	2846	tslNA		1	13	KNOWN	KNOWN	havana	ensembl_havana	retained_intron	protein_coding	38.99	5	MGI transcript name	Oprk1-005	MGI Symbol	Oprk1
TCONS_00000054	-	-	TCONS_00000054	XLOC_000021	-	1:6195271-6197603	NCD	HFD	NOTEST	0.0828267	0.190546	1.20197	0	1	1	no	0.136686
TCONS_00000055	-	-	TCONS_00000055	XLOC_000022	-	1:6197993-6203609	NCD	HFD	OK	0.164719	0.269958	0.712732	1.27646	0.02665	0.421937	no	0.217338
TCONS_00000056	ENSMUST00000159906	Rb1cc1	TCONS_00000056	XLOC_000023	Rb1cc1	1:6206196-6276648	NCD	HFD	NOTEST	2.45942e-50	0.0557792	160.634	0	1	1	no	0.0278896	ENSMUSG00000025907	ENSMUST00000159906	ENSMUSP00000125396	RB1-inducible coiled-coil 1 [Source:MGI Symbol;Acc:MGI:1341850]	1	6206197	6276648	1	A1	6206197	6234311	6206197	656	tsl2		7	14	KNOWN	KNOWN	havana	ensembl_havana	protein_coding	protein_coding	38.04	16	MGI transcript name	Rb1cc1-009	MGI Symbol	Rb1cc1
TCONS_00000080	ENSMUST00000133144	Fam150a	TCONS_00000080	XLOC_000024	Fam150a	1:6359217-6394731	NCD	HFD	NOTEST	0	0	0	0	1	1	no	0	ENSMUSG00000087247	ENSMUST00000133144	ENSMUSP00000137420	family with sequence similarity 150, member A [Source:MGI Symbol;Acc:MGI:3645495]	1	6359218	6394731	1	A1	6359218	6394731	6359218	971	tsl1	GENCODE basic	3	3	KNOWN	KNOWN	ensembl_havana	ensembl_havana	protein_coding	protein_coding	40.78	1	MGI transcript name	Fam150a-001	MGI Symbol	Fam150a
TCONS_00000081	ENSMUST00000193588	Gm2147	TCONS_00000081	XLOC_000025	Gm2147	1:6359217-6394731	NCD	HFD	NOTEST	0	0	0	0	1	1	no	0	ENSMUSG00000103355	ENSMUST00000193588		predicted gene 2147 [Source:MGI Symbol;Acc:MGI:3780316]	1	6380394	6381032	1	A1	6380394	6381032	6380394	639	tslNA	GENCODE basic	1	1	KNOWN	KNOWN	havana	havana	processed_pseudogene	processed_pseudogene	43.04	1	MGI transcript name	Gm2147-001	MGI Symbol	Gm2147
TCONS_00000082	ENSMUST00000140079	St18	TCONS_00000082	XLOC_000026	St18	1:6487230-6860940	NCD	HFD	NOTEST	1.31234e-12	0.015949	33.5006	0	1	1	no	0.0079745	ENSMUSG00000033740	ENSMUST00000140079	ENSMUSP00000118322	suppression of tumorigenicity 18 [Source:MGI Symbol;Acc:MGI:2446700]	1	6487231	6860940	1	A1	6487231	6860934	6487231	5892	tsl1	GENCODE basic	7	17	KNOWN	KNOWN	havana	ensembl_havana	protein_coding	protein_coding	38.75	13	MGI transcript name	St18-004	MGI Symbol	St18
TCONS_00000097	ENSMUST00000194393	Gm7449	TCONS_00000097	XLOC_000027	Gm7449	1:6910559-6911222	NCD	HFD	NOTEST	0	0	0	0	1	1	no	0	ENSMUSG00000104385	ENSMUST00000194393		predicted gene 7449 [Source:MGI Symbol;Acc:MGI:3647895]	1	6910560	6911222	1	A1	6910560	6911222	6910560	663	tslNA	GENCODE basic	1	1	KNOWN	KNOWN	havana	havana	processed_pseudogene	processed_pseudogene	43.89	1	MGI transcript name	Gm7449-001	MGI Symbol	Gm7449
TCONS_00000098	ENSMUST00000194605	Gm37108	TCONS_00000098	XLOC_000028	Gm37108	1:6916558-6923588	NCD	HFD	NOTEST	0	0	0	0	1	1	no	0	ENSMUSG00000102135	ENSMUST00000194605		predicted gene, 37108 [Source:MGI Symbol;Acc:MGI:5610336]	1	6916559	6923588	1	A1	6916559	6923588	6916559	626	tslNA	GENCODE basic	1	1	KNOWN	KNOWN	havana	havana	processed_pseudogene	processed_pseudogene	42.55	1	MGI transcript name	Gm37108-001	MGI Symbol	Gm37108
TCONS_00000099	ENSMUST00000191703	Gm37275	TCONS_00000099	XLOC_000029	Gm37275	1:6929758-6929788	NCD	HFD	NOTEST	0	0	0	0	1	1	no	0	ENSMUSG00000103282	ENSMUST00000191703		predicted gene, 37275 [Source:MGI Symbol;Acc:MGI:5610503]	1	6929759	6929788	1	A1	6929759	6929788	6929759	30	tslNA	GENCODE basic	1	1	KNOWN	KNOWN	havana	havana	processed_pseudogene	processed_pseudogene	46.67	1	MGI transcript name	Gm37275-001	MGI Symbol	Gm37275
TCONS_00000100	ENSMUST00000193423	Gm37225	TCONS_00000100	XLOC_000030	Gm37225	1:6998216-6998541	NCD	HFD	NOTEST	0	0	0	0	1	1	no	0	ENSMUSG00000102534	ENSMUST00000193423		predicted gene, 37225 [Source:MGI Symbol;Acc:MGI:5610453]	1	6998217	6998541	1	A1	6998217	6998541	6998217	325	tslNA	GENCODE basic	1	1	KNOWN	KNOWN	havana	havana	processed_pseudogene	processed_pseudogene	51.38	1	MGI transcript name	Gm37225-001	MGI Symbol	Gm37225
TCONS_00000101	ENSMUST00000191883	Gm37489	TCONS_00000101	XLOC_000031	Gm37489	1:7013761-7013920	NCD	HFD	NOTEST	0	0	0	0	1	1	no	0	ENSMUSG00000102213	ENSMUST00000191883		predicted gene, 37489 [Source:MGI Symbol;Acc:MGI:5610717]	1	7013762	7013920	1	A1	7013762	7013920	7013762	159	tslNA	GENCODE basic	1	1	KNOWN	KNOWN	havana	havana	processed_pseudogene	processed_pseudogene	64.78	1	MGI transcript name	Gm37489-001	MGI Symbol	Gm37489
TCONS_00000102	ENSMUST00000195648	Gm5694	TCONS_00000102	XLOC_000032	Gm5694	1:7035914-7037217	NCD	HFD	NOTEST	0	0	0	0	1	1	no	0	ENSMUSG00000103629	ENSMUST00000195648		predicted gene 5694 [Source:MGI Symbol;Acc:MGI:3645764]	1	7035915	7037217	1	A1	7035915	7037217	7035915	641	tslNA	GENCODE basic	1	1	KNOWN	KNOWN	havana	havana	processed_pseudogene	processed_pseudogene	42.13	1	MGI transcript name	Gm5694-001	MGI Symbol	Gm5694
TCONS_00000103	ENSMUST00000061280	Pcmtd1	TCONS_00000103	XLOC_000033	Pcmtd1	1:7088877-7176615	NCD	HFD	NOTEST	8.23653e-137	3.10737e-146	-31.3037	0	1	1	no	4.11827e-137	ENSMUSG00000051285	ENSMUST00000061280	ENSMUSP00000059261	protein-L-isoaspartate (D-aspartate) O-methyltransferase domain containing 1 [Source:MGI Symbol;Acc:MGI:2441773]	1	7088920	7173628	1	A1	7088920	7173628	7088920	5232	tsl1	GENCODE basic	16	17	KNOWN	KNOWN	ensembl_havana	ensembl_havana	protein_coding	protein_coding	39.03	8	MGI transcript name	Pcmtd1-001	MGI Symbol	Pcmtd1
TCONS_00000114	ENSMUST00000194854	Gm38372	TCONS_00000114	XLOC_000034	Gm38372	1:7088877-7176615	NCD	HFD	NOTEST	0	0	0	0	1	1	no	0	ENSMUSG00000103509	ENSMUST00000194854		predicted gene, 38372 [Source:MGI Symbol;Acc:MGI:5611600]	1	7148110	7152137	1	A1	7148110	7152137	7148110	4028	tslNA	GENCODE basic	1	1	KNOWN	KNOWN	havana	havana	TEC	TEC	37.54	1	MGI transcript name	Gm38372-001	MGI Symbol	Gm38372
TCONS_00000121	ENSMUST00000029124	Gm9826	TCONS_00000121	XLOC_000035	Gm9826	1:7177738-7179037	NCD	HFD	NOTEST	0	0	0	0	1	1	no	0	ENSMUSG00000048538	ENSMUST00000029124		predicted gene 9826 [Source:MGI Symbol;Acc:MGI:3642725]	1	7177739	7179037	1	A1	7177739	7179037	7177739	1299	tslNA	GENCODE basic	7	7	KNOWN	KNOWN	ensembl_havana	ensembl_havana	processed_pseudogene	processed_pseudogene	55.2	1	MGI transcript name	Gm9826-001	MGI Symbol	Gm9826
TCONS_00000122	ENSMUST00000104056	Gm23274	TCONS_00000122	XLOC_000036	Gm23274	1:7265802-7265932	NCD	HFD	NOTEST	0	0	0	0	1	1	no	0	ENSMUSG00000077244	ENSMUST00000104056		predicted gene, 23274 [Source:MGI Symbol;Acc:MGI:5453051]	1	7265803	7265932	1	A1	7265803	7265932	7265803	130	tslNA	GENCODE basic	1	1	KNOWN	KNOWN	ensembl	ensembl	snoRNA	snoRNA	45.38	1	MGI transcript name	Gm23274-201	MGI Symbol	Gm23274
TCONS_00000123	ENSMUST00000192649	Gm19002	TCONS_00000123	XLOC_000037	Gm19002	1:7315450-7316462	NCD	HFD	NOTEST	0	0	0	0	1	1	no	0	ENSMUSG00000102768	ENSMUST00000192649		predicted gene, 19002 [Source:MGI Symbol;Acc:MGI:5011187]	1	7315451	7316462	1	A1	7315451	7316462	7315451	1012	tslNA	GENCODE basic	1	1	KNOWN	KNOWN	havana	havana	processed_pseudogene	processed_pseudogene	40.61	1	MGI transcript name	Gm19002-001	MGI Symbol	Gm19002
TCONS_00000124	ENSMUST00000193998	Gm18984	TCONS_00000124	XLOC_000038	Gm18984	1:7410678-7411993	NCD	HFD	NOTEST	0	0	0	0	1	1	no	0	ENSMUSG00000103498	ENSMUST00000193998		predicted gene, 18984 [Source:MGI Symbol;Acc:MGI:5011169]	1	7410679	7411993	1	A1	7410679	7411993	7410679	1124	tslNA	GENCODE basic	1	1	KNOWN	KNOWN	havana	havana	processed_pseudogene	processed_pseudogene	41.06	1	MGI transcript name	Gm18984-001	MGI Symbol	Gm18984
TCONS_00000125	ENSMUST00000194886	Gm30414	TCONS_00000125	XLOC_000039	Gm30414	1:7497967-7518149	NCD	HFD	NOTEST	0	0	0	0	1	1	no	0	ENSMUSG00000103067	ENSMUST00000194886		predicted gene, 30414 [Source:MGI Symbol;Acc:MGI:5589573]	1	7497968	7518149	1	A1	7497968	7518149	7497968	2596	tsl1	GENCODE basic	1	1	KNOWN	KNOWN	havana	havana	lincRNA	lincRNA	37	1	MGI transcript name	Gm30414-001	MGI Symbol	Gm30414
TCONS_00000126	ENSMUST00000195081	Gm37791	TCONS_00000126	XLOC_000040	Gm37791	1:7591645-7591931	NCD	HFD	NOTEST	0	0	0	0	1	1	no	0	ENSMUSG00000102320	ENSMUST00000195081		predicted gene, 37791 [Source:MGI Symbol;Acc:MGI:5611019]	1	7591646	7591931	1	A1	7591646	7591931	7591646	286	tslNA	GENCODE basic	1	1	KNOWN	KNOWN	havana	havana	processed_pseudogene	processed_pseudogene	50.7	1	MGI transcript name	Gm37791-001	MGI Symbol	Gm37791
TCONS_00000127	ENSMUST00000194219	Gm7470	TCONS_00000127	XLOC_000041	Gm7470	1:7597378-7599473	NCD	HFD	NOTEST	0	0	0	0	1	1	no	0	ENSMUSG00000104226	ENSMUST00000194219		predicted gene 7470 [Source:MGI Symbol;Acc:MGI:3645544]	1	7597379	7599473	1	A1	7597379	7599473	7597379	2095	tslNA	GENCODE basic	1	1	KNOWN	KNOWN	havana	havana	processed_pseudogene	processed_pseudogene	40.72	1	MGI transcript name	Gm7470-001	MGI Symbol	Gm7470
TCONS_00000128	ENSMUST00000194305	Rps2-ps2	TCONS_00000128	XLOC_000042	Rps2-ps2	1:7664080-7664961	NCD	HFD	NOTEST	0	0	0	0	1	1	no	0	ENSMUSG00000103903	ENSMUST00000194305		ribosomal protein S2, pseudogene 2 [Source:MGI Symbol;Acc:MGI:3645546]	1	7664081	7664961	1	A1	7664081	7664961	7664081	881	tslNA	GENCODE basic	1	1	KNOWN	KNOWN	havana	havana	processed_pseudogene	processed_pseudogene	53.12	1	MGI transcript name	Rps2-ps2-001	MGI Symbol	Rps2-ps2
TCONS_00000129	-	-	TCONS_00000129	XLOC_000043	-	1:8337472-8338655	NCD	HFD	NOTEST	0.0220009	0.111846	2.34587	0	1	1	no	0.0669234
TCONS_00000130	-	-	TCONS_00000130	XLOC_000044	-	1:8340033-8341119	NCD	HFD	NOTEST	0.023189	0.163413	2.81701	0	1	1	no	0.093301
TCONS_00000131	ENSMUST00000191876	Gm36964	TCONS_00000131	XLOC_000045	Gm36964	1:8361474-9299878	NCD	HFD	NOTEST	0	0	0	0	1	1	no	0	ENSMUSG00000103933	ENSMUST00000191876		predicted gene, 36964 [Source:MGI Symbol;Acc:MGI:5610192]	1	8815842	8816039	1	A1	8815842	8816039	8815842	198	tslNA	GENCODE basic	1	1	KNOWN	KNOWN	havana	havana	processed_pseudogene	processed_pseudogene	50	1	MGI transcript name	Gm36964-001	MGI Symbol	Gm36964
TCONS_00000132	ENSMUST00000102181	Gm24276	TCONS_00000132	XLOC_000046	Gm24276	1:8361474-9299878	NCD	HFD	NOTEST	0	0	0	0	1	1	no	0	ENSMUSG00000076135	ENSMUST00000102181		predicted gene, 24276 [Source:MGI Symbol;Acc:MGI:5454053]	1	8816138	8816247	1	A1	8816138	8816247	8816138	110	tslNA	GENCODE basic	1	1	KNOWN	KNOWN	ensembl	ensembl	miRNA	miRNA	32.73	1	MGI transcript name	Gm24276-201	MGI Symbol	Gm24276
TCONS_00000133	ENSMUST00000192115	Gm7445	TCONS_00000133	XLOC_000047	Gm7445	1:8361474-9299878	NCD	HFD	NOTEST	0	0	0	0	1	1	no	0	ENSMUSG00000104504	ENSMUST00000192115		predicted gene 7445 [Source:MGI Symbol;Acc:MGI:3644942]	1	8856763	8857102	1	A2	8856763	8857102	8856763	340	tslNA	GENCODE basic	1	1	KNOWN	KNOWN	havana	havana	processed_pseudogene	processed_pseudogene	53.53	1	MGI transcript name	Gm7445-001	MGI Symbol	Gm7445
TCONS_00000134	ENSMUST00000195180	Gm37143	TCONS_00000134	XLOC_000048	Gm37143	1:8361474-9299878	NCD	HFD	NOTEST	0.0712812	0.179365	1.3313	0	1	1	no	0.125323	ENSMUSG00000102871	ENSMUST00000195180		predicted gene, 37143 [Source:MGI Symbol;Acc:MGI:5610371]	1	9286922	9290180	1	A2	9286922	9290180	9286922	3259	tslNA	GENCODE basic	1	1	KNOWN	KNOWN	havana	havana	TEC	TEC	35.1	1	MGI transcript name	Gm37143-001	MGI Symbol	Gm37143
TCONS_00000135	ENSMUST00000195217	Gm7512	TCONS_00000135	XLOC_000049	Gm7512	1:9450578-9451748	NCD	HFD	NOTEST	0	0.00755043	inf	0	1	1	no	0.00377522	ENSMUSG00000102272	ENSMUST00000195217		predicted gene 7512 [Source:MGI Symbol;Acc:MGI:3646401]	1	9450579	9451748	1	A2	9450579	9451748	9450579	1170	tslNA	GENCODE basic	1	1	KNOWN	KNOWN	havana	havana	processed_pseudogene	processed_pseudogene	41.62	1	MGI transcript name	Gm7512-001	MGI Symbol	Gm7512
TCONS_00000136	ENSMUST00000083691	Gm24765	TCONS_00000136	XLOC_000050	Gm24765	1:9458669-9458772	NCD	HFD	NOTEST	0	0	0	0	1	1	no	0	ENSMUSG00000065625	ENSMUST00000083691		predicted gene, 24765 [Source:MGI Symbol;Acc:MGI:5454542]	1	9458670	9458772	1	A2	9458670	9458772	9458670	103	tslNA	GENCODE basic	1	1	KNOWN	KNOWN	ensembl	ensembl	snRNA	snRNA	38.83	1	MGI transcript name	Gm24765-201	MGI Symbol	Gm24765
TCONS_00000137	-	-	TCONS_00000137	XLOC_000051	-	1:9518569-9522666	NCD	HFD	NOTEST	0.113353	0.13957	0.30016	0	1	1	no	0.126462
TCONS_00000138	-	-	TCONS_00000138	XLOC_000052	-	1:9523084-9528828	NCD	HFD	NOTEST	0.0875535	0.151034	0.78664	0	1	1	no	0.119294
TCONS_00000139	-	-	TCONS_00000139	XLOC_000053	-	1:9529194-9533733	NCD	HFD	NOTEST	0.1137	0.148538	0.385597	0	1	1	no	0.131119
TCONS_00000140	-	-	TCONS_00000140	XLOC_000054	-	1:9533888-9536350	NCD	HFD	OK	0.177149	0.244112	0.462583	0.625118	0.2692	0.998081	no	0.21063
TCONS_00000141	ENSMUST00000072079	Rrs1	TCONS_00000141	XLOC_000055	Rrs1	1:9544540-9631175	NCD	HFD	NOTEST	0.123076	0.129567	0.0741408	0	1	1	no	0.126322	ENSMUSG00000061024	ENSMUST00000072079	ENSMUSP00000071955	ribosome biogenesis regulator 1 [Source:MGI Symbol;Acc:MGI:1929721]	1	9545408	9547455	1	A2	9545408	9547455	9545408	2048	tslNA	GENCODE basic	8	8	KNOWN	KNOWN	ensembl_havana	ensembl_havana	protein_coding	protein_coding	54.25	1	MGI transcript name	Rrs1-001	MGI Symbol	Rrs1
TCONS_00000142	ENSMUST00000190654	Adhfe1	TCONS_00000142	XLOC_000056	Adhfe1	1:9544540-9631175	NCD	HFD	OK	11.0548	14.0171	0.342516	0.482759	0.39495	0.998081	no	12.5359	ENSMUSG00000025911	ENSMUST00000190654	ENSMUSP00000140592	alcohol dehydrogenase, iron containing, 1 [Source:MGI Symbol;Acc:MGI:1923437]	1	9547948	9580673	1	A2	9548119	9580673	9548119	2021	tsl1		1	14	KNOWN	KNOWN	havana	ensembl_havana	nonsense_mediated_decay	protein_coding	43.16	5	MGI transcript name	Adhfe1-004	MGI Symbol	Adhfe1
TCONS_00000150	ENSMUST00000121942	Gm6161	TCONS_00000150	XLOC_000057	Gm6161	1:9544540-9631175	NCD	HFD	NOTEST	0.0174959	0.00775184	-1.17441	0	1	1	no	0.0126239	ENSMUSG00000081441	ENSMUST00000121942		predicted gene 6161 [Source:MGI Symbol;Acc:MGI:3644104]	1	9574548	9575649	1	A2	9574548	9575649	9574548	1102	tslNA	GENCODE basic	1	3	KNOWN	KNOWN	havana	havana	processed_pseudogene	processed_pseudogene	45.92	1	MGI transcript name	Gm6161-001	MGI Symbol	Gm6161
TCONS_00000151	ENSMUST00000088666	3110035E14Rik	TCONS_00000151	XLOC_000058	3110035E14Rik	1:9544540-9631175	NCD	HFD	NOTEST	0.0335173	0.0821083	1.29262	0	1	1	no	0.0578128	ENSMUSG00000067879	ENSMUST00000088666	ENSMUSP00000086041	RIKEN cDNA 3110035E14 gene [Source:MGI Symbol;Acc:MGI:1924232]	1	9601199	9627143	1	A2	9601199	9627143	9601199	3256	tsl1	GENCODE basic	3	3	KNOWN	KNOWN	ensembl_havana	ensembl_havana	protein_coding	protein_coding	45.04	1	MGI transcript name	3110035E14Rik-001	MGI Symbol	3110035E14Rik
TCONS_00000152	ENSMUST00000148585	2610203C22Rik	TCONS_00000152	XLOC_000059	2610203C22Rik	1:9544540-9631175	NCD	HFD	OK	0.154685	0.211165	0.449038	0.0530777	0.7792	0.998081	no	0.182925	ENSMUSG00000079671	ENSMUST00000148585		RIKEN cDNA 2610203C22 gene [Source:MGI Symbol;Acc:MGI:1919731]	1	9560832	9631175	-1	A2	9600413	9631144	9631144	3475	tsl1	GENCODE basic	7	8	KNOWN	KNOWN	havana	havana	antisense	processed_transcript	43.23	5	MGI transcript name	2610203C22Rik-002	MGI Symbol	2610203C22Rik
TCONS_00000153	ENSMUST00000148585	2610203C22Rik	TCONS_00000153	XLOC_000060	2610203C22Rik	1:9544540-9631175	NCD	HFD	NOTEST	0.134248	0.168274	0.325911	0	1	1	no	0.151261	ENSMUSG00000079671	ENSMUST00000148585		RIKEN cDNA 2610203C22 gene [Source:MGI Symbol;Acc:MGI:1919731]	1	9560832	9631175	-1	A2	9600413	9631144	9631144	3475	tsl1	GENCODE basic	7	8	KNOWN	KNOWN	havana	havana	antisense	processed_transcript	43.23	5	MGI transcript name	2610203C22Rik-002	MGI Symbol	2610203C22Rik
TCONS_00000154	ENSMUST00000148585	2610203C22Rik	TCONS_00000154	XLOC_000061	2610203C22Rik	1:9544540-9631175	NCD	HFD	OK	0.298678	0.263868	-0.178771	-0.0484805	0.92585	0.998081	no	0.281273	ENSMUSG00000079671	ENSMUST00000148585		RIKEN cDNA 2610203C22 gene [Source:MGI Symbol;Acc:MGI:1919731]	1	9560832	9631175	-1	A2	9600413	9631144	9631144	3475	tsl1	GENCODE basic	7	8	KNOWN	KNOWN	havana	havana	antisense	processed_transcript	43.23	5	MGI transcript name	2610203C22Rik-002	MGI Symbol	2610203C22Rik
TCONS_00000155	ENSMUST00000148585	2610203C22Rik	TCONS_00000155	XLOC_000062	2610203C22Rik	1:9544540-9631175	NCD	HFD	OK	0.229503	0.388382	0.758966	0.0901017	0.6453	0.998081	no	0.308943	ENSMUSG00000079671	ENSMUST00000148585		RIKEN cDNA 2610203C22 gene [Source:MGI Symbol;Acc:MGI:1919731]	1	9560832	9631175	-1	A2	9600413	9631144	9631144	3475	tsl1	GENCODE basic	7	8	KNOWN	KNOWN	havana	havana	antisense	processed_transcript	43.23	5	MGI transcript name	2610203C22Rik-002	MGI Symbol	2610203C22Rik
TCONS_00000156	ENSMUST00000181358	1700034P13Rik	TCONS_00000156	XLOC_000063	1700034P13Rik	1:9718055-9791924	NCD	HFD	OK	4.5733	4.73645	0.0505716	0.193655	0.72955	0.998081	no	4.65487	ENSMUSG00000097893	ENSMUST00000181358		RIKEN cDNA 1700034P13 gene [Source:MGI Symbol;Acc:MGI:1920581]	1	9747648	9791924	1	A2	9747956	9791318	9747956	1343	tsl1	GENCODE basic	7	8	KNOWN	KNOWN	havana	havana	antisense	antisense	42.71	7	MGI transcript name	1700034P13Rik-002	MGI Symbol	1700034P13Rik
TCONS_00000167	ENSMUST00000166384	Sgk3	TCONS_00000167	XLOC_000064	Sgk3	1:9798106-9900845	NCD	HFD	NOTEST	0.183651	0.191681	0.061738	0	1	1	no	0.187666	ENSMUSG00000025915	ENSMUST00000166384	ENSMUSP00000130078	serum/glucocorticoid regulated kinase 3 [Source:MGI Symbol;Acc:MGI:2182368]	1	9798107	9900845	1	A2	9798107	9900843	9798107	3706	tsl1	GENCODE basic	7	14	KNOWN	KNOWN	ensembl_havana	ensembl_havana	protein_coding	protein_coding	41.73	12	MGI transcript name	Sgk3-004	MGI Symbol	Sgk3
TCONS_00000183	ENSMUST00000052843	Mcmdc2	TCONS_00000183	XLOC_000065	Mcmdc2	1:9908637-9944152	NCD	HFD	NOTEST	0.00787038	0	-inf	0	1	1	no	0.00393519	ENSMUSG00000046101	ENSMUST00000052843	ENSMUSP00000054715	minichromosome maintenance domain containing 2 [Source:MGI Symbol;Acc:MGI:3045334]	1	9908638	9942085	1	A2	9908638	9922525	9908638	2826	tsl1	GENCODE basic	11	16	KNOWN	KNOWN	havana	ensembl_havana	protein_coding	protein_coding	39.85	6	MGI transcript name	Mcmdc2-001	MGI Symbol	Mcmdc2
TCONS_00000194	ENSMUST00000185184	Tcf24	TCONS_00000194	XLOC_000066	Tcf24	1:9960162-10009136	NCD	HFD	OK	0.189766	0.481514	1.34336	2.03668	0.0009	0.0370976	yes	0.33564	ENSMUSG00000099032	ENSMUST00000185184	ENSMUSP00000138827	transcription factor 24 [Source:MGI Symbol;Acc:MGI:3780500]	1	9960163	9967932	-1	A2	9960163	9967932	9967932	4193	tsl5	GENCODE basic	1	2	KNOWN	KNOWN	havana	ensembl_havana	protein_coding	protein_coding	42.07	2	MGI transcript name	Tcf24-001	MGI Symbol	Tcf24
TCONS_00000195	ENSMUST00000192299	E330040D14Rik	TCONS_00000195	XLOC_000067	E330040D14Rik	1:9960162-10009136	NCD	HFD	NOTEST	0.0226426	0.0216196	-0.0667013	0	1	1	no	0.0221311	ENSMUSG00000104025	ENSMUST00000192299		RIKEN cDNA E330040D14 gene [Source:MGI Symbol;Acc:MGI:3649088]	1	9967314	9968687	1	A2	9967314	9968687	9967314	1374	tslNA	GENCODE basic	1	1	KNOWN	KNOWN	havana	havana	TEC	TEC	63.54	1	MGI transcript name	E330040D14Rik-001	MGI Symbol	E330040D14Rik
TCONS_00000196	ENSMUST00000134692	Gm15818	TCONS_00000196	XLOC_000068	Gm15818	1:9960162-10009136	NCD	HFD	NOTEST	0	0	0	0	1	1	no	0	ENSMUSG00000087199	ENSMUST00000134692		predicted gene 15818 [Source:MGI Symbol;Acc:MGI:3801960]	1	9982387	9992366	1	A2	9982387	9992366	9982387	656	tsl3	GENCODE basic	1	1	KNOWN	KNOWN	havana	havana	antisense	antisense	42.28	1	MGI transcript name	Gm15818-001	MGI Symbol	Gm15818
TCONS_00000197	ENSMUST00000190610	Cspp1	TCONS_00000197	XLOC_000069	Cspp1	1:10024600-10136768	NCD	HFD	NOTEST	0	0	0	0	1	1	no	0	ENSMUSG00000056763	ENSMUST00000190610		centrosome and spindle pole associated protein 1 [Source:MGI Symbol;Acc:MGI:2681832]	1	10037987	10136768	1	A2	10037987	10039342	10037987	1356	tslNA		1	16	KNOWN	KNOWN	havana	ensembl_havana	retained_intron	protein_coding	40.04	27	MGI transcript name	Cspp1-016	MGI Symbol	Cspp1
TCONS_00000237	ENSMUST00000157528	Gm26348	TCONS_00000237	XLOC_000070	Gm26348	1:10137570-10232670	NCD	HFD	NOTEST	1.99051	2.07335	0.0588239	0	1	1	no	2.03193	ENSMUSG00000088153	ENSMUST00000157528		predicted gene, 26348 [Source:MGI Symbol;Acc:MGI:5456125]	1	10166539	10166778	1	A2	10166539	10166778	10166539	240	tslNA	GENCODE basic	1	1	KNOWN	KNOWN	ensembl	ensembl	misc_RNA	misc_RNA	43.75	1	MGI transcript name	Gm26348-201	MGI Symbol	Gm26348
TCONS_00000238	ENSMUST00000119252	Gm15603	TCONS_00000238	XLOC_000071	Gm15603	1:10324719-10719945	NCD	HFD	NOTEST	0	0	0	0	1	1	no	0	ENSMUSG00000081417	ENSMUST00000119252		predicted gene 15603 [Source:MGI Symbol;Acc:MGI:3783050]	1	10695123	10695614	1	A2	10695123	10695614	10695123	492	tslNA	GENCODE basic	1	1	KNOWN	KNOWN	havana	havana	processed_pseudogene	processed_pseudogene	58.94	1	MGI transcript name	Gm15603-001	MGI Symbol	Gm15603
TCONS_00000239	ENSMUST00000189483	Gm5522	TCONS_00000239	XLOC_000072	Gm5522	1:10805280-10806522	NCD	HFD	NOTEST	0	0	0	0	1	1	no	0	ENSMUSG00000100212	ENSMUST00000189483		predicted gene 5522 [Source:MGI Symbol;Acc:MGI:3649087]	1	10805281	10806522	1	A2	10805281	10806522	10805281	1242	tslNA	GENCODE basic	1	1	KNOWN	KNOWN	havana	havana	processed_pseudogene	processed_pseudogene	60.47	1	MGI transcript name	Gm5522-001	MGI Symbol	Gm5522
TCONS_00000240	ENSMUST00000188013	Gm28659	TCONS_00000240	XLOC_000073	Gm28659	1:10868687-10869446	NCD	HFD	NOTEST	0	0	0	0	1	1	no	0	ENSMUSG00000100648	ENSMUST00000188013		predicted gene 28659 [Source:MGI Symbol;Acc:MGI:5579365]	1	10868688	10869446	1	A2	10868688	10869446	10868688	759	tslNA	GENCODE basic	1	1	KNOWN	KNOWN	havana	havana	processed_pseudogene	processed_pseudogene	54.02	1	MGI transcript name	Gm28659-001	MGI Symbol	Gm28659
TCONS_00000241	ENSMUST00000157960	Gm22963	TCONS_00000241	XLOC_000074	Gm22963	1:10921669-10921760	NCD	HFD	NOTEST	0	0	0	0	1	1	no	0	ENSMUSG00000088585	ENSMUST00000157960		predicted gene, 22963 [Source:MGI Symbol;Acc:MGI:5452740]	1	10921670	10921760	1	A2	10921670	10921760	10921670	91	tslNA	GENCODE basic	1	1	KNOWN	KNOWN	ensembl	ensembl	snoRNA	snoRNA	41.76	1	MGI transcript name	Gm22963-201	MGI Symbol	Gm22963
TCONS_00000242	ENSMUST00000027056	Prex2	TCONS_00000242	XLOC_000075	Prex2	1:10993387-11303681	NCD	HFD	NOTEST	0.0278488	2.92058e-05	-9.89714	0	1	1	no	0.013939	ENSMUSG00000048960	ENSMUST00000027056	ENSMUSP00000027056	phosphatidylinositol-3,4,5-trisphosphate-dependent Rac exchange factor 2 [Source:MGI Symbol;Acc:MGI:1923385]	1	10993465	11303681	1	A2	10993465	11303681	10993465	11053	tsl1	GENCODE basic	11	13	KNOWN	KNOWN	ensembl_havana	ensembl_havana	protein_coding	protein_coding	39.1	8	MGI transcript name	Prex2-001	MGI Symbol	Prex2
TCONS_00000258	ENSMUST00000048613	A830018L16Rik	TCONS_00000258	XLOC_000076	A830018L16Rik	1:11414104-11975901	NCD	HFD	NOTEST	0	1.4311e-21	inf	0	1	1	no	7.1555e-22	ENSMUSG00000057715	ENSMUST00000048613	ENSMUSP00000043857	RIKEN cDNA A830018L16 gene [Source:MGI Symbol;Acc:MGI:2444149]	1	11414105	11975901	1	A2	11414105	11975901	11414105	2779	tsl1	GENCODE basic	13	13	KNOWN	KNOWN	ensembl_havana	ensembl_havana	protein_coding	protein_coding	38.63	10	MGI transcript name	A830018L16Rik-001	MGI Symbol	A830018L16Rik
TCONS_00000268	ENSMUST00000194502	Gm38178	TCONS_00000268	XLOC_000077	Gm38178	1:11414104-11975901	NCD	HFD	NOTEST	0	0	0	0	1	1	no	0	ENSMUSG00000103825	ENSMUST00000194502		predicted gene, 38178 [Source:MGI Symbol;Acc:MGI:5611406]	1	11416918	11419388	1	A2	11416918	11419388	11416918	2471	tslNA	GENCODE basic	1	1	KNOWN	KNOWN	havana	havana	TEC	TEC	38.32	1	MGI transcript name	Gm38178-001	MGI Symbol	Gm38178
TCONS_00000272	ENSMUST00000195360	Gm38069	TCONS_00000272	XLOC_000078	Gm38069	1:11414104-11975901	NCD	HFD	NOTEST	0	0	0	0	1	1	no	0	ENSMUSG00000103561	ENSMUST00000195360		predicted gene, 38069 [Source:MGI Symbol;Acc:MGI:5611297]	1	11704207	11706350	1	A2	11704207	11706350	11704207	2144	tslNA	GENCODE basic	1	1	KNOWN	KNOWN	havana	havana	TEC	TEC	37.78	1	MGI transcript name	Gm38069-001	MGI Symbol	Gm38069
TCONS_00000273	ENSMUST00000187748	Gm7560	TCONS_00000273	XLOC_000079	Gm7560	1:12120959-12121832	NCD	HFD	NOTEST	0	0	0	0	1	1	no	0	ENSMUSG00000101610	ENSMUST00000187748		predicted gene 7560 [Source:MGI Symbol;Acc:MGI:3648484]	1	12120960	12121832	1	A2	12120960	12121832	12120960	873	tslNA	GENCODE basic	1	1	KNOWN	KNOWN	havana	havana	processed_pseudogene	processed_pseudogene	48.91	1	MGI transcript name	Gm7560-001	MGI Symbol	Gm7560
TCONS_00000274	ENSMUST00000179834	Gm22633	TCONS_00000274	XLOC_000080	Gm22633	1:12374935-12375042	NCD	HFD	NOTEST	0	0	0	0	1	1	no	0	ENSMUSG00000093864	ENSMUST00000179834		predicted gene, 22633 [Source:MGI Symbol;Acc:MGI:5452410]	1	12374936	12375042	1	A3	12374936	12375042	12374936	107	tslNA	GENCODE basic	1	1	KNOWN	KNOWN	ensembl	ensembl	snRNA	snRNA	45.79	1	MGI transcript name	Gm22633-201	MGI Symbol	Gm22633
TCONS_00000275	ENSMUST00000183490	Mir6341	TCONS_00000275	XLOC_000081	Mir6341	1:12425985-12426106	NCD	HFD	NOTEST	0	0	0	0	1	1	no	0	ENSMUSG00000098555	ENSMUST00000183490		microRNA 6341 [Source:MGI Symbol;Acc:MGI:5530644]	1	12425986	12426106	1	A3	12425986	12426106	12425986	121	tslNA	GENCODE basic	1	1	KNOWN	KNOWN	mirbase	mirbase	miRNA	miRNA	40.5	1	MGI transcript name	Mir6341-201	MGI Symbol	Mir6341
TCONS_00000276	ENSMUST00000181461	Gm2383	TCONS_00000276	XLOC_000082	Gm2383	1:12565576-12566383	NCD	HFD	NOTEST	0	0	0	0	1	1	no	0	ENSMUSG00000097628	ENSMUST00000181461		predicted gene 2383 [Source:MGI Symbol;Acc:MGI:3780551]	1	12565577	12566383	1	A3	12565577	12566383	12565577	807	tslNA	GENCODE basic	1	1	KNOWN	KNOWN	havana	havana	processed_pseudogene	processed_pseudogene	53.9	1	MGI transcript name	Gm2383-001	MGI Symbol	Gm2383
TCONS_00000277	ENSMUST00000182390	Gm6216	TCONS_00000277	XLOC_000083	Gm6216	1:12655866-12656553	NCD	HFD	NOTEST	0	0	0	0	1	1	no	0	ENSMUSG00000098163	ENSMUST00000182390		predicted gene 6216 [Source:MGI Symbol;Acc:MGI:3647030]	1	12655867	12656553	1	A3	12655867	12656553	12655867	687	tslNA	GENCODE basic	1	1	KNOWN	KNOWN	havana	havana	processed_pseudogene	processed_pseudogene	48.47	1	MGI transcript name	Gm6216-001	MGI Symbol	Gm6216
TCONS_00000278	ENSMUST00000181272	Gm17644	TCONS_00000278	XLOC_000084	Gm17644	1:12667562-12673090	NCD	HFD	NOTEST	0	0	0	0	1	1	no	0	ENSMUSG00000097171	ENSMUST00000181272		predicted gene, 17644 [Source:MGI Symbol;Acc:MGI:4937278]	1	12667563	12673090	1	A3	12667563	12673090	12667563	3200	tsl1	GENCODE basic	1	1	KNOWN	KNOWN	havana	havana	lincRNA	lincRNA	41.79	1	MGI transcript name	Gm17644-001	MGI Symbol	Gm17644
TCONS_00000279	ENSMUST00000180062	Sulf1	TCONS_00000279	XLOC_000085	Sulf1	1:12692276-12861192	NCD	HFD	NOTEST	3.7208e-13	9.74444e-09	14.6767	0	1	1	no	4.87241e-09	ENSMUSG00000016918	ENSMUST00000180062	ENSMUSP00000136014	sulfatase 1 [Source:MGI Symbol;Acc:MGI:2138563]	1	12692277	12861192	1	A3	12692323	12860371	12692323	4636	tsl1	GENCODE basic	7	15	KNOWN	KNOWN	ensembl_havana	ensembl_havana	protein_coding	protein_coding	43.45	10	MGI transcript name	Sulf1-002	MGI Symbol	Sulf1
TCONS_00000297	ENSMUST00000059065	Gm5250	TCONS_00000297	XLOC_000086	Gm5250	1:13062024-13062345	NCD	HFD	NOTEST	0	0	0	0	1	1	no	0	ENSMUSG00000069620	ENSMUST00000059065		predicted gene 5250 [Source:MGI Symbol;Acc:MGI:3647667]	1	13062025	13062345	1	A3	13062025	13062345	13062025	321	tslNA	GENCODE basic	9	6	KNOWN	KNOWN	havana	havana	processed_pseudogene	processed_pseudogene	51.09	1	MGI transcript name	Gm5250-001	MGI Symbol	Gm5250
TCONS_00000298	ENSMUST00000187394	Gm29283	TCONS_00000298	XLOC_000087	Gm29283	1:13068837-13078662	NCD	HFD	NOTEST	0	0	0	0	1	1	no	0	ENSMUSG00000099498	ENSMUST00000187394		predicted gene 29283 [Source:MGI Symbol;Acc:MGI:5579989]	1	13068838	13078662	1	A3	13068838	13078662	13068838	288	tsl5	GENCODE basic	1	1	KNOWN	KNOWN	havana	havana	lincRNA	lincRNA	45.28	1	MGI transcript name	Gm29283-001	MGI Symbol	Gm29283
TCONS_00000299	ENSMUST00000183805	Gm27881	TCONS_00000299	XLOC_000088	Gm27881	1:13138851-13374083	NCD	HFD	OK	1.13255	1.00572	-0.171349	-0.603461	0.2955	0.998081	no	1.06913	ENSMUSG00000099183	ENSMUST00000183805		predicted gene, 27881 [Source:MGI Symbol;Acc:MGI:5531263]	1	13262198	13262279	1	A3	13262198	13262279	13262198	82	tslNA	GENCODE basic	1	1	KNOWN	KNOWN	ensembl	ensembl	miRNA	miRNA	52.44	1	MGI transcript name	Gm27881-201	MGI Symbol	Gm27881
TCONS_00000302	ENSMUST00000185813	Gm29570	TCONS_00000302	XLOC_000089	Gm29570	1:13376069-13388413	NCD	HFD	NOTEST	0	0	0	0	1	1	no	0	ENSMUSG00000101476	ENSMUST00000185813		predicted gene 29570 [Source:MGI Symbol;Acc:MGI:5580276]	1	13376070	13388413	1	A3	13376070	13388413	13376070	681	tsl3	GENCODE basic	1	1	KNOWN	KNOWN	havana	havana	antisense	antisense	41.59	1	MGI transcript name	Gm29570-001	MGI Symbol	Gm29570
TCONS_00000303	ENSMUST00000027068	Tram1	TCONS_00000303	XLOC_000090	Tram1	1:13562984-13596872	NCD	HFD	OK	2.43159	2.82251	0.215083	0.568166	0.3196	0.998081	no	2.62705	ENSMUSG00000025935	ENSMUST00000027068	ENSMUSP00000027068	translocating chain-associating membrane protein 1 [Source:MGI Symbol;Acc:MGI:1919515]	1	13564698	13589910	-1	A3	13564698	13589910	13589910	2938	tsl1	GENCODE basic	10	10	KNOWN	KNOWN	ensembl_havana	ensembl_havana	protein_coding	protein_coding	44.82	3	MGI transcript name	Tram1-001	MGI Symbol	Tram1
TCONS_00000304	ENSMUST00000027071	Lactb2	TCONS_00000304	XLOC_000091	Lactb2	1:13612958-13660684	NCD	HFD	OK	1.75671	2.53541	0.529341	0.654483	0.24285	0.998081	no	2.14606	ENSMUSG00000025937	ENSMUST00000027071	ENSMUSP00000027071	lactamase, beta 2 [Source:MGI Symbol;Acc:MGI:2442551]	1	13623330	13660546	-1	A3	13623330	13660546	13660546	4494	tsl1	GENCODE basic	6	6	KNOWN	KNOWN	ensembl_havana	ensembl_havana	protein_coding	protein_coding	42.88	2	MGI transcript name	Lactb2-001	MGI Symbol	Lactb2
TCONS_00000306	ENSMUST00000088542	Xkr9	TCONS_00000306	XLOC_000092	Xkr9	1:13668671-13709016	NCD	HFD	OK	2.89678	4.27109	0.560153	0.60999	0.27845	0.998081	no	3.58394	ENSMUSG00000067813	ENSMUST00000088542	ENSMUSP00000085900	X-linked Kx blood group related 9 [Source:MGI Symbol;Acc:MGI:2686466]	1	13668771	13701723	1	A3	13668771	13701723	13668771	1926	tsl1	GENCODE basic	3	3	KNOWN	KNOWN	ensembl_havana	ensembl_havana	protein_coding	protein_coding	39.69	1	MGI transcript name	Xkr9-001	MGI Symbol	Xkr9
TCONS_00000307	ENSMUST00000158733	Gm25491	TCONS_00000307	XLOC_000093	Gm25491	1:13932377-13932685	NCD	HFD	NOTEST	0	0	0	0	1	1	no	0	ENSMUSG00000089358	ENSMUST00000158733		predicted gene, 25491 [Source:MGI Symbol;Acc:MGI:5455268]	1	13932378	13932685	1	A3	13932378	13932685	13932378	308	tslNA	GENCODE basic	1	1	KNOWN	KNOWN	ensembl	ensembl	misc_RNA	misc_RNA	46.43	1	MGI transcript name	Gm25491-201	MGI Symbol	Gm25491
TCONS_00000308	ENSMUST00000179783	Gm22616	TCONS_00000308	XLOC_000094	Gm22616	1:14168953-14310235	NCD	HFD	NOTEST	0	0	0	0	1	1	no	0	ENSMUSG00000095853	ENSMUST00000179783		predicted gene, 22616 [Source:MGI Symbol;Acc:MGI:5452393]	1	14182578	14182677	1	A3	14182578	14182677	14182578	100	tslNA	GENCODE basic	1	1	KNOWN	KNOWN	ensembl	ensembl	miRNA	miRNA	51	1	MGI transcript name	Gm22616-201	MGI Symbol	Gm22616
TCONS_00000309	ENSMUST00000187401	Gm9947	TCONS_00000309	XLOC_000095	Gm9947	1:14752936-14780429	NCD	HFD	NOTEST	0	0.0237034	inf	0	1	1	no	0.0118517	ENSMUSG00000054493	ENSMUST00000187401		predicted gene 9947 [Source:MGI Symbol;Acc:MGI:3642739]	1	14752937	14776931	1	A3	14752937	14776931	14752937	687	tsl5	GENCODE basic	1	2	KNOWN	KNOWN	havana	ensembl_havana	antisense	antisense	42.88	2	MGI transcript name	Gm9947-002	MGI Symbol	Gm9947
TCONS_00000310	ENSMUST00000027062	Msc	TCONS_00000310	XLOC_000096	Msc	1:14752936-14780429	NCD	HFD	OK	0.190472	0.432333	1.18256	1.03233	0.08455	0.805138	no	0.311403	ENSMUSG00000025930	ENSMUST00000027062	ENSMUSP00000027062	musculin [Source:MGI Symbol;Acc:MGI:1333884]	1	14753346	14755992	-1	A3	14753346	14755990	14755990	1741	tsl1	GENCODE basic	6	6	KNOWN	KNOWN	ensembl_havana	ensembl_havana	protein_coding	protein_coding	54.48	4	MGI transcript name	Msc-001	MGI Symbol	Msc
TCONS_00000312	ENSMUST00000194866	Gm37412	TCONS_00000312	XLOC_000097	Gm37412	1:14788644-14792965	NCD	HFD	NOTEST	0	0	0	0	1	1	no	0	ENSMUSG00000103492	ENSMUST00000194866		predicted gene, 37412 [Source:MGI Symbol;Acc:MGI:5610640]	1	14788645	14792965	1	A3	14788645	14792965	14788645	4321	tslNA	GENCODE basic	1	1	KNOWN	KNOWN	havana	havana	TEC	TEC	39.57	1	MGI transcript name	Gm37412-001	MGI Symbol	Gm37412
TCONS_00000313	ENSMUST00000121367	Rpl5-ps1	TCONS_00000313	XLOC_000098	Rpl5-ps1	1:14865071-14865965	NCD	HFD	NOTEST	0	0	0	0	1	1	no	0	ENSMUSG00000082193	ENSMUST00000121367		ribosomal protein L5, pseudogene 1 [Source:MGI Symbol;Acc:MGI:3647110]	1	14865072	14865965	1	A3	14865072	14865965	14865072	894	tslNA	GENCODE basic	1	1	KNOWN	KNOWN	ensembl_havana	ensembl_havana	processed_pseudogene	processed_pseudogene	45.19	1	MGI transcript name	Rpl5-ps1-001	MGI Symbol	Rpl5-ps1
TCONS_00000314	ENSMUST00000175681	Kcnb2	TCONS_00000314	XLOC_000099	Kcnb2	1:15287253-15723750	NCD	HFD	NOTEST	0	0	0	0	1	1	no	0	ENSMUSG00000092083	ENSMUST00000175681	ENSMUSP00000135382	potassium voltage gated channel, Shab-related subfamily, member 2 [Source:MGI Symbol;Acc:MGI:99632]	1	15287254	15723750	1	A3	15287254	15712548	15287254	3963	tsl5	GENCODE basic	2	4	KNOWN	KNOWN	havana	ensembl_havana	protein_coding	protein_coding	40.05	2	MGI transcript name	Kcnb2-002	MGI Symbol	Kcnb2
TCONS_00000317	ENSMUST00000193873	Gm38116	TCONS_00000317	XLOC_000100	Gm38116	1:15287253-15723750	NCD	HFD	NOTEST	0	0	0	0	1	1	no	0	ENSMUSG00000102937	ENSMUST00000193873		predicted gene, 38116 [Source:MGI Symbol;Acc:MGI:5611344]	1	15364302	15365834	1	A3	15364302	15365834	15364302	1533	tslNA	GENCODE basic	1	1	KNOWN	KNOWN	havana	havana	TEC	TEC	37.7	1	MGI transcript name	Gm38116-001	MGI Symbol	Gm38116
TCONS_00000318	ENSMUST00000194564	Gm37138	TCONS_00000318	XLOC_000101	Gm37138	1:15287253-15723750	NCD	HFD	OK	0.0521661	0.617102	3.56432	6.6495	5e-05	0.00339298	yes	0.334634	ENSMUSG00000104149	ENSMUST00000194564		predicted gene, 37138 [Source:MGI Symbol;Acc:MGI:5610366]	1	15556249	15558337	1	A3	15556249	15558337	15556249	2089	tslNA	GENCODE basic	1	1	KNOWN	KNOWN	havana	havana	TEC	TEC	38.39	1	MGI transcript name	Gm37138-001	MGI Symbol	Gm37138
TCONS_00000320	ENSMUST00000104189	Gm25168	TCONS_00000320	XLOC_000102	Gm25168	1:15757831-15757963	NCD	HFD	NOTEST	0	0	0	0	1	1	no	0	ENSMUSG00000077377	ENSMUST00000104189		predicted gene, 25168 [Source:MGI Symbol;Acc:MGI:5454945]	1	15757832	15757963	1	A3	15757832	15757963	15757832	132	tslNA	GENCODE basic	1	1	KNOWN	KNOWN	ensembl	ensembl	snoRNA	snoRNA	48.48	1	MGI transcript name	Gm25168-201	MGI Symbol	Gm25168
TCONS_00000321	ENSMUST00000188400	Gm28669	TCONS_00000321	XLOC_000103	Gm28669	1:15760760-15760860	NCD	HFD	NOTEST	0	0	0	0	1	1	no	0	ENSMUSG00000100814	ENSMUST00000188400		predicted gene 28669 [Source:MGI Symbol;Acc:MGI:5579375]	1	15760761	15760860	1	A3	15760761	15760860	15760761	100	tslNA	GENCODE basic	1	1	KNOWN	KNOWN	havana	havana	processed_pseudogene	processed_pseudogene	40	1	MGI transcript name	Gm28669-001	MGI Symbol	Gm28669
TCONS_00000322	ENSMUST00000188371	Terf1	TCONS_00000322	XLOC_000104	Terf1	1:15805645-15892722	NCD	HFD	NOTEST	6.143e-15	0.00701328	40.0543	0	1	1	no	0.00350664	ENSMUSG00000025925	ENSMUST00000188371	ENSMUSP00000140744	telomeric repeat binding factor 1 [Source:MGI Symbol;Acc:MGI:109634]	1	15805646	15844052	1	A3	15805646	15844052	15805646	2268	tsl1	GENCODE basic	6	14	KNOWN	KNOWN	ensembl_havana	ensembl_havana	protein_coding	protein_coding	38.78	4	MGI transcript name	Terf1-001	MGI Symbol	Terf1
TCONS_00000327	ENSMUST00000194867	Gm37509	TCONS_00000327	XLOC_000105	Gm37509	1:15805645-15892722	NCD	HFD	NOTEST	0.0174528	0.138573	2.98911	0	1	1	no	0.0780129	ENSMUSG00000104379	ENSMUST00000194867		predicted gene, 37509 [Source:MGI Symbol;Acc:MGI:5610737]	1	15853331	15856499	1	A3	15853331	15856499	15853331	3169	tslNA	GENCODE basic	1	1	KNOWN	KNOWN	havana	havana	TEC	TEC	41.15	1	MGI transcript name	Gm37509-001	MGI Symbol	Gm37509
TCONS_00000328	ENSMUST00000158318	Gm23259	TCONS_00000328	XLOC_000106	Gm23259	1:15805645-15892722	NCD	HFD	NOTEST	0	0	0	0	1	1	no	0	ENSMUSG00000088943	ENSMUST00000158318		predicted gene, 23259 [Source:MGI Symbol;Acc:MGI:5453036]	1	15879530	15879832	1	A3	15879530	15879832	15879530	303	tslNA	GENCODE basic	1	1	KNOWN	KNOWN	ensembl	ensembl	misc_RNA	misc_RNA	50.83	1	MGI transcript name	Gm23259-201	MGI Symbol	Gm23259
TCONS_00000329	ENSMUST00000185778	Gm7634	TCONS_00000329	XLOC_000107	Gm7634	1:16053334-16053887	NCD	HFD	NOTEST	0	0	0	0	1	1	no	0	ENSMUSG00000100652	ENSMUST00000185778		predicted gene 7634 [Source:MGI Symbol;Acc:MGI:3644198]	1	16053335	16053887	1	A3	16053335	16053887	16053335	553	tslNA	GENCODE basic	1	1	KNOWN	KNOWN	havana	havana	processed_pseudogene	processed_pseudogene	45.03	1	MGI transcript name	Gm7634-001	MGI Symbol	Gm7634
TCONS_00000330	-	-	TCONS_00000330	XLOC_000108	-	1:16099352-16100983	NCD	HFD	OK	0.229746	0.304009	0.404073	0.504304	0.38575	0.998081	no	0.266877
TCONS_00000331	ENSMUST00000027053	Rdh10	TCONS_00000331	XLOC_000109	Rdh10	1:16104785-16135418	NCD	HFD	OK	4.13386	4.2603	0.0434628	0.0860073	0.88075	0.998081	no	4.19708	ENSMUSG00000025921	ENSMUST00000027053	ENSMUSP00000027053	retinol dehydrogenase 10 (all-trans) [Source:MGI Symbol;Acc:MGI:1924238]	1	16105774	16133734	1	A3	16105774	16133734	16105774	3587	tsl1	GENCODE basic	7	7	KNOWN	KNOWN	ensembl_havana	ensembl_havana	protein_coding	protein_coding	43.04	2	MGI transcript name	Rdh10-001	MGI Symbol	Rdh10
TCONS_00000335	ENSMUST00000186343	Gm28095	TCONS_00000335	XLOC_000110	Gm28095	1:16228505-16520112	NCD	HFD	NOTEST	0.0797704	0.0758604	-0.0725081	0	1	1	no	0.0778154	ENSMUSG00000100868	ENSMUST00000186343		predicted gene 28095 [Source:MGI Symbol;Acc:MGI:5578801]	1	16228506	16244062	1	A3	16228506	16244062	16228506	1515	tsl5	GENCODE basic	1	1	KNOWN	KNOWN	havana	havana	antisense	antisense	43.3	1	MGI transcript name	Gm28095-001	MGI Symbol	Gm28095
TCONS_00000336	ENSMUST00000161626	Gm7568	TCONS_00000336	XLOC_000111	Gm7568	1:16228505-16520112	NCD	HFD	NOTEST	0	0	0	0	1	1	no	0	ENSMUSG00000089982	ENSMUST00000161626		predicted gene 7568 [Source:MGI Symbol;Acc:MGI:3649156]	1	16253592	16267921	1	A3	16253592	16258861	16253592	415	tsl3	GENCODE basic	1	7	KNOWN	KNOWN	havana	havana	antisense	antisense	44.68	3	MGI transcript name	Gm7568-003	MGI Symbol	Gm7568
TCONS_00000339	ENSMUST00000162751	Stau2	TCONS_00000339	XLOC_000112	Stau2	1:16228505-16520112	NCD	HFD	NOTEST	0.146695	0.111634	-0.39404	0	1	1	no	0.129164	ENSMUSG00000025920	ENSMUST00000162751	ENSMUSP00000124505	staufen (RNA binding protein) homolog 2 (Drosophila) [Source:MGI Symbol;Acc:MGI:1352508]	1	16228674	16520112	-1	A3	16228674	16519306	16519306	3030	tsl1	GENCODE basic	7	19	KNOWN	KNOWN	ensembl_havana	ensembl_havana	protein_coding	protein_coding	40.73	17	MGI transcript name	Stau2-001	MGI Symbol	Stau2
TCONS_00000340	ENSMUST00000162751	Stau2	TCONS_00000340	XLOC_000113	Stau2	1:16228505-16520112	NCD	HFD	NOTEST	0.0899423	0.11633	0.371155	0	1	1	no	0.103136	ENSMUSG00000025920	ENSMUST00000162751	ENSMUSP00000124505	staufen (RNA binding protein) homolog 2 (Drosophila) [Source:MGI Symbol;Acc:MGI:1352508]	1	16228674	16520112	-1	A3	16228674	16519306	16519306	3030	tsl1	GENCODE basic	7	19	KNOWN	KNOWN	ensembl_havana	ensembl_havana	protein_coding	protein_coding	40.73	17	MGI transcript name	Stau2-001	MGI Symbol	Stau2
TCONS_00000341	ENSMUST00000159558	Stau2	TCONS_00000341	XLOC_000114	Stau2	1:16228505-16520112	NCD	HFD	OK	0.298037	0.269121	-0.147236	-0.356979	0.53785	0.998081	no	0.283579	ENSMUSG00000025920	ENSMUST00000159558	ENSMUSP00000125726	staufen (RNA binding protein) homolog 2 (Drosophila) [Source:MGI Symbol;Acc:MGI:1352508]	1	16228674	16520112	-1	A3	16343407	16519211	16519211	3901	tsl5	GENCODE basic	7	19	KNOWN	KNOWN	havana	ensembl_havana	protein_coding	protein_coding	40.73	17	MGI transcript name	Stau2-016	MGI Symbol	Stau2
TCONS_00000343	ENSMUST00000195710	Gm38342	TCONS_00000343	XLOC_000115	Gm38342	1:16540789-16621539	NCD	HFD	NOTEST	0.0735255	0.0450807	-0.705733	0	1	1	no	0.0593031	ENSMUSG00000102457	ENSMUST00000195710		predicted gene, 38342 [Source:MGI Symbol;Acc:MGI:5611570]	1	16618560	16621539	1	A3	16618560	16621539	16618560	2980	tslNA	GENCODE basic	1	1	KNOWN	KNOWN	havana	havana	TEC	TEC	50.27	1	MGI transcript name	Gm38342-001	MGI Symbol	Gm38342
TCONS_00000344	ENSMUST00000188641	Tceb1	TCONS_00000344	XLOC_000116	Tceb1	1:16639057-16657150	NCD	HFD	OK	1.22696	1.14616	-0.0982784	-0.297438	0.6048	0.998081	no	1.18656	ENSMUSG00000079658	ENSMUST00000188641	ENSMUSP00000140422	transcription elongation factor B (SIII), polypeptide 1 [Source:MGI Symbol;Acc:MGI:1915173]	1	16641725	16657042	-1	A3	16641725	16656884	16656884	2014	tsl1	GENCODE basic	6	9	KNOWN	KNOWN	ensembl_havana	ensembl_havana	protein_coding	protein_coding	41.06	11	MGI transcript name	Tceb1-002	MGI Symbol	Tceb1
TCONS_00000345	ENSMUST00000181371	D030040B21Rik	TCONS_00000345	XLOC_000117	D030040B21Rik	1:16657551-16662278	NCD	HFD	NOTEST	0.00311927	0	-inf	0	1	1	no	0.00155963	ENSMUSG00000097744	ENSMUST00000181371		RIKEN cDNA D030040B21 gene [Source:MGI Symbol;Acc:MGI:4437728]	1	16657552	16662278	1	A3	16657552	16662278	16657552	2788	tsl1	GENCODE basic	1	1	KNOWN	KNOWN	havana	havana	lincRNA	lincRNA	40.89	1	MGI transcript name	D030040B21Rik-001	MGI Symbol	D030040B21Rik
TCONS_00000346	ENSMUST00000177501	Tmem70	TCONS_00000346	XLOC_000118	Tmem70	1:16665187-16680112	NCD	HFD	OK	0.776983	0.771153	-0.0108671	-0.0052743	0.99295	0.998306	no	0.774068	ENSMUSG00000025940	ENSMUST00000177501	ENSMUSP00000135483	transmembrane protein 70 [Source:MGI Symbol;Acc:MGI:1915068]	1	16665207	16678275	1	A3	16665207	16678195	16665207	1636	tsl1	GENCODE basic	1	6	KNOWN	KNOWN	ensembl_havana	ensembl_havana	protein_coding	protein_coding	42.08	4	MGI transcript name	Tmem70-001	MGI Symbol	Tmem70
TCONS_00000351	-	-	TCONS_00000351	XLOC_000119	-	1:16685531-16687573	NCD	HFD	NOTEST	0.122896	0.123192	0.00347314	0	1	1	no	0.123044
TCONS_00000352	ENSMUST00000191260	Ly96	TCONS_00000352	XLOC_000120	Ly96	1:16688050-16709611	NCD	HFD	NOTEST	9.85167e-11	0.0272631	28.0439	0	1	1	no	0.0136316	ENSMUSG00000025779	ENSMUST00000191260		lymphocyte antigen 96 [Source:MGI Symbol;Acc:MGI:1341909]	1	16688051	16709611	1	A3	16688051	16691947	16688051	666	tsl3		1	10	KNOWN	KNOWN	havana	ensembl_havana	retained_intron	protein_coding	42.3	3	MGI transcript name	Ly96-003	MGI Symbol	Ly96
TCONS_00000356	ENSMUST00000071842	Gm5828	TCONS_00000356	XLOC_000121	Gm5828	1:16768278-16770138	NCD	HFD	NOTEST	0.131446	0.134243	0.0303721	0	1	1	no	0.132845	ENSMUSG00000091020	ENSMUST00000071842		predicted gene 5828 [Source:MGI Symbol;Acc:MGI:3644176]	1	16768279	16770138	-1	A3	16768279	16770138	16770138	1860	tslNA	GENCODE basic	9	3	KNOWN	KNOWN	havana	havana	processed_pseudogene	processed_pseudogene	51.29	1	MGI transcript name	Gm5828-001	MGI Symbol	Gm5828
TCONS_00000357	ENSMUST00000186604	Gm28376	TCONS_00000357	XLOC_000122	Gm28376	1:16898184-17097889	NCD	HFD	NOTEST	0	0	0	0	1	1	no	0	ENSMUSG00000101640	ENSMUST00000186604		predicted gene 28376 [Source:MGI Symbol;Acc:MGI:5579082]	1	16898185	17091631	1	A3	16898185	17091631	16898185	176	tsl5	GENCODE basic	1	1	KNOWN	KNOWN	havana	havana	antisense	antisense	40.16	1	MGI transcript name	Gm28376-001	MGI Symbol	Gm28376
TCONS_00000358	ENSMUST00000194790	4921511E07Rik	TCONS_00000358	XLOC_000123	4921511E07Rik	1:16898184-17097889	NCD	HFD	NOTEST	0	0	0	0	1	1	no	0	ENSMUSG00000104133	ENSMUST00000194790		RIKEN cDNA 4921511E07 gene [Source:MGI Symbol;Acc:MGI:1918145]	1	16930970	16931796	1	A3	16930970	16931796	16930970	827	tslNA	GENCODE basic	1	1	KNOWN	KNOWN	havana	havana	TEC	TEC	33.62	1	MGI transcript name	4921511E07Rik-001	MGI Symbol	4921511E07Rik
TCONS_00000359	ENSMUST00000038382	Jph1	TCONS_00000359	XLOC_000124	Jph1	1:16898184-17097889	NCD	HFD	OK	0.230328	0.102635	-1.16616	-0.79037	0.1571	0.998081	no	0.166482	ENSMUSG00000042686	ENSMUST00000038382	ENSMUSP00000039072	junctophilin 1 [Source:MGI Symbol;Acc:MGI:1891495]	1	16964560	17097889	-1	A3	16994938	17097889	17097889	4809	tsl1	GENCODE basic	4	5	KNOWN	KNOWN	ensembl_havana	ensembl_havana	protein_coding	protein_coding	40.29	2	MGI transcript name	Jph1-001	MGI Symbol	Jph1
TCONS_00000360	ENSMUST00000038382	Jph1	TCONS_00000360	XLOC_000125	Jph1	1:16898184-17097889	NCD	HFD	NOTEST	0.17108	0.0268454	-2.67192	0	1	1	no	0.0989627	ENSMUSG00000042686	ENSMUST00000038382	ENSMUSP00000039072	junctophilin 1 [Source:MGI Symbol;Acc:MGI:1891495]	1	16964560	17097889	-1	A3	16994938	17097889	17097889	4809	tsl1	GENCODE basic	4	5	KNOWN	KNOWN	ensembl_havana	ensembl_havana	protein_coding	protein_coding	40.29	2	MGI transcript name	Jph1-001	MGI Symbol	Jph1
TCONS_00000361	ENSMUST00000038382	Jph1	TCONS_00000361	XLOC_000126	Jph1	1:16898184-17097889	NCD	HFD	OK	0.415642	0.112086	-1.89074	-1.13843	0.0762	0.764991	no	0.263864	ENSMUSG00000042686	ENSMUST00000038382	ENSMUSP00000039072	junctophilin 1 [Source:MGI Symbol;Acc:MGI:1891495]	1	16964560	17097889	-1	A3	16994938	17097889	17097889	4809	tsl1	GENCODE basic	4	5	KNOWN	KNOWN	ensembl_havana	ensembl_havana	protein_coding	protein_coding	40.29	2	MGI transcript name	Jph1-001	MGI Symbol	Jph1
TCONS_00000362	ENSMUST00000038382	Jph1	TCONS_00000362	XLOC_000127	Jph1	1:16898184-17097889	NCD	HFD	NOTEST	0.125096	0.0283732	-2.14043	0	1	1	no	0.0767346	ENSMUSG00000042686	ENSMUST00000038382	ENSMUSP00000039072	junctophilin 1 [Source:MGI Symbol;Acc:MGI:1891495]	1	16964560	17097889	-1	A3	16994938	17097889	17097889	4809	tsl1	GENCODE basic	4	5	KNOWN	KNOWN	ensembl_havana	ensembl_havana	protein_coding	protein_coding	40.29	2	MGI transcript name	Jph1-001	MGI Symbol	Jph1
TCONS_00000363	ENSMUST00000038382	Jph1	TCONS_00000363	XLOC_000128	Jph1	1:16898184-17097889	NCD	HFD	NOTEST	0.107995	0.0433854	-1.31569	0	1	1	no	0.0756902	ENSMUSG00000042686	ENSMUST00000038382	ENSMUSP00000039072	junctophilin 1 [Source:MGI Symbol;Acc:MGI:1891495]	1	16964560	17097889	-1	A3	16994938	17097889	17097889	4809	tsl1	GENCODE basic	4	5	KNOWN	KNOWN	ensembl_havana	ensembl_havana	protein_coding	protein_coding	40.29	2	MGI transcript name	Jph1-001	MGI Symbol	Jph1
TCONS_00000364	ENSMUST00000038382	Jph1	TCONS_00000364	XLOC_000129	Jph1	1:16898184-17097889	NCD	HFD	NOTEST	0.123894	0.0478074	-1.3738	0	1	1	no	0.0858507	ENSMUSG00000042686	ENSMUST00000038382	ENSMUSP00000039072	junctophilin 1 [Source:MGI Symbol;Acc:MGI:1891495]	1	16964560	17097889	-1	A3	16994938	17097889	17097889	4809	tsl1	GENCODE basic	4	5	KNOWN	KNOWN	ensembl_havana	ensembl_havana	protein_coding	protein_coding	40.29	2	MGI transcript name	Jph1-001	MGI Symbol	Jph1
TCONS_00000365	ENSMUST00000038382	Jph1	TCONS_00000365	XLOC_000130	Jph1	1:16898184-17097889	NCD	HFD	NOTEST	0.133305	0.0461598	-1.53002	0	1	1	no	0.0897324	ENSMUSG00000042686	ENSMUST00000038382	ENSMUSP00000039072	junctophilin 1 [Source:MGI Symbol;Acc:MGI:1891495]	1	16964560	17097889	-1	A3	16994938	17097889	17097889	4809	tsl1	GENCODE basic	4	5	KNOWN	KNOWN	ensembl_havana	ensembl_havana	protein_coding	protein_coding	40.29	2	MGI transcript name	Jph1-001	MGI Symbol	Jph1
TCONS_00000366	ENSMUST00000038382	Jph1	TCONS_00000366	XLOC_000131	Jph1	1:16898184-17097889	NCD	HFD	NOTEST	0.144989	0.0214569	-2.75643	0	1	1	no	0.083223	ENSMUSG00000042686	ENSMUST00000038382	ENSMUSP00000039072	junctophilin 1 [Source:MGI Symbol;Acc:MGI:1891495]	1	16964560	17097889	-1	A3	16994938	17097889	17097889	4809	tsl1	GENCODE basic	4	5	KNOWN	KNOWN	ensembl_havana	ensembl_havana	protein_coding	protein_coding	40.29	2	MGI transcript name	Jph1-001	MGI Symbol	Jph1
TCONS_00000367	ENSMUST00000038382	Jph1	TCONS_00000367	XLOC_000132	Jph1	1:16898184-17097889	NCD	HFD	NOTEST	0.175782	0.0495527	-1.82675	0	1	1	no	0.112667	ENSMUSG00000042686	ENSMUST00000038382	ENSMUSP00000039072	junctophilin 1 [Source:MGI Symbol;Acc:MGI:1891495]	1	16964560	17097889	-1	A3	16994938	17097889	17097889	4809	tsl1	GENCODE basic	4	5	KNOWN	KNOWN	ensembl_havana	ensembl_havana	protein_coding	protein_coding	40.29	2	MGI transcript name	Jph1-001	MGI Symbol	Jph1
TCONS_00000368	ENSMUST00000038382	Jph1	TCONS_00000368	XLOC_000133	Jph1	1:16898184-17097889	NCD	HFD	NOTEST	0.0962553	0.0375007	-1.35995	0	1	1	no	0.066878	ENSMUSG00000042686	ENSMUST00000038382	ENSMUSP00000039072	junctophilin 1 [Source:MGI Symbol;Acc:MGI:1891495]	1	16964560	17097889	-1	A3	16994938	17097889	17097889	4809	tsl1	GENCODE basic	4	5	KNOWN	KNOWN	ensembl_havana	ensembl_havana	protein_coding	protein_coding	40.29	2	MGI transcript name	Jph1-001	MGI Symbol	Jph1
TCONS_00000369	ENSMUST00000038382	Jph1	TCONS_00000369	XLOC_000134	Jph1	1:16898184-17097889	NCD	HFD	NOTEST	0.168515	0.0712831	-1.24124	0	1	1	no	0.119899	ENSMUSG00000042686	ENSMUST00000038382	ENSMUSP00000039072	junctophilin 1 [Source:MGI Symbol;Acc:MGI:1891495]	1	16964560	17097889	-1	A3	16994938	17097889	17097889	4809	tsl1	GENCODE basic	4	5	KNOWN	KNOWN	ensembl_havana	ensembl_havana	protein_coding	protein_coding	40.29	2	MGI transcript name	Jph1-001	MGI Symbol	Jph1
TCONS_00000370	ENSMUST00000038382	Jph1	TCONS_00000370	XLOC_000135	Jph1	1:16898184-17097889	NCD	HFD	OK	0.461284	0.0399775	-3.5284	-1.30793	0.4166	0.998081	no	0.250631	ENSMUSG00000042686	ENSMUST00000038382	ENSMUSP00000039072	junctophilin 1 [Source:MGI Symbol;Acc:MGI:1891495]	1	16964560	17097889	-1	A3	16994938	17097889	17097889	4809	tsl1	GENCODE basic	4	5	KNOWN	KNOWN	ensembl_havana	ensembl_havana	protein_coding	protein_coding	40.29	2	MGI transcript name	Jph1-001	MGI Symbol	Jph1
TCONS_00000371	ENSMUST00000038382	Jph1	TCONS_00000371	XLOC_000136	Jph1	1:16898184-17097889	NCD	HFD	NOTEST	0.181635	0.0890787	-1.02789	0	1	1	no	0.135357	ENSMUSG00000042686	ENSMUST00000038382	ENSMUSP00000039072	junctophilin 1 [Source:MGI Symbol;Acc:MGI:1891495]	1	16964560	17097889	-1	A3	16994938	17097889	17097889	4809	tsl1	GENCODE basic	4	5	KNOWN	KNOWN	ensembl_havana	ensembl_havana	protein_coding	protein_coding	40.29	2	MGI transcript name	Jph1-001	MGI Symbol	Jph1
TCONS_00000372	ENSMUST00000038382	Jph1	TCONS_00000372	XLOC_000137	Jph1	1:16898184-17097889	NCD	HFD	OK	0.232865	0.0924262	-1.33312	-0.553253	0.45175	0.998081	no	0.162646	ENSMUSG00000042686	ENSMUST00000038382	ENSMUSP00000039072	junctophilin 1 [Source:MGI Symbol;Acc:MGI:1891495]	1	16964560	17097889	-1	A3	16994938	17097889	17097889	4809	tsl1	GENCODE basic	4	5	KNOWN	KNOWN	ensembl_havana	ensembl_havana	protein_coding	protein_coding	40.29	2	MGI transcript name	Jph1-001	MGI Symbol	Jph1
TCONS_00000373	ENSMUST00000188872	Gm28783	TCONS_00000373	XLOC_000138	Gm28783	1:17124746-17128956	NCD	HFD	NOTEST	0	0	0	0	1	1	no	0	ENSMUSG00000100110	ENSMUST00000188872		predicted gene 28783 [Source:MGI Symbol;Acc:MGI:5579489]	1	17124747	17128956	1	A3	17124747	17128956	17124747	359	tsl5	GENCODE basic	1	1	KNOWN	KNOWN	havana	havana	lincRNA	lincRNA	40.33	1	MGI transcript name	Gm28783-001	MGI Symbol	Gm28783
TCONS_00000374	ENSMUST00000150457	Gdap1	TCONS_00000374	XLOC_000139	Gdap1	1:17145361-17164271	NCD	HFD	NOTEST	0	0	0	0	1	1	no	0	ENSMUSG00000025777	ENSMUST00000150457		ganglioside-induced differentiation-associated-protein 1 [Source:MGI Symbol;Acc:MGI:1338002]	1	17145362	17164271	1	A3	17145404	17158744	17145404	2162	tsl1		1	8	KNOWN	KNOWN	havana	ensembl_havana	retained_intron	protein_coding	39.6	4	MGI transcript name	Gdap1-002	MGI Symbol	Gdap1
TCONS_00000380	ENSMUST00000187817	Gm28784	TCONS_00000380	XLOC_000140	Gm28784	1:17168402-17173103	NCD	HFD	NOTEST	0	0	0	0	1	1	no	0	ENSMUSG00000099899	ENSMUST00000187817		predicted gene 28784 [Source:MGI Symbol;Acc:MGI:5579490]	1	17168403	17173103	1	A3	17168403	17173103	17168403	1011	tsl1	GENCODE basic	1	1	KNOWN	KNOWN	havana	havana	lincRNA	lincRNA	38.25	1	MGI transcript name	Gm28784-001	MGI Symbol	Gm28784
TCONS_00000381	ENSMUST00000188959	Gm5251	TCONS_00000381	XLOC_000141	Gm5251	1:17394957-17395429	NCD	HFD	NOTEST	0	0	0	0	1	1	no	0	ENSMUSG00000100398	ENSMUST00000188959		predicted gene 5251 [Source:MGI Symbol;Acc:MGI:3647666]	1	17394958	17395429	1	A3	17394958	17395429	17394958	472	tslNA	GENCODE basic	1	1	KNOWN	KNOWN	havana	havana	processed_pseudogene	processed_pseudogene	44.7	1	MGI transcript name	Gm5251-001	MGI Symbol	Gm5251
TCONS_00000382	ENSMUST00000158909	Gm25166	TCONS_00000382	XLOC_000142	Gm25166	1:17520000-17520111	NCD	HFD	NOTEST	0	0	0	0	1	1	no	0	ENSMUSG00000089534	ENSMUST00000158909		predicted gene, 25166 [Source:MGI Symbol;Acc:MGI:5454943]	1	17520001	17520111	1	A3	17520001	17520111	17520001	111	tslNA	GENCODE basic	1	1	KNOWN	KNOWN	ensembl	ensembl	snoRNA	snoRNA	42.34	1	MGI transcript name	Gm25166-201	MGI Symbol	Gm25166
TCONS_00000383	ENSMUST00000088476	Pi15	TCONS_00000383	XLOC_000143	Pi15	1:17601900-17641081	NCD	HFD	NOTEST	0.00957049	0.0116364	0.281985	0	1	1	no	0.0106034	ENSMUSG00000067780	ENSMUST00000088476	ENSMUSP00000085826	peptidase inhibitor 15 [Source:MGI Symbol;Acc:MGI:1934659]	1	17601901	17630939	1	A3	17601901	17630939	17601901	6923	tsl1	GENCODE basic	3	3	KNOWN	KNOWN	ensembl_havana	ensembl_havana	protein_coding	protein_coding	36.48	1	MGI transcript name	Pi15-001	MGI Symbol	Pi15
TCONS_00000384	ENSMUST00000159958	Crispld1	TCONS_00000384	XLOC_000144	Crispld1	1:17676026-17805417	NCD	HFD	NOTEST	0.000136081	0.00287152	4.39928	0	1	1	no	0.0015038	ENSMUSG00000025776	ENSMUST00000159958	ENSMUSP00000124095	cysteine-rich secretory protein LCCL domain containing 1 [Source:MGI Symbol;Acc:MGI:1934666]	1	17727045	17766344	1	A3	17727045	17765575	17727045	3117	tsl1	GENCODE basic	7	13	KNOWN	KNOWN	havana	ensembl_havana	protein_coding	protein_coding	37.32	3	MGI transcript name	Crispld1-002	MGI Symbol	Crispld1
TCONS_00000389	ENSMUST00000190885	Gm7690	TCONS_00000389	XLOC_000145	Gm7690	1:17947040-17948439	NCD	HFD	NOTEST	0	0	0	0	1	1	no	0	ENSMUSG00000100554	ENSMUST00000190885		predicted gene 7690 [Source:MGI Symbol;Acc:MGI:3648169]	1	17947041	17948439	1	A3	17947041	17948439	17947041	1399	tslNA	GENCODE basic	1	1	KNOWN	KNOWN	havana	havana	processed_pseudogene	processed_pseudogene	42.53	1	MGI transcript name	Gm7690-001	MGI Symbol	Gm7690
TCONS_00000390	ENSMUST00000185706	Gm17969	TCONS_00000390	XLOC_000146	Gm17969	1:17993009-18059056	NCD	HFD	NOTEST	0	0	0	0	1	1	no	0	ENSMUSG00000099591	ENSMUST00000185706		predicted gene, 17969 [Source:MGI Symbol;Acc:MGI:5010154]	1	17993813	17997483	1	A3	17993813	17997483	17993813	2557	tslNA	GENCODE basic	1	1	KNOWN	KNOWN	havana	havana	processed_pseudogene	processed_pseudogene	39.85	1	MGI transcript name	Gm17969-001	MGI Symbol	Gm17969
TCONS_00000391	ENSMUST00000187966	Gm29006	TCONS_00000391	XLOC_000147	Gm29006	1:18307983-18313686	NCD	HFD	NOTEST	0	0	0	0	1	1	no	0	ENSMUSG00000101738	ENSMUST00000187966		predicted gene 29006 [Source:MGI Symbol;Acc:MGI:5579712]	1	18307984	18313686	1	A3	18307984	18313686	18307984	200	tsl5 (assigned to previous version 1)	GENCODE basic	2	2	KNOWN	KNOWN	havana	havana	unitary_pseudogene	unitary_pseudogene	34.53	1	MGI transcript name	Gm29006-001	MGI Symbol	Gm29006
TCONS_00000392	ENSMUST00000189030	Gm5252	TCONS_00000392	XLOC_000148	Gm5252	1:18708427-18709336	NCD	HFD	NOTEST	0	0	0	0	1	1	no	0	ENSMUSG00000101306	ENSMUST00000189030		predicted gene 5252 [Source:MGI Symbol;Acc:MGI:3647664]	1	18708428	18709336	1	A3	18708428	18709336	18708428	909	tslNA	GENCODE basic	1	1	KNOWN	KNOWN	havana	havana	processed_pseudogene	processed_pseudogene	46.2	1	MGI transcript name	Gm5252-001	MGI Symbol	Gm5252
TCONS_00000393	ENSMUST00000185386	Gm28343	TCONS_00000393	XLOC_000149	Gm28343	1:19037265-19037377	NCD	HFD	NOTEST	0	0	0	0	1	1	no	0	ENSMUSG00000101644	ENSMUST00000185386		predicted gene 28343 [Source:MGI Symbol;Acc:MGI:5579049]	1	19037266	19037377	1	A3	19037266	19037377	19037266	112	tslNA	GENCODE basic	1	1	KNOWN	KNOWN	havana	havana	processed_pseudogene	processed_pseudogene	39.29	1	MGI transcript name	Gm28343-001	MGI Symbol	Gm28343
TCONS_00000394	ENSMUST00000185704	Gm28344	TCONS_00000394	XLOC_000150	Gm28344	1:19062856-19063135	NCD	HFD	NOTEST	0	0	0	0	1	1	no	0	ENSMUSG00000099433	ENSMUST00000185704		predicted gene 28344 [Source:MGI Symbol;Acc:MGI:5579050]	1	19062857	19063135	1	A3	19062857	19063135	19062857	279	tslNA	GENCODE basic	1	1	KNOWN	KNOWN	havana	havana	processed_pseudogene	processed_pseudogene	44.44	1	MGI transcript name	Gm28344-001	MGI Symbol	Gm28344
TCONS_00000395	ENSMUST00000037294	Tfap2d	TCONS_00000395	XLOC_000151	Tfap2d	1:19063299-19166346	NCD	HFD	NOTEST	0	0	0	0	1	1	no	0	ENSMUSG00000042596	ENSMUST00000037294	ENSMUSP00000037699	transcription factor AP-2, delta [Source:MGI Symbol;Acc:MGI:2153466]	1	19103022	19166346	1	A3	19103022	19166346	19103022	1761	tsl1	GENCODE basic	7	7	KNOWN	KNOWN	ensembl_havana	ensembl_havana	protein_coding	protein_coding	39.67	2	MGI transcript name	Tfap2d-001	MGI Symbol	Tfap2d
TCONS_00000398	ENSMUST00000027059	Tfap2b	TCONS_00000398	XLOC_000152	Tfap2b	1:19208913-19238576	NCD	HFD	NOTEST	0	0	0	0	1	1	no	0	ENSMUSG00000025927	ENSMUST00000027059	ENSMUSP00000027059	transcription factor AP-2 beta [Source:MGI Symbol;Acc:MGI:104672]	1	19208914	19238576	1	A3	19208914	19238576	19208914	5863	tsl1	GENCODE basic	10	13	KNOWN	KNOWN	ensembl_havana	ensembl_havana	protein_coding	protein_coding	43.89	5	MGI transcript name	Tfap2b-001	MGI Symbol	Tfap2b
TCONS_00000404	ENSMUST00000189218	Gm28340	TCONS_00000404	XLOC_000153	Gm28340	1:19242724-19243769	NCD	HFD	NOTEST	0	0	0	0	1	1	no	0	ENSMUSG00000100538	ENSMUST00000189218		predicted gene 28340 [Source:MGI Symbol;Acc:MGI:5579046]	1	19242725	19243769	1	A3	19242725	19243769	19242725	202	tsl3	GENCODE basic	1	1	KNOWN	KNOWN	havana	havana	lincRNA	lincRNA	38.66	1	MGI transcript name	Gm28340-001	MGI Symbol	Gm28340
TCONS_00000405	ENSMUST00000188428	Gm4849	TCONS_00000405	XLOC_000154	Gm4849	1:19330938-19333184	NCD	HFD	NOTEST	0	0	0	0	1	1	no	0	ENSMUSG00000100204	ENSMUST00000188428		predicted gene 4849 [Source:MGI Symbol;Acc:MGI:3645366]	1	19330939	19333184	1	A3	19330939	19333184	19330939	2246	tslNA	GENCODE basic	1	1	KNOWN	KNOWN	havana	havana	processed_pseudogene	processed_pseudogene	47.73	1	MGI transcript name	Gm4849-001	MGI Symbol	Gm4849
TCONS_00000406	ENSMUST00000193790	Gm38382	TCONS_00000406	XLOC_000155	Gm38382	1:19614268-19616767	NCD	HFD	NOTEST	0	0	0	0	1	1	no	0	ENSMUSG00000102597	ENSMUST00000193790		predicted gene, 38382 [Source:MGI Symbol;Acc:MGI:5611610]	1	19614269	19616767	1	A3	19614269	19616767	19614269	2499	tslNA	GENCODE basic	1	1	KNOWN	KNOWN	havana	havana	TEC	TEC	36.77	1	MGI transcript name	Gm38382-001	MGI Symbol	Gm38382
TCONS_00000407	-	-	TCONS_00000407	XLOC_000156	-	1:20051791-20053024	NCD	HFD	OK	0.0393577	0.215906	2.45568	1.82296	0.0438	0.575009	no	0.127632
TCONS_00000408	-	-	TCONS_00000408	XLOC_000157	-	1:20053083-20054398	NCD	HFD	NOTEST	0.0479776	0.171031	1.83383	0	1	1	no	0.109504
TCONS_00000409	-	-	TCONS_00000409	XLOC_000158	-	1:20054903-20057023	NCD	HFD	NOTEST	0.107834	0.196713	0.867282	0	1	1	no	0.152274
TCONS_00000410	ENSMUST00000088448	Pkhd1	TCONS_00000410	XLOC_000159	Pkhd1	1:20057778-20618064	NCD	HFD	OK	0.142462	0.307477	1.1099	1.5403	0.00925	0.207793	no	0.224969	ENSMUSG00000043760	ENSMUST00000088448	ENSMUSP00000085794	polycystic kidney and hepatic disease 1 [Source:MGI Symbol;Acc:MGI:2155808]	1	20057779	20618064	-1	A4	20057779	20618064	20618064	12935	tsl1	GENCODE basic	11	16	KNOWN	KNOWN	ensembl_havana	ensembl_havana	protein_coding	protein_coding	39.68	4	MGI transcript name	Pkhd1-001	MGI Symbol	Pkhd1
TCONS_00000411	ENSMUST00000161509	4930486I03Rik	TCONS_00000411	XLOC_000160	4930486I03Rik	1:20057778-20618064	NCD	HFD	OK	0.119972	0.354663	1.56376	0.360522	0.56735	0.998081	no	0.237318	ENSMUSG00000089914	ENSMUST00000161509		RIKEN cDNA 4930486I03 gene [Source:MGI Symbol;Acc:MGI:1922278]	1	20356452	20392300	1	A4	20356452	20392300	20356452	788	tsl1	GENCODE basic	2	2	KNOWN	KNOWN	havana	havana	antisense	antisense	38.82	1	MGI transcript name	4930486I03Rik-001	MGI Symbol	4930486I03Rik
TCONS_00000412	ENSMUST00000088448	Pkhd1	TCONS_00000412	XLOC_000161	Pkhd1	1:20057778-20618064	NCD	HFD	OK	0.166728	0.29176	0.807285	0.258515	0.7402	0.998081	no	0.229244	ENSMUSG00000043760	ENSMUST00000088448	ENSMUSP00000085794	polycystic kidney and hepatic disease 1 [Source:MGI Symbol;Acc:MGI:2155808]	1	20057779	20618064	-1	A4	20057779	20618064	20618064	12935	tsl1	GENCODE basic	11	16	KNOWN	KNOWN	ensembl_havana	ensembl_havana	protein_coding	protein_coding	39.68	4	MGI transcript name	Pkhd1-001	MGI Symbol	Pkhd1
TCONS_00000413	ENSMUST00000088448	Pkhd1	TCONS_00000413	XLOC_000162	Pkhd1	1:20057778-20618064	NCD	HFD	OK	0.139071	0.315274	1.18079	0.510849	0.5856	0.998081	no	0.227172	ENSMUSG00000043760	ENSMUST00000088448	ENSMUSP00000085794	polycystic kidney and hepatic disease 1 [Source:MGI Symbol;Acc:MGI:2155808]	1	20057779	20618064	-1	A4	20057779	20618064	20618064	12935	tsl1	GENCODE basic	11	16	KNOWN	KNOWN	ensembl_havana	ensembl_havana	protein_coding	protein_coding	39.68	4	MGI transcript name	Pkhd1-001	MGI Symbol	Pkhd1
TCONS_00000414	ENSMUST00000088448	Pkhd1	TCONS_00000414	XLOC_000163	Pkhd1	1:20057778-20618064	NCD	HFD	NOTEST	0.0712327	0.193164	1.43921	0	1	1	no	0.132198	ENSMUSG00000043760	ENSMUST00000088448	ENSMUSP00000085794	polycystic kidney and hepatic disease 1 [Source:MGI Symbol;Acc:MGI:2155808]	1	20057779	20618064	-1	A4	20057779	20618064	20618064	12935	tsl1	GENCODE basic	11	16	KNOWN	KNOWN	ensembl_havana	ensembl_havana	protein_coding	protein_coding	39.68	4	MGI transcript name	Pkhd1-001	MGI Symbol	Pkhd1
TCONS_00000415	ENSMUST00000088448	Pkhd1	TCONS_00000415	XLOC_000164	Pkhd1	1:20057778-20618064	NCD	HFD	OK	0.178854	0.290302	0.698776	0.269711	0.78265	0.998081	no	0.234578	ENSMUSG00000043760	ENSMUST00000088448	ENSMUSP00000085794	polycystic kidney and hepatic disease 1 [Source:MGI Symbol;Acc:MGI:2155808]	1	20057779	20618064	-1	A4	20057779	20618064	20618064	12935	tsl1	GENCODE basic	11	16	KNOWN	KNOWN	ensembl_havana	ensembl_havana	protein_coding	protein_coding	39.68	4	MGI transcript name	Pkhd1-001	MGI Symbol	Pkhd1
TCONS_00000416	ENSMUST00000088448	Pkhd1	TCONS_00000416	XLOC_000165	Pkhd1	1:20057778-20618064	NCD	HFD	OK	1.14946	2.28408	0.990665	1.25371	0.0296	0.450992	no	1.71677	ENSMUSG00000043760	ENSMUST00000088448	ENSMUSP00000085794	polycystic kidney and hepatic disease 1 [Source:MGI Symbol;Acc:MGI:2155808]	1	20057779	20618064	-1	A4	20057779	20618064	20618064	12935	tsl1	GENCODE basic	11	16	KNOWN	KNOWN	ensembl_havana	ensembl_havana	protein_coding	protein_coding	39.68	4	MGI transcript name	Pkhd1-001	MGI Symbol	Pkhd1
TCONS_00000417	ENSMUST00000083625	Mir206	TCONS_00000417	XLOC_000166	Mir206	1:20679009-20684298	NCD	HFD	NOTEST	0	0	0	0	1	1	no	0	ENSMUSG00000065559	ENSMUST00000083625		microRNA 206 [Source:MGI Symbol;Acc:MGI:2676881]	1	20679010	20679082	1	A4	20679010	20679082	20679010	73	tslNA	GENCODE basic	1	1	KNOWN	KNOWN	mirbase	mirbase	miRNA	miRNA	42.47	1	MGI transcript name	Mir206-201	MGI Symbol	Mir206
TCONS_00000419	ENSMUST00000027061	Il17a	TCONS_00000419	XLOC_000167	Il17a	1:20730904-20734496	NCD	HFD	NOTEST	0	0	0	0	1	1	no	0	ENSMUSG00000025929	ENSMUST00000027061	ENSMUSP00000027061	interleukin 17A [Source:MGI Symbol;Acc:MGI:107364]	1	20730905	20734496	1	A4	20730905	20734496	20730905	1171	tsl1	GENCODE basic	4	4	KNOWN	KNOWN	ensembl_havana	ensembl_havana	protein_coding	protein_coding	39.45	1	MGI transcript name	Il17a-001	MGI Symbol	Il17a
TCONS_00000420	-	-	TCONS_00000420	XLOC_000168	-	1:20800865-20801839	NCD	HFD	NOTEST	0.07531	0.184894	1.29578	0	1	1	no	0.130102
TCONS_00000421	ENSMUST00000185296	Mcm3	TCONS_00000421	XLOC_000169	Mcm3	1:20802534-20820312	NCD	HFD	OK	0.181571	0.296029	0.705205	0.730618	0.20545	0.998081	no	0.2388	ENSMUSG00000041859	ENSMUST00000185296		minichromosome maintenance complex component 3 [Source:MGI Symbol;Acc:MGI:101845]	1	20802968	20820312	-1	A4	20802973	20820260	20820260	3431	tsl1		1	10	KNOWN	KNOWN	havana	ensembl_havana	retained_intron	protein_coding	46.82	5	MGI transcript name	Mcm3-002	MGI Symbol	Mcm3
TCONS_00000422	ENSMUST00000186367	Gm20587	TCONS_00000422	XLOC_000170	Gm20587	1:20821330-20822516	NCD	HFD	NOTEST	0	0	0	0	1	1	no	0	ENSMUSG00000099714	ENSMUST00000186367		predicted gene, 20587 [Source:MGI Symbol;Acc:MGI:5295693]	1	20821331	20822516	1	A4	20821331	20822516	20821331	1186	tslNA	GENCODE basic	1	1	KNOWN	KNOWN	havana	havana	processed_pseudogene	processed_pseudogene	48.9	1	MGI transcript name	Gm20587-001	MGI Symbol	Gm20587
TCONS_00000423	ENSMUST00000185290	Gm28065	TCONS_00000423	XLOC_000171	Gm28065	1:20836660-20839689	NCD	HFD	NOTEST	0	0	0	0	1	1	no	0	ENSMUSG00000102121	ENSMUST00000185290		predicted gene 28065 [Source:MGI Symbol;Acc:MGI:5578771]	1	20836661	20839689	1	A4	20836661	20839689	20836661	833	tsl3	GENCODE basic	1	1	KNOWN	KNOWN	havana	havana	lincRNA	lincRNA	41.9	1	MGI transcript name	Gm28065-001	MGI Symbol	Gm28065
TCONS_00000424	ENSMUST00000189400	Paqr8	TCONS_00000424	XLOC_000172	Paqr8	1:20890605-20939650	NCD	HFD	NOTEST	0.0141022	0.00957946	-0.557903	0	1	1	no	0.0118408	ENSMUSG00000025931	ENSMUST00000189400	ENSMUSP00000141054	progestin and adipoQ receptor family member VIII [Source:MGI Symbol;Acc:MGI:1921479]	1	20890606	20939650	1	A4	20890606	20939650	20890606	5330	tsl1	GENCODE basic	6	15	KNOWN	KNOWN	ensembl_havana	ensembl_havana	protein_coding	protein_coding	44.42	4	MGI transcript name	Paqr8-001	MGI Symbol	Paqr8
TCONS_00000429	ENSMUST00000185639	Gm28064	TCONS_00000429	XLOC_000173	Gm28064	1:20945710-20946914	NCD	HFD	NOTEST	0	0	0	0	1	1	no	0	ENSMUSG00000100929	ENSMUST00000185639		predicted gene 28064 [Source:MGI Symbol;Acc:MGI:5578770]	1	20945711	20946914	1	A4	20945711	20946914	20945711	858	tslNA	GENCODE basic	1	1	KNOWN	KNOWN	havana	havana	processed_pseudogene	processed_pseudogene	38.37	1	MGI transcript name	Gm28064-001	MGI Symbol	Gm28064
TCONS_00000430	ENSMUST00000160782	Efhc1	TCONS_00000430	XLOC_000174	Efhc1	1:20951625-20990880	NCD	HFD	NOTEST	0	0	0	0	1	1	no	0	ENSMUSG00000041809	ENSMUST00000160782		EF-hand domain (C-terminal) containing 1 [Source:MGI Symbol;Acc:MGI:1919127]	1	20951626	20990841	1	A4	20951626	20955527	20951626	357	tsl3		1	5	KNOWN	KNOWN	havana	ensembl_havana	processed_transcript	protein_coding	42.17	2	MGI transcript name	Efhc1-002	MGI Symbol	Efhc1
TCONS_00000435	ENSMUST00000037998	Tram2	TCONS_00000435	XLOC_000175	Tram2	1:20991902-21079246	NCD	HFD	OK	1.73351	1.09365	-0.664551	-2.08957	0.0001	0.00608205	yes	1.41358	ENSMUSG00000041779	ENSMUST00000037998	ENSMUSP00000047992	translocating chain-associating membrane protein 2 [Source:MGI Symbol;Acc:MGI:1924817]	1	20996299	21079229	-1	A4	20996299	21079229	21079229	6492	tsl1	GENCODE basic	5	5	KNOWN	KNOWN	ensembl_havana	ensembl_havana	protein_coding	protein_coding	46.88	2	MGI transcript name	Tram2-001	MGI Symbol	Tram2
TCONS_00000436	ENSMUST00000037998	Tram2	TCONS_00000436	XLOC_000176	Tram2	1:20991902-21079246	NCD	HFD	OK	1.08225	0.655259	-0.723897	-1.25025	0.02925	0.447488	no	0.868754	ENSMUSG00000041779	ENSMUST00000037998	ENSMUSP00000047992	translocating chain-associating membrane protein 2 [Source:MGI Symbol;Acc:MGI:1924817]	1	20996299	21079229	-1	A4	20996299	21079229	21079229	6492	tsl1	GENCODE basic	5	5	KNOWN	KNOWN	ensembl_havana	ensembl_havana	protein_coding	protein_coding	46.88	2	MGI transcript name	Tram2-001	MGI Symbol	Tram2
TCONS_00000437	ENSMUST00000186612	Gm28287	TCONS_00000437	XLOC_000177	Gm28287	1:21080113-21081748	NCD	HFD	NOTEST	0	0	0	0	1	1	no	0	ENSMUSG00000099971	ENSMUST00000186612		predicted gene 28287 [Source:MGI Symbol;Acc:MGI:5578993]	1	21080114	21081748	1	A4	21080114	21081748	21080114	546	tsl5	GENCODE basic	1	1	KNOWN	KNOWN	havana	havana	antisense	antisense	42.69	1	MGI transcript name	Gm28287-001	MGI Symbol	Gm28287
TCONS_00000438	ENSMUST00000189119	Gm2693	TCONS_00000438	XLOC_000178	Gm2693	1:21178987-21271593	NCD	HFD	NOTEST	0	0.0398803	inf	0	1	1	no	0.0199402	ENSMUSG00000100819	ENSMUST00000189119		predicted gene 2693 [Source:MGI Symbol;Acc:MGI:3780862]	1	21178988	21187427	1	A4	21178988	21187427	21178988	571	tslNA	GENCODE basic	1	1	KNOWN	KNOWN	havana	havana	unprocessed_pseudogene	unprocessed_pseudogene	42.86	1	MGI transcript name	Gm2693-001	MGI Symbol	Gm2693
TCONS_00000439	ENSMUST00000027065	Tmem14a	TCONS_00000439	XLOC_000179	Tmem14a	1:21178987-21271593	NCD	HFD	OK	1.07782	2.53849	1.23585	0.143599	0.3766	0.998081	no	1.80815	ENSMUSG00000025933	ENSMUST00000027065	ENSMUSP00000027065	transmembrane protein 14A [Source:MGI Symbol;Acc:MGI:1922962]	1	21218575	21230167	1	A4	21218575	21230167	21218575	1168	tsl1	GENCODE basic	11	15	KNOWN	KNOWN	ensembl_havana	ensembl_havana	protein_coding	protein_coding	44.65	2	MGI transcript name	Tmem14a-001	MGI Symbol	Tmem14a
TCONS_00000441	ENSMUST00000191648	Gm38224	TCONS_00000441	XLOC_000180	Gm38224	1:21178987-21271593	NCD	HFD	NOTEST	0	0.00427945	inf	0	1	1	no	0.00213972	ENSMUSG00000102633	ENSMUST00000191648		predicted gene, 38224 [Source:MGI Symbol;Acc:MGI:5611452]	1	21234722	21236821	1	A4	21234722	21236821	21234722	2100	tslNA	GENCODE basic	1	1	KNOWN	KNOWN	havana	havana	TEC	TEC	39.29	1	MGI transcript name	Gm38224-001	MGI Symbol	Gm38224
TCONS_00000442	ENSMUST00000124990	Gsta3	TCONS_00000442	XLOC_000181	Gsta3	1:21178987-21271593	NCD	HFD	OK	12.6578	21.6545	0.774645	0.387678	0.5817	0.998081	no	17.1562	ENSMUSG00000025934	ENSMUST00000124990	ENSMUSP00000140210	glutathione S-transferase, alpha 3 [Source:MGI Symbol;Acc:MGI:95856]	1	21240589	21265661	1	A4	21240629	21264846	21240629	742	tsl5		2	15	KNOWN	KNOWN	havana	ensembl_havana	protein_coding	protein_coding	42.76	4	MGI transcript name	Gsta3-003	MGI Symbol	Gsta3
TCONS_00000448	ENSMUST00000178379	Gm7094	TCONS_00000448	XLOC_000182	Gm7094	1:21272402-21272906	NCD	HFD	NOTEST	0	0	0	0	1	1	no	0	ENSMUSG00000096375	ENSMUST00000178379		predicted pseudogene 7094 [Source:MGI Symbol;Acc:MGI:3648114]	1	21272403	21272906	1	A4	21272403	21272906	21272403	366	tslNA	GENCODE basic	2	2	KNOWN	KNOWN	havana	havana	unprocessed_pseudogene	unprocessed_pseudogene	39.48	1	MGI transcript name	Gm7094-001	MGI Symbol	Gm7094
TCONS_00000449	-	-	TCONS_00000449	XLOC_000183	-	1:21276640-21278714	NCD	HFD	NOTEST	0.157098	0.143235	-0.133284	0	1	1	no	0.150166
TCONS_00000450	ENSMUST00000082032	Gm4956	TCONS_00000450	XLOC_000184	Gm4956	1:21284296-21300352	NCD	HFD	OK	0.349304	0.501182	0.520854	1.24521	0.0275	0.429916	no	0.425243	ENSMUSG00000025936	ENSMUST00000082032		predicted gene 4956 [Source:MGI Symbol;Acc:MGI:3647976]	1	21285246	21298312	-1	A4	21285246	21298312	21298312	1148	tsl1	GENCODE basic	12	15	KNOWN	KNOWN	havana	ensembl_havana	processed_transcript	transcribed_unprocessed_pseudogene	41.3	3	MGI transcript name	Gm4956-002	MGI Symbol	Gm4956
TCONS_00000451	-	-	TCONS_00000451	XLOC_000185	-	1:21322533-21325393	NCD	HFD	OK	0.115364	0.212721	0.882777	1.08171	0.0658	0.712092	no	0.164042
TCONS_00000452	ENSMUST00000088407	Khdc1a	TCONS_00000452	XLOC_000186	Khdc1a	1:21349640-21352200	NCD	HFD	NOTEST	0	0	0	0	1	1	no	0	ENSMUSG00000067750	ENSMUST00000088407	ENSMUSP00000085749	KH domain containing 1A [Source:MGI Symbol;Acc:MGI:2676610]	1	21349641	21352200	1	A4	21349641	21352200	21349641	1987	tsl1	GENCODE basic	3	3	KNOWN	KNOWN	ensembl_havana	ensembl_havana	protein_coding	protein_coding	43.63	1	MGI transcript name	Khdc1a-001	MGI Symbol	Khdc1a
TCONS_00000453	ENSMUST00000148174	Gm16329	TCONS_00000453	XLOC_000187	Gm16329	1:21354004-21355116	NCD	HFD	NOTEST	0	0	0	0	1	1	no	0	ENSMUSG00000086194	ENSMUST00000148174		predicted gene 16329 [Source:MGI Symbol;Acc:MGI:3840126]	1	21354005	21355116	1	A4	21354005	21355116	21354005	371	tslNA	GENCODE basic	1	1	KNOWN	KNOWN	havana	havana	unprocessed_pseudogene	unprocessed_pseudogene	47.57	1	MGI transcript name	Gm16329-001	MGI Symbol	Gm16329
TCONS_00000454	ENSMUST00000137146	Gm16327	TCONS_00000454	XLOC_000188	Gm16327	1:21364802-21365030	NCD	HFD	NOTEST	0	0	0	0	1	1	no	0	ENSMUSG00000094436	ENSMUST00000137146		predicted gene 16327 [Source:MGI Symbol;Acc:MGI:3840125]	1	21364803	21365030	1	A4	21364803	21365030	21364803	228	tslNA	GENCODE basic	1	1	KNOWN	KNOWN	havana	havana	processed_pseudogene	processed_pseudogene	42.11	1	MGI transcript name	Gm16327-001	MGI Symbol	Gm16327
TCONS_00000455	ENSMUST00000070223	Khdc1c	TCONS_00000455	XLOC_000189	Khdc1c	1:21368330-21370845	NCD	HFD	NOTEST	0	0	0	0	1	1	no	0	ENSMUSG00000041722	ENSMUST00000070223	ENSMUSP00000068792	KH domain containing 1C [Source:MGI Symbol;Acc:MGI:3583007]	1	21368331	21370845	1	A4	21368331	21370845	21368331	1946	tsl1	GENCODE basic	5	7	KNOWN	KNOWN	ensembl_havana	ensembl_havana	protein_coding	protein_coding	43.54	1	MGI transcript name	Khdc1c-001	MGI Symbol	Khdc1c
TCONS_00000456	ENSMUST00000142979	Gm2709	TCONS_00000456	XLOC_000190	Gm2709	1:21372669-21373764	NCD	HFD	NOTEST	0	0	0	0	1	1	no	0	ENSMUSG00000085507	ENSMUST00000142979		predicted gene 2709 [Source:MGI Symbol;Acc:MGI:3780878]	1	21372670	21373764	1	A4	21372670	21373764	21372670	350	tslNA	GENCODE basic	1	1	KNOWN	KNOWN	havana	havana	unprocessed_pseudogene	unprocessed_pseudogene	47.58	1	MGI transcript name	Gm2709-001	MGI Symbol	Gm2709
TCONS_00000457	ENSMUST00000140035	Gm16533	TCONS_00000457	XLOC_000191	Gm16533	1:21379554-21379782	NCD	HFD	NOTEST	0	0	0	0	1	1	no	0	ENSMUSG00000094926	ENSMUST00000140035		predited gene 16533 [Source:MGI Symbol;Acc:MGI:4410373]	1	21379555	21379782	1	A4	21379555	21379782	21379555	228	tslNA	GENCODE basic	1	1	KNOWN	KNOWN	havana	havana	processed_pseudogene	processed_pseudogene	42.11	1	MGI transcript name	Gm16533-001	MGI Symbol	Gm16533
TCONS_00000458	ENSMUST00000147615	Khdc1b	TCONS_00000458	XLOC_000192	Khdc1b	1:21383555-21386373	NCD	HFD	NOTEST	0	0	0	0	1	1	no	0	ENSMUSG00000085079	ENSMUST00000147615	ENSMUSP00000120275	KH domain containing 1B [Source:MGI Symbol;Acc:MGI:2138477]	1	21383556	21386373	1	A4	21383556	21386373	21383556	2236	tsl1	GENCODE basic	1	3	KNOWN	KNOWN	ensembl_havana	ensembl_havana	protein_coding	protein_coding	44	1	MGI transcript name	Khdc1b-001	MGI Symbol	Khdc1b
TCONS_00000459	ENSMUST00000126985	Gm16328	TCONS_00000459	XLOC_000193	Gm16328	1:21390905-21391101	NCD	HFD	NOTEST	0	0	0	0	1	1	no	0	ENSMUSG00000085679	ENSMUST00000126985		predicted gene 16328 [Source:MGI Symbol;Acc:MGI:3840127]	1	21390906	21391101	1	A4	21390906	21391101	21390906	196	tslNA	GENCODE basic	2	2	KNOWN	KNOWN	havana	havana	processed_pseudogene	processed_pseudogene	49.49	1	MGI transcript name	Gm16328-001	MGI Symbol	Gm16328
TCONS_00000460	ENSMUST00000181002	Gm26580	TCONS_00000460	XLOC_000194	Gm26580	1:21398402-21962530	NCD	HFD	NOTEST	0.0400781	0.020318	-0.980057	0	1	1	no	0.030198	ENSMUSG00000097109	ENSMUST00000181002		predicted gene, 26580 [Source:MGI Symbol;Acc:MGI:5477074]	1	21959842	21962530	1	A4	21959842	21962530	21959842	2095	tsl5	GENCODE basic	1	1	KNOWN	KNOWN	ensembl	ensembl	lincRNA	lincRNA	59.84	1	MGI transcript name	Gm26580-201	MGI Symbol	Gm26580
TCONS_00000461	-	-	TCONS_00000461	XLOC_000195	-	1:21981291-21981342	NCD	HFD	OK	121764	170105	0.482343	0.493038	0.7119	0.998081	no	145934
TCONS_00000462	ENSMUST00000190225	Gm28239	TCONS_00000462	XLOC_000196	Gm28239	1:22237848-22238295	NCD	HFD	NOTEST	0	0	0	0	1	1	no	0	ENSMUSG00000100418	ENSMUST00000190225		predicted gene 28239 [Source:MGI Symbol;Acc:MGI:5578945]	1	22237849	22238295	1	A5	22237849	22238295	22237849	447	tslNA	GENCODE basic	1	1	KNOWN	KNOWN	havana	havana	processed_pseudogene	processed_pseudogene	44.3	1	MGI transcript name	Gm28239-001	MGI Symbol	Gm28239
TCONS_00000463	ENSMUST00000180414	Gm26866	TCONS_00000463	XLOC_000197	Gm26866	1:22286250-22805724	NCD	HFD	NOTEST	0	0	0	0	1	1	no	0	ENSMUSG00000097642	ENSMUST00000180414		predicted gene, 26866 [Source:MGI Symbol;Acc:MGI:5477360]	1	22740764	22741565	1	A5	22740764	22741565	22740764	802	tslNA	GENCODE basic	1	1	KNOWN	KNOWN	havana	havana	processed_pseudogene	processed_pseudogene	46.38	1	MGI transcript name	Gm26866-001	MGI Symbol	Gm26866
TCONS_00000464	ENSMUST00000158928	Gm24176	TCONS_00000464	XLOC_000198	Gm24176	1:23245210-23245331	NCD	HFD	NOTEST	0	0	0	0	1	1	no	0	ENSMUSG00000089553	ENSMUST00000158928		predicted gene, 24176 [Source:MGI Symbol;Acc:MGI:5453953]	1	23245211	23245331	1	A5	23245211	23245331	23245211	121	tslNA	GENCODE basic	1	1	KNOWN	KNOWN	ensembl	ensembl	snoRNA	snoRNA	47.11	1	MGI transcript name	Gm24176-201	MGI Symbol	Gm24176
TCONS_00000465	ENSMUST00000083471	Mir30a	TCONS_00000465	XLOC_000199	Mir30a	1:23255684-23315212	NCD	HFD	NOTEST	0	0	0	0	1	1	no	0	ENSMUSG00000065405	ENSMUST00000083471		microRNA 30a [Source:MGI Symbol;Acc:MGI:2676907]	1	23272269	23272339	1	A5	23272269	23272339	23272269	71	tslNA	GENCODE basic	3	3	KNOWN	KNOWN	mirbase	mirbase	miRNA	miRNA	52.11	1	MGI transcript name	Mir30a-201	MGI Symbol	Mir30a
TCONS_00000466	ENSMUST00000182303	Gm27028	TCONS_00000466	XLOC_000200	Gm27028	1:23255684-23315212	NCD	HFD	NOTEST	0	0	0	0	1	1	no	0	ENSMUSG00000097970	ENSMUST00000182303		predicted gene, 27028 [Source:MGI Symbol;Acc:MGI:5504143]	1	23291537	23291935	1	A5	23291537	23291935	23291537	399	tslNA	GENCODE basic	1	1	KNOWN	KNOWN	havana	havana	lincRNA	lincRNA	44.36	1	MGI transcript name	Gm27028-001	MGI Symbol	Gm27028
TCONS_00000467	ENSMUST00000190910	Gm29107	TCONS_00000467	XLOC_000201	Gm29107	1:23255684-23315212	NCD	HFD	NOTEST	0	0	0	0	1	1	no	0	ENSMUSG00000100775	ENSMUST00000190910		predicted gene 29107 [Source:MGI Symbol;Acc:MGI:5579813]	1	23293729	23294075	1	A5	23293729	23294075	23293729	347	tslNA	GENCODE basic	1	1	KNOWN	KNOWN	havana	havana	lincRNA	lincRNA	25.65	1	MGI transcript name	Gm29107-001	MGI Symbol	Gm29107
TCONS_00000468	ENSMUST00000027343	Ogfrl1	TCONS_00000468	XLOC_000202	Ogfrl1	1:23366259-23397772	NCD	HFD	OK	0.929935	0.911632	-0.0286776	-0.0798938	0.89385	0.998081	no	0.920783	ENSMUSG00000026158	ENSMUST00000027343	ENSMUSP00000027343	opioid growth factor receptor-like 1 [Source:MGI Symbol;Acc:MGI:1917405]	1	23366424	23397772	-1	A5	23366424	23383175	23383175	4844	tsl3	GENCODE basic	5	11	KNOWN	KNOWN	ensembl_havana	ensembl_havana	protein_coding	protein_coding	42.44	4	MGI transcript name	Ogfrl1-001	MGI Symbol	Ogfrl1
TCONS_00000469	ENSMUST00000180769	Gm7784	TCONS_00000469	XLOC_000203	Gm7784	1:23479538-23480527	NCD	HFD	NOTEST	0	0	0	0	1	1	no	0	ENSMUSG00000097920	ENSMUST00000180769		predicted gene 7784 [Source:MGI Symbol;Acc:MGI:3645448]	1	23479539	23480527	1	A5	23479539	23480527	23479539	989	tslNA	GENCODE basic	1	1	KNOWN	KNOWN	havana	havana	processed_pseudogene	processed_pseudogene	49.75	1	MGI transcript name	Gm7784-001	MGI Symbol	Gm7784
TCONS_00000470	ENSMUST00000191140	Gm28822	TCONS_00000470	XLOC_000204	Gm28822	1:23574586-23596664	NCD	HFD	NOTEST	0	0	0	0	1	1	no	0	ENSMUSG00000099503	ENSMUST00000191140		predicted gene 28822 [Source:MGI Symbol;Acc:MGI:5579528]	1	23574587	23596664	1	A5	23574587	23596664	23574587	778	tsl5	GENCODE basic	1	1	KNOWN	KNOWN	havana	havana	lincRNA	lincRNA	39.65	1	MGI transcript name	Gm28822-001	MGI Symbol	Gm28822
TCONS_00000471	-	-	TCONS_00000471	XLOC_000205	-	1:23674142-23674151	NCD	HFD	OK	32313500	47200500	0.546668	0.669954	0.51945	0.998081	no	39757000
TCONS_00000472	ENSMUST00000144602	B3gat2	TCONS_00000472	XLOC_000206	B3gat2	1:23761752-23922352	NCD	HFD	NOTEST	0	7.05347e-190	inf	0	1	1	no	3.52673e-190	ENSMUSG00000026156	ENSMUST00000144602	ENSMUSP00000115870	beta-1,3-glucuronyltransferase 2 (glucuronosyltransferase S) [Source:MGI Symbol;Acc:MGI:2389490]	1	23761753	23849158	1	A5	23761753	23815740	23761753	1488	tsl1	GENCODE basic	1	8	KNOWN	KNOWN	havana	ensembl_havana	protein_coding	protein_coding	43.16	3	MGI transcript name	B3gat2-002	MGI Symbol	B3gat2
TCONS_00000475	-	-	TCONS_00000475	XLOC_000207	-	1:23924294-23924335	NCD	HFD	OK	12364900	6068090	-1.02694	-3.11149	0.00025	0.01302	yes	9216495
TCONS_00000476	-	-	TCONS_00000476	XLOC_000208	-	1:23972956-23973006	NCD	HFD	OK	983023	1142070	0.216355	0.416876	0.5295	0.998081	no	1.06255e+06
TCONS_00000477	ENSMUST00000192339	Gm26524	TCONS_00000477	XLOC_000209	Gm26524	1:23995938-24005894	NCD	HFD	NOTEST	0	0.00141721	inf	0	1	1	no	0.000708605	ENSMUSG00000102495	ENSMUST00000192339		predicted gene, 26524 [Source:MGI Symbol;Acc:MGI:5477018]	1	24005505	24005894	1	A5	24005505	24005894	24005505	390	tslNA	GENCODE basic	1	1	KNOWN	KNOWN	ensembl	ensembl_havana	TEC	TEC	59.74	2	MGI transcript name	Gm26524-201	MGI Symbol	Gm26524
TCONS_00000479	ENSMUST00000027337	Fam135a	TCONS_00000479	XLOC_000210	Fam135a	1:24009175-24100341	NCD	HFD	OK	1.17109	1.14009	-0.0387013	-0.122551	0.8299	0.998081	no	1.15559	ENSMUSG00000026153	ENSMUST00000027337	ENSMUSP00000027337	family with sequence similarity 135, member A [Source:MGI Symbol;Acc:MGI:1915437]	1	24011093	24100341	-1	A5	24011681	24100333	24100333	5536	tsl5	GENCODE basic	14	15	KNOWN	KNOWN	ensembl_havana	ensembl_havana	protein_coding	protein_coding	38.35	9	MGI transcript name	Fam135a-001	MGI Symbol	Fam135a
TCONS_00000480	ENSMUST00000192408	Gm37580	TCONS_00000480	XLOC_000211	Gm37580	1:24100624-24103424	NCD	HFD	NOTEST	0	0.00275019	inf	0	1	1	no	0.0013751	ENSMUSG00000102398	ENSMUST00000192408		predicted gene, 37580 [Source:MGI Symbol;Acc:MGI:5610808]	1	24100625	24103424	1	A5	24100625	24103424	24100625	2800	tslNA	GENCODE basic	1	1	KNOWN	KNOWN	havana	havana	TEC	TEC	43.96	1	MGI transcript name	Gm37580-001	MGI Symbol	Gm37580
TCONS_00000481	ENSMUST00000180661	Gm26607	TCONS_00000481	XLOC_000212	Gm26607	1:24125274-24126141	NCD	HFD	NOTEST	0	0	0	0	1	1	no	0	ENSMUSG00000097670	ENSMUST00000180661		predicted gene, 26607 [Source:MGI Symbol;Acc:MGI:5477101]	1	24125275	24126141	1	A5	24125275	24126141	24125275	867	tslNA	GENCODE basic	1	1	KNOWN	KNOWN	havana	havana	processed_pseudogene	processed_pseudogene	44.41	1	MGI transcript name	Gm26607-001	MGI Symbol	Gm26607
TCONS_00000482	ENSMUST00000054588	Col9a1	TCONS_00000482	XLOC_000213	Col9a1	1:24177609-24252684	NCD	HFD	NOTEST	5.02677e-11	2.25538e-11	-1.15626	0	1	1	no	3.64108e-11	ENSMUSG00000026147	ENSMUST00000054588	ENSMUSP00000051579	collagen, type IX, alpha 1 [Source:MGI Symbol;Acc:MGI:88465]	1	24177610	24252684	1	A5	24177610	24252684	24177610	3834	tsl1	GENCODE basic	14	16	KNOWN	KNOWN	ensembl_havana	ensembl_havana	protein_coding	protein_coding	40.87	4	MGI transcript name	Col9a1-001	MGI Symbol	Col9a1
TCONS_00000488	ENSMUST00000095062	Lmbrd1	TCONS_00000488	XLOC_000214	Lmbrd1	1:24678570-24766301	NCD	HFD	NOTEST	0.0852241	0.0718312	-0.246651	0	1	1	no	0.0785277	ENSMUSG00000073725	ENSMUST00000095062	ENSMUSP00000092672	LMBR1 domain containing 1 [Source:MGI Symbol;Acc:MGI:1915671]	1	24678630	24766301	1	A5	24678926	24766301	24678926	5228	tsl1	GENCODE basic	9	8	KNOWN	KNOWN	havana	ensembl_havana	protein_coding	protein_coding	41.13	6	MGI transcript name	Lmbrd1-002	MGI Symbol	Lmbrd1
TCONS_00000500	ENSMUST00000188406	Gm9443	TCONS_00000500	XLOC_000215	Gm9443	1:25011940-25012756	NCD	HFD	NOTEST	0	0.0173116	inf	0	1	1	no	0.0086558	ENSMUSG00000100450	ENSMUST00000188406		predicted gene 9443 [Source:MGI Symbol;Acc:MGI:3779853]	1	25011941	25012756	1	A5	25011941	25012756	25011941	816	tslNA	GENCODE basic	1	1	KNOWN	KNOWN	havana	havana	processed_pseudogene	processed_pseudogene	40.93	1	MGI transcript name	Gm9443-001	MGI Symbol	Gm9443
TCONS_00000501	ENSMUST00000119680	Gm15702	TCONS_00000501	XLOC_000216	Gm15702	1:25067475-25829707	NCD	HFD	NOTEST	0	0	0	0	1	1	no	0	ENSMUSG00000080849	ENSMUST00000119680		predicted gene 15702 [Source:MGI Symbol;Acc:MGI:3783142]	1	25223730	25224173	1	A5	25223730	25224173	25223730	444	tslNA	GENCODE basic	1	1	KNOWN	KNOWN	havana	havana	processed_pseudogene	processed_pseudogene	53.15	1	MGI transcript name	Gm15702-001	MGI Symbol	Gm15702
TCONS_00000502	ENSMUST00000122791	Gm25294	TCONS_00000502	XLOC_000217	Gm25294	1:25067475-25829707	NCD	HFD	NOTEST	0	0	0	0	1	1	no	0	ENSMUSG00000084740	ENSMUST00000122791		predicted gene, 25294 [Source:MGI Symbol;Acc:MGI:5455071]	1	25451071	25451174	1	A5	25451071	25451174	25451071	104	tslNA	GENCODE basic	1	1	KNOWN	KNOWN	ensembl	ensembl	snRNA	snRNA	39.42	1	MGI transcript name	Gm25294-201	MGI Symbol	Gm25294
TCONS_00000503	ENSMUST00000194343	Gm9884	TCONS_00000503	XLOC_000218	Gm9884	1:25830656-25831878	NCD	HFD	NOTEST	0	0	0	0	1	1	no	0	ENSMUSG00000104516	ENSMUST00000194343		predicted gene 9884 [Source:MGI Symbol;Acc:MGI:3642830]	1	25830657	25831878	1	A5	25830657	25831878	25830657	1222	tslNA	GENCODE basic	1	1	KNOWN	KNOWN	ensembl_havana	ensembl_havana	TEC	TEC	42.8	1	MGI transcript name	Gm9884-001	MGI Symbol	Gm9884
TCONS_00000504	ENSMUST00000190716	Gm19123	TCONS_00000504	XLOC_000219	Gm19123	1:26466235-26466886	NCD	HFD	NOTEST	0	0	0	0	1	1	no	0	ENSMUSG00000099458	ENSMUST00000190716		predicted gene, 19123 [Source:MGI Symbol;Acc:MGI:5011308]	1	26466236	26466886	1	A5	26466236	26466886	26466236	651	tslNA	GENCODE basic	1	1	KNOWN	KNOWN	havana	havana	processed_pseudogene	processed_pseudogene	42.4	1	MGI transcript name	Gm19123-001	MGI Symbol	Gm19123
TCONS_00000505	ENSMUST00000157486	Gm24064	TCONS_00000505	XLOC_000220	Gm24064	1:26566832-26566938	NCD	HFD	NOTEST	0	0	0	0	1	1	no	0	ENSMUSG00000088111	ENSMUST00000157486		predicted gene, 24064 [Source:MGI Symbol;Acc:MGI:5453841]	1	26566833	26566938	1	A5	26566833	26566938	26566833	106	tslNA	GENCODE basic	1	1	KNOWN	KNOWN	ensembl	ensembl	snoRNA	snoRNA	40.57	1	MGI transcript name	Gm24064-201	MGI Symbol	Gm24064
TCONS_00000506	ENSMUST00000185409	Gm5524	TCONS_00000506	XLOC_000221	Gm5524	1:27883983-27905016	NCD	HFD	OK	0.574478	1.06463	0.890023	0.607846	0.2997	0.998081	no	0.819554	ENSMUSG00000101514	ENSMUST00000185409		predicted gene 5524 [Source:MGI Symbol;Acc:MGI:3646041]	1	27884046	27902396	1	A5	27884046	27902396	27884046	2002	tsl1	GENCODE basic	1	1	KNOWN	KNOWN	havana	havana	lincRNA	lincRNA	33.98	1	MGI transcript name	Gm5524-001	MGI Symbol	Gm5524
TCONS_00000507	ENSMUST00000189614	Gm19028	TCONS_00000507	XLOC_000222	Gm19028	1:27989909-27991782	NCD	HFD	NOTEST	0	0	0	0	1	1	no	0	ENSMUSG00000101372	ENSMUST00000189614		predicted gene, 19028 [Source:MGI Symbol;Acc:MGI:5011213]	1	27989910	27991782	1	A5	27989910	27991782	27989910	1873	tslNA	GENCODE basic	1	1	KNOWN	KNOWN	havana	havana	processed_pseudogene	processed_pseudogene	42.98	1	MGI transcript name	Gm19028-001	MGI Symbol	Gm19028
TCONS_00000508	ENSMUST00000193585	Gm38089	TCONS_00000508	XLOC_000223	Gm38089	1:28569917-28571431	NCD	HFD	NOTEST	0	0	0	0	1	1	no	0	ENSMUSG00000103241	ENSMUST00000193585		predicted gene, 38089 [Source:MGI Symbol;Acc:MGI:5611317]	1	28569918	28571431	1	A5	28569918	28571431	28569918	1514	tslNA	GENCODE basic	1	1	KNOWN	KNOWN	havana	havana	TEC	TEC	34.28	1	MGI transcript name	Gm38089-001	MGI Symbol	Gm38089
TCONS_00000509	ENSMUST00000145844	Gm7846	TCONS_00000509	XLOC_000224	Gm7846	1:28580300-28580772	NCD	HFD	OK	2.18374	2.30274	0.0765464	0.0655302	0.9233	0.998081	no	2.24324	ENSMUSG00000086240	ENSMUST00000145844		predicted gene 7846 [Source:MGI Symbol;Acc:MGI:3645212]	1	28580499	28580772	-1	A5	28580499	28580772	28580772	274	tslNA	GENCODE basic	2	4	KNOWN	KNOWN	havana	havana	processed_pseudogene	processed_pseudogene	40.51	1	MGI transcript name	Gm7846-001	MGI Symbol	Gm7846
TCONS_00000510	ENSMUST00000081488	Gm6462	TCONS_00000510	XLOC_000225	Gm6462	1:28938035-28938339	NCD	HFD	NOTEST	0	0	0	0	1	1	no	0	ENSMUSG00000058590	ENSMUST00000081488		predicted gene 6462 [Source:MGI Symbol;Acc:MGI:3647053]	1	28938036	28938339	1	A5	28938036	28938339	28938036	304	tslNA	GENCODE basic	2	2	KNOWN	KNOWN	havana	havana	processed_pseudogene	processed_pseudogene	40.13	1	MGI transcript name	Gm6462-001	MGI Symbol	Gm6462
TCONS_00000511	ENSMUST00000186678	Gm18033	TCONS_00000511	XLOC_000226	Gm18033	1:29219699-29220249	NCD	HFD	NOTEST	0	0	0	0	1	1	no	0	ENSMUSG00000101235	ENSMUST00000186678		predicted gene, 18033 [Source:MGI Symbol;Acc:MGI:5010218]	1	29219700	29220249	1	A5	29219700	29220249	29219700	550	tslNA	GENCODE basic	1	1	KNOWN	KNOWN	havana	havana	processed_pseudogene	processed_pseudogene	43.82	1	MGI transcript name	Gm18033-001	MGI Symbol	Gm18033
TCONS_00000512	ENSMUST00000116975	Gm22679	TCONS_00000512	XLOC_000227	Gm22679	1:29301479-29301579	NCD	HFD	NOTEST	0	0	0	0	1	1	no	0	ENSMUSG00000080625	ENSMUST00000116975		predicted gene, 22679 [Source:MGI Symbol;Acc:MGI:5452456]	1	29301480	29301579	1	A5	29301480	29301579	29301480	100	tslNA	GENCODE basic	1	1	KNOWN	KNOWN	ensembl	ensembl	miRNA	miRNA	27	1	MGI transcript name	Gm22679-201	MGI Symbol	Gm22679
TCONS_00000513	ENSMUST00000183870	Mir6342	TCONS_00000513	XLOC_000228	Mir6342	1:29421487-29421612	NCD	HFD	NOTEST	0	0	0	0	1	1	no	0	ENSMUSG00000099257	ENSMUST00000183870		microRNA 6342 [Source:MGI Symbol;Acc:MGI:5530650]	1	29421488	29421612	1	A5	29421488	29421612	29421488	125	tslNA	GENCODE basic	1	1	KNOWN	KNOWN	mirbase	mirbase	miRNA	miRNA	48	1	MGI transcript name	Mir6342-201	MGI Symbol	Mir6342
TCONS_00000514	ENSMUST00000190438	Gm5525	TCONS_00000514	XLOC_000229	Gm5525	1:29484518-29485927	NCD	HFD	OK	0.296776	0.345814	0.220622	0.269485	0.6454	0.998081	no	0.321295	ENSMUSG00000099492	ENSMUST00000190438		predicted gene 5525 [Source:MGI Symbol;Acc:MGI:3646042]	1	29484604	29485915	-1	A5	29484604	29485915	29485915	1312	tslNA	GENCODE basic	1	1	KNOWN	KNOWN	havana	havana	processed_pseudogene	processed_pseudogene	52.36	1	MGI transcript name	Gm5525-001	MGI Symbol	Gm5525
TCONS_00000515	ENSMUST00000190177	Gm7858	TCONS_00000515	XLOC_000230	Gm7858	1:29930093-29930715	NCD	HFD	NOTEST	0	0	0	0	1	1	no	0	ENSMUSG00000101726	ENSMUST00000190177		predicted gene 7858 [Source:MGI Symbol;Acc:MGI:3644844]	1	29930094	29930715	1	A5	29930094	29930715	29930094	622	tslNA	GENCODE basic	1	1	KNOWN	KNOWN	havana	havana	processed_pseudogene	processed_pseudogene	45.5	1	MGI transcript name	Gm7858-001	MGI Symbol	Gm7858
TCONS_00000516	ENSMUST00000178702	Gm23771	TCONS_00000516	XLOC_000231	Gm23771	1:29985933-29986043	NCD	HFD	NOTEST	0	0	0	0	1	1	no	0	ENSMUSG00000096829	ENSMUST00000178702		predicted gene, 23771 [Source:MGI Symbol;Acc:MGI:5453548]	1	29985934	29986043	1	A5	29985934	29986043	29985934	110	tslNA	GENCODE basic	1	1	KNOWN	KNOWN	ensembl	ensembl	miRNA	miRNA	57.27	1	MGI transcript name	Gm23771-201	MGI Symbol	Gm23771
TCONS_00000517	ENSMUST00000188572	Gm6473	TCONS_00000517	XLOC_000232	Gm6473	1:30769686-30771815	NCD	HFD	NOTEST	0.00972421	0	-inf	0	1	1	no	0.00486211	ENSMUSG00000100261	ENSMUST00000188572		predicted gene 6473 [Source:MGI Symbol;Acc:MGI:3645176]	1	30769687	30771815	1	A5	30769687	30771815	30769687	1210	tslNA	GENCODE basic	1	1	KNOWN	KNOWN	havana	havana	unprocessed_pseudogene	unprocessed_pseudogene	55.57	1	MGI transcript name	Gm6473-001	MGI Symbol	Gm6473
TCONS_00000518	ENSMUST00000186733	Phf3	TCONS_00000518	XLOC_000233	Phf3	1:30798481-30874200	NCD	HFD	OK	2.38474	2.38298	-0.00106047	-0.0034303	0.99565	0.998539	no	2.38386	ENSMUSG00000048874	ENSMUST00000186733	ENSMUSP00000139610	PHD finger protein 3 [Source:MGI Symbol;Acc:MGI:2446126]	1	30802339	30873921	-1	A5	30802339	30873581	30873581	7567	tsl5	GENCODE basic	6	15	KNOWN	KNOWN	havana	ensembl_havana	protein_coding	protein_coding	39.53	14	MGI transcript name	Phf3-003	MGI Symbol	Phf3
TCONS_00000519	ENSMUST00000185604	Phf3	TCONS_00000519	XLOC_000234	Phf3	1:30798481-30874200	NCD	HFD	OK	1.38138	1.39152	0.0105573	0.012993	0.98165	0.998081	no	1.38645	ENSMUSG00000048874	ENSMUST00000185604		PHD finger protein 3 [Source:MGI Symbol;Acc:MGI:2446126]	1	30802339	30873921	-1	A5	30872652	30873475	30873475	824	tslNA		1	15	KNOWN	KNOWN	havana	ensembl_havana	retained_intron	protein_coding	39.53	14	MGI transcript name	Phf3-013	MGI Symbol	Phf3
TCONS_00000520	ENSMUST00000027232	Ptp4a1	TCONS_00000520	XLOC_000235	Ptp4a1	1:30938800-30950560	NCD	HFD	OK	6.53471	9.12193	0.481217	1.56341	0.00665	0.165092	no	7.82832	ENSMUSG00000026064	ENSMUST00000027232	ENSMUSP00000027232	protein tyrosine phosphatase 4a1 [Source:MGI Symbol;Acc:MGI:1277096]	1	30940302	30949770	-1	B	30940302	30949770	30949770	4145	tsl1	GENCODE basic	13	15	KNOWN	KNOWN	ensembl_havana	ensembl_havana	protein_coding	protein_coding	40.53	6	MGI transcript name	Ptp4a1-001	MGI Symbol	Ptp4a1
TCONS_00000521	-	-	TCONS_00000521	XLOC_000236	-	1:30951232-30952154	NCD	HFD	NOTEST	0	0	0	0	1	1	no	0
TCONS_00000522	-	-	TCONS_00000522	XLOC_000237	-	1:31010374-31012693	NCD	HFD	NOTEST	0.0731553	0.140006	0.93645	0	1	1	no	0.106581
TCONS_00000523	-	-	TCONS_00000523	XLOC_000238	-	1:31013895-31017700	NCD	HFD	NOTEST	0.147324	0.188836	0.358142	0	1	1	no	0.16808
TCONS_00000524	ENSMUST00000191364	Gm28644	TCONS_00000524	XLOC_000239	Gm28644	1:31019187-31096696	NCD	HFD	NOTEST	0.153783	0.0997105	-0.625079	0	1	1	no	0.126747	ENSMUSG00000100237	ENSMUST00000191364		predicted gene 28644 [Source:MGI Symbol;Acc:MGI:5579350]	1	31041919	31043675	1	B	31041919	31043675	31041919	585	tsl2	GENCODE basic	1	1	KNOWN	KNOWN	havana	havana	lincRNA	lincRNA	42.4	1	MGI transcript name	Gm28644-001	MGI Symbol	Gm28644
TCONS_00000525	ENSMUST00000188605	Gm29669	TCONS_00000525	XLOC_000240	Gm29669	1:31019187-31096696	NCD	HFD	OK	0.803411	0.962841	0.26116	0.771056	0.1759	0.998081	no	0.883126	ENSMUSG00000100371	ENSMUST00000188605		predicted gene 29669 [Source:MGI Symbol;Acc:MGI:5580375]	1	31019188	31096454	-1	B	31019188	31096454	31096454	881	tsl1	GENCODE basic	1	1	KNOWN	KNOWN	havana	havana	lincRNA	lincRNA	41.25	1	MGI transcript name	Gm29669-001	MGI Symbol	Gm29669
TCONS_00000526	ENSMUST00000186448	Gm29128	TCONS_00000526	XLOC_000241	Gm29128	1:31135225-31222684	NCD	HFD	NOTEST	0.00301346	0	-inf	0	1	1	no	0.00150673	ENSMUSG00000100910	ENSMUST00000186448		predicted gene 29128 [Source:MGI Symbol;Acc:MGI:5579834]	1	31136026	31150105	1	B	31136026	31150105	31136026	2858	tsl1	GENCODE basic	1	1	KNOWN	KNOWN	havana	havana	antisense	antisense	40.59	1	MGI transcript name	Gm29128-001	MGI Symbol	Gm29128
TCONS_00000527	ENSMUST00000189666	Gm7893	TCONS_00000527	XLOC_000242	Gm7893	1:31135225-31222684	NCD	HFD	NOTEST	0	0	0	0	1	1	no	0	ENSMUSG00000099796	ENSMUST00000189666		predicted gene 7893 [Source:MGI Symbol;Acc:MGI:3648015]	1	31164549	31164773	1	B	31164549	31164773	31164549	225	tslNA	GENCODE basic	1	1	KNOWN	KNOWN	havana	havana	processed_pseudogene	processed_pseudogene	57.33	1	MGI transcript name	Gm7893-001	MGI Symbol	Gm7893
TCONS_00000528	ENSMUST00000062560	Lgsn	TCONS_00000528	XLOC_000243	Lgsn	1:31135225-31222684	NCD	HFD	NOTEST	0	0	0	0	1	1	no	0	ENSMUSG00000050217	ENSMUST00000062560	ENSMUSP00000059871	lengsin, lens protein with glutamine synthetase domain [Source:MGI Symbol;Acc:MGI:2672844]	1	31176401	31204725	1	B	31176401	31204725	31176401	1937	tsl1	GENCODE basic	13	13	KNOWN	KNOWN	ensembl_havana	ensembl_havana	protein_coding	protein_coding	38.79	2	MGI transcript name	Lgsn-001	MGI Symbol	Lgsn
TCONS_00000531	ENSMUST00000027230	Pih1d3	TCONS_00000531	XLOC_000244	Pih1d3	1:31222837-31224288	NCD	HFD	NOTEST	0	0	0	0	1	1	no	0	ENSMUSG00000026063	ENSMUST00000027230	ENSMUSP00000127665	PIH1 domain containing 3 [Source:MGI Symbol;Acc:MGI:1921958]	1	31222838	31224288	1	B	31222838	31224288	31222838	1451	tslNA	GENCODE basic	2	4	KNOWN	KNOWN	ensembl_havana	ensembl_havana	protein_coding	protein_coding	36.73	1	MGI transcript name	Pih1d3-001	MGI Symbol	Pih1d3
TCONS_00000532	ENSMUST00000185684	Gm4850	TCONS_00000532	XLOC_000245	Gm4850	1:31267325-31267884	NCD	HFD	NOTEST	0	0	0	0	1	1	no	0	ENSMUSG00000100205	ENSMUST00000185684		predicted pseudogene 4850 [Source:MGI Symbol;Acc:MGI:3647946]	1	31267326	31267884	1	B	31267326	31267884	31267326	559	tslNA	GENCODE basic	1	1	KNOWN	KNOWN	havana	havana	processed_pseudogene	processed_pseudogene	49.19	1	MGI transcript name	Gm4850-001	MGI Symbol	Gm4850
TCONS_00000533	ENSMUST00000185859	Gm28645	TCONS_00000533	XLOC_000246	Gm28645	1:31274891-31275455	NCD	HFD	NOTEST	0	0	0	0	1	1	no	0	ENSMUSG00000100592	ENSMUST00000185859		predicted gene 28645 [Source:MGI Symbol;Acc:MGI:5579351]	1	31274892	31275455	1	B	31274892	31275455	31274892	564	tslNA	GENCODE basic	1	1	KNOWN	KNOWN	havana	havana	processed_pseudogene	processed_pseudogene	49.47	1	MGI transcript name	Gm28645-001	MGI Symbol	Gm28645
TCONS_00000534	ENSMUST00000178167	Gm6489	TCONS_00000534	XLOC_000247	Gm6489	1:31286944-31287640	NCD	HFD	NOTEST	0	0	0	0	1	1	no	0	ENSMUSG00000094215	ENSMUST00000178167		predicted gene 6489 [Source:MGI Symbol;Acc:MGI:3646684]	1	31286945	31287640	1	B	31286945	31287640	31286945	696	tslNA	GENCODE basic	2	2	KNOWN	KNOWN	havana	havana	processed_pseudogene	processed_pseudogene	52.01	1	MGI transcript name	Gm6489-001	MGI Symbol	Gm6489
TCONS_00000535	ENSMUST00000189839	Gm10307	TCONS_00000535	XLOC_000248	Gm10307	1:31559539-31561400	NCD	HFD	NOTEST	0	0	0	0	1	1	no	0	ENSMUSG00000101093	ENSMUST00000189839		predicted gene 10307 [Source:MGI Symbol;Acc:MGI:3642371]	1	31559540	31561400	1	B	31559540	31561400	31559540	1337	tslNA	GENCODE basic	1	1	KNOWN	KNOWN	havana	havana	processed_pseudogene	processed_pseudogene	42.5	1	MGI transcript name	Gm10307-001	MGI Symbol	Gm10307
TCONS_00000536	ENSMUST00000095050	Gm19680	TCONS_00000536	XLOC_000249	Gm19680	1:31615148-31616661	NCD	HFD	NOTEST	0	0	0	0	1	1	no	0	ENSMUSG00000070960	ENSMUST00000095050		predicted gene, 19680 [Source:MGI Symbol;Acc:MGI:5011865]	1	31615149	31616661	1	B	31615149	31616661	31615149	1513	tslNA	GENCODE basic	4	4	KNOWN	KNOWN	havana	havana	processed_pseudogene	processed_pseudogene	52.21	1	MGI transcript name	Gm19680-001	MGI Symbol	Gm19680
TCONS_00000537	ENSMUST00000117896	Gm7910	TCONS_00000537	XLOC_000250	Gm7910	1:31736056-31736891	NCD	HFD	NOTEST	0	0	0	0	1	1	no	0	ENSMUSG00000082159	ENSMUST00000117896		predicted gene 7910 [Source:MGI Symbol;Acc:MGI:3645646]	1	31736057	31736891	1	B	31736057	31736891	31736057	835	tslNA	GENCODE basic	2	2	KNOWN	KNOWN	havana	havana	processed_pseudogene	processed_pseudogene	46.71	1	MGI transcript name	Gm7910-001	MGI Symbol	Gm7910
TCONS_00000538	ENSMUST00000027226	Khdrbs2	TCONS_00000538	XLOC_000251	Khdrbs2	1:32172713-32658568	NCD	HFD	NOTEST	0	0	0	0	1	1	no	0	ENSMUSG00000026058	ENSMUST00000027226	ENSMUSP00000027226	KH domain containing, RNA binding, signal transduction associated 2 [Source:MGI Symbol;Acc:MGI:2159649]	1	32172714	32658568	1	B	32172714	32658568	32172714	2281	tsl1	GENCODE basic	11	11	KNOWN	KNOWN	ensembl_havana	ensembl_havana	protein_coding	protein_coding	37.64	5	MGI transcript name	Khdrbs2-001	MGI Symbol	Khdrbs2
TCONS_00000544	ENSMUST00000195178	Gm37999	TCONS_00000544	XLOC_000252	Gm37999	1:32172713-32658568	NCD	HFD	NOTEST	0	0	0	0	1	1	no	0	ENSMUSG00000103482	ENSMUST00000195178		predicted gene, 37999 [Source:MGI Symbol;Acc:MGI:5611227]	1	32473757	32475565	1	B	32473757	32475565	32473757	1809	tslNA	GENCODE basic	1	1	KNOWN	KNOWN	havana	havana	TEC	TEC	36.48	1	MGI transcript name	Gm37999-001	MGI Symbol	Gm37999
TCONS_00000545	ENSMUST00000192993	Gm37110	TCONS_00000545	XLOC_000253	Gm37110	1:32172713-32658568	NCD	HFD	NOTEST	0	0	0	0	1	1	no	0	ENSMUSG00000104498	ENSMUST00000192993		predicted gene, 37110 [Source:MGI Symbol;Acc:MGI:5610338]	1	32485315	32486942	1	B	32485315	32486942	32485315	1628	tslNA	GENCODE basic	1	1	KNOWN	KNOWN	havana	havana	TEC	TEC	46.13	1	MGI transcript name	Gm37110-001	MGI Symbol	Gm37110
TCONS_00000546	ENSMUST00000193099	Gm37911	TCONS_00000546	XLOC_000254	Gm37911	1:32172713-32658568	NCD	HFD	NOTEST	0	0	0	0	1	1	no	0	ENSMUSG00000104313	ENSMUST00000193099		predicted gene, 37911 [Source:MGI Symbol;Acc:MGI:5611139]	1	32496444	32497988	1	B	32496444	32497988	32496444	1545	tslNA	GENCODE basic	1	1	KNOWN	KNOWN	havana	havana	TEC	TEC	36.12	1	MGI transcript name	Gm37911-001	MGI Symbol	Gm37911
TCONS_00000547	ENSMUST00000195761	Gm37792	TCONS_00000547	XLOC_000255	Gm37792	1:32172713-32658568	NCD	HFD	NOTEST	0	0	0	0	1	1	no	0	ENSMUSG00000102321	ENSMUST00000195761		predicted gene, 37792 [Source:MGI Symbol;Acc:MGI:5611020]	1	32539028	32542440	1	B	32539028	32542440	32539028	3413	tslNA	GENCODE basic	1	1	KNOWN	KNOWN	havana	havana	TEC	TEC	35.42	1	MGI transcript name	Gm37792-001	MGI Symbol	Gm37792
TCONS_00000548	ENSMUST00000195241	Gm37426	TCONS_00000548	XLOC_000256	Gm37426	1:32710178-32712648	NCD	HFD	NOTEST	0	0	0	0	1	1	no	0	ENSMUSG00000104433	ENSMUST00000195241		predicted gene, 37426 [Source:MGI Symbol;Acc:MGI:5610654]	1	32710179	32712648	1	B	32710179	32712648	32710179	2470	tslNA	GENCODE basic	1	1	KNOWN	KNOWN	havana	havana	TEC	TEC	42.02	1	MGI transcript name	Gm37426-001	MGI Symbol	Gm37426
TCONS_00000549	ENSMUST00000158770	Gm23024	TCONS_00000549	XLOC_000257	Gm23024	1:32726638-32726930	NCD	HFD	NOTEST	0	0	0	0	1	1	no	0	ENSMUSG00000089395	ENSMUST00000158770		predicted gene, 23024 [Source:MGI Symbol;Acc:MGI:5452801]	1	32726639	32726930	1	B	32726639	32726930	32726639	292	tslNA	GENCODE basic	1	1	KNOWN	KNOWN	ensembl	ensembl	misc_RNA	misc_RNA	39.04	1	MGI transcript name	Gm23024-201	MGI Symbol	Gm23024
TCONS_00000550	ENSMUST00000195240	Gm37724	TCONS_00000550	XLOC_000258	Gm37724	1:33065129-33066350	NCD	HFD	NOTEST	0	0	0	0	1	1	no	0	ENSMUSG00000102917	ENSMUST00000195240		predicted gene, 37724 [Source:MGI Symbol;Acc:MGI:5610952]	1	33065130	33066350	1	B	33065130	33066350	33065130	1221	tslNA	GENCODE basic	1	1	KNOWN	KNOWN	havana	havana	lincRNA	lincRNA	45.29	1	MGI transcript name	Gm37724-001	MGI Symbol	Gm37724
TCONS_00000551	ENSMUST00000190159	Gm7114	TCONS_00000551	XLOC_000259	Gm7114	1:33100906-33102695	NCD	HFD	NOTEST	0	0	0	0	1	1	no	0	ENSMUSG00000100481	ENSMUST00000190159		predicted gene 7114 [Source:MGI Symbol;Acc:MGI:3643085]	1	33100907	33102695	1	B	33100907	33102695	33100907	1789	tslNA	GENCODE basic	1	1	KNOWN	KNOWN	havana	havana	processed_pseudogene	processed_pseudogene	46.9	1	MGI transcript name	Gm7114-001	MGI Symbol	Gm7114
TCONS_00000552	ENSMUST00000158125	Gm24901	TCONS_00000552	XLOC_000260	Gm24901	1:33191992-33192102	NCD	HFD	NOTEST	0	0	0	0	1	1	no	0	ENSMUSG00000088750	ENSMUST00000158125		predicted gene, 24901 [Source:MGI Symbol;Acc:MGI:5454678]	1	33191993	33192102	1	B	33191993	33192102	33191993	110	tslNA	GENCODE basic	1	1	KNOWN	KNOWN	ensembl	ensembl	snRNA	snRNA	31.82	1	MGI transcript name	Gm24901-201	MGI Symbol	Gm24901
TCONS_00000553	ENSMUST00000187673	Gm2987	TCONS_00000553	XLOC_000261	Gm2987	1:33235938-33237631	NCD	HFD	NOTEST	0	0	0	0	1	1	no	0	ENSMUSG00000101754	ENSMUST00000187673		predicted gene 2987 [Source:MGI Symbol;Acc:MGI:3781165]	1	33235939	33237631	1	B	33235939	33237631	33235939	1693	tslNA	GENCODE basic	2	2	KNOWN	KNOWN	havana	havana	processed_pseudogene	processed_pseudogene	43	1	MGI transcript name	Gm2987-001	MGI Symbol	Gm2987
TCONS_00000554	ENSMUST00000083289	Gm25792	TCONS_00000554	XLOC_000262	Gm25792	1:33293675-33293775	NCD	HFD	NOTEST	0	0	0	0	1	1	no	0	ENSMUSG00000065223	ENSMUST00000083289		predicted gene, 25792 [Source:MGI Symbol;Acc:MGI:5455569]	1	33293676	33293775	1	B	33293676	33293775	33293676	100	tslNA	GENCODE basic	1	1	KNOWN	KNOWN	ensembl	ensembl	snRNA	snRNA	40	1	MGI transcript name	Gm25792-201	MGI Symbol	Gm25792
TCONS_00000555	ENSMUST00000191215	Gm7933	TCONS_00000555	XLOC_000263	Gm7933	1:33371330-33373585	NCD	HFD	NOTEST	0	0	0	0	1	1	no	0	ENSMUSG00000101612	ENSMUST00000191215		predicted gene 7933 [Source:MGI Symbol;Acc:MGI:3643452]	1	33371331	33373585	1	B	33371331	33373585	33371331	2255	tslNA	GENCODE basic	2	2	KNOWN	KNOWN	havana	havana	processed_pseudogene	processed_pseudogene	44.57	1	MGI transcript name	Gm7933-001	MGI Symbol	Gm7933
TCONS_00000556	ENSMUST00000083326	Gm23453	TCONS_00000556	XLOC_000264	Gm23453	1:33422732-33422838	NCD	HFD	NOTEST	0	0	0	0	1	1	no	0	ENSMUSG00000065260	ENSMUST00000083326		predicted gene, 23453 [Source:MGI Symbol;Acc:MGI:5453230]	1	33422733	33422838	1	B	33422733	33422838	33422733	106	tslNA	GENCODE basic	1	1	KNOWN	KNOWN	ensembl	ensembl	snRNA	snRNA	40.57	1	MGI transcript name	Gm23453-201	MGI Symbol	Gm23453
TCONS_00000557	ENSMUST00000185489	Gm29228	TCONS_00000557	XLOC_000265	Gm29228	1:33453809-33669795	NCD	HFD	NOTEST	0	0	0	0	1	1	no	0	ENSMUSG00000101682	ENSMUST00000185489		predicted gene 29228 [Source:MGI Symbol;Acc:MGI:5579934]	1	33482101	33482518	1	B	33482101	33482518	33482101	418	tslNA	GENCODE basic	1	1	KNOWN	KNOWN	havana	havana	processed_pseudogene	processed_pseudogene	45.69	1	MGI transcript name	Gm29228-001	MGI Symbol	Gm29228
TCONS_00000559	ENSMUST00000185377	Gm17813	TCONS_00000559	XLOC_000266	Gm17813	1:33453809-33669795	NCD	HFD	NOTEST	0	0	0	0	1	1	no	0	ENSMUSG00000102093	ENSMUST00000185377		predicted gene, 17813 [Source:MGI Symbol;Acc:MGI:5009998]	1	33657781	33658108	1	B	33657781	33658108	33657781	328	tslNA	GENCODE basic	1	1	KNOWN	KNOWN	havana	havana	processed_pseudogene	processed_pseudogene	52.74	1	MGI transcript name	Gm17813-001	MGI Symbol	Gm17813
TCONS_00000561	ENSMUST00000191779	1700001G17Rik	TCONS_00000561	XLOC_000267	1700001G17Rik	1:33669823-33670712	NCD	HFD	NOTEST	0	0.00017387	inf	0	1	1	no	8.6935e-05	ENSMUSG00000103746	ENSMUST00000191779		RIKEN cDNA 1700001G17 gene [Source:MGI Symbol;Acc:MGI:1914753]	1	33669824	33670712	1	B	33669824	33670712	33669824	889	tslNA	GENCODE basic	1	1	KNOWN	KNOWN	havana	ensembl_havana	TEC	TEC	57.59	2	MGI transcript name	1700001G17Rik-001	MGI Symbol	1700001G17Rik
TCONS_00000564	ENSMUST00000195006	Rab23	TCONS_00000564	XLOC_000268	Rab23	1:33719886-33742564	NCD	HFD	NOTEST	1.14043e-80	3.6697e-68	41.5492	0	1	1	no	1.83485e-68	ENSMUSG00000004768	ENSMUST00000195006		RAB23, member RAS oncogene family [Source:MGI Symbol;Acc:MGI:99833]	1	33719887	33742564	1	B	33719887	33723837	33719887	444	tsl3		5	14	KNOWN	KNOWN	havana	ensembl_havana	processed_transcript	protein_coding	46	10	MGI transcript name	Rab23-010	MGI Symbol	Rab23
TCONS_00000576	ENSMUST00000044691	Bag2	TCONS_00000576	XLOC_000269	Bag2	1:33745348-33757795	NCD	HFD	OK	0.813598	0.671991	-0.275876	-0.4615	0.41995	0.998081	no	0.742795	ENSMUSG00000042215	ENSMUST00000044691	ENSMUSP00000042009	BCL2-associated athanogene 2 [Source:MGI Symbol;Acc:MGI:1891254]	1	33745484	33757795	-1	B	33745484	33757795	33757795	1860	tsl1	GENCODE basic	8	8	KNOWN	KNOWN	ensembl_havana	ensembl_havana	protein_coding	protein_coding	47.61	4	MGI transcript name	Bag2-001	MGI Symbol	Bag2
TCONS_00000578	ENSMUST00000195310	Gm37905	TCONS_00000578	XLOC_000270	Gm37905	1:33745348-33757795	NCD	HFD	NOTEST	0.543143	0	-inf	0	1	1	no	0.271572	ENSMUSG00000103072	ENSMUST00000195310		predicted gene, 37905 [Source:MGI Symbol;Acc:MGI:5611133]	1	33748007	33748347	1	B	33748007	33748347	33748007	341	tslNA	GENCODE basic	1	1	KNOWN	KNOWN	havana	havana	TEC	TEC	57.48	1	MGI transcript name	Gm37905-001	MGI Symbol	Gm37905
TCONS_00000579	ENSMUST00000044455	Zfp451	TCONS_00000579	XLOC_000271	Zfp451	1:33761544-33814595	NCD	HFD	OK	1.08154	1.21366	0.166281	0.581789	0.3031	0.998081	no	1.1476	ENSMUSG00000042197	ENSMUST00000044455	ENSMUSP00000044372	zinc finger protein 451 [Source:MGI Symbol;Acc:MGI:2137896]	1	33761545	33814595	-1	B	33792136	33814570	33814570	11876	tsl1	GENCODE basic	7	13	KNOWN	KNOWN	havana	ensembl_havana	protein_coding	protein_coding	41.51	9	MGI transcript name	Zfp451-004	MGI Symbol	Zfp451
TCONS_00000580	ENSMUST00000117459	Gm15455	TCONS_00000580	XLOC_000272	Gm15455	1:33836123-33838680	NCD	HFD	OK	0.302511	0.292689	-0.047617	-0.0489406	0.9367	0.998081	no	0.2976	ENSMUSG00000081402	ENSMUST00000117459		predicted gene 15455 [Source:MGI Symbol;Acc:MGI:3705563]	1	33836124	33838680	-1	B	33836124	33838680	33838680	2557	tslNA	GENCODE basic	2	4	KNOWN	KNOWN	havana	havana	processed_pseudogene	processed_pseudogene	54.79	1	MGI transcript name	Gm15455-001	MGI Symbol	Gm15455
TCONS_00000581	ENSMUST00000183034	Dst	TCONS_00000581	XLOC_000273	Dst	1:33908224-34308757	NCD	HFD	NOTEST	0.041632	0.0904237	1.11901	0	1	1	no	0.0660278	ENSMUSG00000026131	ENSMUST00000183034	ENSMUSP00000138308	dystonin [Source:MGI Symbol;Acc:MGI:104627]	1	33908225	34308661	1	B	33908225	34307592	33908225	23201	tsl5	GENCODE basic	4	18	KNOWN	KNOWN	havana	ensembl_havana	protein_coding	protein_coding	44.27	20	MGI transcript name	Dst-004	MGI Symbol	Dst
TCONS_00000584	ENSMUST00000193333	Gm37354	TCONS_00000584	XLOC_000274	Gm37354	1:33908224-34308757	NCD	HFD	NOTEST	0	0	0	0	1	1	no	0	ENSMUSG00000103596	ENSMUST00000193333		predicted gene, 37354 [Source:MGI Symbol;Acc:MGI:5610582]	1	33922455	33924838	1	B	33922455	33924838	33922455	2384	tslNA	GENCODE basic	1	1	KNOWN	KNOWN	havana	havana	TEC	TEC	40.73	1	MGI transcript name	Gm37354-001	MGI Symbol	Gm37354
TCONS_00000593	ENSMUST00000194178	Gm38157	TCONS_00000593	XLOC_000275	Gm38157	1:33908224-34308757	NCD	HFD	NOTEST	0.00533528	0	-inf	0	1	1	no	0.00266764	ENSMUSG00000103364	ENSMUST00000194178		predicted gene, 38157 [Source:MGI Symbol;Acc:MGI:5611385]	1	34032100	34033797	1	B	34032100	34033797	34032100	1698	tslNA	GENCODE basic	1	1	KNOWN	KNOWN	havana	havana	TEC	TEC	45.47	1	MGI transcript name	Gm38157-001	MGI Symbol	Gm38157
TCONS_00000595	ENSMUST00000198033	Mir6896	TCONS_00000595	XLOC_000276	Mir6896	1:33908224-34308757	NCD	HFD	NOTEST	0	0	0	0	1	1	no	0	ENSMUSG00000105982	ENSMUST00000198033		microRNA 6896 [Source:MGI Symbol;Acc:MGI:5562721]	1	34117359	34117431	1	B	34117359	34117431	34117359	73	tslNA	GENCODE basic	1	1	KNOWN	KNOWN	mirbase	mirbase	miRNA	miRNA	46.58	1	MGI transcript name	Mir6896-201	MGI Symbol	Mir6896
TCONS_00000612	ENSMUST00000195223	Gm37385	TCONS_00000612	XLOC_000277	Gm37385	1:34350774-34351161	NCD	HFD	NOTEST	0	0	0	0	1	1	no	0	ENSMUSG00000102839	ENSMUST00000195223		predicted gene, 37385 [Source:MGI Symbol;Acc:MGI:5610613]	1	34350775	34351161	1	B	34350775	34351161	34350775	387	tslNA	GENCODE basic	1	1	KNOWN	KNOWN	havana	havana	TEC	TEC	49.87	1	MGI transcript name	Gm37385-001	MGI Symbol	Gm37385
TCONS_00000613	ENSMUST00000187302	Gm5266	TCONS_00000613	XLOC_000278	Gm5266	1:34367370-34369003	NCD	HFD	NOTEST	0	0	0	0	1	1	no	0	ENSMUSG00000101206	ENSMUST00000187302		predicted gene 5266 [Source:MGI Symbol;Acc:MGI:3646119]	1	34367371	34369003	1	B	34367371	34369003	34367371	1162	tslNA	GENCODE basic	1	1	KNOWN	KNOWN	havana	havana	processed_pseudogene	processed_pseudogene	52.97	1	MGI transcript name	Gm5266-001	MGI Symbol	Gm5266
TCONS_00000614	ENSMUST00000188254	Gm3052	TCONS_00000614	XLOC_000279	Gm3052	1:34415049-34418438	NCD	HFD	NOTEST	0.0307753	0.075248	1.28988	0	1	1	no	0.0530116	ENSMUSG00000101462	ENSMUST00000188254		predicted gene 3052 [Source:MGI Symbol;Acc:MGI:3781230]	1	34415050	34417986	-1	B	34415763	34417986	34417986	2224	tslNA	GENCODE basic	2	2	KNOWN	KNOWN	havana	havana	processed_transcript	transcribed_processed_pseudogene	43.82	2	MGI transcript name	Gm3052-002	MGI Symbol	Gm3052
TCONS_00000615	ENSMUST00000192173	Gm37233	TCONS_00000615	XLOC_000280	Gm37233	1:34424753-34433342	NCD	HFD	OK	0.172467	0.258972	0.586476	1.18652	0.0408	0.550869	no	0.21572	ENSMUSG00000102336	ENSMUST00000192173		predicted gene, 37233 [Source:MGI Symbol;Acc:MGI:5610461]	1	34427002	34433264	-1	B	34427002	34433264	34433264	6263	tslNA	GENCODE basic	1	1	KNOWN	KNOWN	havana	havana	lincRNA	lincRNA	49.05	1	MGI transcript name	Gm37233-001	MGI Symbol	Gm37233
TCONS_00000616	ENSMUST00000027303	Imp4	TCONS_00000616	XLOC_000281	Imp4	1:34436669-34449356	NCD	HFD	NOTEST	0.0373613	0.011354	-1.71834	0	1	1	no	0.0243577	ENSMUSG00000026127	ENSMUST00000027303	ENSMUSP00000027303	IMP4, U3 small nucleolar ribonucleoprotein [Source:MGI Symbol;Acc:MGI:106572]	1	34439851	34449356	1	B	34439851	34449356	34439851	5836	tsl1	GENCODE basic	13	13	KNOWN	KNOWN	ensembl_havana	ensembl_havana	protein_coding	protein_coding	46.81	8	MGI transcript name	Imp4-001	MGI Symbol	Imp4
TCONS_00000625	ENSMUST00000185610	Ptpn18	TCONS_00000625	XLOC_000282	Ptpn18	1:34459761-34476522	NCD	HFD	NOTEST	0.00981456	0	-inf	0	1	1	no	0.00490728	ENSMUSG00000026126	ENSMUST00000185610		protein tyrosine phosphatase, non-receptor type 18 [Source:MGI Symbol;Acc:MGI:108410]	1	34459762	34475733	1	B	34459762	34461056	34459762	1295	tslNA		1	15	KNOWN	KNOWN	havana	ensembl_havana	retained_intron	protein_coding	48.19	7	MGI transcript name	Ptpn18-006	MGI Symbol	Ptpn18
TCONS_00000635	ENSMUST00000027299	Prss39	TCONS_00000635	XLOC_000283	Prss39	1:34498409-34503063	NCD	HFD	NOTEST	0	0	0	0	1	1	no	0	ENSMUSG00000026125	ENSMUST00000027299	ENSMUSP00000027299	protease, serine 39 [Source:MGI Symbol;Acc:MGI:1270856]	1	34498410	34503063	1	B	34498410	34503063	34498410	1267	tsl1	GENCODE basic	9	9	KNOWN	KNOWN	ensembl_havana	ensembl_havana	protein_coding	protein_coding	53.5	2	MGI transcript name	Prss39-001	MGI Symbol	Prss39
TCONS_00000638	ENSMUST00000027298	Cfc1	TCONS_00000638	XLOC_000284	Cfc1	1:34535647-34560943	NCD	HFD	NOTEST	0	0	0	0	1	1	no	0	ENSMUSG00000026124	ENSMUST00000027298	ENSMUSP00000027298	cripto, FRL-1, cryptic family 1 [Source:MGI Symbol;Acc:MGI:109448]	1	34535648	34544313	1	B	34535648	34544313	34535648	1040	tsl1	GENCODE basic	4	4	KNOWN	KNOWN	ensembl_havana	ensembl_havana	protein_coding	protein_coding	47.95	1	MGI transcript name	Cfc1-001	MGI Symbol	Cfc1
TCONS_00000639	ENSMUST00000052670	Amer3	TCONS_00000639	XLOC_000285	Amer3	1:34579201-34590944	NCD	HFD	NOTEST	0	0	0	0	1	1	no	0	ENSMUSG00000045174	ENSMUST00000052670	ENSMUSP00000054748	APC membrane recruitment 3 [Source:MGI Symbol;Acc:MGI:3026939]	1	34579657	34590944	1	B	34579657	34590944	34579657	4392	tsl1	GENCODE basic	10	10	KNOWN	KNOWN	ensembl_havana	ensembl_havana	protein_coding	protein_coding	50.52	1	MGI transcript name	Amer3-001	MGI Symbol	Amer3
TCONS_00000640	ENSMUST00000159747	Arhgef4	TCONS_00000640	XLOC_000286	Arhgef4	1:34678187-34843065	NCD	HFD	NOTEST	1.75761e-173	2.59848e-159	47.071	0	1	1	no	1.29924e-159	ENSMUSG00000037509	ENSMUST00000159747	ENSMUSP00000124213	Rho guanine nucleotide exchange factor (GEF) 4 [Source:MGI Symbol;Acc:MGI:2442507]	1	34678188	34813309	1	B	34678188	34812739	34678188	6514	tsl5	GENCODE basic	8	19	KNOWN	KNOWN	havana	ensembl_havana	protein_coding	protein_coding	46.51	8	MGI transcript name	Arhgef4-004	MGI Symbol	Arhgef4
TCONS_00000645	ENSMUST00000192878	Gm37224	TCONS_00000645	XLOC_000287	Gm37224	1:34678187-34843065	NCD	HFD	NOTEST	0	0	0	0	1	1	no	0	ENSMUSG00000102537	ENSMUST00000192878		predicted gene, 37224 [Source:MGI Symbol;Acc:MGI:5610452]	1	34752775	34752922	1	B	34752775	34752922	34752775	148	tslNA	GENCODE basic	1	1	KNOWN	KNOWN	havana	havana	processed_pseudogene	processed_pseudogene	29.73	1	MGI transcript name	Gm37224-001	MGI Symbol	Gm37224
TCONS_00000646	ENSMUST00000194977	Gm37845	TCONS_00000646	XLOC_000288	Gm37845	1:34678187-34843065	NCD	HFD	NOTEST	0	0	0	0	1	1	no	0	ENSMUSG00000102612	ENSMUST00000194977		predicted gene, 37845 [Source:MGI Symbol;Acc:MGI:5611073]	1	34753123	34753477	1	B	34753123	34753477	34753123	355	tslNA	GENCODE basic	1	1	KNOWN	KNOWN	havana	havana	processed_pseudogene	processed_pseudogene	25.35	1	MGI transcript name	Gm37845-001	MGI Symbol	Gm37845
TCONS_00000654	ENSMUST00000027297	Plekhb2	TCONS_00000654	XLOC_000289	Plekhb2	1:34849738-34879580	NCD	HFD	NOTEST	0.0380243	0.053821	0.501248	0	1	1	no	0.0459226	ENSMUSG00000026123	ENSMUST00000027297	ENSMUSP00000027297	pleckstrin homology domain containing, family B (evectins) member 2 [Source:MGI Symbol;Acc:MGI:2385825]	1	34849976	34879580	1	B	34849992	34879580	34849992	3279	tsl1	GENCODE basic	10	11	KNOWN	KNOWN	ensembl_havana	ensembl_havana	protein_coding	protein_coding	47.01	4	MGI transcript name	Plekhb2-001	MGI Symbol	Plekhb2
TCONS_00000661	ENSMUST00000193847	Gm19430	TCONS_00000661	XLOC_000290	Gm19430	1:34928508-34930645	NCD	HFD	NOTEST	0	0	0	0	1	1	no	0	ENSMUSG00000103716	ENSMUST00000193847		predicted gene, 19430 [Source:MGI Symbol;Acc:MGI:5011615]	1	34928509	34930645	1	B	34928509	34930645	34928509	2137	tslNA	GENCODE basic	1	1	KNOWN	KNOWN	havana	havana	processed_pseudogene	processed_pseudogene	60.36	1	MGI transcript name	Gm19430-001	MGI Symbol	Gm19430
TCONS_00000662	ENSMUST00000191672	Gm8009	TCONS_00000662	XLOC_000291	Gm8009	1:34970064-34970500	NCD	HFD	NOTEST	0	0	0	0	1	1	no	0	ENSMUSG00000103760	ENSMUST00000191672		predicted gene 8009 [Source:MGI Symbol;Acc:MGI:3648650]	1	34970065	34970500	1	B	34970065	34970500	34970065	436	tslNA	GENCODE basic	1	1	KNOWN	KNOWN	havana	havana	processed_pseudogene	processed_pseudogene	47.94	1	MGI transcript name	Gm8009-001	MGI Symbol	Gm8009
TCONS_00000663	ENSMUST00000192315	Gm38027	TCONS_00000663	XLOC_000292	Gm38027	1:34985655-34985890	NCD	HFD	NOTEST	0	0	0	0	1	1	no	0	ENSMUSG00000103997	ENSMUST00000192315		predicted gene, 38027 [Source:MGI Symbol;Acc:MGI:5611255]	1	34985656	34985890	1	B	34985656	34985890	34985656	235	tslNA	GENCODE basic	1	1	KNOWN	KNOWN	havana	havana	processed_pseudogene	processed_pseudogene	55.32	1	MGI transcript name	Gm38027-001	MGI Symbol	Gm38027
TCONS_00000664	ENSMUST00000082667	Gm25634	TCONS_00000664	XLOC_000293	Gm25634	1:35761601-35761706	NCD	HFD	NOTEST	0	0	0	0	1	1	no	0	ENSMUSG00000064601	ENSMUST00000082667		predicted gene, 25634 [Source:MGI Symbol;Acc:MGI:5455411]	1	35761602	35761706	1	B	35761602	35761706	35761602	105	tslNA	GENCODE basic	1	1	KNOWN	KNOWN	ensembl	ensembl	snRNA	snRNA	45.71	1	MGI transcript name	Gm25634-201	MGI Symbol	Gm25634
TCONS_00000665	ENSMUST00000187528	Gm28415	TCONS_00000665	XLOC_000294	Gm28415	1:35806973-35810462	NCD	HFD	NOTEST	0	0	0	0	1	1	no	0	ENSMUSG00000101714	ENSMUST00000187528		predicted gene 28415 [Source:MGI Symbol;Acc:MGI:5579121]	1	35806974	35810462	1	B	35806974	35810462	35806974	452	tsl2	GENCODE basic	1	1	KNOWN	KNOWN	havana	havana	lincRNA	lincRNA	51.22	1	MGI transcript name	Gm28415-001	MGI Symbol	Gm28415
TCONS_00000666	ENSMUST00000194261	1110002O04Rik	TCONS_00000666	XLOC_000295	1110002O04Rik	1:35879844-35881119	NCD	HFD	NOTEST	0.0992017	0	-inf	0	1	1	no	0.0496008	ENSMUSG00000102531	ENSMUST00000194261		RIKEN cDNA 1110002O04 gene [Source:MGI Symbol;Acc:MGI:1915733]	1	35879845	35881119	1	B	35879845	35881119	35879845	566	tsl1	GENCODE basic	1	1	KNOWN	KNOWN	havana	havana	lincRNA	lincRNA	48.31	1	MGI transcript name	1110002O04Rik-001	MGI Symbol	1110002O04Rik
TCONS_00000667	ENSMUST00000191763	Gm8022	TCONS_00000667	XLOC_000296	Gm8022	1:35958918-35959822	NCD	HFD	NOTEST	0	0	0	0	1	1	no	0	ENSMUSG00000103096	ENSMUST00000191763		predicted gene 8022 [Source:MGI Symbol;Acc:MGI:3647993]	1	35958919	35959822	1	B	35958919	35959822	35958919	904	tslNA	GENCODE basic	1	1	KNOWN	KNOWN	havana	havana	processed_pseudogene	processed_pseudogene	47.23	1	MGI transcript name	Gm8022-001	MGI Symbol	Gm8022
TCONS_00000668	ENSMUST00000192017	4930535G08Rik	TCONS_00000668	XLOC_000297	4930535G08Rik	1:36011071-36011894	NCD	HFD	NOTEST	0	0	0	0	1	1	no	0	ENSMUSG00000104201	ENSMUST00000192017		RIKEN cDNA 4930535G08 gene [Source:MGI Symbol;Acc:MGI:1925283]	1	36011072	36011894	1	B	36011072	36011894	36011072	425	tsl1	GENCODE basic	1	1	KNOWN	KNOWN	havana	havana	lincRNA	lincRNA	45.93	1	MGI transcript name	4930535G08Rik-001	MGI Symbol	4930535G08Rik
TCONS_00000669	ENSMUST00000193983	Gm33280	TCONS_00000669	XLOC_000298	Gm33280	1:36033748-36244720	NCD	HFD	NOTEST	1.535e-05	2.34047e-06	-2.71337	0	1	1	no	8.84524e-06	ENSMUSG00000102202	ENSMUST00000193983		predicted gene, 33280 [Source:MGI Symbol;Acc:MGI:5592439]	1	36132042	36138746	1	B	36132042	36138746	36132042	4340	tsl1	GENCODE basic	1	1	KNOWN	KNOWN	havana	havana	lincRNA	lincRNA	47.28	1	MGI transcript name	Gm33280-001	MGI Symbol	Gm33280
TCONS_00000670	ENSMUST00000088174	Hs6st1	TCONS_00000670	XLOC_000299	Hs6st1	1:36033748-36244720	NCD	HFD	OK	1.46712	1.75672	0.259893	0.1447	0.78915	0.998081	no	1.61192	ENSMUSG00000045216	ENSMUST00000088174	ENSMUSP00000085499	heparan sulfate 6-O-sulfotransferase 1 [Source:MGI Symbol;Acc:MGI:1354958]	1	36068400	36106446	1	B	36068400	36106446	36068400	3719	tsl1	GENCODE basic	3	7	KNOWN	KNOWN	ensembl_havana	ensembl_havana	protein_coding	protein_coding	51.85	2	MGI transcript name	Hs6st1-001	MGI Symbol	Hs6st1
TCONS_00000673	ENSMUST00000193983	Gm33280	TCONS_00000673	XLOC_000300	Gm33280	1:36033748-36244720	NCD	HFD	NOTEST	9.89267e-217	4.01295e-239	-74.3841	0	1	1	no	4.94633e-217	ENSMUSG00000102202	ENSMUST00000193983		predicted gene, 33280 [Source:MGI Symbol;Acc:MGI:5592439]	1	36132042	36138746	1	B	36132042	36138746	36132042	4340	tsl1	GENCODE basic	1	1	KNOWN	KNOWN	havana	havana	lincRNA	lincRNA	47.28	1	MGI transcript name	Gm33280-001	MGI Symbol	Gm33280
TCONS_00000676	ENSMUST00000056946	Neurl3	TCONS_00000676	XLOC_000301	Neurl3	1:36263979-36274679	NCD	HFD	OK	0.883479	1.38465	0.648251	1.85846	0.0015	0.0552797	no	1.13406	ENSMUSG00000047180	ENSMUST00000056946	ENSMUSP00000055437	neuralized E3 ubiquitin protein ligase 3 [Source:MGI Symbol;Acc:MGI:2429944]	1	36264597	36274679	-1	B	36264597	36273435	36273435	2598	tsl1	GENCODE basic	7	8	KNOWN	KNOWN	ensembl_havana	ensembl_havana	protein_coding	protein_coding	51.55	2	MGI transcript name	Neurl3-001	MGI Symbol	Neurl3
TCONS_00000677	ENSMUST00000126413	Arid5a	TCONS_00000677	XLOC_000302	Arid5a	1:36307732-36324029	NCD	HFD	OK	0.447074	0.455972	0.0284312	0.0156864	0.9786	0.998081	no	0.451523	ENSMUSG00000037447	ENSMUST00000126413	ENSMUSP00000115490	AT rich interactive domain 5A (MRF1-like) [Source:MGI Symbol;Acc:MGI:2443039]	1	36307733	36324029	1	B	36307733	36319203	36307733	870	tsl2		7	16	KNOWN	KNOWN	havana	ensembl_havana	protein_coding	protein_coding	53.91	15	MGI transcript name	Arid5a-007	MGI Symbol	Arid5a
TCONS_00000700	-	-	TCONS_00000700	XLOC_000303	-	1:36329424-36330695	NCD	HFD	OK	0.250541	0.251442	0.00518041	0.00537259	0.96315	0.998081	no	0.250992
TCONS_00000701	ENSMUST00000192234	4930403P22Rik	TCONS_00000701	XLOC_000304	4930403P22Rik	1:36330775-36369286	NCD	HFD	OK	1.90244	1.5631	-0.283444	-0.877811	0.12185	0.939512	no	1.73277	ENSMUSG00000102762	ENSMUST00000192234		RIKEN cDNA 4930403P22 gene [Source:MGI Symbol;Acc:MGI:1921057]	1	36332708	36333420	1	B	36332708	36333420	36332708	713	tslNA	GENCODE basic	1	1	KNOWN	KNOWN	havana	havana	lincRNA	lincRNA	46.56	1	MGI transcript name	4930403P22Rik-001	MGI Symbol	4930403P22Rik
TCONS_00000703	ENSMUST00000179162	Fer1l5	TCONS_00000703	XLOC_000305	Fer1l5	1:36372290-36445271	NCD	HFD	NOTEST	5.35953e-80	1.63418e-115	-117.981	0	1	1	no	2.67976e-80	ENSMUSG00000037432	ENSMUST00000179162	ENSMUSP00000142130	fer-1-like 5 (C. elegans) [Source:MGI Symbol;Acc:MGI:3616091]	1	36372291	36422110	1	B	36372291	36422107	36372291	6315	tsl1	GENCODE basic	6	15	KNOWN	KNOWN	havana	havana	protein_coding	protein_coding	49.13	3	MGI transcript name	Fer1l5-002	MGI Symbol	Fer1l5
TCONS_00000709	ENSMUST00000153128	Cnnm4	TCONS_00000709	XLOC_000306	Cnnm4	1:36471619-36508875	NCD	HFD	OK	0.67842	0.485902	-0.481514	-0.624657	0.2896	0.998081	no	0.582161	ENSMUSG00000037408	ENSMUST00000153128	ENSMUSP00000121317	cyclin M4 [Source:MGI Symbol;Acc:MGI:2151060]	1	36471620	36508764	1	B	36471620	36508764	36471620	4547	tsl1	GENCODE basic	1	10	KNOWN	KNOWN	ensembl_havana	ensembl_havana	protein_coding	protein_coding	49.13	2	MGI transcript name	Cnnm4-001	MGI Symbol	Cnnm4
TCONS_00000711	ENSMUST00000193157	Gm37909	TCONS_00000711	XLOC_000307	Gm37909	1:36471619-36508875	NCD	HFD	NOTEST	0	0	0	0	1	1	no	0	ENSMUSG00000104316	ENSMUST00000193157		predicted gene, 37909 [Source:MGI Symbol;Acc:MGI:5611137]	1	36473952	36476110	1	B	36473952	36476110	36473952	2159	tslNA	GENCODE basic	1	1	KNOWN	KNOWN	havana	havana	TEC	TEC	50.67	1	MGI transcript name	Gm37909-001	MGI Symbol	Gm37909
TCONS_00000713	ENSMUST00000097776	Cnnm3	TCONS_00000713	XLOC_000308	Cnnm3	1:36511866-36528237	NCD	HFD	OK	0.36536	0.161413	-1.17856	-1.20333	0.04495	0.582631	no	0.263387	ENSMUSG00000001138	ENSMUST00000097776	ENSMUSP00000095383	cyclin M3 [Source:MGI Symbol;Acc:MGI:2151055]	1	36511867	36528237	1	B	36511867	36528237	36511867	5292	tsl1	GENCODE basic	3	13	KNOWN	KNOWN	ensembl_havana	ensembl_havana	protein_coding	protein_coding	52.74	5	MGI transcript name	Cnnm3-002	MGI Symbol	Cnnm3
TCONS_00000720	ENSMUST00000193083	Ankrd23	TCONS_00000720	XLOC_000309	Ankrd23	1:36529745-36547445	NCD	HFD	OK	0.328892	0.285524	-0.203999	-0.194973	0.74365	0.998081	no	0.307208	ENSMUSG00000067653	ENSMUST00000193083	ENSMUSP00000141394	ankyrin repeat domain 23 [Source:MGI Symbol;Acc:MGI:1925571]	1	36530188	36536883	-1	B	36530188	36536521	36536521	2277	tsl1	GENCODE basic	5	12	KNOWN	KNOWN	havana	ensembl_havana	protein_coding	protein_coding	54.29	4	MGI transcript name	Ankrd23-002	MGI Symbol	Ankrd23
TCONS_00000721	ENSMUST00000207843	Ankrd39	TCONS_00000721	XLOC_000310	Ankrd39	1:36529745-36547445	NCD	HFD	OK	0.491041	0.378932	-0.373905	-0.813905	0.1526	0.998081	no	0.434986	ENSMUSG00000079610	ENSMUST00000207843	ENSMUSP00000147091	ankyrin repeat domain 39 [Source:MGI Symbol;Acc:MGI:1914816]	1	36537507	36547445	-1	B	36537507	36547219	36547219	2646			1	9	KNOWN	KNOWN	havana	ensembl_havana	nonsense_mediated_decay	protein_coding	49.34	6	MGI transcript name	Ankrd39-003	MGI Symbol	Ankrd39
TCONS_00000722	ENSMUST00000194426	D430040D24Rik	TCONS_00000722	XLOC_000311	D430040D24Rik	1:36548638-36683183	NCD	HFD	NOTEST	0.0345937	0.00776549	-2.15536	0	1	1	no	0.0211796	ENSMUSG00000087589	ENSMUST00000194426		RIKEN cDNA D430040D24 gene [Source:MGI Symbol;Acc:MGI:2442526]	1	36557701	36565613	1	B	36557701	36559667	36557701	1967	tslNA		1	3	KNOWN	KNOWN	havana	havana	retained_intron	processed_transcript	54.9	2	MGI transcript name	D430040D24Rik-002	MGI Symbol	D430040D24Rik
TCONS_00000724	ENSMUST00000161062	Gm6428	TCONS_00000724	XLOC_000312	Gm6428	1:36548638-36683183	NCD	HFD	NOTEST	0	0	0	0	1	1	no	0	ENSMUSG00000089906	ENSMUST00000161062		predicted pseudogene 6428 [Source:MGI Symbol;Acc:MGI:3649065]	1	36601802	36602146	1	B	36601802	36602146	36601802	345	tslNA	GENCODE basic	1	1	KNOWN	KNOWN	havana	havana	processed_pseudogene	processed_pseudogene	45.51	1	MGI transcript name	Gm6428-001	MGI Symbol	Gm6428
TCONS_00000725	ENSMUST00000104746	Gm24133	TCONS_00000725	XLOC_000313	Gm24133	1:36548638-36683183	NCD	HFD	NOTEST	0	0	0	0	1	1	no	0	ENSMUSG00000077939	ENSMUST00000104746		predicted gene, 24133 [Source:MGI Symbol;Acc:MGI:5453910]	1	36663965	36664039	1	B	36663965	36664039	36663965	75	tslNA	GENCODE basic	1	1	KNOWN	KNOWN	ensembl	ensembl	miRNA	miRNA	46.67	1	MGI transcript name	Gm24133-201	MGI Symbol	Gm24133
TCONS_00000726	ENSMUST00000193210	Cox5b	TCONS_00000726	XLOC_000314	Cox5b	1:36691443-36695879	NCD	HFD	NOTEST	0.0845823	0.0378287	-1.16088	0	1	1	no	0.0612055	ENSMUSG00000061518	ENSMUST00000193210	ENSMUSP00000141554	cytochrome c oxidase subunit Vb [Source:MGI Symbol;Acc:MGI:88475]	1	36691484	36693681	1	B	36691484	36693681	36691484	865	tsl1	GENCODE basic	5	10	KNOWN	KNOWN	ensembl_havana	ensembl_havana	protein_coding	protein_coding	49.32	6	MGI transcript name	Cox5b-001	MGI Symbol	Cox5b
TCONS_00000736	ENSMUST00000043951	Actr1b	TCONS_00000736	XLOC_000315	Actr1b	1:36697432-36757953	NCD	HFD	OK	3.36008	3.13979	-0.0978281	-0.284444	0.61455	0.998081	no	3.24993	ENSMUSG00000037351	ENSMUST00000043951	ENSMUSP00000047326	ARP1 actin-related protein 1B, centractin beta [Source:MGI Symbol;Acc:MGI:1917446]	1	36698114	36714422	-1	B	36698114	36710008	36710008	3248	tsl1	GENCODE basic	9	9	KNOWN	KNOWN	ensembl_havana	ensembl_havana	protein_coding	protein_coding	49.83	7	MGI transcript name	Actr1b-001	MGI Symbol	Actr1b
TCONS_00000737	ENSMUST00000192873	4933424G06Rik	TCONS_00000737	XLOC_000316	4933424G06Rik	1:36697432-36757953	NCD	HFD	NOTEST	0	0	0	0	1	1	no	0	ENSMUSG00000102416	ENSMUST00000192873	ENSMUSP00000147230	RIKEN cDNA 4933424G06 gene [Source:MGI Symbol;Acc:MGI:1918416]	1	36710149	36757953	1	B	36710149	36733881	36710149	611	tsl2 (assigned to previous version 1)		2	4	KNOWN	KNOWN	havana	havana	protein_coding	protein_coding	46.37	4	MGI transcript name	4933424G06Rik-004	MGI Symbol	4933424G06Rik
TCONS_00000742	ENSMUST00000027291	Zap70	TCONS_00000742	XLOC_000317	Zap70	1:36761797-36783194	NCD	HFD	NOTEST	6.73911e-07	1.08011e-06	0.680552	0	1	1	no	8.7701e-07	ENSMUSG00000026117	ENSMUST00000027291	ENSMUSP00000027291	zeta-chain (TCR) associated protein kinase [Source:MGI Symbol;Acc:MGI:99613]	1	36761798	36782818	1	B	36761798	36782818	36761798	2245	tsl1	GENCODE basic	6	10	KNOWN	KNOWN	ensembl_havana	ensembl_havana	protein_coding	protein_coding	51.54	4	MGI transcript name	Zap70-001	MGI Symbol	Zap70
TCONS_00000748	ENSMUST00000194563	Tmem131	TCONS_00000748	XLOC_000318	Tmem131	1:36792190-36943666	NCD	HFD	OK	0.748455	0.638874	-0.228383	-0.634056	0.272	0.998081	no	0.693664	ENSMUSG00000026116	ENSMUST00000194563	ENSMUSP00000142307	transmembrane protein 131 [Source:MGI Symbol;Acc:MGI:1927110]	1	36792191	36943666	-1	B	36792194	36939822	36939822	6698	tsl5	GENCODE basic	5	11	KNOWN	KNOWN	havana	ensembl_havana	protein_coding	protein_coding	43.66	8	MGI transcript name	Tmem131-001	MGI Symbol	Tmem131
TCONS_00000749	ENSMUST00000177688	n-R5s210	TCONS_00000749	XLOC_000319	n-R5s210	1:37005438-37005557	NCD	HFD	NOTEST	0	0	0	0	1	1	no	0	ENSMUSG00000095944	ENSMUST00000177688		nuclear encoded rRNA 5S 210 [Source:MGI Symbol;Acc:MGI:4422075]	1	37005439	37005557	1	B	37005439	37005557	37005439	119	tslNA	GENCODE basic	1	1	KNOWN	KNOWN	ensembl	ensembl	rRNA	rRNA	52.1	1	MGI transcript name	n-R5s210-201	MGI Symbol	n-R5s210
TCONS_00000750	ENSMUST00000027289	Vwa3b	TCONS_00000750	XLOC_000320	Vwa3b	1:37026546-37187613	NCD	HFD	NOTEST	0.115943	0.141128	0.283588	0	1	1	no	0.128535	ENSMUSG00000050122	ENSMUST00000027289	ENSMUSP00000027289	von Willebrand factor A domain containing 3B [Source:MGI Symbol;Acc:MGI:1918103]	1	37026596	37187613	1	B	37035708	37186609	37035708	3394	tsl5		13	18	KNOWN	KNOWN	havana	ensembl_havana	nonsense_mediated_decay	protein_coding	44.99	10	MGI transcript name	Vwa3b-005	MGI Symbol	Vwa3b
TCONS_00000763	ENSMUST00000191981	Cnga3	TCONS_00000763	XLOC_000321	Cnga3	1:37214433-37263384	NCD	HFD	NOTEST	0	0	0	0	1	1	no	0	ENSMUSG00000026114	ENSMUST00000191981	ENSMUSP00000142235	cyclic nucleotide gated channel alpha 3 [Source:MGI Symbol;Acc:MGI:1341818]	1	37214434	37263384	1	B	37214434	37241940	37214434	651	tsl5		5	14	KNOWN	KNOWN	havana	ensembl_havana	protein_coding	protein_coding	47.11	4	MGI transcript name	Cnga3-002	MGI Symbol	Cnga3
TCONS_00000770	ENSMUST00000146676	Inpp4a	TCONS_00000770	XLOC_000322	Inpp4a	1:37299864-37410736	NCD	HFD	OK	5.53584	2.88132	-0.942071	-0.170391	0.70895	0.998081	no	4.20858	ENSMUSG00000026113	ENSMUST00000146676		inositol polyphosphate-4-phosphatase, type I [Source:MGI Symbol;Acc:MGI:1931123]	1	37299865	37410736	1	B	37299865	37348512	37299865	369	tsl3		1	17	KNOWN	KNOWN	havana	ensembl_havana	processed_transcript	protein_coding	47.96	13	MGI transcript name	Inpp4a-009	MGI Symbol	Inpp4a
TCONS_00000789	ENSMUST00000114925	Unc50	TCONS_00000789	XLOC_000323	Unc50	1:37417083-37541016	NCD	HFD	OK	8.21767	8.87187	0.110508	0.164785	0.77085	0.998081	no	8.54477	ENSMUSG00000026111	ENSMUST00000114925	ENSMUSP00000110575	unc-50 homolog (C. elegans) [Source:MGI Symbol;Acc:MGI:1914637]	1	37430139	37439124	1	B	37430139	37438984	37430139	1094	tsl1	GENCODE basic	9	15	KNOWN	KNOWN	havana	ensembl_havana	protein_coding	protein_coding	46.78	7	MGI transcript name	Unc50-002	MGI Symbol	Unc50
TCONS_00000799	ENSMUST00000160659	4930556I23Rik	TCONS_00000799	XLOC_000324	4930556I23Rik	1:37611676-37720085	NCD	HFD	NOTEST	0	0	0	0	1	1	no	0	ENSMUSG00000089767	ENSMUST00000160659		RIKEN cDNA 4930556I23 gene [Source:MGI Symbol;Acc:MGI:1922520]	1	37614259	37615372	1	B	37614259	37615372	37614259	560	tsl1	GENCODE basic	1	1	KNOWN	KNOWN	havana	havana	antisense	antisense	53.86	1	MGI transcript name	4930556I23Rik-001	MGI Symbol	4930556I23Rik
TCONS_00000800	ENSMUST00000192005	4930470B04Rik	TCONS_00000800	XLOC_000325	4930470B04Rik	1:37611676-37720085	NCD	HFD	NOTEST	0.00453332	0	-inf	0	1	1	no	0.00226666	ENSMUSG00000104365	ENSMUST00000192005		RIKEN cDNA 4930470B04 gene [Source:MGI Symbol;Acc:MGI:1923057]	1	37660722	37662647	1	B	37660722	37662647	37660722	1926	tslNA	GENCODE basic	1	1	KNOWN	KNOWN	havana	havana	TEC	TEC	44.18	1	MGI transcript name	4930470B04Rik-001	MGI Symbol	4930470B04Rik
TCONS_00000801	ENSMUST00000123082	Tsga10	TCONS_00000801	XLOC_000326	Tsga10	1:37754775-37871388	NCD	HFD	OK	0.321262	0.356094	0.148507	0.266132	0.647	0.998081	no	0.338678	ENSMUSG00000060771	ENSMUST00000123082	ENSMUSP00000141261	testis specific 10 [Source:MGI Symbol;Acc:MGI:2685063]	1	37754776	37866429	-1	B	37832403	37864836	37864836	3953	tsl1	GENCODE basic	7	14	KNOWN	KNOWN	havana	ensembl_havana	protein_coding	protein_coding	40.33	8	MGI transcript name	Tsga10-006	MGI Symbol	Tsga10
TCONS_00000802	ENSMUST00000134024	Tsga10	TCONS_00000802	XLOC_000327	Tsga10	1:37754775-37871388	NCD	HFD	OK	0.155556	0.210881	0.438993	0.516337	0.36965	0.998081	no	0.183219	ENSMUSG00000060771	ENSMUST00000134024		testis specific 10 [Source:MGI Symbol;Acc:MGI:2685063]	1	37754776	37866429	-1	B	37840062	37843721	37843721	3133	tsl1		1	14	KNOWN	KNOWN	havana	ensembl_havana	retained_intron	protein_coding	40.33	8	MGI transcript name	Tsga10-007	MGI Symbol	Tsga10
TCONS_00000803	ENSMUST00000181885	Gm26805	TCONS_00000803	XLOC_000328	Gm26805	1:37754775-37871388	NCD	HFD	NOTEST	0.00246814	0	-inf	0	1	1	no	0.00123407	ENSMUSG00000097268	ENSMUST00000181885		predicted gene, 26805 [Source:MGI Symbol;Acc:MGI:5477299]	1	37865299	37871388	1	B	37865299	37871388	37865299	3089	tsl1	GENCODE basic	1	1	KNOWN	KNOWN	havana	havana	antisense	antisense	44.02	1	MGI transcript name	Gm26805-001	MGI Symbol	Gm26805
TCONS_00000804	ENSMUST00000128085	Lipt1	TCONS_00000804	XLOC_000329	Lipt1	1:37871737-37890411	NCD	HFD	NOTEST	0.000394278	1.72811e-15	-37.7312	0	1	1	no	0.000197139	ENSMUSG00000037216	ENSMUST00000128085	ENSMUSP00000119243	lipoyltransferase 1 [Source:MGI Symbol;Acc:MGI:3645211]	1	37871738	37876228	1	B	37871738	37875343	37871738	774	tsl3		1	5	KNOWN	KNOWN	havana	ensembl_havana	protein_coding	protein_coding	43.29	4	MGI transcript name	Lipt1-002	MGI Symbol	Lipt1
TCONS_00000811	ENSMUST00000027256	Mrpl30	TCONS_00000811	XLOC_000330	Mrpl30	1:37890465-37901085	NCD	HFD	OK	0.288494	0.204264	-0.49811	-0.133841	0.85405	0.998081	no	0.246379	ENSMUSG00000026087	ENSMUST00000027256	ENSMUSP00000027256	mitochondrial ribosomal protein L30 [Source:MGI Symbol;Acc:MGI:1333820]	1	37890477	37898535	1	B	37890477	37898535	37890477	969	tsl1	GENCODE basic	11	11	KNOWN	KNOWN	ensembl_havana	ensembl_havana	protein_coding	protein_coding	43.13	7	MGI transcript name	Mrpl30-001	MGI Symbol	Mrpl30
TCONS_00000819	ENSMUST00000129513	Gm15457	TCONS_00000819	XLOC_000331	Gm15457	1:37933595-37957759	NCD	HFD	NOTEST	0	0.0020272	inf	0	1	1	no	0.0010136	ENSMUSG00000087374	ENSMUST00000129513		predicted gene 15457 [Source:MGI Symbol;Acc:MGI:3705190]	1	37933596	37954136	1	B	37933596	37954136	37933596	3990	tsl2	GENCODE basic	1	1	KNOWN	KNOWN	havana	havana	antisense	antisense	43.81	1	MGI transcript name	Gm15457-001	MGI Symbol	Gm15457
TCONS_00000820	ENSMUST00000158516	Gm23409	TCONS_00000820	XLOC_000332	Gm23409	1:37973966-37974203	NCD	HFD	NOTEST	0	0	0	0	1	1	no	0	ENSMUSG00000089141	ENSMUST00000158516		predicted gene, 23409 [Source:MGI Symbol;Acc:MGI:5453186]	1	37973967	37974203	1	B	37973967	37974203	37973967	237	tslNA	GENCODE basic	1	1	KNOWN	KNOWN	ensembl	ensembl	misc_RNA	misc_RNA	49.79	1	MGI transcript name	Gm23409-201	MGI Symbol	Gm23409
TCONS_00000821	ENSMUST00000193832	Txndc9	TCONS_00000821	XLOC_000333	Txndc9	1:37982947-37997893	NCD	HFD	OK	1.35778	1.25321	-0.115624	-0.297183	0.6005	0.998081	no	1.3055	ENSMUSG00000058407	ENSMUST00000193832	ENSMUSP00000142188	thioredoxin domain containing 9 [Source:MGI Symbol;Acc:MGI:2138153]	1	37985189	37997893	-1	B	37987394	37997243	37997243	3472	tsl2	GENCODE basic	5	12	KNOWN	KNOWN	havana	ensembl_havana	protein_coding	protein_coding	43.92	8	MGI transcript name	Txndc9-005	MGI Symbol	Txndc9
TCONS_00000822	ENSMUST00000027252	Eif5b	TCONS_00000822	XLOC_000334	Eif5b	1:37998009-38129801	NCD	HFD	OK	5.80346	6.75891	0.219876	0.478499	0.4003	0.998081	no	6.28119	ENSMUSG00000026083	ENSMUST00000027252	ENSMUSP00000027252	eukaryotic translation initiation factor 5B [Source:MGI Symbol;Acc:MGI:2441772]	1	37998010	38055579	1	B	37998010	38055579	37998010	7797	tsl2	GENCODE basic	7	12	KNOWN	KNOWN	ensembl_havana	ensembl_havana	protein_coding	protein_coding	41.45	5	MGI transcript name	Eif5b-002	MGI Symbol	Eif5b
TCONS_00000829	ENSMUST00000194892	Gm5099	TCONS_00000829	XLOC_000335	Gm5099	1:38132082-38159892	NCD	HFD	NOTEST	0	0	0	0	1	1	no	0	ENSMUSG00000102716	ENSMUST00000194892		predicted gene 5099 [Source:MGI Symbol;Acc:MGI:3644917]	1	38132083	38159892	1	B	38132083	38159892	38132083	1848	tsl1	GENCODE basic	1	1	KNOWN	KNOWN	havana	havana	lincRNA	lincRNA	44.08	1	MGI transcript name	Gm5099-001	MGI Symbol	Gm5099
TCONS_00000830	ENSMUST00000095027	Aff3	TCONS_00000830	XLOC_000336	Aff3	1:38177325-38664955	NCD	HFD	OK	0.171851	0.220179	0.357515	0.409588	0.48085	0.998081	no	0.196015	ENSMUSG00000037138	ENSMUST00000095027	ENSMUSP00000092637	AF4/FMR2 family, member 3 [Source:MGI Symbol;Acc:MGI:106927]	1	38177326	38664955	-1	B	38177326	38627185	38627185	5857	tsl5	GENCODE basic	8	17	KNOWN	KNOWN	havana	ensembl_havana	protein_coding	protein_coding	44.54	6	MGI transcript name	Aff3-002	MGI Symbol	Aff3
TCONS_00000831	ENSMUST00000127620	Gm16150	TCONS_00000831	XLOC_000337	Gm16150	1:38177325-38664955	NCD	HFD	NOTEST	0	0	0	0	1	1	no	0	ENSMUSG00000085391	ENSMUST00000127620		predicted gene 16150 [Source:MGI Symbol;Acc:MGI:3801827]	1	38235420	38246666	1	B	38235420	38245603	38235420	437	tsl5	GENCODE basic	1	1	KNOWN	KNOWN	havana	havana	antisense	antisense	46.55	2	MGI transcript name	Gm16150-001	MGI Symbol	Gm16150
TCONS_00000834	ENSMUST00000129696	Gm16151	TCONS_00000834	XLOC_000338	Gm16151	1:38177325-38664955	NCD	HFD	NOTEST	0	0	0	0	1	1	no	0	ENSMUSG00000085280	ENSMUST00000129696		predicted gene 16151 [Source:MGI Symbol;Acc:MGI:3801826]	1	38307902	38311930	1	B	38307902	38311930	38307902	639	tsl3	GENCODE basic	1	1	KNOWN	KNOWN	havana	havana	antisense	antisense	46.84	1	MGI transcript name	Gm16151-001	MGI Symbol	Gm16151
TCONS_00000835	ENSMUST00000143261	Gm16152	TCONS_00000835	XLOC_000339	Gm16152	1:38177325-38664955	NCD	HFD	NOTEST	6.59179e-30	0	-inf	0	1	1	no	3.29589e-30	ENSMUSG00000087131	ENSMUST00000143261		predicted gene 16152 [Source:MGI Symbol;Acc:MGI:3802058]	1	38384949	38393974	1	B	38384949	38393974	38384949	1189	tsl1	GENCODE basic	7	7	KNOWN	KNOWN	havana	havana	antisense	antisense	45.69	2	MGI transcript name	Gm16152-001	MGI Symbol	Gm16152
TCONS_00000838	ENSMUST00000195175	Gm34727	TCONS_00000838	XLOC_000340	Gm34727	1:38177325-38664955	NCD	HFD	NOTEST	0	0	0	0	1	1	no	0	ENSMUSG00000102984	ENSMUST00000195175		predicted gene, 34727 [Source:MGI Symbol;Acc:MGI:5593886]	1	38487519	38488047	1	B	38487519	38488047	38487519	529	tslNA	GENCODE basic	1	1	KNOWN	KNOWN	havana	havana	processed_pseudogene	processed_pseudogene	51.23	1	MGI transcript name	Gm34727-001	MGI Symbol	Gm34727
TCONS_00000839	ENSMUST00000095027	Aff3	TCONS_00000839	XLOC_000341	Aff3	1:38177325-38664955	NCD	HFD	OK	0	2.40818	inf		0.1047	0.886351	no	1.20409	ENSMUSG00000037138	ENSMUST00000095027	ENSMUSP00000092637	AF4/FMR2 family, member 3 [Source:MGI Symbol;Acc:MGI:106927]	1	38177326	38664955	-1	B	38177326	38627185	38627185	5857	tsl5	GENCODE basic	8	17	KNOWN	KNOWN	havana	ensembl_havana	protein_coding	protein_coding	44.54	6	MGI transcript name	Aff3-002	MGI Symbol	Aff3
TCONS_00000840	ENSMUST00000195068	Gm38135	TCONS_00000840	XLOC_000342	Gm38135	1:38722619-38723121	NCD	HFD	NOTEST	0	0	0	0	1	1	no	0	ENSMUSG00000102541	ENSMUST00000195068		predicted gene, 38135 [Source:MGI Symbol;Acc:MGI:5611363]	1	38722620	38723121	1	B	38722620	38723121	38722620	502	tslNA	GENCODE basic	1	1	KNOWN	KNOWN	havana	havana	processed_pseudogene	processed_pseudogene	52.19	1	MGI transcript name	Gm38135-001	MGI Symbol	Gm38135
TCONS_00000841	ENSMUST00000192930	2610300A13Rik	TCONS_00000841	XLOC_000343	2610300A13Rik	1:38767183-38767686	NCD	HFD	NOTEST	0	0	0	0	1	1	no	0	ENSMUSG00000103531	ENSMUST00000192930		RIKEN cDNA 2610300A13 gene [Source:MGI Symbol;Acc:MGI:1917693]	1	38767184	38767686	1	B	38767184	38767686	38767184	503	tslNA	GENCODE basic	1	1	KNOWN	KNOWN	havana	havana	TEC	TEC	52.68	1	MGI transcript name	2610300A13Rik-001	MGI Symbol	2610300A13Rik
TCONS_00000842	ENSMUST00000195309	Gm37707	TCONS_00000842	XLOC_000344	Gm37707	1:38863866-38898161	NCD	HFD	NOTEST	0	0	0	0	1	1	no	0	ENSMUSG00000103647	ENSMUST00000195309		predicted gene, 37707 [Source:MGI Symbol;Acc:MGI:5610935]	1	38884754	38888072	1	B	38884754	38888072	38884754	325	tsl3	GENCODE basic	1	1	KNOWN	KNOWN	havana	havana	antisense	antisense	51.22	1	MGI transcript name	Gm37707-001	MGI Symbol	Gm37707
TCONS_00000843	ENSMUST00000193251	Gm6621	TCONS_00000843	XLOC_000345	Gm6621	1:38907944-38908716	NCD	HFD	NOTEST	0	0	0	0	1	1	no	0	ENSMUSG00000102447	ENSMUST00000193251		predicted gene 6621 [Source:MGI Symbol;Acc:MGI:3647848]	1	38907945	38908716	1	B	38907945	38908716	38907945	772	tslNA	GENCODE basic	1	1	KNOWN	KNOWN	havana	havana	processed_pseudogene	processed_pseudogene	51.94	1	MGI transcript name	Gm6621-001	MGI Symbol	Gm6621
TCONS_00000844	ENSMUST00000088029	Nms	TCONS_00000844	XLOC_000346	Nms	1:38939148-38950276	NCD	HFD	NOTEST	0	0	0	0	1	1	no	0	ENSMUSG00000067604	ENSMUST00000088029	ENSMUSP00000085346	neuromedin S [Source:MGI Symbol;Acc:MGI:3583618]	1	38939149	38950276	1	B	38939149	38950276	38939149	1001	tsl1	GENCODE basic	7	8	KNOWN	KNOWN	ensembl_havana	ensembl_havana	protein_coding	protein_coding	43.93	2	MGI transcript name	Nms-001	MGI Symbol	Nms
TCONS_00000847	ENSMUST00000027247	Pdcl3	TCONS_00000847	XLOC_000347	Pdcl3	1:38985607-38997863	NCD	HFD	NOTEST	6.44393e-07	3.24944e-07	-0.98775	0	1	1	no	4.84669e-07	ENSMUSG00000026078	ENSMUST00000027247	ENSMUSP00000027247	phosducin-like 3 [Source:MGI Symbol;Acc:MGI:1916083]	1	38985608	38997238	1	B	38985608	38997238	38985608	3914	tsl1	GENCODE basic	10	10	KNOWN	KNOWN	ensembl_havana	ensembl_havana	protein_coding	protein_coding	46.92	4	MGI transcript name	Pdcl3-001	MGI Symbol	Pdcl3
TCONS_00000853	ENSMUST00000194994	Gm37309	TCONS_00000853	XLOC_000348	Gm37309	1:38985607-38997863	NCD	HFD	NOTEST	0	0	0	0	1	1	no	0	ENSMUSG00000103046	ENSMUST00000194994		predicted gene, 37309 [Source:MGI Symbol;Acc:MGI:5610537]	1	38992678	38994316	1	B	38992678	38994316	38992678	1639	tslNA	GENCODE basic	1	1	KNOWN	KNOWN	havana	havana	TEC	TEC	45.45	1	MGI transcript name	Gm37309-001	MGI Symbol	Gm37309
TCONS_00000855	ENSMUST00000173050	Npas2	TCONS_00000855	XLOC_000349	Npas2	1:39193730-39363236	NCD	HFD	NOTEST	0.263701	0.151873	-0.796039	0	1	1	no	0.207787	ENSMUSG00000026077	ENSMUST00000173050	ENSMUSP00000134241	neuronal PAS domain protein 2 [Source:MGI Symbol;Acc:MGI:109232]	1	39193731	39363236	1	B	39193731	39287615	39193731	484	tsl2		7	15	KNOWN	KNOWN	havana	ensembl_havana	protein_coding	protein_coding	46.19	3	MGI transcript name	Npas2-002	MGI Symbol	Npas2
TCONS_00000859	ENSMUST00000173076	Gm3617	TCONS_00000859	XLOC_000350	Gm3617	1:39193730-39363236	NCD	HFD	NOTEST	0	0	0	0	1	1	no	0	ENSMUSG00000092563	ENSMUST00000173076		predicted gene 3617 [Source:MGI Symbol;Acc:MGI:3781793]	1	39314899	39315453	1	B	39314899	39315453	39314899	555	tslNA	GENCODE basic	1	1	KNOWN	KNOWN	havana	havana	processed_pseudogene	processed_pseudogene	47.03	1	MGI transcript name	Gm3617-001	MGI Symbol	Gm3617
TCONS_00000862	ENSMUST00000086535	Rpl31	TCONS_00000862	XLOC_000351	Rpl31	1:39367841-39478755	NCD	HFD	NOTEST	0.0248355	0.0500195	1.01009	0	1	1	no	0.0374275	ENSMUSG00000073702	ENSMUST00000086535	ENSMUSP00000083722	ribosomal protein L31 [Source:MGI Symbol;Acc:MGI:2149632]	1	39367842	39371911	1	B	39367842	39371911	39367842	1049	tsl1	GENCODE basic	11	11	KNOWN	KNOWN	ensembl_havana	ensembl_havana	protein_coding	protein_coding	48.5	6	MGI transcript name	Rpl31-001	MGI Symbol	Rpl31
TCONS_00000869	ENSMUST00000197298	Gm24826	TCONS_00000869	XLOC_000352	Gm24826	1:39519532-39519748	NCD	HFD	NOTEST	0	0	0	0	1	1	no	0	ENSMUSG00000104827	ENSMUST00000197298		predicted gene, 24826 [Source:MGI Symbol;Acc:MGI:5454603]	1	39519533	39519748	1	B	39519533	39519748	39519533	216	tslNA	GENCODE basic	1	1	KNOWN	KNOWN	ensembl	ensembl	snoRNA	snoRNA	50.93	1	MGI transcript name	Gm24826-202	MGI Symbol	Gm24826
TCONS_00000871	ENSMUST00000161515	Cnot11	TCONS_00000871	XLOC_000353	Cnot11	1:39534991-39591426	NCD	HFD	NOTEST	4.3775e-24	7.15364e-23	4.0305	0	1	1	no	3.7957e-23	ENSMUSG00000003135	ENSMUST00000161515	ENSMUSP00000125638	CCR4-NOT transcription complex, subunit 11 [Source:MGI Symbol;Acc:MGI:106580]	1	39534992	39546889	1	B	39534992	39546889	39534992	3482	tsl1	GENCODE basic	7	15	KNOWN	KNOWN	havana	ensembl_havana	protein_coding	protein_coding	45.97	4	MGI transcript name	Cnot11-001	MGI Symbol	Cnot11
TCONS_00000877	ENSMUST00000195631	Gm5100	TCONS_00000877	XLOC_000354	Gm5100	1:39592287-39608119	NCD	HFD	OK	0.19376	0.221405	0.192416	0.0648377	0.924	0.998081	no	0.207583	ENSMUSG00000102471	ENSMUST00000195631		predicted gene 5100 [Source:MGI Symbol;Acc:MGI:3644919]	1	39597417	39598005	-1	B	39597417	39598005	39598005	589	tslNA	GENCODE basic	1	1	KNOWN	KNOWN	havana	havana	processed_pseudogene	processed_pseudogene	56.54	1	MGI transcript name	Gm5100-001	MGI Symbol	Gm5100
TCONS_00000878	ENSMUST00000181841	D930019O06Rik	TCONS_00000878	XLOC_000355	D930019O06Rik	1:39618405-39657390	NCD	HFD	NOTEST	0.0022471	0	-inf	0	1	1	no	0.00112355	ENSMUSG00000097083	ENSMUST00000181841		RIKEN cDNA D930019O06 [Source:MGI Symbol;Acc:MGI:3043219]	1	39650176	39657390	1	B	39650176	39657390	39650176	3663	tsl1	GENCODE basic	1	1	KNOWN	KNOWN	havana	havana	antisense	antisense	46.61	1	MGI transcript name	D930019O06Rik-001	MGI Symbol	D930019O06Rik
TCONS_00000879	ENSMUST00000195860	Map4k4	TCONS_00000879	XLOC_000356	Map4k4	1:39900806-40028541	NCD	HFD	OK	0.492624	0.489678	-0.00865161	-0.00537111	0.9938	0.998411	no	0.491151	ENSMUSG00000026074	ENSMUST00000195860	ENSMUSP00000141400	mitogen-activated protein kinase kinase kinase kinase 4 [Source:MGI Symbol;Acc:MGI:1349394]	1	39900913	40026310	1	B	39901179	40024754	39901179	3960	tsl1	GENCODE basic	5	14	KNOWN	KNOWN	havana	ensembl_havana	protein_coding	protein_coding	45.68	18	MGI transcript name	Map4k4-004	MGI Symbol	Map4k4
TCONS_00000903	ENSMUST00000191671	Il1r2	TCONS_00000903	XLOC_000357	Il1r2	1:40074078-40125231	NCD	HFD	NOTEST	5.05361e-17	0.0187236	48.3965	0	1	1	no	0.0093618	ENSMUSG00000026073	ENSMUST00000191671	ENSMUSP00000141882	interleukin 1 receptor, type II [Source:MGI Symbol;Acc:MGI:96546]	1	40074079	40125231	1	B	40074079	40112136	40074079	760	tsl3		5	13	KNOWN	KNOWN	havana	ensembl_havana	protein_coding	protein_coding	45.29	4	MGI transcript name	Il1r2-004	MGI Symbol	Il1r2
TCONS_00000909	ENSMUST00000193969	Gm37347	TCONS_00000909	XLOC_000358	Gm37347	1:40074078-40125231	NCD	HFD	NOTEST	0	0	0	0	1	1	no	0	ENSMUSG00000102975	ENSMUST00000193969		predicted gene, 37347 [Source:MGI Symbol;Acc:MGI:5610575]	1	40088511	40091581	1	B	40088511	40091581	40088511	3071	tslNA	GENCODE basic	1	1	KNOWN	KNOWN	havana	havana	TEC	TEC	46.3	1	MGI transcript name	Gm37347-001	MGI Symbol	Gm37347
TCONS_00000910	-	-	TCONS_00000910	XLOC_000359	-	1:40162709-40163457	NCD	HFD	OK	0.0940056	0.639962	2.76717	2.09102	0.03295	0.482588	no	0.366984
TCONS_00000911	ENSMUST00000027241	Il1r1	TCONS_00000911	XLOC_000360	Il1r1	1:40224070-40317718	NCD	HFD	OK	0.506592	1.11679	1.14046	0.542111	0.54595	0.998081	no	0.811691	ENSMUSG00000026072	ENSMUST00000027241	ENSMUSP00000027241	interleukin 1 receptor, type I [Source:MGI Symbol;Acc:MGI:96545]	1	40225080	40317257	1	B	40225080	40317257	40225080	5819	tsl1	GENCODE basic	10	12	KNOWN	KNOWN	ensembl_havana	ensembl_havana	protein_coding	protein_coding	43.71	3	MGI transcript name	Il1r1-001	MGI Symbol	Il1r1
TCONS_00000912	ENSMUST00000191850	Gm38070	TCONS_00000912	XLOC_000361	Gm38070	1:40224070-40317718	NCD	HFD	NOTEST	0.00244247	0.00110648	-1.14237	0	1	1	no	0.00177447	ENSMUSG00000103560	ENSMUST00000191850		predicted gene, 38070 [Source:MGI Symbol;Acc:MGI:5611298]	1	40238020	40244499	1	B	40238020	40244499	40238020	6480	tslNA	GENCODE basic	1	1	KNOWN	KNOWN	havana	havana	TEC	TEC	41.96	1	MGI transcript name	Gm38070-001	MGI Symbol	Gm38070
TCONS_00000916	ENSMUST00000192551	Il1rl2	TCONS_00000916	XLOC_000362	Il1rl2	1:40324609-40367562	NCD	HFD	NOTEST	0	0	0	0	1	1	no	0	ENSMUSG00000070942	ENSMUST00000192551		interleukin 1 receptor-like 2 [Source:MGI Symbol;Acc:MGI:1913107]	1	40324610	40367562	1	B	40324610	40329441	40324610	3468	tsl1		1	8	KNOWN	KNOWN	havana	ensembl_havana	retained_intron	protein_coding	43.06	4	MGI transcript name	Il1rl2-004	MGI Symbol	Il1rl2
TCONS_00000921	ENSMUST00000192199	Gm17970	TCONS_00000921	XLOC_000363	Gm17970	1:40324609-40367562	NCD	HFD	NOTEST	0	0	0	0	1	1	no	0	ENSMUSG00000103230	ENSMUST00000192199		predicted gene, 17970 [Source:MGI Symbol;Acc:MGI:5010155]	1	40353852	40354536	1	B	40353852	40354536	40353852	685	tslNA	GENCODE basic	1	1	KNOWN	KNOWN	havana	havana	processed_pseudogene	processed_pseudogene	48.61	1	MGI transcript name	Gm17970-001	MGI Symbol	Gm17970
TCONS_00000922	ENSMUST00000174335	Il1rl1	TCONS_00000922	XLOC_000364	Il1rl1	1:40429569-40465415	NCD	HFD	NOTEST	0.0281777	0.011969	-1.23525	0	1	1	no	0.0200734	ENSMUSG00000026069	ENSMUST00000174335	ENSMUSP00000134351	interleukin 1 receptor-like 1 [Source:MGI Symbol;Acc:MGI:98427]	1	40429570	40465415	1	B	40429570	40446723	40429570	1216	tsl1	GENCODE basic	7	15	KNOWN	KNOWN	havana	ensembl_havana	protein_coding	protein_coding	41.55	5	MGI transcript name	Il1rl1-003	MGI Symbol	Il1rl1
TCONS_00000930	ENSMUST00000167723	Il18r1	TCONS_00000930	XLOC_000365	Il18r1	1:40465551-40500854	NCD	HFD	NOTEST	1.691e-06	1.4542e-13	-23.4711	0	1	1	no	8.455e-07	ENSMUSG00000026070	ENSMUST00000167723	ENSMUSP00000128277	interleukin 18 receptor 1 [Source:MGI Symbol;Acc:MGI:105383]	1	40465552	40500854	1	B	40465552	40491578	40465552	1919	tsl1	GENCODE basic	7	15	KNOWN	KNOWN	ensembl_havana	ensembl_havana	protein_coding	protein_coding	41.93	6	MGI transcript name	Il18r1-001	MGI Symbol	Il18r1
TCONS_00000940	ENSMUST00000027237	Il18rap	TCONS_00000940	XLOC_000366	Il18rap	1:40515361-40551705	NCD	HFD	NOTEST	0.0319227	0.0643635	1.01166	0	1	1	no	0.0481431	ENSMUSG00000026068	ENSMUST00000027237	ENSMUSP00000027237	interleukin 18 receptor accessory protein [Source:MGI Symbol;Acc:MGI:1338888]	1	40515362	40551705	1	B	40515362	40551705	40515362	4889	tsl1	GENCODE basic	11	11	KNOWN	KNOWN	ensembl_havana	ensembl_havana	protein_coding	protein_coding	42.44	4	MGI transcript name	Il18rap-001	MGI Symbol	Il18rap
TCONS_00000944	ENSMUST00000027233	Slc9a4	TCONS_00000944	XLOC_000367	Slc9a4	1:40572187-40630725	NCD	HFD	NOTEST	1.30036e-07	2.69573e-07	1.05176	0	1	1	no	1.99804e-07	ENSMUSG00000026065	ENSMUST00000027233	ENSMUSP00000027233	solute carrier family 9 (sodium/hydrogen exchanger), member 4 [Source:MGI Symbol;Acc:MGI:105074]	1	40580081	40630725	1	B	40580081	40630725	40580081	3962	tsl1	GENCODE basic	8	8	KNOWN	KNOWN	ensembl_havana	ensembl_havana	protein_coding	protein_coding	42.33	4	MGI transcript name	Slc9a4-001	MGI Symbol	Slc9a4
TCONS_00000949	ENSMUST00000027231	Slc9a2	TCONS_00000949	XLOC_000368	Slc9a2	1:40680573-40769273	NCD	HFD	NOTEST	0.00570477	0	-inf	0	1	1	no	0.00285238	ENSMUSG00000026062	ENSMUST00000027231	ENSMUSP00000027231	solute carrier family 9 (sodium/hydrogen exchanger), member 2 [Source:MGI Symbol;Acc:MGI:105075]	1	40680574	40769273	1	B	40680574	40769273	40680574	5019	tsl1	GENCODE basic	12	12	KNOWN	KNOWN	ensembl_havana	ensembl_havana	protein_coding	protein_coding	42.8	3	MGI transcript name	Slc9a2-001	MGI Symbol	Slc9a2
TCONS_00000953	ENSMUST00000195134	Gm37915	TCONS_00000953	XLOC_000369	Gm37915	1:40771384-40790687	NCD	HFD	OK	0.935611	0.943713	0.0124395	0.0261548	0.9637	0.998081	no	0.939662	ENSMUSG00000103270	ENSMUST00000195134		predicted gene, 37915 [Source:MGI Symbol;Acc:MGI:5611143]	1	40771385	40785343	1	B	40771385	40785343	40771385	3261	tsl1	GENCODE basic	1	1	KNOWN	KNOWN	havana	havana	antisense	antisense	45.86	1	MGI transcript name	Gm37915-001	MGI Symbol	Gm37915
TCONS_00000954	ENSMUST00000114765	Tmem182	TCONS_00000954	XLOC_000370	Tmem182	1:40805600-40856887	NCD	HFD	NOTEST	0	0	0	0	1	1	no	0	ENSMUSG00000079588	ENSMUST00000114765	ENSMUSP00000110413	transmembrane protein 182 [Source:MGI Symbol;Acc:MGI:1923725]	1	40805601	40856887	1	B	40805601	40856887	40805601	2716	tsl1	GENCODE basic	3	3	KNOWN	KNOWN	ensembl_havana	ensembl_havana	protein_coding	protein_coding	42.57	1	MGI transcript name	Tmem182-001	MGI Symbol	Tmem182
TCONS_00000955	ENSMUST00000186391	Gm29260	TCONS_00000955	XLOC_000371	Gm29260	1:41781807-41939560	NCD	HFD	NOTEST	0	0	0	0	1	1	no	0	ENSMUSG00000100832	ENSMUST00000186391		predicted gene 29260 [Source:MGI Symbol;Acc:MGI:5579966]	1	41781808	41939560	1	B	41781808	41939560	41781808	2759	tsl3	GENCODE basic	1	1	KNOWN	KNOWN	havana	havana	lincRNA	lincRNA	38.1	2	MGI transcript name	Gm29260-001	MGI Symbol	Gm29260
TCONS_00000958	ENSMUST00000191574	Gm5267	TCONS_00000958	XLOC_000372	Gm5267	1:42103288-42104333	NCD	HFD	NOTEST	0	0	0	0	1	1	no	0	ENSMUSG00000100178	ENSMUST00000191574		predicted gene 5267 [Source:MGI Symbol;Acc:MGI:3643178]	1	42103289	42104333	1	B	42103289	42104333	42103289	1045	tslNA	GENCODE basic	1	1	KNOWN	KNOWN	havana	havana	processed_pseudogene	processed_pseudogene	45.26	1	MGI transcript name	Gm5267-001	MGI Symbol	Gm5267
TCONS_00000959	ENSMUST00000066196	Gm9915	TCONS_00000959	XLOC_000373	Gm9915	1:42229725-42231108	NCD	HFD	NOTEST	0	0	0	0	1	1	no	0	ENSMUSG00000053640	ENSMUST00000066196		predicted gene 9915 [Source:MGI Symbol;Acc:MGI:3641924]	1	42229726	42231108	1	B	42229726	42231108	42229726	1383	tslNA	GENCODE basic	1	2	KNOWN	KNOWN	ensembl	ensembl_havana	lincRNA	lincRNA	47.43	2	MGI transcript name	Gm9915-201	MGI Symbol	Gm9915
TCONS_00000961	ENSMUST00000189138	Gm28175	TCONS_00000961	XLOC_000374	Gm28175	1:42261854-42304412	NCD	HFD	NOTEST	0	0	0	0	1	1	no	0	ENSMUSG00000101299	ENSMUST00000189138		predicted gene 28175 [Source:MGI Symbol;Acc:MGI:5578881]	1	42261855	42304412	1	B	42261855	42262253	42261855	399	tslNA		1	2	KNOWN	KNOWN	havana	havana	lincRNA	lincRNA	40.15	2	MGI transcript name	Gm28175-001	MGI Symbol	Gm28175
TCONS_00000963	ENSMUST00000191992	Gm37047	TCONS_00000963	XLOC_000375	Gm37047	1:42491812-42495663	NCD	HFD	NOTEST	0	0	0	0	1	1	no	0	ENSMUSG00000103106	ENSMUST00000191992		predicted gene, 37047 [Source:MGI Symbol;Acc:MGI:5610275]	1	42491813	42495663	1	B	42491813	42495663	42491813	533	tsl5	GENCODE basic	1	1	KNOWN	KNOWN	havana	havana	TEC	TEC	44.69	1	MGI transcript name	Gm37047-001	MGI Symbol	Gm37047
TCONS_00000964	ENSMUST00000191831	4930420N18Rik	TCONS_00000964	XLOC_000376	4930420N18Rik	1:42590781-42694842	NCD	HFD	NOTEST	0	0	0	0	1	1	no	0	ENSMUSG00000104199	ENSMUST00000191831		RIKEN cDNA 4930420N18 gene [Source:MGI Symbol;Acc:MGI:1921202]	1	42651726	42652401	1	B	42651726	42652401	42651726	676	tslNA	GENCODE basic	1	1	KNOWN	KNOWN	havana	havana	TEC	TEC	43.34	1	MGI transcript name	4930420N18Rik-001	MGI Symbol	4930420N18Rik
TCONS_00000965	ENSMUST00000199521	Gm20646	TCONS_00000965	XLOC_000377	Gm20646	1:42694924-42744791	NCD	HFD	NOTEST	0	0	0	0	1	1	no	0	ENSMUSG00000093436	ENSMUST00000199521		predicted gene 20646 [Source:MGI Symbol;Acc:MGI:5313093]	1	42694925	42744791	1	B	42694925	42740968	42694925	660	tsl3	GENCODE basic	4	6	KNOWN	KNOWN	havana	havana	sense_overlapping	sense_overlapping	46.78	2	MGI transcript name	Gm20646-002	MGI Symbol	Gm20646
TCONS_00000967	ENSMUST00000054883	Pou3f3	TCONS_00000967	XLOC_000378	Pou3f3	1:42694924-42744791	NCD	HFD	NOTEST	0	0	0	0	1	1	no	0	ENSMUSG00000045515	ENSMUST00000054883	ENSMUSP00000052088	POU domain, class 3, transcription factor 3 [Source:MGI Symbol;Acc:MGI:102564]	1	42695768	42703176	1	B	42695768	42703176	42695768	7409	tslNA	GENCODE basic	3	3	KNOWN	KNOWN	ensembl_havana	ensembl_havana	protein_coding	protein_coding	51.14	1	MGI transcript name	Pou3f3-001	MGI Symbol	Pou3f3
TCONS_00000968	ENSMUST00000188773	Dalir	TCONS_00000968	XLOC_000379	Dalir	1:42750711-42752881	NCD	HFD	NOTEST	0	0	0	0	1	1	no	0	ENSMUSG00000099784	ENSMUST00000188773		DNMT1 associated long intergenic non-coding RNA [Source:MGI Symbol;Acc:MGI:5579231]	1	42750712	42752881	1	B	42750712	42752881	42750712	2170	tslNA	GENCODE basic	1	1	KNOWN	KNOWN	havana	havana	lincRNA	lincRNA	41.15	1	MGI transcript name	Dalir-001	MGI Symbol	Dalir
TCONS_00000969	ENSMUST00000057208	Mrps9	TCONS_00000969	XLOC_000380	Mrps9	1:42851232-42906025	NCD	HFD	NOTEST	1.80666e-12	2.51617e-30	-59.3168	0	1	1	no	9.0333e-13	ENSMUSG00000060679	ENSMUST00000057208	ENSMUSP00000056855	mitochondrial ribosomal protein S9 [Source:MGI Symbol;Acc:MGI:1916777]	1	42851233	42905683	1	B	42851233	42905682	42851233	1418	tsl1	GENCODE basic	12	14	KNOWN	KNOWN	ensembl_havana	ensembl_havana	protein_coding	protein_coding	41.57	7	MGI transcript name	Mrps9-002	MGI Symbol	Mrps9
TCONS_00000979	ENSMUST00000187998	Gpr45	TCONS_00000979	XLOC_000381	Gpr45	1:42952871-43035456	NCD	HFD	NOTEST	0	0	0	0	1	1	no	0	ENSMUSG00000041907	ENSMUST00000187998		G protein-coupled receptor 45 [Source:MGI Symbol;Acc:MGI:2135882]	1	42952872	43035456	1	B	42953182	42953878	42953182	499	tsl5		1	9	KNOWN	KNOWN	havana	ensembl_havana	processed_transcript	protein_coding	42.75	5	MGI transcript name	Gpr45-004	MGI Symbol	Gpr45
TCONS_00000985	ENSMUST00000158463	Gm24001	TCONS_00000985	XLOC_000382	Gm24001	1:43036844-43036929	NCD	HFD	NOTEST	0	0	0	0	1	1	no	0	ENSMUSG00000089088	ENSMUST00000158463		predicted gene, 24001 [Source:MGI Symbol;Acc:MGI:5453778]	1	43036845	43036929	1	B	43036845	43036929	43036845	85	tslNA	GENCODE basic	1	1	KNOWN	KNOWN	ensembl	ensembl	miRNA	miRNA	20	1	MGI transcript name	Gm24001-201	MGI Symbol	Gm24001
TCONS_00000986	ENSMUST00000185980	Gm28782	TCONS_00000986	XLOC_000383	Gm28782	1:43047199-43098637	NCD	HFD	NOTEST	0	0	0	0	1	1	no	0	ENSMUSG00000100269	ENSMUST00000185980		predicted gene 28782 [Source:MGI Symbol;Acc:MGI:5579488]	1	43056267	43057134	1	B	43056267	43057134	43056267	414	tsl3	GENCODE basic	1	1	KNOWN	KNOWN	havana	havana	antisense	antisense	43.78	1	MGI transcript name	Gm28782-001	MGI Symbol	Gm28782
TCONS_00000987	ENSMUST00000039080	8430432A02Rik	TCONS_00000987	XLOC_000384	8430432A02Rik	1:43047199-43098637	NCD	HFD	OK	0.229149	0.174479	-0.393234	-0.118567	0.86435	0.998081	no	0.201814	ENSMUSG00000041878	ENSMUST00000039080		RIKEN cDNA 8430432A02 gene [Source:MGI Symbol;Acc:MGI:1918774]	1	43092588	43093835	1	B	43092588	43093835	43092588	1248	tslNA	GENCODE basic	3	3	KNOWN	KNOWN	ensembl_havana	ensembl_havana	antisense	antisense	48.56	1	MGI transcript name	8430432A02Rik-001	MGI Symbol	8430432A02Rik
TCONS_00000988	ENSMUST00000010434	AI597479	TCONS_00000988	XLOC_000385	AI597479	1:43098709-43115947	NCD	HFD	OK	0.733866	0.869021	0.243874	0.53097	0.3624	0.998081	no	0.801443	ENSMUSG00000010290	ENSMUST00000010434	ENSMUSP00000010434	expressed sequence AI597479 [Source:MGI Symbol;Acc:MGI:2138299]	1	43098710	43115947	1	B	43098710	43115947	43098710	3458	tsl1	GENCODE basic	7	7	KNOWN	KNOWN	ensembl_havana	ensembl_havana	protein_coding	protein_coding	42.18	1	MGI transcript name	AI597479-001	MGI Symbol	AI597479
TCONS_00000989	ENSMUST00000008280	Fhl2	TCONS_00000989	XLOC_000386	Fhl2	1:43123073-43196984	NCD	HFD	OK	0.165374	0.592939	1.84216	1.1852	0.2031	0.998081	no	0.379157	ENSMUSG00000008136	ENSMUST00000008280	ENSMUSP00000008280	four and a half LIM domains 2 [Source:MGI Symbol;Acc:MGI:1338762]	1	43123074	43196984	-1	B	43123074	43163961	43163961	1563	tsl1	GENCODE basic	13	14	KNOWN	KNOWN	ensembl_havana	ensembl_havana	protein_coding	protein_coding	44.75	3	MGI transcript name	Fhl2-001	MGI Symbol	Fhl2
TCONS_00000991	ENSMUST00000178557	Gm8210	TCONS_00000991	XLOC_000387	Gm8210	1:43123073-43196984	NCD	HFD	NOTEST	0	0	0	0	1	1	no	0	ENSMUSG00000094497	ENSMUST00000178557		predicted pseudogene 8210 [Source:MGI Symbol;Acc:MGI:3643593]	1	43189156	43189638	1	B	43189156	43189638	43189156	483	tslNA	GENCODE basic	1	1	KNOWN	KNOWN	ensembl_havana	ensembl_havana	processed_pseudogene	processed_pseudogene	56.94	1	MGI transcript name	Gm8210-001	MGI Symbol	Gm8210
TCONS_00000992	ENSMUST00000187749	Gm29610	TCONS_00000992	XLOC_000388	Gm29610	1:43250155-43302925	NCD	HFD	NOTEST	0	0	0	0	1	1	no	0	ENSMUSG00000099694	ENSMUST00000187749		predicted gene 29610 [Source:MGI Symbol;Acc:MGI:5580316]	1	43270683	43271135	1	C1.1	43270683	43271135	43270683	453	tslNA	GENCODE basic	1	1	KNOWN	KNOWN	havana	havana	processed_pseudogene	processed_pseudogene	45.47	1	MGI transcript name	Gm29610-001	MGI Symbol	Gm29610
TCONS_00000993	ENSMUST00000189199	Gm29041	TCONS_00000993	XLOC_000389	Gm29041	1:43409583-43409963	NCD	HFD	NOTEST	0	0	0	0	1	1	no	0	ENSMUSG00000101923	ENSMUST00000189199		predicted gene 29041 [Source:MGI Symbol;Acc:MGI:5579747]	1	43409584	43409963	1	C1.1	43409584	43409963	43409584	380	tslNA	GENCODE basic	1	1	KNOWN	KNOWN	havana	havana	processed_pseudogene	processed_pseudogene	46.58	1	MGI transcript name	Gm29041-001	MGI Symbol	Gm29041
TCONS_00000994	ENSMUST00000187435	Nck2	TCONS_00000994	XLOC_000390	Nck2	1:43444578-43571802	NCD	HFD	OK	3.9097	3.61537	-0.112914	-0.0356265	0.90745	0.998081	no	3.76253	ENSMUSG00000066877	ENSMUST00000187435	ENSMUSP00000140338	non-catalytic region of tyrosine kinase adaptor protein 2 [Source:MGI Symbol;Acc:MGI:1306821]	1	43444579	43570515	1	C1.1	43444579	43533632	43444579	372	tsl5		6	11	KNOWN	KNOWN	havana	ensembl_havana	protein_coding	protein_coding	44.34	6	MGI transcript name	Nck2-007	MGI Symbol	Nck2
TCONS_00001000	ENSMUST00000194710	Gm37536	TCONS_00001000	XLOC_000391	Gm37536	1:43444578-43571802	NCD	HFD	NOTEST	0	0	0	0	1	1	no	0	ENSMUSG00000103422	ENSMUST00000194710		predicted gene, 37536 [Source:MGI Symbol;Acc:MGI:5610764]	1	43488447	43490937	1	C1.1	43488447	43490937	43488447	2491	tslNA	GENCODE basic	1	1	KNOWN	KNOWN	havana	havana	TEC	TEC	44.52	1	MGI transcript name	Gm37536-001	MGI Symbol	Gm37536
TCONS_00001003	ENSMUST00000193169	Gm38228	TCONS_00001003	XLOC_000392	Gm38228	1:43444578-43571802	NCD	HFD	NOTEST	0	0	0	0	1	1	no	0	ENSMUSG00000103945	ENSMUST00000193169		predicted gene, 38228 [Source:MGI Symbol;Acc:MGI:5611456]	1	43560273	43561565	1	C1.1	43560273	43561565	43560273	1293	tslNA	GENCODE basic	1	1	KNOWN	KNOWN	havana	havana	TEC	TEC	44.16	1	MGI transcript name	Gm38228-001	MGI Symbol	Gm38228
TCONS_00001004	ENSMUST00000027217	1500015O10Rik	TCONS_00001004	XLOC_000393	1500015O10Rik	1:43730601-43827800	NCD	HFD	NOTEST	0	0	0	0	1	1	no	0	ENSMUSG00000026051	ENSMUST00000027217	ENSMUSP00000027217	RIKEN cDNA 1500015O10 gene [Source:MGI Symbol;Acc:MGI:1926146]	1	43730602	43742578	1	C1.1	43730602	43742578	43730602	902	tsl1	GENCODE basic	8	8	KNOWN	KNOWN	ensembl_havana	ensembl_havana	protein_coding	protein_coding	43.81	1	MGI transcript name	1500015O10Rik-001	MGI Symbol	1500015O10Rik
TCONS_00001007	ENSMUST00000163003	Gm16103	TCONS_00001007	XLOC_000394	Gm16103	1:43730601-43827800	NCD	HFD	NOTEST	0.134991	0.133896	-0.0117446	0	1	1	no	0.134443	ENSMUSG00000090243	ENSMUST00000163003		predicted gene 16103 [Source:MGI Symbol;Acc:MGI:3802086]	1	43785910	43787188	1	C1.1	43785910	43787188	43785910	1279	tslNA	GENCODE basic	1	1	KNOWN	KNOWN	havana	havana	processed_pseudogene	processed_pseudogene	52.93	1	MGI transcript name	Gm16103-001	MGI Symbol	Gm16103
TCONS_00001009	ENSMUST00000191395	Gm19587	TCONS_00001009	XLOC_000395	Gm19587	1:43888050-43888595	NCD	HFD	NOTEST	0	0	0	0	1	1	no	0	ENSMUSG00000100701	ENSMUST00000191395		predicted gene, 19587 [Source:MGI Symbol;Acc:MGI:5011772]	1	43888051	43888595	1	C1.1	43888051	43888595	43888051	545	tslNA	GENCODE basic	1	1	KNOWN	KNOWN	havana	havana	processed_pseudogene	processed_pseudogene	51.19	1	MGI transcript name	Gm19587-001	MGI Symbol	Gm19587
TCONS_00001010	ENSMUST00000189286	Gm8241	TCONS_00001010	XLOC_000396	Gm8241	1:43898293-43899109	NCD	HFD	NOTEST	0	0	0	0	1	1	no	0	ENSMUSG00000101395	ENSMUST00000189286		predicted gene 8241 [Source:MGI Symbol;Acc:MGI:3647219]	1	43898294	43899109	1	C1.1	43898294	43899109	43898294	816	tslNA	GENCODE basic	1	1	KNOWN	KNOWN	havana	havana	processed_pseudogene	processed_pseudogene	48.28	1	MGI transcript name	Gm8241-001	MGI Symbol	Gm8241
TCONS_00001011	ENSMUST00000158223	Gm26352	TCONS_00001011	XLOC_000397	Gm26352	1:43902927-43903052	NCD	HFD	NOTEST	0	0	0	0	1	1	no	0	ENSMUSG00000088848	ENSMUST00000158223		predicted gene, 26352 [Source:MGI Symbol;Acc:MGI:5456129]	1	43902928	43903052	1	C1.1	43902928	43903052	43902928	125	tslNA	GENCODE basic	1	1	KNOWN	KNOWN	ensembl	ensembl	snoRNA	snoRNA	39.2	1	MGI transcript name	Gm26352-201	MGI Symbol	Gm26352
TCONS_00001012	-	-	TCONS_00001012	XLOC_000398	-	1:43922083-43931467	NCD	HFD	NOTEST	0.113023	0.119893	0.0851314	0	1	1	no	0.116458
TCONS_00001013	ENSMUST00000185579	Tpp2	TCONS_00001013	XLOC_000399	Tpp2	1:43932252-44020034	NCD	HFD	NOTEST	0	0.0602634	1038.94	0	1	1	no	0.0301317	ENSMUSG00000041763	ENSMUST00000185579		tripeptidyl peptidase II [Source:MGI Symbol;Acc:MGI:102724]	1	43933647	44003000	1	C1.1	43933647	43949405	43933647	450	tsl3		6	14	KNOWN	KNOWN	havana	ensembl_havana	processed_transcript	protein_coding	36.82	10	MGI transcript name	Tpp2-009	MGI Symbol	Tpp2
TCONS_00001028	ENSMUST00000035991	Bivm	TCONS_00001028	XLOC_000400	Bivm	1:44086612-44144770	NCD	HFD	OK	0.875589	0.915096	0.0636691	0.0987224	0.86715	0.998081	no	0.895342	ENSMUSG00000041684	ENSMUST00000035991	ENSMUSP00000041964	basic, immunoglobulin-like variable motif containing [Source:MGI Symbol;Acc:MGI:2179809]	1	44118957	44144770	1	C1.1	44119162	44144510	44119162	3313	tsl1	GENCODE basic	7	11	KNOWN	KNOWN	ensembl_havana	ensembl_havana	protein_coding	protein_coding	41.12	6	MGI transcript name	Bivm-002	MGI Symbol	Bivm
TCONS_00001038	ENSMUST00000188376	Ercc5	TCONS_00001038	XLOC_000401	Ercc5	1:44147702-44181464	NCD	HFD	NOTEST	0.00754361	0	-inf	0	1	1	no	0.00377181	ENSMUSG00000026048	ENSMUST00000188376		excision repair cross-complementing rodent repair deficiency, complementation group 5 [Source:MGI Symbol;Acc:MGI:103582]	1	44147744	44181260	1	C1.1	44147744	44149522	44147744	1779	tslNA		1	16	KNOWN	KNOWN	havana	ensembl_havana	retained_intron	protein_coding	40.53	7	MGI transcript name	Ercc5-007	MGI Symbol	Ercc5
TCONS_00001049	ENSMUST00000161563	Gm15833	TCONS_00001049	XLOC_000402	Gm15833	1:44204069-44218961	NCD	HFD	NOTEST	0	0	0	0	1	1	no	0	ENSMUSG00000089703	ENSMUST00000161563		predicted gene 15833 [Source:MGI Symbol;Acc:MGI:3801794]	1	44212162	44213118	1	C1.1	44212162	44213118	44212162	957	tslNA	GENCODE basic	1	1	KNOWN	KNOWN	havana	havana	processed_pseudogene	processed_pseudogene	49.01	1	MGI transcript name	Gm15833-001	MGI Symbol	Gm15833
TCONS_00001050	ENSMUST00000190951	Gm28893	TCONS_00001050	XLOC_000403	Gm28893	1:44392808-44394447	NCD	HFD	NOTEST	0	0	0	0	1	1	no	0	ENSMUSG00000100769	ENSMUST00000190951		predicted gene 28893 [Source:MGI Symbol;Acc:MGI:5579599]	1	44392809	44394447	1	C1.1	44392809	44394447	44392809	1108	tsl1	GENCODE basic	1	1	KNOWN	KNOWN	havana	havana	processed_transcript	processed_transcript	43.69	1	MGI transcript name	Gm28893-001	MGI Symbol	Gm28893
TCONS_00001051	ENSMUST00000074525	Gulp1	TCONS_00001051	XLOC_000404	Gulp1	1:44551510-44796947	NCD	HFD	NOTEST	0.0843944	0.0348182	-1.2773	0	1	1	no	0.0596063	ENSMUSG00000056870	ENSMUST00000074525	ENSMUSP00000074115	GULP, engulfment adaptor PTB domain containing 1 [Source:MGI Symbol;Acc:MGI:1920407]	1	44551511	44796838	1	C1.1	44551511	44796838	44551511	3138	tsl1	GENCODE basic	9	9	KNOWN	KNOWN	ensembl_havana	ensembl_havana	protein_coding	protein_coding	37.9	6	MGI transcript name	Gulp1-001	MGI Symbol	Gulp1
TCONS_00001057	ENSMUST00000194332	Gm37626	TCONS_00001057	XLOC_000405	Gm37626	1:44551510-44796947	NCD	HFD	NOTEST	0	0	0	0	1	1	no	0	ENSMUSG00000102319	ENSMUST00000194332		predicted gene, 37626 [Source:MGI Symbol;Acc:MGI:5610854]	1	44560885	44565447	1	C1.1	44560885	44565447	44560885	4563	tslNA	GENCODE basic	1	1	KNOWN	KNOWN	havana	havana	TEC	TEC	34.65	1	MGI transcript name	Gm37626-001	MGI Symbol	Gm37626
TCONS_00001059	ENSMUST00000160955	Gm16102	TCONS_00001059	XLOC_000406	Gm16102	1:44551510-44796947	NCD	HFD	NOTEST	0	0	0	0	1	1	no	0	ENSMUSG00000089877	ENSMUST00000160955		predicted gene 16102 [Source:MGI Symbol;Acc:MGI:3802041]	1	44644279	44644698	1	C1.1	44644279	44644698	44644279	420	tslNA	GENCODE basic	1	1	KNOWN	KNOWN	havana	havana	processed_pseudogene	processed_pseudogene	47.14	1	MGI transcript name	Gm16102-001	MGI Symbol	Gm16102
TCONS_00001061	ENSMUST00000194594	Gm38110	TCONS_00001061	XLOC_000407	Gm38110	1:44551510-44796947	NCD	HFD	NOTEST	0.0077081	0.0119749	0.635567	0	1	1	no	0.0098415	ENSMUSG00000103071	ENSMUST00000194594		predicted gene, 38110 [Source:MGI Symbol;Acc:MGI:5611338]	1	44756942	44758492	1	C1.1	44756942	44758492	44756942	1551	tslNA	GENCODE basic	1	1	KNOWN	KNOWN	havana	havana	TEC	TEC	45.58	1	MGI transcript name	Gm38110-001	MGI Symbol	Gm38110
TCONS_00001062	ENSMUST00000190083	Gm3489	TCONS_00001062	XLOC_000408	Gm3489	1:44839170-44839698	NCD	HFD	NOTEST	0	0	0	0	1	1	no	0	ENSMUSG00000100434	ENSMUST00000190083		predicted gene 3489 [Source:MGI Symbol;Acc:MGI:3781666]	1	44839171	44839698	1	C1.1	44839171	44839698	44839171	528	tslNA	GENCODE basic	1	1	KNOWN	KNOWN	havana	havana	processed_pseudogene	processed_pseudogene	37.5	1	MGI transcript name	Gm3489-001	MGI Symbol	Gm3489
TCONS_00001063	ENSMUST00000189212	Gm5268	TCONS_00001063	XLOC_000409	Gm5268	1:45178066-45179006	NCD	HFD	NOTEST	0	0	0	0	1	1	no	0	ENSMUSG00000101937	ENSMUST00000189212		predicted gene 5268 [Source:MGI Symbol;Acc:MGI:3646790]	1	45178067	45179006	1	C1.1	45178067	45179006	45178067	940	tslNA	GENCODE basic	1	1	KNOWN	KNOWN	havana	havana	processed_pseudogene	processed_pseudogene	37.45	1	MGI transcript name	Gm5268-001	MGI Symbol	Gm5268
TCONS_00001064	ENSMUST00000129611	Col3a1	TCONS_00001064	XLOC_000410	Col3a1	1:45311537-45349706	NCD	HFD	NOTEST	1.22861e-61	2.24167e-56	17.4772	0	1	1	no	1.12084e-56	ENSMUSG00000026043	ENSMUST00000129611		collagen, type III, alpha 1 [Source:MGI Symbol;Acc:MGI:88453]	1	45311538	45349706	1	C1.1	45311538	45325018	45311538	3159	tsl2		1	18	KNOWN	KNOWN	havana	ensembl_havana	retained_intron	protein_coding	35.86	7	MGI transcript name	Col3a1-002	MGI Symbol	Col3a1
TCONS_00001079	ENSMUST00000185744	Gm8304	TCONS_00001079	XLOC_000411	Gm8304	1:45602025-45602753	NCD	HFD	NOTEST	0	0	0	0	1	1	no	0	ENSMUSG00000100894	ENSMUST00000185744		predicted gene 8304 [Source:MGI Symbol;Acc:MGI:3646945]	1	45602026	45602753	1	C1.1	45602026	45602753	45602026	584	tslNA	GENCODE basic	1	1	KNOWN	KNOWN	havana	havana	processed_pseudogene	processed_pseudogene	47.66	1	MGI transcript name	Gm8304-001	MGI Symbol	Gm8304
TCONS_00001080	-	-	TCONS_00001080	XLOC_000412	-	1:45733086-45735449	NCD	HFD	NOTEST	0.0654314	0.0932144	0.510569	0	1	1	no	0.0793229
TCONS_00001081	ENSMUST00000083321	Gm23974	TCONS_00001081	XLOC_000413	Gm23974	1:45746894-45747025	NCD	HFD	NOTEST	0	0	0	0	1	1	no	0	ENSMUSG00000065255	ENSMUST00000083321		predicted gene, 23974 [Source:MGI Symbol;Acc:MGI:5453751]	1	45746895	45747025	1	C1.1	45746895	45747025	45746895	131	tslNA	GENCODE basic	1	1	KNOWN	KNOWN	ensembl	ensembl	snoRNA	snoRNA	55.73	1	MGI transcript name	Gm23974-201	MGI Symbol	Gm23974
TCONS_00001082	ENSMUST00000187682	Gm8307	TCONS_00001082	XLOC_000414	Gm8307	1:45768336-45769486	NCD	HFD	NOTEST	0	0	0	0	1	1	no	0	ENSMUSG00000100843	ENSMUST00000187682		predicted gene 8307 [Source:MGI Symbol;Acc:MGI:3646941]	1	45768337	45769486	1	C1.1	45768337	45769486	45768337	1150	tslNA	GENCODE basic	1	1	KNOWN	KNOWN	havana	havana	processed_pseudogene	processed_pseudogene	50.09	1	MGI transcript name	Gm8307-001	MGI Symbol	Gm8307
TCONS_00001083	ENSMUST00000157139	Gm23984	TCONS_00001083	XLOC_000415	Gm23984	1:45772961-45773164	NCD	HFD	NOTEST	0	0	0	0	1	1	no	0	ENSMUSG00000087764	ENSMUST00000157139		predicted gene, 23984 [Source:MGI Symbol;Acc:MGI:5453761]	1	45772962	45773164	1	C1.1	45772962	45773164	45772962	203	tslNA	GENCODE basic	1	1	KNOWN	KNOWN	ensembl	ensembl	ribozyme	ribozyme	55.67	1	MGI transcript name	Gm23984-201	MGI Symbol	Gm23984
TCONS_00001084	ENSMUST00000027139	Wdr75	TCONS_00001084	XLOC_000416	Wdr75	1:45795165-45824448	NCD	HFD	OK	4.05695	4.65444	0.198212	0.446339	0.4383	0.998081	no	4.35569	ENSMUSG00000025995	ENSMUST00000027139	ENSMUSP00000027139	WD repeat domain 75 [Source:MGI Symbol;Acc:MGI:1920924]	1	45795166	45823619	1	C1.1	45795166	45823619	45795166	2953	tsl1	GENCODE basic	14	16	KNOWN	KNOWN	ensembl_havana	ensembl_havana	protein_coding	protein_coding	39.5	9	MGI transcript name	Wdr75-001	MGI Symbol	Wdr75
TCONS_00001096	-	-	TCONS_00001096	XLOC_000417	-	1:45896005-45898459	NCD	HFD	OK	0.0914172	0.221258	1.27519	1.45712	0.0189	0.337882	no	0.156338
TCONS_00001097	-	-	TCONS_00001097	XLOC_000418	-	1:45898898-45900193	NCD	HFD	OK	0.329754	0.429095	0.379907	0.432485	0.4574	0.998081	no	0.379424
TCONS_00001098	ENSMUST00000190055	Gm18303	TCONS_00001098	XLOC_000419	Gm18303	1:45900276-45928028	NCD	HFD	OK	4.61618	6.17142	0.418903	0.961803	0.097	0.854897	no	5.3938	ENSMUSG00000099381	ENSMUST00000190055		predicted gene, 18303 [Source:MGI Symbol;Acc:MGI:5010488]	1	45905623	45906798	1	C1.1	45905623	45906798	45905623	1176	tslNA	GENCODE basic	1	1	KNOWN	KNOWN	havana	havana	processed_pseudogene	processed_pseudogene	43.96	1	MGI transcript name	Gm18303-001	MGI Symbol	Gm18303
TCONS_00001101	ENSMUST00000191295	Gm9496	TCONS_00001101	XLOC_000420	Gm9496	1:45971181-45976975	NCD	HFD	NOTEST	0	0	0	0	1	1	no	0	ENSMUSG00000099946	ENSMUST00000191295		predicted gene 9496 [Source:MGI Symbol;Acc:MGI:3779906]	1	45971182	45976975	1	C1.1	45971182	45976975	45971182	1601	tslNA	GENCODE basic	1	1	KNOWN	KNOWN	havana	havana	processed_pseudogene	processed_pseudogene	40.44	1	MGI transcript name	Gm9496-001	MGI Symbol	Gm9496
TCONS_00001102	ENSMUST00000085632	Rpl23a-ps1	TCONS_00001102	XLOC_000421	Rpl23a-ps1	1:45981547-45982012	NCD	HFD	NOTEST	0	0	0	0	1	1	no	0	ENSMUSG00000070896	ENSMUST00000085632		ribosomal protein 23A, pseudogene 1 [Source:MGI Symbol;Acc:MGI:3646201]	1	45981548	45982012	1	C1.1	45981548	45982012	45981548	465	tslNA	GENCODE basic	3	2	KNOWN	KNOWN	ensembl_havana	ensembl_havana	processed_pseudogene	processed_pseudogene	48.82	1	MGI transcript name	Rpl23a-ps1-001	MGI Symbol	Rpl23a-ps1
TCONS_00001103	ENSMUST00000189861	Gm18849	TCONS_00001103	XLOC_000422	Gm18849	1:46056309-46058986	NCD	HFD	NOTEST	0	0	0	0	1	1	no	0	ENSMUSG00000099432	ENSMUST00000189861		predicted gene, 18849 [Source:MGI Symbol;Acc:MGI:5011034]	1	46056310	46058986	1	C1.1	46056310	46058986	46056310	560	tslNA	GENCODE basic	1	1	KNOWN	KNOWN	havana	havana	unprocessed_pseudogene	unprocessed_pseudogene	36.42	1	MGI transcript name	Gm18849-001	MGI Symbol	Gm18849
TCONS_00001104	ENSMUST00000188209	Dnah7b	TCONS_00001104	XLOC_000423	Dnah7b	1:46066314-46373546	NCD	HFD	NOTEST	0	0	0	0	1	1	no	0	ENSMUSG00000041144	ENSMUST00000188209		dynein, axonemal, heavy chain 7B [Source:MGI Symbol;Acc:MGI:2684953]	1	46066315	46373546	1	C1.1	46066315	46067380	46066315	631	tsl3		1	10	KNOWN	KNOWN	havana	ensembl_havana	retained_intron	protein_coding	39.6	6	MGI transcript name	Dnah7b-005	MGI Symbol	Dnah7b
TCONS_00001111	ENSMUST00000093689	n-R5s211	TCONS_00001111	XLOC_000424	n-R5s211	1:46374196-46374315	NCD	HFD	NOTEST	0	0	0	0	1	1	no	0	ENSMUSG00000096047	ENSMUST00000093689		nuclear encoded rRNA 5S 211 [Source:MGI Symbol;Acc:MGI:4422076]	1	46374197	46374315	1	C1.1	46374197	46374315	46374197	119	tslNA	GENCODE basic	1	1	KNOWN	KNOWN	ensembl	ensembl	rRNA	rRNA	55.46	1	MGI transcript name	n-R5s211-201	MGI Symbol	n-R5s211
TCONS_00001112	ENSMUST00000188705	Gm8326	TCONS_00001112	XLOC_000425	Gm8326	1:46414501-46416932	NCD	HFD	NOTEST	0	0	0	0	1	1	no	0	ENSMUSG00000101262	ENSMUST00000188705		predicted gene 8326 [Source:MGI Symbol;Acc:MGI:3644839]	1	46414502	46416932	1	C1.1	46414502	46416932	46414502	1953	tslNA	GENCODE basic	1	1	KNOWN	KNOWN	havana	havana	processed_pseudogene	processed_pseudogene	47.92	1	MGI transcript name	Gm8326-001	MGI Symbol	Gm8326
TCONS_00001113	ENSMUST00000189749	Dnah7c	TCONS_00001113	XLOC_000426	Dnah7c	1:46425591-46892852	NCD	HFD	NOTEST	4.69377e-75	1.17641e-44	100.983	0	1	1	no	5.88205e-45	ENSMUSG00000101337	ENSMUST00000189749	ENSMUSP00000140430	dynein, axonemal, heavy chain 7C [Source:MGI Symbol;Acc:MGI:3639762]	1	46425592	46807476	1	C1.1	46425592	46807476	46425592	12207	tsl5	GENCODE basic	6	6	KNOWN	KNOWN	havana	ensembl_havana	protein_coding	protein_coding	39.66	5	MGI transcript name	Dnah7c-001	MGI Symbol	Dnah7c
TCONS_00001120	ENSMUST00000186233	Gm28825	TCONS_00001120	XLOC_000427	Gm28825	1:47067787-47068025	NCD	HFD	NOTEST	0	0	0	0	1	1	no	0	ENSMUSG00000101921	ENSMUST00000186233		predicted gene 28825 [Source:MGI Symbol;Acc:MGI:5579531]	1	47067788	47068025	1	C1.1	47067788	47068025	47067788	238	tslNA	GENCODE basic	1	1	KNOWN	KNOWN	havana	havana	processed_pseudogene	processed_pseudogene	47.9	1	MGI transcript name	Gm28825-001	MGI Symbol	Gm28825
TCONS_00001121	ENSMUST00000190006	Gm28826	TCONS_00001121	XLOC_000428	Gm28826	1:47153460-47189071	NCD	HFD	NOTEST	0	0	0	0	1	1	no	0	ENSMUSG00000101447	ENSMUST00000190006		predicted gene 28826 [Source:MGI Symbol;Acc:MGI:5579532]	1	47153461	47189071	1	C1.1	47153461	47189071	47153461	488	tsl2	GENCODE basic	1	1	KNOWN	KNOWN	havana	havana	lincRNA	lincRNA	38.59	1	MGI transcript name	Gm28826-001	MGI Symbol	Gm28826
TCONS_00001122	ENSMUST00000187720	Gm18117	TCONS_00001122	XLOC_000429	Gm18117	1:47478867-47480198	NCD	HFD	NOTEST	0	0	0	0	1	1	no	0	ENSMUSG00000100530	ENSMUST00000187720		predicted gene, 18117 [Source:MGI Symbol;Acc:MGI:5010302]	1	47478868	47480198	1	C1.1	47478868	47480198	47478868	742	tslNA	GENCODE basic	1	1	KNOWN	KNOWN	havana	havana	processed_pseudogene	processed_pseudogene	41.7	1	MGI transcript name	Gm18117-001	MGI Symbol	Gm18117
TCONS_00001123	ENSMUST00000194762	Gm37196	TCONS_00001123	XLOC_000430	Gm37196	1:47605995-47606901	NCD	HFD	NOTEST	0	0	0	0	1	1	no	0	ENSMUSG00000104067	ENSMUST00000194762		predicted gene, 37196 [Source:MGI Symbol;Acc:MGI:5610424]	1	47605996	47606901	1	C1.1	47605996	47606901	47605996	906	tslNA	GENCODE basic	1	1	KNOWN	KNOWN	havana	havana	TEC	TEC	41.61	1	MGI transcript name	Gm37196-001	MGI Symbol	Gm37196
TCONS_00001124	ENSMUST00000187358	Gm8337	TCONS_00001124	XLOC_000431	Gm8337	1:47657692-47659630	NCD	HFD	NOTEST	0	0	0	0	1	1	no	0	ENSMUSG00000100033	ENSMUST00000187358		predicted gene 8337 [Source:MGI Symbol;Acc:MGI:3644012]	1	47657693	47659630	1	C1.1	47657693	47659630	47657693	1938	tslNA	GENCODE basic	1	1	KNOWN	KNOWN	havana	havana	processed_pseudogene	processed_pseudogene	46.54	1	MGI transcript name	Gm8337-001	MGI Symbol	Gm8337
TCONS_00001125	ENSMUST00000188192	Gm28830	TCONS_00001125	XLOC_000432	Gm28830	1:48527638-48527851	NCD	HFD	NOTEST	0	0	0	0	1	1	no	0	ENSMUSG00000100866	ENSMUST00000188192		predicted gene 28830 [Source:MGI Symbol;Acc:MGI:5579536]	1	48527639	48527851	1	C1.1	48527639	48527851	48527639	213	tslNA	GENCODE basic	1	1	KNOWN	KNOWN	havana	havana	processed_pseudogene	processed_pseudogene	44.6	1	MGI transcript name	Gm28830-001	MGI Symbol	Gm28830
TCONS_00001126	ENSMUST00000191041	Gm19124	TCONS_00001126	XLOC_000433	Gm19124	1:48783662-48784593	NCD	HFD	NOTEST	0	0	0	0	1	1	no	0	ENSMUSG00000099376	ENSMUST00000191041		predicted gene, 19124 [Source:MGI Symbol;Acc:MGI:5011309]	1	48783663	48784593	1	C1.1	48783663	48784593	48783663	832	tslNA	GENCODE basic	1	1	KNOWN	KNOWN	havana	havana	processed_pseudogene	processed_pseudogene	40.06	1	MGI transcript name	Gm19124-001	MGI Symbol	Gm19124
TCONS_00001127	ENSMUST00000181115	Gm8357	TCONS_00001127	XLOC_000434	Gm8357	1:48881712-48882723	NCD	HFD	NOTEST	0	0	0	0	1	1	no	0	ENSMUSG00000097883	ENSMUST00000181115		predicted gene 8357 [Source:MGI Symbol;Acc:MGI:3645186]	1	48881713	48882723	1	C1.1	48881713	48882723	48881713	1011	tslNA	GENCODE basic	1	1	KNOWN	KNOWN	havana	havana	processed_pseudogene	processed_pseudogene	49.46	1	MGI transcript name	Gm8357-001	MGI Symbol	Gm8357
TCONS_00001128	ENSMUST00000175049	Gm22693	TCONS_00001128	XLOC_000435	Gm22693	1:49095443-49095885	NCD	HFD	NOTEST	0	0	0	0	1	1	no	0	ENSMUSG00000092790	ENSMUST00000175049		predicted gene, 22693 [Source:MGI Symbol;Acc:MGI:5452470]	1	49095444	49095885	1	C1.1	49095444	49095885	49095444	442	tslNA	GENCODE basic	1	1	KNOWN	KNOWN	ensembl	ensembl	miRNA	miRNA	25.57	1	MGI transcript name	Gm22693-201	MGI Symbol	Gm22693
TCONS_00001129	ENSMUST00000186145	Gm8367	TCONS_00001129	XLOC_000436	Gm8367	1:49236251-49237244	NCD	HFD	NOTEST	0	0	0	0	1	1	no	0	ENSMUSG00000099454	ENSMUST00000186145		predicted gene 8367 [Source:MGI Symbol;Acc:MGI:3645196]	1	49236252	49237244	1	C1.1	49236252	49237244	49236252	887	tslNA	GENCODE basic	1	1	KNOWN	KNOWN	havana	havana	processed_pseudogene	processed_pseudogene	40.18	1	MGI transcript name	Gm8367-001	MGI Symbol	Gm8367
TCONS_00001130	ENSMUST00000056879	C230029F24Rik	TCONS_00001130	XLOC_000437	C230029F24Rik	1:49244615-49340443	NCD	HFD	NOTEST	0	0	0	0	1	1	no	0	ENSMUSG00000051616	ENSMUST00000056879		RIKEN cDNA C230029F24 gene [Source:MGI Symbol;Acc:MGI:3045370]	1	49244616	49340443	1	C1.1	49244616	49338246	49244616	528	tsl1		8	14	KNOWN	KNOWN	ensembl	ensembl_havana	lincRNA	lincRNA	37.86	2	MGI transcript name	C230029F24Rik-201	MGI Symbol	C230029F24Rik
TCONS_00001132	ENSMUST00000185858	Gm3605	TCONS_00001132	XLOC_000438	Gm3605	1:49498552-49498992	NCD	HFD	NOTEST	0	0	0	0	1	1	no	0	ENSMUSG00000099577	ENSMUST00000185858		predicted gene 3605 [Source:MGI Symbol;Acc:MGI:3781782]	1	49498553	49498992	1	C1.1	49498553	49498992	49498553	440	tslNA	GENCODE basic	1	1	KNOWN	KNOWN	havana	havana	processed_pseudogene	processed_pseudogene	43.41	1	MGI transcript name	Gm3605-001	MGI Symbol	Gm3605
TCONS_00001133	ENSMUST00000190905	Gm8384	TCONS_00001133	XLOC_000439	Gm8384	1:50056781-50058490	NCD	HFD	NOTEST	0	0	0	0	1	1	no	0	ENSMUSG00000101760	ENSMUST00000190905		predicted gene 8384 [Source:MGI Symbol;Acc:MGI:3648814]	1	50056782	50058490	1	C1.1	50056782	50058490	50056782	704	tslNA	GENCODE basic	1	1	KNOWN	KNOWN	havana	havana	processed_pseudogene	processed_pseudogene	45.52	1	MGI transcript name	Gm8384-001	MGI Symbol	Gm8384
TCONS_00001134	ENSMUST00000186016	4933411E06Rik	TCONS_00001134	XLOC_000440	4933411E06Rik	1:50107469-50108962	NCD	HFD	NOTEST	0	0	0	0	1	1	no	0	ENSMUSG00000099608	ENSMUST00000186016		RIKEN cDNA 4933411E06 gene [Source:MGI Symbol;Acc:MGI:1918431]	1	50107470	50108962	1	C1.1	50107470	50108962	50107470	1493	tslNA	GENCODE basic	1	1	KNOWN	KNOWN	havana	havana	lincRNA	lincRNA	40.32	1	MGI transcript name	4933411E06Rik-001	MGI Symbol	4933411E06Rik
TCONS_00001135	ENSMUST00000187207	Gm20118	TCONS_00001135	XLOC_000441	Gm20118	1:50533029-50533191	NCD	HFD	NOTEST	0	0	0	0	1	1	no	0	ENSMUSG00000099941	ENSMUST00000187207		predicted gene, 20118 [Source:MGI Symbol;Acc:MGI:5012303]	1	50533030	50533191	1	C1.1	50533030	50533191	50533030	162	tslNA	GENCODE basic	1	1	KNOWN	KNOWN	havana	havana	processed_pseudogene	processed_pseudogene	43.21	1	MGI transcript name	Gm20118-001	MGI Symbol	Gm20118
TCONS_00001136	ENSMUST00000122582	Gm25843	TCONS_00001136	XLOC_000442	Gm25843	1:50559761-50560075	NCD	HFD	NOTEST	0	0	0	0	1	1	no	0	ENSMUSG00000084531	ENSMUST00000122582		predicted gene, 25843 [Source:MGI Symbol;Acc:MGI:5455620]	1	50559762	50560075	1	C1.1	50559762	50560075	50559762	314	tslNA	GENCODE basic	1	1	KNOWN	KNOWN	ensembl	ensembl	misc_RNA	misc_RNA	45.22	1	MGI transcript name	Gm25843-201	MGI Symbol	Gm25843
TCONS_00001137	ENSMUST00000187677	Gm28321	TCONS_00001137	XLOC_000443	Gm28321	1:50815374-50817701	NCD	HFD	NOTEST	0	0	0	0	1	1	no	0	ENSMUSG00000100816	ENSMUST00000187677		predicted gene 28321 [Source:MGI Symbol;Acc:MGI:5579027]	1	50815375	50817701	1	C1.1	50815375	50817701	50815375	2327	tslNA	GENCODE basic	1	1	KNOWN	KNOWN	havana	havana	lincRNA	lincRNA	44.18	1	MGI transcript name	Gm28321-001	MGI Symbol	Gm28321
TCONS_00001138	ENSMUST00000186103	Tmeff2	TCONS_00001138	XLOC_000444	Tmeff2	1:50900646-51187270	NCD	HFD	NOTEST	0	0	0	0	1	1	no	0	ENSMUSG00000026109	ENSMUST00000186103		transmembrane protein with EGF-like and two follistatin-like domains 2 [Source:MGI Symbol;Acc:MGI:1861735]	1	50900647	51187270	1	C1.1	50900647	50913925	50900647	1274	tsl1		6	14	KNOWN	KNOWN	havana	ensembl_havana	processed_transcript	protein_coding	38.1	4	MGI transcript name	Tmeff2-004	MGI Symbol	Tmeff2
TCONS_00001141	ENSMUST00000185627	Gm28322	TCONS_00001141	XLOC_000445	Gm28322	1:50900646-51187270	NCD	HFD	NOTEST	0.00767866	0	-inf	0	1	1	no	0.00383933	ENSMUSG00000100671	ENSMUST00000185627		predicted gene 28322 [Source:MGI Symbol;Acc:MGI:5579028]	1	50904444	50905918	1	C1.1	50904444	50905918	50904444	1475	tslNA	GENCODE basic	1	1	KNOWN	KNOWN	havana	havana	lincRNA	lincRNA	41.69	1	MGI transcript name	Gm28322-001	MGI Symbol	Gm28322
TCONS_00001144	ENSMUST00000175165	Gm25736	TCONS_00001144	XLOC_000446	Gm25736	1:50900646-51187270	NCD	HFD	NOTEST	0	0	0	0	1	1	no	0	ENSMUSG00000092906	ENSMUST00000175165		predicted gene, 25736 [Source:MGI Symbol;Acc:MGI:5455513]	1	51015313	51015413	1	C1.1	51015313	51015413	51015313	101	tslNA	GENCODE basic	1	1	KNOWN	KNOWN	ensembl	ensembl	miRNA	miRNA	48.51	1	MGI transcript name	Gm25736-201	MGI Symbol	Gm25736
TCONS_00001145	ENSMUST00000187777	Gm28320	TCONS_00001145	XLOC_000447	Gm28320	1:50900646-51187270	NCD	HFD	NOTEST	0	0	0	0	1	1	no	0	ENSMUSG00000099924	ENSMUST00000187777		predicted gene 28320 [Source:MGI Symbol;Acc:MGI:5579026]	1	51148309	51150581	1	C1.1	51148309	51150581	51148309	2273	tslNA	GENCODE basic	1	1	KNOWN	KNOWN	havana	havana	sense_intronic	sense_intronic	39.64	1	MGI transcript name	Gm28320-001	MGI Symbol	Gm28320
TCONS_00001146	ENSMUST00000190705	Gm29325	TCONS_00001146	XLOC_000448	Gm29325	1:51195220-51197748	NCD	HFD	NOTEST	0	0	0	0	1	1	no	0	ENSMUSG00000099625	ENSMUST00000190705		predicted gene 29325 [Source:MGI Symbol;Acc:MGI:5580031]	1	51195221	51197748	1	C1.1	51195221	51197748	51195221	2528	tslNA	GENCODE basic	1	1	KNOWN	KNOWN	havana	havana	lincRNA	lincRNA	40.43	1	MGI transcript name	Gm29325-001	MGI Symbol	Gm29325
TCONS_00001147	ENSMUST00000051572	Sdpr	TCONS_00001147	XLOC_000449	Sdpr	1:51218385-51333779	NCD	HFD	OK	0.747752	0.878463	0.232421	0.212815	0.7052	0.998081	no	0.813107	ENSMUSG00000045954	ENSMUST00000051572	ENSMUSP00000055694	serum deprivation response [Source:MGI Symbol;Acc:MGI:99513]	1	51289126	51302960	1	C1.1	51289126	51302960	51289126	3055	tsl1	GENCODE basic	7	7	KNOWN	KNOWN	ensembl_havana	ensembl_havana	protein_coding	protein_coding	41.93	1	MGI transcript name	Sdpr-001	MGI Symbol	Sdpr
TCONS_00001148	ENSMUST00000189542	Nabp1	TCONS_00001148	XLOC_000450	Nabp1	1:51464569-51478707	NCD	HFD	OK	1.23693	3.30582	1.41824	4.55929	5e-05	0.00339298	yes	2.27137	ENSMUSG00000026107	ENSMUST00000189542	ENSMUSP00000140059	nucleic acid binding protein 1 [Source:MGI Symbol;Acc:MGI:1923258]	1	51465862	51478425	-1	C1.1	51465862	51478399	51478399	4790	tsl1		6	11	KNOWN	KNOWN	havana	ensembl_havana	nonsense_mediated_decay	protein_coding	38.76	10	MGI transcript name	Nabp1-003	MGI Symbol	Nabp1
TCONS_00001149	ENSMUST00000190169	Gm17767	TCONS_00001149	XLOC_000451	Gm17767	1:51502948-51596718	NCD	HFD	OK	0.090511	0.369669	2.03007	2.58179	0.0001	0.00608205	yes	0.23009	ENSMUSG00000099413	ENSMUST00000190169		predicted gene, 17767 [Source:MGI Symbol;Acc:MGI:5009931]	1	51507086	51596718	-1	C1.1	51507086	51512329	51512329	3049	tsl1	GENCODE basic	1	1	KNOWN	KNOWN	havana	havana	lincRNA	lincRNA	41.13	2	MGI transcript name	Gm17767-002	MGI Symbol	Gm17767
TCONS_00001151	ENSMUST00000046390	Myo1b	TCONS_00001151	XLOC_000452	Myo1b	1:51696323-51916071	NCD	HFD	OK	0.48322	0.336687	-0.521272	-0.448418	0.45015	0.998081	no	0.409953	ENSMUSG00000018417	ENSMUST00000046390	ENSMUSP00000040447	myosin IB [Source:MGI Symbol;Acc:MGI:107752]	1	51749765	51916071	-1	C1.1	51749765	51916071	51916071	5052	tsl1	GENCODE basic	13	14	KNOWN	KNOWN	ensembl_havana	ensembl_havana	protein_coding	protein_coding	43.11	15	MGI transcript name	Myo1b-001	MGI Symbol	Myo1b
TCONS_00001153	ENSMUST00000168302	Stat4	TCONS_00001153	XLOC_000453	Stat4	1:51987147-52233232	NCD	HFD	NOTEST	0.180684	0.120943	-0.579143	0	1	1	no	0.150813	ENSMUSG00000062939	ENSMUST00000168302	ENSMUSP00000130713	signal transducer and activator of transcription 4 [Source:MGI Symbol;Acc:MGI:103062]	1	51987148	52107189	1	C1.1	51987148	52107189	51987148	2662	tsl1	GENCODE basic	7	11	KNOWN	KNOWN	ensembl_havana	ensembl_havana	protein_coding	protein_coding	40.94	4	MGI transcript name	Stat4-001	MGI Symbol	Stat4
TCONS_00001159	ENSMUST00000210323	RP24-194N4.6	TCONS_00001159	XLOC_000454	RP24-194N4.6	1:51987147-52233232	NCD	HFD	OK	0.397001	0.425896	0.101359	0.0252875	0.95365	0.998081	no	0.411448	ENSMUSG00000109599	ENSMUST00000210323			1	52108121	52113751	-1	C1.1	52108121	52113751	52113751	1170		GENCODE basic	1	1	KNOWN	KNOWN	havana	havana	lincRNA	lincRNA	42.27	1	Clone-based (Vega)	RP24-194N4.6-001	Clone-based (Vega)	RP24-194N4.6
TCONS_00001160	ENSMUST00000210323	RP24-194N4.6	TCONS_00001160	XLOC_000455	RP24-194N4.6	1:51987147-52233232	NCD	HFD	OK	0.216785	0.137942	-0.652202	-0.117794	0.684	0.998081	no	0.177364	ENSMUSG00000109599	ENSMUST00000210323			1	52108121	52113751	-1	C1.1	52108121	52113751	52113751	1170		GENCODE basic	1	1	KNOWN	KNOWN	havana	havana	lincRNA	lincRNA	42.27	1	Clone-based (Vega)	RP24-194N4.6-001	Clone-based (Vega)	RP24-194N4.6
TCONS_00001180	ENSMUST00000069792	Nab1	TCONS_00001180	XLOC_000456	Nab1	1:52452919-52504365	NCD	HFD	OK	2.42733	2.28683	-0.0860211	-0.293441	0.6045	0.998081	no	2.35708	ENSMUSG00000002881	ENSMUST00000069792	ENSMUSP00000066696	Ngfi-A binding protein 1 [Source:MGI Symbol;Acc:MGI:107564]	1	52457294	52500679	-1	C1.1	52457294	52500679	52500679	3874	tsl1	GENCODE basic	13	14	KNOWN	KNOWN	ensembl_havana	ensembl_havana	protein_coding	protein_coding	41.06	5	MGI transcript name	Nab1-001	MGI Symbol	Nab1
TCONS_00001181	ENSMUST00000191424	Rps27a-ps1	TCONS_00001181	XLOC_000457	Rps27a-ps1	1:52522223-52582679	NCD	HFD	NOTEST	0	0	0	0	1	1	no	0	ENSMUSG00000101501	ENSMUST00000191424		ribosomal protein S27A, pseudogene 1 [Source:MGI Symbol;Acc:MGI:3781839]	1	52522239	52522701	1	C1.1	52522239	52522701	52522239	463	tslNA	GENCODE basic	1	1	KNOWN	KNOWN	havana	havana	processed_pseudogene	processed_pseudogene	44.49	1	MGI transcript name	Rps27a-ps1-001	MGI Symbol	Rps27a-ps1
TCONS_00001184	ENSMUST00000179821	Gm5527	TCONS_00001184	XLOC_000458	Gm5527	1:52584517-52585159	NCD	HFD	NOTEST	0	0	0	0	1	1	no	0	ENSMUSG00000100007	ENSMUST00000179821		predicted gene 5527 [Source:MGI Symbol;Acc:MGI:3646585]	1	52584518	52585159	1	C1.1	52584518	52585159	52584518	642	tslNA	GENCODE basic	2	1	KNOWN	KNOWN	havana	havana	processed_pseudogene	processed_pseudogene	46.73	1	MGI transcript name	Gm5527-001	MGI Symbol	Gm5527
TCONS_00001185	ENSMUST00000185790	Nemp2	TCONS_00001185	XLOC_000459	Nemp2	1:52630702-52651919	NCD	HFD	NOTEST	0.0112353	7.04389e-24	-70.4341	0	1	1	no	0.00561765	ENSMUSG00000043015	ENSMUST00000185790	ENSMUSP00000140351	nuclear envelope integral membrane protein 2 [Source:MGI Symbol;Acc:MGI:2444113]	1	52630703	52651919	1	C1.1	52630797	52650702	52630797	1571	tsl1		6	15	KNOWN	KNOWN	havana	ensembl_havana	nonsense_mediated_decay	protein_coding	43.27	8	MGI transcript name	Nemp2-004	MGI Symbol	Nemp2
TCONS_00001198	ENSMUST00000156876	Mfsd6	TCONS_00001198	XLOC_000460	Mfsd6	1:52656078-52727462	NCD	HFD	OK	2.23787	2.50064	0.160173	0.336683	0.5559	0.998081	no	2.36925	ENSMUSG00000041439	ENSMUST00000156876	ENSMUSP00000122881	major facilitator superfamily domain containing 6 [Source:MGI Symbol;Acc:MGI:1922925]	1	52656286	52727462	-1	C1.1	52656286	52727462	52727462	4932	tsl5	GENCODE basic	7	15	KNOWN	KNOWN	ensembl_havana	ensembl_havana	protein_coding	protein_coding	41.65	6	MGI transcript name	Mfsd6-001	MGI Symbol	Mfsd6
TCONS_00001199	ENSMUST00000156876	Mfsd6	TCONS_00001199	XLOC_000461	Mfsd6	1:52656078-52727462	NCD	HFD	OK	1.55519	1.50988	-0.0426545	-0.0822935	0.88815	0.998081	no	1.53254	ENSMUSG00000041439	ENSMUST00000156876	ENSMUSP00000122881	major facilitator superfamily domain containing 6 [Source:MGI Symbol;Acc:MGI:1922925]	1	52656286	52727462	-1	C1.1	52656286	52727462	52727462	4932	tsl5	GENCODE basic	7	15	KNOWN	KNOWN	ensembl_havana	ensembl_havana	protein_coding	protein_coding	41.65	6	MGI transcript name	Mfsd6-001	MGI Symbol	Mfsd6
TCONS_00001200	ENSMUST00000188413	Gm28650	TCONS_00001200	XLOC_000462	Gm28650	1:52756718-52757129	NCD	HFD	NOTEST	0	0	0	0	1	1	no	0	ENSMUSG00000100230	ENSMUST00000188413		predicted gene 28650 [Source:MGI Symbol;Acc:MGI:5579356]	1	52756719	52757129	1	C1.1	52756719	52757129	52756719	411	tslNA	GENCODE basic	1	1	KNOWN	KNOWN	havana	havana	processed_pseudogene	processed_pseudogene	46.72	1	MGI transcript name	Gm28650-001	MGI Symbol	Gm28650
TCONS_00001201	-	-	TCONS_00001201	XLOC_000463	-	1:52772664-52773987	NCD	HFD	NOTEST	0.191883	0.0381851	-2.32915	0	1	1	no	0.115034
TCONS_00001202	-	-	TCONS_00001202	XLOC_000464	-	1:52775966-52777736	NCD	HFD	NOTEST	0.12929	0.0900274	-0.522169	0	1	1	no	0.109659
TCONS_00001203	-	-	TCONS_00001203	XLOC_000465	-	1:52778237-52782864	NCD	HFD	NOTEST	0.18086	0.134846	-0.423557	0	1	1	no	0.157853
TCONS_00001204	-	-	TCONS_00001204	XLOC_000466	-	1:52783046-52785164	NCD	HFD	NOTEST	0.155429	0.126039	-0.302385	0	1	1	no	0.140734
TCONS_00001205	ENSMUST00000027271	Inpp1	TCONS_00001205	XLOC_000467	Inpp1	1:52785426-52817734	NCD	HFD	OK	0.751721	0.774481	0.043032	0.138648	0.81045	0.998081	no	0.763101	ENSMUSG00000026102	ENSMUST00000027271	ENSMUSP00000027271	inositol polyphosphate-1-phosphatase [Source:MGI Symbol;Acc:MGI:104848]	1	52785427	52817688	-1	C1.1	52785427	52817688	52817688	5767	tsl1	GENCODE basic	8	9	KNOWN	KNOWN	ensembl_havana	ensembl_havana	protein_coding	protein_coding	42.6	6	MGI transcript name	Inpp1-001	MGI Symbol	Inpp1
TCONS_00001206	-	-	TCONS_00001206	XLOC_000468	-	1:52842056-52843688	NCD	HFD	NOTEST	0.174755	0.11874	-0.55752	0	1	1	no	0.146748
TCONS_00001207	-	-	TCONS_00001207	XLOC_000469	-	1:52843860-52844738	NCD	HFD	OK	0.292711	0.229509	-0.350922	-0.304306	0.599	0.998081	no	0.26111
TCONS_00001208	ENSMUST00000186922	Hibch	TCONS_00001208	XLOC_000470	Hibch	1:52844928-53020179	NCD	HFD	NOTEST	0	0	0	0	1	1	no	0	ENSMUSG00000041426	ENSMUST00000186922		3-hydroxyisobutyryl-Coenzyme A hydrolase [Source:MGI Symbol;Acc:MGI:1923792]	1	52844929	52920986	1	C1.1	52844929	52848693	52844929	3765	tslNA		1	12	KNOWN	KNOWN	havana	ensembl_havana	retained_intron	protein_coding	41	7	MGI transcript name	Hibch-007	MGI Symbol	Hibch
TCONS_00001219	ENSMUST00000027269	Mstn	TCONS_00001219	XLOC_000471	Mstn	1:53061639-53068079	NCD	HFD	NOTEST	0	1.69937e-06	inf	0	1	1	no	8.49685e-07	ENSMUSG00000026100	ENSMUST00000027269	ENSMUSP00000027269	myostatin [Source:MGI Symbol;Acc:MGI:95691]	1	53061640	53068079	1	C1.1	53061640	53068079	53061640	2705	tsl1	GENCODE basic	6	6	KNOWN	KNOWN	ensembl_havana	ensembl_havana	protein_coding	protein_coding	37.5	2	MGI transcript name	Mstn-001	MGI Symbol	Mstn
TCONS_00001221	ENSMUST00000158709	Gm24349	TCONS_00001221	XLOC_000472	Gm24349	1:53100049-53100150	NCD	HFD	NOTEST	0	0	0	0	1	1	no	0	ENSMUSG00000089334	ENSMUST00000158709		predicted gene, 24349 [Source:MGI Symbol;Acc:MGI:5454126]	1	53100050	53100150	1	C1.1	53100050	53100150	53100050	101	tslNA	GENCODE basic	1	1	KNOWN	KNOWN	ensembl	ensembl	snoRNA	snoRNA	51.49	1	MGI transcript name	Gm24349-201	MGI Symbol	Gm24349
TCONS_00001222	ENSMUST00000072235	1700019A02Rik	TCONS_00001222	XLOC_000473	1700019A02Rik	1:53158576-53189120	NCD	HFD	NOTEST	0.132879	0.0804287	-0.724332	0	1	1	no	0.106654	ENSMUSG00000060715	ENSMUST00000072235	ENSMUSP00000072089	RIKEN cDNA 1700019A02 gene [Source:MGI Symbol;Acc:MGI:1916647]	1	53158577	53187636	-1	C1.1	53158577	53187636	53187636	646	tsl1	GENCODE basic	9	9	KNOWN	KNOWN	ensembl_havana	ensembl_havana	protein_coding	protein_coding	39.08	2	MGI transcript name	1700019A02Rik-001	MGI Symbol	1700019A02Rik
TCONS_00001223	ENSMUST00000190748	1700019A02Rik	TCONS_00001223	XLOC_000474	1700019A02Rik	1:53158576-53189120	NCD	HFD	OK	0.31266	0.154153	-1.02023	-1.88153	0.00125	0.0479632	yes	0.233407	ENSMUSG00000060715	ENSMUST00000190748	ENSMUSP00000139938	RIKEN cDNA 1700019A02 gene [Source:MGI Symbol;Acc:MGI:1916647]	1	53158577	53187636	-1	C1.1	53158600	53187608	53187608	726	tsl3	GENCODE basic	1	9	KNOWN	KNOWN	havana	ensembl_havana	protein_coding	protein_coding	39.08	2	MGI transcript name	1700019A02Rik-002	MGI Symbol	1700019A02Rik
TCONS_00001224	ENSMUST00000191402	Gm28777	TCONS_00001224	XLOC_000475	Gm28777	1:53189186-53297018	NCD	HFD	NOTEST	0	0	0	0	1	1	no	0	ENSMUSG00000100763	ENSMUST00000191402		predicted gene 28777 [Source:MGI Symbol;Acc:MGI:5579483]	1	53196113	53197695	1	C1.1	53196113	53197695	53196113	535	tsl1	GENCODE basic	1	1	KNOWN	KNOWN	havana	havana	antisense	antisense	37.84	1	MGI transcript name	Gm28777-001	MGI Symbol	Gm28777
TCONS_00001226	ENSMUST00000027267	Pms1	TCONS_00001226	XLOC_000476	Pms1	1:53189186-53297018	NCD	HFD	OK	1.20456	0.737237	-0.708306	-0.848693	0.13735	0.982333	no	0.970899	ENSMUSG00000026098	ENSMUST00000027267	ENSMUSP00000027267	postmeiotic segregation increased 1 (S. cerevisiae) [Source:MGI Symbol;Acc:MGI:1202302]	1	53189187	53297018	-1	C1.1	53189187	53297018	53297018	3054	tsl1	GENCODE basic	13	13	KNOWN	KNOWN	ensembl_havana	ensembl_havana	protein_coding	protein_coding	39.83	8	MGI transcript name	Pms1-001	MGI Symbol	Pms1
TCONS_00001227	ENSMUST00000188890	Pms1	TCONS_00001227	XLOC_000477	Pms1	1:53189186-53297018	NCD	HFD	OK	0.566058	0.339978	-0.73551	-1.19361	0.04435	0.57859	no	0.453018	ENSMUSG00000026098	ENSMUST00000188890		postmeiotic segregation increased 1 (S. cerevisiae) [Source:MGI Symbol;Acc:MGI:1202302]	1	53189187	53297018	-1	C1.1	53295293	53297015	53297015	1723	tslNA		1	13	KNOWN	KNOWN	havana	ensembl_havana	retained_intron	protein_coding	39.83	8	MGI transcript name	Pms1-008	MGI Symbol	Pms1
TCONS_00001228	ENSMUST00000135746	Ormdl1	TCONS_00001228	XLOC_000478	Ormdl1	1:53297094-53352752	NCD	HFD	NOTEST	0.0165426	0.0136824	-0.273866	0	1	1	no	0.0151125	ENSMUSG00000026097	ENSMUST00000135746		ORM1-like 1 (S. cerevisiae) [Source:MGI Symbol;Acc:MGI:2181669]	1	53297095	53310309	1	C1.1	53297095	53301953	53297095	3076	tsl1		7	9	KNOWN	KNOWN	havana	ensembl_havana	retained_intron	protein_coding	38.86	2	MGI transcript name	Ormdl1-002	MGI Symbol	Ormdl1
TCONS_00001239	ENSMUST00000186919	Gm6799	TCONS_00001239	XLOC_000479	Gm6799	1:53363113-53363686	NCD	HFD	NOTEST	0	0	0	0	1	1	no	0	ENSMUSG00000099450	ENSMUST00000186919		predicted gene 6799 [Source:MGI Symbol;Acc:MGI:3646265]	1	53363114	53363686	1	C1.1	53363114	53363686	53363114	573	tslNA	GENCODE basic	1	1	KNOWN	KNOWN	havana	havana	processed_pseudogene	processed_pseudogene	41.01	1	MGI transcript name	Gm6799-001	MGI Symbol	Gm6799
TCONS_00001240	ENSMUST00000190697	Gm6801	TCONS_00001240	XLOC_000480	Gm6801	1:53390414-53392585	NCD	HFD	NOTEST	0	0	0	0	1	1	no	0	ENSMUSG00000100069	ENSMUST00000190697		predicted gene 6801 [Source:MGI Symbol;Acc:MGI:3643101]	1	53390415	53392585	1	C1.1	53390415	53392585	53390415	339	tslNA	GENCODE basic	1	1	KNOWN	KNOWN	havana	havana	unprocessed_pseudogene	unprocessed_pseudogene	40.9	1	MGI transcript name	Gm6801-001	MGI Symbol	Gm6801
TCONS_00001241	ENSMUST00000027263	Stk17b	TCONS_00001241	XLOC_000481	Stk17b	1:53752781-53785224	NCD	HFD	OK	0.521591	0.791708	0.60205	1.88022	0.0015	0.0552797	no	0.656649	ENSMUSG00000026094	ENSMUST00000027263	ENSMUSP00000027263	serine/threonine kinase 17b (apoptosis-inducing) [Source:MGI Symbol;Acc:MGI:2138162]	1	53755506	53785224	-1	C1.1	53755506	53785224	53785224	3293	tsl1	GENCODE basic	13	14	KNOWN	KNOWN	ensembl_havana	ensembl_havana	protein_coding	protein_coding	37.08	3	MGI transcript name	Stk17b-001	MGI Symbol	Stk17b
TCONS_00001242	ENSMUST00000194911	Gm37863	TCONS_00001242	XLOC_000482	Gm37863	1:53791200-53792657	NCD	HFD	NOTEST	0	0	0	0	1	1	no	0	ENSMUSG00000102405	ENSMUST00000194911		predicted gene, 37863 [Source:MGI Symbol;Acc:MGI:5611091]	1	53791201	53792657	1	C1.1	53791201	53792657	53791201	1457	tslNA	GENCODE basic	1	1	KNOWN	KNOWN	havana	havana	TEC	TEC	45.85	1	MGI transcript name	Gm37863-001	MGI Symbol	Gm37863
TCONS_00001243	ENSMUST00000120904	Hecw2	TCONS_00001243	XLOC_000483	Hecw2	1:53806813-54195168	NCD	HFD	OK	1.04966	1.14719	0.128177	0.238272	0.6777	0.998081	no	1.09842	ENSMUSG00000042807	ENSMUST00000120904	ENSMUSP00000113283	HECT, C2 and WW domain containing E3 ubiquitin protein ligase 2 [Source:MGI Symbol;Acc:MGI:2685817]	1	53806876	54195168	-1	C1.1	53806876	54194048	54194048	11263	tsl5	GENCODE basic	7	15	KNOWN	KNOWN	havana	ensembl_havana	protein_coding	protein_coding	41.15	6	MGI transcript name	Hecw2-001	MGI Symbol	Hecw2
TCONS_00001244	ENSMUST00000184834	Mir7681	TCONS_00001244	XLOC_000484	Mir7681	1:53806813-54195168	NCD	HFD	OK	0.221855	0.260071	0.229288	0.213685	0.71355	0.998081	no	0.240963	ENSMUSG00000098443	ENSMUST00000184834		microRNA 7681 [Source:MGI Symbol;Acc:MGI:5531188]	1	53849424	53849495	1	C1.1	53849424	53849495	53849424	72	tslNA	GENCODE basic	1	1	KNOWN	KNOWN	mirbase	mirbase	miRNA	miRNA	50	1	MGI transcript name	Mir7681-201	MGI Symbol	Mir7681
TCONS_00001246	ENSMUST00000120904	Hecw2	TCONS_00001246	XLOC_000485	Hecw2	1:53806813-54195168	NCD	HFD	OK	0.435613	0.413021	-0.0768321	-0.144062	0.8015	0.998081	no	0.424317	ENSMUSG00000042807	ENSMUST00000120904	ENSMUSP00000113283	HECT, C2 and WW domain containing E3 ubiquitin protein ligase 2 [Source:MGI Symbol;Acc:MGI:2685817]	1	53806876	54195168	-1	C1.1	53806876	54194048	54194048	11263	tsl5	GENCODE basic	7	15	KNOWN	KNOWN	havana	ensembl_havana	protein_coding	protein_coding	41.15	6	MGI transcript name	Hecw2-001	MGI Symbol	Hecw2
TCONS_00001247	ENSMUST00000161988	Ccdc150	TCONS_00001247	XLOC_000486	Ccdc150	1:54250682-54368727	NCD	HFD	NOTEST	0	3.74681e-05	inf	0	1	1	no	1.87341e-05	ENSMUSG00000025983	ENSMUST00000161988		coiled-coil domain containing 150 [Source:MGI Symbol;Acc:MGI:1925266]	1	54250683	54368727	1	C1.1	54250683	54278961	54250683	1204	tsl1		1	11	KNOWN	KNOWN	havana	ensembl_havana	retained_intron	protein_coding	40.85	5	MGI transcript name	Ccdc150-002	MGI Symbol	Ccdc150
TCONS_00001254	-	-	TCONS_00001254	XLOC_000487	-	1:54381815-54383210	NCD	HFD	NOTEST	0.11692	0.131074	0.164858	0	1	1	no	0.123997
TCONS_00001255	-	-	TCONS_00001255	XLOC_000488	-	1:54384914-54387236	NCD	HFD	OK	0.209028	0.184063	-0.1835	-0.227893	0.68965	0.998081	no	0.196545
TCONS_00001256	ENSMUST00000041638	Gtf3c3	TCONS_00001256	XLOC_000489	Gtf3c3	1:54393746-54439007	NCD	HFD	OK	0.680798	0.679232	-0.00332266	-0.00681542	0.99005	0.998081	no	0.680015	ENSMUSG00000041303	ENSMUST00000041638	ENSMUSP00000039420	general transcription factor IIIC, polypeptide 3 [Source:MGI Symbol;Acc:MGI:2138383]	1	54396004	54438971	-1	C1.1	54396004	54438971	54438971	4582	tsl1	GENCODE basic	7	7	KNOWN	KNOWN	ensembl_havana	ensembl_havana	protein_coding	protein_coding	38.47	3	MGI transcript name	Gtf3c3-001	MGI Symbol	Gtf3c3
TCONS_00001257	ENSMUST00000041638	Gtf3c3	TCONS_00001257	XLOC_000490	Gtf3c3	1:54393746-54439007	NCD	HFD	OK	0.578279	0.478813	-0.272303	-0.481055	0.4074	0.998081	no	0.528546	ENSMUSG00000041303	ENSMUST00000041638	ENSMUSP00000039420	general transcription factor IIIC, polypeptide 3 [Source:MGI Symbol;Acc:MGI:2138383]	1	54396004	54438971	-1	C1.1	54396004	54438971	54438971	4582	tsl1	GENCODE basic	7	7	KNOWN	KNOWN	ensembl_havana	ensembl_havana	protein_coding	protein_coding	38.47	3	MGI transcript name	Gtf3c3-001	MGI Symbol	Gtf3c3
TCONS_00001258	ENSMUST00000097739	Pgap1	TCONS_00001258	XLOC_000491	Pgap1	1:54471990-54557882	NCD	HFD	OK	6.21721	4.21908	-0.559338	-1.70858	0.0026	0.0853323	no	5.21814	ENSMUSG00000073678	ENSMUST00000097739	ENSMUSP00000095346	post-GPI attachment to proteins 1 [Source:MGI Symbol;Acc:MGI:2443342]	1	54472994	54557684	-1	C1.2	54472994	54557682	54557682	10583	tsl5	GENCODE basic	4	4	KNOWN	KNOWN	ensembl_havana	ensembl_havana	protein_coding	protein_coding	38.95	4	MGI transcript name	Pgap1-001	MGI Symbol	Pgap1
TCONS_00001259	ENSMUST00000185933	Gm19637	TCONS_00001259	XLOC_000492	Gm19637	1:54566702-54567281	NCD	HFD	NOTEST	0	0	0	0	1	1	no	0	ENSMUSG00000101130	ENSMUST00000185933		predicted gene, 19637 [Source:MGI Symbol;Acc:MGI:5011822]	1	54566703	54567281	1	C1.2	54566703	54567281	54566703	579	tslNA	GENCODE basic	1	1	KNOWN	KNOWN	havana	havana	processed_pseudogene	processed_pseudogene	47.67	1	MGI transcript name	Gm19637-001	MGI Symbol	Gm19637
TCONS_00001260	-	-	TCONS_00001260	XLOC_000493	-	1:54638362-54639752	NCD	HFD	NOTEST	0.112928	0.0590185	-0.936165	0	1	1	no	0.0859733
TCONS_00001261	ENSMUST00000190007	4930444A19Rik	TCONS_00001261	XLOC_000494	4930444A19Rik	1:54645339-54926395	NCD	HFD	NOTEST	0	0	0	0	1	1	no	0	ENSMUSG00000101674	ENSMUST00000190007		RIKEN cDNA 4930444A19 gene [Source:MGI Symbol;Acc:MGI:1921230]	1	54681729	54767524	1	C1.2	54681729	54736816	54681729	633	tsl1	GENCODE basic	6	6	KNOWN	KNOWN	havana	havana	antisense	antisense	41.04	2	MGI transcript name	4930444A19Rik-001	MGI Symbol	4930444A19Rik
TCONS_00001263	ENSMUST00000158620	Gm24053	TCONS_00001263	XLOC_000495	Gm24053	1:54645339-54926395	NCD	HFD	NOTEST	0	0	0	0	1	1	no	0	ENSMUSG00000089245	ENSMUST00000158620		predicted gene, 24053 [Source:MGI Symbol;Acc:MGI:5453830]	1	54769218	54769322	1	C1.2	54769218	54769322	54769218	105	tslNA	GENCODE basic	1	1	KNOWN	KNOWN	ensembl	ensembl	miRNA	miRNA	48.57	1	MGI transcript name	Gm24053-201	MGI Symbol	Gm24053
TCONS_00001264	ENSMUST00000027127	Sf3b1	TCONS_00001264	XLOC_000496	Sf3b1	1:54980292-55027502	NCD	HFD	OK	1.87957	1.73445	-0.115923	-0.244712	0.6679	0.998081	no	1.80701	ENSMUSG00000025982	ENSMUST00000027127	ENSMUSP00000027127	splicing factor 3b, subunit 1 [Source:MGI Symbol;Acc:MGI:1932339]	1	54985169	55027481	-1	C1.2	54985169	55027481	55027481	6195	tsl1	GENCODE basic	13	13	KNOWN	KNOWN	ensembl_havana	ensembl_havana	protein_coding	protein_coding	38.63	8	MGI transcript name	Sf3b1-001	MGI Symbol	Sf3b1
TCONS_00001265	ENSMUST00000087617	Coq10b	TCONS_00001265	XLOC_000497	Coq10b	1:55051318-55161567	NCD	HFD	NOTEST	0.155274	0.121273	-0.356566	0	1	1	no	0.138273	ENSMUSG00000025981	ENSMUST00000087617	ENSMUSP00000084899	coenzyme Q10B [Source:MGI Symbol;Acc:MGI:1915126]	1	55052770	55072702	1	C1.2	55052770	55071953	55052770	834	tsl1	GENCODE basic	10	13	KNOWN	KNOWN	ensembl_havana	ensembl_havana	protein_coding	protein_coding	43.11	4	MGI transcript name	Coq10b-004	MGI Symbol	Coq10b
TCONS_00001269	ENSMUST00000190239	Gm17971	TCONS_00001269	XLOC_000498	Gm17971	1:55051318-55161567	NCD	HFD	NOTEST	0	0	0	0	1	1	no	0	ENSMUSG00000101122	ENSMUST00000190239		predicted gene, 17971 [Source:MGI Symbol;Acc:MGI:5010156]	1	55066264	55067069	1	C1.2	55066264	55067069	55066264	806	tslNA	GENCODE basic	1	1	KNOWN	KNOWN	havana	havana	processed_pseudogene	processed_pseudogene	54.09	1	MGI transcript name	Gm17971-001	MGI Symbol	Gm17971
TCONS_00001270	ENSMUST00000075242	Hspe1	TCONS_00001270	XLOC_000499	Hspe1	1:55051318-55161567	NCD	HFD	OK	7.82491	6.32142	-0.307826	-0.428968	0.4535	0.998081	no	7.07317	ENSMUSG00000073676	ENSMUST00000075242	ENSMUSP00000074724	heat shock protein 1 (chaperonin 10) [Source:MGI Symbol;Acc:MGI:104680]	1	55088132	55091307	1	C1.2	55088132	55091307	55088132	774	tsl1	GENCODE basic	6	4	KNOWN	KNOWN	ensembl_havana	ensembl_havana	protein_coding	protein_coding	45.69	2	MGI transcript name	Hspe1-001	MGI Symbol	Hspe1
TCONS_00001273	ENSMUST00000160730	Gm16581	TCONS_00001273	XLOC_000500	Gm16581	1:55051318-55161567	NCD	HFD	NOTEST	0.0856394	0.0203547	-2.07292	0	1	1	no	0.052997	ENSMUSG00000089670	ENSMUST00000160730		predicted gene 16581 [Source:MGI Symbol;Acc:MGI:4415001]	1	55127297	55128287	1	C1.2	55127297	55128287	55127297	991	tslNA	GENCODE basic	1	1	KNOWN	KNOWN	havana	havana	processed_pseudogene	processed_pseudogene	55.9	1	MGI transcript name	Gm16581-001	MGI Symbol	Gm16581
TCONS_00001274	ENSMUST00000159311	Mob4	TCONS_00001274	XLOC_000501	Mob4	1:55051318-55161567	NCD	HFD	OK	0.355248	0.271837	-0.386085	-0.0386006	0.8187	0.998081	no	0.313543	ENSMUSG00000025979	ENSMUST00000159311	ENSMUSP00000124790	MOB family member 4, phocein [Source:MGI Symbol;Acc:MGI:104899]	1	55131231	55154899	1	C1.2	55131231	55153938	55131231	1816	tsl3	GENCODE basic	7	13	KNOWN	KNOWN	havana	ensembl_havana	protein_coding	protein_coding	40.35	8	MGI transcript name	Mob4-003	MGI Symbol	Mob4
TCONS_00001286	ENSMUST00000027121	Rftn2	TCONS_00001286	XLOC_000502	Rftn2	1:55170158-55235622	NCD	HFD	OK	0.30466	0.315853	0.0520526	0.0514594	0.93165	0.998081	no	0.310256	ENSMUSG00000025978	ENSMUST00000027121	ENSMUSP00000027121	raftlin family member 2 [Source:MGI Symbol;Acc:MGI:1921263]	1	55170159	55226782	-1	C1.2	55170159	55226782	55226782	3677	tsl1	GENCODE basic	14	14	KNOWN	KNOWN	ensembl_havana	ensembl_havana	protein_coding	protein_coding	44.77	5	MGI transcript name	Rftn2-001	MGI Symbol	Rftn2
TCONS_00001287	ENSMUST00000181563	Gm10561	TCONS_00001287	XLOC_000503	Gm10561	1:55170158-55235622	NCD	HFD	NOTEST	0.0183821	4.5595e-67	-214.615	0	1	1	no	0.00919105	ENSMUSG00000097649	ENSMUST00000181563		predicted gene 10561 [Source:MGI Symbol;Acc:MGI:3648163]	1	55226251	55235622	1	C1.2	55226251	55235622	55226251	1943	tsl1	GENCODE basic	1	2	KNOWN	KNOWN	havana	havana	antisense	antisense	42.86	2	MGI transcript name	Gm10561-001	MGI Symbol	Gm10561
TCONS_00001289	ENSMUST00000061334	Mars2	TCONS_00001289	XLOC_000504	Mars2	1:55237176-55248470	NCD	HFD	NOTEST	0.00324669	0.00354334	0.126142	0	1	1	no	0.00339501	ENSMUSG00000046994	ENSMUST00000061334	ENSMUSP00000049770	methionine-tRNA synthetase 2 (mitochondrial) [Source:MGI Symbol;Acc:MGI:2444136]	1	55237177	55248470	1	C1.2	55237177	55248470	55237177	11294	tslNA	GENCODE basic	9	9	KNOWN	KNOWN	ensembl_havana	ensembl_havana	protein_coding	protein_coding	38.78	1	MGI transcript name	Mars2-001	MGI Symbol	Mars2
TCONS_00001290	ENSMUST00000162574	Gm8292	TCONS_00001290	XLOC_000505	Gm8292	1:55248657-55363469	NCD	HFD	NOTEST	0	0	0	0	1	1	no	0	ENSMUSG00000100215	ENSMUST00000162574		predicted gene 8292 [Source:MGI Symbol;Acc:MGI:3648460]	1	55335401	55335796	1	C1.2	55335401	55335796	55335401	396	tslNA	GENCODE basic	1	1	KNOWN	KNOWN	havana	havana	processed_pseudogene	processed_pseudogene	44.7	1	MGI transcript name	Gm8292-001	MGI Symbol	Gm8292
TCONS_00001291	ENSMUST00000042986	Plcl1	TCONS_00001291	XLOC_000506	Plcl1	1:55405909-55754285	NCD	HFD	NOTEST	0.00878777	0.00491656	-0.837848	0	1	1	no	0.00685217	ENSMUSG00000038349	ENSMUST00000042986	ENSMUSP00000037854	phospholipase C-like 1 [Source:MGI Symbol;Acc:MGI:3036262]	1	55405921	55754285	1	C1.2	55405921	55754285	55405921	6580	tsl1	GENCODE basic	9	10	KNOWN	KNOWN	ensembl_havana	ensembl_havana	protein_coding	protein_coding	41.12	2	MGI transcript name	Plcl1-001	MGI Symbol	Plcl1
TCONS_00001293	ENSMUST00000193928	Gm38056	TCONS_00001293	XLOC_000507	Gm38056	1:55405909-55754285	NCD	HFD	NOTEST	0.0145775	0.0419139	1.52369	0	1	1	no	0.0282457	ENSMUSG00000102145	ENSMUST00000193928		predicted gene, 38056 [Source:MGI Symbol;Acc:MGI:5611284]	1	55440904	55445930	1	C1.2	55440904	55445930	55440904	5027	tslNA	GENCODE basic	1	1	KNOWN	KNOWN	havana	havana	TEC	TEC	44.22	1	MGI transcript name	Gm38056-001	MGI Symbol	Gm38056
TCONS_00001294	ENSMUST00000193032	Gm37382	TCONS_00001294	XLOC_000508	Gm37382	1:55405909-55754285	NCD	HFD	NOTEST	0	0	0	0	1	1	no	0	ENSMUSG00000102831	ENSMUST00000193032		predicted gene, 37382 [Source:MGI Symbol;Acc:MGI:5610610]	1	55559460	55561055	1	C1.2	55559460	55561055	55559460	1596	tslNA	GENCODE basic	1	1	KNOWN	KNOWN	havana	havana	TEC	TEC	40.79	1	MGI transcript name	Gm37382-001	MGI Symbol	Gm37382
TCONS_00001296	ENSMUST00000189293	9130227L01Rik	TCONS_00001296	XLOC_000509	9130227L01Rik	1:55931240-55972328	NCD	HFD	NOTEST	0	0	0	0	1	1	no	0	ENSMUSG00000099950	ENSMUST00000189293		RIKEN cDNA 9130227L01 gene [Source:MGI Symbol;Acc:MGI:2445084]	1	55931241	55972328	1	C1.2	55931241	55972098	55931241	1906	tsl1	GENCODE basic	1	1	KNOWN	KNOWN	havana	havana	lincRNA	lincRNA	38.67	2	MGI transcript name	9130227L01Rik-001	MGI Symbol	9130227L01Rik
TCONS_00001299	ENSMUST00000186048	1700003I22Rik	TCONS_00001299	XLOC_000510	1700003I22Rik	1:56018977-56020203	NCD	HFD	NOTEST	0	0	0	0	1	1	no	0	ENSMUSG00000100372	ENSMUST00000186048		RIKEN cDNA 1700003I22 gene [Source:MGI Symbol;Acc:MGI:1916606]	1	56018978	56020203	1	C1.3	56018978	56020203	56018978	424	tsl1	GENCODE basic	1	1	KNOWN	KNOWN	havana	havana	lincRNA	lincRNA	40.95	2	MGI transcript name	1700003I22Rik-001	MGI Symbol	1700003I22Rik
TCONS_00001301	ENSMUST00000185232	Gm28900	TCONS_00001301	XLOC_000511	Gm28900	1:56451406-56451562	NCD	HFD	NOTEST	0	0	0	0	1	1	no	0	ENSMUSG00000100944	ENSMUST00000185232		predicted gene 28900 [Source:MGI Symbol;Acc:MGI:5579606]	1	56451407	56451562	1	C1.3	56451407	56451562	56451407	156	tslNA	GENCODE basic	1	1	KNOWN	KNOWN	havana	havana	processed_pseudogene	processed_pseudogene	45.51	1	MGI transcript name	Gm28900-001	MGI Symbol	Gm28900
TCONS_00001302	ENSMUST00000187560	Gm28240	TCONS_00001302	XLOC_000512	Gm28240	1:56531823-56533876	NCD	HFD	NOTEST	0	0	0	0	1	1	no	0	ENSMUSG00000101332	ENSMUST00000187560		predicted gene 28240 [Source:MGI Symbol;Acc:MGI:5578946]	1	56531824	56533876	1	C1.3	56531824	56533876	56531824	2053	tslNA	GENCODE basic	1	1	KNOWN	KNOWN	havana	havana	lincRNA	lincRNA	41.11	1	MGI transcript name	Gm28240-001	MGI Symbol	Gm28240
TCONS_00001303	ENSMUST00000187927	9130024F11Rik	TCONS_00001303	XLOC_000513	9130024F11Rik	1:56793980-57050084	NCD	HFD	NOTEST	0.00583961	8.01262e-06	-9.50938	0	1	1	no	0.00292381	ENSMUSG00000087022	ENSMUST00000187927		RIKEN cDNA 9130024F11 gene [Source:MGI Symbol;Acc:MGI:1926150]	1	56971412	57050084	1	C1.3	56971478	56973608	56971478	517	tsl5	GENCODE basic	1	4	KNOWN	KNOWN	havana	havana	antisense	processed_transcript	42.39	5	MGI transcript name	9130024F11Rik-005	MGI Symbol	9130024F11Rik
TCONS_00001309	ENSMUST00000195287	Gm4081	TCONS_00001309	XLOC_000514	Gm4081	1:56793980-57050084	NCD	HFD	NOTEST	0	0	0	0	1	1	no	0	ENSMUSG00000104310	ENSMUST00000195287		predicted gene 4081 [Source:MGI Symbol;Acc:MGI:3782256]	1	56976803	56978640	1	C1.3	56976803	56978640	56976803	1838	tslNA	GENCODE basic	1	1	KNOWN	KNOWN	havana	havana	TEC	TEC	54.52	1	MGI transcript name	Gm4081-001	MGI Symbol	Gm4081
TCONS_00001311	ENSMUST00000185283	1700126A01Rik	TCONS_00001311	XLOC_000515	1700126A01Rik	1:57127339-57129400	NCD	HFD	NOTEST	0	0	0	0	1	1	no	0	ENSMUSG00000099945	ENSMUST00000185283		RIKEN cDNA 1700126A01 gene [Source:MGI Symbol;Acc:MGI:1920852]	1	57127340	57129400	1	C1.3	57127340	57129400	57127340	2061	tslNA	GENCODE basic	1	1	KNOWN	KNOWN	havana	havana	lincRNA	lincRNA	47.26	1	MGI transcript name	1700126A01Rik-001	MGI Symbol	1700126A01Rik
TCONS_00001312	ENSMUST00000042734	1700066M21Rik	TCONS_00001312	XLOC_000516	1700066M21Rik	1:57377597-57418338	NCD	HFD	OK	0.44059	0.301505	-0.547254	-0.240906	0.7603	0.998081	no	0.371047	ENSMUSG00000038323	ENSMUST00000042734	ENSMUSP00000040240	RIKEN cDNA 1700066M21 gene [Source:MGI Symbol;Acc:MGI:1920717]	1	57377620	57385423	1	C1.3	57377620	57385423	57377620	3008	tsl1	GENCODE basic	2	3	KNOWN	KNOWN	ensembl_havana	ensembl_havana	protein_coding	protein_coding	41.03	3	MGI transcript name	1700066M21Rik-001	MGI Symbol	1700066M21Rik
TCONS_00001315	ENSMUST00000027114	9430016H08Rik	TCONS_00001315	XLOC_000517	9430016H08Rik	1:57377597-57418338	NCD	HFD	NOTEST	0.0639358	0.0607789	-0.0730553	0	1	1	no	0.0623573	ENSMUSG00000025971	ENSMUST00000027114	ENSMUSP00000027114	RIKEN cDNA 9430016H08 gene [Source:MGI Symbol;Acc:MGI:1915365]	1	57406328	57417953	1	C1.3	57406328	57417953	57406328	3540	tsl1	GENCODE basic	5	6	KNOWN	KNOWN	ensembl_havana	ensembl_havana	protein_coding	protein_coding	40.83	2	MGI transcript name	9430016H08Rik-001	MGI Symbol	9430016H08Rik
TCONS_00001318	ENSMUST00000157728	Gm24014	TCONS_00001318	XLOC_000518	Gm24014	1:57467869-57468026	NCD	HFD	NOTEST	0	0	0	0	1	1	no	0	ENSMUSG00000088353	ENSMUST00000157728		predicted gene, 24014 [Source:MGI Symbol;Acc:MGI:5453791]	1	57467870	57468026	1	C1.3	57467870	57468026	57467870	157	tslNA	GENCODE basic	1	1	KNOWN	KNOWN	ensembl	ensembl	snRNA	snRNA	49.04	1	MGI transcript name	Gm24014-201	MGI Symbol	Gm24014
TCONS_00001319	ENSMUST00000168895	Spats2l	TCONS_00001319	XLOC_000519	Spats2l	1:57774161-57948810	NCD	HFD	NOTEST	0.00697017	0.0273738	1.97353	0	1	1	no	0.017172	ENSMUSG00000038305	ENSMUST00000168895		spermatogenesis associated, serine-rich 2-like [Source:MGI Symbol;Acc:MGI:1914448]	1	57774162	57948394	1	C1.3	57774917	57799580	57774917	384	tsl3		1	14	KNOWN	KNOWN	havana	ensembl_havana	retained_intron	protein_coding	43.36	15	MGI transcript name	Spats2l-009	MGI Symbol	Spats2l
TCONS_00001344	ENSMUST00000160130	Kctd18	TCONS_00001344	XLOC_000520	Kctd18	1:57950188-58025899	NCD	HFD	OK	0.677114	0.636835	-0.088479	-0.254582	0.6613	0.998081	no	0.656975	ENSMUSG00000054770	ENSMUST00000160130		potassium channel tetramerisation domain containing 18 [Source:MGI Symbol;Acc:MGI:3603813]	1	57955101	58018956	-1	C1.3	57963602	57970079	57970079	4181	tsl1		1	16	KNOWN	KNOWN	havana	ensembl_havana	retained_intron	protein_coding	41.23	11	MGI transcript name	Kctd18-005	MGI Symbol	Kctd18
TCONS_00001345	ENSMUST00000027202	Sgol2a	TCONS_00001345	XLOC_000521	Sgol2a	1:57950188-58025899	NCD	HFD	NOTEST	0.0168681	0.0371248	1.13809	0	1	1	no	0.0269965	ENSMUSG00000026039	ENSMUST00000027202	ENSMUSP00000027202	shugoshin-like 2a (S. pombe) [Source:MGI Symbol;Acc:MGI:1098767]	1	57995971	58025899	1	C1.3	57995971	58025899	57995971	4939	tsl1	GENCODE basic	8	9	KNOWN	KNOWN	ensembl_havana	ensembl_havana	protein_coding	protein_coding	38.99	2	MGI transcript name	Sgol2a-001	MGI Symbol	Sgol2a
TCONS_00001347	ENSMUST00000001027	Aox1	TCONS_00001347	XLOC_000522	Aox1	1:58029753-58106913	NCD	HFD	OK	0.225602	0.24682	0.129678	0.0314886	0.9443	0.998081	no	0.236211	ENSMUSG00000063558	ENSMUST00000001027	ENSMUSP00000001027	aldehyde oxidase 1 [Source:MGI Symbol;Acc:MGI:88035]	1	58029931	58106413	1	C1.3	58029931	58106413	58029931	4423	tsl1	GENCODE basic	6	4	KNOWN	KNOWN	ensembl_havana	ensembl_havana	protein_coding	protein_coding	44.15	2	MGI transcript name	Aox1-001	MGI Symbol	Aox1
TCONS_00001350	ENSMUST00000040999	Aox3	TCONS_00001350	XLOC_000523	Aox3	1:58113075-58206481	NCD	HFD	OK	0.225781	0.13473	-0.744848	-0.07462	0.696	0.998081	no	0.180256	ENSMUSG00000064294	ENSMUST00000040999	ENSMUSP00000049391	aldehyde oxidase 3 [Source:MGI Symbol;Acc:MGI:1918974]	1	58113130	58200698	1	C1.3	58113136	58200698	58113136	4606	tsl1	GENCODE basic	13	12	KNOWN	KNOWN	ensembl_havana	ensembl_havana	protein_coding	protein_coding	43.73	5	MGI transcript name	Aox3-001	MGI Symbol	Aox3
TCONS_00001358	ENSMUST00000040442	Aox4	TCONS_00001358	XLOC_000524	Aox4	1:58210396-58380259	NCD	HFD	NOTEST	0	0	0	0	1	1	no	0	ENSMUSG00000038242	ENSMUST00000040442	ENSMUSP00000048929	aldehyde oxidase 4 [Source:MGI Symbol;Acc:MGI:1919122]	1	58210397	58268597	1	C1.3	58210397	58268597	58210397	4973	tsl1	GENCODE basic	5	12	KNOWN	KNOWN	ensembl_havana	ensembl_havana	protein_coding	protein_coding	44.54	5	MGI transcript name	Aox4-001	MGI Symbol	Aox4
TCONS_00001364	ENSMUST00000114366	Aox2	TCONS_00001364	XLOC_000525	Aox2	1:58210396-58380259	NCD	HFD	NOTEST	0.0118518	0.0103398	-0.196894	0	1	1	no	0.0110958	ENSMUSG00000079554	ENSMUST00000114366	ENSMUSP00000110006	aldehyde oxidase 2 [Source:MGI Symbol;Acc:MGI:3529596]	1	58278326	58380259	1	C1.3	58278326	58380259	58278326	5771	tsl1	GENCODE basic	2	2	KNOWN	KNOWN	ensembl_havana	ensembl_havana	protein_coding	protein_coding	45.17	1	MGI transcript name	Aox2-001	MGI Symbol	Aox2
TCONS_00001365	ENSMUST00000188630	Bzw1	TCONS_00001365	XLOC_000526	Bzw1	1:58383511-58408501	NCD	HFD	NOTEST	2.2915e-05	1.71819e-05	-0.415399	0	1	1	no	2.00484e-05	ENSMUSG00000051223	ENSMUST00000188630	ENSMUSP00000140898	basic leucine zipper and W2 domains 1 [Source:MGI Symbol;Acc:MGI:1914132]	1	58392898	58407353	1	C1.3	58393132	58405487	58393132	1615	tsl5		6	14	KNOWN	KNOWN	havana	ensembl_havana	nonsense_mediated_decay	protein_coding	42.57	4	MGI transcript name	Bzw1-003	MGI Symbol	Bzw1
TCONS_00001372	ENSMUST00000156931	Clk1	TCONS_00001372	XLOC_000527	Clk1	1:58408713-58424142	NCD	HFD	OK	4.48255	4.41903	-0.0205922	-0.0559452	0.92125	0.998081	no	4.45079	ENSMUSG00000026034	ENSMUST00000156931		CDC-like kinase 1 [Source:MGI Symbol;Acc:MGI:107403]	1	58410189	58424066	-1	C1.3	58410189	58424066	58424066	4865	tsl2		7	17	KNOWN	KNOWN	havana	ensembl_havana	retained_intron	protein_coding	40.91	13	MGI transcript name	Clk1-002	MGI Symbol	Clk1
TCONS_00001373	-	-	TCONS_00001373	XLOC_000528	-	1:58425577-58430341	NCD	HFD	OK	0.236286	0.203554	-0.215126	-0.360882	0.52125	0.998081	no	0.21992
TCONS_00001374	ENSMUST00000087521	Nif3l1	TCONS_00001374	XLOC_000529	Nif3l1	1:58430993-58762203	NCD	HFD	NOTEST	0.0073278	4.98291e-84	-269.633	0	1	1	no	0.0036639	ENSMUSG00000026036	ENSMUST00000087521	ENSMUSP00000084799	Ngg1 interacting factor 3-like 1 (S. pombe) [Source:MGI Symbol;Acc:MGI:1929485]	1	58445151	58481816	1	C1.3	58445151	58463456	58445151	3769	tsl1	GENCODE basic	12	17	KNOWN	KNOWN	ensembl_havana	ensembl_havana	protein_coding	protein_coding	43.81	8	MGI transcript name	Nif3l1-001	MGI Symbol	Nif3l1
TCONS_00001384	ENSMUST00000160947	Gm15834	TCONS_00001384	XLOC_000530	Gm15834	1:58430993-58762203	NCD	HFD	NOTEST	0.00796699	0.00829064	0.0574473	0	1	1	no	0.00812882	ENSMUSG00000085054	ENSMUST00000160947		predicted gene 15834 [Source:MGI Symbol;Acc:MGI:3802168]	1	58505148	58523230	1	C1.3	58505148	58512616	58505148	2126	tsl1		1	2	KNOWN	KNOWN	havana	havana	lincRNA	lincRNA	40.71	3	MGI transcript name	Gm15834-003	MGI Symbol	Gm15834
TCONS_00001388	ENSMUST00000027193	Ndufb3	TCONS_00001388	XLOC_000531	Ndufb3	1:58430993-58762203	NCD	HFD	OK	32.9324	33.8385	0.0391583	0.025804	0.9649	0.998081	no	33.3855	ENSMUSG00000026032	ENSMUST00000027193	ENSMUSP00000027193	NADH dehydrogenase (ubiquinone) 1 beta subcomplex 3 [Source:MGI Symbol;Acc:MGI:1913745]	1	58586384	58595964	1	C1.3	58586384	58595964	58586384	763	tsl1	GENCODE basic	8	8	KNOWN	KNOWN	ensembl_havana	ensembl_havana	protein_coding	protein_coding	38.12	1	MGI transcript name	Ndufb3-001	MGI Symbol	Ndufb3
TCONS_00001389	ENSMUST00000186270	Gm18802	TCONS_00001389	XLOC_000532	Gm18802	1:58430993-58762203	NCD	HFD	NOTEST	0	0.0135841	inf	0	1	1	no	0.00679205	ENSMUSG00000099490	ENSMUST00000186270		predicted gene, 18802 [Source:MGI Symbol;Acc:MGI:5010987]	1	58630375	58637344	1	C1.3	58630375	58637344	58630375	888	tslNA	GENCODE basic	1	1	KNOWN	KNOWN	havana	havana	processed_pseudogene	processed_pseudogene	39	1	MGI transcript name	Gm18802-001	MGI Symbol	Gm18802
TCONS_00001390	ENSMUST00000081455	Cbx3-ps7	TCONS_00001390	XLOC_000533	Cbx3-ps7	1:58430993-58762203	NCD	HFD	NOTEST	0	0	0	0	1	1	no	0	ENSMUSG00000059647	ENSMUST00000081455		chromobox 3, pseudogene 7 [Source:MGI Symbol;Acc:MGI:3704187]	1	58646688	58647239	1	C1.3	58646688	58647239	58646688	552	tslNA	GENCODE basic	5	5	KNOWN	KNOWN	havana	havana	processed_pseudogene	processed_pseudogene	42.93	1	MGI transcript name	Cbx3-ps7-001	MGI Symbol	Cbx3-ps7
TCONS_00001391	ENSMUST00000185352	Gm20257	TCONS_00001391	XLOC_000534	Gm20257	1:58430993-58762203	NCD	HFD	NOTEST	0.0301386	0.0934952	1.63328	0	1	1	no	0.0618169	ENSMUSG00000102059	ENSMUST00000185352		predicted gene, 20257 [Source:MGI Symbol;Acc:MGI:5012442]	1	58652641	58655831	1	C1.3	58652641	58655831	58652641	936	tsl1	GENCODE basic	1	1	KNOWN	KNOWN	havana	havana	processed_transcript	transcribed_unprocessed_pseudogene	48.32	2	MGI transcript name	Gm20257-002	MGI Symbol	Gm20257
TCONS_00001393	ENSMUST00000190385	Gm28803	TCONS_00001393	XLOC_000535	Gm28803	1:58430993-58762203	NCD	HFD	NOTEST	0	0	0	0	1	1	no	0	ENSMUSG00000101046	ENSMUST00000190385		predicted gene 28803 [Source:MGI Symbol;Acc:MGI:5579509]	1	58702309	58703986	1	C1.3	58702309	58703986	58702309	764	tslNA	GENCODE basic	1	1	KNOWN	KNOWN	havana	havana	processed_pseudogene	processed_pseudogene	43.09	1	MGI transcript name	Gm28803-001	MGI Symbol	Gm28803
TCONS_00001394	ENSMUST00000149874	Cflar	TCONS_00001394	XLOC_000536	Cflar	1:58430993-58762203	NCD	HFD	NOTEST	0.0831387	0.0617567	-0.428925	0	1	1	no	0.0724477	ENSMUSG00000026031	ENSMUST00000149874		CASP8 and FADD-like apoptosis regulator [Source:MGI Symbol;Acc:MGI:1336166]	1	58711508	58758884	1	C1.3	58711508	58713886	58711508	676	tsl1		7	15	KNOWN	KNOWN	havana	ensembl_havana	processed_transcript	protein_coding	44.88	13	MGI transcript name	Cflar-007	MGI Symbol	Cflar
TCONS_00001415	-	-	TCONS_00001415	XLOC_000537	-	1:58763539-58768006	NCD	HFD	OK	0.146126	0.284239	0.959896	1.5232	0.0093	0.208467	no	0.215182
TCONS_00001416	-	-	TCONS_00001416	XLOC_000538	-	1:58782745-58784070	NCD	HFD	NOTEST	0.08275	0.111597	0.431464	0	1	1	no	0.0971735
TCONS_00001417	ENSMUST00000191399	Gm3841	TCONS_00001417	XLOC_000539	Gm3841	1:58785208-58785659	NCD	HFD	NOTEST	0	0.16016	inf	0	1	1	no	0.08008	ENSMUSG00000100236	ENSMUST00000191399		predicted gene 3841 [Source:MGI Symbol;Acc:MGI:3782013]	1	58785209	58785659	1	C1.3	58785209	58785659	58785209	451	tslNA	GENCODE basic	1	1	KNOWN	KNOWN	havana	havana	processed_pseudogene	processed_pseudogene	46.56	1	MGI transcript name	Gm3841-001	MGI Symbol	Gm3841
TCONS_00001418	-	-	TCONS_00001418	XLOC_000540	-	1:58789612-58790422	NCD	HFD	NOTEST	0.204352	0.0782168	-1.3855	0	1	1	no	0.141284
TCONS_00001419	ENSMUST00000191201	Casp8	TCONS_00001419	XLOC_000541	Casp8	1:58795373-58892792	NCD	HFD	NOTEST	1.66476e-09	2.27244e-12	-9.51686	0	1	1	no	8.33516e-10	ENSMUSG00000026029	ENSMUST00000191201	ENSMUSP00000140546	caspase 8 [Source:MGI Symbol;Acc:MGI:1261423]	1	58795374	58847503	1	C1.3	58795477	58846754	58795477	1849	tsl5	GENCODE basic	6	14	KNOWN	KNOWN	havana	ensembl_havana	protein_coding	protein_coding	42.29	4	MGI transcript name	Casp8-004	MGI Symbol	Casp8
TCONS_00001423	ENSMUST00000194726	Gm37760	TCONS_00001423	XLOC_000542	Gm37760	1:58795373-58892792	NCD	HFD	NOTEST	0	0	0	0	1	1	no	0	ENSMUSG00000102719	ENSMUST00000194726		predicted gene, 37760 [Source:MGI Symbol;Acc:MGI:5610988]	1	58797783	58801623	1	C1.3	58797783	58801623	58797783	3841	tslNA	GENCODE basic	1	1	KNOWN	KNOWN	havana	havana	TEC	TEC	38.27	1	MGI transcript name	Gm37760-001	MGI Symbol	Gm37760
TCONS_00001428	ENSMUST00000027186	Trak2	TCONS_00001428	XLOC_000543	Trak2	1:58899126-58973499	NCD	HFD	OK	4.7454	7.22498	0.606465	1.77306	0.0017	0.0615207	no	5.98519	ENSMUSG00000026028	ENSMUST00000027186	ENSMUSP00000027186	trafficking protein, kinesin binding 2 [Source:MGI Symbol;Acc:MGI:1918077]	1	58900449	58973430	-1	C1.3	58900449	58973430	58973430	6189	tsl1	GENCODE basic	11	12	KNOWN	KNOWN	ensembl_havana	ensembl_havana	protein_coding	protein_coding	42.81	6	MGI transcript name	Trak2-001	MGI Symbol	Trak2
TCONS_00001429	ENSMUST00000123965	Stradb	TCONS_00001429	XLOC_000544	Stradb	1:58973521-58995715	NCD	HFD	NOTEST	0.0375805	0.0153729	-1.28959	0	1	1	no	0.0264767	ENSMUSG00000026027	ENSMUST00000123965		STE20-related kinase adaptor beta [Source:MGI Symbol;Acc:MGI:2144047]	1	58973522	58995715	1	C1.3	58973522	58981475	58973522	1978	tsl1		7	13	KNOWN	KNOWN	havana	ensembl_havana	retained_intron	protein_coding	40.99	7	MGI transcript name	Stradb-006	MGI Symbol	Stradb
TCONS_00001438	ENSMUST00000188707	Gm29018	TCONS_00001438	XLOC_000545	Gm29018	1:59014223-59094900	NCD	HFD	NOTEST	0	0	0	0	1	1	no	0	ENSMUSG00000099752	ENSMUST00000188707		predicted gene 29018 [Source:MGI Symbol;Acc:MGI:5579724]	1	59014224	59059481	1	C1.3	59014224	59059481	59014224	925	tsl3	GENCODE basic	1	1	KNOWN	KNOWN	havana	havana	antisense	antisense	38.8	2	MGI transcript name	Gm29018-001	MGI Symbol	Gm29018
TCONS_00001441	ENSMUST00000104428	Gm25502	TCONS_00001441	XLOC_000546	Gm25502	1:59014223-59094900	NCD	HFD	NOTEST	0	0	0	0	1	1	no	0	ENSMUSG00000077616	ENSMUST00000104428		predicted gene, 25502 [Source:MGI Symbol;Acc:MGI:5455279]	1	59070988	59071118	1	C1.3	59070988	59071118	59070988	131	tslNA	GENCODE basic	1	1	KNOWN	KNOWN	ensembl	ensembl	snoRNA	snoRNA	51.91	1	MGI transcript name	Gm25502-201	MGI Symbol	Gm25502
TCONS_00001442	ENSMUST00000189096	G730003C15Rik	TCONS_00001442	XLOC_000547	G730003C15Rik	1:59100589-59237721	NCD	HFD	NOTEST	0.0138135	0.00336717	-2.03647	0	1	1	no	0.00859033	ENSMUSG00000097573	ENSMUST00000189096		RIKEN cDNA G730003C15 gene [Source:MGI Symbol;Acc:MGI:3641700]	1	59119833	59122141	1	C1.3	59119833	59122141	59119833	2309	tslNA	GENCODE basic	1	2	KNOWN	KNOWN	havana	ensembl_havana	antisense	antisense	49.42	2	MGI transcript name	G730003C15Rik-001	MGI Symbol	G730003C15Rik
TCONS_00001444	ENSMUST00000190598	Gm29017	TCONS_00001444	XLOC_000548	Gm29017	1:59100589-59237721	NCD	HFD	NOTEST	0.176874	7.07735e-71	-230.534	0	1	1	no	0.088437	ENSMUSG00000101586	ENSMUST00000190598		predicted gene 29017 [Source:MGI Symbol;Acc:MGI:5579723]	1	59151047	59169320	1	C1.3	59151047	59169320	59151047	2092	tsl1	GENCODE basic	1	1	KNOWN	KNOWN	havana	havana	antisense	antisense	44.19	1	MGI transcript name	Gm29017-001	MGI Symbol	Gm29017
TCONS_00001447	ENSMUST00000114248	Cdk15	TCONS_00001447	XLOC_000549	Cdk15	1:59256905-59352993	NCD	HFD	NOTEST	0	0	0	0	1	1	no	0	ENSMUSG00000026023	ENSMUST00000114248	ENSMUSP00000109886	cyclin-dependent kinase 15 [Source:MGI Symbol;Acc:MGI:3583944]	1	59256906	59352993	1	C1.3	59256907	59352369	59256907	1477	tsl1	GENCODE basic	2	16	KNOWN	KNOWN	ensembl	ensembl_havana	protein_coding	protein_coding	43.79	4	MGI transcript name	Cdk15-201	MGI Symbol	Cdk15
TCONS_00001453	ENSMUST00000187523	Gm29016	TCONS_00001453	XLOC_000550	Gm29016	1:59378929-59392299	NCD	HFD	NOTEST	0	0	0	0	1	1	no	0	ENSMUSG00000099922	ENSMUST00000187523		predicted gene 29016 [Source:MGI Symbol;Acc:MGI:5579722]	1	59378930	59392299	1	C1.3	59378930	59392299	59378930	1013	tsl3	GENCODE basic	1	1	KNOWN	KNOWN	havana	havana	lincRNA	lincRNA	45.64	1	MGI transcript name	Gm29016-001	MGI Symbol	Gm29016
TCONS_00001454	-	-	TCONS_00001454	XLOC_000551	-	1:59480311-59481992	NCD	HFD	NOTEST	0.142287	0.0871467	-0.707289	0	1	1	no	0.114717
TCONS_00001455	ENSMUST00000114246	Fzd7	TCONS_00001455	XLOC_000552	Fzd7	1:59482087-59492605	NCD	HFD	NOTEST	0.0377437	0.027421	-0.460955	0	1	1	no	0.0325823	ENSMUSG00000041075	ENSMUST00000114246	ENSMUSP00000109884	frizzled class receptor 7 [Source:MGI Symbol;Acc:MGI:108570]	1	59482424	59486955	1	C2	59482424	59486955	59482424	4532	tslNA	GENCODE basic	3	8	KNOWN	KNOWN	ensembl_havana	ensembl_havana	protein_coding	protein_coding	53.91	1	MGI transcript name	Fzd7-001	MGI Symbol	Fzd7
TCONS_00001456	ENSMUST00000114243	Gm973	TCONS_00001456	XLOC_000553	Gm973	1:59516263-59670834	NCD	HFD	NOTEST	6.8027e-11	8.67599e-28	-56.1219	0	1	1	no	3.40135e-11	ENSMUSG00000047361	ENSMUST00000114243	ENSMUSP00000109881	predicted gene 973 [Source:MGI Symbol;Acc:MGI:2685819]	1	59516264	59636417	1	C2	59516264	59634509	59516264	3595	tsl1	GENCODE basic	7	16	KNOWN	KNOWN	ensembl_havana	ensembl_havana	protein_coding	protein_coding	45.51	10	MGI transcript name	Gm973-001	MGI Symbol	Gm973
TCONS_00001471	ENSMUST00000158651	Gm24545	TCONS_00001471	XLOC_000554	Gm24545	1:59516263-59670834	NCD	HFD	NOTEST	0	0	0	0	1	1	no	0	ENSMUSG00000089276	ENSMUST00000158651		predicted gene, 24545 [Source:MGI Symbol;Acc:MGI:5454322]	1	59626580	59626664	1	C2	59626580	59626664	59626580	85	tslNA	GENCODE basic	1	1	KNOWN	KNOWN	ensembl	ensembl	misc_RNA	misc_RNA	50.59	1	MGI transcript name	Gm24545-201	MGI Symbol	Gm24545
TCONS_00001473	ENSMUST00000185710	Gm29596	TCONS_00001473	XLOC_000555	Gm29596	1:59671218-59675945	NCD	HFD	NOTEST	0	0	0	0	1	1	no	0	ENSMUSG00000101400	ENSMUST00000185710		predicted gene 29596 [Source:MGI Symbol;Acc:MGI:5580302]	1	59673241	59673625	1	C2	59673241	59673625	59673241	385	tslNA	GENCODE basic	1	1	KNOWN	KNOWN	havana	havana	processed_pseudogene	processed_pseudogene	46.75	1	MGI transcript name	Gm29596-001	MGI Symbol	Gm29596
TCONS_00001474	ENSMUST00000191142	Nop58	TCONS_00001474	XLOC_000556	Nop58	1:59684961-59719044	NCD	HFD	NOTEST	0.000144205	0.03981	8.10886	0	1	1	no	0.0199771	ENSMUSG00000026020	ENSMUST00000191142	ENSMUSP00000140250	NOP58 ribonucleoprotein [Source:MGI Symbol;Acc:MGI:1933184]	1	59684971	59719044	1	C2	59685009	59719044	59685009	9507	tsl1	GENCODE basic	6	9	KNOWN	KNOWN	ensembl_havana	ensembl_havana	protein_coding	protein_coding	38.43	15	MGI transcript name	Nop58-001	MGI Symbol	Nop58
TCONS_00001494	ENSMUST00000104157	Snord70	TCONS_00001494	XLOC_000557	Snord70	1:59684961-59719044	NCD	HFD	NOTEST	0	0	0	0	1	1	no	0	ENSMUSG00000077345	ENSMUST00000104157		small nucleolar RNA, C/D box 70 [Source:MGI Symbol;Acc:MGI:3819553]	1	59691934	59692020	1	C2	59691934	59692020	59691934	87	tslNA	GENCODE basic	1	1	KNOWN	KNOWN	ensembl	ensembl	snoRNA	snoRNA	32.18	1	MGI transcript name	Snord70-201	MGI Symbol	Snord70
TCONS_00001501	ENSMUST00000158887	Gm26287	TCONS_00001501	XLOC_000558	Gm26287	1:59684961-59719044	NCD	HFD	NOTEST	0	0	0	0	1	1	no	0	ENSMUSG00000089512	ENSMUST00000158887		predicted gene, 26287 [Source:MGI Symbol;Acc:MGI:5456064]	1	59704258	59704338	1	C2	59704258	59704338	59704258	81	tslNA	GENCODE basic	3	3	KNOWN	KNOWN	ensembl	ensembl	snoRNA	snoRNA	38.27	1	MGI transcript name	Gm26287-201	MGI Symbol	Gm26287
TCONS_00001503	ENSMUST00000158468	Snord11	TCONS_00001503	XLOC_000559	Snord11	1:59684961-59719044	NCD	HFD	NOTEST	0	0	0	0	1	1	no	0	ENSMUSG00000089093	ENSMUST00000158468		small nucleolar RNA, C/D box 11 [Source:MGI Symbol;Acc:MGI:3819516]	1	59704790	59704873	1	C2	59704790	59704873	59704790	84	tslNA	GENCODE basic	3	3	KNOWN	KNOWN	ensembl	ensembl	snoRNA	snoRNA	42.86	1	MGI transcript name	Snord11-201	MGI Symbol	Snord11
TCONS_00001504	ENSMUST00000087435	Bmpr2	TCONS_00001504	XLOC_000560	Bmpr2	1:59762222-59888165	NCD	HFD	OK	0.365982	0.365432	-0.00216757	-0.00121566	0.99825	0.99892	no	0.365707	ENSMUSG00000067336	ENSMUST00000087435	ENSMUSP00000084701	bone morphogenetic protein receptor, type II (serine/threonine kinase) [Source:MGI Symbol;Acc:MGI:1095407]	1	59763400	59879014	1	C2	59763400	59879014	59763400	12899	tsl1	GENCODE basic	6	6	KNOWN	KNOWN	ensembl_havana	ensembl_havana	protein_coding	protein_coding	38.17	3	MGI transcript name	Bmpr2-001	MGI Symbol	Bmpr2
TCONS_00001506	ENSMUST00000194136	Gm38125	TCONS_00001506	XLOC_000561	Gm38125	1:59762222-59888165	NCD	HFD	NOTEST	0	0	0	0	1	1	no	0	ENSMUSG00000104052	ENSMUST00000194136		predicted gene, 38125 [Source:MGI Symbol;Acc:MGI:5611353]	1	59801263	59804700	1	C2	59801263	59804700	59801263	3438	tslNA	GENCODE basic	1	1	KNOWN	KNOWN	havana	havana	TEC	TEC	38.74	1	MGI transcript name	Gm38125-001	MGI Symbol	Gm38125
TCONS_00001510	ENSMUST00000036540	Fam117b	TCONS_00001510	XLOC_000562	Fam117b	1:59913005-60043184	NCD	HFD	NOTEST	0.0126869	0.0685408	2.43362	0	1	1	no	0.0406138	ENSMUSG00000041040	ENSMUST00000036540	ENSMUSP00000041671	family with sequence similarity 117, member B [Source:MGI Symbol;Acc:MGI:1920000]	1	59913006	59985346	1	C2	59913006	59985346	59913006	5532	tsl1	GENCODE basic	11	12	KNOWN	KNOWN	ensembl_havana	ensembl_havana	protein_coding	protein_coding	41.2	3	MGI transcript name	Fam117b-001	MGI Symbol	Fam117b
TCONS_00001513	ENSMUST00000191628	Gm37531	TCONS_00001513	XLOC_000563	Gm37531	1:59913005-60043184	NCD	HFD	NOTEST	0	0	0	0	1	1	no	0	ENSMUSG00000103696	ENSMUST00000191628		predicted gene, 37531 [Source:MGI Symbol;Acc:MGI:5610759]	1	59929688	59935102	1	C2	59929688	59935102	59929688	5415	tslNA	GENCODE basic	1	1	KNOWN	KNOWN	havana	havana	TEC	TEC	38.49	1	MGI transcript name	Gm37531-001	MGI Symbol	Gm37531
TCONS_00001516	ENSMUST00000130075	Carf	TCONS_00001516	XLOC_000564	Carf	1:60068963-60153953	NCD	HFD	OK	0.406275	0.378002	-0.104064	-0.0721584	0.90185	0.998081	no	0.392139	ENSMUSG00000026017	ENSMUST00000130075	ENSMUSP00000137867	calcium response factor [Source:MGI Symbol;Acc:MGI:2182269]	1	60098247	60153953	1	C2	60098247	60151032	60098247	2763	tsl1		7	13	KNOWN	KNOWN	havana	ensembl_havana	nonsense_mediated_decay	protein_coding	39.03	10	MGI transcript name	Carf-002	MGI Symbol	Carf
TCONS_00001528	ENSMUST00000118718	Gm15464	TCONS_00001528	XLOC_000565	Gm15464	1:60068963-60153953	NCD	HFD	NOTEST	0	0	0	0	1	1	no	0	ENSMUSG00000082609	ENSMUST00000118718		predicted gene 15464 [Source:MGI Symbol;Acc:MGI:3646025]	1	60117255	60117685	1	C2	60117255	60117685	60117255	431	tslNA	GENCODE basic	1	1	KNOWN	KNOWN	havana	havana	processed_pseudogene	processed_pseudogene	49.19	1	MGI transcript name	Gm15464-001	MGI Symbol	Gm15464
TCONS_00001531	ENSMUST00000160834	Nbeal1	TCONS_00001531	XLOC_000566	Nbeal1	1:60180584-60338328	NCD	HFD	OK	0.698412	0.382439	-0.868848	-0.827759	0.1659	0.998081	no	0.540426	ENSMUSG00000073664	ENSMUST00000160834	ENSMUSP00000124056	neurobeachin like 1 [Source:MGI Symbol;Acc:MGI:2444343]	1	60180599	60338328	1	C2	60180599	60338328	60180599	15731	tsl5	GENCODE basic	7	11	KNOWN	KNOWN	ensembl_havana	ensembl_havana	protein_coding	protein_coding	37.1	10	MGI transcript name	Nbeal1-001	MGI Symbol	Nbeal1
TCONS_00001547	ENSMUST00000060608	Cyp20a1	TCONS_00001547	XLOC_000567	Cyp20a1	1:60343297-60388060	NCD	HFD	NOTEST	0.164142	0.0575715	-1.51152	0	1	1	no	0.110857	ENSMUSG00000049439	ENSMUST00000060608	ENSMUSP00000050823	cytochrome P450, family 20, subfamily a, polypeptide 1 [Source:MGI Symbol;Acc:MGI:1925201]	1	60343323	60388060	1	C2	60343323	60388060	60343323	2223	tsl1	GENCODE basic	12	13	KNOWN	KNOWN	ensembl_havana	ensembl_havana	protein_coding	protein_coding	41.9	3	MGI transcript name	Cyp20a1-001	MGI Symbol	Cyp20a1
TCONS_00001553	ENSMUST00000191764	6030460B20Rik	TCONS_00001553	XLOC_000568	6030460B20Rik	1:60343297-60388060	NCD	HFD	NOTEST	0	0.0102498	inf	0	1	1	no	0.0051249	ENSMUSG00000103822	ENSMUST00000191764		RIKEN cDNA 6030460B20 gene [Source:MGI Symbol;Acc:MGI:1924974]	1	60353119	60354176	1	C2	60353119	60354176	60353119	1058	tslNA	GENCODE basic	1	1	KNOWN	KNOWN	havana	havana	TEC	TEC	41.59	1	MGI transcript name	6030460B20Rik-001	MGI Symbol	6030460B20Rik
TCONS_00001554	ENSMUST00000052332	Abi2	TCONS_00001554	XLOC_000569	Abi2	1:60409618-60567104	NCD	HFD	NOTEST	1.45245e-304	3.14244e-284	67.552	0	1	1	no	1.57122e-284	ENSMUSG00000026782	ENSMUST00000052332	ENSMUSP00000058754	abl-interactor 2 [Source:MGI Symbol;Acc:MGI:106913]	1	60409619	60481158	1	C2	60409619	60481158	60409619	5768	tsl1	GENCODE basic	14	15	KNOWN	KNOWN	ensembl_havana	ensembl_havana	protein_coding	protein_coding	38.27	12	MGI transcript name	Abi2-001	MGI Symbol	Abi2
TCONS_00001574	ENSMUST00000195569	Gm38388	TCONS_00001574	XLOC_000570	Gm38388	1:60594806-60606744	NCD	HFD	NOTEST	0.118208	0.159381	0.431149	0	1	1	no	0.138794	ENSMUSG00000103215	ENSMUST00000195569		predicted gene, 38388 [Source:MGI Symbol;Acc:MGI:5613624]	1	60594807	60596236	-1	C2	60594807	60596236	60596236	1430	tslNA	GENCODE basic	1	1	KNOWN	KNOWN	havana	havana	TEC	TEC	36.08	1	MGI transcript name	Gm38388-001	MGI Symbol	Gm38388
TCONS_00001576	ENSMUST00000118030	Gm11577	TCONS_00001576	XLOC_000571	Gm11577	1:60700871-60701937	NCD	HFD	NOTEST	0	0	0	0	1	1	no	0	ENSMUSG00000084151	ENSMUST00000118030		predicted gene 11577 [Source:MGI Symbol;Acc:MGI:3650975]	1	60700872	60701937	1	C2	60700872	60701937	60700872	737	tslNA	GENCODE basic	1	1	KNOWN	KNOWN	havana	havana	processed_pseudogene	processed_pseudogene	44.47	1	MGI transcript name	Gm11577-001	MGI Symbol	Gm11577
TCONS_00001577	ENSMUST00000122226	Eif4a-ps4	TCONS_00001577	XLOC_000572	Eif4a-ps4	1:60703917-60705719	NCD	HFD	NOTEST	0.00883208	0	-inf	0	1	1	no	0.00441604	ENSMUSG00000101188	ENSMUST00000122226		eukaryotic translation initiation factor 4A, pseudogene 4 [Source:MGI Symbol;Acc:MGI:1195958]	1	60703932	60705149	1	C2	60703932	60705149	60703932	1218	tslNA	GENCODE basic	1	1	KNOWN	KNOWN	havana	havana	processed_pseudogene	processed_pseudogene	48.6	1	MGI transcript name	Eif4a-ps4-001	MGI Symbol	Eif4a-ps4
TCONS_00001578	ENSMUST00000132833	Cd28	TCONS_00001578	XLOC_000573	Cd28	1:60716799-60773359	NCD	HFD	NOTEST	0	0	0	0	1	1	no	0	ENSMUSG00000026012	ENSMUST00000132833		CD28 antigen [Source:MGI Symbol;Acc:MGI:88327]	1	60716800	60773359	1	C2	60716800	60763163	60716800	669	tsl5		1	2	KNOWN	KNOWN	havana	ensembl_havana	processed_transcript	protein_coding	41.16	3	MGI transcript name	Cd28-003	MGI Symbol	Cd28
TCONS_00001583	ENSMUST00000130082	2310016D23Rik	TCONS_00001583	XLOC_000574	2310016D23Rik	1:60776664-60803790	NCD	HFD	NOTEST	0	0	0	0	1	1	no	0	ENSMUSG00000085965	ENSMUST00000130082		RIKEN cDNA 2310016D23 gene [Source:MGI Symbol;Acc:MGI:1923693]	1	60778843	60803790	1	C2	60778843	60803790	60778843	388	tsl1	GENCODE basic	1	1	KNOWN	KNOWN	havana	havana	lincRNA	lincRNA	40.34	1	MGI transcript name	2310016D23Rik-001	MGI Symbol	2310016D23Rik
TCONS_00001584	ENSMUST00000195593	Gm37198	TCONS_00001584	XLOC_000575	Gm37198	1:60776664-60803790	NCD	HFD	NOTEST	0	0	0	0	1	1	no	0	ENSMUSG00000104069	ENSMUST00000195593		predicted gene, 37198 [Source:MGI Symbol;Acc:MGI:5610426]	1	60779352	60781461	1	C2	60779352	60781461	60779352	2110	tslNA	GENCODE basic	1	1	KNOWN	KNOWN	havana	havana	TEC	TEC	36.11	1	MGI transcript name	Gm37198-001	MGI Symbol	Gm37198
TCONS_00001585	ENSMUST00000121926	Gm11609	TCONS_00001585	XLOC_000576	Gm11609	1:60776664-60803790	NCD	HFD	NOTEST	0	0	0	0	1	1	no	0	ENSMUSG00000083118	ENSMUST00000121926		predicted gene 11609 [Source:MGI Symbol;Acc:MGI:3694969]	1	60792490	60793832	1	C2	60792490	60793832	60792490	793	tslNA	GENCODE basic	1	1	KNOWN	KNOWN	havana	havana	processed_pseudogene	processed_pseudogene	42.67	1	MGI transcript name	Gm11609-001	MGI Symbol	Gm11609
TCONS_00001586	ENSMUST00000122024	Gm11581	TCONS_00001586	XLOC_000577	Gm11581	1:60809115-60810363	NCD	HFD	NOTEST	0	0	0	0	1	1	no	0	ENSMUSG00000083355	ENSMUST00000122024		predicted gene 11581 [Source:MGI Symbol;Acc:MGI:3652083]	1	60809116	60809942	1	C2	60809116	60809942	60809116	763	tslNA	GENCODE basic	1	1	KNOWN	KNOWN	havana	havana	processed_pseudogene	processed_pseudogene	49.46	1	MGI transcript name	Gm11581-001	MGI Symbol	Gm11581
TCONS_00001587	ENSMUST00000193735	Gm38137	TCONS_00001587	XLOC_000578	Gm38137	1:60880337-60881738	NCD	HFD	NOTEST	0	0	0	0	1	1	no	0	ENSMUSG00000102549	ENSMUST00000193735		predicted gene, 38137 [Source:MGI Symbol;Acc:MGI:5611365]	1	60880338	60881738	1	C2	60880338	60881738	60880338	1401	tslNA	GENCODE basic	1	1	KNOWN	KNOWN	havana	havana	TEC	TEC	38.26	1	MGI transcript name	Gm38137-001	MGI Symbol	Gm38137
TCONS_00001588	ENSMUST00000124816	Ctla4	TCONS_00001588	XLOC_000579	Ctla4	1:60886999-60915832	NCD	HFD	NOTEST	0	0	0	0	1	1	no	0	ENSMUSG00000026011	ENSMUST00000124816		cytotoxic T-lymphocyte-associated protein 4 [Source:MGI Symbol;Acc:MGI:88556]	1	60887000	60915832	1	C2	60887000	60912716	60887000	691	tsl3		1	13	KNOWN	KNOWN	havana	ensembl_havana	processed_transcript	protein_coding	41.6	3	MGI transcript name	Ctla4-004	MGI Symbol	Ctla4
TCONS_00001589	ENSMUST00000121555	Rpl18-ps1	TCONS_00001589	XLOC_000580	Rpl18-ps1	1:60886999-60915832	NCD	HFD	NOTEST	0	0	0	0	1	1	no	0	ENSMUSG00000081382	ENSMUST00000121555		ribosomal protein L18, pseudogene 1 [Source:MGI Symbol;Acc:MGI:98018]	1	60900898	60901422	1	C2	60900898	60901422	60900898	525	tslNA	GENCODE basic	1	1	KNOWN	KNOWN	havana	havana	processed_pseudogene	processed_pseudogene	57.14	1	MGI transcript name	Rpl18-ps1-001	MGI Symbol	Rpl18-ps1
TCONS_00001593	ENSMUST00000102827	Icos	TCONS_00001593	XLOC_000581	Icos	1:60975401-61000412	NCD	HFD	NOTEST	0.024886	2.54632e-05	-9.93271	0	1	1	no	0.0124557	ENSMUSG00000026009	ENSMUST00000102827	ENSMUSP00000099891	inducible T cell co-stimulator [Source:MGI Symbol;Acc:MGI:1858745]	1	60977927	61000320	1	C2	60977927	61000320	60977927	3241	tsl1	GENCODE basic	3	14	KNOWN	KNOWN	ensembl_havana	ensembl_havana	protein_coding	protein_coding	40.9	2	MGI transcript name	Icos-001	MGI Symbol	Icos
TCONS_00001596	ENSMUST00000193733	Gm37039	TCONS_00001596	XLOC_000582	Gm37039	1:60975401-61000412	NCD	HFD	NOTEST	0	0	0	0	1	1	no	0	ENSMUSG00000102561	ENSMUST00000193733		predicted gene, 37039 [Source:MGI Symbol;Acc:MGI:5610267]	1	60989479	60991963	1	C2	60989479	60991963	60989479	2485	tslNA	GENCODE basic	1	1	KNOWN	KNOWN	havana	havana	TEC	TEC	45.55	1	MGI transcript name	Gm37039-001	MGI Symbol	Gm37039
TCONS_00001597	ENSMUST00000119156	Rpl17-ps1	TCONS_00001597	XLOC_000583	Rpl17-ps1	1:61075673-61076225	NCD	HFD	NOTEST	0	0	0	0	1	1	no	0	ENSMUSG00000082804	ENSMUST00000119156		ribosomal protein L17, pseudogene 1 [Source:MGI Symbol;Acc:MGI:3652107]	1	61075674	61076225	1	C2	61075674	61076225	61075674	552	tslNA	GENCODE basic	1	3	KNOWN	KNOWN	havana	havana	processed_pseudogene	processed_pseudogene	48.19	1	MGI transcript name	Rpl17-ps1-001	MGI Symbol	Rpl17-ps1
TCONS_00001598	ENSMUST00000128274	Gm11587	TCONS_00001598	XLOC_000584	Gm11587	1:61301908-61307746	NCD	HFD	NOTEST	0	0	0	0	1	1	no	0	ENSMUSG00000085248	ENSMUST00000128274		predicted gene 11587 [Source:MGI Symbol;Acc:MGI:3652110]	1	61301909	61307746	1	C2	61301909	61307746	61301909	1120	tsl1	GENCODE basic	2	2	KNOWN	KNOWN	havana	havana	lincRNA	lincRNA	44.98	1	MGI transcript name	Gm11587-001	MGI Symbol	Gm11587
TCONS_00001599	ENSMUST00000141000	9530026F06Rik	TCONS_00001599	XLOC_000585	9530026F06Rik	1:61378431-61395904	NCD	HFD	NOTEST	0	0	0	0	1	1	no	0	ENSMUSG00000085447	ENSMUST00000141000		RIKEN cDNA 9530026F06 gene [Source:MGI Symbol;Acc:MGI:1924591]	1	61378432	61395904	1	C2	61378432	61395904	61378432	892	tsl1	GENCODE basic	1	1	KNOWN	KNOWN	havana	havana	lincRNA	lincRNA	42.2	1	MGI transcript name	9530026F06Rik-001	MGI Symbol	9530026F06Rik
TCONS_00001600	ENSMUST00000141758	Gm11588	TCONS_00001600	XLOC_000586	Gm11588	1:61440100-61469475	NCD	HFD	NOTEST	0	0	0	0	1	1	no	0	ENSMUSG00000086408	ENSMUST00000141758		predicted gene 11588 [Source:MGI Symbol;Acc:MGI:3650951]	1	61440101	61469475	1	C2	61440101	61469475	61440101	658	tsl5	GENCODE basic	1	1	KNOWN	KNOWN	havana	havana	lincRNA	lincRNA	39.79	1	MGI transcript name	Gm11588-001	MGI Symbol	Gm11588
TCONS_00001601	ENSMUST00000158921	Gm25839	TCONS_00001601	XLOC_000587	Gm25839	1:61470440-61470543	NCD	HFD	NOTEST	0	0	0	0	1	1	no	0	ENSMUSG00000089546	ENSMUST00000158921		predicted gene, 25839 [Source:MGI Symbol;Acc:MGI:5455616]	1	61470441	61470543	1	C2	61470441	61470543	61470441	103	tslNA	GENCODE basic	1	1	KNOWN	KNOWN	ensembl	ensembl	snRNA	snRNA	37.86	1	MGI transcript name	Gm25839-201	MGI Symbol	Gm25839
TCONS_00001602	ENSMUST00000187655	Gm28449	TCONS_00001602	XLOC_000588	Gm28449	1:61474950-61476028	NCD	HFD	NOTEST	0	0	0	0	1	1	no	0	ENSMUSG00000100965	ENSMUST00000187655		predicted gene 28449 [Source:MGI Symbol;Acc:MGI:5579155]	1	61474951	61476028	1	C2	61474951	61476028	61474951	506	tsl3	GENCODE basic	1	1	KNOWN	KNOWN	havana	havana	lincRNA	lincRNA	39.8	1	MGI transcript name	Gm28449-001	MGI Symbol	Gm28449
TCONS_00001603	ENSMUST00000194422	Gm36943	TCONS_00001603	XLOC_000589	Gm36943	1:61545881-61546163	NCD	HFD	NOTEST	0	0	0	0	1	1	no	0	ENSMUSG00000102168	ENSMUST00000194422		predicted gene, 36943 [Source:MGI Symbol;Acc:MGI:5610171]	1	61545882	61546163	1	C2	61545882	61546163	61545882	282	tslNA	GENCODE basic	1	1	KNOWN	KNOWN	havana	havana	TEC	TEC	34.4	1	MGI transcript name	Gm36943-001	MGI Symbol	Gm36943
TCONS_00001604	ENSMUST00000185262	Gm28094	TCONS_00001604	XLOC_000590	Gm28094	1:61548121-61548511	NCD	HFD	NOTEST	0	0	0	0	1	1	no	0	ENSMUSG00000100381	ENSMUST00000185262		predicted gene 28094 [Source:MGI Symbol;Acc:MGI:5578800]	1	61548122	61548511	1	C2	61548122	61548511	61548122	390	tslNA	GENCODE basic	1	1	KNOWN	KNOWN	havana	havana	processed_pseudogene	processed_pseudogene	44.1	1	MGI transcript name	Gm28094-001	MGI Symbol	Gm28094
TCONS_00001605	ENSMUST00000075374	Pard3b	TCONS_00001605	XLOC_000591	Pard3b	1:61638080-62642284	NCD	HFD	NOTEST	0.00748255	0.00522057	-0.519322	0	1	1	no	0.00635156	ENSMUSG00000052062	ENSMUST00000075374	ENSMUSP00000074837	par-3 family cell polarity regulator beta [Source:MGI Symbol;Acc:MGI:1919301]	1	61638824	62642284	1	C2	61638824	62642284	61638824	8392	tsl5	GENCODE basic	9	14	KNOWN	KNOWN	ensembl_havana	ensembl_havana	protein_coding	protein_coding	39.35	6	MGI transcript name	Pard3b-001	MGI Symbol	Pard3b
TCONS_00001614	ENSMUST00000194820	Gm37205	TCONS_00001614	XLOC_000592	Gm37205	1:61638080-62642284	NCD	HFD	NOTEST	0	0	0	0	1	1	no	0	ENSMUSG00000103656	ENSMUST00000194820		predicted gene, 37205 [Source:MGI Symbol;Acc:MGI:5610433]	1	61654423	61657158	1	C2	61654423	61657158	61654423	2736	tslNA	GENCODE basic	1	1	KNOWN	KNOWN	havana	havana	TEC	TEC	36.55	1	MGI transcript name	Gm37205-001	MGI Symbol	Gm37205
TCONS_00001615	ENSMUST00000193022	Gm38012	TCONS_00001615	XLOC_000593	Gm38012	1:61638080-62642284	NCD	HFD	NOTEST	0	0	0	0	1	1	no	0	ENSMUSG00000104402	ENSMUST00000193022		predicted gene, 38012 [Source:MGI Symbol;Acc:MGI:5611240]	1	61677249	61680277	1	C2	61677249	61680277	61677249	3029	tslNA	GENCODE basic	1	1	KNOWN	KNOWN	havana	havana	TEC	TEC	38.79	1	MGI transcript name	Gm38012-001	MGI Symbol	Gm38012
TCONS_00001616	ENSMUST00000194715	Gm38278	TCONS_00001616	XLOC_000594	Gm38278	1:61638080-62642284	NCD	HFD	NOTEST	0	0	0	0	1	1	no	0	ENSMUSG00000104081	ENSMUST00000194715		predicted gene, 38278 [Source:MGI Symbol;Acc:MGI:5611506]	1	61702527	61703891	1	C2	61702527	61703891	61702527	1365	tslNA	GENCODE basic	1	1	KNOWN	KNOWN	havana	havana	TEC	TEC	39.56	1	MGI transcript name	Gm38278-001	MGI Symbol	Gm38278
TCONS_00001617	ENSMUST00000191979	Gm38075	TCONS_00001617	XLOC_000595	Gm38075	1:61638080-62642284	NCD	HFD	NOTEST	0	0	0	0	1	1	no	0	ENSMUSG00000103002	ENSMUST00000191979		predicted gene, 38075 [Source:MGI Symbol;Acc:MGI:5611303]	1	61805221	61806140	1	C2	61805221	61806140	61805221	920	tslNA	GENCODE basic	1	1	KNOWN	KNOWN	havana	havana	TEC	TEC	41.52	1	MGI transcript name	Gm38075-001	MGI Symbol	Gm38075
TCONS_00001618	ENSMUST00000195466	Gm38351	TCONS_00001618	XLOC_000596	Gm38351	1:61638080-62642284	NCD	HFD	NOTEST	0	0	0	0	1	1	no	0	ENSMUSG00000102359	ENSMUST00000195466		predicted gene, 38351 [Source:MGI Symbol;Acc:MGI:5611579]	1	62247153	62249670	1	C2	62247153	62249670	62247153	2518	tslNA	GENCODE basic	1	1	KNOWN	KNOWN	havana	havana	TEC	TEC	39.24	1	MGI transcript name	Gm38351-001	MGI Symbol	Gm38351
TCONS_00001619	ENSMUST00000118720	Gm11599	TCONS_00001619	XLOC_000597	Gm11599	1:62660838-62661716	NCD	HFD	NOTEST	0	0	0	0	1	1	no	0	ENSMUSG00000084333	ENSMUST00000118720		predicted gene 11599 [Source:MGI Symbol;Acc:MGI:3651840]	1	62660839	62661716	1	C2	62660839	62661716	62660839	878	tslNA	GENCODE basic	1	1	KNOWN	KNOWN	havana	havana	processed_pseudogene	processed_pseudogene	56.38	1	MGI transcript name	Gm11599-001	MGI Symbol	Gm11599
TCONS_00001620	ENSMUST00000126344	Nrp2	TCONS_00001620	XLOC_000598	Nrp2	1:62703284-62818695	NCD	HFD	NOTEST	0.0046276	0.0077467	0.743317	0	1	1	no	0.00618715	ENSMUSG00000025969	ENSMUST00000126344		neuropilin 2 [Source:MGI Symbol;Acc:MGI:1100492]	1	62703285	62818695	1	C2	62703285	62739932	62703285	2815	tsl1		1	15	KNOWN	KNOWN	havana	ensembl_havana	retained_intron	protein_coding	46.81	7	MGI transcript name	Nrp2-007	MGI Symbol	Nrp2
TCONS_00001630	ENSMUST00000192219	Gm37121	TCONS_00001630	XLOC_000599	Gm37121	1:62703284-62818695	NCD	HFD	NOTEST	0	0.0275488	inf	0	1	1	no	0.0137744	ENSMUSG00000103032	ENSMUST00000192219		predicted gene, 37121 [Source:MGI Symbol;Acc:MGI:5610349]	1	62809302	62811857	1	C2	62809302	62811857	62809302	2556	tslNA	GENCODE basic	1	1	KNOWN	KNOWN	havana	havana	TEC	TEC	45.5	1	MGI transcript name	Gm37121-001	MGI Symbol	Gm37121
TCONS_00001631	ENSMUST00000199516	Gm44468	TCONS_00001631	XLOC_000600	Gm44468	1:62958417-63180486	NCD	HFD	NOTEST	0	0	0	0	1	1	no	0	ENSMUSG00000104991	ENSMUST00000199516		predicted gene, 44468 [Source:MGI Symbol;Acc:MGI:5690860]	1	63025742	63025846	1	C2	63025742	63025846	63025742	105	tslNA	GENCODE basic	1	1	KNOWN	KNOWN	ensembl	ensembl	miRNA	miRNA	32.38	1	MGI transcript name	Gm44468-201	MGI Symbol	Gm44468
TCONS_00001632	ENSMUST00000158328	Gm24942	TCONS_00001632	XLOC_000601	Gm24942	1:62958417-63180486	NCD	HFD	NOTEST	0	0	0	0	1	1	no	0	ENSMUSG00000088953	ENSMUST00000158328		predicted gene, 24942 [Source:MGI Symbol;Acc:MGI:5454719]	1	63032706	63032819	1	C2	63032706	63032819	63032706	114	tslNA	GENCODE basic	1	1	KNOWN	KNOWN	ensembl	ensembl	snoRNA	snoRNA	53.51	1	MGI transcript name	Gm24942-201	MGI Symbol	Gm24942
TCONS_00001633	ENSMUST00000122045	Rps13-ps7	TCONS_00001633	XLOC_000602	Rps13-ps7	1:62958417-63180486	NCD	HFD	NOTEST	0	0	0	0	1	1	no	0	ENSMUSG00000081617	ENSMUST00000122045		ribosomal protein S13, pseudogene 7 [Source:MGI Symbol;Acc:MGI:3650301]	1	63038214	63038581	1	C2	63038214	63038581	63038214	368	tslNA	GENCODE basic	1	1	KNOWN	KNOWN	havana	havana	processed_pseudogene	processed_pseudogene	45.11	1	MGI transcript name	Rps13-ps7-001	MGI Symbol	Rps13-ps7
TCONS_00001634	ENSMUST00000118179	Rps27-ps1	TCONS_00001634	XLOC_000603	Rps27-ps1	1:62958417-63180486	NCD	HFD	NOTEST	0	0	0	0	1	1	no	0	ENSMUSG00000081429	ENSMUST00000118179		ribosomal protein S27, pseudogene 1 [Source:MGI Symbol;Acc:MGI:3652266]	1	63073774	63074019	1	C2	63073774	63074019	63073774	246	tslNA	GENCODE basic	1	1	KNOWN	KNOWN	havana	havana	processed_pseudogene	processed_pseudogene	50	1	MGI transcript name	Rps27-ps1-001	MGI Symbol	Rps27-ps1
TCONS_00001635	ENSMUST00000186436	Ino80dos	TCONS_00001635	XLOC_000604	Ino80dos	1:62958417-63180486	NCD	HFD	NOTEST	0.0449639	0	-inf	0	1	1	no	0.022482	ENSMUSG00000084799	ENSMUST00000186436		INO80 complex subunit D, opposite strand [Source:MGI Symbol;Acc:MGI:3651861]	1	63113078	63158290	1	C2	63113078	63114960	63113078	652	tsl5	GENCODE basic	1	7	KNOWN	KNOWN	havana	havana	lincRNA	lincRNA	42.92	4	MGI transcript name	Ino80dos-003	MGI Symbol	Ino80dos
TCONS_00001639	ENSMUST00000185480	Gm20342	TCONS_00001639	XLOC_000605	Gm20342	1:62958417-63180486	NCD	HFD	NOTEST	0	0	0	0	1	1	no	0	ENSMUSG00000101599	ENSMUST00000185480		predicted gene, 20342 [Source:MGI Symbol;Acc:MGI:5012527]	1	63117118	63126837	1	C2	63117118	63126837	63117118	9720	tslNA	GENCODE basic	1	1	KNOWN	KNOWN	havana	havana	lincRNA	lincRNA	43.43	1	MGI transcript name	Gm20342-001	MGI Symbol	Gm20342
TCONS_00001640	ENSMUST00000104692	Gm24557	TCONS_00001640	XLOC_000606	Gm24557	1:62958417-63180486	NCD	HFD	NOTEST	0	0	0	0	1	1	no	0	ENSMUSG00000077884	ENSMUST00000104692		predicted gene, 24557 [Source:MGI Symbol;Acc:MGI:5454334]	1	63161855	63161943	1	C2	63161855	63161943	63161855	89	tslNA	GENCODE basic	2	2	KNOWN	KNOWN	ensembl	ensembl	miRNA	miRNA	32.58	1	MGI transcript name	Gm24557-201	MGI Symbol	Gm24557
TCONS_00001641	ENSMUST00000129339	Eef1b2	TCONS_00001641	XLOC_000607	Eef1b2	1:62958417-63180486	NCD	HFD	NOTEST	4.40616e-33	1.32615e-29	11.5554	0	1	1	no	6.63295e-30	ENSMUSG00000025967	ENSMUST00000129339	ENSMUSP00000116492	eukaryotic translation elongation factor 1 beta 2 [Source:MGI Symbol;Acc:MGI:1929520]	1	63176825	63180486	1	C2	63176825	63180486	63176825	1939	tsl1	GENCODE basic	7	16	KNOWN	KNOWN	ensembl_havana	ensembl_havana	protein_coding	protein_coding	45.88	9	MGI transcript name	Eef1b2-001	MGI Symbol	Eef1b2
TCONS_00001652	ENSMUST00000082678	Gm26457	TCONS_00001652	XLOC_000608	Gm26457	1:62958417-63180486	NCD	HFD	NOTEST	0	0	0	0	1	1	no	0	ENSMUSG00000064612	ENSMUST00000082678		predicted gene, 26457 [Source:MGI Symbol;Acc:MGI:5456234]	1	63178677	63178754	1	C2	63178677	63178754	63178677	78	tslNA	GENCODE basic	2	2	KNOWN	KNOWN	ensembl	ensembl	snoRNA	snoRNA	38.46	1	MGI transcript name	Gm26457-201	MGI Symbol	Gm26457
TCONS_00001653	ENSMUST00000082668	Snora41	TCONS_00001653	XLOC_000609	Snora41	1:62958417-63180486	NCD	HFD	NOTEST	0	0	0	0	1	1	no	0	ENSMUSG00000064602	ENSMUST00000082668		small nucleolar RNA, H/ACA box 41 [Source:MGI Symbol;Acc:MGI:3819505]	1	63179004	63179135	1	C2	63179004	63179135	63179004	132	tslNA	GENCODE basic	1	1	KNOWN	KNOWN	ensembl	ensembl	snoRNA	snoRNA	43.18	1	MGI transcript name	Snora41-201	MGI Symbol	Snora41
TCONS_00001654	ENSMUST00000175328	Gm27512	TCONS_00001654	XLOC_000610	Gm27512	1:63182690-63214543	NCD	HFD	NOTEST	0	0	0	0	1	1	no	0	ENSMUSG00000094290	ENSMUST00000175328		predicted gene, 27512 [Source:MGI Symbol;Acc:MGI:5530894]	1	63198031	63198156	1	C2	63198031	63198156	63198031	126	tslNA	GENCODE basic	3	2	KNOWN	KNOWN	ensembl	ensembl	miRNA	miRNA	57.14	1	MGI transcript name	Gm27512-201	MGI Symbol	Gm27512
TCONS_00001655	ENSMUST00000141027	Platr12	TCONS_00001655	XLOC_000611	Platr12	1:63182690-63214543	NCD	HFD	NOTEST	0	0	0	0	1	1	no	0	ENSMUSG00000086730	ENSMUST00000141027		pluripotency associated transcript 12 [Source:MGI Symbol;Acc:MGI:3651341]	1	63200313	63207967	1	C2	63200313	63207614	63200313	462	tsl3	GENCODE basic	1	2	KNOWN	KNOWN	havana	havana	antisense	processed_transcript	42.87	2	MGI transcript name	Platr12-001	MGI Symbol	Platr12
TCONS_00001657	ENSMUST00000114132	Zdbf2	TCONS_00001657	XLOC_000612	Zdbf2	1:63273225-63314576	NCD	HFD	NOTEST	0	0	0	0	1	1	no	0	ENSMUSG00000027520	ENSMUST00000114132	ENSMUSP00000109767	zinc finger, DBF-type containing 2 [Source:MGI Symbol;Acc:MGI:1921134]	1	63273265	63314576	1	C2	63273265	63314576	63273265	12629	tsl5	GENCODE basic	7	15	KNOWN	KNOWN	havana	ensembl_havana	protein_coding	protein_coding	38.27	3	MGI transcript name	Zdbf2-001	MGI Symbol	Zdbf2
TCONS_00001661	ENSMUST00000120413	Gm11605	TCONS_00001661	XLOC_000613	Gm11605	1:63364474-63365365	NCD	HFD	OK	2.00027	2.08137	0.0573386	0.0834287	0.88365	0.998081	no	2.04082	ENSMUSG00000081643	ENSMUST00000120413		predicted gene 11605 [Source:MGI Symbol;Acc:MGI:3651339]	1	63364720	63365365	-1	C2	63364720	63365365	63365365	646	tslNA	GENCODE basic	1	1	KNOWN	KNOWN	havana	havana	processed_pseudogene	processed_pseudogene	53.41	1	MGI transcript name	Gm11605-001	MGI Symbol	Gm11605
TCONS_00001662	ENSMUST00000087374	Adam23	TCONS_00001662	XLOC_000614	Adam23	1:63445877-63596799	NCD	HFD	NOTEST	0.069784	0.0138243	-2.33569	0	1	1	no	0.0418041	ENSMUSG00000025964	ENSMUST00000087374	ENSMUSP00000084633	a disintegrin and metallopeptidase domain 23 [Source:MGI Symbol;Acc:MGI:1345162]	1	63445891	63596276	1	C2	63445895	63596276	63445895	6426	tsl1	GENCODE basic	9	15	KNOWN	KNOWN	ensembl_havana	ensembl_havana	protein_coding	protein_coding	41.4	12	MGI transcript name	Adam23-001	MGI Symbol	Adam23
TCONS_00001679	ENSMUST00000120763	Gm12748	TCONS_00001679	XLOC_000615	Gm12748	1:63622850-63686927	NCD	HFD	NOTEST	0	0	0	0	1	1	no	0	ENSMUSG00000083066	ENSMUST00000120763		predicted gene 12748 [Source:MGI Symbol;Acc:MGI:3652128]	1	63671468	63671971	1	C2	63671468	63671971	63671468	504	tslNA	GENCODE basic	1	1	KNOWN	KNOWN	havana	havana	processed_pseudogene	processed_pseudogene	40.28	1	MGI transcript name	Gm12748-001	MGI Symbol	Gm12748
TCONS_00001680	ENSMUST00000027103	Fastkd2	TCONS_00001680	XLOC_000616	Fastkd2	1:63730613-63754655	NCD	HFD	NOTEST	0.0315422	0.03602	0.191513	0	1	1	no	0.0337811	ENSMUSG00000025962	ENSMUST00000027103	ENSMUSP00000027103	FAST kinase domains 2 [Source:MGI Symbol;Acc:MGI:1922869]	1	63730614	63754655	1	C2	63730614	63754655	63730614	4486	tsl1	GENCODE basic	6	15	KNOWN	KNOWN	ensembl_havana	ensembl_havana	protein_coding	protein_coding	39.94	6	MGI transcript name	Fastkd2-001	MGI Symbol	Fastkd2
TCONS_00001690	ENSMUST00000120486	Gm13754	TCONS_00001690	XLOC_000617	Gm13754	1:63917847-63935932	NCD	HFD	NOTEST	0	0	0	0	1	1	no	0	ENSMUSG00000082373	ENSMUST00000120486		predicted gene 13754 [Source:MGI Symbol;Acc:MGI:3651213]	1	63917848	63935932	1	C2	63917848	63935932	63917848	998	tslNA	GENCODE basic	2	2	KNOWN	KNOWN	havana	havana	unitary_pseudogene	unitary_pseudogene	42.19	1	MGI transcript name	Gm13754-001	MGI Symbol	Gm13754
TCONS_00001691	ENSMUST00000133244	Gm13749	TCONS_00001691	XLOC_000618	Gm13749	1:63964726-63968999	NCD	HFD	NOTEST	0	0	0	0	1	1	no	0	ENSMUSG00000044689	ENSMUST00000133244		predicted gene 13749 [Source:MGI Symbol;Acc:MGI:3649721]	1	63964727	63968999	1	C2	63964727	63968999	63964727	1432	tsl1	GENCODE basic	1	5	KNOWN	KNOWN	ensembl_havana	ensembl_havana	lincRNA	lincRNA	42.29	1	MGI transcript name	Gm13749-001	MGI Symbol	Gm13749
TCONS_00001692	ENSMUST00000181595	Gm26649	TCONS_00001692	XLOC_000619	Gm26649	1:64029446-64122282	NCD	HFD	OK	2.34161	2.42895	0.0528312	0.137009	0.80875	0.998081	no	2.38528	ENSMUSG00000097272	ENSMUST00000181595		predicted gene, 26649 [Source:MGI Symbol;Acc:MGI:5477143]	1	64029463	64032927	1	C2	64029463	64032927	64029463	3196	tsl5	GENCODE basic	1	1	KNOWN	KNOWN	ensembl	ensembl	lincRNA	lincRNA	42.66	1	MGI transcript name	Gm26649-201	MGI Symbol	Gm26649
TCONS_00001693	ENSMUST00000149820	Gm13748	TCONS_00001693	XLOC_000620	Gm13748	1:64029446-64122282	NCD	HFD	NOTEST	0	0	0	0	1	1	no	0	ENSMUSG00000086836	ENSMUST00000149820		predicted gene 13748 [Source:MGI Symbol;Acc:MGI:3702115]	1	64078654	64090782	1	C2	64078654	64090782	64078654	378	tsl2	GENCODE basic	1	1	KNOWN	KNOWN	havana	havana	antisense	antisense	42.74	1	MGI transcript name	Gm13748-001	MGI Symbol	Gm13748
TCONS_00001694	ENSMUST00000117621	Gm13750	TCONS_00001694	XLOC_000621	Gm13750	1:64150200-64150665	NCD	HFD	NOTEST	0	0	0	0	1	1	no	0	ENSMUSG00000086721	ENSMUST00000117621		predicted gene 13750 [Source:MGI Symbol;Acc:MGI:3650598]	1	64150201	64150665	1	C2	64150201	64150665	64150201	465	tslNA	GENCODE basic	1	2	KNOWN	KNOWN	havana	havana	processed_pseudogene	processed_pseudogene	46.88	1	MGI transcript name	Gm13750-001	MGI Symbol	Gm13750
TCONS_00001695	-	-	TCONS_00001695	XLOC_000622	-	1:64155733-64155798	NCD	HFD	OK	100107	141633	0.500612	0.662493	0.31235	0.998081	no	120870
TCONS_00001696	-	-	TCONS_00001696	XLOC_000623	-	1:64320592-64322445	NCD	HFD	OK	0.51035	0.468174	-0.124442	-0.178472	0.75545	0.998081	no	0.489262
TCONS_00001697	-	-	TCONS_00001697	XLOC_000624	-	1:64323925-64324985	NCD	HFD	NOTEST	0.0281315	0.139707	2.31214	0	1	1	no	0.0839193
TCONS_00001698	-	-	TCONS_00001698	XLOC_000625	-	1:64332198-64335436	NCD	HFD	NOTEST	0.098178	0.0740428	-0.407039	0	1	1	no	0.0861104
TCONS_00001699	-	-	TCONS_00001699	XLOC_000626	-	1:64339007-64341058	NCD	HFD	NOTEST	0.117218	0.101674	-0.205243	0	1	1	no	0.109446
TCONS_00001700	ENSMUST00000175487	Gm25748	TCONS_00001700	XLOC_000627	Gm25748	1:64396333-64396403	NCD	HFD	NOTEST	0	0	0	0	1	1	no	0	ENSMUSG00000093228	ENSMUST00000175487		predicted gene, 25748 [Source:MGI Symbol;Acc:MGI:5455525]	1	64396334	64396403	1	C2	64396334	64396403	64396334	70	tslNA	GENCODE basic	1	1	KNOWN	KNOWN	ensembl	ensembl	miRNA	miRNA	55.71	1	MGI transcript name	Gm25748-201	MGI Symbol	Gm25748
TCONS_00001701	-	-	TCONS_00001701	XLOC_000628	-	1:64525518-64530434	NCD	HFD	OK	0.32144	0.258403	-0.314927	-0.593866	0.3078	0.998081	no	0.289921
TCONS_00001702	ENSMUST00000187811	Creb1	TCONS_00001702	XLOC_000629	Creb1	1:64532644-64605197	NCD	HFD	NOTEST	2.10328e-45	4.5037e-55	-32.1208	0	1	1	no	1.05164e-45	ENSMUSG00000025958	ENSMUST00000187811	ENSMUSP00000140649	cAMP responsive element binding protein 1 [Source:MGI Symbol;Acc:MGI:88494]	1	64532645	64604548	1	C2	64532809	64578216	64532809	1255	tsl1	GENCODE basic	6	14	KNOWN	KNOWN	havana	ensembl_havana	protein_coding	protein_coding	38.54	11	MGI transcript name	Creb1-003	MGI Symbol	Creb1
TCONS_00001719	ENSMUST00000114079	Mettl21a	TCONS_00001719	XLOC_000630	Mettl21a	1:64605695-64617242	NCD	HFD	OK	0.970501	1.00708	0.0533721	0.120623	0.83205	0.998081	no	0.988791	ENSMUSG00000025956	ENSMUST00000114079	ENSMUSP00000109713	methyltransferase like 21A [Source:MGI Symbol;Acc:MGI:1914349]	1	64606473	64617242	-1	C2	64606473	64617242	64617242	2030	tsl1	GENCODE basic	8	10	KNOWN	KNOWN	ensembl_havana	ensembl_havana	protein_coding	protein_coding	44.08	4	MGI transcript name	Mettl21a-001	MGI Symbol	Mettl21a
TCONS_00001720	ENSMUST00000053469	Mettl21a	TCONS_00001720	XLOC_000631	Mettl21a	1:64605695-64617242	NCD	HFD	OK	0.340981	0.33652	-0.0189997	-0.0225016	0.9689	0.998081	no	0.33875	ENSMUSG00000025956	ENSMUST00000053469	ENSMUSP00000050424	methyltransferase like 21A [Source:MGI Symbol;Acc:MGI:1914349]	1	64606473	64617242	-1	C2	64606480	64617168	64617168	2666	tsl1	GENCODE basic	1	10	KNOWN	KNOWN	ensembl_havana	ensembl_havana	protein_coding	protein_coding	44.08	4	MGI transcript name	Mettl21a-002	MGI Symbol	Mettl21a
TCONS_00001721	ENSMUST00000186895	Gm28982	TCONS_00001721	XLOC_000632	Gm28982	1:64617783-64626222	NCD	HFD	NOTEST	0	0	0	0	1	1	no	0	ENSMUSG00000101832	ENSMUST00000186895		predicted gene 28982 [Source:MGI Symbol;Acc:MGI:5579688]	1	64617784	64626033	1	C2	64617784	64626033	64617784	512	tsl3	GENCODE basic	1	1	KNOWN	KNOWN	havana	havana	lincRNA	lincRNA	46.27	1	MGI transcript name	Gm28982-001	MGI Symbol	Gm28982
TCONS_00001722	ENSMUST00000189284	Gm29152	TCONS_00001722	XLOC_000633	Gm29152	1:64649934-64652756	NCD	HFD	NOTEST	0	0	0	0	1	1	no	0	ENSMUSG00000100437	ENSMUST00000189284		predicted gene 29152 [Source:MGI Symbol;Acc:MGI:5579858]	1	64649935	64652756	1	C2	64649935	64652756	64649935	325	tsl5	GENCODE basic	1	1	KNOWN	KNOWN	havana	havana	lincRNA	lincRNA	41.42	1	MGI transcript name	Gm29152-001	MGI Symbol	Gm29152
TCONS_00001723	ENSMUST00000114077	Ccnyl1	TCONS_00001723	XLOC_000634	Ccnyl1	1:64679870-64726103	NCD	HFD	NOTEST	1.86712e-08	1.35227e-08	-0.465432	0	1	1	no	1.60969e-08	ENSMUSG00000070871	ENSMUST00000114077	ENSMUSP00000109711	cyclin Y-like 1 [Source:MGI Symbol;Acc:MGI:2138614]	1	64690455	64725644	1	C2	64690455	64725644	64690455	3281	tsl1	GENCODE basic	7	10	KNOWN	KNOWN	havana	ensembl_havana	protein_coding	protein_coding	40.42	4	MGI transcript name	Ccnyl1-001	MGI Symbol	Ccnyl1
TCONS_00001728	-	-	TCONS_00001728	XLOC_000635	-	1:64728276-64729053	NCD	HFD	OK	0.18738	0.298612	0.672307	0.552414	0.4237	0.998081	no	0.242996
TCONS_00001729	ENSMUST00000194323	Gm38058	TCONS_00001729	XLOC_000636	Gm38058	1:64730557-64740607	NCD	HFD	OK	0.682493	0.397292	-0.780614	-1.51667	0.01	0.21926	no	0.539892	ENSMUSG00000102140	ENSMUST00000194323		predicted gene, 38058 [Source:MGI Symbol;Acc:MGI:5611286]	1	64736240	64740607	1	C2	64736240	64740607	64736240	4368	tslNA	GENCODE basic	1	1	KNOWN	KNOWN	havana	havana	TEC	TEC	54.21	1	MGI transcript name	Gm38058-001	MGI Symbol	Gm38058
TCONS_00001730	ENSMUST00000097713	Plekhm3	TCONS_00001730	XLOC_000637	Plekhm3	1:64785982-64956824	NCD	HFD	OK	0.407909	0.628868	0.624511	1.35532	0.01875	0.336006	no	0.518389	ENSMUSG00000051344	ENSMUST00000097713	ENSMUSP00000095320	pleckstrin homology domain containing, family M, member 3 [Source:MGI Symbol;Acc:MGI:2443627]	1	64785983	64956824	-1	C2	64789121	64956824	64956824	8562	tsl1	GENCODE basic	1	13	KNOWN	KNOWN	ensembl_havana	ensembl_havana	protein_coding	protein_coding	42.98	6	MGI transcript name	Plekhm3-001	MGI Symbol	Plekhm3
TCONS_00001732	ENSMUST00000181350	Rpl31-ps24	TCONS_00001732	XLOC_000638	Rpl31-ps24	1:64785982-64956824	NCD	HFD	NOTEST	0	0.143035	inf	0	1	1	no	0.0715175	ENSMUSG00000097264	ENSMUST00000181350		ribosomal protein L31, pseudogene 24 [Source:MGI Symbol;Acc:MGI:3648658]	1	64934402	64934780	1	C2	64934402	64934780	64934402	379	tslNA	GENCODE basic	1	1	KNOWN	KNOWN	havana	havana	processed_pseudogene	processed_pseudogene	46.97	1	MGI transcript name	Rpl31-ps24-001	MGI Symbol	Rpl31-ps24
TCONS_00001733	ENSMUST00000161621	Gm8550	TCONS_00001733	XLOC_000639	Gm8550	1:65012688-65032759	NCD	HFD	NOTEST	0	0	0	0	1	1	no	0	ENSMUSG00000090042	ENSMUST00000161621		predicted gene 8550 [Source:MGI Symbol;Acc:MGI:3779803]	1	65028080	65028732	1	C2	65028080	65028732	65028080	653	tslNA	GENCODE basic	1	1	KNOWN	KNOWN	havana	havana	processed_pseudogene	processed_pseudogene	43.8	1	MGI transcript name	Gm8550-001	MGI Symbol	Gm8550
TCONS_00001734	ENSMUST00000185915	Gm7329	TCONS_00001734	XLOC_000640	Gm7329	1:65095226-65095436	NCD	HFD	NOTEST	0	0	0	0	1	1	no	0	ENSMUSG00000100774	ENSMUST00000185915		predicted gene 7329 [Source:MGI Symbol;Acc:MGI:3646271]	1	65095227	65095436	1	C2	65095227	65095436	65095227	210	tslNA	GENCODE basic	1	1	KNOWN	KNOWN	havana	havana	processed_pseudogene	processed_pseudogene	40.95	1	MGI transcript name	Gm7329-001	MGI Symbol	Gm7329
TCONS_00001735	ENSMUST00000097709	Idh1	TCONS_00001735	XLOC_000641	Idh1	1:65156149-65186500	NCD	HFD	OK	4.29383	4.946	0.203995	0.497832	0.3816	0.998081	no	4.61992	ENSMUSG00000025950	ENSMUST00000097709	ENSMUSP00000095316	isocitrate dehydrogenase 1 (NADP+), soluble [Source:MGI Symbol;Acc:MGI:96413]	1	65158616	65186500	-1	C2	65158616	65179181	65179181	2302	tsl1	GENCODE basic	10	16	KNOWN	KNOWN	ensembl_havana	ensembl_havana	protein_coding	protein_coding	42.52	7	MGI transcript name	Idh1-001	MGI Symbol	Idh1
TCONS_00001736	ENSMUST00000081154	Pikfyve	TCONS_00001736	XLOC_000642	Pikfyve	1:65186668-65278695	NCD	HFD	OK	0.459503	0.322355	-0.511421	-0.395648	0.44895	0.998081	no	0.390929	ENSMUSG00000025949	ENSMUST00000081154	ENSMUSP00000079926	phosphoinositide kinase, FYVE finger containing [Source:MGI Symbol;Acc:MGI:1335106]	1	65186683	65278695	1	C2	65186702	65278695	65186702	11237	tsl1	GENCODE basic	13	16	KNOWN	KNOWN	ensembl_havana	ensembl_havana	protein_coding	protein_coding	38.16	11	MGI transcript name	Pikfyve-001	MGI Symbol	Pikfyve
TCONS_00001751	ENSMUST00000140190	Pth2r	TCONS_00001751	XLOC_000643	Pth2r	1:65282055-65389244	NCD	HFD	NOTEST	0	0	0	0	1	1	no	0	ENSMUSG00000025946	ENSMUST00000140190	ENSMUSP00000114594	parathyroid hormone 2 receptor [Source:MGI Symbol;Acc:MGI:2180917]	1	65282056	65389244	1	C2	65282056	65345341	65282056	631	tsl3		7	13	KNOWN	KNOWN	havana	ensembl_havana	protein_coding	protein_coding	40.83	2	MGI transcript name	Pth2r-002	MGI Symbol	Pth2r
TCONS_00001754	ENSMUST00000117848	Gm8805	TCONS_00001754	XLOC_000644	Gm8805	1:65552681-65552994	NCD	HFD	NOTEST	0	0	0	0	1	1	no	0	ENSMUSG00000082774	ENSMUST00000117848		predicted gene 8805 [Source:MGI Symbol;Acc:MGI:3643512]	1	65552682	65552994	1	C3	65552682	65552994	65552682	313	tslNA	GENCODE basic	1	1	KNOWN	KNOWN	havana	havana	processed_pseudogene	processed_pseudogene	54.63	1	MGI transcript name	Gm8805-001	MGI Symbol	Gm8805
TCONS_00001755	ENSMUST00000027082	Crygf	TCONS_00001755	XLOC_000645	Crygf	1:65926519-65928307	NCD	HFD	NOTEST	0	0.0302611	inf	0	1	1	no	0.0151305	ENSMUSG00000025945	ENSMUST00000027082	ENSMUSP00000027082	crystallin, gamma F [Source:MGI Symbol;Acc:MGI:88526]	1	65926520	65928307	1	C3	65926520	65928307	65926520	627	tsl1	GENCODE basic	10	11	KNOWN	KNOWN	ensembl_havana	ensembl_havana	protein_coding	protein_coding	49.33	2	MGI transcript name	Crygf-001	MGI Symbol	Crygf
TCONS_00001757	ENSMUST00000118881	Gm15659	TCONS_00001757	XLOC_000646	Gm15659	1:66033084-66033425	NCD	HFD	NOTEST	0	0	0	0	1	1	no	0	ENSMUSG00000083242	ENSMUST00000118881		predicted gene 15659 [Source:MGI Symbol;Acc:MGI:3801822]	1	66033085	66033425	1	C3	66033085	66033425	66033085	341	tslNA	GENCODE basic	1	1	KNOWN	KNOWN	havana	havana	processed_pseudogene	processed_pseudogene	40.47	1	MGI transcript name	Gm15659-001	MGI Symbol	Gm15659
TCONS_00001758	ENSMUST00000118496	Gm8812	TCONS_00001758	XLOC_000647	Gm8812	1:66062964-66063376	NCD	HFD	NOTEST	0	0	0	0	1	1	no	0	ENSMUSG00000083289	ENSMUST00000118496		predicted gene 8812 [Source:MGI Symbol;Acc:MGI:3643091]	1	66062965	66063376	1	C3	66062965	66063376	66062965	412	tslNA	GENCODE basic	1	1	KNOWN	KNOWN	havana	havana	processed_pseudogene	processed_pseudogene	53.16	1	MGI transcript name	Gm8812-001	MGI Symbol	Gm8812
TCONS_00001759	ENSMUST00000156636	Map2	TCONS_00001759	XLOC_000648	Map2	1:66175272-66442583	NCD	HFD	OK	1.65214	1.22893	-0.426937	-0.225878	0.7342	0.998081	no	1.44054	ENSMUSG00000015222	ENSMUST00000156636	ENSMUSP00000133871	microtubule-associated protein 2 [Source:MGI Symbol;Acc:MGI:97175]	1	66175273	66442583	1	C3	66175273	66380617	66175273	546	tsl2		8	17	KNOWN	KNOWN	havana	ensembl_havana	protein_coding	protein_coding	38.34	24	MGI transcript name	Map2-011	MGI Symbol	Map2
TCONS_00001770	ENSMUST00000158225	Gm24729	TCONS_00001770	XLOC_000649	Gm24729	1:66175272-66442583	NCD	HFD	NOTEST	0	0	0	0	1	1	no	0	ENSMUSG00000088850	ENSMUST00000158225		predicted gene, 24729 [Source:MGI Symbol;Acc:MGI:5454506]	1	66305889	66306025	1	C3	66305889	66306025	66305889	137	tslNA	GENCODE basic	1	1	KNOWN	KNOWN	ensembl	ensembl	snoRNA	snoRNA	43.07	1	MGI transcript name	Gm24729-201	MGI Symbol	Gm24729
TCONS_00001791	ENSMUST00000083760	Gm25411	TCONS_00001791	XLOC_000650	Gm25411	1:66175272-66442583	NCD	HFD	NOTEST	0	0	0	0	1	1	no	0	ENSMUSG00000065694	ENSMUST00000083760		predicted gene, 25411 [Source:MGI Symbol;Acc:MGI:5455188]	1	66436082	66436232	1	C3	66436082	66436232	66436082	151	tslNA	GENCODE basic	1	1	KNOWN	KNOWN	ensembl	ensembl	snRNA	snRNA	41.72	1	MGI transcript name	Gm25411-201	MGI Symbol	Gm25411
TCONS_00001792	ENSMUST00000061620	Unc80	TCONS_00001792	XLOC_000651	Unc80	1:66468366-66699866	NCD	HFD	NOTEST	1.15632e-07	4.63252e-08	-1.31967	0	1	1	no	8.09786e-08	ENSMUSG00000055567	ENSMUST00000061620	ENSMUSP00000053692	unc-80, NALCN activator [Source:MGI Symbol;Acc:MGI:2652882]	1	66468367	66699866	1	C3	66468367	66699866	66468367	14331	tsl1	GENCODE basic	15	17	KNOWN	KNOWN	ensembl_havana	ensembl_havana	protein_coding	protein_coding	39.65	6	MGI transcript name	Unc80-001	MGI Symbol	Unc80
TCONS_00001800	ENSMUST00000151016	Rpe	TCONS_00001800	XLOC_000652	Rpe	1:66700830-66817567	NCD	HFD	NOTEST	0.0179131	0.00948728	-0.916949	0	1	1	no	0.0137002	ENSMUSG00000026005	ENSMUST00000151016	ENSMUSP00000137860	ribulose-5-phosphate-3-epimerase [Source:MGI Symbol;Acc:MGI:1913896]	1	66700831	66719805	1	C3	66700831	66715194	66700831	781	tsl3		1	15	KNOWN	KNOWN	havana	ensembl_havana	nonsense_mediated_decay	protein_coding	40.09	5	MGI transcript name	Rpe-004	MGI Symbol	Rpe
TCONS_00001816	ENSMUST00000027153	Acadl	TCONS_00001816	XLOC_000653	Acadl	1:66818179-66863277	NCD	HFD	OK	2.30892	1.71211	-0.431442	-0.622223	0.28375	0.998081	no	2.01051	ENSMUSG00000026003	ENSMUST00000027153	ENSMUSP00000027153	acyl-Coenzyme A dehydrogenase, long-chain [Source:MGI Symbol;Acc:MGI:87866]	1	66830839	66863277	-1	C3	66830839	66863277	66863277	1916	tsl1	GENCODE basic	5	5	KNOWN	KNOWN	ensembl_havana	ensembl_havana	protein_coding	protein_coding	42.24	2	MGI transcript name	Acadl-001	MGI Symbol	Acadl
TCONS_00001817	ENSMUST00000158795	Gm27934	TCONS_00001817	XLOC_000654	Gm27934	1:66818179-66863277	NCD	HFD	NOTEST	0	0	0	0	1	1	no	0	ENSMUSG00000089420	ENSMUST00000158795		predicted gene, 27934 [Source:MGI Symbol;Acc:MGI:5531316]	1	66856641	66856703	1	C3	66856641	66856703	66856641	63	tslNA	GENCODE basic	2	2	KNOWN	KNOWN	ensembl	ensembl	snRNA	snRNA	39.68	1	MGI transcript name	Gm27934-201	MGI Symbol	Gm27934
TCONS_00001819	ENSMUST00000104140	Gm25832	TCONS_00001819	XLOC_000655	Gm25832	1:66866796-66866926	NCD	HFD	NOTEST	0	0	0	0	1	1	no	0	ENSMUSG00000077328	ENSMUST00000104140		predicted gene, 25832 [Source:MGI Symbol;Acc:MGI:5455609]	1	66866797	66866926	1	C3	66866797	66866926	66866797	130	tslNA	GENCODE basic	1	1	KNOWN	KNOWN	ensembl	ensembl	snoRNA	snoRNA	47.69	1	MGI transcript name	Gm25832-201	MGI Symbol	Gm25832
TCONS_00001820	ENSMUST00000121328	Gm15826	TCONS_00001820	XLOC_000656	Gm15826	1:66948562-67233231	NCD	HFD	NOTEST	0	0.00592182	inf	0	1	1	no	0.00296091	ENSMUSG00000082212	ENSMUST00000121328		predicted gene 15826 [Source:MGI Symbol;Acc:MGI:3801881]	1	66951829	66953469	1	C3	66951829	66953469	66951829	1384	tslNA	GENCODE basic	1	1	KNOWN	KNOWN	havana	havana	processed_pseudogene	processed_pseudogene	44.73	1	MGI transcript name	Gm15826-001	MGI Symbol	Gm15826
TCONS_00001821	ENSMUST00000027144	Cps1	TCONS_00001821	XLOC_000657	Cps1	1:66948562-67233231	NCD	HFD	NOTEST	5.67761e-05	0.0363015	9.32053	0	1	1	no	0.0181791	ENSMUSG00000025991	ENSMUST00000027144	ENSMUSP00000027144	carbamoyl-phosphate synthetase 1 [Source:MGI Symbol;Acc:MGI:891996]	1	67123026	67231259	1	C3	67123026	67231259	67123026	5555	tsl1	GENCODE basic	7	8	KNOWN	KNOWN	ensembl_havana	ensembl_havana	protein_coding	protein_coding	37.95	1	MGI transcript name	Cps1-001	MGI Symbol	Cps1
TCONS_00001824	ENSMUST00000140506	Gm15668	TCONS_00001824	XLOC_000658	Gm15668	1:67249199-67323609	NCD	HFD	NOTEST	0	0	0	0	1	1	no	0	ENSMUSG00000086204	ENSMUST00000140506		predicted gene 15668 [Source:MGI Symbol;Acc:MGI:3783110]	1	67249200	67323609	1	C3	67249200	67323609	67249200	678	tsl3	GENCODE basic	1	1	KNOWN	KNOWN	havana	havana	lincRNA	lincRNA	38.81	1	MGI transcript name	Gm15668-001	MGI Symbol	Gm15668
TCONS_00001825	ENSMUST00000104557	Gm26342	TCONS_00001825	XLOC_000659	Gm26342	1:67249199-67323609	NCD	HFD	NOTEST	0	0	0	0	1	1	no	0	ENSMUSG00000077745	ENSMUST00000104557		predicted gene, 26342 [Source:MGI Symbol;Acc:MGI:5456119]	1	67257224	67257352	1	C3	67257224	67257352	67257224	129	tslNA	GENCODE basic	1	1	KNOWN	KNOWN	ensembl	ensembl	snoRNA	snoRNA	47.29	1	MGI transcript name	Gm26342-201	MGI Symbol	Gm26342
TCONS_00001826	ENSMUST00000119302	Kif22-ps	TCONS_00001826	XLOC_000660	Kif22-ps	1:67585052-67587036	NCD	HFD	NOTEST	0	0	0	0	1	1	no	0	ENSMUSG00000082473	ENSMUST00000119302		kinesin family member 22, pseudogene [Source:MGI Symbol;Acc:MGI:109206]	1	67585053	67587036	1	C3	67585053	67587036	67585053	1984	tslNA	GENCODE basic	1	1	KNOWN	KNOWN	havana	havana	processed_pseudogene	processed_pseudogene	49.5	1	MGI transcript name	Kif22-ps-001	MGI Symbol	Kif22-ps
TCONS_00001827	ENSMUST00000174899	Gm22548	TCONS_00001827	XLOC_000661	Gm22548	1:67616974-67617052	NCD	HFD	NOTEST	0	0	0	0	1	1	no	0	ENSMUSG00000095282	ENSMUST00000174899		predicted gene, 22548 [Source:MGI Symbol;Acc:MGI:5452325]	1	67616975	67617052	1	C3	67616975	67617052	67616975	78	tslNA	GENCODE basic	2	1	KNOWN	KNOWN	ensembl	ensembl	miRNA	miRNA	52.56	1	MGI transcript name	Gm22548-201	MGI Symbol	Gm22548
TCONS_00001828	ENSMUST00000147834	Gm15669	TCONS_00001828	XLOC_000662	Gm15669	1:67792480-67805324	NCD	HFD	NOTEST	0	0	0	0	1	1	no	0	ENSMUSG00000085075	ENSMUST00000147834		predicted gene 15669 [Source:MGI Symbol;Acc:MGI:3783111]	1	67792481	67805324	1	C3	67792481	67805324	67792481	526	tsl3	GENCODE basic	1	1	KNOWN	KNOWN	havana	havana	lincRNA	lincRNA	37.88	1	MGI transcript name	Gm15669-001	MGI Symbol	Gm15669
TCONS_00001829	ENSMUST00000192182	Gm37957	TCONS_00001829	XLOC_000663	Gm37957	1:67903229-67905532	NCD	HFD	NOTEST	0	0	0	0	1	1	no	0	ENSMUSG00000104395	ENSMUST00000192182		predicted gene, 37957 [Source:MGI Symbol;Acc:MGI:5611185]	1	67903230	67905532	1	C3	67903230	67905532	67903230	2303	tslNA	GENCODE basic	1	1	KNOWN	KNOWN	havana	havana	TEC	TEC	40.08	1	MGI transcript name	Gm37957-001	MGI Symbol	Gm37957
TCONS_00001830	ENSMUST00000178954	Gm23189	TCONS_00001830	XLOC_000664	Gm23189	1:67973675-67973777	NCD	HFD	NOTEST	0	0	0	0	1	1	no	0	ENSMUSG00000096031	ENSMUST00000178954		predicted gene, 23189 [Source:MGI Symbol;Acc:MGI:5452966]	1	67973676	67973777	1	C3	67973676	67973777	67973676	102	tslNA	GENCODE basic	1	1	KNOWN	KNOWN	ensembl	ensembl	miRNA	miRNA	50	1	MGI transcript name	Gm23189-201	MGI Symbol	Gm23189
TCONS_00001831	ENSMUST00000124160	Gm15671	TCONS_00001831	XLOC_000665	Gm15671	1:68024242-68025763	NCD	HFD	NOTEST	0	0	0	0	1	1	no	0	ENSMUSG00000087329	ENSMUST00000124160		predicted gene 15671 [Source:MGI Symbol;Acc:MGI:3783113]	1	68024243	68025763	1	C3	68024243	68025763	68024243	576	tsl5	GENCODE basic	3	3	KNOWN	KNOWN	havana	havana	lincRNA	lincRNA	40.3	1	MGI transcript name	Gm15671-001	MGI Symbol	Gm15671
TCONS_00001832	ENSMUST00000119142	Erbb4	TCONS_00001832	XLOC_000666	Erbb4	1:68032091-69108542	NCD	HFD	OK	0.712347	1.89223	1.40943	2.23386	0.00275	0.0890788	no	1.30229	ENSMUSG00000062209	ENSMUST00000119142	ENSMUSP00000112713	erb-b2 receptor tyrosine kinase 4 [Source:MGI Symbol;Acc:MGI:104771]	1	68032186	69108059	-1	C3	68032186	69107756	69107756	11782	tsl5	GENCODE basic	7	15	KNOWN	KNOWN	havana	ensembl_havana	protein_coding	protein_coding	36.02	5	MGI transcript name	Erbb4-002	MGI Symbol	Erbb4
TCONS_00001833	ENSMUST00000121473	Erbb4	TCONS_00001833	XLOC_000667	Erbb4	1:68032091-69108542	NCD	HFD	OK	0.61109	0.223837	-1.44894	-1.58065	0.0114	0.239395	no	0.417463	ENSMUSG00000062209	ENSMUST00000121473	ENSMUSP00000114123	erb-b2 receptor tyrosine kinase 4 [Source:MGI Symbol;Acc:MGI:104771]	1	68032186	69108059	-1	C3	68032186	69108059	69108059	12037	tsl1	GENCODE basic	7	15	KNOWN	KNOWN	ensembl_havana	ensembl_havana	protein_coding	protein_coding	36.02	5	MGI transcript name	Erbb4-001	MGI Symbol	Erbb4
TCONS_00001834	ENSMUST00000187740	Pced1c-ps	TCONS_00001834	XLOC_000668	Pced1c-ps	1:69377320-69378071	NCD	HFD	NOTEST	0	0	0	0	1	1	no	0	ENSMUSG00000101387	ENSMUST00000187740		PC-esterase domain containing 1C, pseudogene [Source:MGI Symbol;Acc:MGI:3644590]	1	69377321	69378071	1	C3	69377321	69378071	69377321	751	tslNA	GENCODE basic	1	1	KNOWN	KNOWN	havana	havana	processed_pseudogene	processed_pseudogene	61.52	1	MGI transcript name	Pced1c-ps-001	MGI Symbol	Pced1c-ps
TCONS_00001835	ENSMUST00000189646	Gm28497	TCONS_00001835	XLOC_000669	Gm28497	1:69441055-69444084	NCD	HFD	NOTEST	0	0.00563163	inf	0	1	1	no	0.00281582	ENSMUSG00000099804	ENSMUST00000189646		predicted gene 28497 [Source:MGI Symbol;Acc:MGI:5579203]	1	69441056	69444084	1	C3	69441056	69444084	69441056	3029	tslNA	GENCODE basic	1	1	KNOWN	KNOWN	havana	havana	lincRNA	lincRNA	42.65	1	MGI transcript name	Gm28497-001	MGI Symbol	Gm28497
TCONS_00001836	ENSMUST00000187100	Gm29114	TCONS_00001836	XLOC_000670	Gm29114	1:69513931-69687245	NCD	HFD	NOTEST	0.0290917	0.0186186	-0.643862	0	1	1	no	0.0238551	ENSMUSG00000101156	ENSMUST00000187100		predicted gene 29114 [Source:MGI Symbol;Acc:MGI:5579820]	1	69513932	69547707	1	C3	69513932	69547707	69513932	2508	tsl1	GENCODE basic	1	1	KNOWN	KNOWN	havana	havana	antisense	antisense	38.88	1	MGI transcript name	Gm29114-001	MGI Symbol	Gm29114
TCONS_00001837	ENSMUST00000027146	Ikzf2	TCONS_00001837	XLOC_000671	Ikzf2	1:69513931-69687245	NCD	HFD	OK	0.159863	0.413804	1.37211	2.63678	5e-05	0.00339298	yes	0.286834	ENSMUSG00000025997	ENSMUST00000027146	ENSMUSP00000027146	IKAROS family zinc finger 2 [Source:MGI Symbol;Acc:MGI:1342541]	1	69531214	69687245	-1	C3	69531214	69685821	69685821	9278	tsl1	GENCODE basic	8	13	KNOWN	KNOWN	ensembl_havana	ensembl_havana	protein_coding	protein_coding	38.97	9	MGI transcript name	Ikzf2-001	MGI Symbol	Ikzf2
TCONS_00001838	ENSMUST00000194308	Gm37930	TCONS_00001838	XLOC_000672	Gm37930	1:69770867-69772753	NCD	HFD	NOTEST	0	0	0	0	1	1	no	0	ENSMUSG00000103402	ENSMUST00000194308		predicted gene, 37930 [Source:MGI Symbol;Acc:MGI:5611158]	1	69770868	69772753	1	C3	69770868	69772753	69770868	1886	tslNA	GENCODE basic	1	1	KNOWN	KNOWN	havana	havana	TEC	TEC	34.78	1	MGI transcript name	Gm37930-001	MGI Symbol	Gm37930
TCONS_00001839	ENSMUST00000065425	Spag16	TCONS_00001839	XLOC_000673	Spag16	1:69826969-70725132	NCD	HFD	NOTEST	0	0	0	0	1	1	no	0	ENSMUSG00000053153	ENSMUST00000065425	ENSMUSP00000069821	sperm associated antigen 16 [Source:MGI Symbol;Acc:MGI:1913972]	1	69826970	70725132	1	C3	69826988	70725132	69826988	2126	tsl1	GENCODE basic	11	14	KNOWN	KNOWN	ensembl_havana	ensembl_havana	protein_coding	protein_coding	38.01	7	MGI transcript name	Spag16-001	MGI Symbol	Spag16
TCONS_00001849	ENSMUST00000102000	Gm23422	TCONS_00001849	XLOC_000674	Gm23422	1:69826969-70725132	NCD	HFD	NOTEST	0	0	0	0	1	1	no	0	ENSMUSG00000075952	ENSMUST00000102000		predicted gene, 23422 [Source:MGI Symbol;Acc:MGI:5453199]	1	70596815	70596921	1	C3	70596815	70596921	70596815	107	tslNA	GENCODE basic	1	1	KNOWN	KNOWN	ensembl	ensembl	snRNA	snRNA	38.32	1	MGI transcript name	Gm23422-201	MGI Symbol	Gm23422
TCONS_00001850	ENSMUST00000162182	Vwc2l	TCONS_00001850	XLOC_000675	Vwc2l	1:70725714-70885397	NCD	HFD	NOTEST	0	0	0	0	1	1	no	0	ENSMUSG00000045648	ENSMUST00000162182	ENSMUSP00000123819	von Willebrand factor C domain-containing protein 2-like [Source:MGI Symbol;Acc:MGI:2444069]	1	70725715	70885397	1	C3	70725923	70882489	70725923	1195	tsl1	GENCODE basic	1	15	KNOWN	KNOWN	havana	ensembl_havana	protein_coding	protein_coding	38.74	4	MGI transcript name	Vwc2l-004	MGI Symbol	Vwc2l
TCONS_00001858	ENSMUST00000027393	Bard1	TCONS_00001858	XLOC_000676	Bard1	1:71027497-71103146	NCD	HFD	OK	0.0702083	0.201727	1.52269	1.12804	0.07155	0.740826	no	0.135968	ENSMUSG00000026196	ENSMUST00000027393	ENSMUSP00000027393	BRCA1 associated RING domain 1 [Source:MGI Symbol;Acc:MGI:1328361]	1	71027498	71103146	-1	C3	71027498	71103146	71103146	5659	tsl1	GENCODE basic	7	7	KNOWN	KNOWN	ensembl_havana	ensembl_havana	protein_coding	protein_coding	40	1	MGI transcript name	Bard1-001	MGI Symbol	Bard1
TCONS_00001859	ENSMUST00000027384	Atic	TCONS_00001859	XLOC_000677	Atic	1:71557034-71580055	NCD	HFD	NOTEST	0.0204418	0.0481121	1.23488	0	1	1	no	0.034277	ENSMUSG00000026192	ENSMUST00000027384	ENSMUSP00000027384	5-aminoimidazole-4-carboxamide ribonucleotide formyltransferase/IMP cyclohydrolase [Source:MGI Symbol;Acc:MGI:1351352]	1	71557150	71579631	1	C3	71557150	71579631	71557150	2845	tsl1	GENCODE basic	5	13	KNOWN	KNOWN	ensembl_havana	ensembl_havana	protein_coding	protein_coding	44.2	6	MGI transcript name	Atic-001	MGI Symbol	Atic
TCONS_00001867	ENSMUST00000126516	Apol7d	TCONS_00001867	XLOC_000678	Apol7d	1:71583431-71662843	NCD	HFD	OK	3.70411	3.86514	0.0613929	0.047936	0.9321	0.998081	no	3.78463	ENSMUSG00000073652	ENSMUST00000126516		apolipoprotein L 7d [Source:MGI Symbol;Acc:MGI:3723449]	1	71652837	71662843	1	C3	71653335	71662843	71653335	1193	tsl1	GENCODE basic	2	10	KNOWN	KNOWN	havana	ensembl_havana	antisense	antisense	42.55	4	MGI transcript name	Apol7d-003	MGI Symbol	Apol7d
TCONS_00001875	ENSMUST00000189680	Gm8883	TCONS_00001875	XLOC_000679	Gm8883	1:71887763-71917125	NCD	HFD	OK	1.09216	0.832712	-0.391292	-0.0555888	0.8351	0.998081	no	0.962436	ENSMUSG00000099707	ENSMUST00000189680		predicted gene 8883 [Source:MGI Symbol;Acc:MGI:3649116]	1	71888112	71891204	1	C3	71888112	71891204	71888112	699	tsl2	GENCODE basic	6	6	KNOWN	KNOWN	havana	havana	lincRNA	lincRNA	42	4	MGI transcript name	Gm8883-001	MGI Symbol	Gm8883
TCONS_00001880	ENSMUST00000187553	Gm28818	TCONS_00001880	XLOC_000680	Gm28818	1:71887763-71917125	NCD	HFD	OK	0.313042	0.211337	-0.566813	-0.14655	0.7907	0.998081	no	0.262189	ENSMUSG00000101211	ENSMUST00000187553		predicted gene 28818 [Source:MGI Symbol;Acc:MGI:5579524]	1	71894068	71917125	-1	C3	71894068	71917125	71917125	2989	tsl1	GENCODE basic	1	1	KNOWN	KNOWN	havana	havana	lincRNA	lincRNA	42.55	2	MGI transcript name	Gm28818-001	MGI Symbol	Gm28818
TCONS_00001881	-	-	TCONS_00001881	XLOC_000681	-	1:71928672-71938631	NCD	HFD	OK	1.27752	0.615051	-1.05457	-2.96433	5e-05	0.00339298	yes	0.946286
TCONS_00001882	ENSMUST00000076314	Gm5528	TCONS_00001882	XLOC_000682	Gm5528	1:71958997-72038731	NCD	HFD	NOTEST	0	0	0	0	1	1	no	0	ENSMUSG00000059483	ENSMUST00000076314		predicted gene 5528 [Source:MGI Symbol;Acc:MGI:3643453]	1	72004288	72004767	1	C3	72004288	72004767	72004288	480	tslNA	GENCODE basic	5	5	KNOWN	KNOWN	havana	havana	processed_pseudogene	processed_pseudogene	47.5	1	MGI transcript name	Gm5528-001	MGI Symbol	Gm5528
TCONS_00001883	ENSMUST00000189382	Gm8885	TCONS_00001883	XLOC_000683	Gm8885	1:72087856-72088454	NCD	HFD	NOTEST	0	0	0	0	1	1	no	0	ENSMUSG00000101496	ENSMUST00000189382		predicted gene 8885 [Source:MGI Symbol;Acc:MGI:3649121]	1	72087857	72088454	1	C3	72087857	72088454	72087857	598	tslNA	GENCODE basic	1	1	KNOWN	KNOWN	havana	havana	processed_pseudogene	processed_pseudogene	53.01	1	MGI transcript name	Gm8885-001	MGI Symbol	Gm8885
TCONS_00001884	ENSMUST00000048860	Mreg	TCONS_00001884	XLOC_000684	Mreg	1:72158063-72212382	NCD	HFD	OK	11.7746	11.6708	-0.0127701	-0.0320919	0.9543	0.998081	no	11.7227	ENSMUSG00000039395	ENSMUST00000048860	ENSMUSP00000041878	melanoregulin [Source:MGI Symbol;Acc:MGI:2151839]	1	72159442	72212307	-1	C3	72159442	72212307	72212307	2284	tsl1	GENCODE basic	8	8	KNOWN	KNOWN	ensembl_havana	ensembl_havana	protein_coding	protein_coding	46.44	1	MGI transcript name	Mreg-001	MGI Symbol	Mreg
TCONS_00001885	ENSMUST00000048860	Mreg	TCONS_00001885	XLOC_000685	Mreg	1:72158063-72212382	NCD	HFD	OK	0.463991	0.363834	-0.350818	-0.567397	0.3278	0.998081	no	0.413913	ENSMUSG00000039395	ENSMUST00000048860	ENSMUSP00000041878	melanoregulin [Source:MGI Symbol;Acc:MGI:2151839]	1	72159442	72212307	-1	C3	72159442	72212307	72212307	2284	tsl1	GENCODE basic	8	8	KNOWN	KNOWN	ensembl_havana	ensembl_havana	protein_coding	protein_coding	46.44	1	MGI transcript name	Mreg-001	MGI Symbol	Mreg
TCONS_00001886	ENSMUST00000178786	Gm25360	TCONS_00001886	XLOC_000686	Gm25360	1:72226114-72284314	NCD	HFD	NOTEST	0	8.36191	inf	0	1	1	no	4.18095	ENSMUSG00000094655	ENSMUST00000178786		predicted gene, 25360 [Source:MGI Symbol;Acc:MGI:5455137]	1	72226240	72226430	1	C3	72226240	72226430	72226240	191	tslNA	GENCODE basic	1	1	KNOWN	KNOWN	ensembl	ensembl	snRNA	snRNA	45.03	1	MGI transcript name	Gm25360-201	MGI Symbol	Gm25360
TCONS_00001890	ENSMUST00000101806	Gm23472	TCONS_00001890	XLOC_000687	Gm23472	1:72226114-72284314	NCD	HFD	NOTEST	0	0	0	0	1	1	no	0	ENSMUSG00000094050	ENSMUST00000101806		predicted gene, 23472 [Source:MGI Symbol;Acc:MGI:5453249]	1	72236946	72237136	1	C3	72236946	72237136	72236946	191	tslNA	GENCODE basic	2	1	KNOWN	KNOWN	ensembl	ensembl	snRNA	snRNA	45.55	1	MGI transcript name	Gm23472-201	MGI Symbol	Gm23472
TCONS_00001892	ENSMUST00000177868	Gm24497	TCONS_00001892	XLOC_000688	Gm24497	1:72226114-72284314	NCD	HFD	NOTEST	0	0	0	0	1	1	no	0	ENSMUSG00000093956	ENSMUST00000177868		predicted gene, 24497 [Source:MGI Symbol;Acc:MGI:5454274]	1	72244213	72244403	1	C3	72244213	72244403	72244213	191	tslNA	GENCODE basic	1	1	KNOWN	KNOWN	ensembl	ensembl	snRNA	snRNA	45.03	1	MGI transcript name	Gm24497-201	MGI Symbol	Gm24497
TCONS_00001895	ENSMUST00000141783	Tmem169	TCONS_00001895	XLOC_000689	Tmem169	1:72284368-72303104	NCD	HFD	NOTEST	8.93633e-06	0.00368351	8.68718	0	1	1	no	0.00184622	ENSMUSG00000026188	ENSMUST00000141783	ENSMUSP00000114990	transmembrane protein 169 [Source:MGI Symbol;Acc:MGI:2442781]	1	72284369	72303104	1	C3	72284395	72300773	72284395	697	tsl3		1	11	KNOWN	KNOWN	havana	ensembl_havana	protein_coding	protein_coding	45.52	2	MGI transcript name	Tmem169-002	MGI Symbol	Tmem169
TCONS_00001898	ENSMUST00000027379	Xrcc5	TCONS_00001898	XLOC_000690	Xrcc5	1:72307043-72394955	NCD	HFD	OK	0.000613386	1.5447	11.2982	0.377936	0.1711	0.998081	no	0.772657	ENSMUSG00000026187	ENSMUST00000027379	ENSMUSP00000027379	X-ray repair complementing defective repair in Chinese hamster cells 5 [Source:MGI Symbol;Acc:MGI:104517]	1	72307421	72394952	1	C3	72307421	72394952	72307421	2555	tsl1	GENCODE basic	8	8	KNOWN	KNOWN	ensembl	ensembl	protein_coding	protein_coding	43.6	1	MGI transcript name	Xrcc5-201	MGI Symbol	Xrcc5
TCONS_00001901	ENSMUST00000146593	Gm15843	TCONS_00001901	XLOC_000691	Gm15843	1:72427111-72536930	NCD	HFD	NOTEST	0	0	0	0	1	1	no	0	ENSMUSG00000085812	ENSMUST00000146593		predicted gene 15843 [Source:MGI Symbol;Acc:MGI:3801845]	1	72459499	72460027	1	C3	72459499	72460027	72459499	529	tslNA	GENCODE basic	1	1	KNOWN	KNOWN	havana	havana	processed_pseudogene	processed_pseudogene	46.31	1	MGI transcript name	Gm15843-001	MGI Symbol	Gm15843
TCONS_00001902	ENSMUST00000145868	Smarcal1	TCONS_00001902	XLOC_000692	Smarcal1	1:72583246-72633198	NCD	HFD	NOTEST	0	0	0	0	1	1	no	0	ENSMUSG00000039354	ENSMUST00000145868	ENSMUSP00000120230	SWI/SNF related matrix associated, actin dependent regulator of chromatin, subfamily a-like 1 [Source:MGI Symbol;Acc:MGI:1859183]	1	72583251	72633134	1	C3	72583251	72585991	72583251	579	tsl3		7	16	KNOWN	KNOWN	havana	ensembl_havana	protein_coding	protein_coding	46.78	9	MGI transcript name	Smarcal1-007	MGI Symbol	Smarcal1
TCONS_00001914	ENSMUST00000212057	RP23-432C4.2	TCONS_00001914	XLOC_000693	RP23-432C4.2	1:72641187-72642963	NCD	HFD	NOTEST	0	0	0	0	1	1	no	0	ENSMUSG00000110712	ENSMUST00000212057			1	72641188	72642963	1	C3	72641188	72642963	72641188	1238			1	1	KNOWN	KNOWN	havana	havana	antisense	antisense	38.51	2	Clone-based (Vega)	RP23-432C4.2-001	Clone-based (Vega)	RP23-432C4.2
TCONS_00001916	ENSMUST00000211962	RP23-38P22.2	TCONS_00001916	XLOC_000694	RP23-38P22.2	1:72642979-72700579	NCD	HFD	NOTEST	0	0	0	0	1	1	no	0	ENSMUSG00000110487	ENSMUST00000211962			1	72692864	72693452	1	C3	72692864	72693452	72692864	589		GENCODE basic	1	1	KNOWN	KNOWN	havana	havana	processed_pseudogene	processed_pseudogene	45.33	1	Clone-based (Vega)	RP23-38P22.2-001	Clone-based (Vega)	RP23-38P22.2
TCONS_00001917	ENSMUST00000059980	Rpl37a	TCONS_00001917	XLOC_000695	Rpl37a	1:72711115-72718763	NCD	HFD	OK	110.4	86.9639	-0.344247	-0.673338	0.24215	0.998081	no	98.682	ENSMUSG00000046330	ENSMUST00000059980	ENSMUSP00000058919	ribosomal protein L37a [Source:MGI Symbol;Acc:MGI:98068]	1	72711290	72713813	1	C3	72711290	72713813	72711290	558	tsl1 (assigned to previous version 9)	GENCODE basic	10	10	KNOWN	KNOWN	ensembl_havana	ensembl_havana	protein_coding	protein_coding	47.07	4	MGI transcript name	Rpl37a-001	MGI Symbol	Rpl37a
TCONS_00001923	ENSMUST00000047328	Igfbp2	TCONS_00001923	XLOC_000696	Igfbp2	1:72824435-72854350	NCD	HFD	OK	222.959	35.7778	-2.63964	-4.24138	5e-05	0.00339298	yes	129.368	ENSMUSG00000039323	ENSMUST00000047328	ENSMUSP00000046610	insulin-like growth factor binding protein 2 [Source:MGI Symbol;Acc:MGI:96437]	1	72824503	72852474	1	C3	72824503	72852474	72824503	1307	tsl1	GENCODE basic	10	18	KNOWN	KNOWN	ensembl_havana	ensembl_havana	protein_coding	protein_coding	48.43	3	MGI transcript name	Igfbp2-001	MGI Symbol	Igfbp2
TCONS_00001926	ENSMUST00000027377	Igfbp5	TCONS_00001926	XLOC_000697	Igfbp5	1:72857824-72874884	NCD	HFD	OK	2.35249	2.89454	0.299141	0.875423	0.13065	0.963788	no	2.62352	ENSMUSG00000026185	ENSMUST00000027377	ENSMUSP00000027377	insulin-like growth factor binding protein 5 [Source:MGI Symbol;Acc:MGI:96440]	1	72857932	72874884	-1	C3	72857932	72874884	72874884	6006	tsl1	GENCODE basic	8	8	KNOWN	KNOWN	ensembl_havana	ensembl_havana	protein_coding	protein_coding	49.55	2	MGI transcript name	Igfbp5-001	MGI Symbol	Igfbp5
TCONS_00001927	ENSMUST00000027377	Igfbp5	TCONS_00001927	XLOC_000698	Igfbp5	1:72857824-72874884	NCD	HFD	OK	1.3909	2.01115	0.532002	0.576223	0.3179	0.998081	no	1.70103	ENSMUSG00000026185	ENSMUST00000027377	ENSMUSP00000027377	insulin-like growth factor binding protein 5 [Source:MGI Symbol;Acc:MGI:96440]	1	72857932	72874884	-1	C3	72857932	72874884	72874884	6006	tsl1	GENCODE basic	8	8	KNOWN	KNOWN	ensembl_havana	ensembl_havana	protein_coding	protein_coding	49.55	2	MGI transcript name	Igfbp5-001	MGI Symbol	Igfbp5
TCONS_00001928	ENSMUST00000188793	1700027A15Rik	TCONS_00001928	XLOC_000699	1700027A15Rik	1:72984843-73025507	NCD	HFD	NOTEST	0	0	0	0	1	1	no	0	ENSMUSG00000101968	ENSMUST00000188793		RIKEN cDNA 1700027A15 gene [Source:MGI Symbol;Acc:MGI:1916699]	1	72984844	73025507	1	C3	72984844	73024724	72984844	423	tsl3	GENCODE basic	1	6	KNOWN	KNOWN	havana	havana	antisense	antisense	43.89	5	MGI transcript name	1700027A15Rik-003	MGI Symbol	1700027A15Rik
TCONS_00001934	ENSMUST00000190578	Gm29185	TCONS_00001934	XLOC_000700	Gm29185	1:73269063-73306360	NCD	HFD	NOTEST	0	0	0	0	1	1	no	0	ENSMUSG00000101112	ENSMUST00000190578		predicted gene 29185 [Source:MGI Symbol;Acc:MGI:5579891]	1	73269064	73306360	1	C3	73269064	73306360	73269064	516	tsl5	GENCODE basic	1	1	KNOWN	KNOWN	havana	havana	lincRNA	lincRNA	42.17	1	MGI transcript name	Gm29185-001	MGI Symbol	Gm29185
TCONS_00001935	ENSMUST00000183977	Gm27315	TCONS_00001935	XLOC_000701	Gm27315	1:73390774-73430790	NCD	HFD	NOTEST	0	0	0	0	1	1	no	0	ENSMUSG00000098697	ENSMUST00000183977		predicted gene, 27315 [Source:MGI Symbol;Acc:MGI:5530697]	1	73392246	73392399	1	C3	73392246	73392399	73392246	154	tslNA	GENCODE basic	1	1	KNOWN	KNOWN	ensembl	ensembl	misc_RNA	misc_RNA	50	1	MGI transcript name	Gm27315-201	MGI Symbol	Gm27315
TCONS_00001936	ENSMUST00000186582	D530049I02Rik	TCONS_00001936	XLOC_000702	D530049I02Rik	1:73390774-73430790	NCD	HFD	NOTEST	0	0	0	0	1	1	no	0	ENSMUSG00000101812	ENSMUST00000186582		RIKEN cDNA D530049I02 gene [Source:MGI Symbol;Acc:MGI:1925968]	1	73398968	73430790	1	C3	73398968	73430790	73398968	562	tsl1	GENCODE basic	1	1	KNOWN	KNOWN	havana	havana	lincRNA	lincRNA	39.98	1	MGI transcript name	D530049I02Rik-001	MGI Symbol	D530049I02Rik
TCONS_00001937	ENSMUST00000185703	Gm9553	TCONS_00001937	XLOC_000703	Gm9553	1:73512045-73513041	NCD	HFD	NOTEST	0	0	0	0	1	1	no	0	ENSMUSG00000100044	ENSMUST00000185703		predicted gene 9553 [Source:MGI Symbol;Acc:MGI:3779963]	1	73512046	73513041	1	C3	73512046	73513041	73512046	996	tslNA	GENCODE basic	1	1	KNOWN	KNOWN	havana	havana	processed_pseudogene	processed_pseudogene	46.18	1	MGI transcript name	Gm9553-001	MGI Symbol	Gm9553
TCONS_00001938	ENSMUST00000189178	Gm29186	TCONS_00001938	XLOC_000704	Gm29186	1:73522094-73536349	NCD	HFD	NOTEST	0	0	0	0	1	1	no	0	ENSMUSG00000100429	ENSMUST00000189178		predicted gene 29186 [Source:MGI Symbol;Acc:MGI:5579892]	1	73528937	73536349	1	C3	73528937	73536349	73528937	660	tsl2	GENCODE basic	1	1	KNOWN	KNOWN	havana	havana	lincRNA	lincRNA	44.22	1	MGI transcript name	Gm29186-001	MGI Symbol	Gm29186
TCONS_00001939	ENSMUST00000158041	Gm25329	TCONS_00001939	XLOC_000705	Gm25329	1:73618087-73864466	NCD	HFD	NOTEST	0	0	0	0	1	1	no	0	ENSMUSG00000088666	ENSMUST00000158041		predicted gene, 25329 [Source:MGI Symbol;Acc:MGI:5455106]	1	73763710	73763835	1	C3	73763710	73763835	73763710	126	tslNA	GENCODE basic	1	1	KNOWN	KNOWN	ensembl	ensembl	rRNA	rRNA	39.68	1	MGI transcript name	Gm25329-201	MGI Symbol	Gm25329
TCONS_00001940	ENSMUST00000080167	Rufy4	TCONS_00001940	XLOC_000706	Rufy4	1:74124628-74148223	NCD	HFD	OK	0.282872	0.437138	0.627939	0.648219	0.2632	0.998081	no	0.360005	ENSMUSG00000061815	ENSMUST00000080167	ENSMUSP00000079062	RUN and FYVE domain containing 4 [Source:MGI Symbol;Acc:MGI:3588214]	1	74125541	74148223	1	C3	74125541	74148223	74125541	2306	tsl1	GENCODE basic	10	11	KNOWN	KNOWN	ensembl_havana	ensembl_havana	protein_coding	protein_coding	48.49	2	MGI transcript name	Rufy4-001	MGI Symbol	Rufy4
TCONS_00001942	ENSMUST00000027372	Cxcr2	TCONS_00001942	XLOC_000707	Cxcr2	1:74153988-74161246	NCD	HFD	NOTEST	0.011447	0.0244028	1.09207	0	1	1	no	0.0179249	ENSMUSG00000026180	ENSMUST00000027372	ENSMUSP00000027372	chemokine (C-X-C motif) receptor 2 [Source:MGI Symbol;Acc:MGI:105303]	1	74153989	74161246	1	C3	74153989	74160610	74153989	2220	tsl5	GENCODE basic	7	8	KNOWN	KNOWN	ensembl	ensembl_havana	protein_coding	protein_coding	43.9	2	MGI transcript name	Cxcr2-201	MGI Symbol	Cxcr2
TCONS_00001945	-	-	TCONS_00001945	XLOC_000708	-	1:74189892-74191566	NCD	HFD	NOTEST	0.197411	0.0884067	-1.15898	0	1	1	no	0.142909
TCONS_00001946	ENSMUST00000101821	Gm25524	TCONS_00001946	XLOC_000709	Gm25524	1:74212812-74212919	NCD	HFD	NOTEST	0	0	0	0	1	1	no	0	ENSMUSG00000094768	ENSMUST00000101821		predicted gene, 25524 [Source:MGI Symbol;Acc:MGI:5455301]	1	74212813	74212919	1	C3	74212813	74212919	74212813	107	tslNA	GENCODE basic	1	1	KNOWN	KNOWN	ensembl	ensembl	snRNA	snRNA	37.38	1	MGI transcript name	Gm25524-201	MGI Symbol	Gm25524
TCONS_00001947	ENSMUST00000185733	Arpc2	TCONS_00001947	XLOC_000710	Arpc2	1:74236083-74270793	NCD	HFD	NOTEST	0	0	0	0	1	1	no	0	ENSMUSG00000006304	ENSMUST00000185733	ENSMUSP00000140762	actin related protein 2/3 complex, subunit 2 [Source:MGI Symbol;Acc:MGI:1923959]	1	74236084	74268209	1	C3	74236084	74236888	74236084	310	tsl3		1	14	KNOWN	KNOWN	havana	ensembl_havana	protein_coding	protein_coding	44.47	4	MGI transcript name	Arpc2-004	MGI Symbol	Arpc2
TCONS_00001952	ENSMUST00000077985	Gpbar1	TCONS_00001952	XLOC_000711	Gpbar1	1:74278549-74284738	NCD	HFD	NOTEST	9.88694e-141	1.12417e-166	-86.1849	0	1	1	no	4.94347e-141	ENSMUSG00000064272	ENSMUST00000077985	ENSMUSP00000077135	G protein-coupled bile acid receptor 1 [Source:MGI Symbol;Acc:MGI:2653863]	1	74278550	74279624	1	C3	74278550	74279624	74278550	1075	tslNA	GENCODE basic	3	3	KNOWN	KNOWN	ensembl_havana	ensembl_havana	protein_coding	protein_coding	61.3	1	MGI transcript name	Gpbar1-001	MGI Symbol	Gpbar1
TCONS_00001955	ENSMUST00000113805	Pnkd	TCONS_00001955	XLOC_000712	Pnkd	1:74284929-74353694	NCD	HFD	OK	11.4589	10.7881	-0.0870353	-0.0708472	0.9002	0.998081	no	11.1235	ENSMUSG00000026179	ENSMUST00000113805	ENSMUSP00000109436	paroxysmal nonkinesiogenic dyskinesia [Source:MGI Symbol;Acc:MGI:1930773]	1	74284930	74353694	1	C3	74284930	74287454	74284930	740	tsl1	GENCODE basic	7	14	KNOWN	KNOWN	ensembl_havana	ensembl_havana	protein_coding	protein_coding	49.54	8	MGI transcript name	Pnkd-003	MGI Symbol	Pnkd
TCONS_00001965	ENSMUST00000194686	Gm37931	TCONS_00001965	XLOC_000713	Gm37931	1:74284929-74353694	NCD	HFD	NOTEST	0.00275918	0	-inf	0	1	1	no	0.00137959	ENSMUSG00000103403	ENSMUST00000194686		predicted gene, 37931 [Source:MGI Symbol;Acc:MGI:5611159]	1	74307848	74310713	1	C3	74307848	74310713	74307848	2866	tslNA	GENCODE basic	1	1	KNOWN	KNOWN	havana	havana	TEC	TEC	47.1	1	MGI transcript name	Gm37931-001	MGI Symbol	Gm37931
TCONS_00001968	ENSMUST00000097697	Catip	TCONS_00001968	XLOC_000714	Catip	1:74362107-74369321	NCD	HFD	NOTEST	6.56363e-07	2.12022e-06	1.69165	0	1	1	no	1.38829e-06	ENSMUSG00000073650	ENSMUST00000097697	ENSMUSP00000095303	ciliogenesis associated TTC17 interacting protein [Source:MGI Symbol;Acc:MGI:2685062]	1	74362108	74369321	1	C3	74362108	74369321	74362108	2101	tsl1	GENCODE basic	7	8	KNOWN	KNOWN	ensembl_havana	ensembl_havana	protein_coding	protein_coding	50.25	4	MGI transcript name	Catip-001	MGI Symbol	Catip
TCONS_00001972	ENSMUST00000027368	Slc11a1	TCONS_00001972	XLOC_000715	Slc11a1	1:74375122-74386182	NCD	HFD	OK	1.15576	1.2815	0.148992	0.156892	0.76605	0.998081	no	1.21863	ENSMUSG00000026177	ENSMUST00000027368	ENSMUSP00000027368	solute carrier family 11 (proton-coupled divalent metal ion transporters), member 1 [Source:MGI Symbol;Acc:MGI:1345275]	1	74375195	74386062	1	C3	74375203	74386062	74375203	2315	tsl1	GENCODE basic	5	11	KNOWN	KNOWN	ensembl_havana	ensembl_havana	protein_coding	protein_coding	52.07	11	MGI transcript name	Slc11a1-001	MGI Symbol	Slc11a1
TCONS_00001985	ENSMUST00000027367	Ctdsp1	TCONS_00001985	XLOC_000716	Ctdsp1	1:74391285-74398527	NCD	HFD	OK	19.714	17.1723	-0.199137	-0.463692	0.4095	0.998081	no	18.4431	ENSMUSG00000026176	ENSMUST00000027367	ENSMUSP00000027367	CTD (carboxy-terminal domain, RNA polymerase II, polypeptide A) small phosphatase 1 [Source:MGI Symbol;Acc:MGI:2654470]	1	74391509	74397285	1	C3	74391509	74397285	74391509	2876	tsl1	GENCODE basic	13	13	KNOWN	KNOWN	ensembl_havana	ensembl_havana	protein_coding	protein_coding	58.66	3	MGI transcript name	Ctdsp1-001	MGI Symbol	Ctdsp1
TCONS_00001991	ENSMUST00000083534	Mir26b	TCONS_00001991	XLOC_000717	Mir26b	1:74391285-74398527	NCD	HFD	NOTEST	0	0	0	0	1	1	no	0	ENSMUSG00000065468	ENSMUST00000083534		microRNA 26b [Source:MGI Symbol;Acc:MGI:2676901]	1	74394310	74394394	1	C3	74394310	74394394	74394310	85	tslNA	GENCODE basic	1	1	KNOWN	KNOWN	mirbase	mirbase	miRNA	miRNA	58.82	1	MGI transcript name	Mir26b-201	MGI Symbol	Mir26b
TCONS_00001992	ENSMUST00000027366	Vil1	TCONS_00001992	XLOC_000718	Vil1	1:74409375-74636894	NCD	HFD	NOTEST	0	0	0	0	1	1	no	0	ENSMUSG00000026175	ENSMUST00000027366	ENSMUSP00000027366	villin 1 [Source:MGI Symbol;Acc:MGI:98930]	1	74409376	74435559	1	C3	74409376	74435559	74409376	3124	tsl1	GENCODE basic	12	12	KNOWN	KNOWN	ensembl_havana	ensembl_havana	protein_coding	protein_coding	49.55	4	MGI transcript name	Vil1-001	MGI Symbol	Vil1
TCONS_00001998	ENSMUST00000087215	Cnot9	TCONS_00001998	XLOC_000719	Cnot9	1:74409375-74636894	NCD	HFD	NOTEST	0.0571799	1.5921e-06	-15.1323	0	1	1	no	0.0285907	ENSMUSG00000026174	ENSMUST00000087215	ENSMUSP00000084466	CCR4-NOT transcription complex, subunit 9 [Source:MGI Symbol;Acc:MGI:1928902]	1	74506058	74530842	1	C3	74506058	74530842	74506058	3268	tsl1	GENCODE basic	6	9	KNOWN	KNOWN	ensembl_havana	ensembl_havana	protein_coding	protein_coding	41.85	3	MGI transcript name	Cnot9-001	MGI Symbol	Cnot9
TCONS_00002004	ENSMUST00000141412	Plcd4	TCONS_00002004	XLOC_000720	Plcd4	1:74409375-74636894	NCD	HFD	NOTEST	0	0	0	0	1	1	no	0	ENSMUSG00000026173	ENSMUST00000141412	ENSMUSP00000115322	phospholipase C, delta 4 [Source:MGI Symbol;Acc:MGI:107469]	1	74542888	74567794	1	C3	74542888	74567794	74542888	4682	tsl1		7	15	KNOWN	KNOWN	havana	ensembl_havana	nonsense_mediated_decay	protein_coding	46.08	11	MGI transcript name	Plcd4-003	MGI Symbol	Plcd4
TCONS_00002020	ENSMUST00000113733	Bcs1l	TCONS_00002020	XLOC_000721	Bcs1l	1:74409375-74636894	NCD	HFD	OK	3.22405	3.04017	-0.0847223	-0.078775	0.89	0.998081	no	3.13211	ENSMUSG00000026172	ENSMUST00000113733	ENSMUSP00000109362	BCS1-like (yeast) [Source:MGI Symbol;Acc:MGI:1914071]	1	74588289	74592443	1	C3	74588289	74592124	74588289	1488	tsl1	GENCODE basic	9	12	KNOWN	KNOWN	havana	ensembl_havana	protein_coding	protein_coding	48.5	4	MGI transcript name	Bcs1l-002	MGI Symbol	Bcs1l
TCONS_00002038	-	-	TCONS_00002038	XLOC_000722	-	1:74659934-74661510	NCD	HFD	NOTEST	0.136619	0.0068842	-4.31072	0	1	1	no	0.0717516
TCONS_00002039	ENSMUST00000042125	Ttll4	TCONS_00002039	XLOC_000723	Ttll4	1:74661643-74703730	NCD	HFD	NOTEST	0.0577872	1.7416e-06	-15.018	0	1	1	no	0.0288945	ENSMUSG00000033257	ENSMUST00000042125	ENSMUSP00000037406	tubulin tyrosine ligase-like family, member 4 [Source:MGI Symbol;Acc:MGI:1914784]	1	74661745	74703730	1	C4	74661745	74703730	74661745	10019	tsl1	GENCODE basic	14	14	KNOWN	KNOWN	ensembl_havana	ensembl_havana	protein_coding	protein_coding	43.92	11	MGI transcript name	Ttll4-001	MGI Symbol	Ttll4
TCONS_00002056	ENSMUST00000027356	Cyp27a1	TCONS_00002056	XLOC_000724	Cyp27a1	1:74713015-74749221	NCD	HFD	OK	66.6639	60.038	-0.15103	-0.339019	0.55105	0.998081	no	63.3509	ENSMUSG00000026170	ENSMUST00000027356	ENSMUSP00000027356	cytochrome P450, family 27, subfamily a, polypeptide 1 [Source:MGI Symbol;Acc:MGI:88594]	1	74713574	74737892	1	C4	74713574	74737892	74713574	1892	tsl1	GENCODE basic	6	6	KNOWN	KNOWN	ensembl_havana	ensembl_havana	protein_coding	protein_coding	45.63	3	MGI transcript name	Cyp27a1-001	MGI Symbol	Cyp27a1
TCONS_00002060	ENSMUST00000184199	Gm27507	TCONS_00002060	XLOC_000725	Gm27507	1:74764797-74764890	NCD	HFD	NOTEST	0	0	0	0	1	1	no	0	ENSMUSG00000098351	ENSMUST00000184199		predicted gene, 27507 [Source:MGI Symbol;Acc:MGI:5530889]	1	74764798	74764890	1	C4	74764798	74764890	74764798	93	tslNA	GENCODE basic	1	1	KNOWN	KNOWN	ensembl	ensembl	misc_RNA	misc_RNA	48.39	1	MGI transcript name	Gm27507-201	MGI Symbol	Gm27507
TCONS_00002061	ENSMUST00000006716	Wnt6	TCONS_00002061	XLOC_000726	Wnt6	1:74771891-74785322	NCD	HFD	NOTEST	0.00437359	0	-inf	0	1	1	no	0.0021868	ENSMUSG00000033227	ENSMUST00000006716	ENSMUSP00000006716	wingless-type MMTV integration site family, member 6 [Source:MGI Symbol;Acc:MGI:98960]	1	74771892	74785322	1	C4	74771892	74785322	74771892	2071	tsl1	GENCODE basic	7	7	KNOWN	KNOWN	ensembl_havana	ensembl_havana	protein_coding	protein_coding	53.1	2	MGI transcript name	Wnt6-001	MGI Symbol	Wnt6
TCONS_00002063	ENSMUST00000006718	Wnt10a	TCONS_00002063	XLOC_000727	Wnt10a	1:74791515-74804179	NCD	HFD	NOTEST	0	0	0	0	1	1	no	0	ENSMUSG00000026167	ENSMUST00000006718	ENSMUSP00000006718	wingless-type MMTV integration site family, member 10A [Source:MGI Symbol;Acc:MGI:108071]	1	74791516	74804179	1	C4	74791516	74804179	74791516	2468	tsl1	GENCODE basic	14	14	KNOWN	KNOWN	ensembl_havana	ensembl_havana	protein_coding	protein_coding	54.11	2	MGI transcript name	Wnt10a-001	MGI Symbol	Wnt10a
TCONS_00002066	ENSMUST00000159627	Gm16582	TCONS_00002066	XLOC_000728	Gm16582	1:74850894-74879953	NCD	HFD	NOTEST	0	0	0	0	1	1	no	0	ENSMUSG00000089964	ENSMUST00000159627		predicted gene 16582 [Source:MGI Symbol;Acc:MGI:4415002]	1	74850895	74879953	1	C4	74850895	74879953	74850895	1930	tsl1	GENCODE basic	1	1	KNOWN	KNOWN	havana	havana	processed_transcript	processed_transcript	47.72	1	MGI transcript name	Gm16582-001	MGI Symbol	Gm16582
TCONS_00002067	ENSMUST00000160379	Cdk5r2	TCONS_00002067	XLOC_000729	Cdk5r2	1:74850894-74879953	NCD	HFD	NOTEST	0	0	0	0	1	1	no	0	ENSMUSG00000090071	ENSMUST00000160379	ENSMUSP00000125322	cyclin-dependent kinase 5, regulatory subunit 2 (p39) [Source:MGI Symbol;Acc:MGI:1330828]	1	74854934	74857732	1	C4	74854934	74857732	74854934	2799	tslNA	GENCODE basic	3	4	KNOWN	KNOWN	ensembl_havana	ensembl_havana	protein_coding	protein_coding	63.92	1	MGI transcript name	Cdk5r2-001	MGI Symbol	Cdk5r2
TCONS_00002068	ENSMUST00000160540	Gm15841	TCONS_00002068	XLOC_000730	Gm15841	1:74902070-74935599	NCD	HFD	NOTEST	0	0	0	0	1	1	no	0	ENSMUSG00000089653	ENSMUST00000160540		predicted gene 15841 [Source:MGI Symbol;Acc:MGI:3801860]	1	74902371	74907653	1	C4	74902371	74907653	74902371	517	tsl3	GENCODE basic	1	1	KNOWN	KNOWN	havana	havana	antisense	antisense	52.02	1	MGI transcript name	Gm15841-001	MGI Symbol	Gm15841
TCONS_00002069	ENSMUST00000164097	Ihh	TCONS_00002069	XLOC_000731	Ihh	1:74945210-74951672	NCD	HFD	OK	0.320295	0.437608	0.450237	0.55072	0.37185	0.998081	no	0.378951	ENSMUSG00000006538	ENSMUST00000164097	ENSMUSP00000128056	Indian hedgehog [Source:MGI Symbol;Acc:MGI:96533]	1	74945315	74951672	-1	C4	74945315	74951672	74951672	2468	tsl1	GENCODE basic	2	10	KNOWN	KNOWN	ensembl_havana	ensembl_havana	protein_coding	protein_coding	59.37	2	MGI transcript name	Ihh-001	MGI Symbol	Ihh
TCONS_00002070	ENSMUST00000189364	Ihh	TCONS_00002070	XLOC_000732	Ihh	1:74945210-74951672	NCD	HFD	OK	0.132594	0.244798	0.884582	1.0256	0.07425	0.753825	no	0.188696	ENSMUSG00000006538	ENSMUST00000189364		Indian hedgehog [Source:MGI Symbol;Acc:MGI:96533]	1	74945315	74951672	-1	C4	74947724	74951442	74951442	1385	tsl1		1	10	KNOWN	KNOWN	havana	ensembl_havana	retained_intron	protein_coding	59.37	2	MGI transcript name	Ihh-002	MGI Symbol	Ihh
TCONS_00002071	ENSMUST00000194616	Gm37744	TCONS_00002071	XLOC_000733	Gm37744	1:74954251-74955841	NCD	HFD	NOTEST	0	0.0062428	inf	0	1	1	no	0.0031214	ENSMUSG00000103145	ENSMUST00000194616		predicted gene, 37744 [Source:MGI Symbol;Acc:MGI:5610972]	1	74954252	74955841	1	C4	74954252	74955841	74954252	1590	tslNA	GENCODE basic	1	1	KNOWN	KNOWN	havana	havana	TEC	TEC	41.38	1	MGI transcript name	Gm37744-001	MGI Symbol	Gm37744
TCONS_00002072	ENSMUST00000152855	Nhej1	TCONS_00002072	XLOC_000734	Nhej1	1:74963532-75046957	NCD	HFD	OK	0.242028	0.209547	-0.2079	-0.309819	0.5819	0.998081	no	0.225788	ENSMUSG00000026162	ENSMUST00000152855	ENSMUSP00000116797	nonhomologous end-joining factor 1 [Source:MGI Symbol;Acc:MGI:1922820]	1	74967139	75125200	-1	C4	74967139	75046639	75046639	1053	tsl1	GENCODE basic	1	7	KNOWN	KNOWN	ensembl_havana	ensembl_havana	protein_coding	protein_coding	44.02	2	MGI transcript name	Nhej1-001	MGI Symbol	Nhej1
TCONS_00002073	ENSMUST00000152855	Nhej1	TCONS_00002073	XLOC_000735	Nhej1	1:74963532-75046957	NCD	HFD	OK	0.210767	0.210502	-0.00181191	-0.0014135	0.9857	0.998081	no	0.210635	ENSMUSG00000026162	ENSMUST00000152855	ENSMUSP00000116797	nonhomologous end-joining factor 1 [Source:MGI Symbol;Acc:MGI:1922820]	1	74967139	75125200	-1	C4	74967139	75046639	75046639	1053	tsl1	GENCODE basic	1	7	KNOWN	KNOWN	ensembl_havana	ensembl_havana	protein_coding	protein_coding	44.02	2	MGI transcript name	Nhej1-001	MGI Symbol	Nhej1
TCONS_00002074	ENSMUST00000152855	Nhej1	TCONS_00002074	XLOC_000736	Nhej1	1:74963532-75046957	NCD	HFD	OK	1.70244	2.3391	0.458349	0.21763	0.72985	0.998081	no	2.02077	ENSMUSG00000026162	ENSMUST00000152855	ENSMUSP00000116797	nonhomologous end-joining factor 1 [Source:MGI Symbol;Acc:MGI:1922820]	1	74967139	75125200	-1	C4	74967139	75046639	75046639	1053	tsl1	GENCODE basic	1	7	KNOWN	KNOWN	ensembl_havana	ensembl_havana	protein_coding	protein_coding	44.02	2	MGI transcript name	Nhej1-001	MGI Symbol	Nhej1
TCONS_00002075	-	-	TCONS_00002075	XLOC_000737	-	1:75122811-75124949	NCD	HFD	OK	0.199036	0.208015	0.0636591	0.0788638	0.8878	0.998081	no	0.203525
TCONS_00002076	ENSMUST00000190240	Fam134a	TCONS_00002076	XLOC_000738	Fam134a	1:75125540-75150523	NCD	HFD	NOTEST	0.0751718	0.0350729	-1.09984	0	1	1	no	0.0551224	ENSMUSG00000049339	ENSMUST00000190240	ENSMUSP00000139410	family with sequence similarity 134, member A [Source:MGI Symbol;Acc:MGI:2388278]	1	75142778	75147913	1	C4	75142794	75147909	75142794	2438	tsl1	GENCODE basic	6	16	KNOWN	KNOWN	havana	ensembl_havana	protein_coding	protein_coding	52.76	8	MGI transcript name	Fam134a-002	MGI Symbol	Fam134a
TCONS_00002089	ENSMUST00000162768	Zfand2b	TCONS_00002089	XLOC_000739	Zfand2b	1:75168645-75171629	NCD	HFD	OK	0.233727	0.755991	1.69354	0.440531	0.5253	0.998081	no	0.494859	ENSMUSG00000026197	ENSMUST00000162768	ENSMUSP00000124552	zinc finger, AN1 type domain 2B [Source:MGI Symbol;Acc:MGI:1916068]	1	75168646	75171629	1	C4	75168646	75170752	75168646	735	tsl5		7	12	KNOWN	KNOWN	havana	ensembl_havana	protein_coding	protein_coding	53.52	9	MGI transcript name	Zfand2b-002	MGI Symbol	Zfand2b
TCONS_00002104	ENSMUST00000151887	Ankzf1	TCONS_00002104	XLOC_000740	Ankzf1	1:75171716-75219865	NCD	HFD	NOTEST	1.12829e-67	0.0239413	217.011	0	1	1	no	0.0119706	ENSMUSG00000026199	ENSMUST00000151887		ankyrin repeat and zinc finger domain containing 1 [Source:MGI Symbol;Acc:MGI:1098746]	1	75192151	75199387	1	C4	75192151	75195084	75192151	2259	tsl2		8	17	KNOWN	KNOWN	havana	ensembl_havana	retained_intron	protein_coding	47.69	8	MGI transcript name	Ankzf1-002	MGI Symbol	Ankzf1
TCONS_00002117	ENSMUST00000027401	Stk16	TCONS_00002117	XLOC_000741	Stk16	1:75171716-75219865	NCD	HFD	NOTEST	0.0559174	0.0330868	-0.757043	0	1	1	no	0.0445021	ENSMUSG00000026201	ENSMUST00000027401	ENSMUSP00000027401	serine/threonine kinase 16 [Source:MGI Symbol;Acc:MGI:1313271]	1	75210838	75215606	1	C4	75210838	75215606	75210838	2876	tsl1	GENCODE basic	10	12	KNOWN	KNOWN	ensembl_havana	ensembl_havana	protein_coding	protein_coding	51.58	16	MGI transcript name	Stk16-001	MGI Symbol	Stk16
TCONS_00002137	ENSMUST00000188931	Dnajb2	TCONS_00002137	XLOC_000742	Dnajb2	1:75236405-75514283	NCD	HFD	OK	1.58813	1.17987	-0.4287	-0.323557	0.571	0.998081	no	1.384	ENSMUSG00000026203	ENSMUST00000188931	ENSMUSP00000140566	DnaJ heat shock protein family (Hsp40) member B2 [Source:MGI Symbol;Acc:MGI:1928739]	1	75236406	75245692	1	C4	75236406	75245688	75236406	3066	tsl1	GENCODE basic	6	16	KNOWN	KNOWN	havana	ensembl_havana	protein_coding	protein_coding	52.02	12	MGI transcript name	Dnajb2-001	MGI Symbol	Dnajb2
TCONS_00002154	ENSMUST00000191154	Gm28294	TCONS_00002154	XLOC_000743	Gm28294	1:75236405-75514283	NCD	HFD	NOTEST	0	0	0	0	1	1	no	0	ENSMUSG00000101840	ENSMUST00000191154		predicted gene 28294 [Source:MGI Symbol;Acc:MGI:5579000]	1	75252322	75257427	1	C4	75252322	75257427	75252322	386	tsl2	GENCODE basic	1	1	KNOWN	KNOWN	havana	havana	antisense	antisense	52.82	1	MGI transcript name	Gm28294-001	MGI Symbol	Gm28294
TCONS_00002155	ENSMUST00000191531	Gm28902	TCONS_00002155	XLOC_000744	Gm28902	1:75236405-75514283	NCD	HFD	NOTEST	0	0	0	0	1	1	no	0	ENSMUSG00000100556	ENSMUST00000191531		predicted gene 28902 [Source:MGI Symbol;Acc:MGI:5579608]	1	75272605	75275652	1	C4	75272605	75275652	75272605	215	tsl5	GENCODE basic	1	1	KNOWN	KNOWN	havana	havana	antisense	antisense	46.69	1	MGI transcript name	Gm28902-001	MGI Symbol	Gm28902
TCONS_00002156	ENSMUST00000027409	Des	TCONS_00002156	XLOC_000745	Des	1:75236405-75514283	NCD	HFD	OK	0.908982	1.00005	0.137746	0.0817052	0.8896	0.998081	no	0.954516	ENSMUSG00000026208	ENSMUST00000027409	ENSMUSP00000027409	desmin [Source:MGI Symbol;Acc:MGI:94885]	1	75360329	75368579	1	C4	75360329	75368579	75360329	3028	tsl1	GENCODE basic	9	9	KNOWN	KNOWN	ensembl_havana	ensembl_havana	protein_coding	protein_coding	52.59	3	MGI transcript name	Des-001	MGI Symbol	Des
TCONS_00002160	ENSMUST00000087122	Speg	TCONS_00002160	XLOC_000746	Speg	1:75236405-75514283	NCD	HFD	NOTEST	0.00202444	6.2437e-16	-41.5602	0	1	1	no	0.00101222	ENSMUSG00000026207	ENSMUST00000087122	ENSMUSP00000084361	SPEG complex locus [Source:MGI Symbol;Acc:MGI:109282]	1	75375297	75432320	1	C4	75375297	75432320	75375297	10801	tsl1	GENCODE basic	11	16	KNOWN	KNOWN	ensembl_havana	ensembl_havana	protein_coding	protein_coding	53.54	15	MGI transcript name	Speg-001	MGI Symbol	Speg
TCONS_00002177	ENSMUST00000037796	Gmppa	TCONS_00002177	XLOC_000747	Gmppa	1:75236405-75514283	NCD	HFD	OK	7.59961	8.45742	0.154293	0.178692	0.75165	0.998081	no	8.02851	ENSMUSG00000033021	ENSMUST00000037796	ENSMUSP00000035564	GDP-mannose pyrophosphorylase A [Source:MGI Symbol;Acc:MGI:1916330]	1	75435930	75443179	1	C4	75435930	75443174	75435930	1539	tsl1	GENCODE basic	13	16	KNOWN	KNOWN	ensembl_havana	ensembl_havana	protein_coding	protein_coding	53.12	13	MGI transcript name	Gmppa-001	MGI Symbol	Gmppa
TCONS_00002202	ENSMUST00000113577	Asic4	TCONS_00002202	XLOC_000748	Asic4	1:75236405-75514283	NCD	HFD	NOTEST	3.53079e-14	1.7994e-23	-30.8698	0	1	1	no	1.7654e-14	ENSMUSG00000033007	ENSMUST00000113577	ENSMUSP00000109207	acid-sensing (proton-gated) ion channel family member 4 [Source:MGI Symbol;Acc:MGI:2652846]	1	75450436	75474343	1	C4	75450436	75474340	75450436	2667	tsl5	GENCODE basic	7	15	KNOWN	KNOWN	havana	ensembl_havana	protein_coding	protein_coding	53.47	2	MGI transcript name	Asic4-002	MGI Symbol	Asic4
TCONS_00002204	ENSMUST00000113575	Tmem198	TCONS_00002204	XLOC_000749	Tmem198	1:75236405-75514283	NCD	HFD	NOTEST	0.0080075	0.020157	1.33186	0	1	1	no	0.0140823	ENSMUSG00000051703	ENSMUST00000113575	ENSMUSP00000109205	transmembrane protein 198 [Source:MGI Symbol;Acc:MGI:2443133]	1	75479532	75485705	1	C4	75479532	75485693	75479532	2185	tsl1	GENCODE basic	8	14	KNOWN	KNOWN	ensembl_havana	ensembl_havana	protein_coding	protein_coding	54.31	4	MGI transcript name	Tmem198-001	MGI Symbol	Tmem198
TCONS_00002210	ENSMUST00000037330	Inha	TCONS_00002210	XLOC_000750	Inha	1:75236405-75514283	NCD	HFD	NOTEST	0	0	0	0	1	1	no	0	ENSMUSG00000032968	ENSMUST00000037330	ENSMUSP00000040310	inhibin alpha [Source:MGI Symbol;Acc:MGI:96569]	1	75507077	75510366	1	C4	75507077	75510366	75507077	1475	tsl1	GENCODE basic	4	4	KNOWN	KNOWN	ensembl_havana	ensembl_havana	protein_coding	protein_coding	53.5	1	MGI transcript name	Inha-001	MGI Symbol	Inha
TCONS_00002211	ENSMUST00000027414	Stk11ip	TCONS_00002211	XLOC_000751	Stk11ip	1:75521528-75537335	NCD	HFD	NOTEST	7.83512e-06	0.0180035	11.166	0	1	1	no	0.00900567	ENSMUSG00000026213	ENSMUST00000027414	ENSMUSP00000027414	serine/threonine kinase 11 interacting protein [Source:MGI Symbol;Acc:MGI:1918978]	1	75521529	75537335	1	C4	75521529	75537335	75521529	4458	tsl1	GENCODE basic	15	15	KNOWN	KNOWN	ensembl_havana	ensembl_havana	protein_coding	protein_coding	51.35	9	MGI transcript name	Stk11ip-001	MGI Symbol	Stk11ip
TCONS_00002223	ENSMUST00000118933	Gm15183	TCONS_00002223	XLOC_000752	Gm15183	1:75542210-75542558	NCD	HFD	NOTEST	0	0	0	0	1	1	no	0	ENSMUSG00000082059	ENSMUST00000118933		predicted gene 15183 [Source:MGI Symbol;Acc:MGI:3705481]	1	75542211	75542558	1	C4	75542211	75542558	75542211	348	tslNA	GENCODE basic	1	1	KNOWN	KNOWN	havana	havana	processed_pseudogene	processed_pseudogene	45.11	1	MGI transcript name	Gm15183-001	MGI Symbol	Gm15183
TCONS_00002224	ENSMUST00000124341	Slc4a3	TCONS_00002224	XLOC_000753	Slc4a3	1:75546265-75562172	NCD	HFD	NOTEST	1.261e-09	0.00101779	19.6224	0	1	1	no	0.000508896	ENSMUSG00000006576	ENSMUST00000124341	ENSMUSP00000116747	solute carrier family 4 (anion exchanger), member 3 [Source:MGI Symbol;Acc:MGI:109350]	1	75546266	75562172	1	C4	75546266	75562172	75546266	7182	tsl1	GENCODE basic	7	16	KNOWN	KNOWN	ensembl_havana	ensembl_havana	protein_coding	protein_coding	55.79	12	MGI transcript name	Slc4a3-001	MGI Symbol	Slc4a3
TCONS_00002239	ENSMUST00000117745	Gm15180	TCONS_00002239	XLOC_000754	Gm15180	1:75568082-75568574	NCD	HFD	NOTEST	0	0	0	0	1	1	no	0	ENSMUSG00000083244	ENSMUST00000117745		predicted gene 15180 [Source:MGI Symbol;Acc:MGI:3705360]	1	75568083	75568574	1	C4	75568083	75568574	75568083	492	tslNA	GENCODE basic	1	1	KNOWN	KNOWN	havana	havana	processed_pseudogene	processed_pseudogene	50	1	MGI transcript name	Gm15180-001	MGI Symbol	Gm15180
TCONS_00002240	ENSMUST00000120832	Gm15182	TCONS_00002240	XLOC_000755	Gm15182	1:75624653-75626329	NCD	HFD	NOTEST	0	0	0	0	1	1	no	0	ENSMUSG00000082528	ENSMUST00000120832		predicted gene 15182 [Source:MGI Symbol;Acc:MGI:3705533]	1	75624654	75626329	1	C4	75624654	75626329	75624654	1676	tslNA	GENCODE basic	1	1	KNOWN	KNOWN	havana	havana	processed_pseudogene	processed_pseudogene	40.69	1	MGI transcript name	Gm15182-001	MGI Symbol	Gm15182
TCONS_00002241	ENSMUST00000121823	Gm5257	TCONS_00002241	XLOC_000756	Gm5257	1:75636389-75637179	NCD	HFD	NOTEST	0	0	0	0	1	1	no	0	ENSMUSG00000082012	ENSMUST00000121823		predicted gene 5257 [Source:MGI Symbol;Acc:MGI:3647791]	1	75636390	75637179	1	C4	75636390	75637179	75636390	790	tslNA	GENCODE basic	1	1	KNOWN	KNOWN	havana	havana	processed_pseudogene	processed_pseudogene	52.66	1	MGI transcript name	Gm5257-001	MGI Symbol	Gm5257
TCONS_00002242	ENSMUST00000185857	Gm29069	TCONS_00002242	XLOC_000757	Gm29069	1:76420691-76528422	NCD	HFD	NOTEST	0	0	0	0	1	1	no	0	ENSMUSG00000100827	ENSMUST00000185857		predicted gene 29069 [Source:MGI Symbol;Acc:MGI:5579775]	1	76420692	76528422	1	C4	76420692	76528422	76420692	675	tsl3	GENCODE basic	1	1	KNOWN	KNOWN	havana	havana	lincRNA	lincRNA	39.59	1	MGI transcript name	Gm29069-001	MGI Symbol	Gm29069
TCONS_00002243	ENSMUST00000190362	Gm17751	TCONS_00002243	XLOC_000758	Gm17751	1:76420691-76528422	NCD	HFD	NOTEST	0	0	0	0	1	1	no	0	ENSMUSG00000100553	ENSMUST00000190362		predicted gene, 17751 [Source:MGI Symbol;Acc:MGI:5009832]	1	76489133	76502028	1	C4	76489133	76501444	76489133	1604	tsl1		6	6	KNOWN	KNOWN	havana	havana	lincRNA	lincRNA	38.09	2	MGI transcript name	Gm17751-001	MGI Symbol	Gm17751
TCONS_00002245	ENSMUST00000183584	Mir6343	TCONS_00002245	XLOC_000759	Mir6343	1:76420691-76528422	NCD	HFD	NOTEST	0	0	0	0	1	1	no	0	ENSMUSG00000098611	ENSMUST00000183584		microRNA 6343 [Source:MGI Symbol;Acc:MGI:5530686]	1	76509560	76509643	1	C4	76509560	76509643	76509560	84	tslNA	GENCODE basic	1	1	KNOWN	KNOWN	mirbase	mirbase	miRNA	miRNA	42.86	1	MGI transcript name	Mir6343-201	MGI Symbol	Mir6343
TCONS_00002246	ENSMUST00000158701	Gm25974	TCONS_00002246	XLOC_000760	Gm25974	1:77143226-77146992	NCD	HFD	NOTEST	0	0	0	0	1	1	no	0	ENSMUSG00000089326	ENSMUST00000158701		predicted gene, 25974 [Source:MGI Symbol;Acc:MGI:5455751]	1	77144753	77144846	1	C4	77144753	77144846	77144753	94	tslNA	GENCODE basic	1	1	KNOWN	KNOWN	ensembl	ensembl	rRNA	rRNA	51.06	1	MGI transcript name	Gm25974-201	MGI Symbol	Gm25974
TCONS_00002247	ENSMUST00000189147	Gm28386	TCONS_00002247	XLOC_000761	Gm28386	1:77515279-77517128	NCD	HFD	NOTEST	0	0	0	0	1	1	no	0	ENSMUSG00000101849	ENSMUST00000189147		predicted gene 28386 [Source:MGI Symbol;Acc:MGI:5579092]	1	77515280	77517128	1	C4	77515280	77517128	77515280	1849	tslNA	GENCODE basic	1	1	KNOWN	KNOWN	havana	havana	lincRNA	lincRNA	55.81	1	MGI transcript name	Gm28386-001	MGI Symbol	Gm28386
TCONS_00002248	ENSMUST00000185671	Gm28385	TCONS_00002248	XLOC_000762	Gm28385	1:77570671-77570963	NCD	HFD	NOTEST	0	0	0	0	1	1	no	0	ENSMUSG00000101506	ENSMUST00000185671		predicted gene 28385 [Source:MGI Symbol;Acc:MGI:5579091]	1	77570672	77570963	1	C4	77570672	77570963	77570672	292	tslNA	GENCODE basic	1	1	KNOWN	KNOWN	havana	havana	processed_pseudogene	processed_pseudogene	47.26	1	MGI transcript name	Gm28385-001	MGI Symbol	Gm28385
TCONS_00002249	ENSMUST00000036172	Sgpp2	TCONS_00002249	XLOC_000763	Sgpp2	1:78310344-78488897	NCD	HFD	NOTEST	0.18787	0.130404	-0.526741	0	1	1	no	0.159137	ENSMUSG00000032908	ENSMUST00000036172	ENSMUSP00000036656	sphingosine-1-phosphate phosphotase 2 [Source:MGI Symbol;Acc:MGI:3589109]	1	78310345	78420289	1	C4	78310345	78420289	78310345	4002	tsl1	GENCODE basic	9	9	KNOWN	KNOWN	ensembl_havana	ensembl_havana	protein_coding	protein_coding	44.37	1	MGI transcript name	Sgpp2-001	MGI Symbol	Sgpp2
TCONS_00002250	ENSMUST00000191857	Gm37884	TCONS_00002250	XLOC_000764	Gm37884	1:78310344-78488897	NCD	HFD	NOTEST	0	0	0	0	1	1	no	0	ENSMUSG00000102945	ENSMUST00000191857		predicted gene, 37884 [Source:MGI Symbol;Acc:MGI:5611112]	1	78375614	78376431	1	C4	78375614	78376431	78375614	818	tslNA	GENCODE basic	1	1	KNOWN	KNOWN	havana	havana	TEC	TEC	44.5	1	MGI transcript name	Gm37884-001	MGI Symbol	Gm37884
TCONS_00002251	ENSMUST00000186625	Gm28995	TCONS_00002251	XLOC_000765	Gm28995	1:78310344-78488897	NCD	HFD	OK	0.512135	0.513781	0.00462813	0.011547	0.9844	0.998081	no	0.512958	ENSMUSG00000101798	ENSMUST00000186625		predicted gene 28995 [Source:MGI Symbol;Acc:MGI:5579701]	1	78433352	78433612	1	C4	78433352	78433612	78433352	261	tslNA	GENCODE basic	1	1	KNOWN	KNOWN	havana	havana	unprocessed_pseudogene	unprocessed_pseudogene	41.76	1	MGI transcript name	Gm28995-001	MGI Symbol	Gm28995
TCONS_00002253	ENSMUST00000134947	Mogat1	TCONS_00002253	XLOC_000766	Mogat1	1:78497025-78538173	NCD	HFD	NOTEST	0.0295034	0.0559989	0.924516	0	1	1	no	0.0427512	ENSMUSG00000012187	ENSMUST00000134947	ENSMUSP00000116178	monoacylglycerol O-acyltransferase 1 [Source:MGI Symbol;Acc:MGI:1915643]	1	78510991	78538173	1	C4	78510991	78527695	78510991	796	tsl5		7	13	KNOWN	KNOWN	havana	ensembl_havana	protein_coding	protein_coding	45.41	6	MGI transcript name	Mogat1-002	MGI Symbol	Mogat1
TCONS_00002261	ENSMUST00000186132	Gm29611	TCONS_00002261	XLOC_000767	Gm29611	1:78615466-78620165	NCD	HFD	NOTEST	0	0	0	0	1	1	no	0	ENSMUSG00000100562	ENSMUST00000186132		predicted gene 29611 [Source:MGI Symbol;Acc:MGI:5580317]	1	78615467	78620165	1	C4	78615467	78620165	78615467	1011	tsl5	GENCODE basic	1	1	KNOWN	KNOWN	havana	havana	lincRNA	lincRNA	42.73	1	MGI transcript name	Gm29611-001	MGI Symbol	Gm29611
TCONS_00002262	ENSMUST00000035779	Acsl3	TCONS_00002262	XLOC_000768	Acsl3	1:78657824-78707743	NCD	HFD	OK	0.278799	0.480643	0.785737	0.45606	0.4321	0.998081	no	0.379721	ENSMUSG00000032883	ENSMUST00000035779	ENSMUSP00000045291	acyl-CoA synthetase long-chain family member 3 [Source:MGI Symbol;Acc:MGI:1921455]	1	78657825	78707743	1	C4	78657825	78707743	78657825	3950	tsl1	GENCODE basic	14	15	KNOWN	KNOWN	ensembl_havana	ensembl_havana	protein_coding	protein_coding	42.55	7	MGI transcript name	Acsl3-001	MGI Symbol	Acsl3
TCONS_00002273	ENSMUST00000191249	Gm6159	TCONS_00002273	XLOC_000769	Gm6159	1:78783135-78784859	NCD	HFD	OK	0.277378	0.270467	-0.0364007	-0.0371402	0.9592	0.998081	no	0.273923	ENSMUSG00000099377	ENSMUST00000191249		predicted gene 6159 [Source:MGI Symbol;Acc:MGI:3644323]	1	78783136	78784859	-1	C4	78783136	78784859	78784859	1724	tslNA	GENCODE basic	1	1	KNOWN	KNOWN	havana	havana	processed_pseudogene	processed_pseudogene	48.03	1	MGI transcript name	Gm6159-001	MGI Symbol	Gm6159
TCONS_00002274	ENSMUST00000057262	Kcne4	TCONS_00002274	XLOC_000770	Kcne4	1:78791622-79224511	NCD	HFD	NOTEST	0.0241578	0.0264367	0.13005	0	1	1	no	0.0252973	ENSMUSG00000047330	ENSMUST00000057262	ENSMUSP00000055415	potassium voltage-gated channel, Isk-related subfamily, gene 4 [Source:MGI Symbol;Acc:MGI:1891125]	1	78816758	78820028	1	C4	78816758	78820028	78816758	2657	tsl1	GENCODE basic	7	8	KNOWN	KNOWN	ensembl_havana	ensembl_havana	protein_coding	protein_coding	47.2	2	MGI transcript name	Kcne4-001	MGI Symbol	Kcne4
TCONS_00002276	ENSMUST00000186681	Gm29187	TCONS_00002276	XLOC_000771	Gm29187	1:78791622-79224511	NCD	HFD	NOTEST	0	0	0	0	1	1	no	0	ENSMUSG00000101324	ENSMUST00000186681		predicted gene 29187 [Source:MGI Symbol;Acc:MGI:5579893]	1	78821258	78822652	1	C4	78821258	78822652	78821258	689	tsl3	GENCODE basic	1	1	KNOWN	KNOWN	havana	havana	lincRNA	lincRNA	48.89	1	MGI transcript name	Gm29187-001	MGI Symbol	Gm29187
TCONS_00002277	ENSMUST00000049117	Gm5830	TCONS_00002277	XLOC_000772	Gm5830	1:78791622-79224511	NCD	HFD	OK	0.661936	0.242779	-1.44705	-0.846392	0.16765	0.998081	no	0.452357	ENSMUSG00000072978	ENSMUST00000049117		predicted pseudogene 5830 [Source:MGI Symbol;Acc:MGI:3647375]	1	78967637	78968079	-1	C4	78967637	78968079	78968079	443	tslNA	GENCODE basic	6	3	KNOWN	KNOWN	havana	havana	processed_pseudogene	processed_pseudogene	51.24	1	MGI transcript name	Gm5830-001	MGI Symbol	Gm5830
TCONS_00002278	ENSMUST00000162342	Ap1s3	TCONS_00002278	XLOC_000773	Ap1s3	1:79606875-79671972	NCD	HFD	OK	0.29955	0.388354	0.374574	0.532248	0.36095	0.998081	no	0.343952	ENSMUSG00000054702	ENSMUST00000162342	ENSMUSP00000125268	adaptor-related protein complex AP-1, sigma 3 [Source:MGI Symbol;Acc:MGI:1891304]	1	79606876	79671972	-1	C4	79606876	79671972	79671972	2876	tsl1	GENCODE basic	7	14	KNOWN	KNOWN	ensembl_havana	ensembl_havana	protein_coding	protein_coding	42.51	3	MGI transcript name	Ap1s3-001	MGI Symbol	Ap1s3
TCONS_00002279	-	-	TCONS_00002279	XLOC_000774	-	1:79696468-79698552	NCD	HFD	OK	0.206757	0.134135	-0.624251	-0.715278	0.22355	0.998081	no	0.170446
TCONS_00002280	ENSMUST00000113512	Wdfy1	TCONS_00002280	XLOC_000775	Wdfy1	1:79699036-79781445	NCD	HFD	OK	1.21471	1.52187	0.325238	0.921731	0.10995	0.903422	no	1.36829	ENSMUSG00000073643	ENSMUST00000113512	ENSMUSP00000109140	WD repeat and FYVE domain containing 1 [Source:MGI Symbol;Acc:MGI:1916618]	1	79702262	79776143	-1	C4	79702262	79761769	79761769	4551	tsl1	GENCODE basic	7	11	KNOWN	KNOWN	ensembl_havana	ensembl_havana	protein_coding	protein_coding	43.98	14	MGI transcript name	Wdfy1-001	MGI Symbol	Wdfy1
TCONS_00002282	ENSMUST00000193178	Gm10555	TCONS_00002282	XLOC_000776	Gm10555	1:79699036-79781445	NCD	HFD	NOTEST	0	0	0	0	1	1	no	0	ENSMUSG00000104497	ENSMUST00000193178		predicted gene 10555 [Source:MGI Symbol;Acc:MGI:3642807]	1	79762717	79764507	1	C4	79762717	79764507	79762717	1791	tslNA	GENCODE basic	1	1	KNOWN	KNOWN	havana	havana	TEC	TEC	44.95	1	MGI transcript name	Gm10555-001	MGI Symbol	Gm10555
TCONS_00002283	ENSMUST00000027464	Mrpl44	TCONS_00002283	XLOC_000777	Mrpl44	1:79699036-79781445	NCD	HFD	OK	6.81973	6.21703	-0.133488	-0.181993	0.7506	0.998081	no	6.51838	ENSMUSG00000026248	ENSMUST00000027464	ENSMUSP00000027464	mitochondrial ribosomal protein L44 [Source:MGI Symbol;Acc:MGI:1916413]	1	79776018	79781445	1	C4	79776018	79781445	79776018	1424	tsl1	GENCODE basic	8	9	KNOWN	KNOWN	ensembl_havana	ensembl_havana	protein_coding	protein_coding	43.57	2	MGI transcript name	Mrpl44-001	MGI Symbol	Mrpl44
TCONS_00002285	ENSMUST00000027467	Serpine2	TCONS_00002285	XLOC_000778	Serpine2	1:79794196-79861180	NCD	HFD	OK	2.59004	0.692082	-1.90396	-1.73664	0.00885	0.202113	no	1.64106	ENSMUSG00000026249	ENSMUST00000027467	ENSMUSP00000027467	serine (or cysteine) peptidase inhibitor, clade E, member 2 [Source:MGI Symbol;Acc:MGI:101780]	1	79794197	79861180	-1	C4	79794197	79858696	79858696	2210	tsl1	GENCODE basic	10	10	KNOWN	KNOWN	ensembl_havana	ensembl_havana	protein_coding	protein_coding	44.61	6	MGI transcript name	Serpine2-001	MGI Symbol	Serpine2
TCONS_00002286	ENSMUST00000190355	Gm28071	TCONS_00002286	XLOC_000779	Gm28071	1:79957579-79958057	NCD	HFD	NOTEST	0	0	0	0	1	1	no	0	ENSMUSG00000100397	ENSMUST00000190355		predicted gene 28071 [Source:MGI Symbol;Acc:MGI:5578777]	1	79957580	79958057	1	C4	79957580	79958057	79957580	478	tslNA	GENCODE basic	1	1	KNOWN	KNOWN	havana	havana	processed_pseudogene	processed_pseudogene	52.93	1	MGI transcript name	Gm28071-001	MGI Symbol	Gm28071
TCONS_00002287	ENSMUST00000186421	Gm28058	TCONS_00002287	XLOC_000780	Gm28058	1:80098621-80098885	NCD	HFD	NOTEST	0	0	0	0	1	1	no	0	ENSMUSG00000099753	ENSMUST00000186421		predicted gene 28058 [Source:MGI Symbol;Acc:MGI:5578764]	1	80098622	80098885	1	C5	80098622	80098885	80098622	264	tslNA	GENCODE basic	1	1	KNOWN	KNOWN	havana	havana	processed_pseudogene	processed_pseudogene	47.73	1	MGI transcript name	Gm28058-001	MGI Symbol	Gm28058
TCONS_00002288	ENSMUST00000179111	Gm23934	TCONS_00002288	XLOC_000781	Gm23934	1:80135465-80135572	NCD	HFD	NOTEST	0	0	0	0	1	1	no	0	ENSMUSG00000096297	ENSMUST00000179111		predicted gene, 23934 [Source:MGI Symbol;Acc:MGI:5453711]	1	80135466	80135572	1	C5	80135466	80135572	80135466	107	tslNA	GENCODE basic	1	1	KNOWN	KNOWN	ensembl	ensembl	snRNA	snRNA	45.79	1	MGI transcript name	Gm23934-201	MGI Symbol	Gm23934
TCONS_00002289	ENSMUST00000191325	9830004L10Rik	TCONS_00002289	XLOC_000782	9830004L10Rik	1:80184718-80192073	NCD	HFD	NOTEST	0	0	0	0	1	1	no	0	ENSMUSG00000099552	ENSMUST00000191325		RIKEN cDNA 9830004L10 gene [Source:MGI Symbol;Acc:MGI:3642808]	1	80184719	80192073	1	C5	80184719	80192028	80184719	2156	tsl1		1	1	KNOWN	KNOWN	havana	havana	lincRNA	lincRNA	40.41	3	MGI transcript name	9830004L10Rik-001	MGI Symbol	9830004L10Rik
TCONS_00002292	ENSMUST00000191452	2310015K22Rik	TCONS_00002292	XLOC_000783	2310015K22Rik	1:80225043-80228792	NCD	HFD	NOTEST	0	0	0	0	1	1	no	0	ENSMUSG00000101257	ENSMUST00000191452		RIKEN cDNA 2310015K22 gene [Source:MGI Symbol;Acc:MGI:1916815]	1	80225044	80228792	1	C5	80225044	80228792	80225044	1461	tsl1	GENCODE basic	1	1	KNOWN	KNOWN	havana	havana	lincRNA	lincRNA	42.54	1	MGI transcript name	2310015K22Rik-001	MGI Symbol	2310015K22Rik
TCONS_00002293	-	-	TCONS_00002293	XLOC_000784	-	1:80257430-80258570	NCD	HFD	NOTEST	0.146729	0.0768354	-0.933309	0	1	1	no	0.111782
TCONS_00002294	ENSMUST00000163119	Cul3	TCONS_00002294	XLOC_000785	Cul3	1:80258986-80340900	NCD	HFD	OK	1.2226	1.19542	-0.0324343	-0.0964905	0.8666	0.998081	no	1.20901	ENSMUSG00000004364	ENSMUST00000163119	ENSMUSP00000130738	cullin 3 [Source:MGI Symbol;Acc:MGI:1347360]	1	80264923	80340480	-1	C5	80264923	80340480	80340480	4709	tsl1	GENCODE basic	7	14	KNOWN	KNOWN	ensembl_havana	ensembl_havana	protein_coding	protein_coding	35.79	6	MGI transcript name	Cul3-001	MGI Symbol	Cul3
TCONS_00002295	ENSMUST00000187121	Gm29125	TCONS_00002295	XLOC_000786	Gm29125	1:80382821-80386251	NCD	HFD	NOTEST	0.00222875	0.00229789	0.0440808	0	1	1	no	0.00226332	ENSMUSG00000101722	ENSMUST00000187121		predicted gene 29125 [Source:MGI Symbol;Acc:MGI:5579831]	1	80382822	80386251	1	C5	80382822	80386251	80382822	3220	tsl1	GENCODE basic	1	1	KNOWN	KNOWN	havana	havana	lincRNA	lincRNA	47.81	1	MGI transcript name	Gm29125-001	MGI Symbol	Gm29125
TCONS_00002296	ENSMUST00000187497	1700016L21Rik	TCONS_00002296	XLOC_000787	1700016L21Rik	1:80445931-80479867	NCD	HFD	NOTEST	0	0	0	0	1	1	no	0	ENSMUSG00000101483	ENSMUST00000187497		RIKEN cDNA 1700016L21 gene [Source:MGI Symbol;Acc:MGI:1919458]	1	80445932	80479867	1	C5	80445932	80475660	80445932	394	tsl1	GENCODE basic	1	1	KNOWN	KNOWN	havana	havana	antisense	antisense	39.07	2	MGI transcript name	1700016L21Rik-001	MGI Symbol	1700016L21Rik
TCONS_00002298	ENSMUST00000188657	Gm28066	TCONS_00002298	XLOC_000788	Gm28066	1:80949425-80949897	NCD	HFD	NOTEST	0	0	0	0	1	1	no	0	ENSMUSG00000099918	ENSMUST00000188657		predicted gene 28066 [Source:MGI Symbol;Acc:MGI:5578772]	1	80949426	80949897	1	C5	80949426	80949897	80949426	472	tslNA	GENCODE basic	1	1	KNOWN	KNOWN	havana	havana	processed_pseudogene	processed_pseudogene	52.75	1	MGI transcript name	Gm28066-001	MGI Symbol	Gm28066
TCONS_00002299	ENSMUST00000123285	Nyap2	TCONS_00002299	XLOC_000789	Nyap2	1:81076949-81341764	NCD	HFD	NOTEST	0	0	0	0	1	1	no	0	ENSMUSG00000054976	ENSMUST00000123285	ENSMUSP00000122935	neuronal tyrosine-phophorylated phosphoinositide 3-kinase adaptor 2 [Source:MGI Symbol;Acc:MGI:2443135]	1	81076950	81341764	1	C5	81077583	81341764	81077583	7501	tsl1	GENCODE basic	1	14	KNOWN	KNOWN	havana	ensembl_havana	protein_coding	protein_coding	38.29	5	MGI transcript name	Nyap2-005	MGI Symbol	Nyap2
TCONS_00002308	ENSMUST00000117185	Gm5530	TCONS_00002308	XLOC_000790	Gm5530	1:81741984-81742969	NCD	HFD	OK	0.618765	0.741722	0.261487	0.251928	0.67155	0.998081	no	0.680244	ENSMUSG00000087008	ENSMUST00000117185		predicted gene 5530 [Source:MGI Symbol;Acc:MGI:3646374]	1	81741985	81742969	-1	C5	81741985	81742969	81742969	985	tslNA	GENCODE basic	1	4	KNOWN	KNOWN	havana	havana	processed_pseudogene	processed_pseudogene	50.76	1	MGI transcript name	Gm5530-001	MGI Symbol	Gm5530
TCONS_00002309	ENSMUST00000186198	Gm7516	TCONS_00002309	XLOC_000791	Gm7516	1:81797240-81797946	NCD	HFD	NOTEST	0	0	0	0	1	1	no	0	ENSMUSG00000100561	ENSMUST00000186198		predicted gene 7516 [Source:MGI Symbol;Acc:MGI:3643007]	1	81797241	81797946	1	C5	81797241	81797946	81797241	706	tslNA	GENCODE basic	1	1	KNOWN	KNOWN	havana	havana	processed_pseudogene	processed_pseudogene	56.09	1	MGI transcript name	Gm7516-001	MGI Symbol	Gm7516
TCONS_00002310	ENSMUST00000195065	Gm37114	TCONS_00002310	XLOC_000792	Gm37114	1:82105179-82106983	NCD	HFD	NOTEST	0	0	0	0	1	1	no	0	ENSMUSG00000103571	ENSMUST00000195065		predicted gene, 37114 [Source:MGI Symbol;Acc:MGI:5610342]	1	82105180	82106983	1	C5	82105180	82106983	82105180	1804	tslNA	GENCODE basic	1	1	KNOWN	KNOWN	havana	havana	TEC	TEC	39.41	1	MGI transcript name	Gm37114-001	MGI Symbol	Gm37114
TCONS_00002311	ENSMUST00000183462	Mir6344	TCONS_00002311	XLOC_000793	Mir6344	1:82131915-82132019	NCD	HFD	NOTEST	0	0	0	0	1	1	no	0	ENSMUSG00000098797	ENSMUST00000183462		microRNA 6344 [Source:MGI Symbol;Acc:MGI:5531222]	1	82131916	82132019	1	C5	82131916	82132019	82131916	104	tslNA	GENCODE basic	1	1	KNOWN	KNOWN	mirbase	mirbase	miRNA	miRNA	44.23	1	MGI transcript name	Mir6344-201	MGI Symbol	Mir6344
TCONS_00002312	ENSMUST00000023262	Gm9747	TCONS_00002312	XLOC_000794	Gm9747	1:82232827-82291642	NCD	HFD	OK	2.83533	1.56946	-0.853247	-2.97711	5e-05	0.00339298	yes	2.2024	ENSMUSG00000022591	ENSMUST00000023262	ENSMUSP00000023262	predicted gene 9747 [Source:MGI Symbol;Acc:MGI:3710571]	1	82233112	82235933	1	C5	82233112	82235933	82233112	2822	tslNA	GENCODE basic	5	5	KNOWN	KNOWN	ensembl	ensembl	protein_coding	protein_coding	41.57	1	MGI transcript name	Gm9747-201	MGI Symbol	Gm9747
TCONS_00002314	ENSMUST00000140020	Rhbdd1	TCONS_00002314	XLOC_000795	Rhbdd1	1:82316451-82586849	NCD	HFD	NOTEST	0.11423	0.0369434	-1.62855	0	1	1	no	0.0755867	ENSMUSG00000026142	ENSMUST00000140020	ENSMUSP00000137770	rhomboid domain containing 1 [Source:MGI Symbol;Acc:MGI:1924117]	1	82316452	82445366	1	C5	82339049	82445366	82339049	3687	tsl1	GENCODE basic	1	15	KNOWN	KNOWN	ensembl_havana	ensembl_havana	protein_coding	protein_coding	43.2	3	MGI transcript name	Rhbdd1-002	MGI Symbol	Rhbdd1
TCONS_00002319	ENSMUST00000194744	Gm19552	TCONS_00002319	XLOC_000796	Gm19552	1:82316451-82586849	NCD	HFD	NOTEST	0	0	0	0	1	1	no	0	ENSMUSG00000104493	ENSMUST00000194744		predicted gene, 19552 [Source:MGI Symbol;Acc:MGI:5011737]	1	82352217	82355049	1	C5	82352217	82355049	82352217	2833	tslNA	GENCODE basic	1	1	KNOWN	KNOWN	havana	havana	TEC	TEC	41.23	1	MGI transcript name	Gm19552-001	MGI Symbol	Gm19552
TCONS_00002320	ENSMUST00000141994	Col4a3	TCONS_00002320	XLOC_000797	Col4a3	1:82586920-82768461	NCD	HFD	NOTEST	0	0.00839513	inf	0	1	1	no	0.00419757	ENSMUSG00000079465	ENSMUST00000141994		collagen, type IV, alpha 3 [Source:MGI Symbol;Acc:MGI:104688]	1	82586921	82722059	1	C5	82586921	82642853	82586921	1926	tsl2		1	8	KNOWN	KNOWN	havana	ensembl_havana	retained_intron	protein_coding	41.61	4	MGI transcript name	Col4a3-004	MGI Symbol	Col4a3
TCONS_00002322	ENSMUST00000083121	n-R5s213	TCONS_00002322	XLOC_000798	n-R5s213	1:82586920-82768461	NCD	HFD	NOTEST	0	0	0	0	1	1	no	0	ENSMUSG00000065055	ENSMUST00000083121		nuclear encoded rRNA 5S 213 [Source:MGI Symbol;Acc:MGI:4422078]	1	82635013	82635110	1	C5	82635013	82635110	82635013	98	tslNA	GENCODE basic	1	1	KNOWN	KNOWN	ensembl	ensembl	rRNA	rRNA	56.12	1	MGI transcript name	n-R5s213-201	MGI Symbol	n-R5s213
TCONS_00002323	ENSMUST00000181720	C430014B12Rik	TCONS_00002323	XLOC_000799	C430014B12Rik	1:82586920-82768461	NCD	HFD	NOTEST	0.173403	0.124856	-0.473867	0	1	1	no	0.149129	ENSMUSG00000097564	ENSMUST00000181720		RIKEN cDNA C430014B12 gene [Source:MGI Symbol;Acc:MGI:2444820]	1	82691928	82725169	-1	C5	82691928	82725117	82725117	1001	tsl1	GENCODE basic	1	2	KNOWN	KNOWN	havana	havana	antisense	processed_transcript	40.63	3	MGI transcript name	C430014B12Rik-001	MGI Symbol	C430014B12Rik
TCONS_00002324	ENSMUST00000181720	C430014B12Rik	TCONS_00002324	XLOC_000800	C430014B12Rik	1:82586920-82768461	NCD	HFD	NOTEST	0.10349	0.0665135	-0.637777	0	1	1	no	0.0850018	ENSMUSG00000097564	ENSMUST00000181720		RIKEN cDNA C430014B12 gene [Source:MGI Symbol;Acc:MGI:2444820]	1	82691928	82725169	-1	C5	82691928	82725117	82725117	1001	tsl1	GENCODE basic	1	2	KNOWN	KNOWN	havana	havana	antisense	processed_transcript	40.63	3	MGI transcript name	C430014B12Rik-001	MGI Symbol	C430014B12Rik
TCONS_00002325	ENSMUST00000181720	C430014B12Rik	TCONS_00002325	XLOC_000801	C430014B12Rik	1:82586920-82768461	NCD	HFD	NOTEST	0.200505	0.173008	-0.212796	0	1	1	no	0.186756	ENSMUSG00000097564	ENSMUST00000181720		RIKEN cDNA C430014B12 gene [Source:MGI Symbol;Acc:MGI:2444820]	1	82691928	82725169	-1	C5	82691928	82725117	82725117	1001	tsl1	GENCODE basic	1	2	KNOWN	KNOWN	havana	havana	antisense	processed_transcript	40.63	3	MGI transcript name	C430014B12Rik-001	MGI Symbol	C430014B12Rik
TCONS_00002326	ENSMUST00000181720	C430014B12Rik	TCONS_00002326	XLOC_000802	C430014B12Rik	1:82586920-82768461	NCD	HFD	OK	0.0934292	0.226892	1.28006	0.250192	0.47355	0.998081	no	0.160161	ENSMUSG00000097564	ENSMUST00000181720		RIKEN cDNA C430014B12 gene [Source:MGI Symbol;Acc:MGI:2444820]	1	82691928	82725169	-1	C5	82691928	82725117	82725117	1001	tsl1	GENCODE basic	1	2	KNOWN	KNOWN	havana	havana	antisense	processed_transcript	40.63	3	MGI transcript name	C430014B12Rik-001	MGI Symbol	C430014B12Rik
TCONS_00002327	ENSMUST00000181720	C430014B12Rik	TCONS_00002327	XLOC_000803	C430014B12Rik	1:82586920-82768461	NCD	HFD	OK	0.20658	0.172853	-0.257158	-0.0788695	0.9032	0.998081	no	0.189717	ENSMUSG00000097564	ENSMUST00000181720		RIKEN cDNA C430014B12 gene [Source:MGI Symbol;Acc:MGI:2444820]	1	82691928	82725169	-1	C5	82691928	82725117	82725117	1001	tsl1	GENCODE basic	1	2	KNOWN	KNOWN	havana	havana	antisense	processed_transcript	40.63	3	MGI transcript name	C430014B12Rik-001	MGI Symbol	C430014B12Rik
TCONS_00002330	ENSMUST00000162003	Mff	TCONS_00002330	XLOC_000804	Mff	1:82586920-82768461	NCD	HFD	NOTEST	0.00627281	0.00420738	-0.576188	0	1	1	no	0.0052401	ENSMUSG00000026150	ENSMUST00000162003	ENSMUSP00000124334	mitochondrial fission factor [Source:MGI Symbol;Acc:MGI:1922984]	1	82724890	82752394	1	C5	82724948	82752394	82724948	2087	tsl5	GENCODE basic	7	14	KNOWN	KNOWN	havana	ensembl_havana	protein_coding	protein_coding	38.94	16	MGI transcript name	Mff-005	MGI Symbol	Mff
TCONS_00002345	ENSMUST00000185536	Gm28941	TCONS_00002345	XLOC_000805	Gm28941	1:82586920-82768461	NCD	HFD	NOTEST	0	0	0	0	1	1	no	0	ENSMUSG00000101450	ENSMUST00000185536		predicted gene 28941 [Source:MGI Symbol;Acc:MGI:5579647]	1	82739691	82740707	1	C5	82739691	82740707	82739691	1017	tslNA	GENCODE basic	1	1	KNOWN	KNOWN	havana	havana	sense_intronic	sense_intronic	37.46	1	MGI transcript name	Gm28941-001	MGI Symbol	Gm28941
TCONS_00002351	ENSMUST00000186334	Gm28942	TCONS_00002351	XLOC_000806	Gm28942	1:82819834-82820377	NCD	HFD	NOTEST	0	0	0	0	1	1	no	0	ENSMUSG00000100170	ENSMUST00000186334		predicted gene 28942 [Source:MGI Symbol;Acc:MGI:5579648]	1	82819835	82820377	1	C5	82819835	82820377	82819835	365	tsl3	GENCODE basic	1	1	KNOWN	KNOWN	havana	havana	lincRNA	lincRNA	45.3	1	MGI transcript name	Gm28942-001	MGI Symbol	Gm28942
TCONS_00002352	ENSMUST00000177110	Gm22396	TCONS_00002352	XLOC_000807	Gm22396	1:82839445-82913541	NCD	HFD	NOTEST	0	0	0	0	1	1	no	0	ENSMUSG00000093782	ENSMUST00000177110		predicted gene, 22396 [Source:MGI Symbol;Acc:MGI:5452173]	1	82839446	82839498	1	C5	82839446	82839498	82839446	53	tslNA	GENCODE basic	1	1	KNOWN	KNOWN	ensembl	ensembl	miRNA	miRNA	67.92	1	MGI transcript name	Gm22396-201	MGI Symbol	Gm22396
TCONS_00002368	ENSMUST00000189789	Gm7539	TCONS_00002368	XLOC_000808	Gm7539	1:83012522-83038448	NCD	HFD	NOTEST	0	0	0	0	1	1	no	0	ENSMUSG00000100432	ENSMUST00000189789		predicted gene 7539 [Source:MGI Symbol;Acc:MGI:3647619]	1	83015393	83016022	1	C5	83015393	83016022	83015393	630	tslNA	GENCODE basic	1	1	KNOWN	KNOWN	havana	havana	processed_pseudogene	processed_pseudogene	46.83	1	MGI transcript name	Gm7539-001	MGI Symbol	Gm7539
TCONS_00002369	ENSMUST00000188005	Krtap28-13	TCONS_00002369	XLOC_000809	Krtap28-13	1:83060929-83061921	NCD	HFD	NOTEST	0	0	0	0	1	1	no	0	ENSMUSG00000101315	ENSMUST00000188005	ENSMUSP00000140288	keratin associated protein 28-13 [Source:MGI Symbol;Acc:MGI:1918636]	1	83060930	83061921	1	C5	83060930	83061921	83060930	992	tslNA	GENCODE basic	1	1	KNOWN	KNOWN	havana	havana	protein_coding	protein_coding	52.52	1	MGI transcript name	Krtap28-13-001	MGI Symbol	Krtap28-13
TCONS_00002370	ENSMUST00000190858	Gm29518	TCONS_00002370	XLOC_000810	Gm29518	1:83067101-83067473	NCD	HFD	NOTEST	0	0	0	0	1	1	no	0	ENSMUSG00000099691	ENSMUST00000190858		predicted gene 29518 [Source:MGI Symbol;Acc:MGI:5580224]	1	83067102	83067473	1	C5	83067102	83067473	83067102	372	tslNA	GENCODE basic	1	1	KNOWN	KNOWN	havana	havana	processed_pseudogene	processed_pseudogene	53.49	1	MGI transcript name	Gm29518-001	MGI Symbol	Gm29518
TCONS_00002371	ENSMUST00000027351	Ccl20	TCONS_00002371	XLOC_000811	Ccl20	1:83116765-83119167	NCD	HFD	NOTEST	0	0	0	0	1	1	no	0	ENSMUSG00000026166	ENSMUST00000027351	ENSMUSP00000027351	chemokine (C-C motif) ligand 20 [Source:MGI Symbol;Acc:MGI:1329031]	1	83116766	83119167	1	C5	83116766	83119166	83116766	1417	tsl1	GENCODE basic	12	14	KNOWN	KNOWN	havana	ensembl_havana	protein_coding	protein_coding	39.26	3	MGI transcript name	Ccl20-002	MGI Symbol	Ccl20
TCONS_00002374	ENSMUST00000186994	Gm29519	TCONS_00002374	XLOC_000812	Gm29519	1:83157983-83159017	NCD	HFD	NOTEST	0	0	0	0	1	1	no	0	ENSMUSG00000101173	ENSMUST00000186994		predicted gene 29519 [Source:MGI Symbol;Acc:MGI:5580225]	1	83157984	83159017	1	C5	83157984	83159017	83157984	398	tslNA	GENCODE basic	1	1	KNOWN	KNOWN	havana	havana	processed_pseudogene	processed_pseudogene	45.45	1	MGI transcript name	Gm29519-001	MGI Symbol	Gm29519
TCONS_00002375	ENSMUST00000133079	Daw1	TCONS_00002375	XLOC_000813	Daw1	1:83159751-83210574	NCD	HFD	NOTEST	0	0	0	0	1	1	no	0	ENSMUSG00000053161	ENSMUST00000133079		dynein assembly factor with WDR repeat domains 1 [Source:MGI Symbol;Acc:MGI:1923089]	1	83159752	83210574	1	C5	83159752	83179824	83159752	620	tsl5		1	16	KNOWN	KNOWN	havana	ensembl_havana	retained_intron	protein_coding	40.99	5	MGI transcript name	Daw1-005	MGI Symbol	Daw1
TCONS_00002381	ENSMUST00000159051	Gm6374	TCONS_00002381	XLOC_000814	Gm6374	1:83254138-83408200	NCD	HFD	NOTEST	0	0	0	0	1	1	no	0	ENSMUSG00000079140	ENSMUST00000159051		predicted gene 6374 [Source:MGI Symbol;Acc:MGI:3647016]	1	83314513	83315300	1	C5	83314513	83315300	83314513	788	tslNA	GENCODE basic	1	3	KNOWN	KNOWN	havana	havana	processed_pseudogene	processed_pseudogene	45.81	1	MGI transcript name	Gm6374-001	MGI Symbol	Gm6374
TCONS_00002382	ENSMUST00000178653	Gm25754	TCONS_00002382	XLOC_000815	Gm25754	1:83659549-83911644	NCD	HFD	NOTEST	0	0	0	0	1	1	no	0	ENSMUSG00000094946	ENSMUST00000178653		predicted gene, 25754 [Source:MGI Symbol;Acc:MGI:5455531]	1	83795912	83796032	1	C5	83795912	83796032	83795912	121	tslNA	GENCODE basic	1	1	KNOWN	KNOWN	ensembl	ensembl	miRNA	miRNA	49.59	1	MGI transcript name	Gm25754-201	MGI Symbol	Gm25754
TCONS_00002383	ENSMUST00000104548	Gm24555	TCONS_00002383	XLOC_000816	Gm24555	1:83921917-83922041	NCD	HFD	NOTEST	0	0	0	0	1	1	no	0	ENSMUSG00000077736	ENSMUST00000104548		predicted gene, 24555 [Source:MGI Symbol;Acc:MGI:5454332]	1	83921918	83922041	1	C5	83921918	83922041	83921918	124	tslNA	GENCODE basic	1	1	KNOWN	KNOWN	ensembl	ensembl	snoRNA	snoRNA	45.97	1	MGI transcript name	Gm24555-201	MGI Symbol	Gm24555
TCONS_00002384	-	-	TCONS_00002384	XLOC_000817	-	1:84016843-84017965	NCD	HFD	OK	0.240124	0.102685	-1.22556	-0.933919	0.10405	0.883891	no	0.171405
TCONS_00002385	ENSMUST00000168574	Pid1	TCONS_00002385	XLOC_000818	Pid1	1:84020168-84364180	NCD	HFD	OK	2.13557	2.67172	0.323149	0.986269	0.08415	0.803823	no	2.40365	ENSMUSG00000045658	ENSMUST00000168574	ENSMUSP00000127716	phosphotyrosine interaction domain containing 1 [Source:MGI Symbol;Acc:MGI:2138391]	1	84036296	84364180	-1	C5	84036296	84284645	84284645	2664	tsl1	GENCODE basic	8	16	KNOWN	KNOWN	ensembl_havana	ensembl_havana	protein_coding	protein_coding	41.17	8	MGI transcript name	Pid1-001	MGI Symbol	Pid1
TCONS_00002386	ENSMUST00000189162	Gm18304	TCONS_00002386	XLOC_000819	Gm18304	1:84020168-84364180	NCD	HFD	OK	2.0999	2.58421	0.299406	0.567541	0.3325	0.998081	no	2.34206	ENSMUSG00000101934	ENSMUST00000189162		predicted gene, 18304 [Source:MGI Symbol;Acc:MGI:5010489]	1	84168188	84168733	1	C5	84168188	84168733	84168188	546	tslNA	GENCODE basic	1	1	KNOWN	KNOWN	havana	havana	processed_pseudogene	processed_pseudogene	47.44	1	MGI transcript name	Gm18304-001	MGI Symbol	Gm18304
TCONS_00002388	ENSMUST00000175513	Mir5126	TCONS_00002388	XLOC_000820	Mir5126	1:84369838-84696221	NCD	HFD	NOTEST	0	0	0	0	1	1	no	0	ENSMUSG00000093254	ENSMUST00000175513		microRNA 5126 [Source:MGI Symbol;Acc:MGI:4950451]	1	84695839	84695915	1	C5	84695839	84695915	84695839	77	tslNA	GENCODE basic	1	1	KNOWN	KNOWN	mirbase	mirbase	miRNA	miRNA	83.12	1	MGI transcript name	Mir5126-201	MGI Symbol	Mir5126
TCONS_00002389	ENSMUST00000027421	Trip12	TCONS_00002389	XLOC_000821	Trip12	1:84720766-84900487	NCD	HFD	OK	1.97392	2.05398	0.0573563	0.1431	0.80135	0.998081	no	2.01395	ENSMUSG00000026219	ENSMUST00000027421	ENSMUSP00000027421	thyroid hormone receptor interactor 12 [Source:MGI Symbol;Acc:MGI:1309481]	1	84721189	84840516	-1	C5	84721189	84839304	84839304	9632	tsl5	GENCODE basic	12	14	KNOWN	KNOWN	ensembl	ensembl_havana	protein_coding	protein_coding	37.92	18	MGI transcript name	Trip12-201	MGI Symbol	Trip12
TCONS_00002390	ENSMUST00000097672	Fbxo36	TCONS_00002390	XLOC_000822	Fbxo36	1:84720766-84900487	NCD	HFD	OK	5.41157	8.76038	0.694948	0.261308	0.7535	0.998081	no	7.08597	ENSMUSG00000073633	ENSMUST00000097672	ENSMUSP00000095276	F-box protein 36 [Source:MGI Symbol;Acc:MGI:1289192]	1	84839841	84900487	1	C5	84839841	84900487	84839841	901	tsl1	GENCODE basic	3	9	KNOWN	KNOWN	ensembl_havana	ensembl_havana	protein_coding	protein_coding	45.33	4	MGI transcript name	Fbxo36-001	MGI Symbol	Fbxo36
TCONS_00002394	ENSMUST00000097671	Gm15433	TCONS_00002394	XLOC_000823	Gm15433	1:84963668-84964559	NCD	HFD	NOTEST	0	0	0	0	1	1	no	0	ENSMUSG00000096802	ENSMUST00000097671		predicted pseudogene 15433 [Source:MGI Symbol;Acc:MGI:3705860]	1	84963669	84964559	1	C5	84963669	84964559	84963669	891	tslNA	GENCODE basic	1	1	KNOWN	KNOWN	ensembl_havana	ensembl_havana	processed_pseudogene	processed_pseudogene	49.38	1	MGI transcript name	Gm15433-001	MGI Symbol	Gm15433
TCONS_00002395	ENSMUST00000121059	Rpl19-ps1	TCONS_00002395	XLOC_000824	Rpl19-ps1	1:84990637-85480033	NCD	HFD	NOTEST	0	0	0	0	1	1	no	0	ENSMUSG00000064281	ENSMUST00000121059		ribosomal protein L19, pseudogene 1 [Source:MGI Symbol;Acc:MGI:3642668]	1	85012114	85012704	1	C5	85012114	85012704	85012114	591	tslNA	GENCODE basic	1	7	KNOWN	KNOWN	ensembl_havana	ensembl_havana	processed_pseudogene	processed_pseudogene	54.15	1	MGI transcript name	Rpl19-ps1-001	MGI Symbol	Rpl19-ps1
TCONS_00002396	ENSMUST00000160487	Gm2389	TCONS_00002396	XLOC_000825	Gm2389	1:84990637-85480033	NCD	HFD	NOTEST	0	0	0	0	1	1	no	0	ENSMUSG00000089976	ENSMUST00000160487		predicted pseudogene 2389 [Source:MGI Symbol;Acc:MGI:3780557]	1	85061154	85062642	1	C5	85061154	85062642	85061154	189	tslNA	GENCODE basic	1	1	KNOWN	KNOWN	havana	havana	unprocessed_pseudogene	unprocessed_pseudogene	41.77	1	MGI transcript name	Gm2389-001	MGI Symbol	Gm2389
TCONS_00002397	ENSMUST00000097669	Gm10553	TCONS_00002397	XLOC_000826	Gm10553	1:84990637-85480033	NCD	HFD	NOTEST	0	0	0	0	1	1	no	0	ENSMUSG00000073631	ENSMUST00000097669	ENSMUSP00000137265	predicted gene 10553 [Source:MGI Symbol;Acc:MGI:3642178]	1	85100164	85100535	1	C5	85100164	85100535	85100164	372	tslNA	GENCODE basic	1	1	KNOWN	KNOWN	ensembl	ensembl	protein_coding	protein_coding	50	1	MGI transcript name	Gm10553-201	MGI Symbol	Gm10553
TCONS_00002398	ENSMUST00000162353	A530040E14Rik	TCONS_00002398	XLOC_000827	A530040E14Rik	1:84990637-85480033	NCD	HFD	NOTEST	0.015544	0.0442591	1.50961	0	1	1	no	0.0299016	ENSMUSG00000072109	ENSMUST00000162353		RIKEN cDNA A530040E14 gene [Source:MGI Symbol;Acc:MGI:3612703]	1	85105946	85114035	1	C5	85105946	85114032	85105946	2017	tsl1		7	11	KNOWN	KNOWN	havana	ensembl_havana	antisense	antisense	45.5	6	MGI transcript name	A530040E14Rik-001	MGI Symbol	A530040E14Rik
TCONS_00002403	ENSMUST00000162896	Gm6264	TCONS_00002403	XLOC_000828	Gm6264	1:84990637-85480033	NCD	HFD	NOTEST	0.0205922	0.138392	2.74859	0	1	1	no	0.0794921	ENSMUSG00000089716	ENSMUST00000162896		predicted gene 6264 [Source:MGI Symbol;Acc:MGI:3779580]	1	85159764	85194260	1	C5	85160863	85194260	85160863	1217	tslNA	GENCODE basic	1	7	KNOWN	KNOWN	havana	havana	transcribed_unprocessed_pseudogene	transcribed_unprocessed_pseudogene	43.04	2	MGI transcript name	Gm6264-001	MGI Symbol	Gm6264
TCONS_00002406	ENSMUST00000159317	Gm16038	TCONS_00002406	XLOC_000829	Gm16038	1:84990637-85480033	NCD	HFD	NOTEST	0	0	0	0	1	1	no	0	ENSMUSG00000090128	ENSMUST00000159317		predicted gene 16038 [Source:MGI Symbol;Acc:MGI:3802117]	1	85115319	85117237	1	C5	85115319	85117237	85115319	193	tslNA	GENCODE basic	1	1	KNOWN	KNOWN	havana	havana	unprocessed_pseudogene	unprocessed_pseudogene	44.97	1	MGI transcript name	Gm16038-001	MGI Symbol	Gm16038
TCONS_00002407	ENSMUST00000160802	Gm6264	TCONS_00002407	XLOC_000830	Gm6264	1:84990637-85480033	NCD	HFD	NOTEST	0.0660468	0	-inf	0	1	1	no	0.0330234	ENSMUSG00000089716	ENSMUST00000160802		predicted gene 6264 [Source:MGI Symbol;Acc:MGI:3779580]	1	85159764	85194260	1	C5	85159764	85171155	85159764	624	tslNA	GENCODE basic	7	7	KNOWN	KNOWN	havana	havana	transcribed_unprocessed_pseudogene	transcribed_unprocessed_pseudogene	43.04	2	MGI transcript name	Gm6264-002	MGI Symbol	Gm6264
TCONS_00002410	ENSMUST00000160058	Gm7609	TCONS_00002410	XLOC_000831	Gm7609	1:84990637-85480033	NCD	HFD	NOTEST	0.0529888	0.0851883	0.684968	0	1	1	no	0.0690885	ENSMUSG00000079457	ENSMUST00000160058		predicted pseudogene 7609 [Source:MGI Symbol;Acc:MGI:3644536]	1	85199613	85213786	1	C5	85199613	85203171	85199613	1142	tsl1	GENCODE basic	7	9	KNOWN	KNOWN	havana	ensembl_havana	processed_transcript	transcribed_unprocessed_pseudogene	45.53	4	MGI transcript name	Gm7609-002	MGI Symbol	Gm7609
TCONS_00002415	ENSMUST00000162347	Gm16028	TCONS_00002415	XLOC_000832	Gm16028	1:84990637-85480033	NCD	HFD	NOTEST	0.0163435	0.0871965	2.41556	0	1	1	no	0.05177	ENSMUSG00000090252	ENSMUST00000162347		predicted gene 16028 [Source:MGI Symbol;Acc:MGI:3801982]	1	85246851	85255465	1	C5	85246851	85255465	85246851	890	tsl5	GENCODE basic	1	1	KNOWN	KNOWN	havana	havana	antisense	antisense	43.89	1	MGI transcript name	Gm16028-001	MGI Symbol	Gm16028
TCONS_00002416	ENSMUST00000162652	Gm16026	TCONS_00002416	XLOC_000833	Gm16026	1:84990637-85480033	NCD	HFD	NOTEST	0	0.0248418	inf	0	1	1	no	0.0124209	ENSMUSG00000079455	ENSMUST00000162652		predicted pseudogene 16026 [Source:MGI Symbol;Acc:MGI:3783243]	1	85266698	85285491	1	C5	85266701	85276176	85266701	683	tslNA	GENCODE basic	7	9	KNOWN	KNOWN	havana	havana	transcribed_unprocessed_pseudogene	transcribed_unprocessed_pseudogene	45.56	6	MGI transcript name	Gm16026-003	MGI Symbol	Gm16026
TCONS_00002425	ENSMUST00000161923	Gm16025	TCONS_00002425	XLOC_000834	Gm16025	1:84990637-85480033	NCD	HFD	OK	0.188215	0.280065	0.573378	0.727476	0.207	0.998081	no	0.23414	ENSMUSG00000089652	ENSMUST00000161923		predicted gene 16025 [Source:MGI Symbol;Acc:MGI:3802144]	1	85326729	85342615	1	C5	85326729	85342615	85326729	2425	tsl2	GENCODE basic	1	1	KNOWN	KNOWN	havana	havana	lincRNA	lincRNA	44.33	2	MGI transcript name	Gm16025-001	MGI Symbol	Gm16025
TCONS_00002426	ENSMUST00000161923	Gm16025	TCONS_00002426	XLOC_000835	Gm16025	1:84990637-85480033	NCD	HFD	NOTEST	0	0.0062354	inf	0	1	1	no	0.0031177	ENSMUSG00000089652	ENSMUST00000161923		predicted gene 16025 [Source:MGI Symbol;Acc:MGI:3802144]	1	85326729	85342615	1	C5	85326729	85342615	85326729	2425	tsl2	GENCODE basic	1	1	KNOWN	KNOWN	havana	havana	lincRNA	lincRNA	44.33	2	MGI transcript name	Gm16025-001	MGI Symbol	Gm16025
TCONS_00002428	ENSMUST00000189121	Gm2427	TCONS_00002428	XLOC_000836	Gm2427	1:85501089-85550577	NCD	HFD	NOTEST	0.0985159	0	-inf	0	1	1	no	0.049258	ENSMUSG00000101751	ENSMUST00000189121		predicted gene 2427 [Source:MGI Symbol;Acc:MGI:3780593]	1	85501090	85514604	1	C5	85501090	85514604	85501090	881	tslNA	GENCODE basic	1	1	KNOWN	KNOWN	havana	havana	unprocessed_pseudogene	unprocessed_pseudogene	43.09	1	MGI transcript name	Gm2427-001	MGI Symbol	Gm2427
TCONS_00002429	ENSMUST00000160674	Gm7592	TCONS_00002429	XLOC_000837	Gm7592	1:85501089-85550577	NCD	HFD	OK	0.242247	0.332434	0.456591	0.254867	0.63205	0.998081	no	0.28734	ENSMUSG00000090186	ENSMUST00000160674		predicted gene 7592 [Source:MGI Symbol;Acc:MGI:3644077]	1	85526690	85550577	1	C5	85526690	85550577	85526690	627	tslNA	GENCODE basic	1	5	KNOWN	KNOWN	havana	havana	transcribed_unprocessed_pseudogene	transcribed_unprocessed_pseudogene	43.95	1	MGI transcript name	Gm7592-001	MGI Symbol	Gm7592
TCONS_00002430	ENSMUST00000178024	G530012D18Rik	TCONS_00002430	XLOC_000838	G530012D18Rik	1:85575675-85598973	NCD	HFD	NOTEST	0.0398456	0	-inf	0	1	1	no	0.0199228	ENSMUSG00000094127	ENSMUST00000178024	ENSMUSP00000136816	RIKEN cDNA G530012D1 gene [Source:MGI Symbol;Acc:MGI:3642025]	1	85575676	85577295	1	C5	85575676	85577295	85575676	420	tsl5	GENCODE basic	1	1	KNOWN	KNOWN	ensembl	ensembl	protein_coding	protein_coding	46.17	1	MGI transcript name	G530012D18Rik-201	MGI Symbol	G530012D18Rik
TCONS_00002432	ENSMUST00000143363	Sp110	TCONS_00002432	XLOC_000839	Sp110	1:85575675-85598973	NCD	HFD	NOTEST	0.0827119	0.125662	0.603379	0	1	1	no	0.104187	ENSMUSG00000070034	ENSMUST00000143363		Sp110 nuclear body protein [Source:MGI Symbol;Acc:MGI:1923364]	1	85576899	85598817	-1	C5	85593444	85598779	85598779	2583	tsl1		7	13	KNOWN	KNOWN	havana	ensembl_havana	processed_transcript	protein_coding	46.57	9	MGI transcript name	Sp110-002	MGI Symbol	Sp110
TCONS_00002433	ENSMUST00000162784	Gm16094	TCONS_00002433	XLOC_000840	Gm16094	1:85599285-85599839	NCD	HFD	NOTEST	0	0	0	0	1	1	no	0	ENSMUSG00000090103	ENSMUST00000162784		predicted gene 16094 [Source:MGI Symbol;Acc:MGI:3801967]	1	85599286	85599839	1	C5	85599286	85599839	85599286	427	tsl5	GENCODE basic	1	1	KNOWN	KNOWN	havana	havana	antisense	antisense	47.11	1	MGI transcript name	Gm16094-001	MGI Symbol	Gm16094
TCONS_00002434	ENSMUST00000113385	Sp140	TCONS_00002434	XLOC_000841	Sp140	1:85600377-85710400	NCD	HFD	NOTEST	0	0	0	0	1	1	no	0	ENSMUSG00000070031	ENSMUST00000113385	ENSMUSP00000109012	Sp140 nuclear body protein [Source:MGI Symbol;Acc:MGI:3702467]	1	85600378	85645037	1	C5	85600378	85610782	85600378	485	tsl3		2	11	KNOWN	KNOWN	havana	ensembl_havana	nonsense_mediated_decay	protein_coding	43.41	6	MGI transcript name	Sp140-002	MGI Symbol	Sp140
TCONS_00002445	ENSMUST00000141998	Sp100	TCONS_00002445	XLOC_000842	Sp100	1:85600377-85710400	NCD	HFD	NOTEST	0.10648	4.63867e-170	-559.283	0	1	1	no	0.05324	ENSMUSG00000026222	ENSMUST00000141998		nuclear antigen Sp100 [Source:MGI Symbol;Acc:MGI:109561]	1	85649988	85709998	1	C5	85649988	85662871	85649988	699	tsl2		1	16	KNOWN	KNOWN	havana	ensembl_havana	retained_intron	protein_coding	43.52	13	MGI transcript name	Sp100-008	MGI Symbol	Sp100
TCONS_00002464	ENSMUST00000159122	A630001G21Rik	TCONS_00002464	XLOC_000843	A630001G21Rik	1:85717082-85784694	NCD	HFD	OK	0.343327	0.665804	0.955515	2.73331	5e-05	0.00339298	yes	0.504566	ENSMUSG00000052760	ENSMUST00000159122	ENSMUSP00000124137	RIKEN cDNA A630001G21 gene [Source:MGI Symbol;Acc:MGI:2443131]	1	85717083	85778643	-1	C5	85717083	85778643	85778643	2053	tsl1	GENCODE basic	7	15	KNOWN	KNOWN	havana	ensembl_havana	protein_coding	protein_coding	45.98	6	MGI transcript name	A630001G21Rik-001	MGI Symbol	A630001G21Rik
TCONS_00002465	ENSMUST00000184526	Mir8096	TCONS_00002465	XLOC_000844	Mir8096	1:85717082-85784694	NCD	HFD	NOTEST	0	0	0	0	1	1	no	0	ENSMUSG00000098634	ENSMUST00000184526		microRNA 8096 [Source:MGI Symbol;Acc:MGI:5530861]	1	85751948	85752074	1	C5	85751948	85752074	85751948	127	tslNA	GENCODE basic	1	1	KNOWN	KNOWN	mirbase	mirbase	miRNA	miRNA	55.91	1	MGI transcript name	Mir8096-201	MGI Symbol	Mir8096
TCONS_00002466	ENSMUST00000175454	Gm25472	TCONS_00002466	XLOC_000845	Gm25472	1:85717082-85784694	NCD	HFD	NOTEST	0	0	0	0	1	1	no	0	ENSMUSG00000094834	ENSMUST00000175454		predicted gene, 25472 [Source:MGI Symbol;Acc:MGI:5455249]	1	85763794	85763871	1	C5	85763794	85763871	85763794	78	tslNA	GENCODE basic	3	1	KNOWN	KNOWN	ensembl	ensembl	miRNA	miRNA	57.69	1	MGI transcript name	Gm25472-201	MGI Symbol	Gm25472
TCONS_00002467	ENSMUST00000187270	9930111H07Rik	TCONS_00002467	XLOC_000846	9930111H07Rik	1:85717082-85784694	NCD	HFD	NOTEST	0	0	0	0	1	1	no	0	ENSMUSG00000100217	ENSMUST00000187270		RIKEN cDNA 9930111H07 gene [Source:MGI Symbol;Acc:MGI:1925012]	1	85775271	85784694	1	C5	85775271	85784694	85775271	821	tsl1	GENCODE basic	1	1	KNOWN	KNOWN	havana	havana	lincRNA	lincRNA	45.47	1	MGI transcript name	9930111H07Rik-001	MGI Symbol	9930111H07Rik
TCONS_00002468	ENSMUST00000175191	Gm22906	TCONS_00002468	XLOC_000847	Gm22906	1:85784712-85784962	NCD	HFD	NOTEST	0	0	0	0	1	1	no	0	ENSMUSG00000092932	ENSMUST00000175191		predicted gene, 22906 [Source:MGI Symbol;Acc:MGI:5452683]	1	85784713	85784962	1	C5	85784713	85784962	85784713	250	tslNA	GENCODE basic	2	2	KNOWN	KNOWN	ensembl	ensembl	misc_RNA	misc_RNA	49.2	1	MGI transcript name	Gm22906-201	MGI Symbol	Gm22906
TCONS_00002469	ENSMUST00000097666	Cab39	TCONS_00002469	XLOC_000848	Cab39	1:85793409-85856497	NCD	HFD	NOTEST	0.200527	0.185896	-0.109303	0	1	1	no	0.193212	ENSMUSG00000036707	ENSMUST00000097666	ENSMUSP00000095270	calcium binding protein 39 [Source:MGI Symbol;Acc:MGI:107438]	1	85793441	85851576	1	C5	85794511	85850365	85794511	2369	tsl5	GENCODE basic	3	16	KNOWN	KNOWN	havana	ensembl_havana	protein_coding	protein_coding	41.52	5	MGI transcript name	Cab39-002	MGI Symbol	Cab39
TCONS_00002477	ENSMUST00000027425	Itm2c	TCONS_00002477	XLOC_000849	Itm2c	1:85894280-85911305	NCD	HFD	OK	5.61005	9.1623	0.707695	1.67418	0.00395	0.115867	no	7.38617	ENSMUSG00000026223	ENSMUST00000027425	ENSMUSP00000027425	integral membrane protein 2C [Source:MGI Symbol;Acc:MGI:1927594]	1	85894281	85908675	1	C5	85894281	85908675	85894281	2230	tsl1	GENCODE basic	15	15	KNOWN	KNOWN	ensembl_havana	ensembl_havana	protein_coding	protein_coding	52.42	3	MGI transcript name	Itm2c-001	MGI Symbol	Itm2c
TCONS_00002481	ENSMUST00000027426	4933407L21Rik	TCONS_00002481	XLOC_000850	4933407L21Rik	1:85928482-85961007	NCD	HFD	NOTEST	0	0.0166557	inf	0	1	1	no	0.00832785	ENSMUSG00000026224	ENSMUST00000027426	ENSMUSP00000027426	RIKEN cDNA 4933407L21 gene [Source:MGI Symbol;Acc:MGI:1918391]	1	85928483	85940624	1	C5	85928483	85931754	85928483	1146	tsl1	GENCODE basic	10	11	KNOWN	KNOWN	ensembl_havana	ensembl_havana	protein_coding	protein_coding	49.91	3	MGI transcript name	4933407L21Rik-001	MGI Symbol	4933407L21Rik
TCONS_00002484	-	-	TCONS_00002484	XLOC_000851	-	1:86005249-86007189	NCD	HFD	NOTEST	0.119233	0.0147185	-3.01808	0	1	1	no	0.0669758
TCONS_00002485	-	-	TCONS_00002485	XLOC_000852	-	1:86011075-86012589	NCD	HFD	OK	0.24607	0.0116411	-4.40177	-2.02938	0.24735	0.998081	no	0.128856
TCONS_00002486	ENSMUST00000129169	Spata3	TCONS_00002486	XLOC_000853	Spata3	1:86014402-86301375	NCD	HFD	NOTEST	0	0	0	0	1	1	no	0	ENSMUSG00000026226	ENSMUST00000129169		spermatogenesis associated 3 [Source:MGI Symbol;Acc:MGI:1917310]	1	86016816	86029958	1	C5	86016816	86024669	86016816	597	tsl3		1	15	KNOWN	KNOWN	havana	ensembl_havana	processed_transcript	protein_coding	47.1	11	MGI transcript name	Spata3-008	MGI Symbol	Spata3
TCONS_00002499	ENSMUST00000027429	2810459M11Rik	TCONS_00002499	XLOC_000854	2810459M11Rik	1:86014402-86301375	NCD	HFD	OK	7.85196	4.58091	-0.777418	-0.385266	0.6691	0.998081	no	6.21644	ENSMUSG00000026227	ENSMUST00000027429	ENSMUSP00000027429	RIKEN cDNA 2810459M11 gene [Source:MGI Symbol;Acc:MGI:1920042]	1	86045863	86055456	1	C5	86045863	86053353	86045863	1225	tsl1	GENCODE basic	10	11	KNOWN	KNOWN	havana	ensembl_havana	protein_coding	protein_coding	48.84	2	MGI transcript name	2810459M11Rik-002	MGI Symbol	2810459M11Rik
TCONS_00002502	ENSMUST00000147807	Psmd1	TCONS_00002502	XLOC_000855	Psmd1	1:86014402-86301375	NCD	HFD	NOTEST	2.40117e-269	0	-inf	0	1	1	no	1.20058e-269	ENSMUSG00000026229	ENSMUST00000147807		proteasome (prosome, macropain) 26S subunit, non-ATPase, 1 [Source:MGI Symbol;Acc:MGI:1917497]	1	86064387	86139151	1	C5	86064387	86070776	86064387	613	tsl2		7	17	KNOWN	KNOWN	havana	ensembl_havana	retained_intron	protein_coding	40.8	9	MGI transcript name	Psmd1-004	MGI Symbol	Psmd1
TCONS_00002520	ENSMUST00000104086	Gm22786	TCONS_00002520	XLOC_000856	Gm22786	1:86014402-86301375	NCD	HFD	NOTEST	0	0	0	0	1	1	no	0	ENSMUSG00000077274	ENSMUST00000104086		predicted gene, 22786 [Source:MGI Symbol;Acc:MGI:5452563]	1	86087301	86087422	1	C5	86087301	86087422	86087301	122	tslNA	GENCODE basic	1	1	KNOWN	KNOWN	ensembl	ensembl	snoRNA	snoRNA	48.36	1	MGI transcript name	Gm22786-201	MGI Symbol	Gm22786
TCONS_00002525	ENSMUST00000195317	Gm37914	TCONS_00002525	XLOC_000857	Gm37914	1:86014402-86301375	NCD	HFD	NOTEST	0	0	0	0	1	1	no	0	ENSMUSG00000103272	ENSMUST00000195317		predicted gene, 37914 [Source:MGI Symbol;Acc:MGI:5611142]	1	86120883	86123561	1	C5	86120883	86123561	86120883	2679	tslNA	GENCODE basic	1	1	KNOWN	KNOWN	havana	havana	TEC	TEC	39.01	1	MGI transcript name	Gm37914-001	MGI Symbol	Gm37914
TCONS_00002542	ENSMUST00000189618	B3gnt7	TCONS_00002542	XLOC_000858	B3gnt7	1:86302831-86307305	NCD	HFD	NOTEST	0	0	0	0	1	1	no	0	ENSMUSG00000079445	ENSMUST00000189618		UDP-GlcNAc:betaGal beta-1,3-N-acetylglucosaminyltransferase 7 [Source:MGI Symbol;Acc:MGI:2384394]	1	86302832	86307305	1	C5	86302832	86304707	86302832	1876	tslNA		1	3	KNOWN	KNOWN	havana	ensembl_havana	retained_intron	protein_coding	56.24	3	MGI transcript name	B3gnt7-002	MGI Symbol	B3gnt7
TCONS_00002546	ENSMUST00000165437	Gm5258	TCONS_00002546	XLOC_000859	Gm5258	1:86323266-86323593	NCD	HFD	NOTEST	0	0	0	0	1	1	no	0	ENSMUSG00000091806	ENSMUST00000165437		predicted gene 5258 [Source:MGI Symbol;Acc:MGI:3647794]	1	86323267	86323593	1	C5	86323267	86323593	86323267	327	tslNA	GENCODE basic	1	1	KNOWN	KNOWN	ensembl_havana	ensembl_havana	processed_pseudogene	processed_pseudogene	53.52	1	MGI transcript name	Gm5258-001	MGI Symbol	Gm5258
TCONS_00002547	ENSMUST00000186141	Gm28627	TCONS_00002547	XLOC_000860	Gm28627	1:86328038-86328873	NCD	HFD	NOTEST	0	0	0	0	1	1	no	0	ENSMUSG00000101853	ENSMUST00000186141		predicted gene 28627 [Source:MGI Symbol;Acc:MGI:5579333]	1	86328039	86328873	1	C5	86328039	86328873	86328039	453	tslNA	GENCODE basic	1	1	KNOWN	KNOWN	havana	havana	processed_pseudogene	processed_pseudogene	43.59	1	MGI transcript name	Gm28627-001	MGI Symbol	Gm28627
TCONS_00002548	ENSMUST00000027438	Ncl	TCONS_00002548	XLOC_000861	Ncl	1:86342064-86359466	NCD	HFD	OK	4.12112	4.10896	-0.00426298	-0.0094081	0.98765	0.998081	no	4.11504	ENSMUSG00000026234	ENSMUST00000027438	ENSMUSP00000027438	nucleolin [Source:MGI Symbol;Acc:MGI:97286]	1	86344719	86359400	-1	C5	86344719	86359400	86359400	8202	tsl1	GENCODE basic	7	12	KNOWN	KNOWN	ensembl_havana	ensembl_havana	protein_coding	protein_coding	42.35	6	MGI transcript name	Ncl-001	MGI Symbol	Ncl
TCONS_00002549	ENSMUST00000127284	C130036L24Rik	TCONS_00002549	XLOC_000862	C130036L24Rik	1:86359552-86373791	NCD	HFD	NOTEST	0	0	0	0	1	1	no	0	ENSMUSG00000073627	ENSMUST00000127284		RIKEN cDNA C130036L24 gene [Source:MGI Symbol;Acc:MGI:2441877]	1	86359574	86373791	1	C5	86359574	86367964	86359574	1266	tsl1		1	7	KNOWN	KNOWN	havana	ensembl_havana	retained_intron	processed_transcript	45.58	3	MGI transcript name	C130036L24Rik-002	MGI Symbol	C130036L24Rik
TCONS_00002552	ENSMUST00000046004	1700019O17Rik	TCONS_00002552	XLOC_000863	1700019O17Rik	1:86426328-86428052	NCD	HFD	NOTEST	0	0	0	0	1	1	no	0	ENSMUSG00000036574	ENSMUST00000046004	ENSMUSP00000136430	RIKEN cDNA 1700019O17 gene [Source:MGI Symbol;Acc:MGI:1919113]	1	86426329	86428052	1	C5	86426329	86428052	86426329	1724	tslNA	GENCODE basic	5	5	KNOWN	KNOWN	ensembl_havana	ensembl_havana	protein_coding	protein_coding	55.05	1	MGI transcript name	1700019O17Rik-001	MGI Symbol	1700019O17Rik
TCONS_00002553	ENSMUST00000163337	Rpl30-ps6	TCONS_00002553	XLOC_000864	Rpl30-ps6	1:86473658-86474006	NCD	HFD	NOTEST	0	0	0	0	1	1	no	0	ENSMUSG00000101328	ENSMUST00000163337		ribosomal protein L30, pseudogene 6 [Source:MGI Symbol;Acc:MGI:3642608]	1	86473659	86474006	1	C5	86473659	86474006	86473659	348	tslNA	GENCODE basic	3	1	KNOWN	KNOWN	havana	havana	processed_pseudogene	processed_pseudogene	43.97	1	MGI transcript name	Rpl30-ps6-001	MGI Symbol	Rpl30-ps6
TCONS_00002554	-	-	TCONS_00002554	XLOC_000865	-	1:86499932-86502009	NCD	HFD	NOTEST	0.0836939	0.0578847	-0.531939	0	1	1	no	0.0707893
TCONS_00002555	-	-	TCONS_00002555	XLOC_000866	-	1:86502887-86504764	NCD	HFD	NOTEST	0.1712	0.12636	-0.438146	0	1	1	no	0.14878
TCONS_00002556	-	-	TCONS_00002556	XLOC_000867	-	1:86516994-86518743	NCD	HFD	NOTEST	0.0635058	0.157109	1.30681	0	1	1	no	0.110307
TCONS_00002557	-	-	TCONS_00002557	XLOC_000868	-	1:86518866-86521274	NCD	HFD	NOTEST	0.0410099	0.162154	1.98332	0	1	1	no	0.101582
TCONS_00002558	ENSMUST00000045897	Ptma	TCONS_00002558	XLOC_000869	Ptma	1:86525766-86533299	NCD	HFD	NOTEST	7.62364e-25	6.3697e-25	-0.259256	0	1	1	no	6.99667e-25	ENSMUSG00000026238	ENSMUST00000045897	ENSMUSP00000044188	prothymosin alpha [Source:MGI Symbol;Acc:MGI:97803]	1	86526726	86530712	1	C5	86526726	86530712	86526726	1216	tsl1	GENCODE basic	14	14	KNOWN	KNOWN	ensembl_havana	ensembl_havana	protein_coding	protein_coding	57.14	5	MGI transcript name	Ptma-001	MGI Symbol	Ptma
TCONS_00002565	ENSMUST00000193369	Gm37152	TCONS_00002565	XLOC_000870	Gm37152	1:86542993-86613658	NCD	HFD	OK	0.461414	0.497613	0.108963	0.148789	0.7992	0.998081	no	0.479514	ENSMUSG00000102927	ENSMUST00000193369		predicted gene, 37152 [Source:MGI Symbol;Acc:MGI:5610380]	1	86580058	86581232	1	C5	86580058	86581232	86580058	1175	tslNA	GENCODE basic	1	1	KNOWN	KNOWN	havana	havana	TEC	TEC	44.26	1	MGI transcript name	Gm37152-001	MGI Symbol	Gm37152
TCONS_00002567	ENSMUST00000121534	Cops7b	TCONS_00002567	XLOC_000871	Cops7b	1:86542993-86613658	NCD	HFD	NOTEST	0.0200732	0.0131209	-0.61341	0	1	1	no	0.016597	ENSMUSG00000026240	ENSMUST00000121534	ENSMUSP00000113587	COP9 signalosome subunit 7B [Source:MGI Symbol;Acc:MGI:1349388]	1	86582904	86609375	1	C5	86582904	86609375	86582904	5383	tsl5	GENCODE basic	7	12	KNOWN	KNOWN	havana	ensembl_havana	protein_coding	protein_coding	44.28	6	MGI transcript name	Cops7b-001	MGI Symbol	Cops7b
TCONS_00002578	ENSMUST00000192517	Gm37022	TCONS_00002578	XLOC_000872	Gm37022	1:86638200-86640454	NCD	HFD	NOTEST	0	0	0	0	1	1	no	0	ENSMUSG00000103609	ENSMUST00000192517		predicted gene, 37022 [Source:MGI Symbol;Acc:MGI:5610250]	1	86638201	86640454	1	C5	86638201	86640454	86638201	2254	tslNA	GENCODE basic	1	1	KNOWN	KNOWN	havana	havana	TEC	TEC	41.22	1	MGI transcript name	Gm37022-001	MGI Symbol	Gm37022
TCONS_00002579	-	-	TCONS_00002579	XLOC_000873	-	1:86700590-86703429	NCD	HFD	NOTEST	0.154823	0.10731	-0.528837	0	1	1	no	0.131067
TCONS_00002580	ENSMUST00000168237	Dis3l2	TCONS_00002580	XLOC_000874	Dis3l2	1:86703661-87057596	NCD	HFD	NOTEST	1.59136e-05	0.0952353	12.547	0	1	1	no	0.0476256	ENSMUSG00000053333	ENSMUST00000168237	ENSMUSP00000132673	DIS3 like 3'-5' exoribonuclease 2 [Source:MGI Symbol;Acc:MGI:2442555]	1	86703808	87050095	1	C5	86703819	87050095	86703819	3154	tsl1	GENCODE basic	7	15	KNOWN	KNOWN	ensembl_havana	ensembl_havana	protein_coding	protein_coding	41.83	6	MGI transcript name	Dis3l2-001	MGI Symbol	Dis3l2
TCONS_00002587	ENSMUST00000186337	Gm29055	TCONS_00002587	XLOC_000875	Gm29055	1:86703661-87057596	NCD	HFD	NOTEST	0.00546545	0	-inf	0	1	1	no	0.00273273	ENSMUSG00000100768	ENSMUST00000186337		predicted gene 29055 [Source:MGI Symbol;Acc:MGI:5579761]	1	86774819	86776528	1	C5	86774819	86776528	86774819	1710	tslNA	GENCODE basic	1	1	KNOWN	KNOWN	havana	havana	sense_intronic	sense_intronic	41.87	1	MGI transcript name	Gm29055-001	MGI Symbol	Gm29055
TCONS_00002588	ENSMUST00000192326	Gm37485	TCONS_00002588	XLOC_000876	Gm37485	1:86703661-87057596	NCD	HFD	NOTEST	0	0	0	0	1	1	no	0	ENSMUSG00000104121	ENSMUST00000192326		predicted gene, 37485 [Source:MGI Symbol;Acc:MGI:5610713]	1	86801075	86804027	1	C5	86801075	86804027	86801075	2953	tslNA	GENCODE basic	1	1	KNOWN	KNOWN	havana	havana	TEC	TEC	39.76	1	MGI transcript name	Gm37485-001	MGI Symbol	Gm37485
TCONS_00002589	ENSMUST00000194093	Gm38142	TCONS_00002589	XLOC_000877	Gm38142	1:86703661-87057596	NCD	HFD	NOTEST	0	0	0	0	1	1	no	0	ENSMUSG00000102383	ENSMUST00000194093		predicted gene, 38142 [Source:MGI Symbol;Acc:MGI:5611370]	1	86826101	86829655	1	C5	86826101	86829655	86826101	3555	tslNA	GENCODE basic	1	1	KNOWN	KNOWN	havana	havana	TEC	TEC	41.01	1	MGI transcript name	Gm38142-001	MGI Symbol	Gm38142
TCONS_00002590	ENSMUST00000192592	Gm38010	TCONS_00002590	XLOC_000878	Gm38010	1:86703661-87057596	NCD	HFD	NOTEST	0	0	0	0	1	1	no	0	ENSMUSG00000104400	ENSMUST00000192592		predicted gene, 38010 [Source:MGI Symbol;Acc:MGI:5611238]	1	86834995	86837778	1	C5	86834995	86837778	86834995	2784	tslNA	GENCODE basic	1	1	KNOWN	KNOWN	havana	havana	TEC	TEC	39.3	1	MGI transcript name	Gm38010-001	MGI Symbol	Gm38010
TCONS_00002592	ENSMUST00000192464	Gm37541	TCONS_00002592	XLOC_000879	Gm37541	1:86703661-87057596	NCD	HFD	NOTEST	0	0	0	0	1	1	no	0	ENSMUSG00000102293	ENSMUST00000192464		predicted gene, 37541 [Source:MGI Symbol;Acc:MGI:5610769]	1	86874350	86876664	1	C5	86874350	86876664	86874350	2315	tslNA	GENCODE basic	1	1	KNOWN	KNOWN	havana	havana	TEC	TEC	39.09	1	MGI transcript name	Gm37541-001	MGI Symbol	Gm37541
TCONS_00002593	ENSMUST00000195687	Gm38021	TCONS_00002593	XLOC_000880	Gm38021	1:86703661-87057596	NCD	HFD	NOTEST	0	0.0124774	inf	0	1	1	no	0.0062387	ENSMUSG00000102649	ENSMUST00000195687		predicted gene, 38021 [Source:MGI Symbol;Acc:MGI:5611249]	1	86893573	86895132	1	C5	86893573	86895132	86893573	1560	tslNA	GENCODE basic	1	1	KNOWN	KNOWN	havana	havana	TEC	TEC	40.26	1	MGI transcript name	Gm38021-001	MGI Symbol	Gm38021
TCONS_00002594	ENSMUST00000120149	Gm6136	TCONS_00002594	XLOC_000881	Gm6136	1:86703661-87057596	NCD	HFD	OK	41.7908	35.4297	-0.238225	-0.547071	0.33615	0.998081	no	38.6102	ENSMUSG00000084106	ENSMUST00000120149		predicted pseudogene 6136 [Source:MGI Symbol;Acc:MGI:3646897]	1	86908793	86909683	-1	C5	86908793	86909683	86909683	891	tslNA	GENCODE basic	1	4	KNOWN	KNOWN	havana	havana	processed_pseudogene	processed_pseudogene	51.85	1	MGI transcript name	Gm6136-001	MGI Symbol	Gm6136
TCONS_00002595	ENSMUST00000195634	Gm37967	TCONS_00002595	XLOC_000882	Gm37967	1:86703661-87057596	NCD	HFD	NOTEST	0	0	0	0	1	1	no	0	ENSMUSG00000102571	ENSMUST00000195634		predicted gene, 37967 [Source:MGI Symbol;Acc:MGI:5611195]	1	86917992	86920656	1	C5	86917992	86920656	86917992	2665	tslNA	GENCODE basic	1	1	KNOWN	KNOWN	havana	havana	TEC	TEC	38.5	1	MGI transcript name	Gm37967-001	MGI Symbol	Gm37967
TCONS_00002596	ENSMUST00000195266	Gm37017	TCONS_00002596	XLOC_000883	Gm37017	1:86703661-87057596	NCD	HFD	NOTEST	0	0	0	0	1	1	no	0	ENSMUSG00000102956	ENSMUST00000195266		predicted gene, 37017 [Source:MGI Symbol;Acc:MGI:5610245]	1	86988270	86989016	1	C5	86988270	86989016	86988270	747	tslNA	GENCODE basic	1	1	KNOWN	KNOWN	havana	havana	TEC	TEC	42.44	1	MGI transcript name	Gm37017-001	MGI Symbol	Gm37017
TCONS_00002597	ENSMUST00000195625	Gm37447	TCONS_00002597	XLOC_000884	Gm37447	1:86703661-87057596	NCD	HFD	NOTEST	0	0	0	0	1	1	no	0	ENSMUSG00000103984	ENSMUST00000195625		predicted gene, 37447 [Source:MGI Symbol;Acc:MGI:5610675]	1	87036723	87039650	1	C5	87036723	87039650	87036723	2928	tslNA	GENCODE basic	1	1	KNOWN	KNOWN	havana	havana	TEC	TEC	49.93	1	MGI transcript name	Gm37447-001	MGI Symbol	Gm37447
TCONS_00002598	ENSMUST00000212812	Akp-ps1	TCONS_00002598	XLOC_000885	Akp-ps1	1:87067671-87071098	NCD	HFD	NOTEST	0	0	0	0	1	1	no	0	ENSMUSG00000101940	ENSMUST00000212812		alkaline phosphatase pseudogene 1 [Source:MGI Symbol;Acc:MGI:87981]	1	87067672	87071098	1	C5	87067672	87071098	87067672	1959		GENCODE basic	1	2	KNOWN	KNOWN	havana	havana	processed_transcript	transcribed_unprocessed_pseudogene	54.36	2	MGI transcript name	Akp-ps1-002	MGI Symbol	Akp-ps1
TCONS_00002600	ENSMUST00000186823	Gm29371	TCONS_00002600	XLOC_000886	Gm29371	1:87080170-87096418	NCD	HFD	NOTEST	0	0	0	0	1	1	no	0	ENSMUSG00000101625	ENSMUST00000186823		predicted gene 29371 [Source:MGI Symbol;Acc:MGI:5580077]	1	87080171	87096418	1	C5	87080171	87096418	87080171	885	tsl1	GENCODE basic	1	1	KNOWN	KNOWN	havana	havana	lincRNA	lincRNA	49.51	1	MGI transcript name	Gm29371-001	MGI Symbol	Gm29371
TCONS_00002601	ENSMUST00000187662	Akp3	TCONS_00002601	XLOC_000887	Akp3	1:87124972-87127912	NCD	HFD	NOTEST	0	0	0	0	1	1	no	0	ENSMUSG00000036500	ENSMUST00000187662		alkaline phosphatase 3, intestine, not Mn requiring [Source:MGI Symbol;Acc:MGI:87984]	1	87124973	87127912	1	C5	87124973	87127148	87124973	1602	tsl1		1	4	KNOWN	KNOWN	havana	ensembl_havana	retained_intron	protein_coding	56.7	2	MGI transcript name	Akp3-002	MGI Symbol	Akp3
TCONS_00002603	ENSMUST00000044533	Prss56	TCONS_00002603	XLOC_000888	Prss56	1:87183312-87188405	NCD	HFD	NOTEST	0	0	0	0	1	1	no	0	ENSMUSG00000036480	ENSMUST00000044533	ENSMUSP00000138773	protease, serine 56 [Source:MGI Symbol;Acc:MGI:1916703]	1	87183313	87188405	1	C5	87183313	87188405	87183313	2180	tsl1	GENCODE basic	8	9	KNOWN	KNOWN	ensembl_havana	ensembl_havana	protein_coding	protein_coding	57.8	1	MGI transcript name	Prss56-001	MGI Symbol	Prss56
TCONS_00002604	ENSMUST00000189970	Chrnd	TCONS_00002604	XLOC_000889	Chrnd	1:87190606-87200070	NCD	HFD	NOTEST	0	0	0	0	1	1	no	0	ENSMUSG00000026251	ENSMUST00000189970		cholinergic receptor, nicotinic, delta polypeptide [Source:MGI Symbol;Acc:MGI:87893]	1	87190607	87200070	1	C5	87190607	87191766	87190607	538	tsl2		1	13	KNOWN	KNOWN	havana	ensembl_havana	retained_intron	protein_coding	50.61	3	MGI transcript name	Chrnd-003	MGI Symbol	Chrnd
TCONS_00002607	ENSMUST00000185763	Chrng	TCONS_00002607	XLOC_000890	Chrng	1:87204656-87241121	NCD	HFD	NOTEST	0	0	0	0	1	1	no	0	ENSMUSG00000026253	ENSMUST00000185763	ENSMUSP00000139600	cholinergic receptor, nicotinic, gamma polypeptide [Source:MGI Symbol;Acc:MGI:87895]	1	87204657	87212694	1	C5	87204657	87208296	87204657	777	tsl1		6	14	KNOWN	KNOWN	havana	ensembl_havana	protein_coding	protein_coding	53.01	5	MGI transcript name	Chrng-002	MGI Symbol	Chrng
TCONS_00002625	ENSMUST00000157693	Gm26187	TCONS_00002625	XLOC_000891	Gm26187	1:87251147-87251248	NCD	HFD	NOTEST	0	0	0	0	1	1	no	0	ENSMUSG00000088318	ENSMUST00000157693		predicted gene, 26187 [Source:MGI Symbol;Acc:MGI:5455964]	1	87251148	87251248	1	C5	87251148	87251248	87251148	101	tslNA	GENCODE basic	1	1	KNOWN	KNOWN	ensembl	ensembl	snRNA	snRNA	37.62	1	MGI transcript name	Gm26187-201	MGI Symbol	Gm26187
TCONS_00002626	ENSMUST00000118687	Efhd1	TCONS_00002626	XLOC_000892	Efhd1	1:87264362-87310839	NCD	HFD	NOTEST	0.016771	0.0443969	1.40449	0	1	1	no	0.030584	ENSMUSG00000026255	ENSMUST00000118687	ENSMUSP00000112980	EF hand domain containing 1 [Source:MGI Symbol;Acc:MGI:1921607]	1	87264363	87310839	1	C5	87264363	87310836	87264363	1726	tsl1		7	15	KNOWN	KNOWN	havana	ensembl_havana	nonsense_mediated_decay	protein_coding	48.37	3	MGI transcript name	Efhd1-002	MGI Symbol	Efhd1
TCONS_00002630	ENSMUST00000174846	Gigyf2	TCONS_00002630	XLOC_000893	Gigyf2	1:87326971-87450796	NCD	HFD	OK	0.696245	0.598395	-0.218498	-0.0449636	0.89325	0.998081	no	0.64732	ENSMUSG00000048000	ENSMUST00000174846		GRB10 interacting GYF protein 2 [Source:MGI Symbol;Acc:MGI:2138584]	1	87326998	87450796	1	C5	87326998	87355722	87326998	995	tsl1		7	15	KNOWN	KNOWN	havana	ensembl_havana	processed_transcript	protein_coding	39.42	23	MGI transcript name	Gigyf2-011	MGI Symbol	Gigyf2
TCONS_00002664	ENSMUST00000027476	3110079O15Rik	TCONS_00002664	XLOC_000894	3110079O15Rik	1:87470270-87597845	NCD	HFD	NOTEST	0	0	0	0	1	1	no	0	ENSMUSG00000026258	ENSMUST00000027476	ENSMUSP00000027476	RIKEN cDNA 3110079O15 gene [Source:MGI Symbol;Acc:MGI:1920484]	1	87470271	87475482	1	D	87470271	87475482	87470271	478	tsl1	GENCODE basic	5	5	KNOWN	KNOWN	ensembl_havana	ensembl_havana	protein_coding	protein_coding	53.95	2	MGI transcript name	3110079O15Rik-001	MGI Symbol	3110079O15Rik
TCONS_00002669	ENSMUST00000068681	Ngef	TCONS_00002669	XLOC_000895	Ngef	1:87470270-87597845	NCD	HFD	OK	0.726061	0.5226	-0.474384	-0.606544	0.2907	0.998081	no	0.62433	ENSMUSG00000026259	ENSMUST00000068681	ENSMUSP00000066894	neuronal guanine nucleotide exchange factor [Source:MGI Symbol;Acc:MGI:1858414]	1	87476834	87573870	-1	D	87476834	87573870	87573870	3109	tsl1	GENCODE basic	11	14	KNOWN	KNOWN	ensembl_havana	ensembl_havana	protein_coding	protein_coding	47.13	4	MGI transcript name	Ngef-001	MGI Symbol	Ngef
TCONS_00002676	ENSMUST00000072999	Inpp5d	TCONS_00002676	XLOC_000896	Inpp5d	1:87620311-87720507	NCD	HFD	OK	0.466523	0.766477	0.716296	0.672713	0.26825	0.998081	no	0.6165	ENSMUSG00000026288	ENSMUST00000072999	ENSMUSP00000072763	inositol polyphosphate-5-phosphatase D [Source:MGI Symbol;Acc:MGI:107357]	1	87620312	87720507	1	D	87620398	87720503	87620398	4677	tsl1		12	14	KNOWN	KNOWN	havana	ensembl_havana	nonsense_mediated_decay	protein_coding	47.06	11	MGI transcript name	Inpp5d-004	MGI Symbol	Inpp5d
TCONS_00002694	ENSMUST00000134603	Atg16l1	TCONS_00002694	XLOC_000897	Atg16l1	1:87755869-87799336	NCD	HFD	NOTEST	1.67665e-116	9.79461e-87	98.8823	0	1	1	no	4.8973e-87	ENSMUSG00000026289	ENSMUST00000134603		autophagy related 16-like 1 (S. cerevisiae) [Source:MGI Symbol;Acc:MGI:1924290]	1	87755870	87792428	1	D	87756093	87767983	87756093	1674	tsl2		1	15	KNOWN	KNOWN	havana	ensembl_havana	retained_intron	protein_coding	44.78	11	MGI transcript name	Atg16l1-005	MGI Symbol	Atg16l1
TCONS_00002710	ENSMUST00000157343	Gm25395	TCONS_00002710	XLOC_000898	Gm25395	1:87755869-87799336	NCD	HFD	NOTEST	0	1.04031	inf	0	1	1	no	0.520155	ENSMUSG00000087968	ENSMUST00000157343		predicted gene, 25395 [Source:MGI Symbol;Acc:MGI:5455172]	1	87776938	87777209	1	D	87776938	87777209	87776938	272	tslNA	GENCODE basic	1	1	KNOWN	KNOWN	ensembl	ensembl	scaRNA	scaRNA	48.53	1	MGI transcript name	Gm25395-201	MGI Symbol	Gm25395
TCONS_00002712	ENSMUST00000158656	Scarna6	TCONS_00002712	XLOC_000899	Scarna6	1:87755869-87799336	NCD	HFD	NOTEST	0	0	0	0	1	1	no	0	ENSMUSG00000089281	ENSMUST00000158656		small Cajal body-specific RNA 6 [Source:MGI Symbol;Acc:MGI:3819487]	1	87784556	87784820	1	D	87784556	87784820	87784556	265	tslNA	GENCODE basic	1	1	KNOWN	KNOWN	ensembl	ensembl	scaRNA	scaRNA	50.94	1	MGI transcript name	Scarna6-201	MGI Symbol	Scarna6
TCONS_00002713	ENSMUST00000156381	Sag	TCONS_00002713	XLOC_000900	Sag	1:87803679-87845158	NCD	HFD	NOTEST	0	5.86487e-14	inf	0	1	1	no	2.93244e-14	ENSMUSG00000056055	ENSMUST00000156381		S-antigen, retina and pineal gland (arrestin) [Source:MGI Symbol;Acc:MGI:98227]	1	87803680	87845158	1	D	87803680	87817863	87803680	1086	tsl2		7	13	KNOWN	KNOWN	havana	ensembl_havana	retained_intron	protein_coding	46.58	9	MGI transcript name	Sag-006	MGI Symbol	Sag
TCONS_00002724	ENSMUST00000027517	Dgkd	TCONS_00002724	XLOC_000901	Dgkd	1:87853286-88008551	NCD	HFD	OK	3.39125	2.99593	-0.178812	-0.31603	0.5792	0.998081	no	3.19359	ENSMUSG00000070738	ENSMUST00000027517	ENSMUSP00000027517	diacylglycerol kinase, delta [Source:MGI Symbol;Acc:MGI:2138334]	1	87853287	87945180	1	D	87853287	87944490	87853287	5695	tsl5	GENCODE basic	13	10	KNOWN	KNOWN	ensembl_havana	ensembl_havana	protein_coding	protein_coding	45.41	7	MGI transcript name	Dgkd-001	MGI Symbol	Dgkd
TCONS_00002726	ENSMUST00000191704	4833421G17Rik	TCONS_00002726	XLOC_000902	4833421G17Rik	1:87853286-88008551	NCD	HFD	NOTEST	0	0	0	0	1	1	no	0	ENSMUSG00000103996	ENSMUST00000191704		RIKEN cDNA 4833421G17 gene [Source:MGI Symbol;Acc:MGI:1921007]	1	87865073	87865916	1	D	87865073	87865916	87865073	844	tslNA	GENCODE basic	1	1	KNOWN	KNOWN	havana	havana	TEC	TEC	39.93	1	MGI transcript name	4833421G17Rik-001	MGI Symbol	4833421G17Rik
TCONS_00002728	ENSMUST00000195720	Gm38365	TCONS_00002728	XLOC_000903	Gm38365	1:87853286-88008551	NCD	HFD	NOTEST	0	0	0	0	1	1	no	0	ENSMUSG00000103591	ENSMUST00000195720		predicted gene, 38365 [Source:MGI Symbol;Acc:MGI:5611593]	1	87897540	87900532	1	D	87897540	87900532	87897540	2993	tslNA	GENCODE basic	1	1	KNOWN	KNOWN	havana	havana	TEC	TEC	41.93	1	MGI transcript name	Gm38365-001	MGI Symbol	Gm38365
TCONS_00002736	ENSMUST00000178574	Gm25198	TCONS_00002736	XLOC_000904	Gm25198	1:88015923-88016033	NCD	HFD	NOTEST	0	0	0	0	1	1	no	0	ENSMUSG00000095942	ENSMUST00000178574		predicted gene, 25198 [Source:MGI Symbol;Acc:MGI:5454975]	1	88015924	88016033	1	D	88015924	88016033	88015924	110	tslNA	GENCODE basic	1	1	KNOWN	KNOWN	ensembl	ensembl	miRNA	miRNA	56.36	1	MGI transcript name	Gm25198-201	MGI Symbol	Gm25198
TCONS_00002737	ENSMUST00000121704	Gm5832	TCONS_00002737	XLOC_000905	Gm5832	1:88022380-88023962	NCD	HFD	NOTEST	0	0	0	0	1	1	no	0	ENSMUSG00000084021	ENSMUST00000121704		predicted gene 5832 [Source:MGI Symbol;Acc:MGI:3643737]	1	88022381	88023962	1	D	88022381	88023962	88022381	1582	tslNA	GENCODE basic	1	1	KNOWN	KNOWN	havana	havana	processed_pseudogene	processed_pseudogene	44.31	1	MGI transcript name	Gm5832-001	MGI Symbol	Gm5832
TCONS_00002738	ENSMUST00000119510	Gm15375	TCONS_00002738	XLOC_000906	Gm15375	1:88025158-88028294	NCD	HFD	NOTEST	0.0140761	0.0128699	-0.129239	0	1	1	no	0.013473	ENSMUSG00000083478	ENSMUST00000119510		predicted gene 15375 [Source:MGI Symbol;Acc:MGI:3705815]	1	88025211	88026059	1	D	88025211	88026059	88025211	849	tslNA	GENCODE basic	1	1	KNOWN	KNOWN	havana	havana	unprocessed_pseudogene	unprocessed_pseudogene	45.47	1	MGI transcript name	Gm15375-001	MGI Symbol	Gm15375
TCONS_00002739	ENSMUST00000138182	Ugt1a10	TCONS_00002739	XLOC_000907	Ugt1a10	1:88055387-88226028	NCD	HFD	NOTEST	0.120107	9.34713e-244	-804.268	0	1	1	no	0.0600535	ENSMUSG00000090165	ENSMUST00000138182	ENSMUSP00000119985	UDP glycosyltransferase 1 family, polypeptide A10 [Source:MGI Symbol;Acc:MGI:3580642]	1	88055388	88219004	1	D	88055388	88216357	88055388	717	tsl3		7	8	KNOWN	KNOWN	havana	ensembl_havana	protein_coding	protein_coding	42.4	3	MGI transcript name	Ugt1a10-002	MGI Symbol	Ugt1a10
TCONS_00002750	ENSMUST00000121495	Gm15373	TCONS_00002750	XLOC_000908	Gm15373	1:88055387-88226028	NCD	HFD	NOTEST	0	0	0	0	1	1	no	0	ENSMUSG00000082837	ENSMUST00000121495		predicted gene 15373 [Source:MGI Symbol;Acc:MGI:3707583]	1	88097918	88098131	1	D	88097918	88098131	88097918	214	tslNA	GENCODE basic	1	1	KNOWN	KNOWN	havana	havana	unprocessed_pseudogene	unprocessed_pseudogene	52.34	1	MGI transcript name	Gm15373-001	MGI Symbol	Gm15373
TCONS_00002755	ENSMUST00000120729	Gm15372	TCONS_00002755	XLOC_000909	Gm15372	1:88055387-88226028	NCD	HFD	NOTEST	0.0294879	0.0138528	-1.08995	0	1	1	no	0.0216704	ENSMUSG00000084195	ENSMUST00000120729		predicted gene 15372 [Source:MGI Symbol;Acc:MGI:3707469]	1	88126776	88127609	1	D	88126776	88127609	88126776	834	tslNA	GENCODE basic	1	1	KNOWN	KNOWN	havana	havana	unprocessed_pseudogene	unprocessed_pseudogene	45.08	1	MGI transcript name	Gm15372-001	MGI Symbol	Gm15372
TCONS_00002756	ENSMUST00000117158	Gm15370	TCONS_00002756	XLOC_000910	Gm15370	1:88055387-88226028	NCD	HFD	NOTEST	0	0	0	0	1	1	no	0	ENSMUSG00000081261	ENSMUST00000117158		predicted gene 15370 [Source:MGI Symbol;Acc:MGI:3707467]	1	88129581	88129833	1	D	88129581	88129833	88129581	253	tslNA	GENCODE basic	1	1	KNOWN	KNOWN	havana	havana	unprocessed_pseudogene	unprocessed_pseudogene	49.41	1	MGI transcript name	Gm15370-001	MGI Symbol	Gm15370
TCONS_00002762	ENSMUST00000119681	Gm15369	TCONS_00002762	XLOC_000911	Gm15369	1:88055387-88226028	NCD	HFD	NOTEST	0	0	0	0	1	1	no	0	ENSMUSG00000081602	ENSMUST00000119681		predicted gene 15369 [Source:MGI Symbol;Acc:MGI:3707466]	1	88146376	88146769	1	D	88146376	88146769	88146376	394	tslNA	GENCODE basic	1	1	KNOWN	KNOWN	havana	havana	unprocessed_pseudogene	unprocessed_pseudogene	47.97	1	MGI transcript name	Gm15369-001	MGI Symbol	Gm15369
TCONS_00002763	ENSMUST00000119313	Gm15374	TCONS_00002763	XLOC_000912	Gm15374	1:88055387-88226028	NCD	HFD	NOTEST	0	0	0	0	1	1	no	0	ENSMUSG00000082513	ENSMUST00000119313		predicted gene 15374 [Source:MGI Symbol;Acc:MGI:3707463]	1	88151038	88151881	1	D	88151038	88151881	88151038	844	tslNA	GENCODE basic	1	1	KNOWN	KNOWN	havana	havana	unprocessed_pseudogene	unprocessed_pseudogene	45.85	1	MGI transcript name	Gm15374-001	MGI Symbol	Gm15374
TCONS_00002764	ENSMUST00000117057	Gm15371	TCONS_00002764	XLOC_000913	Gm15371	1:88055387-88226028	NCD	HFD	NOTEST	0	0	0	0	1	1	no	0	ENSMUSG00000082677	ENSMUST00000117057		predicted gene 15371 [Source:MGI Symbol;Acc:MGI:3707464]	1	88153788	88154571	1	D	88153788	88154571	88153788	784	tslNA	GENCODE basic	1	1	KNOWN	KNOWN	havana	havana	unprocessed_pseudogene	unprocessed_pseudogene	44.26	1	MGI transcript name	Gm15371-001	MGI Symbol	Gm15371
TCONS_00002767	ENSMUST00000120438	Gm15368	TCONS_00002767	XLOC_000914	Gm15368	1:88055387-88226028	NCD	HFD	NOTEST	0	0.0132395	inf	0	1	1	no	0.00661975	ENSMUSG00000081488	ENSMUST00000120438		predicted gene 15368 [Source:MGI Symbol;Acc:MGI:3707462]	1	88186662	88187519	1	D	88186662	88187519	88186662	858	tslNA	GENCODE basic	1	1	KNOWN	KNOWN	havana	havana	unprocessed_pseudogene	unprocessed_pseudogene	47.32	1	MGI transcript name	Gm15368-001	MGI Symbol	Gm15368
TCONS_00002768	ENSMUST00000122258	Gm15376	TCONS_00002768	XLOC_000915	Gm15376	1:88055387-88226028	NCD	HFD	NOTEST	0	0	0	0	1	1	no	0	ENSMUSG00000083277	ENSMUST00000122258		predicted gene 15376 [Source:MGI Symbol;Acc:MGI:3707460]	1	88191901	88192683	1	D	88191901	88192683	88191901	783	tslNA	GENCODE basic	1	1	KNOWN	KNOWN	havana	havana	unprocessed_pseudogene	unprocessed_pseudogene	48.4	1	MGI transcript name	Gm15376-001	MGI Symbol	Gm15376
TCONS_00002773	ENSMUST00000148474	Mroh2a	TCONS_00002773	XLOC_000916	Mroh2a	1:88226985-88389293	NCD	HFD	NOTEST	0	0	0	0	1	1	no	0	ENSMUSG00000079429	ENSMUST00000148474		maestro heat-like repeat family member 2A [Source:MGI Symbol;Acc:MGI:3705228]	1	88226986	88262289	1	D	88226986	88233461	88226986	654	tsl5		1	9	KNOWN	KNOWN	havana	ensembl_havana	processed_transcript	protein_coding	50.62	5	MGI transcript name	Mroh2a-002	MGI Symbol	Mroh2a
TCONS_00002789	ENSMUST00000027518	Spp2	TCONS_00002789	XLOC_000917	Spp2	1:88406929-88427333	NCD	HFD	NOTEST	1.03479e-24	0.0547546	75.4861	0	1	1	no	0.0273773	ENSMUSG00000026295	ENSMUST00000027518	ENSMUSP00000027518	secreted phosphoprotein 2 [Source:MGI Symbol;Acc:MGI:1922646]	1	88406961	88426438	1	D	88406961	88426438	88406961	928	tsl1	GENCODE basic	11	12	KNOWN	KNOWN	ensembl_havana	ensembl_havana	protein_coding	protein_coding	45.79	3	MGI transcript name	Spp2-001	MGI Symbol	Spp2
TCONS_00002793	ENSMUST00000186556	Gm28888	TCONS_00002793	XLOC_000918	Gm28888	1:88443968-88465558	NCD	HFD	NOTEST	0	0	0	0	1	1	no	0	ENSMUSG00000100908	ENSMUST00000186556		predicted gene 28888 [Source:MGI Symbol;Acc:MGI:5579594]	1	88459683	88465558	1	D	88459683	88465558	88459683	316	tsl3	GENCODE basic	1	1	KNOWN	KNOWN	havana	havana	lincRNA	lincRNA	48.01	1	MGI transcript name	Gm28888-001	MGI Symbol	Gm28888
TCONS_00002794	ENSMUST00000189394	Gm19589	TCONS_00002794	XLOC_000919	Gm19589	1:88551516-88562167	NCD	HFD	NOTEST	0	0	0	0	1	1	no	0	ENSMUSG00000100798	ENSMUST00000189394		predicted gene, 19589 [Source:MGI Symbol;Acc:MGI:5011774]	1	88551517	88562167	1	D	88551517	88562167	88551517	2623	tsl1	GENCODE basic	1	1	KNOWN	KNOWN	havana	havana	lincRNA	lincRNA	45.12	1	MGI transcript name	Gm19589-001	MGI Symbol	Gm19589
TCONS_00002795	ENSMUST00000194311	Gm38130	TCONS_00002795	XLOC_000920	Gm38130	1:88653084-88654845	NCD	HFD	NOTEST	0	0	0	0	1	1	no	0	ENSMUSG00000104057	ENSMUST00000194311		predicted gene, 38130 [Source:MGI Symbol;Acc:MGI:5611358]	1	88653085	88654845	1	D	88653085	88654845	88653085	1761	tslNA	GENCODE basic	1	1	KNOWN	KNOWN	havana	havana	TEC	TEC	44.8	1	MGI transcript name	Gm38130-001	MGI Symbol	Gm38130
TCONS_00002796	ENSMUST00000186042	Gm29336	TCONS_00002796	XLOC_000921	Gm29336	1:88656307-88658100	NCD	HFD	NOTEST	0	0	0	0	1	1	no	0	ENSMUSG00000100367	ENSMUST00000186042		predicted gene 29336 [Source:MGI Symbol;Acc:MGI:5580042]	1	88656308	88658100	1	D	88656308	88658100	88656308	573	tsl2	GENCODE basic	1	1	KNOWN	KNOWN	havana	havana	lincRNA	lincRNA	49.36	1	MGI transcript name	Gm29336-001	MGI Symbol	Gm29336
TCONS_00002797	ENSMUST00000159814	Arl4c	TCONS_00002797	XLOC_000922	Arl4c	1:88673124-88702352	NCD	HFD	OK	0.890181	1.38854	0.641397	1.67876	0.0041	0.11893	no	1.13936	ENSMUSG00000049866	ENSMUST00000159814	ENSMUSP00000124344	ADP-ribosylation factor-like 4C [Source:MGI Symbol;Acc:MGI:2445172]	1	88673125	88702221	-1	D	88698225	88702221	88702221	3997	tslNA	GENCODE basic	1	12	KNOWN	KNOWN	ensembl_havana	ensembl_havana	protein_coding	protein_coding	47.5	3	MGI transcript name	Arl4c-001	MGI Symbol	Arl4c
TCONS_00002798	ENSMUST00000181016	Platr5	TCONS_00002798	XLOC_000923	Platr5	1:88754889-88755736	NCD	HFD	NOTEST	0	0	0	0	1	1	no	0	ENSMUSG00000097398	ENSMUST00000181016		pluripotency associated transcript 5 [Source:MGI Symbol;Acc:MGI:1925900]	1	88754890	88755736	1	D	88754890	88755736	88754890	479	tsl1	GENCODE basic	2	2	KNOWN	KNOWN	havana	havana	lincRNA	lincRNA	50.18	2	MGI transcript name	Platr5-001	MGI Symbol	Platr5
TCONS_00002800	ENSMUST00000188327	Gm4753	TCONS_00002800	XLOC_000924	Gm4753	1:88932318-88933573	NCD	HFD	NOTEST	0	0	0	0	1	1	no	0	ENSMUSG00000101333	ENSMUST00000188327		predicted gene 4753 [Source:MGI Symbol;Acc:MGI:3648193]	1	88932319	88933573	1	D	88932319	88933573	88932319	1255	tslNA	GENCODE basic	1	1	KNOWN	KNOWN	havana	havana	processed_pseudogene	processed_pseudogene	52.03	1	MGI transcript name	Gm4753-001	MGI Symbol	Gm4753
TCONS_00002801	ENSMUST00000186180	1700067G17Rik	TCONS_00002801	XLOC_000925	1700067G17Rik	1:89016112-89022210	NCD	HFD	NOTEST	0	0	0	0	1	1	no	0	ENSMUSG00000099378	ENSMUST00000186180		RIKEN cDNA 1700067G17 gene [Source:MGI Symbol;Acc:MGI:1920725]	1	89016113	89022210	1	D	89016113	89022210	89016113	603	tsl1	GENCODE basic	1	1	KNOWN	KNOWN	havana	havana	lincRNA	lincRNA	43.54	1	MGI transcript name	1700067G17Rik-001	MGI Symbol	1700067G17Rik
[truncated: 61,561 more rows]
