# Supplementary material for: A MAFG-lncRNA axis links systemic nutrient abundance to hepatic glucose metabolism
Source: Nat Commun. 2020 Jan 31;11:644. doi: 10.1038/s41467-020-14323-y (PMC6994702; doi:10.1038/s41467-020-14323-y)
Supplement: Supplementary file 4 — Supplementary Data 2 [file 41467_2020_14323_MOESM4_ESM.xlsx]

## Sheet: Ark1
RNA-Sequencing of livers from Ad Libitum (AL) or overnight fasted (FA) C57BL/6N mice
test_id.x	gene_id	gene	locus	sample_1	sample_2	status	value_1	value_2	log2(fold_change)	test_stat	p_value	q_value	significant	tracking_id	nearest_ref_id	gene_short_name	test_id.y	ensembl_gene_id	ensembl_transcript_id	ensembl_peptide_id	description	chromosome_name	start_position	end_position	strand	band	transcript_start	transcript_end	transcription_start_site	transcript_length	transcript_tsl	transcript_gencode_basic	transcript_version	version	transcript_status	status_y	transcript_source	source	transcript_biotype	gene_biotype	percentage_gc_content	transcript_count	external_transcript_source_name	external_transcript_name	external_gene_source	external_gene_name
XLOC_000001	XLOC_000001	4933401J01Rik	1:3073252-3074322	FA	AL	NOTEST	0	0	0	0	1	1	no	TCONS_00000001	ENSMUST00000193812	4933401J01Rik	TCONS_00000001	ENSMUSG00000102693	ENSMUST00000193812	NA	RIKEN cDNA 4933401J01 gene [Source:MGI Symbol;Acc:MGI:1918292]	1	3073253	3074322	1	A1	3073253	3074322	3073253	1070	tslNA	GENCODE basic	1	1	KNOWN	KNOWN	havana	havana	TEC	TEC	34.21	1	MGI transcript name	4933401J01Rik-001	MGI Symbol	4933401J01Rik
XLOC_000002	XLOC_000002	Gm26206	1:3102015-3102125	FA	AL	NOTEST	0	0	0	0	1	1	no	TCONS_00000002	ENSMUST00000082908	Gm26206	TCONS_00000002	ENSMUSG00000064842	ENSMUST00000082908	NA	predicted gene, 26206 [Source:MGI Symbol;Acc:MGI:5455983]	1	3102016	3102125	1	A1	3102016	3102125	3102016	110	tslNA	GENCODE basic	1	1	KNOWN	KNOWN	ensembl	ensembl	snRNA	snRNA	36.36	1	MGI transcript name	Gm26206-201	MGI Symbol	Gm26206
XLOC_000003	XLOC_000003	Gm18956	1:3205900-3671498	FA	AL	NOTEST	0.0340541	0	#NAME?	0	1	1	no	TCONS_00000003	ENSMUST00000192857	Gm18956	TCONS_00000003	ENSMUSG00000102851	ENSMUST00000192857	NA	predicted gene, 18956 [Source:MGI Symbol;Acc:MGI:5011141]	1	3252757	3253236	1	A1	3252757	3253236	3252757	480	tslNA	GENCODE basic	1	1	KNOWN	KNOWN	havana	havana	processed_pseudogene	processed_pseudogene	39.79	1	MGI transcript name	Gm18956-001	MGI Symbol	Gm18956
XLOC_000004	XLOC_000004	Gm1992	1:3205900-3671498	FA	AL	NOTEST	0	0	0	0	1	1	no	TCONS_00000004	ENSMUST00000161581	Gm1992	TCONS_00000004	ENSMUSG00000089699	ENSMUST00000161581	NA	predicted gene 1992 [Source:MGI Symbol;Acc:MGI:3780162]	1	3466587	3513553	1	A1	3466587	3513553	3466587	250	tsl3	GENCODE basic	1	1	KNOWN	KNOWN	havana	havana	antisense	antisense	39.27	1	MGI transcript name	Gm1992-001	MGI Symbol	Gm1992
XLOC_000005	XLOC_000005	Gm7341	1:3205900-3671498	FA	AL	NOTEST	0	0	0	0	1	1	no	TCONS_00000005	ENSMUST00000192183	Gm7341	TCONS_00000005	ENSMUSG00000103147	ENSMUST00000192183	NA	predicted gene 7341 [Source:MGI Symbol;Acc:MGI:3648497]	1	3531795	3532720	1	A1	3531795	3532720	3531795	926	tslNA	GENCODE basic	1	1	KNOWN	KNOWN	havana	havana	processed_pseudogene	processed_pseudogene	49.89	1	MGI transcript name	Gm7341-001	MGI Symbol	Gm7341
XLOC_000006	XLOC_000006	Gm10568	1:3680154-3681788	FA	AL	NOTEST	0	0	0	0	1	1	no	TCONS_00000006	ENSMUST00000193244	Gm10568	TCONS_00000006	ENSMUSG00000102348	ENSMUST00000193244	NA	predicted gene 10568 [Source:MGI Symbol;Acc:MGI:3642703]	1	3680155	3681788	1	A1	3680155	3681788	3680155	1634	tslNA	GENCODE basic	1	1	KNOWN	KNOWN	havana	havana	TEC	TEC	36.47	1	MGI transcript name	Gm10568-001	MGI Symbol	Gm10568
XLOC_000007	XLOC_000007	Gm38385	1:3752009-3754360	FA	AL	NOTEST	0	0	0	0	1	1	no	TCONS_00000007	ENSMUST00000194454	Gm38385	TCONS_00000007	ENSMUSG00000102592	ENSMUST00000194454	NA	predicted gene, 38385 [Source:MGI Symbol;Acc:MGI:5611613]	1	3752010	3754360	1	A1	3752010	3754360	3752010	2351	tslNA	GENCODE basic	1	1	KNOWN	KNOWN	havana	havana	TEC	TEC	42.58	1	MGI transcript name	Gm38385-001	MGI Symbol	Gm38385
XLOC_000008	XLOC_000008	Gm37587	1:4490930-4499558	FA	AL	NOTEST	0.307092	0.265845	-0.208084	0	1	1	no	TCONS_00000008	ENSMUST00000194935	Gm37587	TCONS_00000008	ENSMUSG00000104238	ENSMUST00000194935	NA	predicted gene, 37587 [Source:MGI Symbol;Acc:MGI:5610815]	1	4496551	4499558	1	A1	4497474	4499558	4497474	475	tsl3	GENCODE basic	1	1	KNOWN	KNOWN	havana	havana	antisense	processed_transcript	46.84	2	MGI transcript name	Gm37587-001	MGI Symbol	Gm37587
XLOC_000009	XLOC_000009	Gm7357	1:4522904-4526737	FA	AL	NOTEST	0	0	0	0	1	1	no	TCONS_00000011	ENSMUST00000195361	Gm7357	TCONS_00000011	ENSMUSG00000102269	ENSMUST00000195361	NA	predicted gene 7357 [Source:MGI Symbol;Acc:MGI:3643257]	1	4522905	4526737	1	A1	4522905	4526737	4522905	2991	tslNA	GENCODE basic	1	1	KNOWN	KNOWN	havana	havana	processed_pseudogene	processed_pseudogene	52.8	1	MGI transcript name	Gm7357-001	MGI Symbol	Gm7357
XLOC_000010	XLOC_000010	Gm22307	1:4529016-4529123	FA	AL	NOTEST	0	0	0	0	1	1	no	TCONS_00000012	ENSMUST00000180019	Gm22307	TCONS_00000012	ENSMUSG00000096126	ENSMUST00000180019	NA	predicted gene, 22307 [Source:MGI Symbol;Acc:MGI:5452084]	1	4529017	4529123	1	A1	4529017	4529123	4529017	107	tslNA	GENCODE basic	1	1	KNOWN	KNOWN	ensembl	ensembl	snRNA	snRNA	44.86	1	MGI transcript name	Gm22307-201	MGI Symbol	Gm22307
XLOC_000011	XLOC_000011	Gm7369	1:4610470-4611406	FA	AL	NOTEST	0	0	0	0	1	1	no	TCONS_00000013	ENSMUST00000192738	Gm7369	TCONS_00000013	ENSMUSG00000102735	ENSMUST00000192738	NA	predicted gene 7369 [Source:MGI Symbol;Acc:MGI:3643485]	1	4610471	4611406	1	A1	4610471	4611406	4610471	936	tslNA	GENCODE basic	1	1	KNOWN	KNOWN	havana	havana	processed_pseudogene	processed_pseudogene	45.62	1	MGI transcript name	Gm7369-001	MGI Symbol	Gm7369
XLOC_000012	XLOC_000012	Gm6085	1:4687933-4689445	FA	AL	OK	0.70944	0.573225	-0.30758	-0.518935	0.2894	0.811271	no	TCONS_00000014	ENSMUST00000182774	Gm6085	TCONS_00000014	ENSMUSG00000098104	ENSMUST00000182774	NA	predicted gene 6085 [Source:MGI Symbol;Acc:MGI:3646770]	1	4687934	4689403	-1	A1	4687934	4689403	4689403	1470	tslNA	GENCODE basic	1	1	KNOWN	KNOWN	havana	havana	processed_pseudogene	processed_pseudogene	58.1	1	MGI transcript name	Gm6085-001	MGI Symbol	Gm6085
XLOC_000013	XLOC_000013	-	1:4768458-4769089	FA	AL	NOTEST	0.0242829	0.196015	3.01295	0	1	1	no	TCONS_00000015	-	-	TCONS_00000015	NA	NA	NA	NA	NA	NA	NA	NA	NA	NA	NA	NA	NA	NA	NA	NA	NA	NA	NA	NA	NA	NA	NA	NA	NA	NA	NA	NA	NA
XLOC_000014	XLOC_000014	-	1:4769295-4770693	FA	AL	OK	0.393682	0.332979	-0.241601	-0.239684	0.6322	0.998565	no	TCONS_00000016	-	-	TCONS_00000016	NA	NA	NA	NA	NA	NA	NA	NA	NA	NA	NA	NA	NA	NA	NA	NA	NA	NA	NA	NA	NA	NA	NA	NA	NA	NA	NA	NA	NA
XLOC_000015	XLOC_000015	Gm6123	1:4771130-4785739	FA	AL	OK	3.21414	2.74312	-0.228617	-0.766373	0.1202	0.555414	no	TCONS_00000017	ENSMUST00000193658	Gm6123	TCONS_00000017	ENSMUSG00000103922	ENSMUST00000193658	NA	predicted gene 6123 [Source:MGI Symbol;Acc:MGI:3647047]	1	4771131	4772199	1	A1	4771131	4772199	4771131	1069	tslNA	GENCODE basic	1	1	KNOWN	KNOWN	havana	havana	processed_pseudogene	processed_pseudogene	48.92	1	MGI transcript name	Gm6123-001	MGI Symbol	Gm6123
XLOC_000016	XLOC_000016	Gm37988,Lypla1,Tcea1	1:4807787-4897909	FA	AL	OK	76.3665	76.9079	0.0101915	0.038891	0.9363	0.998565	no	TCONS_00000019	ENSMUST00000134384	Lypla1	TCONS_00000019	ENSMUSG00000025903	ENSMUST00000134384	ENSMUSP00000137104	lysophospholipase 1 [Source:MGI Symbol;Acc:MGI:1344588]	1	4807788	4848410	1	A1	4807788	4848410	4807788	1136	tsl1	NA	7	14	KNOWN	KNOWN	havana	ensembl_havana	nonsense_mediated_decay	protein_coding	41.08	8	MGI transcript name	Lypla1-002	MGI Symbol	Lypla1
XLOC_000017	XLOC_000017	Gm16041	1:4909575-5162529	FA	AL	NOTEST	0.0100336	0.00290164	-1.7899	0	1	1	no	TCONS_00000034	ENSMUST00000144339	Gm16041	TCONS_00000034	ENSMUSG00000085623	ENSMUST00000144339	NA	predicted gene 16041 [Source:MGI Symbol;Acc:MGI:3801909]	1	4970857	4976820	1	A1	4970857	4976820	4970857	3725	tsl1	GENCODE basic	1	1	KNOWN	KNOWN	havana	havana	antisense	antisense	41.16	1	MGI transcript name	Gm16041-001	MGI Symbol	Gm16041
XLOC_000018	XLOC_000018	Gm17101	1:4909575-5162529	FA	AL	NOTEST	0	0	0	0	1	1	no	TCONS_00000035	ENSMUST00000169520	Gm17101	TCONS_00000035	ENSMUSG00000091665	ENSMUST00000169520	NA	predicted gene 17101 [Source:MGI Symbol;Acc:MGI:4937928]	1	5063060	5064647	1	A1	5063060	5064647	5063060	1588	tslNA	GENCODE basic	1	1	KNOWN	KNOWN	havana	havana	processed_pseudogene	processed_pseudogene	39.23	1	MGI transcript name	Gm17101-001	MGI Symbol	Gm17101
XLOC_000019	XLOC_000019	Atp6v1h	1:4909575-5162529	FA	AL	OK	13.3756	15.542	0.216562	0.827912	0.0965	0.49646	no	TCONS_00000036	ENSMUST00000192847	Atp6v1h	TCONS_00000036	ENSMUSG00000033793	ENSMUST00000192847	ENSMUSP00000141636	ATPase, H+ transporting, lysosomal V1 subunit H [Source:MGI Symbol;Acc:MGI:1914864]	1	5070018	5162529	1	A1	5070018	5162340	5070018	1662	tsl5	GENCODE basic	5	12	KNOWN	KNOWN	havana	ensembl_havana	protein_coding	protein_coding	39.86	8	MGI transcript name	Atp6v1h-003	MGI Symbol	Atp6v1h
XLOC_000020	XLOC_000020	Gm37567	1:5307738-5310017	FA	AL	NOTEST	0	0.00477095	Inf	0	1	1	no	TCONS_00000048	ENSMUST00000193241	Gm37567	TCONS_00000048	ENSMUSG00000104046	ENSMUST00000193241	NA	predicted gene, 37567 [Source:MGI Symbol;Acc:MGI:5610795]	1	5307739	5310017	1	A1	5307739	5310017	5307739	2279	tslNA	GENCODE basic	1	1	KNOWN	KNOWN	havana	havana	TEC	TEC	44.36	1	MGI transcript name	Gm37567-001	MGI Symbol	Gm37567
XLOC_000021	XLOC_000021	Gm38264	1:5403546-5405578	FA	AL	NOTEST	0	0	0	0	1	1	no	TCONS_00000049	ENSMUST00000194850	Gm38264	TCONS_00000049	ENSMUSG00000102907	ENSMUST00000194850	NA	predicted gene, 38264 [Source:MGI Symbol;Acc:MGI:5611492]	1	5403547	5405578	1	A1	5403547	5405578	5403547	2032	tslNA	GENCODE basic	1	1	KNOWN	KNOWN	havana	havana	TEC	TEC	36.17	1	MGI transcript name	Gm38264-001	MGI Symbol	Gm38264
XLOC_000022	XLOC_000022	Oprk1	1:5588465-5606131	FA	AL	NOTEST	0	0	0	0	1	1	no	TCONS_00000050	ENSMUST00000192685	Oprk1	TCONS_00000050	ENSMUSG00000025905	ENSMUST00000192685	NA	opioid receptor, kappa 1 [Source:MGI Symbol;Acc:MGI:97439]	1	5588466	5606131	1	A1	5588466	5591311	5588466	2846	tslNA	NA	1	13	KNOWN	KNOWN	havana	ensembl_havana	retained_intron	protein_coding	38.99	5	MGI transcript name	Oprk1-005	MGI Symbol	Oprk1
XLOC_000023	XLOC_000023	-	1:6194498-6195104	FA	AL	OK	0.472116	0.124397	-1.92419	-1.11193	0.0702	0.421148	no	TCONS_00000057	-	-	TCONS_00000057	NA	NA	NA	NA	NA	NA	NA	NA	NA	NA	NA	NA	NA	NA	NA	NA	NA	NA	NA	NA	NA	NA	NA	NA	NA	NA	NA	NA	NA
XLOC_000024	XLOC_000024	-	1:6198910-6199652	FA	AL	OK	0.390324	0.195717	-0.9959	-0.625634	0.23085	0.742272	no	TCONS_00000058	-	-	TCONS_00000058	NA	NA	NA	NA	NA	NA	NA	NA	NA	NA	NA	NA	NA	NA	NA	NA	NA	NA	NA	NA	NA	NA	NA	NA	NA	NA	NA	NA	NA
XLOC_000025	XLOC_000025	-	1:6201682-6203179	FA	AL	OK	0.356851	0.232274	-0.619492	-0.564427	0.25165	0.76684	no	TCONS_00000059	-	-	TCONS_00000059	NA	NA	NA	NA	NA	NA	NA	NA	NA	NA	NA	NA	NA	NA	NA	NA	NA	NA	NA	NA	NA	NA	NA	NA	NA	NA	NA	NA	NA
XLOC_000026	XLOC_000026	-	1:6204360-6205118	FA	AL	OK	0.534671	0.336255	-0.669093	-0.519273	0.29365	0.814869	no	TCONS_00000060	-	-	TCONS_00000060	NA	NA	NA	NA	NA	NA	NA	NA	NA	NA	NA	NA	NA	NA	NA	NA	NA	NA	NA	NA	NA	NA	NA	NA	NA	NA	NA	NA	NA
XLOC_000027	XLOC_000027	Rb1cc1	1:6206196-6276648	FA	AL	OK	15.1079	13.2132	-0.193324	-0.460413	0.34315	0.860303	no	TCONS_00000061	ENSMUST00000159906	Rb1cc1	TCONS_00000061	ENSMUSG00000025907	ENSMUST00000159906	ENSMUSP00000125396	RB1-inducible coiled-coil 1 [Source:MGI Symbol;Acc:MGI:1341850]	1	6206197	6276648	1	A1	6206197	6234311	6206197	656	tsl2	NA	7	14	KNOWN	KNOWN	havana	ensembl_havana	protein_coding	protein_coding	38.04	16	MGI transcript name	Rb1cc1-009	MGI Symbol	Rb1cc1
XLOC_000028	XLOC_000028	Fam150a	1:6359217-6394731	FA	AL	NOTEST	0	0	0	0	1	1	no	TCONS_00000085	ENSMUST00000133144	Fam150a	TCONS_00000085	ENSMUSG00000087247	ENSMUST00000133144	ENSMUSP00000137420	family with sequence similarity 150, member A [Source:MGI Symbol;Acc:MGI:3645495]	1	6359218	6394731	1	A1	6359218	6394731	6359218	971	tsl1	GENCODE basic	3	3	KNOWN	KNOWN	ensembl_havana	ensembl_havana	protein_coding	protein_coding	40.78	1	MGI transcript name	Fam150a-001	MGI Symbol	Fam150a
XLOC_000029	XLOC_000029	Gm2147	1:6359217-6394731	FA	AL	NOTEST	0	0	0	0	1	1	no	TCONS_00000086	ENSMUST00000193588	Gm2147	TCONS_00000086	ENSMUSG00000103355	ENSMUST00000193588	NA	predicted gene 2147 [Source:MGI Symbol;Acc:MGI:3780316]	1	6380394	6381032	1	A1	6380394	6381032	6380394	639	tslNA	GENCODE basic	1	1	KNOWN	KNOWN	havana	havana	processed_pseudogene	processed_pseudogene	43.04	1	MGI transcript name	Gm2147-001	MGI Symbol	Gm2147
XLOC_000030	XLOC_000030	St18	1:6487230-6860940	FA	AL	NOTEST	0	0	0	0	1	1	no	TCONS_00000087	ENSMUST00000140079	St18	TCONS_00000087	ENSMUSG00000033740	ENSMUST00000140079	ENSMUSP00000118322	suppression of tumorigenicity 18 [Source:MGI Symbol;Acc:MGI:2446700]	1	6487231	6860940	1	A1	6487231	6860934	6487231	5892	tsl1	GENCODE basic	7	17	KNOWN	KNOWN	havana	ensembl_havana	protein_coding	protein_coding	38.75	13	MGI transcript name	St18-004	MGI Symbol	St18
XLOC_000031	XLOC_000031	Gm7449	1:6910559-6911222	FA	AL	NOTEST	0	0	0	0	1	1	no	TCONS_00000102	ENSMUST00000194393	Gm7449	TCONS_00000102	ENSMUSG00000104385	ENSMUST00000194393	NA	predicted gene 7449 [Source:MGI Symbol;Acc:MGI:3647895]	1	6910560	6911222	1	A1	6910560	6911222	6910560	663	tslNA	GENCODE basic	1	1	KNOWN	KNOWN	havana	havana	processed_pseudogene	processed_pseudogene	43.89	1	MGI transcript name	Gm7449-001	MGI Symbol	Gm7449
XLOC_000032	XLOC_000032	Gm37108	1:6916558-6923588	FA	AL	NOTEST	0	0	0	0	1	1	no	TCONS_00000103	ENSMUST00000194605	Gm37108	TCONS_00000103	ENSMUSG00000102135	ENSMUST00000194605	NA	predicted gene, 37108 [Source:MGI Symbol;Acc:MGI:5610336]	1	6916559	6923588	1	A1	6916559	6923588	6916559	626	tslNA	GENCODE basic	1	1	KNOWN	KNOWN	havana	havana	processed_pseudogene	processed_pseudogene	42.55	1	MGI transcript name	Gm37108-001	MGI Symbol	Gm37108
XLOC_000033	XLOC_000033	Gm37275	1:6929758-6929788	FA	AL	NOTEST	0	0	0	0	1	1	no	TCONS_00000104	ENSMUST00000191703	Gm37275	TCONS_00000104	ENSMUSG00000103282	ENSMUST00000191703	NA	predicted gene, 37275 [Source:MGI Symbol;Acc:MGI:5610503]	1	6929759	6929788	1	A1	6929759	6929788	6929759	30	tslNA	GENCODE basic	1	1	KNOWN	KNOWN	havana	havana	processed_pseudogene	processed_pseudogene	46.67	1	MGI transcript name	Gm37275-001	MGI Symbol	Gm37275
XLOC_000034	XLOC_000034	Gm37225	1:6998216-6998541	FA	AL	NOTEST	0	0	0	0	1	1	no	TCONS_00000105	ENSMUST00000193423	Gm37225	TCONS_00000105	ENSMUSG00000102534	ENSMUST00000193423	NA	predicted gene, 37225 [Source:MGI Symbol;Acc:MGI:5610453]	1	6998217	6998541	1	A1	6998217	6998541	6998217	325	tslNA	GENCODE basic	1	1	KNOWN	KNOWN	havana	havana	processed_pseudogene	processed_pseudogene	51.38	1	MGI transcript name	Gm37225-001	MGI Symbol	Gm37225
XLOC_000035	XLOC_000035	Gm37489	1:7013761-7013920	FA	AL	NOTEST	0	0	0	0	1	1	no	TCONS_00000106	ENSMUST00000191883	Gm37489	TCONS_00000106	ENSMUSG00000102213	ENSMUST00000191883	NA	predicted gene, 37489 [Source:MGI Symbol;Acc:MGI:5610717]	1	7013762	7013920	1	A1	7013762	7013920	7013762	159	tslNA	GENCODE basic	1	1	KNOWN	KNOWN	havana	havana	processed_pseudogene	processed_pseudogene	64.78	1	MGI transcript name	Gm37489-001	MGI Symbol	Gm37489
XLOC_000036	XLOC_000036	Gm5694	1:7035914-7037217	FA	AL	NOTEST	0	0	0	0	1	1	no	TCONS_00000107	ENSMUST00000195648	Gm5694	TCONS_00000107	ENSMUSG00000103629	ENSMUST00000195648	NA	predicted gene 5694 [Source:MGI Symbol;Acc:MGI:3645764]	1	7035915	7037217	1	A1	7035915	7037217	7035915	641	tslNA	GENCODE basic	1	1	KNOWN	KNOWN	havana	havana	processed_pseudogene	processed_pseudogene	42.13	1	MGI transcript name	Gm5694-001	MGI Symbol	Gm5694
XLOC_000037	XLOC_000037	-	1:7087865-7088686	FA	AL	NOTEST	0.307698	0.145117	-1.0843	0	1	1	no	TCONS_00000108	-	-	TCONS_00000108	NA	NA	NA	NA	NA	NA	NA	NA	NA	NA	NA	NA	NA	NA	NA	NA	NA	NA	NA	NA	NA	NA	NA	NA	NA	NA	NA	NA	NA
XLOC_000038	XLOC_000038	Pcmtd1	1:7088919-7176098	FA	AL	OK	14.7522	15.8742	0.105755	0.0879875	0.87865	0.998565	no	TCONS_00000109	ENSMUST00000182114	Pcmtd1	TCONS_00000109	ENSMUSG00000051285	ENSMUST00000182114	ENSMUSP00000138680	protein-L-isoaspartate (D-aspartate) O-methyltransferase domain containing 1 [Source:MGI Symbol;Acc:MGI:2441773]	1	7088920	7173628	1	A1	7088930	7169598	7088930	770	tsl1	NA	7	17	KNOWN	KNOWN	havana	ensembl_havana	protein_coding	protein_coding	39.03	8	MGI transcript name	Pcmtd1-006	MGI Symbol	Pcmtd1
XLOC_000039	XLOC_000039	Gm38372	1:7088919-7176098	FA	AL	NOTEST	0.00715343	0	#NAME?	0	1	1	no	TCONS_00000117	ENSMUST00000194854	Gm38372	TCONS_00000117	ENSMUSG00000103509	ENSMUST00000194854	NA	predicted gene, 38372 [Source:MGI Symbol;Acc:MGI:5611600]	1	7148110	7152137	1	A1	7148110	7152137	7148110	4028	tslNA	GENCODE basic	1	1	KNOWN	KNOWN	havana	havana	TEC	TEC	37.54	1	MGI transcript name	Gm38372-001	MGI Symbol	Gm38372
XLOC_000040	XLOC_000040	Gm9826	1:7177738-7179037	FA	AL	NOTEST	0.00527583	0	#NAME?	0	1	1	no	TCONS_00000124	ENSMUST00000029124	Gm9826	TCONS_00000124	ENSMUSG00000048538	ENSMUST00000029124	NA	predicted gene 9826 [Source:MGI Symbol;Acc:MGI:3642725]	1	7177739	7179037	1	A1	7177739	7179037	7177739	1299	tslNA	GENCODE basic	7	7	KNOWN	KNOWN	ensembl_havana	ensembl_havana	processed_pseudogene	processed_pseudogene	55.2	1	MGI transcript name	Gm9826-001	MGI Symbol	Gm9826
XLOC_000041	XLOC_000041	Gm23274	1:7265802-7265932	FA	AL	NOTEST	0	0	0	0	1	1	no	TCONS_00000125	ENSMUST00000104056	Gm23274	TCONS_00000125	ENSMUSG00000077244	ENSMUST00000104056	NA	predicted gene, 23274 [Source:MGI Symbol;Acc:MGI:5453051]	1	7265803	7265932	1	A1	7265803	7265932	7265803	130	tslNA	GENCODE basic	1	1	KNOWN	KNOWN	ensembl	ensembl	snoRNA	snoRNA	45.38	1	MGI transcript name	Gm23274-201	MGI Symbol	Gm23274
XLOC_000042	XLOC_000042	Gm19002	1:7315450-7316462	FA	AL	NOTEST	0	0	0	0	1	1	no	TCONS_00000126	ENSMUST00000192649	Gm19002	TCONS_00000126	ENSMUSG00000102768	ENSMUST00000192649	NA	predicted gene, 19002 [Source:MGI Symbol;Acc:MGI:5011187]	1	7315451	7316462	1	A1	7315451	7316462	7315451	1012	tslNA	GENCODE basic	1	1	KNOWN	KNOWN	havana	havana	processed_pseudogene	processed_pseudogene	40.61	1	MGI transcript name	Gm19002-001	MGI Symbol	Gm19002
XLOC_000043	XLOC_000043	Gm18984	1:7410678-7411993	FA	AL	NOTEST	0	0	0	0	1	1	no	TCONS_00000127	ENSMUST00000193998	Gm18984	TCONS_00000127	ENSMUSG00000103498	ENSMUST00000193998	NA	predicted gene, 18984 [Source:MGI Symbol;Acc:MGI:5011169]	1	7410679	7411993	1	A1	7410679	7411993	7410679	1124	tslNA	GENCODE basic	1	1	KNOWN	KNOWN	havana	havana	processed_pseudogene	processed_pseudogene	41.06	1	MGI transcript name	Gm18984-001	MGI Symbol	Gm18984
XLOC_000044	XLOC_000044	Gm30414	1:7497967-7518149	FA	AL	NOTEST	0	0	0	0	1	1	no	TCONS_00000128	ENSMUST00000194886	Gm30414	TCONS_00000128	ENSMUSG00000103067	ENSMUST00000194886	NA	predicted gene, 30414 [Source:MGI Symbol;Acc:MGI:5589573]	1	7497968	7518149	1	A1	7497968	7518149	7497968	2596	tsl1	GENCODE basic	1	1	KNOWN	KNOWN	havana	havana	lincRNA	lincRNA	37	1	MGI transcript name	Gm30414-001	MGI Symbol	Gm30414
XLOC_000045	XLOC_000045	Gm37791	1:7591645-7591931	FA	AL	NOTEST	0	0	0	0	1	1	no	TCONS_00000129	ENSMUST00000195081	Gm37791	TCONS_00000129	ENSMUSG00000102320	ENSMUST00000195081	NA	predicted gene, 37791 [Source:MGI Symbol;Acc:MGI:5611019]	1	7591646	7591931	1	A1	7591646	7591931	7591646	286	tslNA	GENCODE basic	1	1	KNOWN	KNOWN	havana	havana	processed_pseudogene	processed_pseudogene	50.7	1	MGI transcript name	Gm37791-001	MGI Symbol	Gm37791
XLOC_000046	XLOC_000046	Gm7470	1:7597378-7599473	FA	AL	NOTEST	0	0	0	0	1	1	no	TCONS_00000130	ENSMUST00000194219	Gm7470	TCONS_00000130	ENSMUSG00000104226	ENSMUST00000194219	NA	predicted gene 7470 [Source:MGI Symbol;Acc:MGI:3645544]	1	7597379	7599473	1	A1	7597379	7599473	7597379	2095	tslNA	GENCODE basic	1	1	KNOWN	KNOWN	havana	havana	processed_pseudogene	processed_pseudogene	40.72	1	MGI transcript name	Gm7470-001	MGI Symbol	Gm7470
XLOC_000047	XLOC_000047	Rps2-ps2	1:7664080-7664961	FA	AL	NOTEST	0	0	0	0	1	1	no	TCONS_00000131	ENSMUST00000194305	Rps2-ps2	TCONS_00000131	ENSMUSG00000103903	ENSMUST00000194305	NA	ribosomal protein S2, pseudogene 2 [Source:MGI Symbol;Acc:MGI:3645546]	1	7664081	7664961	1	A1	7664081	7664961	7664081	881	tslNA	GENCODE basic	1	1	KNOWN	KNOWN	havana	havana	processed_pseudogene	processed_pseudogene	53.12	1	MGI transcript name	Rps2-ps2-001	MGI Symbol	Rps2-ps2
XLOC_000048	XLOC_000048	-	1:8341190-8341444	FA	AL	OK	1.28413	0	#NAME?	NaN	0.0004	0.00949203	yes	TCONS_00000132	-	-	TCONS_00000132	NA	NA	NA	NA	NA	NA	NA	NA	NA	NA	NA	NA	NA	NA	NA	NA	NA	NA	NA	NA	NA	NA	NA	NA	NA	NA	NA	NA	NA
XLOC_000049	XLOC_000049	Gm36964	1:8361474-9299878	FA	AL	NOTEST	0	0	0	0	1	1	no	TCONS_00000133	ENSMUST00000191876	Gm36964	TCONS_00000133	ENSMUSG00000103933	ENSMUST00000191876	NA	predicted gene, 36964 [Source:MGI Symbol;Acc:MGI:5610192]	1	8815842	8816039	1	A1	8815842	8816039	8815842	198	tslNA	GENCODE basic	1	1	KNOWN	KNOWN	havana	havana	processed_pseudogene	processed_pseudogene	50	1	MGI transcript name	Gm36964-001	MGI Symbol	Gm36964
XLOC_000050	XLOC_000050	Gm24276	1:8361474-9299878	FA	AL	NOTEST	0	0	0	0	1	1	no	TCONS_00000134	ENSMUST00000102181	Gm24276	TCONS_00000134	ENSMUSG00000076135	ENSMUST00000102181	NA	predicted gene, 24276 [Source:MGI Symbol;Acc:MGI:5454053]	1	8816138	8816247	1	A1	8816138	8816247	8816138	110	tslNA	GENCODE basic	1	1	KNOWN	KNOWN	ensembl	ensembl	miRNA	miRNA	32.73	1	MGI transcript name	Gm24276-201	MGI Symbol	Gm24276
XLOC_000051	XLOC_000051	Gm7445	1:8361474-9299878	FA	AL	NOTEST	0	0	0	0	1	1	no	TCONS_00000135	ENSMUST00000192115	Gm7445	TCONS_00000135	ENSMUSG00000104504	ENSMUST00000192115	NA	predicted gene 7445 [Source:MGI Symbol;Acc:MGI:3644942]	1	8856763	8857102	1	A2	8856763	8857102	8856763	340	tslNA	GENCODE basic	1	1	KNOWN	KNOWN	havana	havana	processed_pseudogene	processed_pseudogene	53.53	1	MGI transcript name	Gm7445-001	MGI Symbol	Gm7445
XLOC_000052	XLOC_000052	Gm37143	1:8361474-9299878	FA	AL	NOTEST	0.118697	0.200396	0.755561	0	1	1	no	TCONS_00000136	ENSMUST00000195180	Gm37143	TCONS_00000136	ENSMUSG00000102871	ENSMUST00000195180	NA	predicted gene, 37143 [Source:MGI Symbol;Acc:MGI:5610371]	1	9286922	9290180	1	A2	9286922	9290180	9286922	3259	tslNA	GENCODE basic	1	1	KNOWN	KNOWN	havana	havana	TEC	TEC	35.1	1	MGI transcript name	Gm37143-001	MGI Symbol	Gm37143
XLOC_000053	XLOC_000053	Gm7512	1:9450578-9451748	FA	AL	NOTEST	0	0	0	0	1	1	no	TCONS_00000137	ENSMUST00000195217	Gm7512	TCONS_00000137	ENSMUSG00000102272	ENSMUST00000195217	NA	predicted gene 7512 [Source:MGI Symbol;Acc:MGI:3646401]	1	9450579	9451748	1	A2	9450579	9451748	9450579	1170	tslNA	GENCODE basic	1	1	KNOWN	KNOWN	havana	havana	processed_pseudogene	processed_pseudogene	41.62	1	MGI transcript name	Gm7512-001	MGI Symbol	Gm7512
XLOC_000054	XLOC_000054	Gm24765	1:9458669-9458772	FA	AL	NOTEST	0	0	0	0	1	1	no	TCONS_00000138	ENSMUST00000083691	Gm24765	TCONS_00000138	ENSMUSG00000065625	ENSMUST00000083691	NA	predicted gene, 24765 [Source:MGI Symbol;Acc:MGI:5454542]	1	9458670	9458772	1	A2	9458670	9458772	9458670	103	tslNA	GENCODE basic	1	1	KNOWN	KNOWN	ensembl	ensembl	snRNA	snRNA	38.83	1	MGI transcript name	Gm24765-201	MGI Symbol	Gm24765
XLOC_000055	XLOC_000055	-	1:9521056-9521518	FA	AL	OK	0.418525	0.0327994	-3.67357	-0.957679	0.07275	0.428831	no	TCONS_00000139	-	-	TCONS_00000139	NA	NA	NA	NA	NA	NA	NA	NA	NA	NA	NA	NA	NA	NA	NA	NA	NA	NA	NA	NA	NA	NA	NA	NA	NA	NA	NA	NA	NA
XLOC_000056	XLOC_000056	-	1:9521910-9522499	FA	AL	NOTEST	0.118421	0.148414	0.325697	0	1	1	no	TCONS_00000140	-	-	TCONS_00000140	NA	NA	NA	NA	NA	NA	NA	NA	NA	NA	NA	NA	NA	NA	NA	NA	NA	NA	NA	NA	NA	NA	NA	NA	NA	NA	NA	NA	NA
XLOC_000057	XLOC_000057	-	1:9528627-9529844	FA	AL	OK	0.418928	0.162663	-1.36482	-1.09315	0.03575	0.286787	no	TCONS_00000141	-	-	TCONS_00000141	NA	NA	NA	NA	NA	NA	NA	NA	NA	NA	NA	NA	NA	NA	NA	NA	NA	NA	NA	NA	NA	NA	NA	NA	NA	NA	NA	NA	NA
XLOC_000058	XLOC_000058	-	1:9539396-9540447	FA	AL	NOTEST	0.0269788	0.248064	3.20081	0	1	1	no	TCONS_00000142	-	-	TCONS_00000142	NA	NA	NA	NA	NA	NA	NA	NA	NA	NA	NA	NA	NA	NA	NA	NA	NA	NA	NA	NA	NA	NA	NA	NA	NA	NA	NA	NA	NA
XLOC_000059	XLOC_000059	Rrs1	1:9544552-9631175	FA	AL	NOTEST	0.0716801	0.0778809	0.119696	0	1	1	no	TCONS_00000143	ENSMUST00000072079	Rrs1	TCONS_00000143	ENSMUSG00000061024	ENSMUST00000072079	ENSMUSP00000071955	ribosome biogenesis regulator 1 [Source:MGI Symbol;Acc:MGI:1929721]	1	9545408	9547455	1	A2	9545408	9547455	9545408	2048	tslNA	GENCODE basic	8	8	KNOWN	KNOWN	ensembl_havana	ensembl_havana	protein_coding	protein_coding	54.25	1	MGI transcript name	Rrs1-001	MGI Symbol	Rrs1
XLOC_000060	XLOC_000060	Adhfe1	1:9544552-9631175	FA	AL	OK	24.2086	27.5872	0.188479	0.405559	0.40455	0.907673	no	TCONS_00000144	ENSMUST00000027044	Adhfe1	TCONS_00000144	ENSMUSG00000025911	ENSMUST00000027044	ENSMUSP00000137782	alcohol dehydrogenase, iron containing, 1 [Source:MGI Symbol;Acc:MGI:1923437]	1	9547948	9580673	1	A2	9548055	9576901	9548055	2022	tsl1	NA	14	14	KNOWN	KNOWN	havana	ensembl_havana	nonsense_mediated_decay	protein_coding	43.16	5	MGI transcript name	Adhfe1-002	MGI Symbol	Adhfe1
XLOC_000061	XLOC_000061	Gm6161	1:9544552-9631175	FA	AL	NOTEST	0	0	0	0	1	1	no	TCONS_00000153	ENSMUST00000121942	Gm6161	TCONS_00000153	ENSMUSG00000081441	ENSMUST00000121942	NA	predicted gene 6161 [Source:MGI Symbol;Acc:MGI:3644104]	1	9574548	9575649	1	A2	9574548	9575649	9574548	1102	tslNA	GENCODE basic	1	3	KNOWN	KNOWN	havana	havana	processed_pseudogene	processed_pseudogene	45.92	1	MGI transcript name	Gm6161-001	MGI Symbol	Gm6161
XLOC_000062	XLOC_000062	3110035E14Rik	1:9544552-9631175	FA	AL	NOTEST	0.0747703	0.084252	0.172245	0	1	1	no	TCONS_00000154	ENSMUST00000088666	3110035E14Rik	TCONS_00000154	ENSMUSG00000067879	ENSMUST00000088666	ENSMUSP00000086041	RIKEN cDNA 3110035E14 gene [Source:MGI Symbol;Acc:MGI:1924232]	1	9601199	9627143	1	A2	9601199	9627143	9601199	3256	tsl1	GENCODE basic	3	3	KNOWN	KNOWN	ensembl_havana	ensembl_havana	protein_coding	protein_coding	45.04	1	MGI transcript name	3110035E14Rik-001	MGI Symbol	3110035E14Rik
XLOC_000063	XLOC_000063	2610203C22Rik	1:9544552-9631175	FA	AL	NOTEST	0.260411	0.247956	-0.0707053	0	1	1	no	TCONS_00000155	ENSMUST00000148585	2610203C22Rik	TCONS_00000155	ENSMUSG00000079671	ENSMUST00000148585	NA	RIKEN cDNA 2610203C22 gene [Source:MGI Symbol;Acc:MGI:1919731]	1	9560832	9631175	-1	A2	9600413	9631144	9631144	3475	tsl1	GENCODE basic	7	8	KNOWN	KNOWN	havana	havana	antisense	processed_transcript	43.23	5	MGI transcript name	2610203C22Rik-002	MGI Symbol	2610203C22Rik
XLOC_000064	XLOC_000064	Mybl1	1:9667414-9700209	FA	AL	OK	0.33489	0.594004	0.826786	0.501424	0.4475	0.930322	no	TCONS_00000156	ENSMUST00000088658	Mybl1	TCONS_00000156	ENSMUSG00000025912	ENSMUST00000088658	ENSMUSP00000086034	myeloblastosis oncogene-like 1 [Source:MGI Symbol;Acc:MGI:99925]	1	9667415	9700209	-1	A2	9667415	9700209	9700209	4980	tsl1	GENCODE basic	10	16	KNOWN	KNOWN	ensembl_havana	ensembl_havana	protein_coding	protein_coding	35.06	5	MGI transcript name	Mybl1-001	MGI Symbol	Mybl1
XLOC_000065	XLOC_000065	1700034P13Rik	1:9718621-9791924	FA	AL	OK	4.98359	4.90218	-0.023764	-0.0846954	0.8491	0.998565	no	TCONS_00000157	ENSMUST00000181358	1700034P13Rik	TCONS_00000157	ENSMUSG00000097893	ENSMUST00000181358	NA	RIKEN cDNA 1700034P13 gene [Source:MGI Symbol;Acc:MGI:1920581]	1	9747648	9791924	1	A2	9747956	9791318	9747956	1343	tsl1	GENCODE basic	7	8	KNOWN	KNOWN	havana	havana	antisense	antisense	42.71	7	MGI transcript name	1700034P13Rik-002	MGI Symbol	1700034P13Rik
XLOC_000066	XLOC_000066	Sgk3	1:9798106-9900845	FA	AL	OK	1.90011	2.45436	0.369265	0.81188	0.0791	0.447866	no	TCONS_00000167	ENSMUST00000166384	Sgk3	TCONS_00000167	ENSMUSG00000025915	ENSMUST00000166384	ENSMUSP00000130078	serum/glucocorticoid regulated kinase 3 [Source:MGI Symbol;Acc:MGI:2182368]	1	9798107	9900845	1	A2	9798107	9900843	9798107	3706	tsl1	GENCODE basic	7	14	KNOWN	KNOWN	ensembl_havana	ensembl_havana	protein_coding	protein_coding	41.73	12	MGI transcript name	Sgk3-004	MGI Symbol	Sgk3
XLOC_000067	XLOC_000067	Mcmdc2	1:9908637-9944160	FA	AL	OK	0.557697	0.762192	0.450673	0.593074	0.1759	0.660771	no	TCONS_00000186	ENSMUST00000052843	Mcmdc2	TCONS_00000186	ENSMUSG00000046101	ENSMUST00000052843	ENSMUSP00000054715	minichromosome maintenance domain containing 2 [Source:MGI Symbol;Acc:MGI:3045334]	1	9908638	9942085	1	A2	9908638	9922525	9908638	2826	tsl1	GENCODE basic	11	16	KNOWN	KNOWN	havana	ensembl_havana	protein_coding	protein_coding	39.85	6	MGI transcript name	Mcmdc2-001	MGI Symbol	Mcmdc2
XLOC_000068	XLOC_000068	E330040D14Rik	1:9960162-10009136	FA	AL	NOTEST	0.00704711	0.0431874	2.61551	0	1	1	no	TCONS_00000197	ENSMUST00000192299	E330040D14Rik	TCONS_00000197	ENSMUSG00000104025	ENSMUST00000192299	NA	RIKEN cDNA E330040D14 gene [Source:MGI Symbol;Acc:MGI:3649088]	1	9967314	9968687	1	A2	9967314	9968687	9967314	1374	tslNA	GENCODE basic	1	1	KNOWN	KNOWN	havana	havana	TEC	TEC	63.54	1	MGI transcript name	E330040D14Rik-001	MGI Symbol	E330040D14Rik
XLOC_000069	XLOC_000069	Gm15818	1:9960162-10009136	FA	AL	NOTEST	0	0.020188	Inf	0	1	1	no	TCONS_00000198	ENSMUST00000134692	Gm15818	TCONS_00000198	ENSMUSG00000087199	ENSMUST00000134692	NA	predicted gene 15818 [Source:MGI Symbol;Acc:MGI:3801960]	1	9982387	9992366	1	A2	9982387	9992366	9982387	656	tsl3	GENCODE basic	1	1	KNOWN	KNOWN	havana	havana	antisense	antisense	42.28	1	MGI transcript name	Gm15818-001	MGI Symbol	Gm15818
XLOC_000070	XLOC_000070	-	1:10023658-10024371	FA	AL	NOTEST	0.273348	0.248783	-0.135854	0	1	1	no	TCONS_00000199	-	-	TCONS_00000199	NA	NA	NA	NA	NA	NA	NA	NA	NA	NA	NA	NA	NA	NA	NA	NA	NA	NA	NA	NA	NA	NA	NA	NA	NA	NA	NA	NA	NA
XLOC_000071	XLOC_000071	Cspp1	1:10024600-10233672	FA	AL	OK	7.96447	8.01744	0.00956332	0.00718653	0.97675	0.998565	no	TCONS_00000200	ENSMUST00000190610	Cspp1	TCONS_00000200	ENSMUSG00000056763	ENSMUST00000190610	NA	centrosome and spindle pole associated protein 1 [Source:MGI Symbol;Acc:MGI:2681832]	1	10037987	10136768	1	A2	10037987	10039342	10037987	1356	tslNA	NA	1	16	KNOWN	KNOWN	havana	ensembl_havana	retained_intron	protein_coding	40.04	27	MGI transcript name	Cspp1-016	MGI Symbol	Cspp1
XLOC_000072	XLOC_000072	Gm26348	1:10024600-10233672	FA	AL	OK	1.76048	1.67434	-0.07237	-0.00957399	0.95845	0.998565	no	TCONS_00000241	ENSMUST00000157528	Gm26348	TCONS_00000241	ENSMUSG00000088153	ENSMUST00000157528	NA	predicted gene, 26348 [Source:MGI Symbol;Acc:MGI:5456125]	1	10166539	10166778	1	A2	10166539	10166778	10166539	240	tslNA	GENCODE basic	1	1	KNOWN	KNOWN	ensembl	ensembl	misc_RNA	misc_RNA	43.75	1	MGI transcript name	Gm26348-201	MGI Symbol	Gm26348
XLOC_000073	XLOC_000073	Gm15603	1:10324719-10719945	FA	AL	NOTEST	0	0	0	0	1	1	no	TCONS_00000242	ENSMUST00000119252	Gm15603	TCONS_00000242	ENSMUSG00000081417	ENSMUST00000119252	NA	predicted gene 15603 [Source:MGI Symbol;Acc:MGI:3783050]	1	10695123	10695614	1	A2	10695123	10695614	10695123	492	tslNA	GENCODE basic	1	1	KNOWN	KNOWN	havana	havana	processed_pseudogene	processed_pseudogene	58.94	1	MGI transcript name	Gm15603-001	MGI Symbol	Gm15603
XLOC_000074	XLOC_000074	Gm5522	1:10805280-10806522	FA	AL	NOTEST	0	0.0050483	Inf	0	1	1	no	TCONS_00000243	ENSMUST00000189483	Gm5522	TCONS_00000243	ENSMUSG00000100212	ENSMUST00000189483	NA	predicted gene 5522 [Source:MGI Symbol;Acc:MGI:3649087]	1	10805281	10806522	1	A2	10805281	10806522	10805281	1242	tslNA	GENCODE basic	1	1	KNOWN	KNOWN	havana	havana	processed_pseudogene	processed_pseudogene	60.47	1	MGI transcript name	Gm5522-001	MGI Symbol	Gm5522
XLOC_000075	XLOC_000075	Gm28659	1:10868687-10869446	FA	AL	NOTEST	0	0	0	0	1	1	no	TCONS_00000244	ENSMUST00000188013	Gm28659	TCONS_00000244	ENSMUSG00000100648	ENSMUST00000188013	NA	predicted gene 28659 [Source:MGI Symbol;Acc:MGI:5579365]	1	10868688	10869446	1	A2	10868688	10869446	10868688	759	tslNA	GENCODE basic	1	1	KNOWN	KNOWN	havana	havana	processed_pseudogene	processed_pseudogene	54.02	1	MGI transcript name	Gm28659-001	MGI Symbol	Gm28659
XLOC_000076	XLOC_000076	Gm22963	1:10921669-10921760	FA	AL	NOTEST	0	0	0	0	1	1	no	TCONS_00000245	ENSMUST00000157960	Gm22963	TCONS_00000245	ENSMUSG00000088585	ENSMUST00000157960	NA	predicted gene, 22963 [Source:MGI Symbol;Acc:MGI:5452740]	1	10921670	10921760	1	A2	10921670	10921760	10921670	91	tslNA	GENCODE basic	1	1	KNOWN	KNOWN	ensembl	ensembl	snoRNA	snoRNA	41.76	1	MGI transcript name	Gm22963-201	MGI Symbol	Gm22963
XLOC_000077	XLOC_000077	Prex2	1:10993305-11303989	FA	AL	OK	2.15041	2.73769	0.348349	0.476008	0.31425	0.834291	no	TCONS_00000246	ENSMUST00000027056	Prex2	TCONS_00000246	ENSMUSG00000048960	ENSMUST00000027056	ENSMUSP00000027056	phosphatidylinositol-3,4,5-trisphosphate-dependent Rac exchange factor 2 [Source:MGI Symbol;Acc:MGI:1923385]	1	10993465	11303681	1	A2	10993465	11303681	10993465	11053	tsl1	GENCODE basic	11	13	KNOWN	KNOWN	ensembl_havana	ensembl_havana	protein_coding	protein_coding	39.1	8	MGI transcript name	Prex2-001	MGI Symbol	Prex2
XLOC_000078	XLOC_000078	A830018L16Rik	1:11414104-11975901	FA	AL	NOTEST	0	0	0	0	1	1	no	TCONS_00000267	ENSMUST00000048613	A830018L16Rik	TCONS_00000267	ENSMUSG00000057715	ENSMUST00000048613	ENSMUSP00000043857	RIKEN cDNA A830018L16 gene [Source:MGI Symbol;Acc:MGI:2444149]	1	11414105	11975901	1	A2	11414105	11975901	11414105	2779	tsl1	GENCODE basic	13	13	KNOWN	KNOWN	ensembl_havana	ensembl_havana	protein_coding	protein_coding	38.63	10	MGI transcript name	A830018L16Rik-001	MGI Symbol	A830018L16Rik
XLOC_000079	XLOC_000079	Gm38178	1:11414104-11975901	FA	AL	NOTEST	0	0	0	0	1	1	no	TCONS_00000277	ENSMUST00000194502	Gm38178	TCONS_00000277	ENSMUSG00000103825	ENSMUST00000194502	NA	predicted gene, 38178 [Source:MGI Symbol;Acc:MGI:5611406]	1	11416918	11419388	1	A2	11416918	11419388	11416918	2471	tslNA	GENCODE basic	1	1	KNOWN	KNOWN	havana	havana	TEC	TEC	38.32	1	MGI transcript name	Gm38178-001	MGI Symbol	Gm38178
XLOC_000080	XLOC_000080	Gm38069	1:11414104-11975901	FA	AL	NOTEST	0	0	0	0	1	1	no	TCONS_00000281	ENSMUST00000195360	Gm38069	TCONS_00000281	ENSMUSG00000103561	ENSMUST00000195360	NA	predicted gene, 38069 [Source:MGI Symbol;Acc:MGI:5611297]	1	11704207	11706350	1	A2	11704207	11706350	11704207	2144	tslNA	GENCODE basic	1	1	KNOWN	KNOWN	havana	havana	TEC	TEC	37.78	1	MGI transcript name	Gm38069-001	MGI Symbol	Gm38069
XLOC_000081	XLOC_000081	Gm7560	1:12120959-12121832	FA	AL	NOTEST	0	0	0	0	1	1	no	TCONS_00000282	ENSMUST00000187748	Gm7560	TCONS_00000282	ENSMUSG00000101610	ENSMUST00000187748	NA	predicted gene 7560 [Source:MGI Symbol;Acc:MGI:3648484]	1	12120960	12121832	1	A2	12120960	12121832	12120960	873	tslNA	GENCODE basic	1	1	KNOWN	KNOWN	havana	havana	processed_pseudogene	processed_pseudogene	48.91	1	MGI transcript name	Gm7560-001	MGI Symbol	Gm7560
XLOC_000082	XLOC_000082	Gm22633	1:12374935-12375042	FA	AL	NOTEST	0	0	0	0	1	1	no	TCONS_00000283	ENSMUST00000179834	Gm22633	TCONS_00000283	ENSMUSG00000093864	ENSMUST00000179834	NA	predicted gene, 22633 [Source:MGI Symbol;Acc:MGI:5452410]	1	12374936	12375042	1	A3	12374936	12375042	12374936	107	tslNA	GENCODE basic	1	1	KNOWN	KNOWN	ensembl	ensembl	snRNA	snRNA	45.79	1	MGI transcript name	Gm22633-201	MGI Symbol	Gm22633
XLOC_000083	XLOC_000083	Mir6341	1:12425985-12426106	FA	AL	NOTEST	0	0	0	0	1	1	no	TCONS_00000284	ENSMUST00000183490	Mir6341	TCONS_00000284	ENSMUSG00000098555	ENSMUST00000183490	NA	microRNA 6341 [Source:MGI Symbol;Acc:MGI:5530644]	1	12425986	12426106	1	A3	12425986	12426106	12425986	121	tslNA	GENCODE basic	1	1	KNOWN	KNOWN	mirbase	mirbase	miRNA	miRNA	40.5	1	MGI transcript name	Mir6341-201	MGI Symbol	Mir6341
XLOC_000084	XLOC_000084	Gm2383	1:12565576-12566383	FA	AL	NOTEST	0	0	0	0	1	1	no	TCONS_00000285	ENSMUST00000181461	Gm2383	TCONS_00000285	ENSMUSG00000097628	ENSMUST00000181461	NA	predicted gene 2383 [Source:MGI Symbol;Acc:MGI:3780551]	1	12565577	12566383	1	A3	12565577	12566383	12565577	807	tslNA	GENCODE basic	1	1	KNOWN	KNOWN	havana	havana	processed_pseudogene	processed_pseudogene	53.9	1	MGI transcript name	Gm2383-001	MGI Symbol	Gm2383
XLOC_000085	XLOC_000085	Gm6216	1:12655866-12656553	FA	AL	NOTEST	0	0	0	0	1	1	no	TCONS_00000286	ENSMUST00000182390	Gm6216	TCONS_00000286	ENSMUSG00000098163	ENSMUST00000182390	NA	predicted gene 6216 [Source:MGI Symbol;Acc:MGI:3647030]	1	12655867	12656553	1	A3	12655867	12656553	12655867	687	tslNA	GENCODE basic	1	1	KNOWN	KNOWN	havana	havana	processed_pseudogene	processed_pseudogene	48.47	1	MGI transcript name	Gm6216-001	MGI Symbol	Gm6216
XLOC_000086	XLOC_000086	Gm17644	1:12667562-12673090	FA	AL	NOTEST	0	0	0	0	1	1	no	TCONS_00000287	ENSMUST00000181272	Gm17644	TCONS_00000287	ENSMUSG00000097171	ENSMUST00000181272	NA	predicted gene, 17644 [Source:MGI Symbol;Acc:MGI:4937278]	1	12667563	12673090	1	A3	12667563	12673090	12667563	3200	tsl1	GENCODE basic	1	1	KNOWN	KNOWN	havana	havana	lincRNA	lincRNA	41.79	1	MGI transcript name	Gm17644-001	MGI Symbol	Gm17644
XLOC_000087	XLOC_000087	Sulf1	1:12692276-12861192	FA	AL	OK	0.37681	0.504023	0.419655	0.171171	0.6624	0.998565	no	TCONS_00000288	ENSMUST00000180062	Sulf1	TCONS_00000288	ENSMUSG00000016918	ENSMUST00000180062	ENSMUSP00000136014	sulfatase 1 [Source:MGI Symbol;Acc:MGI:2138563]	1	12692277	12861192	1	A3	12692323	12860371	12692323	4636	tsl1	GENCODE basic	7	15	KNOWN	KNOWN	ensembl_havana	ensembl_havana	protein_coding	protein_coding	43.45	10	MGI transcript name	Sulf1-002	MGI Symbol	Sulf1
XLOC_000088	XLOC_000088	Gm5250	1:13062024-13062345	FA	AL	NOTEST	0	0	0	0	1	1	no	TCONS_00000302	ENSMUST00000059065	Gm5250	TCONS_00000302	ENSMUSG00000069620	ENSMUST00000059065	NA	predicted gene 5250 [Source:MGI Symbol;Acc:MGI:3647667]	1	13062025	13062345	1	A3	13062025	13062345	13062025	321	tslNA	GENCODE basic	9	6	KNOWN	KNOWN	havana	havana	processed_pseudogene	processed_pseudogene	51.09	1	MGI transcript name	Gm5250-001	MGI Symbol	Gm5250
XLOC_000089	XLOC_000089	Gm29283	1:13068837-13078662	FA	AL	NOTEST	0	0	0	0	1	1	no	TCONS_00000303	ENSMUST00000187394	Gm29283	TCONS_00000303	ENSMUSG00000099498	ENSMUST00000187394	NA	predicted gene 29283 [Source:MGI Symbol;Acc:MGI:5579989]	1	13068838	13078662	1	A3	13068838	13078662	13068838	288	tsl5	GENCODE basic	1	1	KNOWN	KNOWN	havana	havana	lincRNA	lincRNA	45.28	1	MGI transcript name	Gm29283-001	MGI Symbol	Gm29283
XLOC_000090	XLOC_000090	Ncoa2	1:13138882-13374083	FA	AL	OK	5.82639	5.74	-0.0215502	-0.0282325	0.95515	0.998565	no	TCONS_00000304	ENSMUST00000081713	Ncoa2	TCONS_00000304	ENSMUSG00000005886	ENSMUST00000081713	ENSMUSP00000080413	nuclear receptor coactivator 2 [Source:MGI Symbol;Acc:MGI:1276533]	1	13139105	13374083	-1	A3	13139105	13372439	13372439	8171	tsl1	GENCODE basic	10	14	KNOWN	KNOWN	ensembl_havana	ensembl_havana	protein_coding	protein_coding	44.28	11	MGI transcript name	Ncoa2-001	MGI Symbol	Ncoa2
XLOC_000091	XLOC_000091	Ncoa2	1:13138882-13374083	FA	AL	OK	2.40938	2.23048	-0.111305	-0.185181	0.7091	0.998565	no	TCONS_00000305	ENSMUST00000143603	Ncoa2	TCONS_00000305	ENSMUSG00000005886	ENSMUST00000143603	NA	nuclear receptor coactivator 2 [Source:MGI Symbol;Acc:MGI:1276533]	1	13139105	13374083	-1	A3	13165925	13374029	13374029	3804	tsl1	NA	7	14	KNOWN	KNOWN	havana	ensembl_havana	retained_intron	protein_coding	44.28	11	MGI transcript name	Ncoa2-004	MGI Symbol	Ncoa2
XLOC_000092	XLOC_000092	Gm27881	1:13138882-13374083	FA	AL	OK	1.96108	1.79194	-0.130125	-0.229237	0.5309	0.968513	no	TCONS_00000306	ENSMUST00000183805	Gm27881	TCONS_00000306	ENSMUSG00000099183	ENSMUST00000183805	NA	predicted gene, 27881 [Source:MGI Symbol;Acc:MGI:5531263]	1	13262198	13262279	1	A3	13262198	13262279	13262198	82	tslNA	GENCODE basic	1	1	KNOWN	KNOWN	ensembl	ensembl	miRNA	miRNA	52.44	1	MGI transcript name	Gm27881-201	MGI Symbol	Gm27881
XLOC_000093	XLOC_000093	Gm29570	1:13376069-13388413	FA	AL	NOTEST	0	0	0	0	1	1	no	TCONS_00000308	ENSMUST00000185813	Gm29570	TCONS_00000308	ENSMUSG00000101476	ENSMUST00000185813	NA	predicted gene 29570 [Source:MGI Symbol;Acc:MGI:5580276]	1	13376070	13388413	1	A3	13376070	13388413	13376070	681	tsl3	GENCODE basic	1	1	KNOWN	KNOWN	havana	havana	antisense	antisense	41.59	1	MGI transcript name	Gm29570-001	MGI Symbol	Gm29570
XLOC_000094	XLOC_000094	Lactb2,Tram1	1:13483782-13660735	FA	AL	OK	7.65055	13.224	0.789521	2.14928	5e-05	0.00156711	yes	TCONS_00000309	ENSMUST00000027068	Tram1	TCONS_00000309	ENSMUSG00000025935	ENSMUST00000027068	ENSMUSP00000027068	translocating chain-associating membrane protein 1 [Source:MGI Symbol;Acc:MGI:1919515]	1	13564698	13589910	-1	A3	13564698	13589910	13589910	2938	tsl1	GENCODE basic	10	10	KNOWN	KNOWN	ensembl_havana	ensembl_havana	protein_coding	protein_coding	44.82	3	MGI transcript name	Tram1-001	MGI Symbol	Tram1
XLOC_000095	XLOC_000095	Tram1	1:13483782-13660735	FA	AL	OK	3.57592	6.43686	0.848041	1.36843	0.0078	0.100498	no	TCONS_00000310	ENSMUST00000027068	Tram1	TCONS_00000310	ENSMUSG00000025935	ENSMUST00000027068	ENSMUSP00000027068	translocating chain-associating membrane protein 1 [Source:MGI Symbol;Acc:MGI:1919515]	1	13564698	13589910	-1	A3	13564698	13589910	13589910	2938	tsl1	GENCODE basic	10	10	KNOWN	KNOWN	ensembl_havana	ensembl_havana	protein_coding	protein_coding	44.82	3	MGI transcript name	Tram1-001	MGI Symbol	Tram1
XLOC_000096	XLOC_000096	Xkr9	1:13668744-13708697	FA	AL	OK	2.04967	4.58836	1.16258	1.11207	0.03285	0.271396	no	TCONS_00000312	ENSMUST00000088542	Xkr9	TCONS_00000312	ENSMUSG00000067813	ENSMUST00000088542	ENSMUSP00000085900	X-linked Kx blood group related 9 [Source:MGI Symbol;Acc:MGI:2686466]	1	13668771	13701723	1	A3	13668771	13701723	13668771	1926	tsl1	GENCODE basic	3	3	KNOWN	KNOWN	ensembl_havana	ensembl_havana	protein_coding	protein_coding	39.69	1	MGI transcript name	Xkr9-001	MGI Symbol	Xkr9
XLOC_000097	XLOC_000097	Gm25491	1:13932377-13932685	FA	AL	NOTEST	0	0	0	0	1	1	no	TCONS_00000313	ENSMUST00000158733	Gm25491	TCONS_00000313	ENSMUSG00000089358	ENSMUST00000158733	NA	predicted gene, 25491 [Source:MGI Symbol;Acc:MGI:5455268]	1	13932378	13932685	1	A3	13932378	13932685	13932378	308	tslNA	GENCODE basic	1	1	KNOWN	KNOWN	ensembl	ensembl	misc_RNA	misc_RNA	46.43	1	MGI transcript name	Gm25491-201	MGI Symbol	Gm25491
XLOC_000098	XLOC_000098	Gm22616	1:14168953-14310235	FA	AL	NOTEST	0	0	0	0	1	1	no	TCONS_00000314	ENSMUST00000179783	Gm22616	TCONS_00000314	ENSMUSG00000095853	ENSMUST00000179783	NA	predicted gene, 22616 [Source:MGI Symbol;Acc:MGI:5452393]	1	14182578	14182677	1	A3	14182578	14182677	14182578	100	tslNA	GENCODE basic	1	1	KNOWN	KNOWN	ensembl	ensembl	miRNA	miRNA	51	1	MGI transcript name	Gm22616-201	MGI Symbol	Gm22616
XLOC_000099	XLOC_000099	Gm9947	1:14752936-14776931	FA	AL	NOTEST	0.0324532	0.0174947	-0.89144	0	1	1	no	TCONS_00000315	ENSMUST00000187401	Gm9947	TCONS_00000315	ENSMUSG00000054493	ENSMUST00000187401	NA	predicted gene 9947 [Source:MGI Symbol;Acc:MGI:3642739]	1	14752937	14776931	1	A3	14752937	14776931	14752937	687	tsl5	GENCODE basic	1	2	KNOWN	KNOWN	havana	ensembl_havana	antisense	antisense	42.88	2	MGI transcript name	Gm9947-002	MGI Symbol	Gm9947
XLOC_000100	XLOC_000100	Gm37412	1:14788644-14792965	FA	AL	NOTEST	0	0	0	0	1	1	no	TCONS_00000318	ENSMUST00000194866	Gm37412	TCONS_00000318	ENSMUSG00000103492	ENSMUST00000194866	NA	predicted gene, 37412 [Source:MGI Symbol;Acc:MGI:5610640]	1	14788645	14792965	1	A3	14788645	14792965	14788645	4321	tslNA	GENCODE basic	1	1	KNOWN	KNOWN	havana	havana	TEC	TEC	39.57	1	MGI transcript name	Gm37412-001	MGI Symbol	Gm37412
XLOC_000101	XLOC_000101	Rpl5-ps1	1:14865071-14865965	FA	AL	NOTEST	0	0	0	0	1	1	no	TCONS_00000319	ENSMUST00000121367	Rpl5-ps1	TCONS_00000319	ENSMUSG00000082193	ENSMUST00000121367	NA	ribosomal protein L5, pseudogene 1 [Source:MGI Symbol;Acc:MGI:3647110]	1	14865072	14865965	1	A3	14865072	14865965	14865072	894	tslNA	GENCODE basic	1	1	KNOWN	KNOWN	ensembl_havana	ensembl_havana	processed_pseudogene	processed_pseudogene	45.19	1	MGI transcript name	Rpl5-ps1-001	MGI Symbol	Rpl5-ps1
XLOC_000102	XLOC_000102	Kcnb2	1:15287253-15723750	FA	AL	NOTEST	0	0	0	0	1	1	no	TCONS_00000320	ENSMUST00000175681	Kcnb2	TCONS_00000320	ENSMUSG00000092083	ENSMUST00000175681	ENSMUSP00000135382	potassium voltage gated channel, Shab-related subfamily, member 2 [Source:MGI Symbol;Acc:MGI:99632]	1	15287254	15723750	1	A3	15287254	15712548	15287254	3963	tsl5	GENCODE basic	2	4	KNOWN	KNOWN	havana	ensembl_havana	protein_coding	protein_coding	40.05	2	MGI transcript name	Kcnb2-002	MGI Symbol	Kcnb2
XLOC_000103	XLOC_000103	Gm38116	1:15287253-15723750	FA	AL	NOTEST	0	0	0	0	1	1	no	TCONS_00000323	ENSMUST00000193873	Gm38116	TCONS_00000323	ENSMUSG00000102937	ENSMUST00000193873	NA	predicted gene, 38116 [Source:MGI Symbol;Acc:MGI:5611344]	1	15364302	15365834	1	A3	15364302	15365834	15364302	1533	tslNA	GENCODE basic	1	1	KNOWN	KNOWN	havana	havana	TEC	TEC	37.7	1	MGI transcript name	Gm38116-001	MGI Symbol	Gm38116
XLOC_000104	XLOC_000104	Gm37138	1:15287253-15723750	FA	AL	OK	0.173088	0.908909	2.39263	3.69854	5e-05	0.00156711	yes	TCONS_00000324	ENSMUST00000194564	Gm37138	TCONS_00000324	ENSMUSG00000104149	ENSMUST00000194564	NA	predicted gene, 37138 [Source:MGI Symbol;Acc:MGI:5610366]	1	15556249	15558337	1	A3	15556249	15558337	15556249	2089	tslNA	GENCODE basic	1	1	KNOWN	KNOWN	havana	havana	TEC	TEC	38.39	1	MGI transcript name	Gm37138-001	MGI Symbol	Gm37138
XLOC_000105	XLOC_000105	Gm25168	1:15757831-15757963	FA	AL	NOTEST	0	0	0	0	1	1	no	TCONS_00000326	ENSMUST00000104189	Gm25168	TCONS_00000326	ENSMUSG00000077377	ENSMUST00000104189	NA	predicted gene, 25168 [Source:MGI Symbol;Acc:MGI:5454945]	1	15757832	15757963	1	A3	15757832	15757963	15757832	132	tslNA	GENCODE basic	1	1	KNOWN	KNOWN	ensembl	ensembl	snoRNA	snoRNA	48.48	1	MGI transcript name	Gm25168-201	MGI Symbol	Gm25168
XLOC_000106	XLOC_000106	Gm28669	1:15760760-15760860	FA	AL	NOTEST	0	0	0	0	1	1	no	TCONS_00000327	ENSMUST00000188400	Gm28669	TCONS_00000327	ENSMUSG00000100814	ENSMUST00000188400	NA	predicted gene 28669 [Source:MGI Symbol;Acc:MGI:5579375]	1	15760761	15760860	1	A3	15760761	15760860	15760761	100	tslNA	GENCODE basic	1	1	KNOWN	KNOWN	havana	havana	processed_pseudogene	processed_pseudogene	40	1	MGI transcript name	Gm28669-001	MGI Symbol	Gm28669
XLOC_000107	XLOC_000107	Terf1	1:15805645-15892722	FA	AL	OK	1.66817	1.69117	0.0197603	0.0265834	0.95855	0.998565	no	TCONS_00000328	ENSMUST00000188371	Terf1	TCONS_00000328	ENSMUSG00000025925	ENSMUST00000188371	ENSMUSP00000140744	telomeric repeat binding factor 1 [Source:MGI Symbol;Acc:MGI:109634]	1	15805646	15844052	1	A3	15805646	15844052	15805646	2268	tsl1	GENCODE basic	6	14	KNOWN	KNOWN	ensembl_havana	ensembl_havana	protein_coding	protein_coding	38.78	4	MGI transcript name	Terf1-001	MGI Symbol	Terf1
XLOC_000108	XLOC_000108	Gm37509	1:15805645-15892722	FA	AL	NOTEST	0.0366918	0.0999603	1.4459	0	1	1	no	TCONS_00000334	ENSMUST00000194867	Gm37509	TCONS_00000334	ENSMUSG00000104379	ENSMUST00000194867	NA	predicted gene, 37509 [Source:MGI Symbol;Acc:MGI:5610737]	1	15853331	15856499	1	A3	15853331	15856499	15853331	3169	tslNA	GENCODE basic	1	1	KNOWN	KNOWN	havana	havana	TEC	TEC	41.15	1	MGI transcript name	Gm37509-001	MGI Symbol	Gm37509
XLOC_000109	XLOC_000109	Gm23259	1:15805645-15892722	FA	AL	NOTEST	0	0	0	0	1	1	no	TCONS_00000335	ENSMUST00000158318	Gm23259	TCONS_00000335	ENSMUSG00000088943	ENSMUST00000158318	NA	predicted gene, 23259 [Source:MGI Symbol;Acc:MGI:5453036]	1	15879530	15879832	1	A3	15879530	15879832	15879530	303	tslNA	GENCODE basic	1	1	KNOWN	KNOWN	ensembl	ensembl	misc_RNA	misc_RNA	50.83	1	MGI transcript name	Gm23259-201	MGI Symbol	Gm23259
XLOC_000110	XLOC_000110	Gm7634	1:16053334-16053887	FA	AL	NOTEST	0	0	0	0	1	1	no	TCONS_00000336	ENSMUST00000185778	Gm7634	TCONS_00000336	ENSMUSG00000100652	ENSMUST00000185778	NA	predicted gene 7634 [Source:MGI Symbol;Acc:MGI:3644198]	1	16053335	16053887	1	A3	16053335	16053887	16053335	553	tslNA	GENCODE basic	1	1	KNOWN	KNOWN	havana	havana	processed_pseudogene	processed_pseudogene	45.03	1	MGI transcript name	Gm7634-001	MGI Symbol	Gm7634
XLOC_000111	XLOC_000111	Rpl7	1:16099364-16104662	FA	AL	OK	8.30572	8.62844	0.0549949	0.0946443	0.85565	0.998565	no	TCONS_00000337	ENSMUST00000141217	Rpl7	TCONS_00000337	ENSMUSG00000043716	ENSMUST00000141217	NA	ribosomal protein L7 [Source:MGI Symbol;Acc:MGI:98073]	1	16101295	16104662	-1	A3	16101306	16104402	16104402	1597	tsl2	NA	1	13	KNOWN	KNOWN	havana	ensembl_havana	retained_intron	protein_coding	45.22	6	MGI transcript name	Rpl7-002	MGI Symbol	Rpl7
XLOC_000112	XLOC_000112	Rdh10	1:16105310-16134082	FA	AL	OK	1.69733	1.92882	0.184449	0.275571	0.5914	0.986878	no	TCONS_00000338	ENSMUST00000027053	Rdh10	TCONS_00000338	ENSMUSG00000025921	ENSMUST00000027053	ENSMUSP00000027053	retinol dehydrogenase 10 (all-trans) [Source:MGI Symbol;Acc:MGI:1924238]	1	16105774	16133734	1	A3	16105774	16133734	16105774	3587	tsl1	GENCODE basic	7	7	KNOWN	KNOWN	ensembl_havana	ensembl_havana	protein_coding	protein_coding	43.04	2	MGI transcript name	Rdh10-001	MGI Symbol	Rdh10
XLOC_000113	XLOC_000113	Gm28095	1:16228505-16520112	FA	AL	NOTEST	0.168767	0.194744	0.20654	0	1	1	no	TCONS_00000342	ENSMUST00000186343	Gm28095	TCONS_00000342	ENSMUSG00000100868	ENSMUST00000186343	NA	predicted gene 28095 [Source:MGI Symbol;Acc:MGI:5578801]	1	16228506	16244062	1	A3	16228506	16244062	16228506	1515	tsl5	GENCODE basic	1	1	KNOWN	KNOWN	havana	havana	antisense	antisense	43.3	1	MGI transcript name	Gm28095-001	MGI Symbol	Gm28095
XLOC_000114	XLOC_000114	Stau2	1:16228505-16520112	FA	AL	OK	1.09959	0.739966	-0.57144	-0.613385	0.21925	0.72751	no	TCONS_00000343	ENSMUST00000162751	Stau2	TCONS_00000343	ENSMUSG00000025920	ENSMUST00000162751	ENSMUSP00000124505	staufen (RNA binding protein) homolog 2 (Drosophila) [Source:MGI Symbol;Acc:MGI:1352508]	1	16228674	16520112	-1	A3	16228674	16519306	16519306	3030	tsl1	GENCODE basic	7	19	KNOWN	KNOWN	ensembl_havana	ensembl_havana	protein_coding	protein_coding	40.73	17	MGI transcript name	Stau2-001	MGI Symbol	Stau2
XLOC_000115	XLOC_000115	Gm7568	1:16228505-16520112	FA	AL	OK	0.484555	0.420122	-0.205854	-0.111804	0.78585	0.998565	no	TCONS_00000344	ENSMUST00000161626	Gm7568	TCONS_00000344	ENSMUSG00000089982	ENSMUST00000161626	NA	predicted gene 7568 [Source:MGI Symbol;Acc:MGI:3649156]	1	16253592	16267921	1	A3	16253592	16258861	16253592	415	tsl3	GENCODE basic	1	7	KNOWN	KNOWN	havana	havana	antisense	antisense	44.68	3	MGI transcript name	Gm7568-003	MGI Symbol	Gm7568
XLOC_000116	XLOC_000116	Stau2	1:16228505-16520112	FA	AL	OK	0.610437	0.393904	-0.631997	-0.398691	0.43345	0.923432	no	TCONS_00000349	ENSMUST00000162751	Stau2	TCONS_00000349	ENSMUSG00000025920	ENSMUST00000162751	ENSMUSP00000124505	staufen (RNA binding protein) homolog 2 (Drosophila) [Source:MGI Symbol;Acc:MGI:1352508]	1	16228674	16520112	-1	A3	16228674	16519306	16519306	3030	tsl1	GENCODE basic	7	19	KNOWN	KNOWN	ensembl_havana	ensembl_havana	protein_coding	protein_coding	40.73	17	MGI transcript name	Stau2-001	MGI Symbol	Stau2
XLOC_000117	XLOC_000117	Stau2	1:16228505-16520112	FA	AL	OK	0.386488	0.283469	-0.447232	-0.249226	0.63455	0.998565	no	TCONS_00000350	ENSMUST00000162751	Stau2	TCONS_00000350	ENSMUSG00000025920	ENSMUST00000162751	ENSMUSP00000124505	staufen (RNA binding protein) homolog 2 (Drosophila) [Source:MGI Symbol;Acc:MGI:1352508]	1	16228674	16520112	-1	A3	16228674	16519306	16519306	3030	tsl1	GENCODE basic	7	19	KNOWN	KNOWN	ensembl_havana	ensembl_havana	protein_coding	protein_coding	40.73	17	MGI transcript name	Stau2-001	MGI Symbol	Stau2
XLOC_000118	XLOC_000118	Ube2w	1:16540789-16621539	FA	AL	OK	1.54817	1.40567	-0.139311	-0.531221	0.2908	0.812432	no	TCONS_00000351	ENSMUST00000117146	Ube2w	TCONS_00000351	ENSMUSG00000025939	ENSMUST00000117146	ENSMUSP00000112741	ubiquitin-conjugating enzyme E2W (putative) [Source:MGI Symbol;Acc:MGI:1914049]	1	16540790	16619489	-1	A3	16569782	16619489	16619489	2181	tsl1	GENCODE basic	7	17	KNOWN	KNOWN	ensembl_havana	ensembl_havana	protein_coding	protein_coding	40.76	6	MGI transcript name	Ube2w-001	MGI Symbol	Ube2w
XLOC_000119	XLOC_000119	Gm38342	1:16540789-16621539	FA	AL	OK	0.534912	0.484296	-0.143412	-0.164183	0.74615	0.998565	no	TCONS_00000352	ENSMUST00000195710	Gm38342	TCONS_00000352	ENSMUSG00000102457	ENSMUST00000195710	NA	predicted gene, 38342 [Source:MGI Symbol;Acc:MGI:5611570]	1	16618560	16621539	1	A3	16618560	16621539	16618560	2980	tslNA	GENCODE basic	1	1	KNOWN	KNOWN	havana	havana	TEC	TEC	50.27	1	MGI transcript name	Gm38342-001	MGI Symbol	Gm38342
XLOC_000120	XLOC_000120	-	1:16639318-16641114	FA	AL	OK	0.420924	0.293727	-0.519085	-0.566912	0.2592	0.776705	no	TCONS_00000354	-	-	TCONS_00000354	NA	NA	NA	NA	NA	NA	NA	NA	NA	NA	NA	NA	NA	NA	NA	NA	NA	NA	NA	NA	NA	NA	NA	NA	NA	NA	NA	NA	NA
XLOC_000121	XLOC_000121	Tceb1	1:16641398-16657042	FA	AL	OK	5.65495	6.12174	0.114426	0.280747	0.57025	0.981163	no	TCONS_00000355	ENSMUST00000188641	Tceb1	TCONS_00000355	ENSMUSG00000079658	ENSMUST00000188641	ENSMUSP00000140422	transcription elongation factor B (SIII), polypeptide 1 [Source:MGI Symbol;Acc:MGI:1915173]	1	16641725	16657042	-1	A3	16641725	16656884	16656884	2014	tsl1	GENCODE basic	6	9	KNOWN	KNOWN	ensembl_havana	ensembl_havana	protein_coding	protein_coding	41.06	11	MGI transcript name	Tceb1-002	MGI Symbol	Tceb1
XLOC_000122	XLOC_000122	Tceb1	1:16641398-16657042	FA	AL	OK	0.9264	0.877139	-0.0788303	-0.158117	0.7536	0.998565	no	TCONS_00000356	ENSMUST00000190986	Tceb1	TCONS_00000356	ENSMUSG00000079658	ENSMUST00000190986	NA	transcription elongation factor B (SIII), polypeptide 1 [Source:MGI Symbol;Acc:MGI:1915173]	1	16641725	16657042	-1	A3	16647681	16656878	16656878	384	tsl2	NA	1	9	KNOWN	KNOWN	havana	ensembl_havana	retained_intron	protein_coding	41.06	11	MGI transcript name	Tceb1-011	MGI Symbol	Tceb1
XLOC_000123	XLOC_000123	D030040B21Rik	1:16657551-16662278	FA	AL	NOTEST	0	0	0	0	1	1	no	TCONS_00000357	ENSMUST00000181371	D030040B21Rik	TCONS_00000357	ENSMUSG00000097744	ENSMUST00000181371	NA	RIKEN cDNA D030040B21 gene [Source:MGI Symbol;Acc:MGI:4437728]	1	16657552	16662278	1	A3	16657552	16662278	16657552	2788	tsl1	GENCODE basic	1	1	KNOWN	KNOWN	havana	havana	lincRNA	lincRNA	40.89	1	MGI transcript name	D030040B21Rik-001	MGI Symbol	D030040B21Rik
XLOC_000124	XLOC_000124	Tmem70	1:16665187-16678579	FA	AL	OK	3.74462	3.94113	0.0737915	0.0888218	0.8611	0.998565	no	TCONS_00000358	ENSMUST00000177501	Tmem70	TCONS_00000358	ENSMUSG00000025940	ENSMUST00000177501	ENSMUSP00000135483	transmembrane protein 70 [Source:MGI Symbol;Acc:MGI:1915068]	1	16665207	16678275	1	A3	16665207	16678195	16665207	1636	tsl1	GENCODE basic	1	6	KNOWN	KNOWN	ensembl_havana	ensembl_havana	protein_coding	protein_coding	42.08	4	MGI transcript name	Tmem70-001	MGI Symbol	Tmem70
XLOC_000125	XLOC_000125	-	1:16681882-16682291	FA	AL	NOTEST	0.479448	0	#NAME?	0	1	1	no	TCONS_00000363	-	-	TCONS_00000363	NA	NA	NA	NA	NA	NA	NA	NA	NA	NA	NA	NA	NA	NA	NA	NA	NA	NA	NA	NA	NA	NA	NA	NA	NA	NA	NA	NA	NA
XLOC_000126	XLOC_000126	Ly96	1:16688050-16709611	FA	AL	OK	2.60547	2.70796	0.0556605	0.0849396	0.8568	0.998565	no	TCONS_00000364	ENSMUST00000191260	Ly96	TCONS_00000364	ENSMUSG00000025779	ENSMUST00000191260	NA	lymphocyte antigen 96 [Source:MGI Symbol;Acc:MGI:1341909]	1	16688051	16709611	1	A3	16688051	16691947	16688051	666	tsl3	NA	1	10	KNOWN	KNOWN	havana	ensembl_havana	retained_intron	protein_coding	42.3	3	MGI transcript name	Ly96-003	MGI Symbol	Ly96
XLOC_000127	XLOC_000127	Gm5828	1:16768278-16770202	FA	AL	NOTEST	0.183432	0.152394	-0.267441	0	1	1	no	TCONS_00000369	ENSMUST00000071842	Gm5828	TCONS_00000369	ENSMUSG00000091020	ENSMUST00000071842	NA	predicted gene 5828 [Source:MGI Symbol;Acc:MGI:3644176]	1	16768279	16770138	-1	A3	16768279	16770138	16770138	1860	tslNA	GENCODE basic	9	3	KNOWN	KNOWN	havana	havana	processed_pseudogene	processed_pseudogene	51.29	1	MGI transcript name	Gm5828-001	MGI Symbol	Gm5828
XLOC_000128	XLOC_000128	Gm28376	1:16898184-17097889	FA	AL	NOTEST	0	0	0	0	1	1	no	TCONS_00000370	ENSMUST00000186604	Gm28376	TCONS_00000370	ENSMUSG00000101640	ENSMUST00000186604	NA	predicted gene 28376 [Source:MGI Symbol;Acc:MGI:5579082]	1	16898185	17091631	1	A3	16898185	17091631	16898185	176	tsl5	GENCODE basic	1	1	KNOWN	KNOWN	havana	havana	antisense	antisense	40.16	1	MGI transcript name	Gm28376-001	MGI Symbol	Gm28376
XLOC_000129	XLOC_000129	4921511E07Rik	1:16898184-17097889	FA	AL	NOTEST	0	0	0	0	1	1	no	TCONS_00000371	ENSMUST00000194790	4921511E07Rik	TCONS_00000371	ENSMUSG00000104133	ENSMUST00000194790	NA	RIKEN cDNA 4921511E07 gene [Source:MGI Symbol;Acc:MGI:1918145]	1	16930970	16931796	1	A3	16930970	16931796	16930970	827	tslNA	GENCODE basic	1	1	KNOWN	KNOWN	havana	havana	TEC	TEC	33.62	1	MGI transcript name	4921511E07Rik-001	MGI Symbol	4921511E07Rik
XLOC_000130	XLOC_000130	Jph1	1:16898184-17097889	FA	AL	OK	0.499246	0.58831	0.236826	0.211289	0.652	0.998565	no	TCONS_00000372	ENSMUST00000038382	Jph1	TCONS_00000372	ENSMUSG00000042686	ENSMUST00000038382	ENSMUSP00000039072	junctophilin 1 [Source:MGI Symbol;Acc:MGI:1891495]	1	16964560	17097889	-1	A3	16994938	17097889	17097889	4809	tsl1	GENCODE basic	4	5	KNOWN	KNOWN	ensembl_havana	ensembl_havana	protein_coding	protein_coding	40.29	2	MGI transcript name	Jph1-001	MGI Symbol	Jph1
XLOC_000131	XLOC_000131	Jph1	1:16898184-17097889	FA	AL	OK	0.422506	0.532428	0.333615	0.245509	0.6285	0.997932	no	TCONS_00000373	ENSMUST00000038382	Jph1	TCONS_00000373	ENSMUSG00000042686	ENSMUST00000038382	ENSMUSP00000039072	junctophilin 1 [Source:MGI Symbol;Acc:MGI:1891495]	1	16964560	17097889	-1	A3	16994938	17097889	17097889	4809	tsl1	GENCODE basic	4	5	KNOWN	KNOWN	ensembl_havana	ensembl_havana	protein_coding	protein_coding	40.29	2	MGI transcript name	Jph1-001	MGI Symbol	Jph1
XLOC_000132	XLOC_000132	Jph1	1:16898184-17097889	FA	AL	NOTEST	0.184252	0.16242	-0.181948	0	1	1	no	TCONS_00000374	ENSMUST00000038382	Jph1	TCONS_00000374	ENSMUSG00000042686	ENSMUST00000038382	ENSMUSP00000039072	junctophilin 1 [Source:MGI Symbol;Acc:MGI:1891495]	1	16964560	17097889	-1	A3	16994938	17097889	17097889	4809	tsl1	GENCODE basic	4	5	KNOWN	KNOWN	ensembl_havana	ensembl_havana	protein_coding	protein_coding	40.29	2	MGI transcript name	Jph1-001	MGI Symbol	Jph1
XLOC_000133	XLOC_000133	Jph1	1:16898184-17097889	FA	AL	OK	0.377133	0.346785	-0.121035	-0.047497	0.93295	0.998565	no	TCONS_00000375	ENSMUST00000038382	Jph1	TCONS_00000375	ENSMUSG00000042686	ENSMUST00000038382	ENSMUSP00000039072	junctophilin 1 [Source:MGI Symbol;Acc:MGI:1891495]	1	16964560	17097889	-1	A3	16994938	17097889	17097889	4809	tsl1	GENCODE basic	4	5	KNOWN	KNOWN	ensembl_havana	ensembl_havana	protein_coding	protein_coding	40.29	2	MGI transcript name	Jph1-001	MGI Symbol	Jph1
XLOC_000134	XLOC_000134	Jph1	1:16898184-17097889	FA	AL	NOTEST	0.255013	0.332298	0.381906	0	1	1	no	TCONS_00000376	ENSMUST00000038382	Jph1	TCONS_00000376	ENSMUSG00000042686	ENSMUST00000038382	ENSMUSP00000039072	junctophilin 1 [Source:MGI Symbol;Acc:MGI:1891495]	1	16964560	17097889	-1	A3	16994938	17097889	17097889	4809	tsl1	GENCODE basic	4	5	KNOWN	KNOWN	ensembl_havana	ensembl_havana	protein_coding	protein_coding	40.29	2	MGI transcript name	Jph1-001	MGI Symbol	Jph1
XLOC_000135	XLOC_000135	Jph1	1:16898184-17097889	FA	AL	NOTEST	0.299942	0.183262	-0.710775	0	1	1	no	TCONS_00000377	ENSMUST00000038382	Jph1	TCONS_00000377	ENSMUSG00000042686	ENSMUST00000038382	ENSMUSP00000039072	junctophilin 1 [Source:MGI Symbol;Acc:MGI:1891495]	1	16964560	17097889	-1	A3	16994938	17097889	17097889	4809	tsl1	GENCODE basic	4	5	KNOWN	KNOWN	ensembl_havana	ensembl_havana	protein_coding	protein_coding	40.29	2	MGI transcript name	Jph1-001	MGI Symbol	Jph1
XLOC_000136	XLOC_000136	Jph1	1:16898184-17097889	FA	AL	OK	0.306383	0.59277	0.952137	0.52969	0.3373	0.854711	no	TCONS_00000378	ENSMUST00000038382	Jph1	TCONS_00000378	ENSMUSG00000042686	ENSMUST00000038382	ENSMUSP00000039072	junctophilin 1 [Source:MGI Symbol;Acc:MGI:1891495]	1	16964560	17097889	-1	A3	16994938	17097889	17097889	4809	tsl1	GENCODE basic	4	5	KNOWN	KNOWN	ensembl_havana	ensembl_havana	protein_coding	protein_coding	40.29	2	MGI transcript name	Jph1-001	MGI Symbol	Jph1
XLOC_000137	XLOC_000137	Jph1	1:16898184-17097889	FA	AL	OK	0.655061	0.381282	-0.780769	-0.300324	0.5787	0.983723	no	TCONS_00000379	ENSMUST00000038382	Jph1	TCONS_00000379	ENSMUSG00000042686	ENSMUST00000038382	ENSMUSP00000039072	junctophilin 1 [Source:MGI Symbol;Acc:MGI:1891495]	1	16964560	17097889	-1	A3	16994938	17097889	17097889	4809	tsl1	GENCODE basic	4	5	KNOWN	KNOWN	ensembl_havana	ensembl_havana	protein_coding	protein_coding	40.29	2	MGI transcript name	Jph1-001	MGI Symbol	Jph1
XLOC_000138	XLOC_000138	Jph1	1:16898184-17097889	FA	AL	OK	0.434936	0.37037	-0.231838	-0.232711	0.63965	0.998565	no	TCONS_00000380	ENSMUST00000038382	Jph1	TCONS_00000380	ENSMUSG00000042686	ENSMUST00000038382	ENSMUSP00000039072	junctophilin 1 [Source:MGI Symbol;Acc:MGI:1891495]	1	16964560	17097889	-1	A3	16994938	17097889	17097889	4809	tsl1	GENCODE basic	4	5	KNOWN	KNOWN	ensembl_havana	ensembl_havana	protein_coding	protein_coding	40.29	2	MGI transcript name	Jph1-001	MGI Symbol	Jph1
XLOC_000139	XLOC_000139	Gm28783	1:17124746-17128956	FA	AL	NOTEST	0	0	0	0	1	1	no	TCONS_00000381	ENSMUST00000188872	Gm28783	TCONS_00000381	ENSMUSG00000100110	ENSMUST00000188872	NA	predicted gene 28783 [Source:MGI Symbol;Acc:MGI:5579489]	1	17124747	17128956	1	A3	17124747	17128956	17124747	359	tsl5	GENCODE basic	1	1	KNOWN	KNOWN	havana	havana	lincRNA	lincRNA	40.33	1	MGI transcript name	Gm28783-001	MGI Symbol	Gm28783
XLOC_000140	XLOC_000140	Gdap1	1:17145361-17164271	FA	AL	NOTEST	0	0	0	0	1	1	no	TCONS_00000382	ENSMUST00000150457	Gdap1	TCONS_00000382	ENSMUSG00000025777	ENSMUST00000150457	NA	ganglioside-induced differentiation-associated-protein 1 [Source:MGI Symbol;Acc:MGI:1338002]	1	17145362	17164271	1	A3	17145404	17158744	17145404	2162	tsl1	NA	1	8	KNOWN	KNOWN	havana	ensembl_havana	retained_intron	protein_coding	39.6	4	MGI transcript name	Gdap1-002	MGI Symbol	Gdap1
XLOC_000141	XLOC_000141	Gm28784	1:17168402-17173103	FA	AL	NOTEST	0	0	0	0	1	1	no	TCONS_00000388	ENSMUST00000187817	Gm28784	TCONS_00000388	ENSMUSG00000099899	ENSMUST00000187817	NA	predicted gene 28784 [Source:MGI Symbol;Acc:MGI:5579490]	1	17168403	17173103	1	A3	17168403	17173103	17168403	1011	tsl1	GENCODE basic	1	1	KNOWN	KNOWN	havana	havana	lincRNA	lincRNA	38.25	1	MGI transcript name	Gm28784-001	MGI Symbol	Gm28784
XLOC_000142	XLOC_000142	Gm5251	1:17394957-17395429	FA	AL	NOTEST	0	0	0	0	1	1	no	TCONS_00000389	ENSMUST00000188959	Gm5251	TCONS_00000389	ENSMUSG00000100398	ENSMUST00000188959	NA	predicted gene 5251 [Source:MGI Symbol;Acc:MGI:3647666]	1	17394958	17395429	1	A3	17394958	17395429	17394958	472	tslNA	GENCODE basic	1	1	KNOWN	KNOWN	havana	havana	processed_pseudogene	processed_pseudogene	44.7	1	MGI transcript name	Gm5251-001	MGI Symbol	Gm5251
XLOC_000143	XLOC_000143	Rbm6-ps1	1:17397411-17400281	FA	AL	NOTEST	0.181592	0.300672	0.727487	0	1	1	no	TCONS_00000390	ENSMUST00000186192	Rbm6-ps1	TCONS_00000390	ENSMUSG00000101589	ENSMUST00000186192	NA	RNA binding motif protein 6, pseudogene 1 [Source:MGI Symbol;Acc:MGI:1889580]	1	17397412	17400281	-1	A3	17397412	17400281	17400281	2870	tslNA	GENCODE basic	1	1	KNOWN	KNOWN	havana	havana	processed_pseudogene	processed_pseudogene	44.29	1	MGI transcript name	Rbm6-ps1-001	MGI Symbol	Rbm6-ps1
XLOC_000144	XLOC_000144	Gm25166	1:17520000-17520111	FA	AL	NOTEST	0	0	0	0	1	1	no	TCONS_00000391	ENSMUST00000158909	Gm25166	TCONS_00000391	ENSMUSG00000089534	ENSMUST00000158909	NA	predicted gene, 25166 [Source:MGI Symbol;Acc:MGI:5454943]	1	17520001	17520111	1	A3	17520001	17520111	17520001	111	tslNA	GENCODE basic	1	1	KNOWN	KNOWN	ensembl	ensembl	snoRNA	snoRNA	42.34	1	MGI transcript name	Gm25166-201	MGI Symbol	Gm25166
XLOC_000145	XLOC_000145	Pi15	1:17601900-17641081	FA	AL	NOTEST	0.00924452	0.0300982	1.70301	0	1	1	no	TCONS_00000392	ENSMUST00000088476	Pi15	TCONS_00000392	ENSMUSG00000067780	ENSMUST00000088476	ENSMUSP00000085826	peptidase inhibitor 15 [Source:MGI Symbol;Acc:MGI:1934659]	1	17601901	17630939	1	A3	17601901	17630939	17601901	6923	tsl1	GENCODE basic	3	3	KNOWN	KNOWN	ensembl_havana	ensembl_havana	protein_coding	protein_coding	36.48	1	MGI transcript name	Pi15-001	MGI Symbol	Pi15
XLOC_000146	XLOC_000146	Crispld1	1:17676026-17805417	FA	AL	NOTEST	0	0	0	0	1	1	no	TCONS_00000393	ENSMUST00000159958	Crispld1	TCONS_00000393	ENSMUSG00000025776	ENSMUST00000159958	ENSMUSP00000124095	cysteine-rich secretory protein LCCL domain containing 1 [Source:MGI Symbol;Acc:MGI:1934666]	1	17727045	17766344	1	A3	17727045	17765575	17727045	3117	tsl1	GENCODE basic	7	13	KNOWN	KNOWN	havana	ensembl_havana	protein_coding	protein_coding	37.32	3	MGI transcript name	Crispld1-002	MGI Symbol	Crispld1
XLOC_000147	XLOC_000147	Gm7690	1:17947040-17948439	FA	AL	NOTEST	0	0	0	0	1	1	no	TCONS_00000398	ENSMUST00000190885	Gm7690	TCONS_00000398	ENSMUSG00000100554	ENSMUST00000190885	NA	predicted gene 7690 [Source:MGI Symbol;Acc:MGI:3648169]	1	17947041	17948439	1	A3	17947041	17948439	17947041	1399	tslNA	GENCODE basic	1	1	KNOWN	KNOWN	havana	havana	processed_pseudogene	processed_pseudogene	42.53	1	MGI transcript name	Gm7690-001	MGI Symbol	Gm7690
XLOC_000148	XLOC_000148	Gm17969	1:17993009-18059056	FA	AL	NOTEST	0	0	0	0	1	1	no	TCONS_00000399	ENSMUST00000185706	Gm17969	TCONS_00000399	ENSMUSG00000099591	ENSMUST00000185706	NA	predicted gene, 17969 [Source:MGI Symbol;Acc:MGI:5010154]	1	17993813	17997483	1	A3	17993813	17997483	17993813	2557	tslNA	GENCODE basic	1	1	KNOWN	KNOWN	havana	havana	processed_pseudogene	processed_pseudogene	39.85	1	MGI transcript name	Gm17969-001	MGI Symbol	Gm17969
XLOC_000149	XLOC_000149	Gm29006	1:18307983-18313686	FA	AL	NOTEST	0	0	0	0	1	1	no	TCONS_00000400	ENSMUST00000187966	Gm29006	TCONS_00000400	ENSMUSG00000101738	ENSMUST00000187966	NA	predicted gene 29006 [Source:MGI Symbol;Acc:MGI:5579712]	1	18307984	18313686	1	A3	18307984	18313686	18307984	200	tsl5 (assigned to previous version 1)	GENCODE basic	2	2	KNOWN	KNOWN	havana	havana	unitary_pseudogene	unitary_pseudogene	34.53	1	MGI transcript name	Gm29006-001	MGI Symbol	Gm29006
XLOC_000150	XLOC_000150	Gm5252	1:18708427-18709336	FA	AL	NOTEST	0	0	0	0	1	1	no	TCONS_00000401	ENSMUST00000189030	Gm5252	TCONS_00000401	ENSMUSG00000101306	ENSMUST00000189030	NA	predicted gene 5252 [Source:MGI Symbol;Acc:MGI:3647664]	1	18708428	18709336	1	A3	18708428	18709336	18708428	909	tslNA	GENCODE basic	1	1	KNOWN	KNOWN	havana	havana	processed_pseudogene	processed_pseudogene	46.2	1	MGI transcript name	Gm5252-001	MGI Symbol	Gm5252
XLOC_000151	XLOC_000151	Gm28343	1:19037265-19037377	FA	AL	NOTEST	0	0	0	0	1	1	no	TCONS_00000402	ENSMUST00000185386	Gm28343	TCONS_00000402	ENSMUSG00000101644	ENSMUST00000185386	NA	predicted gene 28343 [Source:MGI Symbol;Acc:MGI:5579049]	1	19037266	19037377	1	A3	19037266	19037377	19037266	112	tslNA	GENCODE basic	1	1	KNOWN	KNOWN	havana	havana	processed_pseudogene	processed_pseudogene	39.29	1	MGI transcript name	Gm28343-001	MGI Symbol	Gm28343
XLOC_000152	XLOC_000152	Gm28344	1:19062856-19063135	FA	AL	NOTEST	0	0	0	0	1	1	no	TCONS_00000403	ENSMUST00000185704	Gm28344	TCONS_00000403	ENSMUSG00000099433	ENSMUST00000185704	NA	predicted gene 28344 [Source:MGI Symbol;Acc:MGI:5579050]	1	19062857	19063135	1	A3	19062857	19063135	19062857	279	tslNA	GENCODE basic	1	1	KNOWN	KNOWN	havana	havana	processed_pseudogene	processed_pseudogene	44.44	1	MGI transcript name	Gm28344-001	MGI Symbol	Gm28344
XLOC_000153	XLOC_000153	Tfap2d	1:19063299-19166346	FA	AL	NOTEST	0	0	0	0	1	1	no	TCONS_00000404	ENSMUST00000037294	Tfap2d	TCONS_00000404	ENSMUSG00000042596	ENSMUST00000037294	ENSMUSP00000037699	transcription factor AP-2, delta [Source:MGI Symbol;Acc:MGI:2153466]	1	19103022	19166346	1	A3	19103022	19166346	19103022	1761	tsl1	GENCODE basic	7	7	KNOWN	KNOWN	ensembl_havana	ensembl_havana	protein_coding	protein_coding	39.67	2	MGI transcript name	Tfap2d-001	MGI Symbol	Tfap2d
XLOC_000154	XLOC_000154	Tfap2b	1:19208913-19238576	FA	AL	NOTEST	0	0	0	0	1	1	no	TCONS_00000407	ENSMUST00000027059	Tfap2b	TCONS_00000407	ENSMUSG00000025927	ENSMUST00000027059	ENSMUSP00000027059	transcription factor AP-2 beta [Source:MGI Symbol;Acc:MGI:104672]	1	19208914	19238576	1	A3	19208914	19238576	19208914	5863	tsl1	GENCODE basic	10	13	KNOWN	KNOWN	ensembl_havana	ensembl_havana	protein_coding	protein_coding	43.89	5	MGI transcript name	Tfap2b-001	MGI Symbol	Tfap2b
XLOC_000155	XLOC_000155	Gm28340	1:19242724-19243769	FA	AL	NOTEST	0	0	0	0	1	1	no	TCONS_00000413	ENSMUST00000189218	Gm28340	TCONS_00000413	ENSMUSG00000100538	ENSMUST00000189218	NA	predicted gene 28340 [Source:MGI Symbol;Acc:MGI:5579046]	1	19242725	19243769	1	A3	19242725	19243769	19242725	202	tsl3	GENCODE basic	1	1	KNOWN	KNOWN	havana	havana	lincRNA	lincRNA	38.66	1	MGI transcript name	Gm28340-001	MGI Symbol	Gm28340
XLOC_000156	XLOC_000156	Gm4849	1:19330938-19333184	FA	AL	NOTEST	0	0	0	0	1	1	no	TCONS_00000414	ENSMUST00000188428	Gm4849	TCONS_00000414	ENSMUSG00000100204	ENSMUST00000188428	NA	predicted gene 4849 [Source:MGI Symbol;Acc:MGI:3645366]	1	19330939	19333184	1	A3	19330939	19333184	19330939	2246	tslNA	GENCODE basic	1	1	KNOWN	KNOWN	havana	havana	processed_pseudogene	processed_pseudogene	47.73	1	MGI transcript name	Gm4849-001	MGI Symbol	Gm4849
XLOC_000157	XLOC_000157	Gm38382	1:19614268-19616767	FA	AL	NOTEST	0	0	0	0	1	1	no	TCONS_00000415	ENSMUST00000193790	Gm38382	TCONS_00000415	ENSMUSG00000102597	ENSMUST00000193790	NA	predicted gene, 38382 [Source:MGI Symbol;Acc:MGI:5611610]	1	19614269	19616767	1	A3	19614269	19616767	19614269	2499	tslNA	GENCODE basic	1	1	KNOWN	KNOWN	havana	havana	TEC	TEC	36.77	1	MGI transcript name	Gm38382-001	MGI Symbol	Gm38382
XLOC_000158	XLOC_000158	4930486I03Rik	1:20057778-20618064	FA	AL	NOTEST	0.280608	0.194048	-0.53214	0	1	1	no	TCONS_00000416	ENSMUST00000161509	4930486I03Rik	TCONS_00000416	ENSMUSG00000089914	ENSMUST00000161509	NA	RIKEN cDNA 4930486I03 gene [Source:MGI Symbol;Acc:MGI:1922278]	1	20356452	20392300	1	A4	20356452	20392300	20356452	788	tsl1	GENCODE basic	2	2	KNOWN	KNOWN	havana	havana	antisense	antisense	38.82	1	MGI transcript name	4930486I03Rik-001	MGI Symbol	4930486I03Rik
XLOC_000159	XLOC_000159	Pkhd1	1:20057778-20618064	FA	AL	NOTEST	0.195289	0.225755	0.209145	0	1	1	no	TCONS_00000417	ENSMUST00000088448	Pkhd1	TCONS_00000417	ENSMUSG00000043760	ENSMUST00000088448	ENSMUSP00000085794	polycystic kidney and hepatic disease 1 [Source:MGI Symbol;Acc:MGI:2155808]	1	20057779	20618064	-1	A4	20057779	20618064	20618064	12935	tsl1	GENCODE basic	11	16	KNOWN	KNOWN	ensembl_havana	ensembl_havana	protein_coding	protein_coding	39.68	4	MGI transcript name	Pkhd1-001	MGI Symbol	Pkhd1
XLOC_000160	XLOC_000160	Pkhd1	1:20057778-20618064	FA	AL	OK	0.202461	0.389311	0.943278	0.302425	0.6832	0.998565	no	TCONS_00000418	ENSMUST00000088448	Pkhd1	TCONS_00000418	ENSMUSG00000043760	ENSMUST00000088448	ENSMUSP00000085794	polycystic kidney and hepatic disease 1 [Source:MGI Symbol;Acc:MGI:2155808]	1	20057779	20618064	-1	A4	20057779	20618064	20618064	12935	tsl1	GENCODE basic	11	16	KNOWN	KNOWN	ensembl_havana	ensembl_havana	protein_coding	protein_coding	39.68	4	MGI transcript name	Pkhd1-001	MGI Symbol	Pkhd1
XLOC_000161	XLOC_000161	Pkhd1	1:20057778-20618064	FA	AL	NOTEST	0.283715	0.322913	0.186704	0	1	1	no	TCONS_00000419	ENSMUST00000088448	Pkhd1	TCONS_00000419	ENSMUSG00000043760	ENSMUST00000088448	ENSMUSP00000085794	polycystic kidney and hepatic disease 1 [Source:MGI Symbol;Acc:MGI:2155808]	1	20057779	20618064	-1	A4	20057779	20618064	20618064	12935	tsl1	GENCODE basic	11	16	KNOWN	KNOWN	ensembl_havana	ensembl_havana	protein_coding	protein_coding	39.68	4	MGI transcript name	Pkhd1-001	MGI Symbol	Pkhd1
XLOC_000162	XLOC_000162	Pkhd1	1:20057778-20618064	FA	AL	OK	1.8785	2.35711	0.327432	0.584065	0.24375	0.75726	no	TCONS_00000420	ENSMUST00000088448	Pkhd1	TCONS_00000420	ENSMUSG00000043760	ENSMUST00000088448	ENSMUSP00000085794	polycystic kidney and hepatic disease 1 [Source:MGI Symbol;Acc:MGI:2155808]	1	20057779	20618064	-1	A4	20057779	20618064	20618064	12935	tsl1	GENCODE basic	11	16	KNOWN	KNOWN	ensembl_havana	ensembl_havana	protein_coding	protein_coding	39.68	4	MGI transcript name	Pkhd1-001	MGI Symbol	Pkhd1
XLOC_000163	XLOC_000163	Gm28653,Mir206	1:20679009-20684298	FA	AL	NOTEST	0	0	0	0	1	1	no	TCONS_00000421	ENSMUST00000083625	Mir206	TCONS_00000421	ENSMUSG00000065559	ENSMUST00000083625	NA	microRNA 206 [Source:MGI Symbol;Acc:MGI:2676881]	1	20679010	20679082	1	A4	20679010	20679082	20679010	73	tslNA	GENCODE basic	1	1	KNOWN	KNOWN	mirbase	mirbase	miRNA	miRNA	42.47	1	MGI transcript name	Mir206-201	MGI Symbol	Mir206
XLOC_000164	XLOC_000164	Il17a	1:20730904-20734496	FA	AL	NOTEST	0	0	0	0	1	1	no	TCONS_00000423	ENSMUST00000027061	Il17a	TCONS_00000423	ENSMUSG00000025929	ENSMUST00000027061	ENSMUSP00000027061	interleukin 17A [Source:MGI Symbol;Acc:MGI:107364]	1	20730905	20734496	1	A4	20730905	20734496	20730905	1171	tsl1	GENCODE basic	4	4	KNOWN	KNOWN	ensembl_havana	ensembl_havana	protein_coding	protein_coding	39.45	1	MGI transcript name	Il17a-001	MGI Symbol	Il17a
XLOC_000165	XLOC_000165	Mcm3	1:20802835-20820312	FA	AL	OK	0.334517	0.605904	0.857009	0.704218	0.1939	0.689828	no	TCONS_00000424	ENSMUST00000188112	Mcm3	TCONS_00000424	ENSMUSG00000041859	ENSMUST00000188112	NA	minichromosome maintenance complex component 3 [Source:MGI Symbol;Acc:MGI:101845]	1	20802968	20820312	-1	A4	20803006	20803721	20803721	716	tslNA	NA	1	10	KNOWN	KNOWN	havana	ensembl_havana	retained_intron	protein_coding	46.82	5	MGI transcript name	Mcm3-005	MGI Symbol	Mcm3
XLOC_000166	XLOC_000166	Mcm3	1:20802835-20820312	FA	AL	NOTEST	0.200514	0.163716	-0.292508	0	1	1	no	TCONS_00000425	ENSMUST00000053266	Mcm3	TCONS_00000425	ENSMUSG00000041859	ENSMUST00000053266	ENSMUSP00000059192	minichromosome maintenance complex component 3 [Source:MGI Symbol;Acc:MGI:101845]	1	20802968	20820312	-1	A4	20802968	20820312	20820312	3031	tsl1	GENCODE basic	10	10	KNOWN	KNOWN	ensembl_havana	ensembl_havana	protein_coding	protein_coding	46.82	5	MGI transcript name	Mcm3-001	MGI Symbol	Mcm3
XLOC_000167	XLOC_000167	Mcm3	1:20802835-20820312	FA	AL	NOTEST	0.105513	0.324614	1.62131	0	1	1	no	TCONS_00000426	ENSMUST00000053266	Mcm3	TCONS_00000426	ENSMUSG00000041859	ENSMUST00000053266	ENSMUSP00000059192	minichromosome maintenance complex component 3 [Source:MGI Symbol;Acc:MGI:101845]	1	20802968	20820312	-1	A4	20802968	20820312	20820312	3031	tsl1	GENCODE basic	10	10	KNOWN	KNOWN	ensembl_havana	ensembl_havana	protein_coding	protein_coding	46.82	5	MGI transcript name	Mcm3-001	MGI Symbol	Mcm3
XLOC_000168	XLOC_000168	Gm20587	1:20821330-20822516	FA	AL	NOTEST	0	0	0	0	1	1	no	TCONS_00000427	ENSMUST00000186367	Gm20587	TCONS_00000427	ENSMUSG00000099714	ENSMUST00000186367	NA	predicted gene, 20587 [Source:MGI Symbol;Acc:MGI:5295693]	1	20821331	20822516	1	A4	20821331	20822516	20821331	1186	tslNA	GENCODE basic	1	1	KNOWN	KNOWN	havana	havana	processed_pseudogene	processed_pseudogene	48.9	1	MGI transcript name	Gm20587-001	MGI Symbol	Gm20587
XLOC_000169	XLOC_000169	Gm28065	1:20836660-20839689	FA	AL	NOTEST	0	0	0	0	1	1	no	TCONS_00000428	ENSMUST00000185290	Gm28065	TCONS_00000428	ENSMUSG00000102121	ENSMUST00000185290	NA	predicted gene 28065 [Source:MGI Symbol;Acc:MGI:5578771]	1	20836661	20839689	1	A4	20836661	20839689	20836661	833	tsl3	GENCODE basic	1	1	KNOWN	KNOWN	havana	havana	lincRNA	lincRNA	41.9	1	MGI transcript name	Gm28065-001	MGI Symbol	Gm28065
XLOC_000170	XLOC_000170	Paqr8	1:20890605-20939650	FA	AL	NOTEST	0.00496298	0.0212798	2.10021	0	1	1	no	TCONS_00000429	ENSMUST00000189400	Paqr8	TCONS_00000429	ENSMUSG00000025931	ENSMUST00000189400	ENSMUSP00000141054	progestin and adipoQ receptor family member VIII [Source:MGI Symbol;Acc:MGI:1921479]	1	20890606	20939650	1	A4	20890606	20939650	20890606	5330	tsl1	GENCODE basic	6	15	KNOWN	KNOWN	ensembl_havana	ensembl_havana	protein_coding	protein_coding	44.42	4	MGI transcript name	Paqr8-001	MGI Symbol	Paqr8
XLOC_000171	XLOC_000171	Gm28064	1:20945710-20946914	FA	AL	NOTEST	0	0	0	0	1	1	no	TCONS_00000434	ENSMUST00000185639	Gm28064	TCONS_00000434	ENSMUSG00000100929	ENSMUST00000185639	NA	predicted gene 28064 [Source:MGI Symbol;Acc:MGI:5578770]	1	20945711	20946914	1	A4	20945711	20946914	20945711	858	tslNA	GENCODE basic	1	1	KNOWN	KNOWN	havana	havana	processed_pseudogene	processed_pseudogene	38.37	1	MGI transcript name	Gm28064-001	MGI Symbol	Gm28064
XLOC_000172	XLOC_000172	Efhc1	1:20951625-20990841	FA	AL	NOTEST	0.0185923	0.0407173	1.13094	0	1	1	no	TCONS_00000435	ENSMUST00000160782	Efhc1	TCONS_00000435	ENSMUSG00000041809	ENSMUST00000160782	NA	EF-hand domain (C-terminal) containing 1 [Source:MGI Symbol;Acc:MGI:1919127]	1	20951626	20990841	1	A4	20951626	20955527	20951626	357	tsl3	NA	1	5	KNOWN	KNOWN	havana	ensembl_havana	processed_transcript	protein_coding	42.17	2	MGI transcript name	Efhc1-002	MGI Symbol	Efhc1
XLOC_000173	XLOC_000173	-	1:20995129-20995790	FA	AL	OK	0.437386	0.183883	-1.25012	-0.775887	0.1241	0.564263	no	TCONS_00000438	-	-	TCONS_00000438	NA	NA	NA	NA	NA	NA	NA	NA	NA	NA	NA	NA	NA	NA	NA	NA	NA	NA	NA	NA	NA	NA	NA	NA	NA	NA	NA	NA	NA
XLOC_000174	XLOC_000174	Tram2	1:20996114-21079238	FA	AL	OK	2.73819	1.77262	-0.627341	-1.30547	0.00825	0.104692	no	TCONS_00000439	ENSMUST00000037998	Tram2	TCONS_00000439	ENSMUSG00000041779	ENSMUST00000037998	ENSMUSP00000047992	translocating chain-associating membrane protein 2 [Source:MGI Symbol;Acc:MGI:1924817]	1	20996299	21079229	-1	A4	20996299	21079229	21079229	6492	tsl1	GENCODE basic	5	5	KNOWN	KNOWN	ensembl_havana	ensembl_havana	protein_coding	protein_coding	46.88	2	MGI transcript name	Tram2-001	MGI Symbol	Tram2
XLOC_000175	XLOC_000175	Tram2	1:20996114-21079238	FA	AL	OK	0.654594	0.394184	-0.731732	-1.01772	0.0446	0.328605	no	TCONS_00000440	ENSMUST00000037998	Tram2	TCONS_00000440	ENSMUSG00000041779	ENSMUST00000037998	ENSMUSP00000047992	translocating chain-associating membrane protein 2 [Source:MGI Symbol;Acc:MGI:1924817]	1	20996299	21079229	-1	A4	20996299	21079229	21079229	6492	tsl1	GENCODE basic	5	5	KNOWN	KNOWN	ensembl_havana	ensembl_havana	protein_coding	protein_coding	46.88	2	MGI transcript name	Tram2-001	MGI Symbol	Tram2
XLOC_000176	XLOC_000176	Tram2	1:20996114-21079238	FA	AL	OK	0.52696	0.294898	-0.837477	-1.15894	0.0229	0.217216	no	TCONS_00000441	ENSMUST00000037998	Tram2	TCONS_00000441	ENSMUSG00000041779	ENSMUST00000037998	ENSMUSP00000047992	translocating chain-associating membrane protein 2 [Source:MGI Symbol;Acc:MGI:1924817]	1	20996299	21079229	-1	A4	20996299	21079229	21079229	6492	tsl1	GENCODE basic	5	5	KNOWN	KNOWN	ensembl_havana	ensembl_havana	protein_coding	protein_coding	46.88	2	MGI transcript name	Tram2-001	MGI Symbol	Tram2
XLOC_000177	XLOC_000177	Tram2	1:20996114-21079238	FA	AL	OK	0.822377	0.481686	-0.771706	-1.71551	0.0008	0.0169174	yes	TCONS_00000442	ENSMUST00000037998	Tram2	TCONS_00000442	ENSMUSG00000041779	ENSMUST00000037998	ENSMUSP00000047992	translocating chain-associating membrane protein 2 [Source:MGI Symbol;Acc:MGI:1924817]	1	20996299	21079229	-1	A4	20996299	21079229	21079229	6492	tsl1	GENCODE basic	5	5	KNOWN	KNOWN	ensembl_havana	ensembl_havana	protein_coding	protein_coding	46.88	2	MGI transcript name	Tram2-001	MGI Symbol	Tram2
XLOC_000178	XLOC_000178	Gm28287	1:21080113-21081748	FA	AL	NOTEST	0	0	0	0	1	1	no	TCONS_00000443	ENSMUST00000186612	Gm28287	TCONS_00000443	ENSMUSG00000099971	ENSMUST00000186612	NA	predicted gene 28287 [Source:MGI Symbol;Acc:MGI:5578993]	1	21080114	21081748	1	A4	21080114	21081748	21080114	546	tsl5	GENCODE basic	1	1	KNOWN	KNOWN	havana	havana	antisense	antisense	42.69	1	MGI transcript name	Gm28287-001	MGI Symbol	Gm28287
XLOC_000179	XLOC_000179	Gm2693	1:21178987-21271593	FA	AL	NOTEST	0.0193481	0.0228704	0.241286	0	1	1	no	TCONS_00000444	ENSMUST00000189119	Gm2693	TCONS_00000444	ENSMUSG00000100819	ENSMUST00000189119	NA	predicted gene 2693 [Source:MGI Symbol;Acc:MGI:3780862]	1	21178988	21187427	1	A4	21178988	21187427	21178988	571	tslNA	GENCODE basic	1	1	KNOWN	KNOWN	havana	havana	unprocessed_pseudogene	unprocessed_pseudogene	42.86	1	MGI transcript name	Gm2693-001	MGI Symbol	Gm2693
XLOC_000180	XLOC_000180	Tmem14a	1:21178987-21271593	FA	AL	OK	0.768858	1.68268	1.12997	0.102583	0.24525	0.759104	no	TCONS_00000445	ENSMUST00000027065	Tmem14a	TCONS_00000445	ENSMUSG00000025933	ENSMUST00000027065	ENSMUSP00000027065	transmembrane protein 14A [Source:MGI Symbol;Acc:MGI:1922962]	1	21218575	21230167	1	A4	21218575	21230167	21218575	1168	tsl1	GENCODE basic	11	15	KNOWN	KNOWN	ensembl_havana	ensembl_havana	protein_coding	protein_coding	44.65	2	MGI transcript name	Tmem14a-001	MGI Symbol	Tmem14a
XLOC_000181	XLOC_000181	Gm38224	1:21178987-21271593	FA	AL	NOTEST	0	0.00613393	Inf	0	1	1	no	TCONS_00000448	ENSMUST00000191648	Gm38224	TCONS_00000448	ENSMUSG00000102633	ENSMUST00000191648	NA	predicted gene, 38224 [Source:MGI Symbol;Acc:MGI:5611452]	1	21234722	21236821	1	A4	21234722	21236821	21234722	2100	tslNA	GENCODE basic	1	1	KNOWN	KNOWN	havana	havana	TEC	TEC	39.29	1	MGI transcript name	Gm38224-001	MGI Symbol	Gm38224
XLOC_000182	XLOC_000182	Gsta3	1:21178987-21271593	FA	AL	OK	389.473	833.647	1.09791	2.34074	5e-05	0.00156711	yes	TCONS_00000449	ENSMUST00000121676	Gsta3	TCONS_00000449	ENSMUSG00000025934	ENSMUST00000121676	ENSMUSP00000113262	glutathione S-transferase, alpha 3 [Source:MGI Symbol;Acc:MGI:95856]	1	21240589	21265661	1	A4	21240607	21265021	21240607	894	tsl5	GENCODE basic	7	15	KNOWN	KNOWN	havana	ensembl_havana	protein_coding	protein_coding	42.76	4	MGI transcript name	Gsta3-002	MGI Symbol	Gsta3
XLOC_000183	XLOC_000183	Gm7094	1:21272402-21272906	FA	AL	NOTEST	0	0	0	0	1	1	no	TCONS_00000455	ENSMUST00000178379	Gm7094	TCONS_00000455	ENSMUSG00000096375	ENSMUST00000178379	NA	predicted pseudogene 7094 [Source:MGI Symbol;Acc:MGI:3648114]	1	21272403	21272906	1	A4	21272403	21272906	21272403	366	tslNA	GENCODE basic	2	2	KNOWN	KNOWN	havana	havana	unprocessed_pseudogene	unprocessed_pseudogene	39.48	1	MGI transcript name	Gm7094-001	MGI Symbol	Gm7094
XLOC_000184	XLOC_000184	-	1:21277455-21278932	FA	AL	NOTEST	0.0822974	0.239889	1.54345	0	1	1	no	TCONS_00000456	-	-	TCONS_00000456	NA	NA	NA	NA	NA	NA	NA	NA	NA	NA	NA	NA	NA	NA	NA	NA	NA	NA	NA	NA	NA	NA	NA	NA	NA	NA	NA	NA	NA
XLOC_000185	XLOC_000185	Gm4956	1:21284327-21300185	FA	AL	OK	1.04232	3.08233	1.56422	4.96165	5e-05	0.00156711	yes	TCONS_00000457	ENSMUST00000082032	Gm4956	TCONS_00000457	ENSMUSG00000025936	ENSMUST00000082032	NA	predicted gene 4956 [Source:MGI Symbol;Acc:MGI:3647976]	1	21285246	21298312	-1	A4	21285246	21298312	21298312	1148	tsl1	GENCODE basic	12	15	KNOWN	KNOWN	havana	ensembl_havana	processed_transcript	transcribed_unprocessed_pseudogene	41.3	3	MGI transcript name	Gm4956-002	MGI Symbol	Gm4956
XLOC_000186	XLOC_000186	-	1:21323039-21324698	FA	AL	NOTEST	0.330156	0.3349	0.0205822	0	1	1	no	TCONS_00000458	-	-	TCONS_00000458	NA	NA	NA	NA	NA	NA	NA	NA	NA	NA	NA	NA	NA	NA	NA	NA	NA	NA	NA	NA	NA	NA	NA	NA	NA	NA	NA	NA	NA
XLOC_000187	XLOC_000187	Khdc1a	1:21349640-21352200	FA	AL	NOTEST	0	0	0	0	1	1	no	TCONS_00000459	ENSMUST00000088407	Khdc1a	TCONS_00000459	ENSMUSG00000067750	ENSMUST00000088407	ENSMUSP00000085749	KH domain containing 1A [Source:MGI Symbol;Acc:MGI:2676610]	1	21349641	21352200	1	A4	21349641	21352200	21349641	1987	tsl1	GENCODE basic	3	3	KNOWN	KNOWN	ensembl_havana	ensembl_havana	protein_coding	protein_coding	43.63	1	MGI transcript name	Khdc1a-001	MGI Symbol	Khdc1a
XLOC_000188	XLOC_000188	Gm16329	1:21354004-21355116	FA	AL	NOTEST	0	0	0	0	1	1	no	TCONS_00000460	ENSMUST00000148174	Gm16329	TCONS_00000460	ENSMUSG00000086194	ENSMUST00000148174	NA	predicted gene 16329 [Source:MGI Symbol;Acc:MGI:3840126]	1	21354005	21355116	1	A4	21354005	21355116	21354005	371	tslNA	GENCODE basic	1	1	KNOWN	KNOWN	havana	havana	unprocessed_pseudogene	unprocessed_pseudogene	47.57	1	MGI transcript name	Gm16329-001	MGI Symbol	Gm16329
XLOC_000189	XLOC_000189	Gm16327	1:21364802-21365030	FA	AL	NOTEST	0	0	0	0	1	1	no	TCONS_00000461	ENSMUST00000137146	Gm16327	TCONS_00000461	ENSMUSG00000094436	ENSMUST00000137146	NA	predicted gene 16327 [Source:MGI Symbol;Acc:MGI:3840125]	1	21364803	21365030	1	A4	21364803	21365030	21364803	228	tslNA	GENCODE basic	1	1	KNOWN	KNOWN	havana	havana	processed_pseudogene	processed_pseudogene	42.11	1	MGI transcript name	Gm16327-001	MGI Symbol	Gm16327
XLOC_000190	XLOC_000190	Khdc1c	1:21368330-21370845	FA	AL	NOTEST	0	0	0	0	1	1	no	TCONS_00000462	ENSMUST00000070223	Khdc1c	TCONS_00000462	ENSMUSG00000041722	ENSMUST00000070223	ENSMUSP00000068792	KH domain containing 1C [Source:MGI Symbol;Acc:MGI:3583007]	1	21368331	21370845	1	A4	21368331	21370845	21368331	1946	tsl1	GENCODE basic	5	7	KNOWN	KNOWN	ensembl_havana	ensembl_havana	protein_coding	protein_coding	43.54	1	MGI transcript name	Khdc1c-001	MGI Symbol	Khdc1c
XLOC_000191	XLOC_000191	Gm2709	1:21372669-21373764	FA	AL	NOTEST	0	0	0	0	1	1	no	TCONS_00000463	ENSMUST00000142979	Gm2709	TCONS_00000463	ENSMUSG00000085507	ENSMUST00000142979	NA	predicted gene 2709 [Source:MGI Symbol;Acc:MGI:3780878]	1	21372670	21373764	1	A4	21372670	21373764	21372670	350	tslNA	GENCODE basic	1	1	KNOWN	KNOWN	havana	havana	unprocessed_pseudogene	unprocessed_pseudogene	47.58	1	MGI transcript name	Gm2709-001	MGI Symbol	Gm2709
XLOC_000192	XLOC_000192	Gm16533	1:21379554-21379782	FA	AL	NOTEST	0	0	0	0	1	1	no	TCONS_00000464	ENSMUST00000140035	Gm16533	TCONS_00000464	ENSMUSG00000094926	ENSMUST00000140035	NA	predited gene 16533 [Source:MGI Symbol;Acc:MGI:4410373]	1	21379555	21379782	1	A4	21379555	21379782	21379555	228	tslNA	GENCODE basic	1	1	KNOWN	KNOWN	havana	havana	processed_pseudogene	processed_pseudogene	42.11	1	MGI transcript name	Gm16533-001	MGI Symbol	Gm16533
XLOC_000193	XLOC_000193	Khdc1b	1:21383555-21386373	FA	AL	NOTEST	0	0	0	0	1	1	no	TCONS_00000465	ENSMUST00000147615	Khdc1b	TCONS_00000465	ENSMUSG00000085079	ENSMUST00000147615	ENSMUSP00000120275	KH domain containing 1B [Source:MGI Symbol;Acc:MGI:2138477]	1	21383556	21386373	1	A4	21383556	21386373	21383556	2236	tsl1	GENCODE basic	1	3	KNOWN	KNOWN	ensembl_havana	ensembl_havana	protein_coding	protein_coding	44	1	MGI transcript name	Khdc1b-001	MGI Symbol	Khdc1b
XLOC_000194	XLOC_000194	Gm16328	1:21390905-21391101	FA	AL	NOTEST	0	0	0	0	1	1	no	TCONS_00000466	ENSMUST00000126985	Gm16328	TCONS_00000466	ENSMUSG00000085679	ENSMUST00000126985	NA	predicted gene 16328 [Source:MGI Symbol;Acc:MGI:3840127]	1	21390906	21391101	1	A4	21390906	21391101	21390906	196	tslNA	GENCODE basic	2	2	KNOWN	KNOWN	havana	havana	processed_pseudogene	processed_pseudogene	49.49	1	MGI transcript name	Gm16328-001	MGI Symbol	Gm16328
XLOC_000195	XLOC_000195	Gm26580	1:21398402-21962530	FA	AL	NOTEST	0.0353295	0.0537379	0.605068	0	1	1	no	TCONS_00000467	ENSMUST00000181002	Gm26580	TCONS_00000467	ENSMUSG00000097109	ENSMUST00000181002	NA	predicted gene, 26580 [Source:MGI Symbol;Acc:MGI:5477074]	1	21959842	21962530	1	A4	21959842	21962530	21959842	2095	tsl5	GENCODE basic	1	1	KNOWN	KNOWN	ensembl	ensembl	lincRNA	lincRNA	59.84	1	MGI transcript name	Gm26580-201	MGI Symbol	Gm26580
XLOC_000196	XLOC_000196	Gm28239	1:22237848-22238295	FA	AL	NOTEST	0	0	0	0	1	1	no	TCONS_00000468	ENSMUST00000190225	Gm28239	TCONS_00000468	ENSMUSG00000100418	ENSMUST00000190225	NA	predicted gene 28239 [Source:MGI Symbol;Acc:MGI:5578945]	1	22237849	22238295	1	A5	22237849	22238295	22237849	447	tslNA	GENCODE basic	1	1	KNOWN	KNOWN	havana	havana	processed_pseudogene	processed_pseudogene	44.3	1	MGI transcript name	Gm28239-001	MGI Symbol	Gm28239
XLOC_000197	XLOC_000197	Gm26866	1:22286250-22805724	FA	AL	NOTEST	0	0	0	0	1	1	no	TCONS_00000469	ENSMUST00000180414	Gm26866	TCONS_00000469	ENSMUSG00000097642	ENSMUST00000180414	NA	predicted gene, 26866 [Source:MGI Symbol;Acc:MGI:5477360]	1	22740764	22741565	1	A5	22740764	22741565	22740764	802	tslNA	GENCODE basic	1	1	KNOWN	KNOWN	havana	havana	processed_pseudogene	processed_pseudogene	46.38	1	MGI transcript name	Gm26866-001	MGI Symbol	Gm26866
XLOC_000198	XLOC_000198	Gm24176	1:23245210-23245331	FA	AL	NOTEST	0	0	0	0	1	1	no	TCONS_00000470	ENSMUST00000158928	Gm24176	TCONS_00000470	ENSMUSG00000089553	ENSMUST00000158928	NA	predicted gene, 24176 [Source:MGI Symbol;Acc:MGI:5453953]	1	23245211	23245331	1	A5	23245211	23245331	23245211	121	tslNA	GENCODE basic	1	1	KNOWN	KNOWN	ensembl	ensembl	snoRNA	snoRNA	47.11	1	MGI transcript name	Gm24176-201	MGI Symbol	Gm24176
XLOC_000199	XLOC_000199	Mir30a	1:23272268-23272339	FA	AL	NOTEST	0	0	0	0	1	1	no	TCONS_00000471	ENSMUST00000083471	Mir30a	TCONS_00000471	ENSMUSG00000065405	ENSMUST00000083471	NA	microRNA 30a [Source:MGI Symbol;Acc:MGI:2676907]	1	23272269	23272339	1	A5	23272269	23272339	23272269	71	tslNA	GENCODE basic	3	3	KNOWN	KNOWN	mirbase	mirbase	miRNA	miRNA	52.11	1	MGI transcript name	Mir30a-201	MGI Symbol	Mir30a
XLOC_000200	XLOC_000200	Gm27028	1:23291536-23291935	FA	AL	NOTEST	0	0	0	0	1	1	no	TCONS_00000473	ENSMUST00000182303	Gm27028	TCONS_00000473	ENSMUSG00000097970	ENSMUST00000182303	NA	predicted gene, 27028 [Source:MGI Symbol;Acc:MGI:5504143]	1	23291537	23291935	1	A5	23291537	23291935	23291537	399	tslNA	GENCODE basic	1	1	KNOWN	KNOWN	havana	havana	lincRNA	lincRNA	44.36	1	MGI transcript name	Gm27028-001	MGI Symbol	Gm27028
XLOC_000201	XLOC_000201	Gm29107	1:23293728-23294075	FA	AL	NOTEST	0	0	0	0	1	1	no	TCONS_00000476	ENSMUST00000190910	Gm29107	TCONS_00000476	ENSMUSG00000100775	ENSMUST00000190910	NA	predicted gene 29107 [Source:MGI Symbol;Acc:MGI:5579813]	1	23293729	23294075	1	A5	23293729	23294075	23293729	347	tslNA	GENCODE basic	1	1	KNOWN	KNOWN	havana	havana	lincRNA	lincRNA	25.65	1	MGI transcript name	Gm29107-001	MGI Symbol	Gm29107
XLOC_000202	XLOC_000202	Ogfrl1	1:23366354-23397772	FA	AL	OK	2.96286	4.2275	0.512813	1.57221	0.00215	0.0371307	yes	TCONS_00000477	ENSMUST00000027343	Ogfrl1	TCONS_00000477	ENSMUSG00000026158	ENSMUST00000027343	ENSMUSP00000027343	opioid growth factor receptor-like 1 [Source:MGI Symbol;Acc:MGI:1917405]	1	23366424	23397772	-1	A5	23366424	23383175	23383175	4844	tsl3	GENCODE basic	5	11	KNOWN	KNOWN	ensembl_havana	ensembl_havana	protein_coding	protein_coding	42.44	4	MGI transcript name	Ogfrl1-001	MGI Symbol	Ogfrl1
XLOC_000203	XLOC_000203	Gm7784	1:23479538-23480527	FA	AL	NOTEST	0	0	0	0	1	1	no	TCONS_00000478	ENSMUST00000180769	Gm7784	TCONS_00000478	ENSMUSG00000097920	ENSMUST00000180769	NA	predicted gene 7784 [Source:MGI Symbol;Acc:MGI:3645448]	1	23479539	23480527	1	A5	23479539	23480527	23479539	989	tslNA	GENCODE basic	1	1	KNOWN	KNOWN	havana	havana	processed_pseudogene	processed_pseudogene	49.75	1	MGI transcript name	Gm7784-001	MGI Symbol	Gm7784
XLOC_000204	XLOC_000204	Gm28822	1:23574586-23596664	FA	AL	NOTEST	0	0	0	0	1	1	no	TCONS_00000479	ENSMUST00000191140	Gm28822	TCONS_00000479	ENSMUSG00000099503	ENSMUST00000191140	NA	predicted gene 28822 [Source:MGI Symbol;Acc:MGI:5579528]	1	23574587	23596664	1	A5	23574587	23596664	23574587	778	tsl5	GENCODE basic	1	1	KNOWN	KNOWN	havana	havana	lincRNA	lincRNA	39.65	1	MGI transcript name	Gm28822-001	MGI Symbol	Gm28822
XLOC_000205	XLOC_000205	B3gat2	1:23761752-23922317	FA	AL	OK	2.40777	2.42768	0.011879	0.0347239	0.947	0.998565	no	TCONS_00000480	ENSMUST00000144602	B3gat2	TCONS_00000480	ENSMUSG00000026156	ENSMUST00000144602	ENSMUSP00000115870	beta-1,3-glucuronyltransferase 2 (glucuronosyltransferase S) [Source:MGI Symbol;Acc:MGI:2389490]	1	23761753	23849158	1	A5	23761753	23815740	23761753	1488	tsl1	GENCODE basic	1	8	KNOWN	KNOWN	havana	ensembl_havana	protein_coding	protein_coding	43.16	3	MGI transcript name	B3gat2-002	MGI Symbol	B3gat2
XLOC_000206	XLOC_000206	Sdhaf4	1:23995105-24005894	FA	AL	OK	1.51699	1.58658	0.0647093	0.141142	0.7771	0.998565	no	TCONS_00000485	ENSMUST00000027338	Sdhaf4	TCONS_00000485	ENSMUSG00000026154	ENSMUST00000027338	ENSMUSP00000027338	succinate dehydrogenase complex assembly factor 4 [Source:MGI Symbol;Acc:MGI:1915252]	1	23995939	24005656	-1	A5	23995939	24005656	24005656	683	tsl1	GENCODE basic	3	4	KNOWN	KNOWN	ensembl_havana	ensembl_havana	protein_coding	protein_coding	45.27	2	MGI transcript name	Sdhaf4-001	MGI Symbol	Sdhaf4
XLOC_000207	XLOC_000207	Sdhaf4	1:23995105-24005894	FA	AL	OK	0.915388	0.937451	0.0343594	0.0363187	0.9428	0.998565	no	TCONS_00000486	ENSMUST00000155767	Sdhaf4	TCONS_00000486	ENSMUSG00000026154	ENSMUST00000155767	NA	succinate dehydrogenase complex assembly factor 4 [Source:MGI Symbol;Acc:MGI:1915252]	1	23995939	24005656	-1	A5	24002966	24005630	24005630	426	tsl3	NA	2	4	KNOWN	KNOWN	havana	ensembl_havana	processed_transcript	protein_coding	45.27	2	MGI transcript name	Sdhaf4-002	MGI Symbol	Sdhaf4
XLOC_000208	XLOC_000208	Gm26524	1:23995105-24005894	FA	AL	NOTEST	0.116744	0.104682	-0.157333	0	1	1	no	TCONS_00000487	ENSMUST00000192339	Gm26524	TCONS_00000487	ENSMUSG00000102495	ENSMUST00000192339	NA	predicted gene, 26524 [Source:MGI Symbol;Acc:MGI:5477018]	1	24005505	24005894	1	A5	24005505	24005894	24005505	390	tslNA	GENCODE basic	1	1	KNOWN	KNOWN	ensembl	ensembl_havana	TEC	TEC	59.74	2	MGI transcript name	Gm26524-201	MGI Symbol	Gm26524
XLOC_000209	XLOC_000209	-	1:24008446-24010748	FA	AL	NOTEST	0.222505	0.260447	0.227153	0	1	1	no	TCONS_00000490	-	-	TCONS_00000490	NA	NA	NA	NA	NA	NA	NA	NA	NA	NA	NA	NA	NA	NA	NA	NA	NA	NA	NA	NA	NA	NA	NA	NA	NA	NA	NA	NA	NA
XLOC_000210	XLOC_000210	Gm37580	1:24100624-24103424	FA	AL	NOTEST	0.00774782	0.00731673	-0.0825903	0	1	1	no	TCONS_00000491	ENSMUST00000192408	Gm37580	TCONS_00000491	ENSMUSG00000102398	ENSMUST00000192408	NA	predicted gene, 37580 [Source:MGI Symbol;Acc:MGI:5610808]	1	24100625	24103424	1	A5	24100625	24103424	24100625	2800	tslNA	GENCODE basic	1	1	KNOWN	KNOWN	havana	havana	TEC	TEC	43.96	1	MGI transcript name	Gm37580-001	MGI Symbol	Gm37580
XLOC_000211	XLOC_000211	Gm26607	1:24125274-24126141	FA	AL	NOTEST	0	0	0	0	1	1	no	TCONS_00000492	ENSMUST00000180661	Gm26607	TCONS_00000492	ENSMUSG00000097670	ENSMUST00000180661	NA	predicted gene, 26607 [Source:MGI Symbol;Acc:MGI:5477101]	1	24125275	24126141	1	A5	24125275	24126141	24125275	867	tslNA	GENCODE basic	1	1	KNOWN	KNOWN	havana	havana	processed_pseudogene	processed_pseudogene	44.41	1	MGI transcript name	Gm26607-001	MGI Symbol	Gm26607
XLOC_000212	XLOC_000212	Col9a1	1:24177609-24252684	FA	AL	NOTEST	0	0	0	0	1	1	no	TCONS_00000493	ENSMUST00000054588	Col9a1	TCONS_00000493	ENSMUSG00000026147	ENSMUST00000054588	ENSMUSP00000051579	collagen, type IX, alpha 1 [Source:MGI Symbol;Acc:MGI:88465]	1	24177610	24252684	1	A5	24177610	24252684	24177610	3834	tsl1	GENCODE basic	14	16	KNOWN	KNOWN	ensembl_havana	ensembl_havana	protein_coding	protein_coding	40.87	4	MGI transcript name	Col9a1-001	MGI Symbol	Col9a1
XLOC_000213	XLOC_000213	Lmbrd1	1:24678572-24766301	FA	AL	OK	15.3489	12.4603	-0.300794	-0.687876	0.15975	0.634211	no	TCONS_00000499	ENSMUST00000191471	Lmbrd1	TCONS_00000499	ENSMUSG00000073725	ENSMUST00000191471	ENSMUSP00000140783	LMBR1 domain containing 1 [Source:MGI Symbol;Acc:MGI:1915671]	1	24678630	24766301	1	A5	24678630	24765448	24678630	4453	tsl1	GENCODE basic	6	8	KNOWN	KNOWN	ensembl_havana	ensembl_havana	protein_coding	protein_coding	41.13	6	MGI transcript name	Lmbrd1-001	MGI Symbol	Lmbrd1
XLOC_000214	XLOC_000214	Gm9443	1:25011940-25012756	FA	AL	NOTEST	0	0	0	0	1	1	no	TCONS_00000513	ENSMUST00000188406	Gm9443	TCONS_00000513	ENSMUSG00000100450	ENSMUST00000188406	NA	predicted gene 9443 [Source:MGI Symbol;Acc:MGI:3779853]	1	25011941	25012756	1	A5	25011941	25012756	25011941	816	tslNA	GENCODE basic	1	1	KNOWN	KNOWN	havana	havana	processed_pseudogene	processed_pseudogene	40.93	1	MGI transcript name	Gm9443-001	MGI Symbol	Gm9443
XLOC_000215	XLOC_000215	Gm15702	1:25067475-25829707	FA	AL	NOTEST	0	0	0	0	1	1	no	TCONS_00000514	ENSMUST00000119680	Gm15702	TCONS_00000514	ENSMUSG00000080849	ENSMUST00000119680	NA	predicted gene 15702 [Source:MGI Symbol;Acc:MGI:3783142]	1	25223730	25224173	1	A5	25223730	25224173	25223730	444	tslNA	GENCODE basic	1	1	KNOWN	KNOWN	havana	havana	processed_pseudogene	processed_pseudogene	53.15	1	MGI transcript name	Gm15702-001	MGI Symbol	Gm15702
XLOC_000216	XLOC_000216	Gm25294	1:25067475-25829707	FA	AL	NOTEST	0	0	0	0	1	1	no	TCONS_00000515	ENSMUST00000122791	Gm25294	TCONS_00000515	ENSMUSG00000084740	ENSMUST00000122791	NA	predicted gene, 25294 [Source:MGI Symbol;Acc:MGI:5455071]	1	25451071	25451174	1	A5	25451071	25451174	25451071	104	tslNA	GENCODE basic	1	1	KNOWN	KNOWN	ensembl	ensembl	snRNA	snRNA	39.42	1	MGI transcript name	Gm25294-201	MGI Symbol	Gm25294
XLOC_000217	XLOC_000217	Gm9884	1:25830656-25831878	FA	AL	NOTEST	0	0	0	0	1	1	no	TCONS_00000516	ENSMUST00000194343	Gm9884	TCONS_00000516	ENSMUSG00000104516	ENSMUST00000194343	NA	predicted gene 9884 [Source:MGI Symbol;Acc:MGI:3642830]	1	25830657	25831878	1	A5	25830657	25831878	25830657	1222	tslNA	GENCODE basic	1	1	KNOWN	KNOWN	ensembl_havana	ensembl_havana	TEC	TEC	42.8	1	MGI transcript name	Gm9884-001	MGI Symbol	Gm9884
XLOC_000218	XLOC_000218	Gm19123	1:26466235-26466886	FA	AL	NOTEST	0	0	0	0	1	1	no	TCONS_00000517	ENSMUST00000190716	Gm19123	TCONS_00000517	ENSMUSG00000099458	ENSMUST00000190716	NA	predicted gene, 19123 [Source:MGI Symbol;Acc:MGI:5011308]	1	26466236	26466886	1	A5	26466236	26466886	26466236	651	tslNA	GENCODE basic	1	1	KNOWN	KNOWN	havana	havana	processed_pseudogene	processed_pseudogene	42.4	1	MGI transcript name	Gm19123-001	MGI Symbol	Gm19123
XLOC_000219	XLOC_000219	Gm24064	1:26566832-26566938	FA	AL	NOTEST	0	0	0	0	1	1	no	TCONS_00000518	ENSMUST00000157486	Gm24064	TCONS_00000518	ENSMUSG00000088111	ENSMUST00000157486	NA	predicted gene, 24064 [Source:MGI Symbol;Acc:MGI:5453841]	1	26566833	26566938	1	A5	26566833	26566938	26566833	106	tslNA	GENCODE basic	1	1	KNOWN	KNOWN	ensembl	ensembl	snoRNA	snoRNA	40.57	1	MGI transcript name	Gm24064-201	MGI Symbol	Gm24064
XLOC_000220	XLOC_000220	Gm5524	1:27884045-27904906	FA	AL	OK	0.524305	0.460892	-0.185976	-0.106432	0.8309	0.998565	no	TCONS_00000519	ENSMUST00000185409	Gm5524	TCONS_00000519	ENSMUSG00000101514	ENSMUST00000185409	NA	predicted gene 5524 [Source:MGI Symbol;Acc:MGI:3646041]	1	27884046	27902396	1	A5	27884046	27902396	27884046	2002	tsl1	GENCODE basic	1	1	KNOWN	KNOWN	havana	havana	lincRNA	lincRNA	33.98	1	MGI transcript name	Gm5524-001	MGI Symbol	Gm5524
XLOC_000221	XLOC_000221	Gm19028	1:27989909-27991782	FA	AL	NOTEST	0	0	0	0	1	1	no	TCONS_00000520	ENSMUST00000189614	Gm19028	TCONS_00000520	ENSMUSG00000101372	ENSMUST00000189614	NA	predicted gene, 19028 [Source:MGI Symbol;Acc:MGI:5011213]	1	27989910	27991782	1	A5	27989910	27991782	27989910	1873	tslNA	GENCODE basic	1	1	KNOWN	KNOWN	havana	havana	processed_pseudogene	processed_pseudogene	42.98	1	MGI transcript name	Gm19028-001	MGI Symbol	Gm19028
XLOC_000222	XLOC_000222	Gm38089	1:28569917-28571431	FA	AL	NOTEST	0	0	0	0	1	1	no	TCONS_00000521	ENSMUST00000193585	Gm38089	TCONS_00000521	ENSMUSG00000103241	ENSMUST00000193585	NA	predicted gene, 38089 [Source:MGI Symbol;Acc:MGI:5611317]	1	28569918	28571431	1	A5	28569918	28571431	28569918	1514	tslNA	GENCODE basic	1	1	KNOWN	KNOWN	havana	havana	TEC	TEC	34.28	1	MGI transcript name	Gm38089-001	MGI Symbol	Gm38089
XLOC_000223	XLOC_000223	Gm7846	1:28580336-28580772	FA	AL	OK	2.00157	1.91394	-0.0645894	-0.0600809	0.9015	0.998565	no	TCONS_00000522	ENSMUST00000145844	Gm7846	TCONS_00000522	ENSMUSG00000086240	ENSMUST00000145844	NA	predicted gene 7846 [Source:MGI Symbol;Acc:MGI:3645212]	1	28580499	28580772	-1	A5	28580499	28580772	28580772	274	tslNA	GENCODE basic	2	4	KNOWN	KNOWN	havana	havana	processed_pseudogene	processed_pseudogene	40.51	1	MGI transcript name	Gm7846-001	MGI Symbol	Gm7846
XLOC_000224	XLOC_000224	Gm6462	1:28938035-28938339	FA	AL	NOTEST	0	0	0	0	1	1	no	TCONS_00000523	ENSMUST00000081488	Gm6462	TCONS_00000523	ENSMUSG00000058590	ENSMUST00000081488	NA	predicted gene 6462 [Source:MGI Symbol;Acc:MGI:3647053]	1	28938036	28938339	1	A5	28938036	28938339	28938036	304	tslNA	GENCODE basic	2	2	KNOWN	KNOWN	havana	havana	processed_pseudogene	processed_pseudogene	40.13	1	MGI transcript name	Gm6462-001	MGI Symbol	Gm6462
XLOC_000225	XLOC_000225	Gm18033	1:29219699-29220249	FA	AL	NOTEST	0	0	0	0	1	1	no	TCONS_00000524	ENSMUST00000186678	Gm18033	TCONS_00000524	ENSMUSG00000101235	ENSMUST00000186678	NA	predicted gene, 18033 [Source:MGI Symbol;Acc:MGI:5010218]	1	29219700	29220249	1	A5	29219700	29220249	29219700	550	tslNA	GENCODE basic	1	1	KNOWN	KNOWN	havana	havana	processed_pseudogene	processed_pseudogene	43.82	1	MGI transcript name	Gm18033-001	MGI Symbol	Gm18033
XLOC_000226	XLOC_000226	Gm22679	1:29301479-29301579	FA	AL	NOTEST	0	0	0	0	1	1	no	TCONS_00000525	ENSMUST00000116975	Gm22679	TCONS_00000525	ENSMUSG00000080625	ENSMUST00000116975	NA	predicted gene, 22679 [Source:MGI Symbol;Acc:MGI:5452456]	1	29301480	29301579	1	A5	29301480	29301579	29301480	100	tslNA	GENCODE basic	1	1	KNOWN	KNOWN	ensembl	ensembl	miRNA	miRNA	27	1	MGI transcript name	Gm22679-201	MGI Symbol	Gm22679
XLOC_000227	XLOC_000227	Mir6342	1:29421487-29421612	FA	AL	NOTEST	0	0	0	0	1	1	no	TCONS_00000526	ENSMUST00000183870	Mir6342	TCONS_00000526	ENSMUSG00000099257	ENSMUST00000183870	NA	microRNA 6342 [Source:MGI Symbol;Acc:MGI:5530650]	1	29421488	29421612	1	A5	29421488	29421612	29421488	125	tslNA	GENCODE basic	1	1	KNOWN	KNOWN	mirbase	mirbase	miRNA	miRNA	48	1	MGI transcript name	Mir6342-201	MGI Symbol	Mir6342
XLOC_000228	XLOC_000228	Gm5525	1:29484603-29485915	FA	AL	OK	0.598626	1.21272	1.01852	0.944635	0.06615	0.407704	no	TCONS_00000527	ENSMUST00000190438	Gm5525	TCONS_00000527	ENSMUSG00000099492	ENSMUST00000190438	NA	predicted gene 5525 [Source:MGI Symbol;Acc:MGI:3646042]	1	29484604	29485915	-1	A5	29484604	29485915	29485915	1312	tslNA	GENCODE basic	1	1	KNOWN	KNOWN	havana	havana	processed_pseudogene	processed_pseudogene	52.36	1	MGI transcript name	Gm5525-001	MGI Symbol	Gm5525
XLOC_000229	XLOC_000229	Gm7858	1:29930093-29930715	FA	AL	NOTEST	0	0	0	0	1	1	no	TCONS_00000528	ENSMUST00000190177	Gm7858	TCONS_00000528	ENSMUSG00000101726	ENSMUST00000190177	NA	predicted gene 7858 [Source:MGI Symbol;Acc:MGI:3644844]	1	29930094	29930715	1	A5	29930094	29930715	29930094	622	tslNA	GENCODE basic	1	1	KNOWN	KNOWN	havana	havana	processed_pseudogene	processed_pseudogene	45.5	1	MGI transcript name	Gm7858-001	MGI Symbol	Gm7858
XLOC_000230	XLOC_000230	Gm23771	1:29985933-29986043	FA	AL	NOTEST	0	0	0	0	1	1	no	TCONS_00000529	ENSMUST00000178702	Gm23771	TCONS_00000529	ENSMUSG00000096829	ENSMUST00000178702	NA	predicted gene, 23771 [Source:MGI Symbol;Acc:MGI:5453548]	1	29985934	29986043	1	A5	29985934	29986043	29985934	110	tslNA	GENCODE basic	1	1	KNOWN	KNOWN	ensembl	ensembl	miRNA	miRNA	57.27	1	MGI transcript name	Gm23771-201	MGI Symbol	Gm23771
XLOC_000231	XLOC_000231	Gm6473	1:30769686-30771815	FA	AL	NOTEST	0	0	0	0	1	1	no	TCONS_00000530	ENSMUST00000188572	Gm6473	TCONS_00000530	ENSMUSG00000100261	ENSMUST00000188572	NA	predicted gene 6473 [Source:MGI Symbol;Acc:MGI:3645176]	1	30769687	30771815	1	A5	30769687	30771815	30769687	1210	tslNA	GENCODE basic	1	1	KNOWN	KNOWN	havana	havana	unprocessed_pseudogene	unprocessed_pseudogene	55.57	1	MGI transcript name	Gm6473-001	MGI Symbol	Gm6473
XLOC_000232	XLOC_000232	-	1:30798532-30800493	FA	AL	NOTEST	0.227538	0.291111	0.355459	0	1	1	no	TCONS_00000531	-	-	TCONS_00000531	NA	NA	NA	NA	NA	NA	NA	NA	NA	NA	NA	NA	NA	NA	NA	NA	NA	NA	NA	NA	NA	NA	NA	NA	NA	NA	NA	NA	NA
XLOC_000233	XLOC_000233	Gm28644	1:30802338-31096720	FA	AL	OK	1.40254	0.863861	-0.69917	-0.961797	0.05875	0.385387	no	TCONS_00000532	ENSMUST00000191364	Gm28644	TCONS_00000532	ENSMUSG00000100237	ENSMUST00000191364	NA	predicted gene 28644 [Source:MGI Symbol;Acc:MGI:5579350]	1	31041919	31043675	1	B	31041919	31043675	31041919	585	tsl2	GENCODE basic	1	1	KNOWN	KNOWN	havana	havana	lincRNA	lincRNA	42.4	1	MGI transcript name	Gm28644-001	MGI Symbol	Gm28644
XLOC_000234	XLOC_000234	Phf3	1:30802338-31096720	FA	AL	OK	2.24339	2.2216	-0.0140824	-0.0255205	0.95755	0.998565	no	TCONS_00000533	ENSMUST00000185604	Phf3	TCONS_00000533	ENSMUSG00000048874	ENSMUST00000185604	NA	PHD finger protein 3 [Source:MGI Symbol;Acc:MGI:2446126]	1	30802339	30873921	-1	A5	30872652	30873475	30873475	824	tslNA	NA	1	15	KNOWN	KNOWN	havana	ensembl_havana	retained_intron	protein_coding	39.53	14	MGI transcript name	Phf3-013	MGI Symbol	Phf3
XLOC_000235	XLOC_000235	Ptp4a1	1:30802338-31096720	FA	AL	OK	5.91329	3.19952	-0.886103	-1.90937	0.0004	0.00949203	yes	TCONS_00000534	ENSMUST00000027232	Ptp4a1	TCONS_00000534	ENSMUSG00000026064	ENSMUST00000027232	ENSMUSP00000027232	protein tyrosine phosphatase 4a1 [Source:MGI Symbol;Acc:MGI:1277096]	1	30940302	30949770	-1	B	30940302	30949770	30949770	4145	tsl1	GENCODE basic	13	15	KNOWN	KNOWN	ensembl_havana	ensembl_havana	protein_coding	protein_coding	40.53	6	MGI transcript name	Ptp4a1-001	MGI Symbol	Ptp4a1
XLOC_000236	XLOC_000236	-	1:30802338-31096720	FA	AL	OK	0.356204	0	#NAME?	NaN	0.1298	0.576587	no	TCONS_00000535	-	-	TCONS_00000535	NA	NA	NA	NA	NA	NA	NA	NA	NA	NA	NA	NA	NA	NA	NA	NA	NA	NA	NA	NA	NA	NA	NA	NA	NA	NA	NA	NA	NA
XLOC_000237	XLOC_000237	-	1:30802338-31096720	FA	AL	OK	0.530848	0.0822138	-2.69085	-0.732454	0.2231	0.732055	no	TCONS_00000536	-	-	TCONS_00000536	NA	NA	NA	NA	NA	NA	NA	NA	NA	NA	NA	NA	NA	NA	NA	NA	NA	NA	NA	NA	NA	NA	NA	NA	NA	NA	NA	NA	NA
XLOC_000238	XLOC_000238	Gm29669	1:30802338-31096720	FA	AL	OK	0.581921	0.225423	-1.36819	-0.290106	0.5083	0.958381	no	TCONS_00000537	ENSMUST00000188605	Gm29669	TCONS_00000537	ENSMUSG00000100371	ENSMUST00000188605	NA	predicted gene 29669 [Source:MGI Symbol;Acc:MGI:5580375]	1	31019188	31096454	-1	B	31019188	31096454	31096454	881	tsl1	GENCODE basic	1	1	KNOWN	KNOWN	havana	havana	lincRNA	lincRNA	41.25	1	MGI transcript name	Gm29669-001	MGI Symbol	Gm29669
XLOC_000239	XLOC_000239	Gm28644	1:30802338-31096720	FA	AL	OK	0.739544	0.222415	-1.73338	-0.45546	0.2164	0.722934	no	TCONS_00000538	ENSMUST00000191364	Gm28644	TCONS_00000538	ENSMUSG00000100237	ENSMUST00000191364	NA	predicted gene 28644 [Source:MGI Symbol;Acc:MGI:5579350]	1	31041919	31043675	1	B	31041919	31043675	31041919	585	tsl2	GENCODE basic	1	1	KNOWN	KNOWN	havana	havana	lincRNA	lincRNA	42.4	1	MGI transcript name	Gm28644-001	MGI Symbol	Gm28644
XLOC_000240	XLOC_000240	Gm29669	1:30802338-31096720	FA	AL	OK	0.56724	0.121003	-2.22891	-0.435798	0.2417	0.754471	no	TCONS_00000541	ENSMUST00000188605	Gm29669	TCONS_00000541	ENSMUSG00000100371	ENSMUST00000188605	NA	predicted gene 29669 [Source:MGI Symbol;Acc:MGI:5580375]	1	31019188	31096454	-1	B	31019188	31096454	31096454	881	tsl1	GENCODE basic	1	1	KNOWN	KNOWN	havana	havana	lincRNA	lincRNA	41.25	1	MGI transcript name	Gm29669-001	MGI Symbol	Gm29669
XLOC_000241	XLOC_000241	Gm29128	1:31135225-31222684	FA	AL	NOTEST	0	0	0	0	1	1	no	TCONS_00000542	ENSMUST00000186448	Gm29128	TCONS_00000542	ENSMUSG00000100910	ENSMUST00000186448	NA	predicted gene 29128 [Source:MGI Symbol;Acc:MGI:5579834]	1	31136026	31150105	1	B	31136026	31150105	31136026	2858	tsl1	GENCODE basic	1	1	KNOWN	KNOWN	havana	havana	antisense	antisense	40.59	1	MGI transcript name	Gm29128-001	MGI Symbol	Gm29128
XLOC_000242	XLOC_000242	Gm7893	1:31135225-31222684	FA	AL	NOTEST	0	0	0	0	1	1	no	TCONS_00000543	ENSMUST00000189666	Gm7893	TCONS_00000543	ENSMUSG00000099796	ENSMUST00000189666	NA	predicted gene 7893 [Source:MGI Symbol;Acc:MGI:3648015]	1	31164549	31164773	1	B	31164549	31164773	31164549	225	tslNA	GENCODE basic	1	1	KNOWN	KNOWN	havana	havana	processed_pseudogene	processed_pseudogene	57.33	1	MGI transcript name	Gm7893-001	MGI Symbol	Gm7893
XLOC_000243	XLOC_000243	Lgsn	1:31135225-31222684	FA	AL	NOTEST	0	0	0	0	1	1	no	TCONS_00000544	ENSMUST00000062560	Lgsn	TCONS_00000544	ENSMUSG00000050217	ENSMUST00000062560	ENSMUSP00000059871	lengsin, lens protein with glutamine synthetase domain [Source:MGI Symbol;Acc:MGI:2672844]	1	31176401	31204725	1	B	31176401	31204725	31176401	1937	tsl1	GENCODE basic	13	13	KNOWN	KNOWN	ensembl_havana	ensembl_havana	protein_coding	protein_coding	38.79	2	MGI transcript name	Lgsn-001	MGI Symbol	Lgsn
XLOC_000244	XLOC_000244	Pih1d3	1:31222837-31224288	FA	AL	NOTEST	0	0	0	0	1	1	no	TCONS_00000547	ENSMUST00000027230	Pih1d3	TCONS_00000547	ENSMUSG00000026063	ENSMUST00000027230	ENSMUSP00000127665	PIH1 domain containing 3 [Source:MGI Symbol;Acc:MGI:1921958]	1	31222838	31224288	1	B	31222838	31224288	31222838	1451	tslNA	GENCODE basic	2	4	KNOWN	KNOWN	ensembl_havana	ensembl_havana	protein_coding	protein_coding	36.73	1	MGI transcript name	Pih1d3-001	MGI Symbol	Pih1d3
XLOC_000245	XLOC_000245	Gm4850	1:31267325-31267884	FA	AL	NOTEST	0	0	0	0	1	1	no	TCONS_00000548	ENSMUST00000185684	Gm4850	TCONS_00000548	ENSMUSG00000100205	ENSMUST00000185684	NA	predicted pseudogene 4850 [Source:MGI Symbol;Acc:MGI:3647946]	1	31267326	31267884	1	B	31267326	31267884	31267326	559	tslNA	GENCODE basic	1	1	KNOWN	KNOWN	havana	havana	processed_pseudogene	processed_pseudogene	49.19	1	MGI transcript name	Gm4850-001	MGI Symbol	Gm4850
XLOC_000246	XLOC_000246	Gm28645	1:31274891-31275455	FA	AL	NOTEST	0	0	0	0	1	1	no	TCONS_00000549	ENSMUST00000185859	Gm28645	TCONS_00000549	ENSMUSG00000100592	ENSMUST00000185859	NA	predicted gene 28645 [Source:MGI Symbol;Acc:MGI:5579351]	1	31274892	31275455	1	B	31274892	31275455	31274892	564	tslNA	GENCODE basic	1	1	KNOWN	KNOWN	havana	havana	processed_pseudogene	processed_pseudogene	49.47	1	MGI transcript name	Gm28645-001	MGI Symbol	Gm28645
XLOC_000247	XLOC_000247	Gm6489	1:31286944-31287640	FA	AL	NOTEST	0	0	0	0	1	1	no	TCONS_00000550	ENSMUST00000178167	Gm6489	TCONS_00000550	ENSMUSG00000094215	ENSMUST00000178167	NA	predicted gene 6489 [Source:MGI Symbol;Acc:MGI:3646684]	1	31286945	31287640	1	B	31286945	31287640	31286945	696	tslNA	GENCODE basic	2	2	KNOWN	KNOWN	havana	havana	processed_pseudogene	processed_pseudogene	52.01	1	MGI transcript name	Gm6489-001	MGI Symbol	Gm6489
XLOC_000248	XLOC_000248	Gm10307	1:31559539-31561400	FA	AL	NOTEST	0	0	0	0	1	1	no	TCONS_00000551	ENSMUST00000189839	Gm10307	TCONS_00000551	ENSMUSG00000101093	ENSMUST00000189839	NA	predicted gene 10307 [Source:MGI Symbol;Acc:MGI:3642371]	1	31559540	31561400	1	B	31559540	31561400	31559540	1337	tslNA	GENCODE basic	1	1	KNOWN	KNOWN	havana	havana	processed_pseudogene	processed_pseudogene	42.5	1	MGI transcript name	Gm10307-001	MGI Symbol	Gm10307
XLOC_000249	XLOC_000249	Gm19680	1:31615148-31616661	FA	AL	NOTEST	0	0	0	0	1	1	no	TCONS_00000552	ENSMUST00000095050	Gm19680	TCONS_00000552	ENSMUSG00000070960	ENSMUST00000095050	NA	predicted gene, 19680 [Source:MGI Symbol;Acc:MGI:5011865]	1	31615149	31616661	1	B	31615149	31616661	31615149	1513	tslNA	GENCODE basic	4	4	KNOWN	KNOWN	havana	havana	processed_pseudogene	processed_pseudogene	52.21	1	MGI transcript name	Gm19680-001	MGI Symbol	Gm19680
XLOC_000250	XLOC_000250	Gm7910	1:31736056-31736891	FA	AL	NOTEST	0	0	0	0	1	1	no	TCONS_00000553	ENSMUST00000117896	Gm7910	TCONS_00000553	ENSMUSG00000082159	ENSMUST00000117896	NA	predicted gene 7910 [Source:MGI Symbol;Acc:MGI:3645646]	1	31736057	31736891	1	B	31736057	31736891	31736057	835	tslNA	GENCODE basic	2	2	KNOWN	KNOWN	havana	havana	processed_pseudogene	processed_pseudogene	46.71	1	MGI transcript name	Gm7910-001	MGI Symbol	Gm7910
XLOC_000251	XLOC_000251	Khdrbs2	1:32172713-32658568	FA	AL	NOTEST	0.00401223	0	#NAME?	0	1	1	no	TCONS_00000554	ENSMUST00000027226	Khdrbs2	TCONS_00000554	ENSMUSG00000026058	ENSMUST00000027226	ENSMUSP00000027226	KH domain containing, RNA binding, signal transduction associated 2 [Source:MGI Symbol;Acc:MGI:2159649]	1	32172714	32658568	1	B	32172714	32658568	32172714	2281	tsl1	GENCODE basic	11	11	KNOWN	KNOWN	ensembl_havana	ensembl_havana	protein_coding	protein_coding	37.64	5	MGI transcript name	Khdrbs2-001	MGI Symbol	Khdrbs2
XLOC_000252	XLOC_000252	Gm37999	1:32172713-32658568	FA	AL	NOTEST	0	0	0	0	1	1	no	TCONS_00000560	ENSMUST00000195178	Gm37999	TCONS_00000560	ENSMUSG00000103482	ENSMUST00000195178	NA	predicted gene, 37999 [Source:MGI Symbol;Acc:MGI:5611227]	1	32473757	32475565	1	B	32473757	32475565	32473757	1809	tslNA	GENCODE basic	1	1	KNOWN	KNOWN	havana	havana	TEC	TEC	36.48	1	MGI transcript name	Gm37999-001	MGI Symbol	Gm37999
XLOC_000253	XLOC_000253	Gm37110	1:32172713-32658568	FA	AL	NOTEST	0	0	0	0	1	1	no	TCONS_00000561	ENSMUST00000192993	Gm37110	TCONS_00000561	ENSMUSG00000104498	ENSMUST00000192993	NA	predicted gene, 37110 [Source:MGI Symbol;Acc:MGI:5610338]	1	32485315	32486942	1	B	32485315	32486942	32485315	1628	tslNA	GENCODE basic	1	1	KNOWN	KNOWN	havana	havana	TEC	TEC	46.13	1	MGI transcript name	Gm37110-001	MGI Symbol	Gm37110
XLOC_000254	XLOC_000254	Gm37911	1:32172713-32658568	FA	AL	NOTEST	0	0	0	0	1	1	no	TCONS_00000562	ENSMUST00000193099	Gm37911	TCONS_00000562	ENSMUSG00000104313	ENSMUST00000193099	NA	predicted gene, 37911 [Source:MGI Symbol;Acc:MGI:5611139]	1	32496444	32497988	1	B	32496444	32497988	32496444	1545	tslNA	GENCODE basic	1	1	KNOWN	KNOWN	havana	havana	TEC	TEC	36.12	1	MGI transcript name	Gm37911-001	MGI Symbol	Gm37911
XLOC_000255	XLOC_000255	Gm37792	1:32172713-32658568	FA	AL	NOTEST	0	0	0	0	1	1	no	TCONS_00000563	ENSMUST00000195761	Gm37792	TCONS_00000563	ENSMUSG00000102321	ENSMUST00000195761	NA	predicted gene, 37792 [Source:MGI Symbol;Acc:MGI:5611020]	1	32539028	32542440	1	B	32539028	32542440	32539028	3413	tslNA	GENCODE basic	1	1	KNOWN	KNOWN	havana	havana	TEC	TEC	35.42	1	MGI transcript name	Gm37792-001	MGI Symbol	Gm37792
XLOC_000256	XLOC_000256	Gm37426	1:32710178-32712648	FA	AL	NOTEST	0	0	0	0	1	1	no	TCONS_00000564	ENSMUST00000195241	Gm37426	TCONS_00000564	ENSMUSG00000104433	ENSMUST00000195241	NA	predicted gene, 37426 [Source:MGI Symbol;Acc:MGI:5610654]	1	32710179	32712648	1	B	32710179	32712648	32710179	2470	tslNA	GENCODE basic	1	1	KNOWN	KNOWN	havana	havana	TEC	TEC	42.02	1	MGI transcript name	Gm37426-001	MGI Symbol	Gm37426
XLOC_000257	XLOC_000257	Gm23024	1:32726638-32726930	FA	AL	NOTEST	0	0	0	0	1	1	no	TCONS_00000565	ENSMUST00000158770	Gm23024	TCONS_00000565	ENSMUSG00000089395	ENSMUST00000158770	NA	predicted gene, 23024 [Source:MGI Symbol;Acc:MGI:5452801]	1	32726639	32726930	1	B	32726639	32726930	32726639	292	tslNA	GENCODE basic	1	1	KNOWN	KNOWN	ensembl	ensembl	misc_RNA	misc_RNA	39.04	1	MGI transcript name	Gm23024-201	MGI Symbol	Gm23024
XLOC_000258	XLOC_000258	Gm37724	1:33065129-33066350	FA	AL	NOTEST	0	0	0	0	1	1	no	TCONS_00000566	ENSMUST00000195240	Gm37724	TCONS_00000566	ENSMUSG00000102917	ENSMUST00000195240	NA	predicted gene, 37724 [Source:MGI Symbol;Acc:MGI:5610952]	1	33065130	33066350	1	B	33065130	33066350	33065130	1221	tslNA	GENCODE basic	1	1	KNOWN	KNOWN	havana	havana	lincRNA	lincRNA	45.29	1	MGI transcript name	Gm37724-001	MGI Symbol	Gm37724
XLOC_000259	XLOC_000259	Gm7114	1:33100906-33102695	FA	AL	NOTEST	0	0	0	0	1	1	no	TCONS_00000567	ENSMUST00000190159	Gm7114	TCONS_00000567	ENSMUSG00000100481	ENSMUST00000190159	NA	predicted gene 7114 [Source:MGI Symbol;Acc:MGI:3643085]	1	33100907	33102695	1	B	33100907	33102695	33100907	1789	tslNA	GENCODE basic	1	1	KNOWN	KNOWN	havana	havana	processed_pseudogene	processed_pseudogene	46.9	1	MGI transcript name	Gm7114-001	MGI Symbol	Gm7114
XLOC_000260	XLOC_000260	Gm24901	1:33191992-33192102	FA	AL	NOTEST	0	0	0	0	1	1	no	TCONS_00000568	ENSMUST00000158125	Gm24901	TCONS_00000568	ENSMUSG00000088750	ENSMUST00000158125	NA	predicted gene, 24901 [Source:MGI Symbol;Acc:MGI:5454678]	1	33191993	33192102	1	B	33191993	33192102	33191993	110	tslNA	GENCODE basic	1	1	KNOWN	KNOWN	ensembl	ensembl	snRNA	snRNA	31.82	1	MGI transcript name	Gm24901-201	MGI Symbol	Gm24901
XLOC_000261	XLOC_000261	Gm2987	1:33235938-33237631	FA	AL	NOTEST	0	0	0	0	1	1	no	TCONS_00000569	ENSMUST00000187673	Gm2987	TCONS_00000569	ENSMUSG00000101754	ENSMUST00000187673	NA	predicted gene 2987 [Source:MGI Symbol;Acc:MGI:3781165]	1	33235939	33237631	1	B	33235939	33237631	33235939	1693	tslNA	GENCODE basic	2	2	KNOWN	KNOWN	havana	havana	processed_pseudogene	processed_pseudogene	43	1	MGI transcript name	Gm2987-001	MGI Symbol	Gm2987
XLOC_000262	XLOC_000262	Gm25792	1:33293675-33293775	FA	AL	NOTEST	0	0	0	0	1	1	no	TCONS_00000570	ENSMUST00000083289	Gm25792	TCONS_00000570	ENSMUSG00000065223	ENSMUST00000083289	NA	predicted gene, 25792 [Source:MGI Symbol;Acc:MGI:5455569]	1	33293676	33293775	1	B	33293676	33293775	33293676	100	tslNA	GENCODE basic	1	1	KNOWN	KNOWN	ensembl	ensembl	snRNA	snRNA	40	1	MGI transcript name	Gm25792-201	MGI Symbol	Gm25792
XLOC_000263	XLOC_000263	Gm7933	1:33371330-33373585	FA	AL	NOTEST	0	0	0	0	1	1	no	TCONS_00000571	ENSMUST00000191215	Gm7933	TCONS_00000571	ENSMUSG00000101612	ENSMUST00000191215	NA	predicted gene 7933 [Source:MGI Symbol;Acc:MGI:3643452]	1	33371331	33373585	1	B	33371331	33373585	33371331	2255	tslNA	GENCODE basic	2	2	KNOWN	KNOWN	havana	havana	processed_pseudogene	processed_pseudogene	44.57	1	MGI transcript name	Gm7933-001	MGI Symbol	Gm7933
XLOC_000264	XLOC_000264	Gm23453	1:33422732-33422838	FA	AL	NOTEST	0	0	0	0	1	1	no	TCONS_00000572	ENSMUST00000083326	Gm23453	TCONS_00000572	ENSMUSG00000065260	ENSMUST00000083326	NA	predicted gene, 23453 [Source:MGI Symbol;Acc:MGI:5453230]	1	33422733	33422838	1	B	33422733	33422838	33422733	106	tslNA	GENCODE basic	1	1	KNOWN	KNOWN	ensembl	ensembl	snRNA	snRNA	40.57	1	MGI transcript name	Gm23453-201	MGI Symbol	Gm23453
XLOC_000265	XLOC_000265	Gm29228	1:33453809-33670712	FA	AL	NOTEST	0.094568	0	#NAME?	0	1	1	no	TCONS_00000573	ENSMUST00000185489	Gm29228	TCONS_00000573	ENSMUSG00000101682	ENSMUST00000185489	NA	predicted gene 29228 [Source:MGI Symbol;Acc:MGI:5579934]	1	33482101	33482518	1	B	33482101	33482518	33482101	418	tslNA	GENCODE basic	1	1	KNOWN	KNOWN	havana	havana	processed_pseudogene	processed_pseudogene	45.69	1	MGI transcript name	Gm29228-001	MGI Symbol	Gm29228
XLOC_000266	XLOC_000266	Gm17813	1:33453809-33670712	FA	AL	NOTEST	0.0453687	0.0395939	-0.196418	0	1	1	no	TCONS_00000574	ENSMUST00000185377	Gm17813	TCONS_00000574	ENSMUSG00000102093	ENSMUST00000185377	NA	predicted gene, 17813 [Source:MGI Symbol;Acc:MGI:5009998]	1	33657781	33658108	1	B	33657781	33658108	33657781	328	tslNA	GENCODE basic	1	1	KNOWN	KNOWN	havana	havana	processed_pseudogene	processed_pseudogene	52.74	1	MGI transcript name	Gm17813-001	MGI Symbol	Gm17813
XLOC_000267	XLOC_000267	1700001G17Rik	1:33453809-33670712	FA	AL	NOTEST	0	0	0	0	1	1	no	TCONS_00000575	ENSMUST00000191779	1700001G17Rik	TCONS_00000575	ENSMUSG00000103746	ENSMUST00000191779	NA	RIKEN cDNA 1700001G17 gene [Source:MGI Symbol;Acc:MGI:1914753]	1	33669824	33670712	1	B	33669824	33670712	33669824	889	tslNA	GENCODE basic	1	1	KNOWN	KNOWN	havana	ensembl_havana	TEC	TEC	57.59	2	MGI transcript name	1700001G17Rik-001	MGI Symbol	1700001G17Rik
XLOC_000268	XLOC_000268	Rab23	1:33719886-33742564	FA	AL	OK	0.595143	1.10553	0.893428	0.793907	0.09225	0.485275	no	TCONS_00000577	ENSMUST00000195006	Rab23	TCONS_00000577	ENSMUSG00000004768	ENSMUST00000195006	NA	RAB23, member RAS oncogene family [Source:MGI Symbol;Acc:MGI:99833]	1	33719887	33742564	1	B	33719887	33723837	33719887	444	tsl3	NA	5	14	KNOWN	KNOWN	havana	ensembl_havana	processed_transcript	protein_coding	46	10	MGI transcript name	Rab23-010	MGI Symbol	Rab23
XLOC_000269	XLOC_000269	Bag2	1:33745483-33757795	FA	AL	OK	0.493781	1.10467	1.16167	1.75106	0.00105	0.0210062	yes	TCONS_00000589	ENSMUST00000044691	Bag2	TCONS_00000589	ENSMUSG00000042215	ENSMUST00000044691	ENSMUSP00000042009	BCL2-associated athanogene 2 [Source:MGI Symbol;Acc:MGI:1891254]	1	33745484	33757795	-1	B	33745484	33757795	33757795	1860	tsl1	GENCODE basic	8	8	KNOWN	KNOWN	ensembl_havana	ensembl_havana	protein_coding	protein_coding	47.61	4	MGI transcript name	Bag2-001	MGI Symbol	Bag2
XLOC_000270	XLOC_000270	Gm37905	1:33745483-33757795	FA	AL	NOTEST	0.157794	0	#NAME?	0	1	1	no	TCONS_00000590	ENSMUST00000195310	Gm37905	TCONS_00000590	ENSMUSG00000103072	ENSMUST00000195310	NA	predicted gene, 37905 [Source:MGI Symbol;Acc:MGI:5611133]	1	33748007	33748347	1	B	33748007	33748347	33748007	341	tslNA	GENCODE basic	1	1	KNOWN	KNOWN	havana	havana	TEC	TEC	57.48	1	MGI transcript name	Gm37905-001	MGI Symbol	Gm37905
XLOC_000271	XLOC_000271	Bag2	1:33745483-33757795	FA	AL	NOTEST	0.0766592	0.203682	1.40979	0	1	1	no	TCONS_00000592	ENSMUST00000189741	Bag2	TCONS_00000592	ENSMUSG00000042215	ENSMUST00000189741	NA	BCL2-associated athanogene 2 [Source:MGI Symbol;Acc:MGI:1891254]	1	33745484	33757795	-1	B	33756773	33757727	33757727	955	tslNA	NA	1	8	KNOWN	KNOWN	havana	ensembl_havana	retained_intron	protein_coding	47.61	4	MGI transcript name	Bag2-003	MGI Symbol	Bag2
XLOC_000272	XLOC_000272	-	1:33758189-33759691	FA	AL	NOTEST	0.11334	0.113712	0.00472493	0	1	1	no	TCONS_00000593	-	-	TCONS_00000593	NA	NA	NA	NA	NA	NA	NA	NA	NA	NA	NA	NA	NA	NA	NA	NA	NA	NA	NA	NA	NA	NA	NA	NA	NA	NA	NA	NA	NA
XLOC_000273	XLOC_000273	-	1:33760003-33761021	FA	AL	NOTEST	0.136692	0.172614	0.336622	0	1	1	no	TCONS_00000594	-	-	TCONS_00000594	NA	NA	NA	NA	NA	NA	NA	NA	NA	NA	NA	NA	NA	NA	NA	NA	NA	NA	NA	NA	NA	NA	NA	NA	NA	NA	NA	NA	NA
XLOC_000274	XLOC_000274	Zfp451	1:33761544-33814595	FA	AL	OK	2.14292	1.88596	-0.184278	-0.290577	0.56085	0.978935	no	TCONS_00000595	ENSMUST00000139143	Zfp451	TCONS_00000595	ENSMUSG00000042197	ENSMUST00000139143	ENSMUSP00000137992	zinc finger protein 451 [Source:MGI Symbol;Acc:MGI:2137896]	1	33761545	33814595	-1	B	33761545	33814385	33814385	3578	tsl1	NA	7	13	KNOWN	KNOWN	havana	ensembl_havana	nonsense_mediated_decay	protein_coding	41.51	9	MGI transcript name	Zfp451-002	MGI Symbol	Zfp451
XLOC_000275	XLOC_000275	Zfp451	1:33761544-33814595	FA	AL	OK	1.62525	1.69338	0.0592384	0.20014	0.6942	0.998565	no	TCONS_00000596	ENSMUST00000044455	Zfp451	TCONS_00000596	ENSMUSG00000042197	ENSMUST00000044455	ENSMUSP00000044372	zinc finger protein 451 [Source:MGI Symbol;Acc:MGI:2137896]	1	33761545	33814595	-1	B	33792136	33814570	33814570	11876	tsl1	GENCODE basic	7	13	KNOWN	KNOWN	havana	ensembl_havana	protein_coding	protein_coding	41.51	9	MGI transcript name	Zfp451-004	MGI Symbol	Zfp451
XLOC_000276	XLOC_000276	Gm15455	1:33836123-33838680	FA	AL	OK	0.248542	0.439666	0.822921	0.708056	0.1617	0.637856	no	TCONS_00000597	ENSMUST00000117459	Gm15455	TCONS_00000597	ENSMUSG00000081402	ENSMUST00000117459	NA	predicted gene 15455 [Source:MGI Symbol;Acc:MGI:3705563]	1	33836124	33838680	-1	B	33836124	33838680	33838680	2557	tslNA	GENCODE basic	2	4	KNOWN	KNOWN	havana	havana	processed_pseudogene	processed_pseudogene	54.79	1	MGI transcript name	Gm15455-001	MGI Symbol	Gm15455
XLOC_000277	XLOC_000277	Dst	1:33908224-34308691	FA	AL	OK	9.4245	8.96287	-0.0724555	-0.143156	0.72335	0.998565	no	TCONS_00000598	ENSMUST00000183034	Dst	TCONS_00000598	ENSMUSG00000026131	ENSMUST00000183034	ENSMUSP00000138308	dystonin [Source:MGI Symbol;Acc:MGI:104627]	1	33908225	34308661	1	B	33908225	34307592	33908225	23201	tsl5	GENCODE basic	4	18	KNOWN	KNOWN	havana	ensembl_havana	protein_coding	protein_coding	44.27	20	MGI transcript name	Dst-004	MGI Symbol	Dst
XLOC_000278	XLOC_000278	Gm37354	1:33908224-34308691	FA	AL	NOTEST	0	0	0	0	1	1	no	TCONS_00000600	ENSMUST00000193333	Gm37354	TCONS_00000600	ENSMUSG00000103596	ENSMUST00000193333	NA	predicted gene, 37354 [Source:MGI Symbol;Acc:MGI:5610582]	1	33922455	33924838	1	B	33922455	33924838	33922455	2384	tslNA	GENCODE basic	1	1	KNOWN	KNOWN	havana	havana	TEC	TEC	40.73	1	MGI transcript name	Gm37354-001	MGI Symbol	Gm37354
XLOC_000279	XLOC_000279	Gm38157	1:33908224-34308691	FA	AL	NOTEST	0	0	0	0	1	1	no	TCONS_00000609	ENSMUST00000194178	Gm38157	TCONS_00000609	ENSMUSG00000103364	ENSMUST00000194178	NA	predicted gene, 38157 [Source:MGI Symbol;Acc:MGI:5611385]	1	34032100	34033797	1	B	34032100	34033797	34032100	1698	tslNA	GENCODE basic	1	1	KNOWN	KNOWN	havana	havana	TEC	TEC	45.47	1	MGI transcript name	Gm38157-001	MGI Symbol	Gm38157
XLOC_000280	XLOC_000280	Mir6896	1:33908224-34308691	FA	AL	NOTEST	0	0	0	0	1	1	no	TCONS_00000611	ENSMUST00000198033	Mir6896	TCONS_00000611	ENSMUSG00000105982	ENSMUST00000198033	NA	microRNA 6896 [Source:MGI Symbol;Acc:MGI:5562721]	1	34117359	34117431	1	B	34117359	34117431	34117359	73	tslNA	GENCODE basic	1	1	KNOWN	KNOWN	mirbase	mirbase	miRNA	miRNA	46.58	1	MGI transcript name	Mir6896-201	MGI Symbol	Mir6896
XLOC_000281	XLOC_000281	Gm37385	1:34350774-34351161	FA	AL	NOTEST	0	0	0	0	1	1	no	TCONS_00000626	ENSMUST00000195223	Gm37385	TCONS_00000626	ENSMUSG00000102839	ENSMUST00000195223	NA	predicted gene, 37385 [Source:MGI Symbol;Acc:MGI:5610613]	1	34350775	34351161	1	B	34350775	34351161	34350775	387	tslNA	GENCODE basic	1	1	KNOWN	KNOWN	havana	havana	TEC	TEC	49.87	1	MGI transcript name	Gm37385-001	MGI Symbol	Gm37385
XLOC_000282	XLOC_000282	Gm5266	1:34367370-34369003	FA	AL	NOTEST	0	0	0	0	1	1	no	TCONS_00000627	ENSMUST00000187302	Gm5266	TCONS_00000627	ENSMUSG00000101206	ENSMUST00000187302	NA	predicted gene 5266 [Source:MGI Symbol;Acc:MGI:3646119]	1	34367371	34369003	1	B	34367371	34369003	34367371	1162	tslNA	GENCODE basic	1	1	KNOWN	KNOWN	havana	havana	processed_pseudogene	processed_pseudogene	52.97	1	MGI transcript name	Gm5266-001	MGI Symbol	Gm5266
XLOC_000283	XLOC_000283	Gm37233	1:34427001-34433264	FA	AL	NOTEST	0.150177	0.275938	0.877681	0	1	1	no	TCONS_00000628	ENSMUST00000192173	Gm37233	TCONS_00000628	ENSMUSG00000102336	ENSMUST00000192173	NA	predicted gene, 37233 [Source:MGI Symbol;Acc:MGI:5610461]	1	34427002	34433264	-1	B	34427002	34433264	34433264	6263	tslNA	GENCODE basic	1	1	KNOWN	KNOWN	havana	havana	lincRNA	lincRNA	49.05	1	MGI transcript name	Gm37233-001	MGI Symbol	Gm37233
XLOC_000284	XLOC_000284	Gm37233	1:34427001-34433264	FA	AL	NOTEST	0.209016	0.253694	0.279477	0	1	1	no	TCONS_00000629	ENSMUST00000192173	Gm37233	TCONS_00000629	ENSMUSG00000102336	ENSMUST00000192173	NA	predicted gene, 37233 [Source:MGI Symbol;Acc:MGI:5610461]	1	34427002	34433264	-1	B	34427002	34433264	34433264	6263	tslNA	GENCODE basic	1	1	KNOWN	KNOWN	havana	havana	lincRNA	lincRNA	49.05	1	MGI transcript name	Gm37233-001	MGI Symbol	Gm37233
XLOC_000285	XLOC_000285	Imp4	1:34436669-34449356	FA	AL	OK	5.41052	6.57306	0.280798	0.605118	0.2107	0.715554	no	TCONS_00000630	ENSMUST00000027303	Imp4	TCONS_00000630	ENSMUSG00000026127	ENSMUST00000027303	ENSMUSP00000027303	IMP4, U3 small nucleolar ribonucleoprotein [Source:MGI Symbol;Acc:MGI:106572]	1	34439851	34449356	1	B	34439851	34449356	34439851	5836	tsl1	GENCODE basic	13	13	KNOWN	KNOWN	ensembl_havana	ensembl_havana	protein_coding	protein_coding	46.81	8	MGI transcript name	Imp4-001	MGI Symbol	Imp4
XLOC_000286	XLOC_000286	Ptpn18	1:34459761-34475733	FA	AL	NOTEST	0.305008	0.24955	-0.289519	0	1	1	no	TCONS_00000641	ENSMUST00000185610	Ptpn18	TCONS_00000641	ENSMUSG00000026126	ENSMUST00000185610	NA	protein tyrosine phosphatase, non-receptor type 18 [Source:MGI Symbol;Acc:MGI:108410]	1	34459762	34475733	1	B	34459762	34461056	34459762	1295	tslNA	NA	1	15	KNOWN	KNOWN	havana	ensembl_havana	retained_intron	protein_coding	48.19	7	MGI transcript name	Ptpn18-006	MGI Symbol	Ptpn18
XLOC_000287	XLOC_000287	Prss39	1:34498409-34503063	FA	AL	NOTEST	0	0	0	0	1	1	no	TCONS_00000651	ENSMUST00000027299	Prss39	TCONS_00000651	ENSMUSG00000026125	ENSMUST00000027299	ENSMUSP00000027299	protease, serine 39 [Source:MGI Symbol;Acc:MGI:1270856]	1	34498410	34503063	1	B	34498410	34503063	34498410	1267	tsl1	GENCODE basic	9	9	KNOWN	KNOWN	ensembl_havana	ensembl_havana	protein_coding	protein_coding	53.5	2	MGI transcript name	Prss39-001	MGI Symbol	Prss39
XLOC_000288	XLOC_000288	Cfc1	1:34535647-34560943	FA	AL	NOTEST	0	0	0	0	1	1	no	TCONS_00000654	ENSMUST00000027298	Cfc1	TCONS_00000654	ENSMUSG00000026124	ENSMUST00000027298	ENSMUSP00000027298	cripto, FRL-1, cryptic family 1 [Source:MGI Symbol;Acc:MGI:109448]	1	34535648	34544313	1	B	34535648	34544313	34535648	1040	tsl1	GENCODE basic	4	4	KNOWN	KNOWN	ensembl_havana	ensembl_havana	protein_coding	protein_coding	47.95	1	MGI transcript name	Cfc1-001	MGI Symbol	Cfc1
XLOC_000289	XLOC_000289	Amer3	1:34579201-34590944	FA	AL	NOTEST	0	0	0	0	1	1	no	TCONS_00000655	ENSMUST00000052670	Amer3	TCONS_00000655	ENSMUSG00000045174	ENSMUST00000052670	ENSMUSP00000054748	APC membrane recruitment 3 [Source:MGI Symbol;Acc:MGI:3026939]	1	34579657	34590944	1	B	34579657	34590944	34579657	4392	tsl1	GENCODE basic	10	10	KNOWN	KNOWN	ensembl_havana	ensembl_havana	protein_coding	protein_coding	50.52	1	MGI transcript name	Amer3-001	MGI Symbol	Amer3
XLOC_000290	XLOC_000290	Arhgef4	1:34678187-34843065	FA	AL	OK	3.02174	2.9949	-0.0128739	-0.0426277	0.92065	0.998565	no	TCONS_00000656	ENSMUST00000159747	Arhgef4	TCONS_00000656	ENSMUSG00000037509	ENSMUST00000159747	ENSMUSP00000124213	Rho guanine nucleotide exchange factor (GEF) 4 [Source:MGI Symbol;Acc:MGI:2442507]	1	34678188	34813309	1	B	34678188	34812739	34678188	6514	tsl5	GENCODE basic	8	19	KNOWN	KNOWN	havana	ensembl_havana	protein_coding	protein_coding	46.51	8	MGI transcript name	Arhgef4-004	MGI Symbol	Arhgef4
XLOC_000291	XLOC_000291	Gm37224	1:34678187-34843065	FA	AL	NOTEST	0	0	0	0	1	1	no	TCONS_00000661	ENSMUST00000192878	Gm37224	TCONS_00000661	ENSMUSG00000102537	ENSMUST00000192878	NA	predicted gene, 37224 [Source:MGI Symbol;Acc:MGI:5610452]	1	34752775	34752922	1	B	34752775	34752922	34752775	148	tslNA	GENCODE basic	1	1	KNOWN	KNOWN	havana	havana	processed_pseudogene	processed_pseudogene	29.73	1	MGI transcript name	Gm37224-001	MGI Symbol	Gm37224
XLOC_000292	XLOC_000292	Gm37845	1:34678187-34843065	FA	AL	NOTEST	0	0	0	0	1	1	no	TCONS_00000662	ENSMUST00000194977	Gm37845	TCONS_00000662	ENSMUSG00000102612	ENSMUST00000194977	NA	predicted gene, 37845 [Source:MGI Symbol;Acc:MGI:5611073]	1	34753123	34753477	1	B	34753123	34753477	34753123	355	tslNA	GENCODE basic	1	1	KNOWN	KNOWN	havana	havana	processed_pseudogene	processed_pseudogene	25.35	1	MGI transcript name	Gm37845-001	MGI Symbol	Gm37845
XLOC_000293	XLOC_000293	Plekhb2	1:34849964-34879580	FA	AL	OK	0.954829	1.20259	0.332835	0.58427	0.17675	0.662135	no	TCONS_00000670	ENSMUST00000027297	Plekhb2	TCONS_00000670	ENSMUSG00000026123	ENSMUST00000027297	ENSMUSP00000027297	pleckstrin homology domain containing, family B (evectins) member 2 [Source:MGI Symbol;Acc:MGI:2385825]	1	34849976	34879580	1	B	34849992	34879580	34849992	3279	tsl1	GENCODE basic	10	11	KNOWN	KNOWN	ensembl_havana	ensembl_havana	protein_coding	protein_coding	47.01	4	MGI transcript name	Plekhb2-001	MGI Symbol	Plekhb2
XLOC_000294	XLOC_000294	-	1:34904042-34904207	FA	AL	OK	5.41146	18.8556	1.80091	1.29957	0.0246	0.226981	no	TCONS_00000677	-	-	TCONS_00000677	NA	NA	NA	NA	NA	NA	NA	NA	NA	NA	NA	NA	NA	NA	NA	NA	NA	NA	NA	NA	NA	NA	NA	NA	NA	NA	NA	NA	NA
XLOC_000295	XLOC_000295	Gm19430	1:34928508-34930645	FA	AL	NOTEST	0	0	0	0	1	1	no	TCONS_00000678	ENSMUST00000193847	Gm19430	TCONS_00000678	ENSMUSG00000103716	ENSMUST00000193847	NA	predicted gene, 19430 [Source:MGI Symbol;Acc:MGI:5011615]	1	34928509	34930645	1	B	34928509	34930645	34928509	2137	tslNA	GENCODE basic	1	1	KNOWN	KNOWN	havana	havana	processed_pseudogene	processed_pseudogene	60.36	1	MGI transcript name	Gm19430-001	MGI Symbol	Gm19430
XLOC_000296	XLOC_000296	Gm8009	1:34970064-34970500	FA	AL	NOTEST	0	0	0	0	1	1	no	TCONS_00000679	ENSMUST00000191672	Gm8009	TCONS_00000679	ENSMUSG00000103760	ENSMUST00000191672	NA	predicted gene 8009 [Source:MGI Symbol;Acc:MGI:3648650]	1	34970065	34970500	1	B	34970065	34970500	34970065	436	tslNA	GENCODE basic	1	1	KNOWN	KNOWN	havana	havana	processed_pseudogene	processed_pseudogene	47.94	1	MGI transcript name	Gm8009-001	MGI Symbol	Gm8009
XLOC_000297	XLOC_000297	Gm38027	1:34985655-34985890	FA	AL	NOTEST	0	0	0	0	1	1	no	TCONS_00000680	ENSMUST00000192315	Gm38027	TCONS_00000680	ENSMUSG00000103997	ENSMUST00000192315	NA	predicted gene, 38027 [Source:MGI Symbol;Acc:MGI:5611255]	1	34985656	34985890	1	B	34985656	34985890	34985656	235	tslNA	GENCODE basic	1	1	KNOWN	KNOWN	havana	havana	processed_pseudogene	processed_pseudogene	55.32	1	MGI transcript name	Gm38027-001	MGI Symbol	Gm38027
XLOC_000298	XLOC_000298	Gm25634	1:35761601-35761706	FA	AL	NOTEST	0	0	0	0	1	1	no	TCONS_00000681	ENSMUST00000082667	Gm25634	TCONS_00000681	ENSMUSG00000064601	ENSMUST00000082667	NA	predicted gene, 25634 [Source:MGI Symbol;Acc:MGI:5455411]	1	35761602	35761706	1	B	35761602	35761706	35761602	105	tslNA	GENCODE basic	1	1	KNOWN	KNOWN	ensembl	ensembl	snRNA	snRNA	45.71	1	MGI transcript name	Gm25634-201	MGI Symbol	Gm25634
XLOC_000299	XLOC_000299	Gm28415	1:35806973-35810462	FA	AL	NOTEST	0	0	0	0	1	1	no	TCONS_00000682	ENSMUST00000187528	Gm28415	TCONS_00000682	ENSMUSG00000101714	ENSMUST00000187528	NA	predicted gene 28415 [Source:MGI Symbol;Acc:MGI:5579121]	1	35806974	35810462	1	B	35806974	35810462	35806974	452	tsl2	GENCODE basic	1	1	KNOWN	KNOWN	havana	havana	lincRNA	lincRNA	51.22	1	MGI transcript name	Gm28415-001	MGI Symbol	Gm28415
XLOC_000300	XLOC_000300	1110002O04Rik	1:35879844-35881119	FA	AL	NOTEST	0	0	0	0	1	1	no	TCONS_00000683	ENSMUST00000194261	1110002O04Rik	TCONS_00000683	ENSMUSG00000102531	ENSMUST00000194261	NA	RIKEN cDNA 1110002O04 gene [Source:MGI Symbol;Acc:MGI:1915733]	1	35879845	35881119	1	B	35879845	35881119	35879845	566	tsl1	GENCODE basic	1	1	KNOWN	KNOWN	havana	havana	lincRNA	lincRNA	48.31	1	MGI transcript name	1110002O04Rik-001	MGI Symbol	1110002O04Rik
XLOC_000301	XLOC_000301	Gm8022	1:35958918-35959822	FA	AL	NOTEST	0	0	0	0	1	1	no	TCONS_00000684	ENSMUST00000191763	Gm8022	TCONS_00000684	ENSMUSG00000103096	ENSMUST00000191763	NA	predicted gene 8022 [Source:MGI Symbol;Acc:MGI:3647993]	1	35958919	35959822	1	B	35958919	35959822	35958919	904	tslNA	GENCODE basic	1	1	KNOWN	KNOWN	havana	havana	processed_pseudogene	processed_pseudogene	47.23	1	MGI transcript name	Gm8022-001	MGI Symbol	Gm8022
XLOC_000302	XLOC_000302	4930535G08Rik	1:36011071-36011894	FA	AL	NOTEST	0	0	0	0	1	1	no	TCONS_00000685	ENSMUST00000192017	4930535G08Rik	TCONS_00000685	ENSMUSG00000104201	ENSMUST00000192017	NA	RIKEN cDNA 4930535G08 gene [Source:MGI Symbol;Acc:MGI:1925283]	1	36011072	36011894	1	B	36011072	36011894	36011072	425	tsl1	GENCODE basic	1	1	KNOWN	KNOWN	havana	havana	lincRNA	lincRNA	45.93	1	MGI transcript name	4930535G08Rik-001	MGI Symbol	4930535G08Rik
XLOC_000303	XLOC_000303	Hs6st1	1:36068399-36106446	FA	AL	OK	0.625289	0.869826	0.476205	0.870684	0.0785	0.445799	no	TCONS_00000686	ENSMUST00000088174	Hs6st1	TCONS_00000686	ENSMUSG00000045216	ENSMUST00000088174	ENSMUSP00000085499	heparan sulfate 6-O-sulfotransferase 1 [Source:MGI Symbol;Acc:MGI:1354958]	1	36068400	36106446	1	B	36068400	36106446	36068400	3719	tsl1	GENCODE basic	3	7	KNOWN	KNOWN	ensembl_havana	ensembl_havana	protein_coding	protein_coding	51.85	2	MGI transcript name	Hs6st1-001	MGI Symbol	Hs6st1
XLOC_000304	XLOC_000304	Gm33280	1:36132041-36138746	FA	AL	NOTEST	0.124725	0.130194	0.0619122	0	1	1	no	TCONS_00000689	ENSMUST00000193983	Gm33280	TCONS_00000689	ENSMUSG00000102202	ENSMUST00000193983	NA	predicted gene, 33280 [Source:MGI Symbol;Acc:MGI:5592439]	1	36132042	36138746	1	B	36132042	36138746	36132042	4340	tsl1	GENCODE basic	1	1	KNOWN	KNOWN	havana	havana	lincRNA	lincRNA	47.28	1	MGI transcript name	Gm33280-001	MGI Symbol	Gm33280
XLOC_000305	XLOC_000305	Uggt1	1:36139430-36244720	FA	AL	OK	3.34289	5.28519	0.660859	1.55325	0.0018	0.0323532	yes	TCONS_00000690	ENSMUST00000046875	Uggt1	TCONS_00000690	ENSMUSG00000037470	ENSMUST00000046875	ENSMUSP00000037930	UDP-glucose glycoprotein glucosyltransferase 1 [Source:MGI Symbol;Acc:MGI:2443162]	1	36140027	36244720	-1	B	36140027	36244305	36244305	9033	tsl1	GENCODE basic	13	14	KNOWN	KNOWN	ensembl_havana	ensembl_havana	protein_coding	protein_coding	43.71	11	MGI transcript name	Uggt1-001	MGI Symbol	Uggt1
XLOC_000306	XLOC_000306	Neurl3	1:36264589-36274679	FA	AL	OK	0.5326	0.605149	0.184236	0.510603	0.30135	0.822582	no	TCONS_00000691	ENSMUST00000056946	Neurl3	TCONS_00000691	ENSMUSG00000047180	ENSMUST00000056946	ENSMUSP00000055437	neuralized E3 ubiquitin protein ligase 3 [Source:MGI Symbol;Acc:MGI:2429944]	1	36264597	36274679	-1	B	36264597	36273435	36273435	2598	tsl1	GENCODE basic	7	8	KNOWN	KNOWN	ensembl_havana	ensembl_havana	protein_coding	protein_coding	51.55	2	MGI transcript name	Neurl3-001	MGI Symbol	Neurl3
XLOC_000307	XLOC_000307	Arid5a	1:36307732-36324029	FA	AL	OK	0.392804	0.34036	-0.206748	-0.120091	0.68795	0.998565	no	TCONS_00000692	ENSMUST00000126413	Arid5a	TCONS_00000692	ENSMUSG00000037447	ENSMUST00000126413	ENSMUSP00000115490	AT rich interactive domain 5A (MRF1-like) [Source:MGI Symbol;Acc:MGI:2443039]	1	36307733	36324029	1	B	36307733	36319203	36307733	870	tsl2	NA	7	16	KNOWN	KNOWN	havana	ensembl_havana	protein_coding	protein_coding	53.91	15	MGI transcript name	Arid5a-007	MGI Symbol	Arid5a
XLOC_000308	XLOC_000308	-	1:36327343-36328920	FA	AL	NOTEST	0.260553	0.158514	-0.716969	0	1	1	no	TCONS_00000715	-	-	TCONS_00000715	NA	NA	NA	NA	NA	NA	NA	NA	NA	NA	NA	NA	NA	NA	NA	NA	NA	NA	NA	NA	NA	NA	NA	NA	NA	NA	NA	NA	NA
XLOC_000309	XLOC_000309	4930403P22Rik	1:36329489-36369181	FA	AL	OK	2.21783	1.79324	-0.306587	-0.921257	0.057	0.378935	no	TCONS_00000716	ENSMUST00000192234	4930403P22Rik	TCONS_00000716	ENSMUSG00000102762	ENSMUST00000192234	NA	RIKEN cDNA 4930403P22 gene [Source:MGI Symbol;Acc:MGI:1921057]	1	36332708	36333420	1	B	36332708	36333420	36332708	713	tslNA	GENCODE basic	1	1	KNOWN	KNOWN	havana	havana	lincRNA	lincRNA	46.56	1	MGI transcript name	4930403P22Rik-001	MGI Symbol	4930403P22Rik
XLOC_000310	XLOC_000310	Kansl3	1:36329489-36369181	FA	AL	OK	2.16441	1.7429	-0.312483	-0.633958	0.2029	0.70428	no	TCONS_00000718	ENSMUST00000185614	Kansl3	TCONS_00000718	ENSMUSG00000010453	ENSMUST00000185614	NA	KAT8 regulatory NSL complex subunit 3 [Source:MGI Symbol;Acc:MGI:1918055]	1	36335730	36369181	-1	B	36365911	36369157	36369157	2177	tsl1	NA	1	12	KNOWN	KNOWN	havana	ensembl_havana	retained_intron	protein_coding	45.65	9	MGI transcript name	Kansl3-005	MGI Symbol	Kansl3
XLOC_000311	XLOC_000311	Fer1l5	1:36372290-36445271	FA	AL	OK	0.721579	0.766161	0.0864899	0.24861	0.6023	0.990292	no	TCONS_00000719	ENSMUST00000179162	Fer1l5	TCONS_00000719	ENSMUSG00000037432	ENSMUST00000179162	ENSMUSP00000142130	fer-1-like 5 (C. elegans) [Source:MGI Symbol;Acc:MGI:3616091]	1	36372291	36422110	1	B	36372291	36422107	36372291	6315	tsl1	GENCODE basic	6	15	KNOWN	KNOWN	havana	havana	protein_coding	protein_coding	49.13	3	MGI transcript name	Fer1l5-002	MGI Symbol	Fer1l5
XLOC_000312	XLOC_000312	Cnnm4	1:36471612-36508986	FA	AL	NOTEST	0.30162	0.230192	-0.389893	0	1	1	no	TCONS_00000723	ENSMUST00000153128	Cnnm4	TCONS_00000723	ENSMUSG00000037408	ENSMUST00000153128	ENSMUSP00000121317	cyclin M4 [Source:MGI Symbol;Acc:MGI:2151060]	1	36471620	36508764	1	B	36471620	36508764	36471620	4547	tsl1	GENCODE basic	1	10	KNOWN	KNOWN	ensembl_havana	ensembl_havana	protein_coding	protein_coding	49.13	2	MGI transcript name	Cnnm4-001	MGI Symbol	Cnnm4
XLOC_000313	XLOC_000313	Gm37909	1:36471612-36508986	FA	AL	NOTEST	0	0	0	0	1	1	no	TCONS_00000728	ENSMUST00000193157	Gm37909	TCONS_00000728	ENSMUSG00000104316	ENSMUST00000193157	NA	predicted gene, 37909 [Source:MGI Symbol;Acc:MGI:5611137]	1	36473952	36476110	1	B	36473952	36476110	36473952	2159	tslNA	GENCODE basic	1	1	KNOWN	KNOWN	havana	havana	TEC	TEC	50.67	1	MGI transcript name	Gm37909-001	MGI Symbol	Gm37909
XLOC_000314	XLOC_000314	Cnnm3	1:36511866-36528237	FA	AL	OK	2.19804	2.1838	-0.00937892	-0.0107387	0.9814	0.998565	no	TCONS_00000730	ENSMUST00000097776	Cnnm3	TCONS_00000730	ENSMUSG00000001138	ENSMUST00000097776	ENSMUSP00000095383	cyclin M3 [Source:MGI Symbol;Acc:MGI:2151055]	1	36511867	36528237	1	B	36511867	36528237	36511867	5292	tsl1	GENCODE basic	3	13	KNOWN	KNOWN	ensembl_havana	ensembl_havana	protein_coding	protein_coding	52.74	5	MGI transcript name	Cnnm3-002	MGI Symbol	Cnnm3
XLOC_000315	XLOC_000315	Ankrd23	1:36529470-36547445	FA	AL	OK	0.419174	0.396643	-0.0797086	-0.104172	0.8373	0.998565	no	TCONS_00000739	ENSMUST00000193083	Ankrd23	TCONS_00000739	ENSMUSG00000067653	ENSMUST00000193083	ENSMUSP00000141394	ankyrin repeat domain 23 [Source:MGI Symbol;Acc:MGI:1925571]	1	36530188	36536883	-1	B	36530188	36536521	36536521	2277	tsl1	GENCODE basic	5	12	KNOWN	KNOWN	havana	ensembl_havana	protein_coding	protein_coding	54.29	4	MGI transcript name	Ankrd23-002	MGI Symbol	Ankrd23
XLOC_000316	XLOC_000316	Ankrd39	1:36529470-36547445	FA	AL	OK	0.730495	0.837895	0.197895	0.405142	0.4167	0.914966	no	TCONS_00000740	ENSMUST00000207843	Ankrd39	TCONS_00000740	ENSMUSG00000079610	ENSMUST00000207843	ENSMUSP00000147091	ankyrin repeat domain 39 [Source:MGI Symbol;Acc:MGI:1914816]	1	36537507	36547445	-1	B	36537507	36547219	36547219	2646	NA	NA	1	9	KNOWN	KNOWN	havana	ensembl_havana	nonsense_mediated_decay	protein_coding	49.34	6	MGI transcript name	Ankrd39-003	MGI Symbol	Ankrd39
XLOC_000317	XLOC_000317	Sema4c	1:36548638-36683183	FA	AL	OK	0.547103	0.493596	-0.14848	-0.285488	0.573	0.981717	no	TCONS_00000741	ENSMUST00000191677	Sema4c	TCONS_00000741	ENSMUSG00000026121	ENSMUST00000191677	ENSMUSP00000141263	sema domain, immunoglobulin domain (Ig), transmembrane domain (TM) and short cytoplasmic domain, (semaphorin) 4C [Source:MGI Symbol;Acc:MGI:109252]	1	36548639	36558349	-1	B	36548639	36558349	36558349	3779	tsl5	GENCODE basic	5	13	KNOWN	KNOWN	havana	ensembl_havana	protein_coding	protein_coding	57.48	8	MGI transcript name	Sema4c-003	MGI Symbol	Sema4c
XLOC_000318	XLOC_000318	D430040D24Rik	1:36548638-36683183	FA	AL	NOTEST	0.0206942	0.00920468	-1.16878	0	1	1	no	TCONS_00000742	ENSMUST00000194426	D430040D24Rik	TCONS_00000742	ENSMUSG00000087589	ENSMUST00000194426	NA	RIKEN cDNA D430040D24 gene [Source:MGI Symbol;Acc:MGI:2442526]	1	36557701	36565613	1	B	36557701	36559667	36557701	1967	tslNA	NA	1	3	KNOWN	KNOWN	havana	havana	retained_intron	processed_transcript	54.9	2	MGI transcript name	D430040D24Rik-002	MGI Symbol	D430040D24Rik
XLOC_000319	XLOC_000319	Gm6428	1:36548638-36683183	FA	AL	NOTEST	0	0	0	0	1	1	no	TCONS_00000744	ENSMUST00000161062	Gm6428	TCONS_00000744	ENSMUSG00000089906	ENSMUST00000161062	NA	predicted pseudogene 6428 [Source:MGI Symbol;Acc:MGI:3649065]	1	36601802	36602146	1	B	36601802	36602146	36601802	345	tslNA	GENCODE basic	1	1	KNOWN	KNOWN	havana	havana	processed_pseudogene	processed_pseudogene	45.51	1	MGI transcript name	Gm6428-001	MGI Symbol	Gm6428
XLOC_000320	XLOC_000320	Gm24133	1:36548638-36683183	FA	AL	NOTEST	0	0	0	0	1	1	no	TCONS_00000745	ENSMUST00000104746	Gm24133	TCONS_00000745	ENSMUSG00000077939	ENSMUST00000104746	NA	predicted gene, 24133 [Source:MGI Symbol;Acc:MGI:5453910]	1	36663965	36664039	1	B	36663965	36664039	36663965	75	tslNA	GENCODE basic	1	1	KNOWN	KNOWN	ensembl	ensembl	miRNA	miRNA	46.67	1	MGI transcript name	Gm24133-201	MGI Symbol	Gm24133
XLOC_000321	XLOC_000321	Cox5b	1:36691460-36694113	FA	AL	OK	124.979	132.862	0.0882362	0.302555	0.5494	0.974439	no	TCONS_00000746	ENSMUST00000193210	Cox5b	TCONS_00000746	ENSMUSG00000061518	ENSMUST00000193210	ENSMUSP00000141554	cytochrome c oxidase subunit Vb [Source:MGI Symbol;Acc:MGI:88475]	1	36691484	36693681	1	B	36691484	36693681	36691484	865	tsl1	GENCODE basic	5	10	KNOWN	KNOWN	ensembl_havana	ensembl_havana	protein_coding	protein_coding	49.32	6	MGI transcript name	Cox5b-001	MGI Symbol	Cox5b
XLOC_000322	XLOC_000322	Actr1b	1:36697578-36757953	FA	AL	OK	5.76683	5.40316	-0.0939747	-0.320339	0.5268	0.967199	no	TCONS_00000755	ENSMUST00000043951	Actr1b	TCONS_00000755	ENSMUSG00000037351	ENSMUST00000043951	ENSMUSP00000047326	ARP1 actin-related protein 1B, centractin beta [Source:MGI Symbol;Acc:MGI:1917446]	1	36698114	36714422	-1	B	36698114	36710008	36710008	3248	tsl1	GENCODE basic	9	9	KNOWN	KNOWN	ensembl_havana	ensembl_havana	protein_coding	protein_coding	49.83	7	MGI transcript name	Actr1b-001	MGI Symbol	Actr1b
XLOC_000323	XLOC_000323	4933424G06Rik	1:36697578-36757953	FA	AL	NOTEST	0	0	0	0	1	1	no	TCONS_00000756	ENSMUST00000192873	4933424G06Rik	TCONS_00000756	ENSMUSG00000102416	ENSMUST00000192873	ENSMUSP00000147230	RIKEN cDNA 4933424G06 gene [Source:MGI Symbol;Acc:MGI:1918416]	1	36710149	36757953	1	B	36710149	36733881	36710149	611	tsl2 (assigned to previous version 1)	NA	2	4	KNOWN	KNOWN	havana	havana	protein_coding	protein_coding	46.37	4	MGI transcript name	4933424G06Rik-004	MGI Symbol	4933424G06Rik
XLOC_000324	XLOC_000324	Zap70	1:36761797-36783461	FA	AL	OK	1.59461	1.75863	0.141245	0.251394	0.6017	0.990141	no	TCONS_00000761	ENSMUST00000027291	Zap70	TCONS_00000761	ENSMUSG00000026117	ENSMUST00000027291	ENSMUSP00000027291	zeta-chain (TCR) associated protein kinase [Source:MGI Symbol;Acc:MGI:99613]	1	36761798	36782818	1	B	36761798	36782818	36761798	2245	tsl1	GENCODE basic	6	10	KNOWN	KNOWN	ensembl_havana	ensembl_havana	protein_coding	protein_coding	51.54	4	MGI transcript name	Zap70-001	MGI Symbol	Zap70
XLOC_000325	XLOC_000325	n-R5s210	1:37005438-37005557	FA	AL	NOTEST	0	0	0	0	1	1	no	TCONS_00000768	ENSMUST00000177688	n-R5s210	TCONS_00000768	ENSMUSG00000095944	ENSMUST00000177688	NA	nuclear encoded rRNA 5S 210 [Source:MGI Symbol;Acc:MGI:4422075]	1	37005439	37005557	1	B	37005439	37005557	37005439	119	tslNA	GENCODE basic	1	1	KNOWN	KNOWN	ensembl	ensembl	rRNA	rRNA	52.1	1	MGI transcript name	n-R5s210-201	MGI Symbol	n-R5s210
XLOC_000326	XLOC_000326	Vwa3b	1:37026491-37187613	FA	AL	OK	0.95625	0.45517	-1.07098	-0.935238	0.0211	0.205764	no	TCONS_00000769	ENSMUST00000027289	Vwa3b	TCONS_00000769	ENSMUSG00000050122	ENSMUST00000027289	ENSMUSP00000027289	von Willebrand factor A domain containing 3B [Source:MGI Symbol;Acc:MGI:1918103]	1	37026596	37187613	1	B	37035708	37186609	37035708	3394	tsl5	NA	13	18	KNOWN	KNOWN	havana	ensembl_havana	nonsense_mediated_decay	protein_coding	44.99	10	MGI transcript name	Vwa3b-005	MGI Symbol	Vwa3b
XLOC_000327	XLOC_000327	Cnga3	1:37214433-37263384	FA	AL	NOTEST	0	0	0	0	1	1	no	TCONS_00000784	ENSMUST00000191981	Cnga3	TCONS_00000784	ENSMUSG00000026114	ENSMUST00000191981	ENSMUSP00000142235	cyclic nucleotide gated channel alpha 3 [Source:MGI Symbol;Acc:MGI:1341818]	1	37214434	37263384	1	B	37214434	37241940	37214434	651	tsl5	NA	5	14	KNOWN	KNOWN	havana	ensembl_havana	protein_coding	protein_coding	47.11	4	MGI transcript name	Cnga3-002	MGI Symbol	Cnga3
XLOC_000328	XLOC_000328	Inpp4a	1:37299864-37410736	FA	AL	OK	2.85254	2.17651	-0.390232	-0.546431	0.25175	0.766982	no	TCONS_00000791	ENSMUST00000146676	Inpp4a	TCONS_00000791	ENSMUSG00000026113	ENSMUST00000146676	NA	inositol polyphosphate-4-phosphatase, type I [Source:MGI Symbol;Acc:MGI:1931123]	1	37299865	37410736	1	B	37299865	37348512	37299865	369	tsl3	NA	1	17	KNOWN	KNOWN	havana	ensembl_havana	processed_transcript	protein_coding	47.96	13	MGI transcript name	Inpp4a-009	MGI Symbol	Inpp4a
XLOC_000329	XLOC_000329	Unc50	1:37417083-37541016	FA	AL	OK	7.80054	7.3603	-0.0838095	-0.154863	0.7552	0.998565	no	TCONS_00000810	ENSMUST00000114925	Unc50	TCONS_00000810	ENSMUSG00000026111	ENSMUST00000114925	ENSMUSP00000110575	unc-50 homolog (C. elegans) [Source:MGI Symbol;Acc:MGI:1914637]	1	37430139	37439124	1	B	37430139	37438984	37430139	1094	tsl1	GENCODE basic	9	15	KNOWN	KNOWN	havana	ensembl_havana	protein_coding	protein_coding	46.78	7	MGI transcript name	Unc50-002	MGI Symbol	Unc50
XLOC_000330	XLOC_000330	4930556I23Rik	1:37611676-37720085	FA	AL	NOTEST	0.0214228	0	#NAME?	0	1	1	no	TCONS_00000823	ENSMUST00000160659	4930556I23Rik	TCONS_00000823	ENSMUSG00000089767	ENSMUST00000160659	NA	RIKEN cDNA 4930556I23 gene [Source:MGI Symbol;Acc:MGI:1922520]	1	37614259	37615372	1	B	37614259	37615372	37614259	560	tsl1	GENCODE basic	1	1	KNOWN	KNOWN	havana	havana	antisense	antisense	53.86	1	MGI transcript name	4930556I23Rik-001	MGI Symbol	4930556I23Rik
XLOC_000331	XLOC_000331	4930470B04Rik	1:37611676-37720085	FA	AL	NOTEST	0.0120869	0	#NAME?	0	1	1	no	TCONS_00000824	ENSMUST00000192005	4930470B04Rik	TCONS_00000824	ENSMUSG00000104365	ENSMUST00000192005	NA	RIKEN cDNA 4930470B04 gene [Source:MGI Symbol;Acc:MGI:1923057]	1	37660722	37662647	1	B	37660722	37662647	37660722	1926	tslNA	GENCODE basic	1	1	KNOWN	KNOWN	havana	havana	TEC	TEC	44.18	1	MGI transcript name	4930470B04Rik-001	MGI Symbol	4930470B04Rik
XLOC_000332	XLOC_000332	Tsga10	1:37754775-37871388	FA	AL	OK	0.599742	0.809209	0.43217	0.608379	0.22565	0.736201	no	TCONS_00000825	ENSMUST00000123082	Tsga10	TCONS_00000825	ENSMUSG00000060771	ENSMUST00000123082	ENSMUSP00000141261	testis specific 10 [Source:MGI Symbol;Acc:MGI:2685063]	1	37754776	37866429	-1	B	37832403	37864836	37864836	3953	tsl1	GENCODE basic	7	14	KNOWN	KNOWN	havana	ensembl_havana	protein_coding	protein_coding	40.33	8	MGI transcript name	Tsga10-006	MGI Symbol	Tsga10
XLOC_000333	XLOC_000333	Gm26805	1:37754775-37871388	FA	AL	NOTEST	0.00324924	0	#NAME?	0	1	1	no	TCONS_00000826	ENSMUST00000181885	Gm26805	TCONS_00000826	ENSMUSG00000097268	ENSMUST00000181885	NA	predicted gene, 26805 [Source:MGI Symbol;Acc:MGI:5477299]	1	37865299	37871388	1	B	37865299	37871388	37865299	3089	tsl1	GENCODE basic	1	1	KNOWN	KNOWN	havana	havana	antisense	antisense	44.02	1	MGI transcript name	Gm26805-001	MGI Symbol	Gm26805
XLOC_000334	XLOC_000334	Lipt1	1:37871737-37890411	FA	AL	OK	1.00149	1.18853	0.247032	0.356951	0.39185	0.898047	no	TCONS_00000827	ENSMUST00000128085	Lipt1	TCONS_00000827	ENSMUSG00000037216	ENSMUST00000128085	ENSMUSP00000119243	lipoyltransferase 1 [Source:MGI Symbol;Acc:MGI:3645211]	1	37871738	37876228	1	B	37871738	37875343	37871738	774	tsl3	NA	1	5	KNOWN	KNOWN	havana	ensembl_havana	protein_coding	protein_coding	43.29	4	MGI transcript name	Lipt1-002	MGI Symbol	Lipt1
XLOC_000335	XLOC_000335	Mrpl30	1:37890476-37900193	FA	AL	OK	31.9839	32.6375	0.0291884	0.0726734	0.88655	0.998565	no	TCONS_00000832	ENSMUST00000027256	Mrpl30	TCONS_00000832	ENSMUSG00000026087	ENSMUST00000027256	ENSMUSP00000027256	mitochondrial ribosomal protein L30 [Source:MGI Symbol;Acc:MGI:1333820]	1	37890477	37898535	1	B	37890477	37898535	37890477	969	tsl1	GENCODE basic	11	11	KNOWN	KNOWN	ensembl_havana	ensembl_havana	protein_coding	protein_coding	43.13	7	MGI transcript name	Mrpl30-001	MGI Symbol	Mrpl30
XLOC_000336	XLOC_000336	Gm15457	1:37933595-37957759	FA	AL	NOTEST	0	0	0	0	1	1	no	TCONS_00000840	ENSMUST00000129513	Gm15457	TCONS_00000840	ENSMUSG00000087374	ENSMUST00000129513	NA	predicted gene 15457 [Source:MGI Symbol;Acc:MGI:3705190]	1	37933596	37954136	1	B	37933596	37954136	37933596	3990	tsl2	GENCODE basic	1	1	KNOWN	KNOWN	havana	havana	antisense	antisense	43.81	1	MGI transcript name	Gm15457-001	MGI Symbol	Gm15457
XLOC_000337	XLOC_000337	Gm23409	1:37973966-37974203	FA	AL	NOTEST	0	0	0	0	1	1	no	TCONS_00000841	ENSMUST00000158516	Gm23409	TCONS_00000841	ENSMUSG00000089141	ENSMUST00000158516	NA	predicted gene, 23409 [Source:MGI Symbol;Acc:MGI:5453186]	1	37973967	37974203	1	B	37973967	37974203	37973967	237	tslNA	GENCODE basic	1	1	KNOWN	KNOWN	ensembl	ensembl	misc_RNA	misc_RNA	49.79	1	MGI transcript name	Gm23409-201	MGI Symbol	Gm23409
XLOC_000338	XLOC_000338	Txndc9	1:37983295-37997893	FA	AL	OK	2.02323	2.24107	0.147526	0.499917	0.31405	0.834059	no	TCONS_00000842	ENSMUST00000193832	Txndc9	TCONS_00000842	ENSMUSG00000058407	ENSMUST00000193832	ENSMUSP00000142188	thioredoxin domain containing 9 [Source:MGI Symbol;Acc:MGI:2138153]	1	37985189	37997893	-1	B	37987394	37997243	37997243	3472	tsl2	GENCODE basic	5	12	KNOWN	KNOWN	havana	ensembl_havana	protein_coding	protein_coding	43.92	8	MGI transcript name	Txndc9-005	MGI Symbol	Txndc9
XLOC_000339	XLOC_000339	Eif5b	1:37998009-38129801	FA	AL	OK	5.90305	7.55927	0.356787	0.562598	0.2552	0.771463	no	TCONS_00000843	ENSMUST00000192548	Eif5b	TCONS_00000843	ENSMUSG00000026083	ENSMUST00000192548	NA	eukaryotic translation initiation factor 5B [Source:MGI Symbol;Acc:MGI:2441772]	1	37998010	38055579	1	B	37998129	38052021	37998129	5788	tsl1	NA	5	12	KNOWN	KNOWN	havana	ensembl_havana	retained_intron	protein_coding	41.45	5	MGI transcript name	Eif5b-001	MGI Symbol	Eif5b
XLOC_000340	XLOC_000340	Gm5099	1:38132082-38159892	FA	AL	NOTEST	0	0	0	0	1	1	no	TCONS_00000851	ENSMUST00000194892	Gm5099	TCONS_00000851	ENSMUSG00000102716	ENSMUST00000194892	NA	predicted gene 5099 [Source:MGI Symbol;Acc:MGI:3644917]	1	38132083	38159892	1	B	38132083	38159892	38132083	1848	tsl1	GENCODE basic	1	1	KNOWN	KNOWN	havana	havana	lincRNA	lincRNA	44.08	1	MGI transcript name	Gm5099-001	MGI Symbol	Gm5099
XLOC_000341	XLOC_000341	Aff3	1:38177325-38664955	FA	AL	NOTEST	0.0842873	0.133451	0.662925	0	1	1	no	TCONS_00000852	ENSMUST00000095027	Aff3	TCONS_00000852	ENSMUSG00000037138	ENSMUST00000095027	ENSMUSP00000092637	AF4/FMR2 family, member 3 [Source:MGI Symbol;Acc:MGI:106927]	1	38177326	38664955	-1	B	38177326	38627185	38627185	5857	tsl5	GENCODE basic	8	17	KNOWN	KNOWN	havana	ensembl_havana	protein_coding	protein_coding	44.54	6	MGI transcript name	Aff3-002	MGI Symbol	Aff3
XLOC_000342	XLOC_000342	Gm16150	1:38177325-38664955	FA	AL	NOTEST	0.0133773	0	#NAME?	0	1	1	no	TCONS_00000853	ENSMUST00000127620	Gm16150	TCONS_00000853	ENSMUSG00000085391	ENSMUST00000127620	NA	predicted gene 16150 [Source:MGI Symbol;Acc:MGI:3801827]	1	38235420	38246666	1	B	38235420	38245603	38235420	437	tsl5	GENCODE basic	1	1	KNOWN	KNOWN	havana	havana	antisense	antisense	46.55	2	MGI transcript name	Gm16150-001	MGI Symbol	Gm16150
XLOC_000343	XLOC_000343	Gm16151	1:38177325-38664955	FA	AL	NOTEST	0.0510948	0.0354999	-0.525363	0	1	1	no	TCONS_00000856	ENSMUST00000129696	Gm16151	TCONS_00000856	ENSMUSG00000085280	ENSMUST00000129696	NA	predicted gene 16151 [Source:MGI Symbol;Acc:MGI:3801826]	1	38307902	38311930	1	B	38307902	38311930	38307902	639	tsl3	GENCODE basic	1	1	KNOWN	KNOWN	havana	havana	antisense	antisense	46.84	1	MGI transcript name	Gm16151-001	MGI Symbol	Gm16151
XLOC_000344	XLOC_000344	Gm16152	1:38177325-38664955	FA	AL	NOTEST	0.0217718	0.0192295	-0.179143	0	1	1	no	TCONS_00000857	ENSMUST00000143261	Gm16152	TCONS_00000857	ENSMUSG00000087131	ENSMUST00000143261	NA	predicted gene 16152 [Source:MGI Symbol;Acc:MGI:3802058]	1	38384949	38393974	1	B	38384949	38393974	38384949	1189	tsl1	GENCODE basic	7	7	KNOWN	KNOWN	havana	havana	antisense	antisense	45.69	2	MGI transcript name	Gm16152-001	MGI Symbol	Gm16152
XLOC_000345	XLOC_000345	Gm34727	1:38177325-38664955	FA	AL	NOTEST	0.0904546	0.0632444	-0.516256	0	1	1	no	TCONS_00000860	ENSMUST00000195175	Gm34727	TCONS_00000860	ENSMUSG00000102984	ENSMUST00000195175	NA	predicted gene, 34727 [Source:MGI Symbol;Acc:MGI:5593886]	1	38487519	38488047	1	B	38487519	38488047	38487519	529	tslNA	GENCODE basic	1	1	KNOWN	KNOWN	havana	havana	processed_pseudogene	processed_pseudogene	51.23	1	MGI transcript name	Gm34727-001	MGI Symbol	Gm34727
XLOC_000346	XLOC_000346	Gm38135	1:38722619-38723121	FA	AL	NOTEST	0	0	0	0	1	1	no	TCONS_00000861	ENSMUST00000195068	Gm38135	TCONS_00000861	ENSMUSG00000102541	ENSMUST00000195068	NA	predicted gene, 38135 [Source:MGI Symbol;Acc:MGI:5611363]	1	38722620	38723121	1	B	38722620	38723121	38722620	502	tslNA	GENCODE basic	1	1	KNOWN	KNOWN	havana	havana	processed_pseudogene	processed_pseudogene	52.19	1	MGI transcript name	Gm38135-001	MGI Symbol	Gm38135
XLOC_000347	XLOC_000347	2610300A13Rik	1:38767183-38767686	FA	AL	NOTEST	0	0	0	0	1	1	no	TCONS_00000862	ENSMUST00000192930	2610300A13Rik	TCONS_00000862	ENSMUSG00000103531	ENSMUST00000192930	NA	RIKEN cDNA 2610300A13 gene [Source:MGI Symbol;Acc:MGI:1917693]	1	38767184	38767686	1	B	38767184	38767686	38767184	503	tslNA	GENCODE basic	1	1	KNOWN	KNOWN	havana	havana	TEC	TEC	52.68	1	MGI transcript name	2610300A13Rik-001	MGI Symbol	2610300A13Rik
XLOC_000348	XLOC_000348	Gm37707	1:38863866-38898161	FA	AL	NOTEST	0	0	0	0	1	1	no	TCONS_00000863	ENSMUST00000195309	Gm37707	TCONS_00000863	ENSMUSG00000103647	ENSMUST00000195309	NA	predicted gene, 37707 [Source:MGI Symbol;Acc:MGI:5610935]	1	38884754	38888072	1	B	38884754	38888072	38884754	325	tsl3	GENCODE basic	1	1	KNOWN	KNOWN	havana	havana	antisense	antisense	51.22	1	MGI transcript name	Gm37707-001	MGI Symbol	Gm37707
XLOC_000349	XLOC_000349	Gm6621	1:38907944-38908716	FA	AL	NOTEST	0	0	0	0	1	1	no	TCONS_00000864	ENSMUST00000193251	Gm6621	TCONS_00000864	ENSMUSG00000102447	ENSMUST00000193251	NA	predicted gene 6621 [Source:MGI Symbol;Acc:MGI:3647848]	1	38907945	38908716	1	B	38907945	38908716	38907945	772	tslNA	GENCODE basic	1	1	KNOWN	KNOWN	havana	havana	processed_pseudogene	processed_pseudogene	51.94	1	MGI transcript name	Gm6621-001	MGI Symbol	Gm6621
XLOC_000350	XLOC_000350	Nms	1:38939148-38950276	FA	AL	NOTEST	0	0	0	0	1	1	no	TCONS_00000865	ENSMUST00000088029	Nms	TCONS_00000865	ENSMUSG00000067604	ENSMUST00000088029	ENSMUSP00000085346	neuromedin S [Source:MGI Symbol;Acc:MGI:3583618]	1	38939149	38950276	1	B	38939149	38950276	38939149	1001	tsl1	GENCODE basic	7	8	KNOWN	KNOWN	ensembl_havana	ensembl_havana	protein_coding	protein_coding	43.93	2	MGI transcript name	Nms-001	MGI Symbol	Nms
XLOC_000351	XLOC_000351	Pdcl3	1:38985607-38997426	FA	AL	OK	3.48815	4.4725	0.358618	0.616915	0.21035	0.714841	no	TCONS_00000868	ENSMUST00000027247	Pdcl3	TCONS_00000868	ENSMUSG00000026078	ENSMUST00000027247	ENSMUSP00000027247	phosducin-like 3 [Source:MGI Symbol;Acc:MGI:1916083]	1	38985608	38997238	1	B	38985608	38997238	38985608	3914	tsl1	GENCODE basic	10	10	KNOWN	KNOWN	ensembl_havana	ensembl_havana	protein_coding	protein_coding	46.92	4	MGI transcript name	Pdcl3-001	MGI Symbol	Pdcl3
XLOC_000352	XLOC_000352	Gm37309	1:38985607-38997426	FA	AL	NOTEST	0	0.00555521	Inf	0	1	1	no	TCONS_00000874	ENSMUST00000194994	Gm37309	TCONS_00000874	ENSMUSG00000103046	ENSMUST00000194994	NA	predicted gene, 37309 [Source:MGI Symbol;Acc:MGI:5610537]	1	38992678	38994316	1	B	38992678	38994316	38992678	1639	tslNA	GENCODE basic	1	1	KNOWN	KNOWN	havana	havana	TEC	TEC	45.45	1	MGI transcript name	Gm37309-001	MGI Symbol	Gm37309
XLOC_000353	XLOC_000353	Npas2	1:39193730-39363236	FA	AL	NOTEST	0.072008	0.253084	1.81339	0	1	1	no	TCONS_00000876	ENSMUST00000173050	Npas2	TCONS_00000876	ENSMUSG00000026077	ENSMUST00000173050	ENSMUSP00000134241	neuronal PAS domain protein 2 [Source:MGI Symbol;Acc:MGI:109232]	1	39193731	39363236	1	B	39193731	39287615	39193731	484	tsl2	NA	7	15	KNOWN	KNOWN	havana	ensembl_havana	protein_coding	protein_coding	46.19	3	MGI transcript name	Npas2-002	MGI Symbol	Npas2
XLOC_000354	XLOC_000354	Gm3617	1:39193730-39363236	FA	AL	NOTEST	0	0	0	0	1	1	no	TCONS_00000880	ENSMUST00000173076	Gm3617	TCONS_00000880	ENSMUSG00000092563	ENSMUST00000173076	NA	predicted gene 3617 [Source:MGI Symbol;Acc:MGI:3781793]	1	39314899	39315453	1	B	39314899	39315453	39314899	555	tslNA	GENCODE basic	1	1	KNOWN	KNOWN	havana	havana	processed_pseudogene	processed_pseudogene	47.03	1	MGI transcript name	Gm3617-001	MGI Symbol	Gm3617
XLOC_000355	XLOC_000355	Rpl31	1:39367841-39478755	FA	AL	OK	74.7982	83.6723	0.161747	0.493562	0.3266	0.846233	no	TCONS_00000882	ENSMUST00000086535	Rpl31	TCONS_00000882	ENSMUSG00000073702	ENSMUST00000086535	ENSMUSP00000083722	ribosomal protein L31 [Source:MGI Symbol;Acc:MGI:2149632]	1	39367842	39371911	1	B	39367842	39371911	39367842	1049	tsl1	GENCODE basic	11	11	KNOWN	KNOWN	ensembl_havana	ensembl_havana	protein_coding	protein_coding	48.5	6	MGI transcript name	Rpl31-001	MGI Symbol	Rpl31
XLOC_000356	XLOC_000356	Gm24826	1:39519532-39519748	FA	AL	NOTEST	0	0	0	0	1	1	no	TCONS_00000889	ENSMUST00000197298	Gm24826	TCONS_00000889	ENSMUSG00000104827	ENSMUST00000197298	NA	predicted gene, 24826 [Source:MGI Symbol;Acc:MGI:5454603]	1	39519533	39519748	1	B	39519533	39519748	39519533	216	tslNA	GENCODE basic	1	1	KNOWN	KNOWN	ensembl	ensembl	snoRNA	snoRNA	50.93	1	MGI transcript name	Gm24826-202	MGI Symbol	Gm24826
XLOC_000357	XLOC_000357	Cnot11	1:39534991-39546889	FA	AL	OK	2.91541	3.55902	0.287783	0.443449	0.3697	0.882167	no	TCONS_00000891	ENSMUST00000161515	Cnot11	TCONS_00000891	ENSMUSG00000003135	ENSMUST00000161515	ENSMUSP00000125638	CCR4-NOT transcription complex, subunit 11 [Source:MGI Symbol;Acc:MGI:106580]	1	39534992	39546889	1	B	39534992	39546889	39534992	3482	tsl1	GENCODE basic	7	15	KNOWN	KNOWN	havana	ensembl_havana	protein_coding	protein_coding	45.97	4	MGI transcript name	Cnot11-001	MGI Symbol	Cnot11
XLOC_000358	XLOC_000358	Rnf149	1:39547067-39579909	FA	AL	OK	4.28816	3.92624	-0.12721	-0.472389	0.3438	0.860861	no	TCONS_00000898	ENSMUST00000062525	Rnf149	TCONS_00000898	ENSMUSG00000048234	ENSMUST00000062525	ENSMUSP00000050388	ring finger protein 149 [Source:MGI Symbol;Acc:MGI:2677438]	1	39551296	39577405	-1	B	39551296	39577405	39577405	2492	tsl1	GENCODE basic	10	13	KNOWN	KNOWN	ensembl_havana	ensembl_havana	protein_coding	protein_coding	41.49	4	MGI transcript name	Rnf149-001	MGI Symbol	Rnf149
XLOC_000359	XLOC_000359	-	1:39581721-39591762	FA	AL	OK	0.957088	1.72092	0.846453	2.75493	5e-05	0.00156711	yes	TCONS_00000900	-	-	TCONS_00000900	NA	NA	NA	NA	NA	NA	NA	NA	NA	NA	NA	NA	NA	NA	NA	NA	NA	NA	NA	NA	NA	NA	NA	NA	NA	NA	NA	NA	NA
XLOC_000360	XLOC_000360	D930019O06Rik	1:39618405-39657390	FA	AL	NOTEST	0	0	0	0	1	1	no	TCONS_00000901	ENSMUST00000181841	D930019O06Rik	TCONS_00000901	ENSMUSG00000097083	ENSMUST00000181841	NA	RIKEN cDNA D930019O06 [Source:MGI Symbol;Acc:MGI:3043219]	1	39650176	39657390	1	B	39650176	39657390	39650176	3663	tsl1	GENCODE basic	1	1	KNOWN	KNOWN	havana	havana	antisense	antisense	46.61	1	MGI transcript name	D930019O06Rik-001	MGI Symbol	D930019O06Rik
XLOC_000361	XLOC_000361	Map4k4	1:39900912-40026310	FA	AL	OK	2.61651	2.86554	0.131161	0.16508	0.66375	0.998565	no	TCONS_00000902	ENSMUST00000195860	Map4k4	TCONS_00000902	ENSMUSG00000026074	ENSMUST00000195860	ENSMUSP00000141400	mitogen-activated protein kinase kinase kinase kinase 4 [Source:MGI Symbol;Acc:MGI:1349394]	1	39900913	40026310	1	B	39901179	40024754	39901179	3960	tsl1	GENCODE basic	5	14	KNOWN	KNOWN	havana	ensembl_havana	protein_coding	protein_coding	45.68	18	MGI transcript name	Map4k4-004	MGI Symbol	Map4k4
XLOC_000362	XLOC_000362	Il1r2	1:40074078-40125231	FA	AL	NOTEST	0	0	0	0	1	1	no	TCONS_00000937	ENSMUST00000191671	Il1r2	TCONS_00000937	ENSMUSG00000026073	ENSMUST00000191671	ENSMUSP00000141882	interleukin 1 receptor, type II [Source:MGI Symbol;Acc:MGI:96546]	1	40074079	40125231	1	B	40074079	40112136	40074079	760	tsl3	NA	5	13	KNOWN	KNOWN	havana	ensembl_havana	protein_coding	protein_coding	45.29	4	MGI transcript name	Il1r2-004	MGI Symbol	Il1r2
XLOC_000363	XLOC_000363	Gm37347	1:40074078-40125231	FA	AL	NOTEST	0	0	0	0	1	1	no	TCONS_00000943	ENSMUST00000193969	Gm37347	TCONS_00000943	ENSMUSG00000102975	ENSMUST00000193969	NA	predicted gene, 37347 [Source:MGI Symbol;Acc:MGI:5610575]	1	40088511	40091581	1	B	40088511	40091581	40088511	3071	tslNA	GENCODE basic	1	1	KNOWN	KNOWN	havana	havana	TEC	TEC	46.3	1	MGI transcript name	Gm37347-001	MGI Symbol	Gm37347
XLOC_000364	XLOC_000364	-	1:40162750-40163506	FA	AL	OK	0.734271	0.182131	-2.01134	-1.46131	0.02765	0.24424	no	TCONS_00000944	-	-	TCONS_00000944	NA	NA	NA	NA	NA	NA	NA	NA	NA	NA	NA	NA	NA	NA	NA	NA	NA	NA	NA	NA	NA	NA	NA	NA	NA	NA	NA	NA	NA
XLOC_000365	XLOC_000365	Il1r1	1:40224391-40317257	FA	AL	OK	2.38895	1.35362	-0.819555	-0.418337	0.2416	0.754361	no	TCONS_00000945	ENSMUST00000027241	Il1r1	TCONS_00000945	ENSMUSG00000026072	ENSMUST00000027241	ENSMUSP00000027241	interleukin 1 receptor, type I [Source:MGI Symbol;Acc:MGI:96545]	1	40225080	40317257	1	B	40225080	40317257	40225080	5819	tsl1	GENCODE basic	10	12	KNOWN	KNOWN	ensembl_havana	ensembl_havana	protein_coding	protein_coding	43.71	3	MGI transcript name	Il1r1-001	MGI Symbol	Il1r1
XLOC_000366	XLOC_000366	Gm38070	1:40224391-40317257	FA	AL	NOTEST	0.0149838	0	#NAME?	0	1	1	no	TCONS_00000946	ENSMUST00000191850	Gm38070	TCONS_00000946	ENSMUSG00000103560	ENSMUST00000191850	NA	predicted gene, 38070 [Source:MGI Symbol;Acc:MGI:5611298]	1	40238020	40244499	1	B	40238020	40244499	40238020	6480	tslNA	GENCODE basic	1	1	KNOWN	KNOWN	havana	havana	TEC	TEC	41.96	1	MGI transcript name	Gm38070-001	MGI Symbol	Gm38070
XLOC_000367	XLOC_000367	Il1rl2	1:40324609-40367562	FA	AL	NOTEST	0.0671443	0.00489012	-3.77932	0	1	1	no	TCONS_00000950	ENSMUST00000192551	Il1rl2	TCONS_00000950	ENSMUSG00000070942	ENSMUST00000192551	NA	interleukin 1 receptor-like 2 [Source:MGI Symbol;Acc:MGI:1913107]	1	40324610	40367562	1	B	40324610	40329441	40324610	3468	tsl1	NA	1	8	KNOWN	KNOWN	havana	ensembl_havana	retained_intron	protein_coding	43.06	4	MGI transcript name	Il1rl2-004	MGI Symbol	Il1rl2
XLOC_000368	XLOC_000368	Gm17970	1:40324609-40367562	FA	AL	NOTEST	0	0	0	0	1	1	no	TCONS_00000955	ENSMUST00000192199	Gm17970	TCONS_00000955	ENSMUSG00000103230	ENSMUST00000192199	NA	predicted gene, 17970 [Source:MGI Symbol;Acc:MGI:5010155]	1	40353852	40354536	1	B	40353852	40354536	40353852	685	tslNA	GENCODE basic	1	1	KNOWN	KNOWN	havana	havana	processed_pseudogene	processed_pseudogene	48.61	1	MGI transcript name	Gm17970-001	MGI Symbol	Gm17970
XLOC_000369	XLOC_000369	Il1rl1	1:40429569-40465415	FA	AL	NOTEST	0.0172061	0.00361934	-2.24912	0	1	1	no	TCONS_00000956	ENSMUST00000174335	Il1rl1	TCONS_00000956	ENSMUSG00000026069	ENSMUST00000174335	ENSMUSP00000134351	interleukin 1 receptor-like 1 [Source:MGI Symbol;Acc:MGI:98427]	1	40429570	40465415	1	B	40429570	40446723	40429570	1216	tsl1	GENCODE basic	7	15	KNOWN	KNOWN	havana	ensembl_havana	protein_coding	protein_coding	41.55	5	MGI transcript name	Il1rl1-003	MGI Symbol	Il1rl1
XLOC_000370	XLOC_000370	Il18r1	1:40465551-40500854	FA	AL	NOTEST	0.0671395	0.0645542	-0.0566489	0	1	1	no	TCONS_00000964	ENSMUST00000167723	Il18r1	TCONS_00000964	ENSMUSG00000026070	ENSMUST00000167723	ENSMUSP00000128277	interleukin 18 receptor 1 [Source:MGI Symbol;Acc:MGI:105383]	1	40465552	40500854	1	B	40465552	40491578	40465552	1919	tsl1	GENCODE basic	7	15	KNOWN	KNOWN	ensembl_havana	ensembl_havana	protein_coding	protein_coding	41.93	6	MGI transcript name	Il18r1-001	MGI Symbol	Il18r1
XLOC_000371	XLOC_000371	Il18rap	1:40515361-40551705	FA	AL	NOTEST	0.0543408	0.0206183	-1.39811	0	1	1	no	TCONS_00000974	ENSMUST00000027237	Il18rap	TCONS_00000974	ENSMUSG00000026068	ENSMUST00000027237	ENSMUSP00000027237	interleukin 18 receptor accessory protein [Source:MGI Symbol;Acc:MGI:1338888]	1	40515362	40551705	1	B	40515362	40551705	40515362	4889	tsl1	GENCODE basic	11	11	KNOWN	KNOWN	ensembl_havana	ensembl_havana	protein_coding	protein_coding	42.44	4	MGI transcript name	Il18rap-001	MGI Symbol	Il18rap
XLOC_000372	XLOC_000372	Slc9a4	1:40572187-40630725	FA	AL	NOTEST	0	0.00302302	Inf	0	1	1	no	TCONS_00000978	ENSMUST00000027233	Slc9a4	TCONS_00000978	ENSMUSG00000026065	ENSMUST00000027233	ENSMUSP00000027233	solute carrier family 9 (sodium/hydrogen exchanger), member 4 [Source:MGI Symbol;Acc:MGI:105074]	1	40580081	40630725	1	B	40580081	40630725	40580081	3962	tsl1	GENCODE basic	8	8	KNOWN	KNOWN	ensembl_havana	ensembl_havana	protein_coding	protein_coding	42.33	4	MGI transcript name	Slc9a4-001	MGI Symbol	Slc9a4
XLOC_000373	XLOC_000373	Slc9a2	1:40680573-40769273	FA	AL	NOTEST	0.00666803	0	#NAME?	0	1	1	no	TCONS_00000983	ENSMUST00000027231	Slc9a2	TCONS_00000983	ENSMUSG00000026062	ENSMUST00000027231	ENSMUSP00000027231	solute carrier family 9 (sodium/hydrogen exchanger), member 2 [Source:MGI Symbol;Acc:MGI:105075]	1	40680574	40769273	1	B	40680574	40769273	40680574	5019	tsl1	GENCODE basic	12	12	KNOWN	KNOWN	ensembl_havana	ensembl_havana	protein_coding	protein_coding	42.8	3	MGI transcript name	Slc9a2-001	MGI Symbol	Slc9a2
XLOC_000374	XLOC_000374	Gm37915	1:40771384-40790687	FA	AL	OK	0.607735	0.782926	0.365432	0.719755	0.148	0.612542	no	TCONS_00000987	ENSMUST00000195134	Gm37915	TCONS_00000987	ENSMUSG00000103270	ENSMUST00000195134	NA	predicted gene, 37915 [Source:MGI Symbol;Acc:MGI:5611143]	1	40771385	40785343	1	B	40771385	40785343	40771385	3261	tsl1	GENCODE basic	1	1	KNOWN	KNOWN	havana	havana	antisense	antisense	45.86	1	MGI transcript name	Gm37915-001	MGI Symbol	Gm37915
XLOC_000375	XLOC_000375	Tmem182	1:40805600-40856887	FA	AL	NOTEST	0	0	0	0	1	1	no	TCONS_00000988	ENSMUST00000114765	Tmem182	TCONS_00000988	ENSMUSG00000079588	ENSMUST00000114765	ENSMUSP00000110413	transmembrane protein 182 [Source:MGI Symbol;Acc:MGI:1923725]	1	40805601	40856887	1	B	40805601	40856887	40805601	2716	tsl1	GENCODE basic	3	3	KNOWN	KNOWN	ensembl_havana	ensembl_havana	protein_coding	protein_coding	42.57	1	MGI transcript name	Tmem182-001	MGI Symbol	Tmem182
XLOC_000376	XLOC_000376	Gm29260	1:41781807-41939560	FA	AL	NOTEST	0	0	0	0	1	1	no	TCONS_00000989	ENSMUST00000186391	Gm29260	TCONS_00000989	ENSMUSG00000100832	ENSMUST00000186391	NA	predicted gene 29260 [Source:MGI Symbol;Acc:MGI:5579966]	1	41781808	41939560	1	B	41781808	41939560	41781808	2759	tsl3	GENCODE basic	1	1	KNOWN	KNOWN	havana	havana	lincRNA	lincRNA	38.1	2	MGI transcript name	Gm29260-001	MGI Symbol	Gm29260
XLOC_000377	XLOC_000377	Gm5267	1:42103288-42104333	FA	AL	NOTEST	0	0	0	0	1	1	no	TCONS_00000992	ENSMUST00000191574	Gm5267	TCONS_00000992	ENSMUSG00000100178	ENSMUST00000191574	NA	predicted gene 5267 [Source:MGI Symbol;Acc:MGI:3643178]	1	42103289	42104333	1	B	42103289	42104333	42103289	1045	tslNA	GENCODE basic	1	1	KNOWN	KNOWN	havana	havana	processed_pseudogene	processed_pseudogene	45.26	1	MGI transcript name	Gm5267-001	MGI Symbol	Gm5267
XLOC_000378	XLOC_000378	Gm9915	1:42229725-42231108	FA	AL	NOTEST	0	0	0	0	1	1	no	TCONS_00000993	ENSMUST00000066196	Gm9915	TCONS_00000993	ENSMUSG00000053640	ENSMUST00000066196	NA	predicted gene 9915 [Source:MGI Symbol;Acc:MGI:3641924]	1	42229726	42231108	1	B	42229726	42231108	42229726	1383	tslNA	GENCODE basic	1	2	KNOWN	KNOWN	ensembl	ensembl_havana	lincRNA	lincRNA	47.43	2	MGI transcript name	Gm9915-201	MGI Symbol	Gm9915
XLOC_000379	XLOC_000379	Gm28175	1:42261854-42304412	FA	AL	NOTEST	0	0	0	0	1	1	no	TCONS_00000995	ENSMUST00000189138	Gm28175	TCONS_00000995	ENSMUSG00000101299	ENSMUST00000189138	NA	predicted gene 28175 [Source:MGI Symbol;Acc:MGI:5578881]	1	42261855	42304412	1	B	42261855	42262253	42261855	399	tslNA	NA	1	2	KNOWN	KNOWN	havana	havana	lincRNA	lincRNA	40.15	2	MGI transcript name	Gm28175-001	MGI Symbol	Gm28175
XLOC_000380	XLOC_000380	Gm37047	1:42491812-42495663	FA	AL	NOTEST	0	0	0	0	1	1	no	TCONS_00000997	ENSMUST00000191992	Gm37047	TCONS_00000997	ENSMUSG00000103106	ENSMUST00000191992	NA	predicted gene, 37047 [Source:MGI Symbol;Acc:MGI:5610275]	1	42491813	42495663	1	B	42491813	42495663	42491813	533	tsl5	GENCODE basic	1	1	KNOWN	KNOWN	havana	havana	TEC	TEC	44.69	1	MGI transcript name	Gm37047-001	MGI Symbol	Gm37047
XLOC_000381	XLOC_000381	4930420N18Rik	1:42590781-42694842	FA	AL	NOTEST	0	0	0	0	1	1	no	TCONS_00000998	ENSMUST00000191831	4930420N18Rik	TCONS_00000998	ENSMUSG00000104199	ENSMUST00000191831	NA	RIKEN cDNA 4930420N18 gene [Source:MGI Symbol;Acc:MGI:1921202]	1	42651726	42652401	1	B	42651726	42652401	42651726	676	tslNA	GENCODE basic	1	1	KNOWN	KNOWN	havana	havana	TEC	TEC	43.34	1	MGI transcript name	4930420N18Rik-001	MGI Symbol	4930420N18Rik
XLOC_000382	XLOC_000382	Gm20646	1:42694924-42744791	FA	AL	NOTEST	0	0	0	0	1	1	no	TCONS_00000999	ENSMUST00000199521	Gm20646	TCONS_00000999	ENSMUSG00000093436	ENSMUST00000199521	NA	predicted gene 20646 [Source:MGI Symbol;Acc:MGI:5313093]	1	42694925	42744791	1	B	42694925	42740968	42694925	660	tsl3	GENCODE basic	4	6	KNOWN	KNOWN	havana	havana	sense_overlapping	sense_overlapping	46.78	2	MGI transcript name	Gm20646-002	MGI Symbol	Gm20646
XLOC_000383	XLOC_000383	Pou3f3	1:42694924-42744791	FA	AL	NOTEST	0	0	0	0	1	1	no	TCONS_00001001	ENSMUST00000054883	Pou3f3	TCONS_00001001	ENSMUSG00000045515	ENSMUST00000054883	ENSMUSP00000052088	POU domain, class 3, transcription factor 3 [Source:MGI Symbol;Acc:MGI:102564]	1	42695768	42703176	1	B	42695768	42703176	42695768	7409	tslNA	GENCODE basic	3	3	KNOWN	KNOWN	ensembl_havana	ensembl_havana	protein_coding	protein_coding	51.14	1	MGI transcript name	Pou3f3-001	MGI Symbol	Pou3f3
XLOC_000384	XLOC_000384	Dalir	1:42750711-42752881	FA	AL	NOTEST	0	0	0	0	1	1	no	TCONS_00001002	ENSMUST00000188773	Dalir	TCONS_00001002	ENSMUSG00000099784	ENSMUST00000188773	NA	DNMT1 associated long intergenic non-coding RNA [Source:MGI Symbol;Acc:MGI:5579231]	1	42750712	42752881	1	B	42750712	42752881	42750712	2170	tslNA	GENCODE basic	1	1	KNOWN	KNOWN	havana	havana	lincRNA	lincRNA	41.15	1	MGI transcript name	Dalir-001	MGI Symbol	Dalir
XLOC_000385	XLOC_000385	Mrps9	1:42851232-42905683	FA	AL	OK	6.82045	5.56511	-0.293457	-0.944988	0.0554	0.373009	no	TCONS_00001003	ENSMUST00000057208	Mrps9	TCONS_00001003	ENSMUSG00000060679	ENSMUST00000057208	ENSMUSP00000056855	mitochondrial ribosomal protein S9 [Source:MGI Symbol;Acc:MGI:1916777]	1	42851233	42905683	1	B	42851233	42905682	42851233	1418	tsl1	GENCODE basic	12	14	KNOWN	KNOWN	ensembl_havana	ensembl_havana	protein_coding	protein_coding	41.57	7	MGI transcript name	Mrps9-002	MGI Symbol	Mrps9
XLOC_000386	XLOC_000386	Gpr45	1:42952871-43035456	FA	AL	NOTEST	0.00180151	0	#NAME?	0	1	1	no	TCONS_00001014	ENSMUST00000187998	Gpr45	TCONS_00001014	ENSMUSG00000041907	ENSMUST00000187998	NA	G protein-coupled receptor 45 [Source:MGI Symbol;Acc:MGI:2135882]	1	42952872	43035456	1	B	42953182	42953878	42953182	499	tsl5	NA	1	9	KNOWN	KNOWN	havana	ensembl_havana	processed_transcript	protein_coding	42.75	5	MGI transcript name	Gpr45-004	MGI Symbol	Gpr45
XLOC_000387	XLOC_000387	Gm24001	1:43036844-43036929	FA	AL	NOTEST	0	0	0	0	1	1	no	TCONS_00001020	ENSMUST00000158463	Gm24001	TCONS_00001020	ENSMUSG00000089088	ENSMUST00000158463	NA	predicted gene, 24001 [Source:MGI Symbol;Acc:MGI:5453778]	1	43036845	43036929	1	B	43036845	43036929	43036845	85	tslNA	GENCODE basic	1	1	KNOWN	KNOWN	ensembl	ensembl	miRNA	miRNA	20	1	MGI transcript name	Gm24001-201	MGI Symbol	Gm24001
XLOC_000388	XLOC_000388	Tgfbrap1	1:43047002-43098637	FA	AL	OK	3.71617	3.05881	-0.280847	-0.731737	0.14535	0.608239	no	TCONS_00001021	ENSMUST00000095014	Tgfbrap1	TCONS_00001021	ENSMUSG00000070939	ENSMUST00000095014	ENSMUSP00000092624	transforming growth factor, beta receptor associated protein 1 [Source:MGI Symbol;Acc:MGI:2447427]	1	43047200	43098637	-1	B	43047200	43098622	43098622	5607	tsl1	GENCODE basic	7	9	KNOWN	KNOWN	ensembl_havana	ensembl_havana	protein_coding	protein_coding	44.96	8	MGI transcript name	Tgfbrap1-001	MGI Symbol	Tgfbrap1
XLOC_000389	XLOC_000389	Gm28782	1:43047002-43098637	FA	AL	OK	0.396364	0.315731	-0.328132	-0.109346	0.84745	0.998565	no	TCONS_00001022	ENSMUST00000185980	Gm28782	TCONS_00001022	ENSMUSG00000100269	ENSMUST00000185980	NA	predicted gene 28782 [Source:MGI Symbol;Acc:MGI:5579488]	1	43056267	43057134	1	B	43056267	43057134	43056267	414	tsl3	GENCODE basic	1	1	KNOWN	KNOWN	havana	havana	antisense	antisense	43.78	1	MGI transcript name	Gm28782-001	MGI Symbol	Gm28782
XLOC_000390	XLOC_000390	Tgfbrap1	1:43047002-43098637	FA	AL	OK	1.23702	1.12871	-0.132201	-0.21194	0.6676	0.998565	no	TCONS_00001024	ENSMUST00000188598	Tgfbrap1	TCONS_00001024	ENSMUSG00000070939	ENSMUST00000188598	NA	transforming growth factor, beta receptor associated protein 1 [Source:MGI Symbol;Acc:MGI:2447427]	1	43047200	43098637	-1	B	43054708	43060933	43060933	3160	tsl1	NA	1	9	KNOWN	KNOWN	havana	ensembl_havana	retained_intron	protein_coding	44.96	8	MGI transcript name	Tgfbrap1-006	MGI Symbol	Tgfbrap1
XLOC_000391	XLOC_000391	Tgfbrap1	1:43047002-43098637	FA	AL	OK	1.01205	0.850411	-0.251045	-0.474151	0.339	0.856306	no	TCONS_00001025	ENSMUST00000187525	Tgfbrap1	TCONS_00001025	ENSMUSG00000070939	ENSMUST00000187525	NA	transforming growth factor, beta receptor associated protein 1 [Source:MGI Symbol;Acc:MGI:2447427]	1	43047200	43098637	-1	B	43074241	43092463	43092463	1795	tsl1	NA	1	9	KNOWN	KNOWN	havana	ensembl_havana	retained_intron	protein_coding	44.96	8	MGI transcript name	Tgfbrap1-005	MGI Symbol	Tgfbrap1
XLOC_000392	XLOC_000392	8430432A02Rik	1:43047002-43098637	FA	AL	NOTEST	0.109322	0.212974	0.962096	0	1	1	no	TCONS_00001026	ENSMUST00000039080	8430432A02Rik	TCONS_00001026	ENSMUSG00000041878	ENSMUST00000039080	NA	RIKEN cDNA 8430432A02 gene [Source:MGI Symbol;Acc:MGI:1918774]	1	43092588	43093835	1	B	43092588	43093835	43092588	1248	tslNA	GENCODE basic	3	3	KNOWN	KNOWN	ensembl_havana	ensembl_havana	antisense	antisense	48.56	1	MGI transcript name	8430432A02Rik-001	MGI Symbol	8430432A02Rik
XLOC_000393	XLOC_000393	AI597479	1:43098709-43116662	FA	AL	OK	0.582297	0.669249	0.200787	0.204041	0.6842	0.998565	no	TCONS_00001027	ENSMUST00000010434	AI597479	TCONS_00001027	ENSMUSG00000010290	ENSMUST00000010434	ENSMUSP00000010434	expressed sequence AI597479 [Source:MGI Symbol;Acc:MGI:2138299]	1	43098710	43115947	1	B	43098710	43115947	43098710	3458	tsl1	GENCODE basic	7	7	KNOWN	KNOWN	ensembl_havana	ensembl_havana	protein_coding	protein_coding	42.18	1	MGI transcript name	AI597479-001	MGI Symbol	AI597479
XLOC_000394	XLOC_000394	Gm8210	1:43123073-43196984	FA	AL	NOTEST	0	0	0	0	1	1	no	TCONS_00001028	ENSMUST00000178557	Gm8210	TCONS_00001028	ENSMUSG00000094497	ENSMUST00000178557	NA	predicted pseudogene 8210 [Source:MGI Symbol;Acc:MGI:3643593]	1	43189156	43189638	1	B	43189156	43189638	43189156	483	tslNA	GENCODE basic	1	1	KNOWN	KNOWN	ensembl_havana	ensembl_havana	processed_pseudogene	processed_pseudogene	56.94	1	MGI transcript name	Gm8210-001	MGI Symbol	Gm8210
XLOC_000395	XLOC_000395	Gm29610	1:43250155-43302925	FA	AL	NOTEST	0	0	0	0	1	1	no	TCONS_00001029	ENSMUST00000187749	Gm29610	TCONS_00001029	ENSMUSG00000099694	ENSMUST00000187749	NA	predicted gene 29610 [Source:MGI Symbol;Acc:MGI:5580316]	1	43270683	43271135	1	C1.1	43270683	43271135	43270683	453	tslNA	GENCODE basic	1	1	KNOWN	KNOWN	havana	havana	processed_pseudogene	processed_pseudogene	45.47	1	MGI transcript name	Gm29610-001	MGI Symbol	Gm29610
XLOC_000396	XLOC_000396	Gm29041	1:43409583-43409963	FA	AL	NOTEST	0	0	0	0	1	1	no	TCONS_00001030	ENSMUST00000189199	Gm29041	TCONS_00001030	ENSMUSG00000101923	ENSMUST00000189199	NA	predicted gene 29041 [Source:MGI Symbol;Acc:MGI:5579747]	1	43409584	43409963	1	C1.1	43409584	43409963	43409584	380	tslNA	GENCODE basic	1	1	KNOWN	KNOWN	havana	havana	processed_pseudogene	processed_pseudogene	46.58	1	MGI transcript name	Gm29041-001	MGI Symbol	Gm29041
XLOC_000397	XLOC_000397	Nck2	1:43444578-43570750	FA	AL	OK	0.644614	0.318681	-1.01632	-0.558591	0.23265	0.744422	no	TCONS_00001031	ENSMUST00000187435	Nck2	TCONS_00001031	ENSMUSG00000066877	ENSMUST00000187435	ENSMUSP00000140338	non-catalytic region of tyrosine kinase adaptor protein 2 [Source:MGI Symbol;Acc:MGI:1306821]	1	43444579	43570515	1	C1.1	43444579	43533632	43444579	372	tsl5	NA	6	11	KNOWN	KNOWN	havana	ensembl_havana	protein_coding	protein_coding	44.34	6	MGI transcript name	Nck2-007	MGI Symbol	Nck2
XLOC_000398	XLOC_000398	Gm37536	1:43444578-43570750	FA	AL	NOTEST	0	0	0	0	1	1	no	TCONS_00001037	ENSMUST00000194710	Gm37536	TCONS_00001037	ENSMUSG00000103422	ENSMUST00000194710	NA	predicted gene, 37536 [Source:MGI Symbol;Acc:MGI:5610764]	1	43488447	43490937	1	C1.1	43488447	43490937	43488447	2491	tslNA	GENCODE basic	1	1	KNOWN	KNOWN	havana	havana	TEC	TEC	44.52	1	MGI transcript name	Gm37536-001	MGI Symbol	Gm37536
XLOC_000399	XLOC_000399	Gm38228	1:43444578-43570750	FA	AL	NOTEST	0	0	0	0	1	1	no	TCONS_00001040	ENSMUST00000193169	Gm38228	TCONS_00001040	ENSMUSG00000103945	ENSMUST00000193169	NA	predicted gene, 38228 [Source:MGI Symbol;Acc:MGI:5611456]	1	43560273	43561565	1	C1.1	43560273	43561565	43560273	1293	tslNA	GENCODE basic	1	1	KNOWN	KNOWN	havana	havana	TEC	TEC	44.16	1	MGI transcript name	Gm38228-001	MGI Symbol	Gm38228
XLOC_000400	XLOC_000400	1500015O10Rik	1:43730601-43743895	FA	AL	NOTEST	0.0169903	0.0250809	0.561882	0	1	1	no	TCONS_00001041	ENSMUST00000027217	1500015O10Rik	TCONS_00001041	ENSMUSG00000026051	ENSMUST00000027217	ENSMUSP00000027217	RIKEN cDNA 1500015O10 gene [Source:MGI Symbol;Acc:MGI:1926146]	1	43730602	43742578	1	C1.1	43730602	43742578	43730602	902	tsl1	GENCODE basic	8	8	KNOWN	KNOWN	ensembl_havana	ensembl_havana	protein_coding	protein_coding	43.81	1	MGI transcript name	1500015O10Rik-001	MGI Symbol	1500015O10Rik
XLOC_000401	XLOC_000401	Gm29157	1:43730601-43743895	FA	AL	NOTEST	0.0254686	0.0982738	1.94809	0	1	1	no	TCONS_00001042	ENSMUST00000188753	Gm29157	TCONS_00001042	ENSMUSG00000100635	ENSMUST00000188753	NA	predicted gene 29157 [Source:MGI Symbol;Acc:MGI:5579863]	1	43742915	43743526	1	C1.1	43742915	43743526	43742915	612	tslNA	GENCODE basic	1	1	KNOWN	KNOWN	havana	havana	lincRNA	lincRNA	38.56	1	MGI transcript name	Gm29157-001	MGI Symbol	Gm29157
XLOC_000402	XLOC_000402	Uxs1	1:43744192-43827800	FA	AL	OK	0.60257	0.809139	0.42526	0.83385	0.0953	0.493053	no	TCONS_00001043	ENSMUST00000126008	Uxs1	TCONS_00001043	ENSMUSG00000057363	ENSMUST00000126008	ENSMUSP00000119939	UDP-glucuronate decarboxylase 1 [Source:MGI Symbol;Acc:MGI:1915133]	1	43746966	43827800	-1	C1.1	43746966	43827800	43827800	4620	tsl1	GENCODE basic	7	12	KNOWN	KNOWN	ensembl_havana	ensembl_havana	protein_coding	protein_coding	43.18	8	MGI transcript name	Uxs1-001	MGI Symbol	Uxs1
XLOC_000403	XLOC_000403	Gm16103	1:43744192-43827800	FA	AL	NOTEST	0.0925528	0.16884	0.867306	0	1	1	no	TCONS_00001044	ENSMUST00000163003	Gm16103	TCONS_00001044	ENSMUSG00000090243	ENSMUST00000163003	NA	predicted gene 16103 [Source:MGI Symbol;Acc:MGI:3802086]	1	43785910	43787188	1	C1.1	43785910	43787188	43785910	1279	tslNA	GENCODE basic	1	1	KNOWN	KNOWN	havana	havana	processed_pseudogene	processed_pseudogene	52.93	1	MGI transcript name	Gm16103-001	MGI Symbol	Gm16103
XLOC_000404	XLOC_000404	Gm19587	1:43887996-43888605	FA	AL	NOTEST	0	0	0	0	1	1	no	TCONS_00001045	ENSMUST00000191395	Gm19587	TCONS_00001045	ENSMUSG00000100701	ENSMUST00000191395	NA	predicted gene, 19587 [Source:MGI Symbol;Acc:MGI:5011772]	1	43888051	43888595	1	C1.1	43888051	43888595	43888051	545	tslNA	GENCODE basic	1	1	KNOWN	KNOWN	havana	havana	processed_pseudogene	processed_pseudogene	51.19	1	MGI transcript name	Gm19587-001	MGI Symbol	Gm19587
XLOC_000405	XLOC_000405	Gm8241	1:43898293-43899109	FA	AL	NOTEST	0	0	0	0	1	1	no	TCONS_00001046	ENSMUST00000189286	Gm8241	TCONS_00001046	ENSMUSG00000101395	ENSMUST00000189286	NA	predicted gene 8241 [Source:MGI Symbol;Acc:MGI:3647219]	1	43898294	43899109	1	C1.1	43898294	43899109	43898294	816	tslNA	GENCODE basic	1	1	KNOWN	KNOWN	havana	havana	processed_pseudogene	processed_pseudogene	48.28	1	MGI transcript name	Gm8241-001	MGI Symbol	Gm8241
XLOC_000406	XLOC_000406	Gm26352	1:43902927-43903052	FA	AL	NOTEST	0	0	0	0	1	1	no	TCONS_00001047	ENSMUST00000158223	Gm26352	TCONS_00001047	ENSMUSG00000088848	ENSMUST00000158223	NA	predicted gene, 26352 [Source:MGI Symbol;Acc:MGI:5456129]	1	43902928	43903052	1	C1.1	43902928	43903052	43902928	125	tslNA	GENCODE basic	1	1	KNOWN	KNOWN	ensembl	ensembl	snoRNA	snoRNA	39.2	1	MGI transcript name	Gm26352-201	MGI Symbol	Gm26352
XLOC_000407	XLOC_000407	-	1:43929611-43930424	FA	AL	NOTEST	0.0995695	0.257975	1.37345	0	1	1	no	TCONS_00001048	-	-	TCONS_00001048	NA	NA	NA	NA	NA	NA	NA	NA	NA	NA	NA	NA	NA	NA	NA	NA	NA	NA	NA	NA	NA	NA	NA	NA	NA	NA	NA	NA	NA
XLOC_000408	XLOC_000408	-	1:43932600-43933198	FA	AL	OK	1.15794	1.28046	0.145104	0.122968	0.80385	0.998565	no	TCONS_00001049	-	-	TCONS_00001049	NA	NA	NA	NA	NA	NA	NA	NA	NA	NA	NA	NA	NA	NA	NA	NA	NA	NA	NA	NA	NA	NA	NA	NA	NA	NA	NA	NA	NA
XLOC_000409	XLOC_000409	Tpp2	1:43933646-44003000	FA	AL	OK	11.094	12.714	0.196635	0.523964	0.2817	0.802704	no	TCONS_00001050	ENSMUST00000185579	Tpp2	TCONS_00001050	ENSMUSG00000041763	ENSMUST00000185579	NA	tripeptidyl peptidase II [Source:MGI Symbol;Acc:MGI:102724]	1	43933647	44003000	1	C1.1	43933647	43949405	43933647	450	tsl3	NA	6	14	KNOWN	KNOWN	havana	ensembl_havana	processed_transcript	protein_coding	36.82	10	MGI transcript name	Tpp2-009	MGI Symbol	Tpp2
XLOC_000410	XLOC_000410	-	1:44080681-44081555	FA	AL	NOTEST	0.0323486	0.0338643	0.0660629	0	1	1	no	TCONS_00001073	-	-	TCONS_00001073	NA	NA	NA	NA	NA	NA	NA	NA	NA	NA	NA	NA	NA	NA	NA	NA	NA	NA	NA	NA	NA	NA	NA	NA	NA	NA	NA	NA	NA
XLOC_000411	XLOC_000411	Bivm	1:44086612-44144770	FA	AL	OK	1.59832	1.88296	0.236446	0.334484	0.39765	0.902542	no	TCONS_00001074	ENSMUST00000035991	Bivm	TCONS_00001074	ENSMUSG00000041684	ENSMUST00000035991	ENSMUSP00000041964	basic, immunoglobulin-like variable motif containing [Source:MGI Symbol;Acc:MGI:2179809]	1	44118957	44144770	1	C1.1	44119162	44144510	44119162	3313	tsl1	GENCODE basic	7	11	KNOWN	KNOWN	ensembl_havana	ensembl_havana	protein_coding	protein_coding	41.12	6	MGI transcript name	Bivm-002	MGI Symbol	Bivm
XLOC_000412	XLOC_000412	Ercc5	1:44147743-44181260	FA	AL	OK	3.57553	3.3906	-0.0766153	-0.103253	0.8353	0.998565	no	TCONS_00001084	ENSMUST00000188376	Ercc5	TCONS_00001084	ENSMUSG00000026048	ENSMUST00000188376	NA	excision repair cross-complementing rodent repair deficiency, complementation group 5 [Source:MGI Symbol;Acc:MGI:103582]	1	44147744	44181260	1	C1.1	44147744	44149522	44147744	1779	tslNA	NA	1	16	KNOWN	KNOWN	havana	ensembl_havana	retained_intron	protein_coding	40.53	7	MGI transcript name	Ercc5-007	MGI Symbol	Ercc5
XLOC_000413	XLOC_000413	Gm15833	1:44204069-44218961	FA	AL	NOTEST	0	0	0	0	1	1	no	TCONS_00001094	ENSMUST00000161563	Gm15833	TCONS_00001094	ENSMUSG00000089703	ENSMUST00000161563	NA	predicted gene 15833 [Source:MGI Symbol;Acc:MGI:3801794]	1	44212162	44213118	1	C1.1	44212162	44213118	44212162	957	tslNA	GENCODE basic	1	1	KNOWN	KNOWN	havana	havana	processed_pseudogene	processed_pseudogene	49.01	1	MGI transcript name	Gm15833-001	MGI Symbol	Gm15833
XLOC_000414	XLOC_000414	Gm28893	1:44392808-44394447	FA	AL	NOTEST	0	0	0	0	1	1	no	TCONS_00001095	ENSMUST00000190951	Gm28893	TCONS_00001095	ENSMUSG00000100769	ENSMUST00000190951	NA	predicted gene 28893 [Source:MGI Symbol;Acc:MGI:5579599]	1	44392809	44394447	1	C1.1	44392809	44394447	44392809	1108	tsl1	GENCODE basic	1	1	KNOWN	KNOWN	havana	havana	processed_transcript	processed_transcript	43.69	1	MGI transcript name	Gm28893-001	MGI Symbol	Gm28893
XLOC_000415	XLOC_000415	Gulp1	1:44551510-44796838	FA	AL	NOTEST	0.294832	0.287737	-0.0351377	0	1	1	no	TCONS_00001096	ENSMUST00000074525	Gulp1	TCONS_00001096	ENSMUSG00000056870	ENSMUST00000074525	ENSMUSP00000074115	GULP, engulfment adaptor PTB domain containing 1 [Source:MGI Symbol;Acc:MGI:1920407]	1	44551511	44796838	1	C1.1	44551511	44796838	44551511	3138	tsl1	GENCODE basic	9	9	KNOWN	KNOWN	ensembl_havana	ensembl_havana	protein_coding	protein_coding	37.9	6	MGI transcript name	Gulp1-001	MGI Symbol	Gulp1
XLOC_000416	XLOC_000416	Gm37626	1:44551510-44796838	FA	AL	NOTEST	0	0	0	0	1	1	no	TCONS_00001102	ENSMUST00000194332	Gm37626	TCONS_00001102	ENSMUSG00000102319	ENSMUST00000194332	NA	predicted gene, 37626 [Source:MGI Symbol;Acc:MGI:5610854]	1	44560885	44565447	1	C1.1	44560885	44565447	44560885	4563	tslNA	GENCODE basic	1	1	KNOWN	KNOWN	havana	havana	TEC	TEC	34.65	1	MGI transcript name	Gm37626-001	MGI Symbol	Gm37626
XLOC_000417	XLOC_000417	Gm16102	1:44551510-44796838	FA	AL	NOTEST	0	0	0	0	1	1	no	TCONS_00001103	ENSMUST00000160955	Gm16102	TCONS_00001103	ENSMUSG00000089877	ENSMUST00000160955	NA	predicted gene 16102 [Source:MGI Symbol;Acc:MGI:3802041]	1	44644279	44644698	1	C1.1	44644279	44644698	44644279	420	tslNA	GENCODE basic	1	1	KNOWN	KNOWN	havana	havana	processed_pseudogene	processed_pseudogene	47.14	1	MGI transcript name	Gm16102-001	MGI Symbol	Gm16102
XLOC_000418	XLOC_000418	Gm38110	1:44551510-44796838	FA	AL	NOTEST	0	0	0	0	1	1	no	TCONS_00001105	ENSMUST00000194594	Gm38110	TCONS_00001105	ENSMUSG00000103071	ENSMUST00000194594	NA	predicted gene, 38110 [Source:MGI Symbol;Acc:MGI:5611338]	1	44756942	44758492	1	C1.1	44756942	44758492	44756942	1551	tslNA	GENCODE basic	1	1	KNOWN	KNOWN	havana	havana	TEC	TEC	45.58	1	MGI transcript name	Gm38110-001	MGI Symbol	Gm38110
XLOC_000419	XLOC_000419	Gm3489	1:44839170-44839698	FA	AL	NOTEST	0	0	0	0	1	1	no	TCONS_00001106	ENSMUST00000190083	Gm3489	TCONS_00001106	ENSMUSG00000100434	ENSMUST00000190083	NA	predicted gene 3489 [Source:MGI Symbol;Acc:MGI:3781666]	1	44839171	44839698	1	C1.1	44839171	44839698	44839171	528	tslNA	GENCODE basic	1	1	KNOWN	KNOWN	havana	havana	processed_pseudogene	processed_pseudogene	37.5	1	MGI transcript name	Gm3489-001	MGI Symbol	Gm3489
XLOC_000420	XLOC_000420	Gm5268	1:45178066-45179006	FA	AL	NOTEST	0	0	0	0	1	1	no	TCONS_00001107	ENSMUST00000189212	Gm5268	TCONS_00001107	ENSMUSG00000101937	ENSMUST00000189212	NA	predicted gene 5268 [Source:MGI Symbol;Acc:MGI:3646790]	1	45178067	45179006	1	C1.1	45178067	45179006	45178067	940	tslNA	GENCODE basic	1	1	KNOWN	KNOWN	havana	havana	processed_pseudogene	processed_pseudogene	37.45	1	MGI transcript name	Gm5268-001	MGI Symbol	Gm5268
XLOC_000421	XLOC_000421	Col3a1	1:45311537-45349706	FA	AL	OK	3.58897	7.91487	1.141	1.78744	0.00035	0.00850846	yes	TCONS_00001108	ENSMUST00000129611	Col3a1	TCONS_00001108	ENSMUSG00000026043	ENSMUST00000129611	NA	collagen, type III, alpha 1 [Source:MGI Symbol;Acc:MGI:88453]	1	45311538	45349706	1	C1.1	45311538	45325018	45311538	3159	tsl2	NA	1	18	KNOWN	KNOWN	havana	ensembl_havana	retained_intron	protein_coding	35.86	7	MGI transcript name	Col3a1-002	MGI Symbol	Col3a1
XLOC_000422	XLOC_000422	Col5a2	1:45374320-45503282	FA	AL	OK	0.464097	0.438773	-0.0809528	-0.0331289	0.9506	0.998565	no	TCONS_00001134	ENSMUST00000086430	Col5a2	TCONS_00001134	ENSMUSG00000026042	ENSMUST00000086430	ENSMUSP00000083620	collagen, type V, alpha 2 [Source:MGI Symbol;Acc:MGI:88458]	1	45374321	45503282	-1	C1.1	45374321	45503282	45503282	6625	tsl1	GENCODE basic	4	16	KNOWN	KNOWN	ensembl_havana	ensembl_havana	protein_coding	protein_coding	36.19	4	MGI transcript name	Col5a2-001	MGI Symbol	Col5a2
XLOC_000423	XLOC_000423	Gm8304	1:45602025-45602753	FA	AL	NOTEST	0	0	0	0	1	1	no	TCONS_00001135	ENSMUST00000185744	Gm8304	TCONS_00001135	ENSMUSG00000100894	ENSMUST00000185744	NA	predicted gene 8304 [Source:MGI Symbol;Acc:MGI:3646945]	1	45602026	45602753	1	C1.1	45602026	45602753	45602026	584	tslNA	GENCODE basic	1	1	KNOWN	KNOWN	havana	havana	processed_pseudogene	processed_pseudogene	47.66	1	MGI transcript name	Gm8304-001	MGI Symbol	Gm8304
XLOC_000424	XLOC_000424	-	1:45689037-45689828	FA	AL	NOTEST	0.0188882	0.248751	3.71915	0	1	1	no	TCONS_00001136	-	-	TCONS_00001136	NA	NA	NA	NA	NA	NA	NA	NA	NA	NA	NA	NA	NA	NA	NA	NA	NA	NA	NA	NA	NA	NA	NA	NA	NA	NA	NA	NA	NA
XLOC_000425	XLOC_000425	-	1:45714233-45715329	FA	AL	NOTEST	0	0.344414	Inf	0	1	1	no	TCONS_00001137	-	-	TCONS_00001137	NA	NA	NA	NA	NA	NA	NA	NA	NA	NA	NA	NA	NA	NA	NA	NA	NA	NA	NA	NA	NA	NA	NA	NA	NA	NA	NA	NA	NA
XLOC_000426	XLOC_000426	-	1:45715743-45716516	FA	AL	NOTEST	0.080979	0.26957	1.73504	0	1	1	no	TCONS_00001138	-	-	TCONS_00001138	NA	NA	NA	NA	NA	NA	NA	NA	NA	NA	NA	NA	NA	NA	NA	NA	NA	NA	NA	NA	NA	NA	NA	NA	NA	NA	NA	NA	NA
XLOC_000427	XLOC_000427	-	1:45722784-45723652	FA	AL	NOTEST	0	0.420218	Inf	0	1	1	no	TCONS_00001139	-	-	TCONS_00001139	NA	NA	NA	NA	NA	NA	NA	NA	NA	NA	NA	NA	NA	NA	NA	NA	NA	NA	NA	NA	NA	NA	NA	NA	NA	NA	NA	NA	NA
XLOC_000428	XLOC_000428	-	1:45724601-45725429	FA	AL	NOTEST	0.0124256	0.127264	3.35644	0	1	1	no	TCONS_00001140	-	-	TCONS_00001140	NA	NA	NA	NA	NA	NA	NA	NA	NA	NA	NA	NA	NA	NA	NA	NA	NA	NA	NA	NA	NA	NA	NA	NA	NA	NA	NA	NA	NA
XLOC_000429	XLOC_000429	-	1:45726536-45727025	FA	AL	NOTEST	0.0987054	0.429091	2.12008	0	1	1	no	TCONS_00001141	-	-	TCONS_00001141	NA	NA	NA	NA	NA	NA	NA	NA	NA	NA	NA	NA	NA	NA	NA	NA	NA	NA	NA	NA	NA	NA	NA	NA	NA	NA	NA	NA	NA
XLOC_000430	XLOC_000430	-	1:45727127-45730771	FA	AL	NOTEST	0.0157018	0.242073	3.94644	0	1	1	no	TCONS_00001142	-	-	TCONS_00001142	NA	NA	NA	NA	NA	NA	NA	NA	NA	NA	NA	NA	NA	NA	NA	NA	NA	NA	NA	NA	NA	NA	NA	NA	NA	NA	NA	NA	NA
XLOC_000431	XLOC_000431	-	1:45731202-45734623	FA	AL	NOTEST	0	0.238071	Inf	0	1	1	no	TCONS_00001143	-	-	TCONS_00001143	NA	NA	NA	NA	NA	NA	NA	NA	NA	NA	NA	NA	NA	NA	NA	NA	NA	NA	NA	NA	NA	NA	NA	NA	NA	NA	NA	NA	NA
XLOC_000432	XLOC_000432	Gm23974	1:45746894-45747025	FA	AL	NOTEST	0	0	0	0	1	1	no	TCONS_00001144	ENSMUST00000083321	Gm23974	TCONS_00001144	ENSMUSG00000065255	ENSMUST00000083321	NA	predicted gene, 23974 [Source:MGI Symbol;Acc:MGI:5453751]	1	45746895	45747025	1	C1.1	45746895	45747025	45746895	131	tslNA	GENCODE basic	1	1	KNOWN	KNOWN	ensembl	ensembl	snoRNA	snoRNA	55.73	1	MGI transcript name	Gm23974-201	MGI Symbol	Gm23974
XLOC_000433	XLOC_000433	Gm8307	1:45768336-45769486	FA	AL	NOTEST	0	0	0	0	1	1	no	TCONS_00001145	ENSMUST00000187682	Gm8307	TCONS_00001145	ENSMUSG00000100843	ENSMUST00000187682	NA	predicted gene 8307 [Source:MGI Symbol;Acc:MGI:3646941]	1	45768337	45769486	1	C1.1	45768337	45769486	45768337	1150	tslNA	GENCODE basic	1	1	KNOWN	KNOWN	havana	havana	processed_pseudogene	processed_pseudogene	50.09	1	MGI transcript name	Gm8307-001	MGI Symbol	Gm8307
XLOC_000434	XLOC_000434	Gm23984	1:45772961-45773164	FA	AL	NOTEST	0	0	0	0	1	1	no	TCONS_00001146	ENSMUST00000157139	Gm23984	TCONS_00001146	ENSMUSG00000087764	ENSMUST00000157139	NA	predicted gene, 23984 [Source:MGI Symbol;Acc:MGI:5453761]	1	45772962	45773164	1	C1.1	45772962	45773164	45772962	203	tslNA	GENCODE basic	1	1	KNOWN	KNOWN	ensembl	ensembl	ribozyme	ribozyme	55.67	1	MGI transcript name	Gm23984-201	MGI Symbol	Gm23984
XLOC_000435	XLOC_000435	Wdr75	1:45795165-45823619	FA	AL	OK	3.9513	4.67523	0.242709	0.538443	0.2363	0.748336	no	TCONS_00001147	ENSMUST00000027139	Wdr75	TCONS_00001147	ENSMUSG00000025995	ENSMUST00000027139	ENSMUSP00000027139	WD repeat domain 75 [Source:MGI Symbol;Acc:MGI:1920924]	1	45795166	45823619	1	C1.1	45795166	45823619	45795166	2953	tsl1	GENCODE basic	14	16	KNOWN	KNOWN	ensembl_havana	ensembl_havana	protein_coding	protein_coding	39.5	9	MGI transcript name	Wdr75-001	MGI Symbol	Wdr75
XLOC_000436	XLOC_000436	-	1:45902288-45903078	FA	AL	OK	0.531895	0.405176	-0.392593	-0.290956	0.6095	0.992986	no	TCONS_00001162	-	-	TCONS_00001162	NA	NA	NA	NA	NA	NA	NA	NA	NA	NA	NA	NA	NA	NA	NA	NA	NA	NA	NA	NA	NA	NA	NA	NA	NA	NA	NA	NA	NA
XLOC_000437	XLOC_000437	-	1:45903781-45904888	FA	AL	OK	0.199621	0.677325	1.76258	1.54241	0.02075	0.203372	no	TCONS_00001163	-	-	TCONS_00001163	NA	NA	NA	NA	NA	NA	NA	NA	NA	NA	NA	NA	NA	NA	NA	NA	NA	NA	NA	NA	NA	NA	NA	NA	NA	NA	NA	NA	NA
XLOC_000438	XLOC_000438	Gm18303,Slc40a1	1:45905053-45927960	FA	AL	OK	13.2961	11.176	-0.2506	-0.940227	0.0593	0.387531	no	TCONS_00001164	ENSMUST00000190055	Gm18303	TCONS_00001164	ENSMUSG00000099381	ENSMUST00000190055	NA	predicted gene, 18303 [Source:MGI Symbol;Acc:MGI:5010488]	1	45905623	45906798	1	C1.1	45905623	45906798	45905623	1176	tslNA	GENCODE basic	1	1	KNOWN	KNOWN	havana	havana	processed_pseudogene	processed_pseudogene	43.96	1	MGI transcript name	Gm18303-001	MGI Symbol	Gm18303
XLOC_000439	XLOC_000439	Gm9496	1:45971181-45976975	FA	AL	NOTEST	0	0	0	0	1	1	no	TCONS_00001167	ENSMUST00000191295	Gm9496	TCONS_00001167	ENSMUSG00000099946	ENSMUST00000191295	NA	predicted gene 9496 [Source:MGI Symbol;Acc:MGI:3779906]	1	45971182	45976975	1	C1.1	45971182	45976975	45971182	1601	tslNA	GENCODE basic	1	1	KNOWN	KNOWN	havana	havana	processed_pseudogene	processed_pseudogene	40.44	1	MGI transcript name	Gm9496-001	MGI Symbol	Gm9496
XLOC_000440	XLOC_000440	Rpl23a-ps1	1:45981547-45982012	FA	AL	NOTEST	0	0	0	0	1	1	no	TCONS_00001168	ENSMUST00000085632	Rpl23a-ps1	TCONS_00001168	ENSMUSG00000070896	ENSMUST00000085632	NA	ribosomal protein 23A, pseudogene 1 [Source:MGI Symbol;Acc:MGI:3646201]	1	45981548	45982012	1	C1.1	45981548	45982012	45981548	465	tslNA	GENCODE basic	3	2	KNOWN	KNOWN	ensembl_havana	ensembl_havana	processed_pseudogene	processed_pseudogene	48.82	1	MGI transcript name	Rpl23a-ps1-001	MGI Symbol	Rpl23a-ps1
XLOC_000441	XLOC_000441	Gm18849	1:46056309-46058986	FA	AL	NOTEST	0	0	0	0	1	1	no	TCONS_00001169	ENSMUST00000189861	Gm18849	TCONS_00001169	ENSMUSG00000099432	ENSMUST00000189861	NA	predicted gene, 18849 [Source:MGI Symbol;Acc:MGI:5011034]	1	46056310	46058986	1	C1.1	46056310	46058986	46056310	560	tslNA	GENCODE basic	1	1	KNOWN	KNOWN	havana	havana	unprocessed_pseudogene	unprocessed_pseudogene	36.42	1	MGI transcript name	Gm18849-001	MGI Symbol	Gm18849
XLOC_000442	XLOC_000442	Dnah7b	1:46066314-46373546	FA	AL	NOTEST	0.027221	0.0215133	-0.339489	0	1	1	no	TCONS_00001170	ENSMUST00000188209	Dnah7b	TCONS_00001170	ENSMUSG00000041144	ENSMUST00000188209	NA	dynein, axonemal, heavy chain 7B [Source:MGI Symbol;Acc:MGI:2684953]	1	46066315	46373546	1	C1.1	46066315	46067380	46066315	631	tsl3	NA	1	10	KNOWN	KNOWN	havana	ensembl_havana	retained_intron	protein_coding	39.6	6	MGI transcript name	Dnah7b-005	MGI Symbol	Dnah7b
XLOC_000443	XLOC_000443	n-R5s211	1:46374196-46374315	FA	AL	NOTEST	0	0	0	0	1	1	no	TCONS_00001177	ENSMUST00000093689	n-R5s211	TCONS_00001177	ENSMUSG00000096047	ENSMUST00000093689	NA	nuclear encoded rRNA 5S 211 [Source:MGI Symbol;Acc:MGI:4422076]	1	46374197	46374315	1	C1.1	46374197	46374315	46374197	119	tslNA	GENCODE basic	1	1	KNOWN	KNOWN	ensembl	ensembl	rRNA	rRNA	55.46	1	MGI transcript name	n-R5s211-201	MGI Symbol	n-R5s211
XLOC_000444	XLOC_000444	Gm8326	1:46414501-46416932	FA	AL	NOTEST	0	0	0	0	1	1	no	TCONS_00001178	ENSMUST00000188705	Gm8326	TCONS_00001178	ENSMUSG00000101262	ENSMUST00000188705	NA	predicted gene 8326 [Source:MGI Symbol;Acc:MGI:3644839]	1	46414502	46416932	1	C1.1	46414502	46416932	46414502	1953	tslNA	GENCODE basic	1	1	KNOWN	KNOWN	havana	havana	processed_pseudogene	processed_pseudogene	47.92	1	MGI transcript name	Gm8326-001	MGI Symbol	Gm8326
XLOC_000445	XLOC_000445	Dnah7c	1:46425591-46892852	FA	AL	OK	0.165219	0.380964	1.20527	0.895577	0.00265	0.0437824	yes	TCONS_00001179	ENSMUST00000189749	Dnah7c	TCONS_00001179	ENSMUSG00000101337	ENSMUST00000189749	ENSMUSP00000140430	dynein, axonemal, heavy chain 7C [Source:MGI Symbol;Acc:MGI:3639762]	1	46425592	46807476	1	C1.1	46425592	46807476	46425592	12207	tsl5	GENCODE basic	6	6	KNOWN	KNOWN	havana	ensembl_havana	protein_coding	protein_coding	39.66	5	MGI transcript name	Dnah7c-001	MGI Symbol	Dnah7c
XLOC_000446	XLOC_000446	Gm28825	1:47067787-47068025	FA	AL	NOTEST	0	0	0	0	1	1	no	TCONS_00001186	ENSMUST00000186233	Gm28825	TCONS_00001186	ENSMUSG00000101921	ENSMUST00000186233	NA	predicted gene 28825 [Source:MGI Symbol;Acc:MGI:5579531]	1	47067788	47068025	1	C1.1	47067788	47068025	47067788	238	tslNA	GENCODE basic	1	1	KNOWN	KNOWN	havana	havana	processed_pseudogene	processed_pseudogene	47.9	1	MGI transcript name	Gm28825-001	MGI Symbol	Gm28825
XLOC_000447	XLOC_000447	Gm28826	1:47153460-47189071	FA	AL	NOTEST	0	0	0	0	1	1	no	TCONS_00001187	ENSMUST00000190006	Gm28826	TCONS_00001187	ENSMUSG00000101447	ENSMUST00000190006	NA	predicted gene 28826 [Source:MGI Symbol;Acc:MGI:5579532]	1	47153461	47189071	1	C1.1	47153461	47189071	47153461	488	tsl2	GENCODE basic	1	1	KNOWN	KNOWN	havana	havana	lincRNA	lincRNA	38.59	1	MGI transcript name	Gm28826-001	MGI Symbol	Gm28826
XLOC_000448	XLOC_000448	Gm18117	1:47478867-47480198	FA	AL	NOTEST	0	0	0	0	1	1	no	TCONS_00001188	ENSMUST00000187720	Gm18117	TCONS_00001188	ENSMUSG00000100530	ENSMUST00000187720	NA	predicted gene, 18117 [Source:MGI Symbol;Acc:MGI:5010302]	1	47478868	47480198	1	C1.1	47478868	47480198	47478868	742	tslNA	GENCODE basic	1	1	KNOWN	KNOWN	havana	havana	processed_pseudogene	processed_pseudogene	41.7	1	MGI transcript name	Gm18117-001	MGI Symbol	Gm18117
XLOC_000449	XLOC_000449	Gm37196	1:47605995-47606901	FA	AL	NOTEST	0	0	0	0	1	1	no	TCONS_00001189	ENSMUST00000194762	Gm37196	TCONS_00001189	ENSMUSG00000104067	ENSMUST00000194762	NA	predicted gene, 37196 [Source:MGI Symbol;Acc:MGI:5610424]	1	47605996	47606901	1	C1.1	47605996	47606901	47605996	906	tslNA	GENCODE basic	1	1	KNOWN	KNOWN	havana	havana	TEC	TEC	41.61	1	MGI transcript name	Gm37196-001	MGI Symbol	Gm37196
XLOC_000450	XLOC_000450	Gm8337	1:47657692-47659630	FA	AL	NOTEST	0	0	0	0	1	1	no	TCONS_00001190	ENSMUST00000187358	Gm8337	TCONS_00001190	ENSMUSG00000100033	ENSMUST00000187358	NA	predicted gene 8337 [Source:MGI Symbol;Acc:MGI:3644012]	1	47657693	47659630	1	C1.1	47657693	47659630	47657693	1938	tslNA	GENCODE basic	1	1	KNOWN	KNOWN	havana	havana	processed_pseudogene	processed_pseudogene	46.54	1	MGI transcript name	Gm8337-001	MGI Symbol	Gm8337
XLOC_000451	XLOC_000451	Gm28830	1:48527638-48527851	FA	AL	NOTEST	0	0	0	0	1	1	no	TCONS_00001191	ENSMUST00000188192	Gm28830	TCONS_00001191	ENSMUSG00000100866	ENSMUST00000188192	NA	predicted gene 28830 [Source:MGI Symbol;Acc:MGI:5579536]	1	48527639	48527851	1	C1.1	48527639	48527851	48527639	213	tslNA	GENCODE basic	1	1	KNOWN	KNOWN	havana	havana	processed_pseudogene	processed_pseudogene	44.6	1	MGI transcript name	Gm28830-001	MGI Symbol	Gm28830
XLOC_000452	XLOC_000452	Gm19124	1:48783662-48784593	FA	AL	NOTEST	0	0	0	0	1	1	no	TCONS_00001192	ENSMUST00000191041	Gm19124	TCONS_00001192	ENSMUSG00000099376	ENSMUST00000191041	NA	predicted gene, 19124 [Source:MGI Symbol;Acc:MGI:5011309]	1	48783663	48784593	1	C1.1	48783663	48784593	48783663	832	tslNA	GENCODE basic	1	1	KNOWN	KNOWN	havana	havana	processed_pseudogene	processed_pseudogene	40.06	1	MGI transcript name	Gm19124-001	MGI Symbol	Gm19124
XLOC_000453	XLOC_000453	Gm8357	1:48881712-48882723	FA	AL	NOTEST	0	0	0	0	1	1	no	TCONS_00001193	ENSMUST00000181115	Gm8357	TCONS_00001193	ENSMUSG00000097883	ENSMUST00000181115	NA	predicted gene 8357 [Source:MGI Symbol;Acc:MGI:3645186]	1	48881713	48882723	1	C1.1	48881713	48882723	48881713	1011	tslNA	GENCODE basic	1	1	KNOWN	KNOWN	havana	havana	processed_pseudogene	processed_pseudogene	49.46	1	MGI transcript name	Gm8357-001	MGI Symbol	Gm8357
XLOC_000454	XLOC_000454	Gm22693	1:49095443-49095885	FA	AL	NOTEST	0	0	0	0	1	1	no	TCONS_00001194	ENSMUST00000175049	Gm22693	TCONS_00001194	ENSMUSG00000092790	ENSMUST00000175049	NA	predicted gene, 22693 [Source:MGI Symbol;Acc:MGI:5452470]	1	49095444	49095885	1	C1.1	49095444	49095885	49095444	442	tslNA	GENCODE basic	1	1	KNOWN	KNOWN	ensembl	ensembl	miRNA	miRNA	25.57	1	MGI transcript name	Gm22693-201	MGI Symbol	Gm22693
XLOC_000455	XLOC_000455	Gm8367	1:49236251-49237244	FA	AL	NOTEST	0	0	0	0	1	1	no	TCONS_00001195	ENSMUST00000186145	Gm8367	TCONS_00001195	ENSMUSG00000099454	ENSMUST00000186145	NA	predicted gene 8367 [Source:MGI Symbol;Acc:MGI:3645196]	1	49236252	49237244	1	C1.1	49236252	49237244	49236252	887	tslNA	GENCODE basic	1	1	KNOWN	KNOWN	havana	havana	processed_pseudogene	processed_pseudogene	40.18	1	MGI transcript name	Gm8367-001	MGI Symbol	Gm8367
XLOC_000456	XLOC_000456	C230029F24Rik	1:49244615-49340443	FA	AL	NOTEST	0	0	0	0	1	1	no	TCONS_00001196	ENSMUST00000056879	C230029F24Rik	TCONS_00001196	ENSMUSG00000051616	ENSMUST00000056879	NA	RIKEN cDNA C230029F24 gene [Source:MGI Symbol;Acc:MGI:3045370]	1	49244616	49340443	1	C1.1	49244616	49338246	49244616	528	tsl1	NA	8	14	KNOWN	KNOWN	ensembl	ensembl_havana	lincRNA	lincRNA	37.86	2	MGI transcript name	C230029F24Rik-201	MGI Symbol	C230029F24Rik
XLOC_000457	XLOC_000457	Gm3605	1:49498552-49498992	FA	AL	NOTEST	0	0	0	0	1	1	no	TCONS_00001198	ENSMUST00000185858	Gm3605	TCONS_00001198	ENSMUSG00000099577	ENSMUST00000185858	NA	predicted gene 3605 [Source:MGI Symbol;Acc:MGI:3781782]	1	49498553	49498992	1	C1.1	49498553	49498992	49498553	440	tslNA	GENCODE basic	1	1	KNOWN	KNOWN	havana	havana	processed_pseudogene	processed_pseudogene	43.41	1	MGI transcript name	Gm3605-001	MGI Symbol	Gm3605
XLOC_000458	XLOC_000458	Gm8384	1:50056781-50058490	FA	AL	NOTEST	0	0	0	0	1	1	no	TCONS_00001199	ENSMUST00000190905	Gm8384	TCONS_00001199	ENSMUSG00000101760	ENSMUST00000190905	NA	predicted gene 8384 [Source:MGI Symbol;Acc:MGI:3648814]	1	50056782	50058490	1	C1.1	50056782	50058490	50056782	704	tslNA	GENCODE basic	1	1	KNOWN	KNOWN	havana	havana	processed_pseudogene	processed_pseudogene	45.52	1	MGI transcript name	Gm8384-001	MGI Symbol	Gm8384
XLOC_000459	XLOC_000459	4933411E06Rik	1:50107469-50108962	FA	AL	NOTEST	0	0	0	0	1	1	no	TCONS_00001200	ENSMUST00000186016	4933411E06Rik	TCONS_00001200	ENSMUSG00000099608	ENSMUST00000186016	NA	RIKEN cDNA 4933411E06 gene [Source:MGI Symbol;Acc:MGI:1918431]	1	50107470	50108962	1	C1.1	50107470	50108962	50107470	1493	tslNA	GENCODE basic	1	1	KNOWN	KNOWN	havana	havana	lincRNA	lincRNA	40.32	1	MGI transcript name	4933411E06Rik-001	MGI Symbol	4933411E06Rik
XLOC_000460	XLOC_000460	Gm20118	1:50533029-50533191	FA	AL	NOTEST	0	0	0	0	1	1	no	TCONS_00001201	ENSMUST00000187207	Gm20118	TCONS_00001201	ENSMUSG00000099941	ENSMUST00000187207	NA	predicted gene, 20118 [Source:MGI Symbol;Acc:MGI:5012303]	1	50533030	50533191	1	C1.1	50533030	50533191	50533030	162	tslNA	GENCODE basic	1	1	KNOWN	KNOWN	havana	havana	processed_pseudogene	processed_pseudogene	43.21	1	MGI transcript name	Gm20118-001	MGI Symbol	Gm20118
XLOC_000461	XLOC_000461	Gm25843	1:50559761-50560075	FA	AL	NOTEST	0	0	0	0	1	1	no	TCONS_00001202	ENSMUST00000122582	Gm25843	TCONS_00001202	ENSMUSG00000084531	ENSMUST00000122582	NA	predicted gene, 25843 [Source:MGI Symbol;Acc:MGI:5455620]	1	50559762	50560075	1	C1.1	50559762	50560075	50559762	314	tslNA	GENCODE basic	1	1	KNOWN	KNOWN	ensembl	ensembl	misc_RNA	misc_RNA	45.22	1	MGI transcript name	Gm25843-201	MGI Symbol	Gm25843
XLOC_000462	XLOC_000462	Gm28321	1:50815374-50817701	FA	AL	NOTEST	0	0	0	0	1	1	no	TCONS_00001203	ENSMUST00000187677	Gm28321	TCONS_00001203	ENSMUSG00000100816	ENSMUST00000187677	NA	predicted gene 28321 [Source:MGI Symbol;Acc:MGI:5579027]	1	50815375	50817701	1	C1.1	50815375	50817701	50815375	2327	tslNA	GENCODE basic	1	1	KNOWN	KNOWN	havana	havana	lincRNA	lincRNA	44.18	1	MGI transcript name	Gm28321-001	MGI Symbol	Gm28321
XLOC_000463	XLOC_000463	Tmeff2	1:50900646-51187270	FA	AL	NOTEST	0.00343702	0.0489133	3.831	0	1	1	no	TCONS_00001204	ENSMUST00000186103	Tmeff2	TCONS_00001204	ENSMUSG00000026109	ENSMUST00000186103	NA	transmembrane protein with EGF-like and two follistatin-like domains 2 [Source:MGI Symbol;Acc:MGI:1861735]	1	50900647	51187270	1	C1.1	50900647	50913925	50900647	1274	tsl1	NA	6	14	KNOWN	KNOWN	havana	ensembl_havana	processed_transcript	protein_coding	38.1	4	MGI transcript name	Tmeff2-004	MGI Symbol	Tmeff2
XLOC_000464	XLOC_000464	Gm28322	1:50900646-51187270	FA	AL	NOTEST	0	0	0	0	1	1	no	TCONS_00001207	ENSMUST00000185627	Gm28322	TCONS_00001207	ENSMUSG00000100671	ENSMUST00000185627	NA	predicted gene 28322 [Source:MGI Symbol;Acc:MGI:5579028]	1	50904444	50905918	1	C1.1	50904444	50905918	50904444	1475	tslNA	GENCODE basic	1	1	KNOWN	KNOWN	havana	havana	lincRNA	lincRNA	41.69	1	MGI transcript name	Gm28322-001	MGI Symbol	Gm28322
XLOC_000465	XLOC_000465	Gm25736	1:50900646-51187270	FA	AL	NOTEST	0	0	0	0	1	1	no	TCONS_00001210	ENSMUST00000175165	Gm25736	TCONS_00001210	ENSMUSG00000092906	ENSMUST00000175165	NA	predicted gene, 25736 [Source:MGI Symbol;Acc:MGI:5455513]	1	51015313	51015413	1	C1.1	51015313	51015413	51015313	101	tslNA	GENCODE basic	1	1	KNOWN	KNOWN	ensembl	ensembl	miRNA	miRNA	48.51	1	MGI transcript name	Gm25736-201	MGI Symbol	Gm25736
XLOC_000466	XLOC_000466	Gm28320	1:50900646-51187270	FA	AL	NOTEST	0	0	0	0	1	1	no	TCONS_00001211	ENSMUST00000187777	Gm28320	TCONS_00001211	ENSMUSG00000099924	ENSMUST00000187777	NA	predicted gene 28320 [Source:MGI Symbol;Acc:MGI:5579026]	1	51148309	51150581	1	C1.1	51148309	51150581	51148309	2273	tslNA	GENCODE basic	1	1	KNOWN	KNOWN	havana	havana	sense_intronic	sense_intronic	39.64	1	MGI transcript name	Gm28320-001	MGI Symbol	Gm28320
XLOC_000467	XLOC_000467	Gm29325	1:51195220-51197748	FA	AL	NOTEST	0	0	0	0	1	1	no	TCONS_00001212	ENSMUST00000190705	Gm29325	TCONS_00001212	ENSMUSG00000099625	ENSMUST00000190705	NA	predicted gene 29325 [Source:MGI Symbol;Acc:MGI:5580031]	1	51195221	51197748	1	C1.1	51195221	51197748	51195221	2528	tslNA	GENCODE basic	1	1	KNOWN	KNOWN	havana	havana	lincRNA	lincRNA	40.43	1	MGI transcript name	Gm29325-001	MGI Symbol	Gm29325
XLOC_000468	XLOC_000468	Sdpr	1:51218385-51333779	FA	AL	NOTEST	0.293035	0.286835	-0.0308492	0	1	1	no	TCONS_00001213	ENSMUST00000051572	Sdpr	TCONS_00001213	ENSMUSG00000045954	ENSMUST00000051572	ENSMUSP00000055694	serum deprivation response [Source:MGI Symbol;Acc:MGI:99513]	1	51289126	51302960	1	C1.1	51289126	51302960	51289126	3055	tsl1	GENCODE basic	7	7	KNOWN	KNOWN	ensembl_havana	ensembl_havana	protein_coding	protein_coding	41.93	1	MGI transcript name	Sdpr-001	MGI Symbol	Sdpr
XLOC_000469	XLOC_000469	Nabp1	1:51464878-51478564	FA	AL	OK	1.99775	2.84377	0.50943	1.79892	0.00025	0.00639173	yes	TCONS_00001214	ENSMUST00000189542	Nabp1	TCONS_00001214	ENSMUSG00000026107	ENSMUST00000189542	ENSMUSP00000140059	nucleic acid binding protein 1 [Source:MGI Symbol;Acc:MGI:1923258]	1	51465862	51478425	-1	C1.1	51465862	51478399	51478399	4790	tsl1	NA	6	11	KNOWN	KNOWN	havana	ensembl_havana	nonsense_mediated_decay	protein_coding	38.76	10	MGI transcript name	Nabp1-003	MGI Symbol	Nabp1
XLOC_000470	XLOC_000470	-	1:51504917-51505703	FA	AL	NOTEST	0.328063	0.261073	-0.329521	0	1	1	no	TCONS_00001215	-	-	TCONS_00001215	NA	NA	NA	NA	NA	NA	NA	NA	NA	NA	NA	NA	NA	NA	NA	NA	NA	NA	NA	NA	NA	NA	NA	NA	NA	NA	NA	NA	NA
XLOC_000471	XLOC_000471	Gm17767	1:51506446-51596718	FA	AL	OK	0.418803	0.55004	0.393262	0.578635	0.2464	0.760097	no	TCONS_00001216	ENSMUST00000190169	Gm17767	TCONS_00001216	ENSMUSG00000099413	ENSMUST00000190169	NA	predicted gene, 17767 [Source:MGI Symbol;Acc:MGI:5009931]	1	51507086	51596718	-1	C1.1	51507086	51512329	51512329	3049	tsl1	GENCODE basic	1	1	KNOWN	KNOWN	havana	havana	lincRNA	lincRNA	41.13	2	MGI transcript name	Gm17767-002	MGI Symbol	Gm17767
XLOC_000472	XLOC_000472	Myo1b	1:51696323-51916071	FA	AL	OK	2.81979	2.67325	-0.076997	-0.235712	0.64135	0.998565	no	TCONS_00001217	ENSMUST00000046390	Myo1b	TCONS_00001217	ENSMUSG00000018417	ENSMUST00000046390	ENSMUSP00000040447	myosin IB [Source:MGI Symbol;Acc:MGI:107752]	1	51749765	51916071	-1	C1.1	51749765	51916071	51916071	5052	tsl1	GENCODE basic	13	14	KNOWN	KNOWN	ensembl_havana	ensembl_havana	protein_coding	protein_coding	43.11	15	MGI transcript name	Myo1b-001	MGI Symbol	Myo1b
XLOC_000473	XLOC_000473	Stat1,Stat4	1:51987147-52233232	FA	AL	OK	8.13479	9.97995	0.294928	0.698849	0.14695	0.611048	no	TCONS_00001218	ENSMUST00000168302	Stat4	TCONS_00001218	ENSMUSG00000062939	ENSMUST00000168302	ENSMUSP00000130713	signal transducer and activator of transcription 4 [Source:MGI Symbol;Acc:MGI:103062]	1	51987148	52107189	1	C1.1	51987148	52107189	51987148	2662	tsl1	GENCODE basic	7	11	KNOWN	KNOWN	ensembl_havana	ensembl_havana	protein_coding	protein_coding	40.94	4	MGI transcript name	Stat4-001	MGI Symbol	Stat4
XLOC_000474	XLOC_000474	RP24-194N4.6	1:51987147-52233232	FA	AL	OK	0.95255	0.842571	-0.176996	-0.0736119	0.91785	0.998565	no	TCONS_00001224	ENSMUST00000210323	RP24-194N4.6	TCONS_00001224	ENSMUSG00000109599	ENSMUST00000210323	NA	NA	1	52108121	52113751	-1	C1.1	52108121	52113751	52113751	1170	NA	GENCODE basic	1	1	KNOWN	KNOWN	havana	havana	lincRNA	lincRNA	42.27	1	Clone-based (Vega)	RP24-194N4.6-001	Clone-based (Vega)	RP24-194N4.6
XLOC_000475	XLOC_000475	Nab1	1:52453278-52500679	FA	AL	OK	5.41068	6.43732	0.250651	0.660294	0.1842	0.673589	no	TCONS_00001244	ENSMUST00000186764	Nab1	TCONS_00001244	ENSMUSG00000002881	ENSMUST00000186764	ENSMUSP00000141191	Ngfi-A binding protein 1 [Source:MGI Symbol;Acc:MGI:107564]	1	52457294	52500679	-1	C1.1	52457294	52500300	52500300	3640	tsl5	GENCODE basic	6	14	KNOWN	KNOWN	havana	ensembl_havana	protein_coding	protein_coding	41.06	5	MGI transcript name	Nab1-003	MGI Symbol	Nab1
XLOC_000476	XLOC_000476	Nab1	1:52453278-52500679	FA	AL	OK	2.14745	2.25859	0.072802	0.210317	0.6753	0.998565	no	TCONS_00001245	ENSMUST00000186764	Nab1	TCONS_00001245	ENSMUSG00000002881	ENSMUST00000186764	ENSMUSP00000141191	Ngfi-A binding protein 1 [Source:MGI Symbol;Acc:MGI:107564]	1	52457294	52500679	-1	C1.1	52457294	52500300	52500300	3640	tsl5	GENCODE basic	6	14	KNOWN	KNOWN	havana	ensembl_havana	protein_coding	protein_coding	41.06	5	MGI transcript name	Nab1-003	MGI Symbol	Nab1
XLOC_000477	XLOC_000477	Rps27a-ps1	1:52522238-52522701	FA	AL	NOTEST	0	0	0	0	1	1	no	TCONS_00001246	ENSMUST00000191424	Rps27a-ps1	TCONS_00001246	ENSMUSG00000101501	ENSMUST00000191424	NA	ribosomal protein S27A, pseudogene 1 [Source:MGI Symbol;Acc:MGI:3781839]	1	52522239	52522701	1	C1.1	52522239	52522701	52522239	463	tslNA	GENCODE basic	1	1	KNOWN	KNOWN	havana	havana	processed_pseudogene	processed_pseudogene	44.49	1	MGI transcript name	Rps27a-ps1-001	MGI Symbol	Rps27a-ps1
XLOC_000478	XLOC_000478	Gm553	1:52522901-52582679	FA	AL	NOTEST	0	0	0	0	1	1	no	TCONS_00001247	ENSMUST00000189527	Gm553	TCONS_00001247	ENSMUSG00000100120	ENSMUST00000189527	NA	predicted gene 553 [Source:MGI Symbol;Acc:MGI:2685399]	1	52522902	52582679	1	C1.1	52522902	52582679	52522902	701	tsl1	GENCODE basic	1	1	KNOWN	KNOWN	havana	havana	lincRNA	lincRNA	41.21	1	MGI transcript name	Gm553-001	MGI Symbol	Gm553
XLOC_000479	XLOC_000479	Gm5527	1:52584517-52585159	FA	AL	NOTEST	0	0	0	0	1	1	no	TCONS_00001248	ENSMUST00000179821	Gm5527	TCONS_00001248	ENSMUSG00000100007	ENSMUST00000179821	NA	predicted gene 5527 [Source:MGI Symbol;Acc:MGI:3646585]	1	52584518	52585159	1	C1.1	52584518	52585159	52584518	642	tslNA	GENCODE basic	2	1	KNOWN	KNOWN	havana	havana	processed_pseudogene	processed_pseudogene	46.73	1	MGI transcript name	Gm5527-001	MGI Symbol	Gm5527
XLOC_000480	XLOC_000480	Nemp2	1:52630702-52651919	FA	AL	NOTEST	0.0588283	0.0974302	0.727858	0	1	1	no	TCONS_00001249	ENSMUST00000185790	Nemp2	TCONS_00001249	ENSMUSG00000043015	ENSMUST00000185790	ENSMUSP00000140351	nuclear envelope integral membrane protein 2 [Source:MGI Symbol;Acc:MGI:2444113]	1	52630703	52651919	1	C1.1	52630797	52650702	52630797	1571	tsl1	NA	6	15	KNOWN	KNOWN	havana	ensembl_havana	nonsense_mediated_decay	protein_coding	43.27	8	MGI transcript name	Nemp2-004	MGI Symbol	Nemp2
XLOC_000481	XLOC_000481	Mfsd6	1:52656177-52727462	FA	AL	OK	2.4406	3.62585	0.571088	1.30113	0.0097	0.118097	no	TCONS_00001262	ENSMUST00000156876	Mfsd6	TCONS_00001262	ENSMUSG00000041439	ENSMUST00000156876	ENSMUSP00000122881	major facilitator superfamily domain containing 6 [Source:MGI Symbol;Acc:MGI:1922925]	1	52656286	52727462	-1	C1.1	52656286	52727462	52727462	4932	tsl5	GENCODE basic	7	15	KNOWN	KNOWN	ensembl_havana	ensembl_havana	protein_coding	protein_coding	41.65	6	MGI transcript name	Mfsd6-001	MGI Symbol	Mfsd6
XLOC_000482	XLOC_000482	Mfsd6	1:52656177-52727462	FA	AL	OK	1.87977	2.72471	0.535542	1.05326	0.0357	0.286584	no	TCONS_00001263	ENSMUST00000156876	Mfsd6	TCONS_00001263	ENSMUSG00000041439	ENSMUST00000156876	ENSMUSP00000122881	major facilitator superfamily domain containing 6 [Source:MGI Symbol;Acc:MGI:1922925]	1	52656286	52727462	-1	C1.1	52656286	52727462	52727462	4932	tsl5	GENCODE basic	7	15	KNOWN	KNOWN	ensembl_havana	ensembl_havana	protein_coding	protein_coding	41.65	6	MGI transcript name	Mfsd6-001	MGI Symbol	Mfsd6
XLOC_000483	XLOC_000483	Gm28650	1:52756718-52757129	FA	AL	NOTEST	0	0	0	0	1	1	no	TCONS_00001264	ENSMUST00000188413	Gm28650	TCONS_00001264	ENSMUSG00000100230	ENSMUST00000188413	NA	predicted gene 28650 [Source:MGI Symbol;Acc:MGI:5579356]	1	52756719	52757129	1	C1.1	52756719	52757129	52756719	411	tslNA	GENCODE basic	1	1	KNOWN	KNOWN	havana	havana	processed_pseudogene	processed_pseudogene	46.72	1	MGI transcript name	Gm28650-001	MGI Symbol	Gm28650
XLOC_000484	XLOC_000484	-	1:52780542-52781062	FA	AL	NOTEST	0.213921	0.177872	-0.266241	0	1	1	no	TCONS_00001265	-	-	TCONS_00001265	NA	NA	NA	NA	NA	NA	NA	NA	NA	NA	NA	NA	NA	NA	NA	NA	NA	NA	NA	NA	NA	NA	NA	NA	NA	NA	NA	NA	NA
XLOC_000485	XLOC_000485	Inpp1	1:52785426-52817688	FA	AL	OK	2.46361	2.76378	0.165867	0.442231	0.3773	0.887488	no	TCONS_00001266	ENSMUST00000027271	Inpp1	TCONS_00001266	ENSMUSG00000026102	ENSMUST00000027271	ENSMUSP00000027271	inositol polyphosphate-1-phosphatase [Source:MGI Symbol;Acc:MGI:104848]	1	52785427	52817688	-1	C1.1	52785427	52817688	52817688	5767	tsl1	GENCODE basic	8	9	KNOWN	KNOWN	ensembl_havana	ensembl_havana	protein_coding	protein_coding	42.6	6	MGI transcript name	Inpp1-001	MGI Symbol	Inpp1
XLOC_000486	XLOC_000486	Inpp1	1:52785426-52817688	FA	AL	OK	0.353991	0.47039	0.410144	0.545565	0.2731	0.792847	no	TCONS_00001267	ENSMUST00000159607	Inpp1	TCONS_00001267	ENSMUSG00000026102	ENSMUST00000159607	NA	inositol polyphosphate-1-phosphatase [Source:MGI Symbol;Acc:MGI:104848]	1	52785427	52817688	-1	C1.1	52790056	52795048	52795048	916	tsl3	NA	1	9	KNOWN	KNOWN	havana	ensembl_havana	retained_intron	protein_coding	42.6	6	MGI transcript name	Inpp1-005	MGI Symbol	Inpp1
XLOC_000487	XLOC_000487	Hibch	1:52844928-53020179	FA	AL	OK	28.1259	23.8227	-0.23956	-0.7171	0.1441	0.606086	no	TCONS_00001268	ENSMUST00000186922	Hibch	TCONS_00001268	ENSMUSG00000041426	ENSMUST00000186922	NA	3-hydroxyisobutyryl-Coenzyme A hydrolase [Source:MGI Symbol;Acc:MGI:1923792]	1	52844929	52920986	1	C1.1	52844929	52848693	52844929	3765	tslNA	NA	1	12	KNOWN	KNOWN	havana	ensembl_havana	retained_intron	protein_coding	41	7	MGI transcript name	Hibch-007	MGI Symbol	Hibch
XLOC_000488	XLOC_000488	Mstn	1:53061639-53068079	FA	AL	NOTEST	0	0	0	0	1	1	no	TCONS_00001282	ENSMUST00000027269	Mstn	TCONS_00001282	ENSMUSG00000026100	ENSMUST00000027269	ENSMUSP00000027269	myostatin [Source:MGI Symbol;Acc:MGI:95691]	1	53061640	53068079	1	C1.1	53061640	53068079	53061640	2705	tsl1	GENCODE basic	6	6	KNOWN	KNOWN	ensembl_havana	ensembl_havana	protein_coding	protein_coding	37.5	2	MGI transcript name	Mstn-001	MGI Symbol	Mstn
XLOC_000489	XLOC_000489	Gm24349	1:53100049-53100150	FA	AL	NOTEST	0	0	0	0	1	1	no	TCONS_00001284	ENSMUST00000158709	Gm24349	TCONS_00001284	ENSMUSG00000089334	ENSMUST00000158709	NA	predicted gene, 24349 [Source:MGI Symbol;Acc:MGI:5454126]	1	53100050	53100150	1	C1.1	53100050	53100150	53100050	101	tslNA	GENCODE basic	1	1	KNOWN	KNOWN	ensembl	ensembl	snoRNA	snoRNA	51.49	1	MGI transcript name	Gm24349-201	MGI Symbol	Gm24349
XLOC_000490	XLOC_000490	Pms1	1:53158576-53297018	FA	AL	OK	0.462726	0.569267	0.298949	0.397476	0.42575	0.91958	no	TCONS_00001285	ENSMUST00000027267	Pms1	TCONS_00001285	ENSMUSG00000026098	ENSMUST00000027267	ENSMUSP00000027267	postmeiotic segregation increased 1 (S. cerevisiae) [Source:MGI Symbol;Acc:MGI:1202302]	1	53189187	53297018	-1	C1.1	53189187	53297018	53297018	3054	tsl1	GENCODE basic	13	13	KNOWN	KNOWN	ensembl_havana	ensembl_havana	protein_coding	protein_coding	39.83	8	MGI transcript name	Pms1-001	MGI Symbol	Pms1
XLOC_000491	XLOC_000491	Gm28777	1:53158576-53297018	FA	AL	OK	0.202115	0.44417	1.13594	0.323864	0.63045	0.998348	no	TCONS_00001286	ENSMUST00000191402	Gm28777	TCONS_00001286	ENSMUSG00000100763	ENSMUST00000191402	NA	predicted gene 28777 [Source:MGI Symbol;Acc:MGI:5579483]	1	53196113	53197695	1	C1.1	53196113	53197695	53196113	535	tsl1	GENCODE basic	1	1	KNOWN	KNOWN	havana	havana	antisense	antisense	37.84	1	MGI transcript name	Gm28777-001	MGI Symbol	Gm28777
XLOC_000492	XLOC_000492	Pms1	1:53158576-53297018	FA	AL	OK	0.704042	0.900708	0.355398	0.646597	0.2003	0.7002	no	TCONS_00001287	ENSMUST00000027267	Pms1	TCONS_00001287	ENSMUSG00000026098	ENSMUST00000027267	ENSMUSP00000027267	postmeiotic segregation increased 1 (S. cerevisiae) [Source:MGI Symbol;Acc:MGI:1202302]	1	53189187	53297018	-1	C1.1	53189187	53297018	53297018	3054	tsl1	GENCODE basic	13	13	KNOWN	KNOWN	ensembl_havana	ensembl_havana	protein_coding	protein_coding	39.83	8	MGI transcript name	Pms1-001	MGI Symbol	Pms1
XLOC_000493	XLOC_000493	Pms1	1:53158576-53297018	FA	AL	OK	0.695021	0.750368	0.110541	0.233628	0.63685	0.998565	no	TCONS_00001288	ENSMUST00000142922	Pms1	TCONS_00001288	ENSMUSG00000026098	ENSMUST00000142922	NA	postmeiotic segregation increased 1 (S. cerevisiae) [Source:MGI Symbol;Acc:MGI:1202302]	1	53189187	53297018	-1	C1.1	53262895	53296967	53296967	3054	tsl1	NA	1	13	KNOWN	KNOWN	havana	ensembl_havana	processed_transcript	protein_coding	39.83	8	MGI transcript name	Pms1-003	MGI Symbol	Pms1
XLOC_000494	XLOC_000494	Gm28778,Ormdl1,Osgepl1	1:53297094-53352752	FA	AL	OK	9.81933	10.7131	0.125677	0.312643	0.5271	0.967199	no	TCONS_00001289	ENSMUST00000135746	Ormdl1	TCONS_00001289	ENSMUSG00000026097	ENSMUST00000135746	NA	ORM1-like 1 (S. cerevisiae) [Source:MGI Symbol;Acc:MGI:2181669]	1	53297095	53310309	1	C1.1	53297095	53301953	53297095	3076	tsl1	NA	7	9	KNOWN	KNOWN	havana	ensembl_havana	retained_intron	protein_coding	38.86	2	MGI transcript name	Ormdl1-002	MGI Symbol	Ormdl1
XLOC_000495	XLOC_000495	Gm6799	1:53363113-53363686	FA	AL	NOTEST	0	0	0	0	1	1	no	TCONS_00001300	ENSMUST00000186919	Gm6799	TCONS_00001300	ENSMUSG00000099450	ENSMUST00000186919	NA	predicted gene 6799 [Source:MGI Symbol;Acc:MGI:3646265]	1	53363114	53363686	1	C1.1	53363114	53363686	53363114	573	tslNA	GENCODE basic	1	1	KNOWN	KNOWN	havana	havana	processed_pseudogene	processed_pseudogene	41.01	1	MGI transcript name	Gm6799-001	MGI Symbol	Gm6799
XLOC_000496	XLOC_000496	Gm6801	1:53390414-53392585	FA	AL	NOTEST	0	0	0	0	1	1	no	TCONS_00001301	ENSMUST00000190697	Gm6801	TCONS_00001301	ENSMUSG00000100069	ENSMUST00000190697	NA	predicted gene 6801 [Source:MGI Symbol;Acc:MGI:3643101]	1	53390415	53392585	1	C1.1	53390415	53392585	53390415	339	tslNA	GENCODE basic	1	1	KNOWN	KNOWN	havana	havana	unprocessed_pseudogene	unprocessed_pseudogene	40.9	1	MGI transcript name	Gm6801-001	MGI Symbol	Gm6801
XLOC_000497	XLOC_000497	Stk17b	1:53755127-53785224	FA	AL	OK	2.23146	2.12993	-0.0671874	-0.15468	0.75595	0.998565	no	TCONS_00001302	ENSMUST00000027263	Stk17b	TCONS_00001302	ENSMUSG00000026094	ENSMUST00000027263	ENSMUSP00000027263	serine/threonine kinase 17b (apoptosis-inducing) [Source:MGI Symbol;Acc:MGI:2138162]	1	53755506	53785224	-1	C1.1	53755506	53785224	53785224	3293	tsl1	GENCODE basic	13	14	KNOWN	KNOWN	ensembl_havana	ensembl_havana	protein_coding	protein_coding	37.08	3	MGI transcript name	Stk17b-001	MGI Symbol	Stk17b
XLOC_000498	XLOC_000498	Stk17b	1:53755127-53785224	FA	AL	OK	0.459734	0.375534	-0.291858	-0.202569	0.6958	0.998565	no	TCONS_00001303	ENSMUST00000187066	Stk17b	TCONS_00001303	ENSMUSG00000026094	ENSMUST00000187066	NA	serine/threonine kinase 17b (apoptosis-inducing) [Source:MGI Symbol;Acc:MGI:2138162]	1	53755506	53785224	-1	C1.1	53760573	53762693	53762693	2121	tslNA	NA	1	14	KNOWN	KNOWN	havana	ensembl_havana	retained_intron	protein_coding	37.08	3	MGI transcript name	Stk17b-002	MGI Symbol	Stk17b
XLOC_000499	XLOC_000499	Stk17b	1:53755127-53785224	FA	AL	OK	0.449155	0.384834	-0.222977	-0.098659	0.86085	0.998565	no	TCONS_00001304	ENSMUST00000027263	Stk17b	TCONS_00001304	ENSMUSG00000026094	ENSMUST00000027263	ENSMUSP00000027263	serine/threonine kinase 17b (apoptosis-inducing) [Source:MGI Symbol;Acc:MGI:2138162]	1	53755506	53785224	-1	C1.1	53755506	53785224	53785224	3293	tsl1	GENCODE basic	13	14	KNOWN	KNOWN	ensembl_havana	ensembl_havana	protein_coding	protein_coding	37.08	3	MGI transcript name	Stk17b-001	MGI Symbol	Stk17b
XLOC_000500	XLOC_000500	Gm37863	1:53791200-53792657	FA	AL	NOTEST	0	0	0	0	1	1	no	TCONS_00001305	ENSMUST00000194911	Gm37863	TCONS_00001305	ENSMUSG00000102405	ENSMUST00000194911	NA	predicted gene, 37863 [Source:MGI Symbol;Acc:MGI:5611091]	1	53791201	53792657	1	C1.1	53791201	53792657	53791201	1457	tslNA	GENCODE basic	1	1	KNOWN	KNOWN	havana	havana	TEC	TEC	45.85	1	MGI transcript name	Gm37863-001	MGI Symbol	Gm37863
XLOC_000501	XLOC_000501	Mir7681	1:53806875-54195168	FA	AL	NOTEST	0	0	0	0	1	1	no	TCONS_00001306	ENSMUST00000184834	Mir7681	TCONS_00001306	ENSMUSG00000098443	ENSMUST00000184834	NA	microRNA 7681 [Source:MGI Symbol;Acc:MGI:5531188]	1	53849424	53849495	1	C1.1	53849424	53849495	53849424	72	tslNA	GENCODE basic	1	1	KNOWN	KNOWN	mirbase	mirbase	miRNA	miRNA	50	1	MGI transcript name	Mir7681-201	MGI Symbol	Mir7681
XLOC_000502	XLOC_000502	Ccdc150	1:54250682-54368727	FA	AL	NOTEST	0.0138634	0.00473796	-1.54895	0	1	1	no	TCONS_00001307	ENSMUST00000161988	Ccdc150	TCONS_00001307	ENSMUSG00000025983	ENSMUST00000161988	NA	coiled-coil domain containing 150 [Source:MGI Symbol;Acc:MGI:1925266]	1	54250683	54368727	1	C1.1	54250683	54278961	54250683	1204	tsl1	NA	1	11	KNOWN	KNOWN	havana	ensembl_havana	retained_intron	protein_coding	40.85	5	MGI transcript name	Ccdc150-002	MGI Symbol	Ccdc150
XLOC_000503	XLOC_000503	-	1:54382855-54383664	FA	AL	NOTEST	0.12279	0.153826	0.325108	0	1	1	no	TCONS_00001314	-	-	TCONS_00001314	NA	NA	NA	NA	NA	NA	NA	NA	NA	NA	NA	NA	NA	NA	NA	NA	NA	NA	NA	NA	NA	NA	NA	NA	NA	NA	NA	NA	NA
XLOC_000504	XLOC_000504	Gtf3c3	1:54393871-54438992	FA	AL	OK	1.7379	1.79518	0.0467778	0.111129	0.82185	0.998565	no	TCONS_00001315	ENSMUST00000041638	Gtf3c3	TCONS_00001315	ENSMUSG00000041303	ENSMUST00000041638	ENSMUSP00000039420	general transcription factor IIIC, polypeptide 3 [Source:MGI Symbol;Acc:MGI:2138383]	1	54396004	54438971	-1	C1.1	54396004	54438971	54438971	4582	tsl1	GENCODE basic	7	7	KNOWN	KNOWN	ensembl_havana	ensembl_havana	protein_coding	protein_coding	38.47	3	MGI transcript name	Gtf3c3-001	MGI Symbol	Gtf3c3
XLOC_000505	XLOC_000505	Gtf3c3	1:54393871-54438992	FA	AL	OK	1.31086	1.19964	-0.127911	-0.251868	0.6151	0.994076	no	TCONS_00001316	ENSMUST00000041638	Gtf3c3	TCONS_00001316	ENSMUSG00000041303	ENSMUST00000041638	ENSMUSP00000039420	general transcription factor IIIC, polypeptide 3 [Source:MGI Symbol;Acc:MGI:2138383]	1	54396004	54438971	-1	C1.1	54396004	54438971	54438971	4582	tsl1	GENCODE basic	7	7	KNOWN	KNOWN	ensembl_havana	ensembl_havana	protein_coding	protein_coding	38.47	3	MGI transcript name	Gtf3c3-001	MGI Symbol	Gtf3c3
XLOC_000506	XLOC_000506	Pgap1	1:54472634-54557684	FA	AL	OK	5.25499	5.94361	0.177653	0.606739	0.22415	0.733624	no	TCONS_00001317	ENSMUST00000097739	Pgap1	TCONS_00001317	ENSMUSG00000073678	ENSMUST00000097739	ENSMUSP00000095346	post-GPI attachment to proteins 1 [Source:MGI Symbol;Acc:MGI:2443342]	1	54472994	54557684	-1	C1.2	54472994	54557682	54557682	10583	tsl5	GENCODE basic	4	4	KNOWN	KNOWN	ensembl_havana	ensembl_havana	protein_coding	protein_coding	38.95	4	MGI transcript name	Pgap1-001	MGI Symbol	Pgap1
XLOC_000507	XLOC_000507	Gm19637	1:54566702-54567281	FA	AL	NOTEST	0	0	0	0	1	1	no	TCONS_00001318	ENSMUST00000185933	Gm19637	TCONS_00001318	ENSMUSG00000101130	ENSMUST00000185933	NA	predicted gene, 19637 [Source:MGI Symbol;Acc:MGI:5011822]	1	54566703	54567281	1	C1.2	54566703	54567281	54566703	579	tslNA	GENCODE basic	1	1	KNOWN	KNOWN	havana	havana	processed_pseudogene	processed_pseudogene	47.67	1	MGI transcript name	Gm19637-001	MGI Symbol	Gm19637
XLOC_000508	XLOC_000508	-	1:54642950-54644573	FA	AL	OK	0.425924	0.210205	-1.0188	-1.00283	0.0721	0.426804	no	TCONS_00001319	-	-	TCONS_00001319	NA	NA	NA	NA	NA	NA	NA	NA	NA	NA	NA	NA	NA	NA	NA	NA	NA	NA	NA	NA	NA	NA	NA	NA	NA	NA	NA	NA	NA
XLOC_000509	XLOC_000509	4930444A19Rik	1:54645339-54926387	FA	AL	OK	0.420676	0.284937	-0.562067	-0.348696	0.46135	0.937082	no	TCONS_00001320	ENSMUST00000190007	4930444A19Rik	TCONS_00001320	ENSMUSG00000101674	ENSMUST00000190007	NA	RIKEN cDNA 4930444A19 gene [Source:MGI Symbol;Acc:MGI:1921230]	1	54681729	54767524	1	C1.2	54681729	54736816	54681729	633	tsl1	GENCODE basic	6	6	KNOWN	KNOWN	havana	havana	antisense	antisense	41.04	2	MGI transcript name	4930444A19Rik-001	MGI Symbol	4930444A19Rik
XLOC_000510	XLOC_000510	Ankrd44	1:54645339-54926387	FA	AL	OK	0.463958	0.438549	-0.0812558	-0.0380845	0.9498	0.998565	no	TCONS_00001322	ENSMUST00000044359	Ankrd44	TCONS_00001322	ENSMUSG00000052331	ENSMUST00000044359	ENSMUSP00000040327	ankyrin repeat domain 44 [Source:MGI Symbol;Acc:MGI:3045243]	1	54645340	54926387	-1	C1.2	54645342	54926387	54926387	6192	tsl5	GENCODE basic	15	14	KNOWN	KNOWN	ensembl	ensembl_havana	protein_coding	protein_coding	42.69	15	MGI transcript name	Ankrd44-201	MGI Symbol	Ankrd44
XLOC_000511	XLOC_000511	Ankrd44	1:54645339-54926387	FA	AL	OK	0.796559	0.466247	-0.772689	-0.388732	0.53965	0.97108	no	TCONS_00001323	ENSMUST00000044359	Ankrd44	TCONS_00001323	ENSMUSG00000052331	ENSMUST00000044359	ENSMUSP00000040327	ankyrin repeat domain 44 [Source:MGI Symbol;Acc:MGI:3045243]	1	54645340	54926387	-1	C1.2	54645342	54926387	54926387	6192	tsl5	GENCODE basic	15	14	KNOWN	KNOWN	ensembl	ensembl_havana	protein_coding	protein_coding	42.69	15	MGI transcript name	Ankrd44-201	MGI Symbol	Ankrd44
XLOC_000512	XLOC_000512	Ankrd44	1:54645339-54926387	FA	AL	OK	0.441019	0.479317	0.120139	0.0533259	0.93485	0.998565	no	TCONS_00001324	ENSMUST00000044359	Ankrd44	TCONS_00001324	ENSMUSG00000052331	ENSMUST00000044359	ENSMUSP00000040327	ankyrin repeat domain 44 [Source:MGI Symbol;Acc:MGI:3045243]	1	54645340	54926387	-1	C1.2	54645342	54926387	54926387	6192	tsl5	GENCODE basic	15	14	KNOWN	KNOWN	ensembl	ensembl_havana	protein_coding	protein_coding	42.69	15	MGI transcript name	Ankrd44-201	MGI Symbol	Ankrd44
XLOC_000513	XLOC_000513	Ankrd44	1:54645339-54926387	FA	AL	OK	0.52965	0.41873	-0.339018	-0.319407	0.53125	0.968513	no	TCONS_00001325	ENSMUST00000044359	Ankrd44	TCONS_00001325	ENSMUSG00000052331	ENSMUST00000044359	ENSMUSP00000040327	ankyrin repeat domain 44 [Source:MGI Symbol;Acc:MGI:3045243]	1	54645340	54926387	-1	C1.2	54645342	54926387	54926387	6192	tsl5	GENCODE basic	15	14	KNOWN	KNOWN	ensembl	ensembl_havana	protein_coding	protein_coding	42.69	15	MGI transcript name	Ankrd44-201	MGI Symbol	Ankrd44
XLOC_000514	XLOC_000514	Ankrd44	1:54645339-54926387	FA	AL	OK	0.646252	0.45292	-0.51284	-0.25173	0.6463	0.998565	no	TCONS_00001326	ENSMUST00000044359	Ankrd44	TCONS_00001326	ENSMUSG00000052331	ENSMUST00000044359	ENSMUSP00000040327	ankyrin repeat domain 44 [Source:MGI Symbol;Acc:MGI:3045243]	1	54645340	54926387	-1	C1.2	54645342	54926387	54926387	6192	tsl5	GENCODE basic	15	14	KNOWN	KNOWN	ensembl	ensembl_havana	protein_coding	protein_coding	42.69	15	MGI transcript name	Ankrd44-201	MGI Symbol	Ankrd44
XLOC_000515	XLOC_000515	Ankrd44	1:54645339-54926387	FA	AL	OK	0.441821	0.475183	0.105024	0.0764508	0.88085	0.998565	no	TCONS_00001327	ENSMUST00000044359	Ankrd44	TCONS_00001327	ENSMUSG00000052331	ENSMUST00000044359	ENSMUSP00000040327	ankyrin repeat domain 44 [Source:MGI Symbol;Acc:MGI:3045243]	1	54645340	54926387	-1	C1.2	54645342	54926387	54926387	6192	tsl5	GENCODE basic	15	14	KNOWN	KNOWN	ensembl	ensembl_havana	protein_coding	protein_coding	42.69	15	MGI transcript name	Ankrd44-201	MGI Symbol	Ankrd44
XLOC_000516	XLOC_000516	Ankrd44	1:54645339-54926387	FA	AL	OK	0.285687	0.362474	0.343442	0.164108	0.79185	0.998565	no	TCONS_00001328	ENSMUST00000044359	Ankrd44	TCONS_00001328	ENSMUSG00000052331	ENSMUST00000044359	ENSMUSP00000040327	ankyrin repeat domain 44 [Source:MGI Symbol;Acc:MGI:3045243]	1	54645340	54926387	-1	C1.2	54645342	54926387	54926387	6192	tsl5	GENCODE basic	15	14	KNOWN	KNOWN	ensembl	ensembl_havana	protein_coding	protein_coding	42.69	15	MGI transcript name	Ankrd44-201	MGI Symbol	Ankrd44
XLOC_000517	XLOC_000517	Ankrd44	1:54645339-54926387	FA	AL	OK	0.864789	0.550211	-0.652364	-0.433844	0.3917	0.897905	no	TCONS_00001329	ENSMUST00000044359	Ankrd44	TCONS_00001329	ENSMUSG00000052331	ENSMUST00000044359	ENSMUSP00000040327	ankyrin repeat domain 44 [Source:MGI Symbol;Acc:MGI:3045243]	1	54645340	54926387	-1	C1.2	54645342	54926387	54926387	6192	tsl5	GENCODE basic	15	14	KNOWN	KNOWN	ensembl	ensembl_havana	protein_coding	protein_coding	42.69	15	MGI transcript name	Ankrd44-201	MGI Symbol	Ankrd44
XLOC_000518	XLOC_000518	Ankrd44	1:54645339-54926387	FA	AL	OK	0.899042	0.799575	-0.169155	-0.280022	0.57565	0.982777	no	TCONS_00001330	ENSMUST00000177919	Ankrd44	TCONS_00001330	ENSMUSG00000052331	ENSMUST00000177919	NA	ankyrin repeat domain 44 [Source:MGI Symbol;Acc:MGI:3045243]	1	54645340	54926387	-1	C1.2	54743299	54766423	54766423	639	tsl2	NA	7	14	KNOWN	KNOWN	havana	ensembl_havana	retained_intron	protein_coding	42.69	15	MGI transcript name	Ankrd44-010	MGI Symbol	Ankrd44
XLOC_000519	XLOC_000519	Ankrd44	1:54645339-54926387	FA	AL	OK	0.508086	0.474127	-0.0998002	-0.0510558	0.91345	0.998565	no	TCONS_00001331	ENSMUST00000044359	Ankrd44	TCONS_00001331	ENSMUSG00000052331	ENSMUST00000044359	ENSMUSP00000040327	ankyrin repeat domain 44 [Source:MGI Symbol;Acc:MGI:3045243]	1	54645340	54926387	-1	C1.2	54645342	54926387	54926387	6192	tsl5	GENCODE basic	15	14	KNOWN	KNOWN	ensembl	ensembl_havana	protein_coding	protein_coding	42.69	15	MGI transcript name	Ankrd44-201	MGI Symbol	Ankrd44
XLOC_000520	XLOC_000520	Gm24053	1:54645339-54926387	FA	AL	NOTEST	0	0	0	0	1	1	no	TCONS_00001332	ENSMUST00000158620	Gm24053	TCONS_00001332	ENSMUSG00000089245	ENSMUST00000158620	NA	predicted gene, 24053 [Source:MGI Symbol;Acc:MGI:5453830]	1	54769218	54769322	1	C1.2	54769218	54769322	54769218	105	tslNA	GENCODE basic	1	1	KNOWN	KNOWN	ensembl	ensembl	miRNA	miRNA	48.57	1	MGI transcript name	Gm24053-201	MGI Symbol	Gm24053
XLOC_000521	XLOC_000521	-	1:54980801-54981902	FA	AL	NOTEST	0.333412	0.0924173	-1.85107	0	1	1	no	TCONS_00001333	-	-	TCONS_00001333	NA	NA	NA	NA	NA	NA	NA	NA	NA	NA	NA	NA	NA	NA	NA	NA	NA	NA	NA	NA	NA	NA	NA	NA	NA	NA	NA	NA	NA
XLOC_000522	XLOC_000522	Sf3b1	1:54983344-55027531	FA	AL	OK	5.88116	5.23928	-0.166731	-0.450452	0.36475	0.878225	no	TCONS_00001334	ENSMUST00000027127	Sf3b1	TCONS_00001334	ENSMUSG00000025982	ENSMUST00000027127	ENSMUSP00000027127	splicing factor 3b, subunit 1 [Source:MGI Symbol;Acc:MGI:1932339]	1	54985169	55027481	-1	C1.2	54985169	55027481	55027481	6195	tsl1	GENCODE basic	13	13	KNOWN	KNOWN	ensembl_havana	ensembl_havana	protein_coding	protein_coding	38.63	8	MGI transcript name	Sf3b1-001	MGI Symbol	Sf3b1
XLOC_000523	XLOC_000523	Sf3b1	1:54983344-55027531	FA	AL	OK	4.39104	3.59933	-0.286833	-0.418513	0.40025	0.904668	no	TCONS_00001335	ENSMUST00000187500	Sf3b1	TCONS_00001335	ENSMUSG00000025982	ENSMUST00000187500	NA	splicing factor 3b, subunit 1 [Source:MGI Symbol;Acc:MGI:1932339]	1	54985169	55027481	-1	C1.2	55003151	55027464	55027464	3403	tsl2	NA	6	13	KNOWN	KNOWN	havana	ensembl_havana	retained_intron	protein_coding	38.63	8	MGI transcript name	Sf3b1-003	MGI Symbol	Sf3b1
XLOC_000524	XLOC_000524	Coq10b	1:55051318-55072702	FA	AL	OK	3.14453	2.55702	-0.298379	-0.730289	0.13515	0.587525	no	TCONS_00001336	ENSMUST00000087617	Coq10b	TCONS_00001336	ENSMUSG00000025981	ENSMUST00000087617	ENSMUSP00000084899	coenzyme Q10B [Source:MGI Symbol;Acc:MGI:1915126]	1	55052770	55072702	1	C1.2	55052770	55071953	55052770	834	tsl1	GENCODE basic	10	13	KNOWN	KNOWN	ensembl_havana	ensembl_havana	protein_coding	protein_coding	43.11	4	MGI transcript name	Coq10b-004	MGI Symbol	Coq10b
XLOC_000525	XLOC_000525	Gm17971	1:55051318-55072702	FA	AL	NOTEST	0	0	0	0	1	1	no	TCONS_00001341	ENSMUST00000190239	Gm17971	TCONS_00001341	ENSMUSG00000101122	ENSMUST00000190239	NA	predicted gene, 17971 [Source:MGI Symbol;Acc:MGI:5010156]	1	55066264	55067069	1	C1.2	55066264	55067069	55066264	806	tslNA	GENCODE basic	1	1	KNOWN	KNOWN	havana	havana	processed_pseudogene	processed_pseudogene	54.09	1	MGI transcript name	Gm17971-001	MGI Symbol	Gm17971
XLOC_000526	XLOC_000526	Hspe1	1:55077834-55093848	FA	AL	OK	31.1251	33.906	0.123466	0.196657	0.69575	0.998565	no	TCONS_00001342	ENSMUST00000075242	Hspe1	TCONS_00001342	ENSMUSG00000073676	ENSMUST00000075242	ENSMUSP00000074724	heat shock protein 1 (chaperonin 10) [Source:MGI Symbol;Acc:MGI:104680]	1	55088132	55091307	1	C1.2	55088132	55091307	55088132	774	tsl1	GENCODE basic	6	4	KNOWN	KNOWN	ensembl_havana	ensembl_havana	protein_coding	protein_coding	45.69	2	MGI transcript name	Hspe1-001	MGI Symbol	Hspe1
XLOC_000527	XLOC_000527	Gm16581	1:55127296-55128287	FA	AL	NOTEST	0.0286508	0.0432799	0.595124	0	1	1	no	TCONS_00001344	ENSMUST00000160730	Gm16581	TCONS_00001344	ENSMUSG00000089670	ENSMUST00000160730	NA	predicted gene 16581 [Source:MGI Symbol;Acc:MGI:4415001]	1	55127297	55128287	1	C1.2	55127297	55128287	55127297	991	tslNA	GENCODE basic	1	1	KNOWN	KNOWN	havana	havana	processed_pseudogene	processed_pseudogene	55.9	1	MGI transcript name	Gm16581-001	MGI Symbol	Gm16581
XLOC_000528	XLOC_000528	Mob4	1:55131230-55154899	FA	AL	OK	6.85721	7.01862	0.0335654	0.0717152	0.8834	0.998565	no	TCONS_00001345	ENSMUST00000159311	Mob4	TCONS_00001345	ENSMUSG00000025979	ENSMUST00000159311	ENSMUSP00000124790	MOB family member 4, phocein [Source:MGI Symbol;Acc:MGI:104899]	1	55131231	55154899	1	C1.2	55131231	55153938	55131231	1816	tsl3	GENCODE basic	7	13	KNOWN	KNOWN	havana	ensembl_havana	protein_coding	protein_coding	40.35	8	MGI transcript name	Mob4-003	MGI Symbol	Mob4
XLOC_000529	XLOC_000529	Gm10561	1:55170158-55235622	FA	AL	NOTEST	0.0438016	0.0874672	0.997759	0	1	1	no	TCONS_00001357	ENSMUST00000181563	Gm10561	TCONS_00001357	ENSMUSG00000097649	ENSMUST00000181563	NA	predicted gene 10561 [Source:MGI Symbol;Acc:MGI:3648163]	1	55226251	55235622	1	C1.2	55226251	55235622	55226251	1943	tsl1	GENCODE basic	1	2	KNOWN	KNOWN	havana	havana	antisense	antisense	42.86	2	MGI transcript name	Gm10561-001	MGI Symbol	Gm10561
XLOC_000530	XLOC_000530	Mars2	1:55237176-55248470	FA	AL	NOTEST	0.00102535	0.00345941	1.75441	0	1	1	no	TCONS_00001359	ENSMUST00000061334	Mars2	TCONS_00001359	ENSMUSG00000046994	ENSMUST00000061334	ENSMUSP00000049770	methionine-tRNA synthetase 2 (mitochondrial) [Source:MGI Symbol;Acc:MGI:2444136]	1	55237177	55248470	1	C1.2	55237177	55248470	55237177	11294	tslNA	GENCODE basic	9	9	KNOWN	KNOWN	ensembl_havana	ensembl_havana	protein_coding	protein_coding	38.78	1	MGI transcript name	Mars2-001	MGI Symbol	Mars2
XLOC_000531	XLOC_000531	Gm8292	1:55248657-55363469	FA	AL	NOTEST	0	0	0	0	1	1	no	TCONS_00001360	ENSMUST00000162574	Gm8292	TCONS_00001360	ENSMUSG00000100215	ENSMUST00000162574	NA	predicted gene 8292 [Source:MGI Symbol;Acc:MGI:3648460]	1	55335401	55335796	1	C1.2	55335401	55335796	55335401	396	tslNA	GENCODE basic	1	1	KNOWN	KNOWN	havana	havana	processed_pseudogene	processed_pseudogene	44.7	1	MGI transcript name	Gm8292-001	MGI Symbol	Gm8292
XLOC_000532	XLOC_000532	Plcl1	1:55405920-55754285	FA	AL	NOTEST	0.115648	0.315511	1.44795	0	1	1	no	TCONS_00001361	ENSMUST00000042986	Plcl1	TCONS_00001361	ENSMUSG00000038349	ENSMUST00000042986	ENSMUSP00000037854	phospholipase C-like 1 [Source:MGI Symbol;Acc:MGI:3036262]	1	55405921	55754285	1	C1.2	55405921	55754285	55405921	6580	tsl1	GENCODE basic	9	10	KNOWN	KNOWN	ensembl_havana	ensembl_havana	protein_coding	protein_coding	41.12	2	MGI transcript name	Plcl1-001	MGI Symbol	Plcl1
XLOC_000533	XLOC_000533	Gm38056	1:55405920-55754285	FA	AL	NOTEST	0.026961	0.0361627	0.423628	0	1	1	no	TCONS_00001363	ENSMUST00000193928	Gm38056	TCONS_00001363	ENSMUSG00000102145	ENSMUST00000193928	NA	predicted gene, 38056 [Source:MGI Symbol;Acc:MGI:5611284]	1	55440904	55445930	1	C1.2	55440904	55445930	55440904	5027	tslNA	GENCODE basic	1	1	KNOWN	KNOWN	havana	havana	TEC	TEC	44.22	1	MGI transcript name	Gm38056-001	MGI Symbol	Gm38056
XLOC_000534	XLOC_000534	Gm37382	1:55405920-55754285	FA	AL	NOTEST	0	0	0	0	1	1	no	TCONS_00001364	ENSMUST00000193032	Gm37382	TCONS_00001364	ENSMUSG00000102831	ENSMUST00000193032	NA	predicted gene, 37382 [Source:MGI Symbol;Acc:MGI:5610610]	1	55559460	55561055	1	C1.2	55559460	55561055	55559460	1596	tslNA	GENCODE basic	1	1	KNOWN	KNOWN	havana	havana	TEC	TEC	40.79	1	MGI transcript name	Gm37382-001	MGI Symbol	Gm37382
XLOC_000535	XLOC_000535	9130227L01Rik	1:55931240-55972328	FA	AL	NOTEST	0	0	0	0	1	1	no	TCONS_00001366	ENSMUST00000189293	9130227L01Rik	TCONS_00001366	ENSMUSG00000099950	ENSMUST00000189293	NA	RIKEN cDNA 9130227L01 gene [Source:MGI Symbol;Acc:MGI:2445084]	1	55931241	55972328	1	C1.2	55931241	55972098	55931241	1906	tsl1	GENCODE basic	1	1	KNOWN	KNOWN	havana	havana	lincRNA	lincRNA	38.67	2	MGI transcript name	9130227L01Rik-001	MGI Symbol	9130227L01Rik
XLOC_000536	XLOC_000536	1700003I22Rik	1:56018977-56020203	FA	AL	NOTEST	0	0	0	0	1	1	no	TCONS_00001369	ENSMUST00000186048	1700003I22Rik	TCONS_00001369	ENSMUSG00000100372	ENSMUST00000186048	NA	RIKEN cDNA 1700003I22 gene [Source:MGI Symbol;Acc:MGI:1916606]	1	56018978	56020203	1	C1.3	56018978	56020203	56018978	424	tsl1	GENCODE basic	1	1	KNOWN	KNOWN	havana	havana	lincRNA	lincRNA	40.95	2	MGI transcript name	1700003I22Rik-001	MGI Symbol	1700003I22Rik
XLOC_000537	XLOC_000537	Gm28900	1:56451406-56451562	FA	AL	NOTEST	0	0	0	0	1	1	no	TCONS_00001371	ENSMUST00000185232	Gm28900	TCONS_00001371	ENSMUSG00000100944	ENSMUST00000185232	NA	predicted gene 28900 [Source:MGI Symbol;Acc:MGI:5579606]	1	56451407	56451562	1	C1.3	56451407	56451562	56451407	156	tslNA	GENCODE basic	1	1	KNOWN	KNOWN	havana	havana	processed_pseudogene	processed_pseudogene	45.51	1	MGI transcript name	Gm28900-001	MGI Symbol	Gm28900
XLOC_000538	XLOC_000538	Gm28240	1:56531823-56533876	FA	AL	NOTEST	0	0	0	0	1	1	no	TCONS_00001372	ENSMUST00000187560	Gm28240	TCONS_00001372	ENSMUSG00000101332	ENSMUST00000187560	NA	predicted gene 28240 [Source:MGI Symbol;Acc:MGI:5578946]	1	56531824	56533876	1	C1.3	56531824	56533876	56531824	2053	tslNA	GENCODE basic	1	1	KNOWN	KNOWN	havana	havana	lincRNA	lincRNA	41.11	1	MGI transcript name	Gm28240-001	MGI Symbol	Gm28240
XLOC_000539	XLOC_000539	9130024F11Rik	1:56793980-57050084	FA	AL	NOTEST	0.094609	0.127242	0.427525	0	1	1	no	TCONS_00001373	ENSMUST00000187927	9130024F11Rik	TCONS_00001373	ENSMUSG00000087022	ENSMUST00000187927	NA	RIKEN cDNA 9130024F11 gene [Source:MGI Symbol;Acc:MGI:1926150]	1	56971412	57050084	1	C1.3	56971478	56973608	56971478	517	tsl5	GENCODE basic	1	4	KNOWN	KNOWN	havana	havana	antisense	processed_transcript	42.39	5	MGI transcript name	9130024F11Rik-005	MGI Symbol	9130024F11Rik
XLOC_000540	XLOC_000540	Gm4081	1:56793980-57050084	FA	AL	NOTEST	0	0	0	0	1	1	no	TCONS_00001379	ENSMUST00000195287	Gm4081	TCONS_00001379	ENSMUSG00000104310	ENSMUST00000195287	NA	predicted gene 4081 [Source:MGI Symbol;Acc:MGI:3782256]	1	56976803	56978640	1	C1.3	56976803	56978640	56976803	1838	tslNA	GENCODE basic	1	1	KNOWN	KNOWN	havana	havana	TEC	TEC	54.52	1	MGI transcript name	Gm4081-001	MGI Symbol	Gm4081
XLOC_000541	XLOC_000541	1700126A01Rik	1:57127339-57129400	FA	AL	NOTEST	0	0	0	0	1	1	no	TCONS_00001381	ENSMUST00000185283	1700126A01Rik	TCONS_00001381	ENSMUSG00000099945	ENSMUST00000185283	NA	RIKEN cDNA 1700126A01 gene [Source:MGI Symbol;Acc:MGI:1920852]	1	57127340	57129400	1	C1.3	57127340	57129400	57127340	2061	tslNA	GENCODE basic	1	1	KNOWN	KNOWN	havana	havana	lincRNA	lincRNA	47.26	1	MGI transcript name	1700126A01Rik-001	MGI Symbol	1700126A01Rik
XLOC_000542	XLOC_000542	1700066M21Rik	1:57377609-57387350	FA	AL	OK	0.533884	0.717686	0.426825	0.22106	0.6155	0.994076	no	TCONS_00001382	ENSMUST00000042734	1700066M21Rik	TCONS_00001382	ENSMUSG00000038323	ENSMUST00000042734	ENSMUSP00000040240	RIKEN cDNA 1700066M21 gene [Source:MGI Symbol;Acc:MGI:1920717]	1	57377620	57385423	1	C1.3	57377620	57385423	57377620	3008	tsl1	GENCODE basic	2	3	KNOWN	KNOWN	ensembl_havana	ensembl_havana	protein_coding	protein_coding	41.03	3	MGI transcript name	1700066M21Rik-001	MGI Symbol	1700066M21Rik
XLOC_000543	XLOC_000543	9430016H08Rik	1:57388236-57417953	FA	AL	OK	1.29494	1.46557	0.178585	0.356739	0.4839	0.948501	no	TCONS_00001385	ENSMUST00000027114	9430016H08Rik	TCONS_00001385	ENSMUSG00000025971	ENSMUST00000027114	ENSMUSP00000027114	RIKEN cDNA 9430016H08 gene [Source:MGI Symbol;Acc:MGI:1915365]	1	57406328	57417953	1	C1.3	57406328	57417953	57406328	3540	tsl1	GENCODE basic	5	6	KNOWN	KNOWN	ensembl_havana	ensembl_havana	protein_coding	protein_coding	40.83	2	MGI transcript name	9430016H08Rik-001	MGI Symbol	9430016H08Rik
XLOC_000544	XLOC_000544	Gm24014	1:57467869-57468026	FA	AL	NOTEST	0	0	0	0	1	1	no	TCONS_00001388	ENSMUST00000157728	Gm24014	TCONS_00001388	ENSMUSG00000088353	ENSMUST00000157728	NA	predicted gene, 24014 [Source:MGI Symbol;Acc:MGI:5453791]	1	57467870	57468026	1	C1.3	57467870	57468026	57467870	157	tslNA	GENCODE basic	1	1	KNOWN	KNOWN	ensembl	ensembl	snRNA	snRNA	49.04	1	MGI transcript name	Gm24014-201	MGI Symbol	Gm24014
XLOC_000545	XLOC_000545	Spats2l	1:57774161-57948394	FA	AL	OK	0.485137	0.48271	-0.00723489	-0.00409465	0.99055	0.998588	no	TCONS_00001389	ENSMUST00000168895	Spats2l	TCONS_00001389	ENSMUSG00000038305	ENSMUST00000168895	NA	spermatogenesis associated, serine-rich 2-like [Source:MGI Symbol;Acc:MGI:1914448]	1	57774162	57948394	1	C1.3	57774917	57799580	57774917	384	tsl3	NA	1	14	KNOWN	KNOWN	havana	ensembl_havana	retained_intron	protein_coding	43.36	15	MGI transcript name	Spats2l-009	MGI Symbol	Spats2l
XLOC_000546	XLOC_000546	Kctd18	1:57954492-58025899	FA	AL	OK	1.50407	1.36874	-0.136024	-0.236946	0.6342	0.998565	no	TCONS_00001411	ENSMUST00000164963	Kctd18	TCONS_00001411	ENSMUSG00000054770	ENSMUST00000164963	ENSMUSP00000130952	potassium channel tetramerisation domain containing 18 [Source:MGI Symbol;Acc:MGI:3603813]	1	57955101	58018956	-1	C1.3	57955101	57970084	57970084	2114	tsl5	GENCODE basic	7	16	KNOWN	KNOWN	ensembl	ensembl_havana	protein_coding	protein_coding	41.23	11	MGI transcript name	Kctd18-201	MGI Symbol	Kctd18
XLOC_000547	XLOC_000547	Kctd18	1:57954492-58025899	FA	AL	OK	1.03844	0.867655	-0.259224	-0.614365	0.214	0.720017	no	TCONS_00001412	ENSMUST00000160130	Kctd18	TCONS_00001412	ENSMUSG00000054770	ENSMUST00000160130	NA	potassium channel tetramerisation domain containing 18 [Source:MGI Symbol;Acc:MGI:3603813]	1	57955101	58018956	-1	C1.3	57963602	57970079	57970079	4181	tsl1	NA	1	16	KNOWN	KNOWN	havana	ensembl_havana	retained_intron	protein_coding	41.23	11	MGI transcript name	Kctd18-005	MGI Symbol	Kctd18
XLOC_000548	XLOC_000548	Sgol2a	1:57954492-58025899	FA	AL	NOTEST	0.00740659	0.00673796	-0.136497	0	1	1	no	TCONS_00001413	ENSMUST00000027202	Sgol2a	TCONS_00001413	ENSMUSG00000026039	ENSMUST00000027202	ENSMUSP00000027202	shugoshin-like 2a (S. pombe) [Source:MGI Symbol;Acc:MGI:1098767]	1	57995971	58025899	1	C1.3	57995971	58025899	57995971	4939	tsl1	GENCODE basic	8	9	KNOWN	KNOWN	ensembl_havana	ensembl_havana	protein_coding	protein_coding	38.99	2	MGI transcript name	Sgol2a-001	MGI Symbol	Sgol2a
XLOC_000549	XLOC_000549	Aox1	1:58029822-58106915	FA	AL	OK	12.0211	21.4335	0.834298	1.62517	0.0013	0.025014	yes	TCONS_00001415	ENSMUST00000001027	Aox1	TCONS_00001415	ENSMUSG00000063558	ENSMUST00000001027	ENSMUSP00000001027	aldehyde oxidase 1 [Source:MGI Symbol;Acc:MGI:88035]	1	58029931	58106413	1	C1.3	58029931	58106413	58029931	4423	tsl1	GENCODE basic	6	4	KNOWN	KNOWN	ensembl_havana	ensembl_havana	protein_coding	protein_coding	44.15	2	MGI transcript name	Aox1-001	MGI Symbol	Aox1
XLOC_000550	XLOC_000550	Aox3	1:58112923-58205835	FA	AL	OK	103.02	169.271	0.716409	1.01248	0.0079	0.101355	no	TCONS_00001420	ENSMUST00000040999	Aox3	TCONS_00001420	ENSMUSG00000064294	ENSMUST00000040999	ENSMUSP00000049391	aldehyde oxidase 3 [Source:MGI Symbol;Acc:MGI:1918974]	1	58113130	58200698	1	C1.3	58113136	58200698	58113136	4606	tsl1	GENCODE basic	13	12	KNOWN	KNOWN	ensembl_havana	ensembl_havana	protein_coding	protein_coding	43.73	5	MGI transcript name	Aox3-001	MGI Symbol	Aox3
XLOC_000551	XLOC_000551	Aox4	1:58210396-58380259	FA	AL	NOTEST	0.00319771	0	#NAME?	0	1	1	no	TCONS_00001435	ENSMUST00000040442	Aox4	TCONS_00001435	ENSMUSG00000038242	ENSMUST00000040442	ENSMUSP00000048929	aldehyde oxidase 4 [Source:MGI Symbol;Acc:MGI:1919122]	1	58210397	58268597	1	C1.3	58210397	58268597	58210397	4973	tsl1	GENCODE basic	5	12	KNOWN	KNOWN	ensembl_havana	ensembl_havana	protein_coding	protein_coding	44.54	5	MGI transcript name	Aox4-001	MGI Symbol	Aox4
XLOC_000552	XLOC_000552	Aox2	1:58210396-58380259	FA	AL	NOTEST	0.00806146	0.00753686	-0.097078	0	1	1	no	TCONS_00001441	ENSMUST00000114366	Aox2	TCONS_00001441	ENSMUSG00000079554	ENSMUST00000114366	ENSMUSP00000110006	aldehyde oxidase 2 [Source:MGI Symbol;Acc:MGI:3529596]	1	58278326	58380259	1	C1.3	58278326	58380259	58278326	5771	tsl1	GENCODE basic	2	2	KNOWN	KNOWN	ensembl_havana	ensembl_havana	protein_coding	protein_coding	45.17	1	MGI transcript name	Aox2-001	MGI Symbol	Aox2
XLOC_000553	XLOC_000553	Bzw1	1:58383511-58407702	FA	AL	OK	36.4221	42.1833	0.211855	0.483558	0.33065	0.849229	no	TCONS_00001442	ENSMUST00000188630	Bzw1	TCONS_00001442	ENSMUSG00000051223	ENSMUST00000188630	ENSMUSP00000140898	basic leucine zipper and W2 domains 1 [Source:MGI Symbol;Acc:MGI:1914132]	1	58392898	58407353	1	C1.3	58393132	58405487	58393132	1615	tsl5	NA	6	14	KNOWN	KNOWN	havana	ensembl_havana	nonsense_mediated_decay	protein_coding	42.57	4	MGI transcript name	Bzw1-003	MGI Symbol	Bzw1
XLOC_000554	XLOC_000554	Clk1	1:58408645-58424066	FA	AL	OK	7.74139	5.91644	-0.387864	-1.36411	0.00555	0.0777992	no	TCONS_00001449	ENSMUST00000156931	Clk1	TCONS_00001449	ENSMUSG00000026034	ENSMUST00000156931	NA	CDC-like kinase 1 [Source:MGI Symbol;Acc:MGI:107403]	1	58410189	58424066	-1	C1.3	58410189	58424066	58424066	4865	tsl2	NA	7	17	KNOWN	KNOWN	havana	ensembl_havana	retained_intron	protein_coding	40.91	13	MGI transcript name	Clk1-002	MGI Symbol	Clk1
XLOC_000555	XLOC_000555	-	1:58426398-58427494	FA	AL	NOTEST	0.220377	0.104497	-1.07652	0	1	1	no	TCONS_00001450	-	-	TCONS_00001450	NA	NA	NA	NA	NA	NA	NA	NA	NA	NA	NA	NA	NA	NA	NA	NA	NA	NA	NA	NA	NA	NA	NA	NA	NA	NA	NA	NA	NA
XLOC_000556	XLOC_000556	-	1:58428399-58429873	FA	AL	NOTEST	0.345941	0.328653	-0.0739628	0	1	1	no	TCONS_00001451	-	-	TCONS_00001451	NA	NA	NA	NA	NA	NA	NA	NA	NA	NA	NA	NA	NA	NA	NA	NA	NA	NA	NA	NA	NA	NA	NA	NA	NA	NA	NA	NA	NA
XLOC_000557	XLOC_000557	Nif3l1	1:58430993-58505109	FA	AL	OK	1.45134	1.72733	0.251161	0.392072	0.37115	0.883491	no	TCONS_00001452	ENSMUST00000087521	Nif3l1	TCONS_00001452	ENSMUSG00000026036	ENSMUST00000087521	ENSMUSP00000084799	Ngg1 interacting factor 3-like 1 (S. pombe) [Source:MGI Symbol;Acc:MGI:1929485]	1	58445151	58481816	1	C1.3	58445151	58463456	58445151	3769	tsl1	GENCODE basic	12	17	KNOWN	KNOWN	ensembl_havana	ensembl_havana	protein_coding	protein_coding	43.81	8	MGI transcript name	Nif3l1-001	MGI Symbol	Nif3l1
XLOC_000558	XLOC_000558	Orc2	1:58430993-58505109	FA	AL	OK	0.427821	0.148709	-1.52451	-0.526071	0.55835	0.977901	no	TCONS_00001462	ENSMUST00000027198	Orc2	TCONS_00001462	ENSMUSG00000026037	ENSMUST00000027198	ENSMUSP00000027198	origin recognition complex, subunit 2 [Source:MGI Symbol;Acc:MGI:1328306]	1	58462771	58505109	-1	C1.3	58462771	58505109	58505109	3561	tsl1	GENCODE basic	11	14	KNOWN	KNOWN	ensembl_havana	ensembl_havana	protein_coding	protein_coding	41.81	5	MGI transcript name	Orc2-001	MGI Symbol	Orc2
XLOC_000559	XLOC_000559	Gm15834	1:58505147-58595964	FA	AL	OK	8.8581	7.08912	-0.32139	-1.10158	0.0256	0.232811	no	TCONS_00001463	ENSMUST00000160947	Gm15834	TCONS_00001463	ENSMUSG00000085054	ENSMUST00000160947	NA	predicted gene 15834 [Source:MGI Symbol;Acc:MGI:3802168]	1	58505148	58523230	1	C1.3	58505148	58512616	58505148	2126	tsl1	NA	1	2	KNOWN	KNOWN	havana	havana	lincRNA	lincRNA	40.71	3	MGI transcript name	Gm15834-003	MGI Symbol	Gm15834
XLOC_000560	XLOC_000560	Ndufb3	1:58505147-58595964	FA	AL	OK	20.3638	21.6546	0.0886708	0.158084	0.7457	0.998565	no	TCONS_00001468	ENSMUST00000027193	Ndufb3	TCONS_00001468	ENSMUSG00000026032	ENSMUST00000027193	ENSMUSP00000027193	NADH dehydrogenase (ubiquinone) 1 beta subcomplex 3 [Source:MGI Symbol;Acc:MGI:1913745]	1	58586384	58595964	1	C1.3	58586384	58595964	58586384	763	tsl1	GENCODE basic	8	8	KNOWN	KNOWN	ensembl_havana	ensembl_havana	protein_coding	protein_coding	38.12	1	MGI transcript name	Ndufb3-001	MGI Symbol	Ndufb3
XLOC_000561	XLOC_000561	-	1:58611892-58612072	FA	AL	OK	2.69383	0	#NAME?	NaN	0.0024	0.0404632	yes	TCONS_00001469	-	-	TCONS_00001469	NA	NA	NA	NA	NA	NA	NA	NA	NA	NA	NA	NA	NA	NA	NA	NA	NA	NA	NA	NA	NA	NA	NA	NA	NA	NA	NA	NA	NA
XLOC_000562	XLOC_000562	Gm18802	1:58630374-58637344	FA	AL	NOTEST	0	0	0	0	1	1	no	TCONS_00001470	ENSMUST00000186270	Gm18802	TCONS_00001470	ENSMUSG00000099490	ENSMUST00000186270	NA	predicted gene, 18802 [Source:MGI Symbol;Acc:MGI:5010987]	1	58630375	58637344	1	C1.3	58630375	58637344	58630375	888	tslNA	GENCODE basic	1	1	KNOWN	KNOWN	havana	havana	processed_pseudogene	processed_pseudogene	39	1	MGI transcript name	Gm18802-001	MGI Symbol	Gm18802
XLOC_000563	XLOC_000563	Cbx3-ps7	1:58646687-58695989	FA	AL	NOTEST	0	0	0	0	1	1	no	TCONS_00001471	ENSMUST00000081455	Cbx3-ps7	TCONS_00001471	ENSMUSG00000059647	ENSMUST00000081455	NA	chromobox 3, pseudogene 7 [Source:MGI Symbol;Acc:MGI:3704187]	1	58646688	58647239	1	C1.3	58646688	58647239	58646688	552	tslNA	GENCODE basic	5	5	KNOWN	KNOWN	havana	havana	processed_pseudogene	processed_pseudogene	42.93	1	MGI transcript name	Cbx3-ps7-001	MGI Symbol	Cbx3-ps7
XLOC_000564	XLOC_000564	Gm20257	1:58646687-58695989	FA	AL	NOTEST	0.141827	0.0442438	-1.68059	0	1	1	no	TCONS_00001472	ENSMUST00000185352	Gm20257	TCONS_00001472	ENSMUSG00000102059	ENSMUST00000185352	NA	predicted gene, 20257 [Source:MGI Symbol;Acc:MGI:5012442]	1	58652641	58655831	1	C1.3	58652641	58655831	58652641	936	tsl1	GENCODE basic	1	1	KNOWN	KNOWN	havana	havana	processed_transcript	transcribed_unprocessed_pseudogene	48.32	2	MGI transcript name	Gm20257-002	MGI Symbol	Gm20257
XLOC_000565	XLOC_000565	Gm28803	1:58702308-58703986	FA	AL	NOTEST	0	0	0	0	1	1	no	TCONS_00001474	ENSMUST00000190385	Gm28803	TCONS_00001474	ENSMUSG00000101046	ENSMUST00000190385	NA	predicted gene 28803 [Source:MGI Symbol;Acc:MGI:5579509]	1	58702309	58703986	1	C1.3	58702309	58703986	58702309	764	tslNA	GENCODE basic	1	1	KNOWN	KNOWN	havana	havana	processed_pseudogene	processed_pseudogene	43.09	1	MGI transcript name	Gm28803-001	MGI Symbol	Gm28803
XLOC_000566	XLOC_000566	Cflar	1:58711507-58758884	FA	AL	OK	16.4033	17.2592	0.0733785	0.1938	0.69295	0.998565	no	TCONS_00001475	ENSMUST00000149874	Cflar	TCONS_00001475	ENSMUSG00000026031	ENSMUST00000149874	NA	CASP8 and FADD-like apoptosis regulator [Source:MGI Symbol;Acc:MGI:1336166]	1	58711508	58758884	1	C1.3	58711508	58713886	58711508	676	tsl1	NA	7	15	KNOWN	KNOWN	havana	ensembl_havana	processed_transcript	protein_coding	44.88	13	MGI transcript name	Cflar-007	MGI Symbol	Cflar
XLOC_000567	XLOC_000567	-	1:58763407-58764260	FA	AL	OK	0.0608247	0.499743	3.03846	1.46878	0.09605	0.494987	no	TCONS_00001496	-	-	TCONS_00001496	NA	NA	NA	NA	NA	NA	NA	NA	NA	NA	NA	NA	NA	NA	NA	NA	NA	NA	NA	NA	NA	NA	NA	NA	NA	NA	NA	NA	NA
XLOC_000568	XLOC_000568	Gm3841	1:58785208-58785659	FA	AL	NOTEST	0.0241696	0.0540462	1.161	0	1	1	no	TCONS_00001497	ENSMUST00000191399	Gm3841	TCONS_00001497	ENSMUSG00000100236	ENSMUST00000191399	NA	predicted gene 3841 [Source:MGI Symbol;Acc:MGI:3782013]	1	58785209	58785659	1	C1.3	58785209	58785659	58785209	451	tslNA	GENCODE basic	1	1	KNOWN	KNOWN	havana	havana	processed_pseudogene	processed_pseudogene	46.56	1	MGI transcript name	Gm3841-001	MGI Symbol	Gm3841
XLOC_000569	XLOC_000569	Casp8	1:58795373-58847503	FA	AL	OK	3.41134	3.69271	0.114343	0.333323	0.5022	0.955749	no	TCONS_00001498	ENSMUST00000191201	Casp8	TCONS_00001498	ENSMUSG00000026029	ENSMUST00000191201	ENSMUSP00000140546	caspase 8 [Source:MGI Symbol;Acc:MGI:1261423]	1	58795374	58847503	1	C1.3	58795477	58846754	58795477	1849	tsl5	GENCODE basic	6	14	KNOWN	KNOWN	havana	ensembl_havana	protein_coding	protein_coding	42.29	4	MGI transcript name	Casp8-004	MGI Symbol	Casp8
XLOC_000570	XLOC_000570	Trak2	1:58900373-58973482	FA	AL	OK	5.37164	4.92604	-0.124936	-0.381832	0.44825	0.930725	no	TCONS_00001507	ENSMUST00000027186	Trak2	TCONS_00001507	ENSMUSG00000026028	ENSMUST00000027186	ENSMUSP00000027186	trafficking protein, kinesin binding 2 [Source:MGI Symbol;Acc:MGI:1918077]	1	58900449	58973430	-1	C1.3	58900449	58973430	58973430	6189	tsl1	GENCODE basic	11	12	KNOWN	KNOWN	ensembl_havana	ensembl_havana	protein_coding	protein_coding	42.81	6	MGI transcript name	Trak2-001	MGI Symbol	Trak2
XLOC_000571	XLOC_000571	Stradb	1:58973521-58995962	FA	AL	OK	7.18322	7.09232	-0.0183724	-0.0289909	0.9555	0.998565	no	TCONS_00001508	ENSMUST00000123965	Stradb	TCONS_00001508	ENSMUSG00000026027	ENSMUST00000123965	NA	STE20-related kinase adaptor beta [Source:MGI Symbol;Acc:MGI:2144047]	1	58973522	58995715	1	C1.3	58973522	58981475	58973522	1978	tsl1	NA	7	13	KNOWN	KNOWN	havana	ensembl_havana	retained_intron	protein_coding	40.99	7	MGI transcript name	Stradb-006	MGI Symbol	Stradb
XLOC_000572	XLOC_000572	Gm29018	1:59014223-59094900	FA	AL	NOTEST	0	0	0	0	1	1	no	TCONS_00001516	ENSMUST00000188707	Gm29018	TCONS_00001516	ENSMUSG00000099752	ENSMUST00000188707	NA	predicted gene 29018 [Source:MGI Symbol;Acc:MGI:5579724]	1	59014224	59059481	1	C1.3	59014224	59059481	59014224	925	tsl3	GENCODE basic	1	1	KNOWN	KNOWN	havana	havana	antisense	antisense	38.8	2	MGI transcript name	Gm29018-001	MGI Symbol	Gm29018
XLOC_000573	XLOC_000573	Gm25502	1:59014223-59094900	FA	AL	NOTEST	0	0	0	0	1	1	no	TCONS_00001519	ENSMUST00000104428	Gm25502	TCONS_00001519	ENSMUSG00000077616	ENSMUST00000104428	NA	predicted gene, 25502 [Source:MGI Symbol;Acc:MGI:5455279]	1	59070988	59071118	1	C1.3	59070988	59071118	59070988	131	tslNA	GENCODE basic	1	1	KNOWN	KNOWN	ensembl	ensembl	snoRNA	snoRNA	51.91	1	MGI transcript name	Gm25502-201	MGI Symbol	Gm25502
XLOC_000574	XLOC_000574	G730003C15Rik	1:59100589-59237591	FA	AL	NOTEST	0.0283276	0.11008	1.95827	0	1	1	no	TCONS_00001520	ENSMUST00000189096	G730003C15Rik	TCONS_00001520	ENSMUSG00000097573	ENSMUST00000189096	NA	RIKEN cDNA G730003C15 gene [Source:MGI Symbol;Acc:MGI:3641700]	1	59119833	59122141	1	C1.3	59119833	59122141	59119833	2309	tslNA	GENCODE basic	1	2	KNOWN	KNOWN	havana	ensembl_havana	antisense	antisense	49.42	2	MGI transcript name	G730003C15Rik-001	MGI Symbol	G730003C15Rik
XLOC_000575	XLOC_000575	Gm29017	1:59100589-59237591	FA	AL	OK	1.33176	1.89484	0.508739	0.336096	0.49735	0.954109	no	TCONS_00001522	ENSMUST00000190598	Gm29017	TCONS_00001522	ENSMUSG00000101586	ENSMUST00000190598	NA	predicted gene 29017 [Source:MGI Symbol;Acc:MGI:5579723]	1	59151047	59169320	1	C1.3	59151047	59169320	59151047	2092	tsl1	GENCODE basic	1	1	KNOWN	KNOWN	havana	havana	antisense	antisense	44.19	1	MGI transcript name	Gm29017-001	MGI Symbol	Gm29017
XLOC_000576	XLOC_000576	Mpp4	1:59100589-59237591	FA	AL	OK	0.538444	0.433709	-0.312069	-0.098093	0.8817	0.998565	no	TCONS_00001523	ENSMUST00000188494	Mpp4	TCONS_00001523	ENSMUSG00000079550	ENSMUST00000188494	NA	membrane protein, palmitoylated 4 (MAGUK p55 subfamily member 4) [Source:MGI Symbol;Acc:MGI:2386681]	1	59120935	59163389	-1	C1.3	59121253	59161567	59161567	3531	tsl1	NA	6	9	KNOWN	KNOWN	havana	ensembl_havana	retained_intron	protein_coding	44.1	10	MGI transcript name	Mpp4-003	MGI Symbol	Mpp4
XLOC_000577	XLOC_000577	Gm19125	1:59100589-59237591	FA	AL	OK	0.402792	0.159614	-1.33544	-0.307186	0.5038	0.956378	no	TCONS_00001524	ENSMUST00000188408	Gm19125	TCONS_00001524	ENSMUSG00000099563	ENSMUST00000188408	NA	predicted gene, 19125 [Source:MGI Symbol;Acc:MGI:5011310]	1	59155607	59156989	1	C1.3	59155607	59156989	59155607	1383	tslNA	GENCODE basic	1	1	KNOWN	KNOWN	havana	havana	processed_pseudogene	processed_pseudogene	47.51	1	MGI transcript name	Gm19125-001	MGI Symbol	Gm19125
XLOC_000578	XLOC_000578	Als2	1:59100589-59237591	FA	AL	OK	3.02623	4.84296	0.678368	1.42382	0.00505	0.0723313	no	TCONS_00001525	ENSMUST00000027178	Als2	TCONS_00001525	ENSMUSG00000026024	ENSMUST00000027178	ENSMUSP00000027178	amyotrophic lateral sclerosis 2 (juvenile) [Source:MGI Symbol;Acc:MGI:1921268]	1	59162926	59237231	-1	C1.3	59162926	59237231	59237231	6342	tsl1	GENCODE basic	12	14	KNOWN	KNOWN	ensembl_havana	ensembl_havana	protein_coding	protein_coding	42.87	5	MGI transcript name	Als2-001	MGI Symbol	Als2
XLOC_000579	XLOC_000579	Cdk15	1:59256905-59352993	FA	AL	NOTEST	0.0256457	0.0165974	-0.627753	0	1	1	no	TCONS_00001526	ENSMUST00000114248	Cdk15	TCONS_00001526	ENSMUSG00000026023	ENSMUST00000114248	ENSMUSP00000109886	cyclin-dependent kinase 15 [Source:MGI Symbol;Acc:MGI:3583944]	1	59256906	59352993	1	C1.3	59256907	59352369	59256907	1477	tsl1	GENCODE basic	2	16	KNOWN	KNOWN	ensembl	ensembl_havana	protein_coding	protein_coding	43.79	4	MGI transcript name	Cdk15-201	MGI Symbol	Cdk15
XLOC_000580	XLOC_000580	-	1:59357650-59358617	FA	AL	NOTEST	0	0.244004	Inf	0	1	1	no	TCONS_00001532	-	-	TCONS_00001532	NA	NA	NA	NA	NA	NA	NA	NA	NA	NA	NA	NA	NA	NA	NA	NA	NA	NA	NA	NA	NA	NA	NA	NA	NA	NA	NA	NA	NA
XLOC_000581	XLOC_000581	-	1:59359133-59359520	FA	AL	NOTEST	0.0414523	0.310674	2.90588	0	1	1	no	TCONS_00001533	-	-	TCONS_00001533	NA	NA	NA	NA	NA	NA	NA	NA	NA	NA	NA	NA	NA	NA	NA	NA	NA	NA	NA	NA	NA	NA	NA	NA	NA	NA	NA	NA	NA
XLOC_000582	XLOC_000582	-	1:59359576-59361116	FA	AL	NOTEST	0.0243274	0.253652	3.3822	0	1	1	no	TCONS_00001534	-	-	TCONS_00001534	NA	NA	NA	NA	NA	NA	NA	NA	NA	NA	NA	NA	NA	NA	NA	NA	NA	NA	NA	NA	NA	NA	NA	NA	NA	NA	NA	NA	NA
XLOC_000583	XLOC_000583	-	1:59366120-59368449	FA	AL	OK	0.0628495	0.352859	2.48912	2.03807	0.0024	0.0404632	yes	TCONS_00001535	-	-	TCONS_00001535	NA	NA	NA	NA	NA	NA	NA	NA	NA	NA	NA	NA	NA	NA	NA	NA	NA	NA	NA	NA	NA	NA	NA	NA	NA	NA	NA	NA	NA
XLOC_000584	XLOC_000584	-	1:59369023-59369591	FA	AL	OK	0	0.427211	Inf	NaN	5e-05	0.00156711	yes	TCONS_00001536	-	-	TCONS_00001536	NA	NA	NA	NA	NA	NA	NA	NA	NA	NA	NA	NA	NA	NA	NA	NA	NA	NA	NA	NA	NA	NA	NA	NA	NA	NA	NA	NA	NA
XLOC_000585	XLOC_000585	-	1:59369695-59370943	FA	AL	OK	0.0124949	0.372768	4.89886	1.3268	0.0733	0.430254	no	TCONS_00001537	-	-	TCONS_00001537	NA	NA	NA	NA	NA	NA	NA	NA	NA	NA	NA	NA	NA	NA	NA	NA	NA	NA	NA	NA	NA	NA	NA	NA	NA	NA	NA	NA	NA
XLOC_000586	XLOC_000586	-	1:59373628-59374937	FA	AL	OK	0.0324615	0.482673	3.89424	1.75891	0.0912	0.482207	no	TCONS_00001538	-	-	TCONS_00001538	NA	NA	NA	NA	NA	NA	NA	NA	NA	NA	NA	NA	NA	NA	NA	NA	NA	NA	NA	NA	NA	NA	NA	NA	NA	NA	NA	NA	NA
XLOC_000587	XLOC_000587	-	1:59375050-59375704	FA	AL	OK	0	0.589813	Inf	NaN	5e-05	0.00156711	yes	TCONS_00001539	-	-	TCONS_00001539	NA	NA	NA	NA	NA	NA	NA	NA	NA	NA	NA	NA	NA	NA	NA	NA	NA	NA	NA	NA	NA	NA	NA	NA	NA	NA	NA	NA	NA
XLOC_000588	XLOC_000588	-	1:59375957-59378244	FA	AL	NOTEST	0.0231514	0.321163	3.79413	0	1	1	no	TCONS_00001540	-	-	TCONS_00001540	NA	NA	NA	NA	NA	NA	NA	NA	NA	NA	NA	NA	NA	NA	NA	NA	NA	NA	NA	NA	NA	NA	NA	NA	NA	NA	NA	NA	NA
XLOC_000589	XLOC_000589	Gm29016	1:59378385-59395145	FA	AL	OK	0.126199	2.48926	4.30195	4.82084	5e-05	0.00156711	yes	TCONS_00001541	ENSMUST00000187523	Gm29016	TCONS_00001541	ENSMUSG00000099922	ENSMUST00000187523	NA	predicted gene 29016 [Source:MGI Symbol;Acc:MGI:5579722]	1	59378930	59392299	1	C1.3	59378930	59392299	59378930	1013	tsl3	GENCODE basic	1	1	KNOWN	KNOWN	havana	havana	lincRNA	lincRNA	45.64	1	MGI transcript name	Gm29016-001	MGI Symbol	Gm29016
XLOC_000590	XLOC_000590	-	1:59395613-59397116	FA	AL	NOTEST	0.0385708	0.22572	2.54895	0	1	1	no	TCONS_00001545	-	-	TCONS_00001545	NA	NA	NA	NA	NA	NA	NA	NA	NA	NA	NA	NA	NA	NA	NA	NA	NA	NA	NA	NA	NA	NA	NA	NA	NA	NA	NA	NA	NA
XLOC_000591	XLOC_000591	-	1:59398378-59400265	FA	AL	NOTEST	0.0330471	0.283474	3.10062	0	1	1	no	TCONS_00001546	-	-	TCONS_00001546	NA	NA	NA	NA	NA	NA	NA	NA	NA	NA	NA	NA	NA	NA	NA	NA	NA	NA	NA	NA	NA	NA	NA	NA	NA	NA	NA	NA	NA
XLOC_000592	XLOC_000592	-	1:59401297-59401746	FA	AL	OK	0.127012	0.621388	2.29053	1.16016	0.0759	0.438171	no	TCONS_00001547	-	-	TCONS_00001547	NA	NA	NA	NA	NA	NA	NA	NA	NA	NA	NA	NA	NA	NA	NA	NA	NA	NA	NA	NA	NA	NA	NA	NA	NA	NA	NA	NA	NA
XLOC_000593	XLOC_000593	-	1:59403658-59419130	FA	AL	OK	0.11393	0.656678	2.52704	2.65739	5e-05	0.00156711	yes	TCONS_00001548	-	-	TCONS_00001548	NA	NA	NA	NA	NA	NA	NA	NA	NA	NA	NA	NA	NA	NA	NA	NA	NA	NA	NA	NA	NA	NA	NA	NA	NA	NA	NA	NA	NA
XLOC_000594	XLOC_000594	Fzd7	1:59482102-59488150	FA	AL	NOTEST	0.00994302	0.0257374	1.37211	0	1	1	no	TCONS_00001551	ENSMUST00000114246	Fzd7	TCONS_00001551	ENSMUSG00000041075	ENSMUST00000114246	ENSMUSP00000109884	frizzled class receptor 7 [Source:MGI Symbol;Acc:MGI:108570]	1	59482424	59486955	1	C2	59482424	59486955	59482424	4532	tslNA	GENCODE basic	3	8	KNOWN	KNOWN	ensembl_havana	ensembl_havana	protein_coding	protein_coding	53.91	1	MGI transcript name	Fzd7-001	MGI Symbol	Fzd7
XLOC_000595	XLOC_000595	Gm973	1:59516263-59736737	FA	AL	NOTEST	0.0376618	0.0124683	-1.59483	0	1	1	no	TCONS_00001552	ENSMUST00000114243	Gm973	TCONS_00001552	ENSMUSG00000047361	ENSMUST00000114243	ENSMUSP00000109881	predicted gene 973 [Source:MGI Symbol;Acc:MGI:2685819]	1	59516264	59636417	1	C2	59516264	59634509	59516264	3595	tsl1	GENCODE basic	7	16	KNOWN	KNOWN	ensembl_havana	ensembl_havana	protein_coding	protein_coding	45.51	10	MGI transcript name	Gm973-001	MGI Symbol	Gm973
XLOC_000596	XLOC_000596	Gm24545	1:59516263-59736737	FA	AL	NOTEST	0	0	0	0	1	1	no	TCONS_00001564	ENSMUST00000158651	Gm24545	TCONS_00001564	ENSMUSG00000089276	ENSMUST00000158651	NA	predicted gene, 24545 [Source:MGI Symbol;Acc:MGI:5454322]	1	59626580	59626664	1	C2	59626580	59626664	59626580	85	tslNA	GENCODE basic	1	1	KNOWN	KNOWN	ensembl	ensembl	misc_RNA	misc_RNA	50.59	1	MGI transcript name	Gm24545-201	MGI Symbol	Gm24545
XLOC_000597	XLOC_000597	Nop58	1:59516263-59736737	FA	AL	OK	1.38522	1.09511	-0.339042	-0.366223	0.44495	0.928789	no	TCONS_00001566	ENSMUST00000191142	Nop58	TCONS_00001566	ENSMUSG00000026020	ENSMUST00000191142	ENSMUSP00000140250	NOP58 ribonucleoprotein [Source:MGI Symbol;Acc:MGI:1933184]	1	59684971	59719044	1	C2	59685009	59719044	59685009	9507	tsl1	GENCODE basic	6	9	KNOWN	KNOWN	ensembl_havana	ensembl_havana	protein_coding	protein_coding	38.43	15	MGI transcript name	Nop58-001	MGI Symbol	Nop58
XLOC_000598	XLOC_000598	Sumo1	1:59516263-59736737	FA	AL	OK	1.07845	0.885474	-0.284443	-0.45925	0.34695	0.863396	no	TCONS_00001567	ENSMUST00000091374	Sumo1	TCONS_00001567	ENSMUSG00000026021	ENSMUST00000091374	ENSMUSP00000088935	small ubiquitin-like modifier 1 [Source:MGI Symbol;Acc:MGI:1197010]	1	59586558	59670834	-1	C2	59639434	59670834	59670834	1215	tsl1	GENCODE basic	8	15	KNOWN	KNOWN	ensembl_havana	ensembl_havana	protein_coding	protein_coding	42.85	4	MGI transcript name	Sumo1-001	MGI Symbol	Sumo1
XLOC_000599	XLOC_000599	Gm29596	1:59516263-59736737	FA	AL	NOTEST	0	0	0	0	1	1	no	TCONS_00001568	ENSMUST00000185710	Gm29596	TCONS_00001568	ENSMUSG00000101400	ENSMUST00000185710	NA	predicted gene 29596 [Source:MGI Symbol;Acc:MGI:5580302]	1	59673241	59673625	1	C2	59673241	59673625	59673241	385	tslNA	GENCODE basic	1	1	KNOWN	KNOWN	havana	havana	processed_pseudogene	processed_pseudogene	46.75	1	MGI transcript name	Gm29596-001	MGI Symbol	Gm29596
XLOC_000600	XLOC_000600	Nop58	1:59516263-59736737	FA	AL	OK	8.36278	11.6964	0.484006	0.682075	0.16655	0.646147	no	TCONS_00001569	ENSMUST00000191088	Nop58	TCONS_00001569	ENSMUSG00000026020	ENSMUST00000191088	NA	NOP58 ribonucleoprotein [Source:MGI Symbol;Acc:MGI:1933184]	1	59684971	59719044	1	C2	59684971	59692666	59684971	576	tsl3	NA	6	9	KNOWN	KNOWN	havana	ensembl_havana	processed_transcript	protein_coding	38.43	15	MGI transcript name	Nop58-003	MGI Symbol	Nop58
XLOC_000601	XLOC_000601	Snord70	1:59516263-59736737	FA	AL	NOTEST	0	0	0	0	1	1	no	TCONS_00001592	ENSMUST00000104157	Snord70	TCONS_00001592	ENSMUSG00000077345	ENSMUST00000104157	NA	small nucleolar RNA, C/D box 70 [Source:MGI Symbol;Acc:MGI:3819553]	1	59691934	59692020	1	C2	59691934	59692020	59691934	87	tslNA	GENCODE basic	1	1	KNOWN	KNOWN	ensembl	ensembl	snoRNA	snoRNA	32.18	1	MGI transcript name	Snord70-201	MGI Symbol	Snord70
XLOC_000602	XLOC_000602	Gm26287	1:59516263-59736737	FA	AL	NOTEST	0	0	0	0	1	1	no	TCONS_00001599	ENSMUST00000158887	Gm26287	TCONS_00001599	ENSMUSG00000089512	ENSMUST00000158887	NA	predicted gene, 26287 [Source:MGI Symbol;Acc:MGI:5456064]	1	59704258	59704338	1	C2	59704258	59704338	59704258	81	tslNA	GENCODE basic	3	3	KNOWN	KNOWN	ensembl	ensembl	snoRNA	snoRNA	38.27	1	MGI transcript name	Gm26287-201	MGI Symbol	Gm26287
XLOC_000603	XLOC_000603	Snord11	1:59516263-59736737	FA	AL	NOTEST	0	0	0	0	1	1	no	TCONS_00001601	ENSMUST00000158468	Snord11	TCONS_00001601	ENSMUSG00000089093	ENSMUST00000158468	NA	small nucleolar RNA, C/D box 11 [Source:MGI Symbol;Acc:MGI:3819516]	1	59704790	59704873	1	C2	59704790	59704873	59704790	84	tslNA	GENCODE basic	3	3	KNOWN	KNOWN	ensembl	ensembl	snoRNA	snoRNA	42.86	1	MGI transcript name	Snord11-201	MGI Symbol	Snord11
XLOC_000604	XLOC_000604	Bmpr2	1:59756774-59879014	FA	AL	OK	1.27377	1.19449	-0.092709	-0.188207	0.69295	0.998565	no	TCONS_00001602	ENSMUST00000087435	Bmpr2	TCONS_00001602	ENSMUSG00000067336	ENSMUST00000087435	ENSMUSP00000084701	bone morphogenetic protein receptor, type II (serine/threonine kinase) [Source:MGI Symbol;Acc:MGI:1095407]	1	59763400	59879014	1	C2	59763400	59879014	59763400	12899	tsl1	GENCODE basic	6	6	KNOWN	KNOWN	ensembl_havana	ensembl_havana	protein_coding	protein_coding	38.17	3	MGI transcript name	Bmpr2-001	MGI Symbol	Bmpr2
XLOC_000605	XLOC_000605	Gm38125	1:59756774-59879014	FA	AL	NOTEST	0	0	0	0	1	1	no	TCONS_00001604	ENSMUST00000194136	Gm38125	TCONS_00001604	ENSMUSG00000104052	ENSMUST00000194136	NA	predicted gene, 38125 [Source:MGI Symbol;Acc:MGI:5611353]	1	59801263	59804700	1	C2	59801263	59804700	59801263	3438	tslNA	GENCODE basic	1	1	KNOWN	KNOWN	havana	havana	TEC	TEC	38.74	1	MGI transcript name	Gm38125-001	MGI Symbol	Gm38125
XLOC_000606	XLOC_000606	Fam117b	1:59913005-60043184	FA	AL	NOTEST	0.293583	0.279906	-0.0688271	0	1	1	no	TCONS_00001608	ENSMUST00000036540	Fam117b	TCONS_00001608	ENSMUSG00000041040	ENSMUST00000036540	ENSMUSP00000041671	family with sequence similarity 117, member B [Source:MGI Symbol;Acc:MGI:1920000]	1	59913006	59985346	1	C2	59913006	59985346	59913006	5532	tsl1	GENCODE basic	11	12	KNOWN	KNOWN	ensembl_havana	ensembl_havana	protein_coding	protein_coding	41.2	3	MGI transcript name	Fam117b-001	MGI Symbol	Fam117b
XLOC_000607	XLOC_000607	Gm37531	1:59913005-60043184	FA	AL	NOTEST	0	0	0	0	1	1	no	TCONS_00001610	ENSMUST00000191628	Gm37531	TCONS_00001610	ENSMUSG00000103696	ENSMUST00000191628	NA	predicted gene, 37531 [Source:MGI Symbol;Acc:MGI:5610759]	1	59929688	59935102	1	C2	59929688	59935102	59929688	5415	tslNA	GENCODE basic	1	1	KNOWN	KNOWN	havana	havana	TEC	TEC	38.49	1	MGI transcript name	Gm37531-001	MGI Symbol	Gm37531
XLOC_000608	XLOC_000608	Carf	1:60069784-60153953	FA	AL	OK	1.28484	1.35338	0.0749762	0.0854724	0.8182	0.998565	no	TCONS_00001613	ENSMUST00000130075	Carf	TCONS_00001613	ENSMUSG00000026017	ENSMUST00000130075	ENSMUSP00000137867	calcium response factor [Source:MGI Symbol;Acc:MGI:2182269]	1	60098247	60153953	1	C2	60098247	60151032	60098247	2763	tsl1	NA	7	13	KNOWN	KNOWN	havana	ensembl_havana	nonsense_mediated_decay	protein_coding	39.03	10	MGI transcript name	Carf-002	MGI Symbol	Carf
XLOC_000609	XLOC_000609	Gm15464	1:60069784-60153953	FA	AL	NOTEST	0	0	0	0	1	1	no	TCONS_00001625	ENSMUST00000118718	Gm15464	TCONS_00001625	ENSMUSG00000082609	ENSMUST00000118718	NA	predicted gene 15464 [Source:MGI Symbol;Acc:MGI:3646025]	1	60117255	60117685	1	C2	60117255	60117685	60117255	431	tslNA	GENCODE basic	1	1	KNOWN	KNOWN	havana	havana	processed_pseudogene	processed_pseudogene	49.19	1	MGI transcript name	Gm15464-001	MGI Symbol	Gm15464
XLOC_000610	XLOC_000610	Nbeal1	1:60180598-60338547	FA	AL	OK	12.9888	12.6642	-0.0365147	-0.0740157	0.88265	0.998565	no	TCONS_00001628	ENSMUST00000160834	Nbeal1	TCONS_00001628	ENSMUSG00000073664	ENSMUST00000160834	ENSMUSP00000124056	neurobeachin like 1 [Source:MGI Symbol;Acc:MGI:2444343]	1	60180599	60338328	1	C2	60180599	60338328	60180599	15731	tsl5	GENCODE basic	7	11	KNOWN	KNOWN	ensembl_havana	ensembl_havana	protein_coding	protein_coding	37.1	10	MGI transcript name	Nbeal1-001	MGI Symbol	Nbeal1
XLOC_000611	XLOC_000611	Cyp20a1	1:60343319-60388060	FA	AL	OK	3.15338	4.47262	0.50422	1.28551	0.00885	0.110232	no	TCONS_00001648	ENSMUST00000060608	Cyp20a1	TCONS_00001648	ENSMUSG00000049439	ENSMUST00000060608	ENSMUSP00000050823	cytochrome P450, family 20, subfamily a, polypeptide 1 [Source:MGI Symbol;Acc:MGI:1925201]	1	60343323	60388060	1	C2	60343323	60388060	60343323	2223	tsl1	GENCODE basic	12	13	KNOWN	KNOWN	ensembl_havana	ensembl_havana	protein_coding	protein_coding	41.9	3	MGI transcript name	Cyp20a1-001	MGI Symbol	Cyp20a1
XLOC_000612	XLOC_000612	6030460B20Rik	1:60343319-60388060	FA	AL	NOTEST	0.0123385	0	#NAME?	0	1	1	no	TCONS_00001657	ENSMUST00000191764	6030460B20Rik	TCONS_00001657	ENSMUSG00000103822	ENSMUST00000191764	NA	RIKEN cDNA 6030460B20 gene [Source:MGI Symbol;Acc:MGI:1924974]	1	60353119	60354176	1	C2	60353119	60354176	60353119	1058	tslNA	GENCODE basic	1	1	KNOWN	KNOWN	havana	havana	TEC	TEC	41.59	1	MGI transcript name	6030460B20Rik-001	MGI Symbol	6030460B20Rik
XLOC_000613	XLOC_000613	Abi2	1:60397246-60567104	FA	AL	OK	4.49369	5.88797	0.389868	0.59522	0.02175	0.210094	no	TCONS_00001658	ENSMUST00000052332	Abi2	TCONS_00001658	ENSMUSG00000026782	ENSMUST00000052332	ENSMUSP00000058754	abl-interactor 2 [Source:MGI Symbol;Acc:MGI:106913]	1	60409619	60481158	1	C2	60409619	60481158	60409619	5768	tsl1	GENCODE basic	14	15	KNOWN	KNOWN	ensembl_havana	ensembl_havana	protein_coding	protein_coding	38.27	12	MGI transcript name	Abi2-001	MGI Symbol	Abi2
XLOC_000614	XLOC_000614	Gm38388	1:60594806-60607050	FA	AL	OK	0.146888	0.711653	2.27646	1.62151	0.0093	0.114318	no	TCONS_00001681	ENSMUST00000195569	Gm38388	TCONS_00001681	ENSMUSG00000103215	ENSMUST00000195569	NA	predicted gene, 38388 [Source:MGI Symbol;Acc:MGI:5613624]	1	60594807	60596236	-1	C2	60594807	60596236	60596236	1430	tslNA	GENCODE basic	1	1	KNOWN	KNOWN	havana	havana	TEC	TEC	36.08	1	MGI transcript name	Gm38388-001	MGI Symbol	Gm38388
XLOC_000615	XLOC_000615	-	1:60594806-60607050	FA	AL	OK	0.029755	0.457805	3.94353	1.12985	0.22235	0.731371	no	TCONS_00001683	-	-	TCONS_00001683	NA	NA	NA	NA	NA	NA	NA	NA	NA	NA	NA	NA	NA	NA	NA	NA	NA	NA	NA	NA	NA	NA	NA	NA	NA	NA	NA	NA	NA
XLOC_000616	XLOC_000616	-	1:60594806-60607050	FA	AL	OK	0.069778	0.418324	2.58377	1.01346	0.18415	0.673587	no	TCONS_00001684	-	-	TCONS_00001684	NA	NA	NA	NA	NA	NA	NA	NA	NA	NA	NA	NA	NA	NA	NA	NA	NA	NA	NA	NA	NA	NA	NA	NA	NA	NA	NA	NA	NA
XLOC_000617	XLOC_000617	Gm11577	1:60700871-60701937	FA	AL	NOTEST	0	0	0	0	1	1	no	TCONS_00001685	ENSMUST00000118030	Gm11577	TCONS_00001685	ENSMUSG00000084151	ENSMUST00000118030	NA	predicted gene 11577 [Source:MGI Symbol;Acc:MGI:3650975]	1	60700872	60701937	1	C2	60700872	60701937	60700872	737	tslNA	GENCODE basic	1	1	KNOWN	KNOWN	havana	havana	processed_pseudogene	processed_pseudogene	44.47	1	MGI transcript name	Gm11577-001	MGI Symbol	Gm11577
XLOC_000618	XLOC_000618	Eif4a-ps4	1:60703860-60705698	FA	AL	NOTEST	0.0299474	0.0231994	-0.368345	0	1	1	no	TCONS_00001686	ENSMUST00000122226	Eif4a-ps4	TCONS_00001686	ENSMUSG00000101188	ENSMUST00000122226	NA	eukaryotic translation initiation factor 4A, pseudogene 4 [Source:MGI Symbol;Acc:MGI:1195958]	1	60703932	60705149	1	C2	60703932	60705149	60703932	1218	tslNA	GENCODE basic	1	1	KNOWN	KNOWN	havana	havana	processed_pseudogene	processed_pseudogene	48.6	1	MGI transcript name	Eif4a-ps4-001	MGI Symbol	Eif4a-ps4
XLOC_000619	XLOC_000619	Cd28	1:60716799-60773359	FA	AL	NOTEST	0.00822221	0.00598598	-0.45794	0	1	1	no	TCONS_00001687	ENSMUST00000132833	Cd28	TCONS_00001687	ENSMUSG00000026012	ENSMUST00000132833	NA	CD28 antigen [Source:MGI Symbol;Acc:MGI:88327]	1	60716800	60773359	1	C2	60716800	60763163	60716800	669	tsl5	NA	1	2	KNOWN	KNOWN	havana	ensembl_havana	processed_transcript	protein_coding	41.16	3	MGI transcript name	Cd28-003	MGI Symbol	Cd28
XLOC_000620	XLOC_000620	2310016D23Rik	1:60776664-60803790	FA	AL	NOTEST	0	0	0	0	1	1	no	TCONS_00001692	ENSMUST00000130082	2310016D23Rik	TCONS_00001692	ENSMUSG00000085965	ENSMUST00000130082	NA	RIKEN cDNA 2310016D23 gene [Source:MGI Symbol;Acc:MGI:1923693]	1	60778843	60803790	1	C2	60778843	60803790	60778843	388	tsl1	GENCODE basic	1	1	KNOWN	KNOWN	havana	havana	lincRNA	lincRNA	40.34	1	MGI transcript name	2310016D23Rik-001	MGI Symbol	2310016D23Rik
XLOC_000621	XLOC_000621	Gm37198	1:60776664-60803790	FA	AL	NOTEST	0	0	0	0	1	1	no	TCONS_00001693	ENSMUST00000195593	Gm37198	TCONS_00001693	ENSMUSG00000104069	ENSMUST00000195593	NA	predicted gene, 37198 [Source:MGI Symbol;Acc:MGI:5610426]	1	60779352	60781461	1	C2	60779352	60781461	60779352	2110	tslNA	GENCODE basic	1	1	KNOWN	KNOWN	havana	havana	TEC	TEC	36.11	1	MGI transcript name	Gm37198-001	MGI Symbol	Gm37198
XLOC_000622	XLOC_000622	Gm11609	1:60776664-60803790	FA	AL	NOTEST	0	0	0	0	1	1	no	TCONS_00001694	ENSMUST00000121926	Gm11609	TCONS_00001694	ENSMUSG00000083118	ENSMUST00000121926	NA	predicted gene 11609 [Source:MGI Symbol;Acc:MGI:3694969]	1	60792490	60793832	1	C2	60792490	60793832	60792490	793	tslNA	GENCODE basic	1	1	KNOWN	KNOWN	havana	havana	processed_pseudogene	processed_pseudogene	42.67	1	MGI transcript name	Gm11609-001	MGI Symbol	Gm11609
XLOC_000623	XLOC_000623	Gm11581	1:60809115-60809942	FA	AL	NOTEST	0	0	0	0	1	1	no	TCONS_00001695	ENSMUST00000122024	Gm11581	TCONS_00001695	ENSMUSG00000083355	ENSMUST00000122024	NA	predicted gene 11581 [Source:MGI Symbol;Acc:MGI:3652083]	1	60809116	60809942	1	C2	60809116	60809942	60809116	763	tslNA	GENCODE basic	1	1	KNOWN	KNOWN	havana	havana	processed_pseudogene	processed_pseudogene	49.46	1	MGI transcript name	Gm11581-001	MGI Symbol	Gm11581
XLOC_000624	XLOC_000624	Gm38137	1:60880337-60881738	FA	AL	NOTEST	0	0	0	0	1	1	no	TCONS_00001696	ENSMUST00000193735	Gm38137	TCONS_00001696	ENSMUSG00000102549	ENSMUST00000193735	NA	predicted gene, 38137 [Source:MGI Symbol;Acc:MGI:5611365]	1	60880338	60881738	1	C2	60880338	60881738	60880338	1401	tslNA	GENCODE basic	1	1	KNOWN	KNOWN	havana	havana	TEC	TEC	38.26	1	MGI transcript name	Gm38137-001	MGI Symbol	Gm38137
XLOC_000625	XLOC_000625	Ctla4	1:60886999-60915832	FA	AL	NOTEST	0.00608515	0	#NAME?	0	1	1	no	TCONS_00001697	ENSMUST00000124816	Ctla4	TCONS_00001697	ENSMUSG00000026011	ENSMUST00000124816	NA	cytotoxic T-lymphocyte-associated protein 4 [Source:MGI Symbol;Acc:MGI:88556]	1	60887000	60915832	1	C2	60887000	60912716	60887000	691	tsl3	NA	1	13	KNOWN	KNOWN	havana	ensembl_havana	processed_transcript	protein_coding	41.6	3	MGI transcript name	Ctla4-004	MGI Symbol	Ctla4
XLOC_000626	XLOC_000626	Rpl18-ps1	1:60886999-60915832	FA	AL	NOTEST	0	0	0	0	1	1	no	TCONS_00001698	ENSMUST00000121555	Rpl18-ps1	TCONS_00001698	ENSMUSG00000081382	ENSMUST00000121555	NA	ribosomal protein L18, pseudogene 1 [Source:MGI Symbol;Acc:MGI:98018]	1	60900898	60901422	1	C2	60900898	60901422	60900898	525	tslNA	GENCODE basic	1	1	KNOWN	KNOWN	havana	havana	processed_pseudogene	processed_pseudogene	57.14	1	MGI transcript name	Rpl18-ps1-001	MGI Symbol	Rpl18-ps1
XLOC_000627	XLOC_000627	Icos	1:60977926-61000320	FA	AL	NOTEST	0.0171332	0.032346	0.916791	0	1	1	no	TCONS_00001702	ENSMUST00000027162	Icos	TCONS_00001702	ENSMUSG00000026009	ENSMUST00000027162	ENSMUSP00000027162	inducible T cell co-stimulator [Source:MGI Symbol;Acc:MGI:1858745]	1	60977927	61000320	1	C2	60977927	60995797	60977927	810	tsl1	GENCODE basic	11	14	KNOWN	KNOWN	havana	ensembl_havana	protein_coding	protein_coding	40.9	2	MGI transcript name	Icos-002	MGI Symbol	Icos
XLOC_000628	XLOC_000628	Gm37039	1:60977926-61000320	FA	AL	NOTEST	0	0	0	0	1	1	no	TCONS_00001704	ENSMUST00000193733	Gm37039	TCONS_00001704	ENSMUSG00000102561	ENSMUST00000193733	NA	predicted gene, 37039 [Source:MGI Symbol;Acc:MGI:5610267]	1	60989479	60991963	1	C2	60989479	60991963	60989479	2485	tslNA	GENCODE basic	1	1	KNOWN	KNOWN	havana	havana	TEC	TEC	45.55	1	MGI transcript name	Gm37039-001	MGI Symbol	Gm37039
XLOC_000629	XLOC_000629	Rpl17-ps1	1:61075673-61076225	FA	AL	NOTEST	0	0	0	0	1	1	no	TCONS_00001705	ENSMUST00000119156	Rpl17-ps1	TCONS_00001705	ENSMUSG00000082804	ENSMUST00000119156	NA	ribosomal protein L17, pseudogene 1 [Source:MGI Symbol;Acc:MGI:3652107]	1	61075674	61076225	1	C2	61075674	61076225	61075674	552	tslNA	GENCODE basic	1	3	KNOWN	KNOWN	havana	havana	processed_pseudogene	processed_pseudogene	48.19	1	MGI transcript name	Rpl17-ps1-001	MGI Symbol	Rpl17-ps1
XLOC_000630	XLOC_000630	Gm11587	1:61301908-61307746	FA	AL	NOTEST	0	0	0	0	1	1	no	TCONS_00001706	ENSMUST00000128274	Gm11587	TCONS_00001706	ENSMUSG00000085248	ENSMUST00000128274	NA	predicted gene 11587 [Source:MGI Symbol;Acc:MGI:3652110]	1	61301909	61307746	1	C2	61301909	61307746	61301909	1120	tsl1	GENCODE basic	2	2	KNOWN	KNOWN	havana	havana	lincRNA	lincRNA	44.98	1	MGI transcript name	Gm11587-001	MGI Symbol	Gm11587
XLOC_000631	XLOC_000631	9530026F06Rik	1:61378431-61395904	FA	AL	NOTEST	0	0	0	0	1	1	no	TCONS_00001707	ENSMUST00000141000	9530026F06Rik	TCONS_00001707	ENSMUSG00000085447	ENSMUST00000141000	NA	RIKEN cDNA 9530026F06 gene [Source:MGI Symbol;Acc:MGI:1924591]	1	61378432	61395904	1	C2	61378432	61395904	61378432	892	tsl1	GENCODE basic	1	1	KNOWN	KNOWN	havana	havana	lincRNA	lincRNA	42.2	1	MGI transcript name	9530026F06Rik-001	MGI Symbol	9530026F06Rik
XLOC_000632	XLOC_000632	Gm11588	1:61440100-61469475	FA	AL	NOTEST	0	0	0	0	1	1	no	TCONS_00001708	ENSMUST00000141758	Gm11588	TCONS_00001708	ENSMUSG00000086408	ENSMUST00000141758	NA	predicted gene 11588 [Source:MGI Symbol;Acc:MGI:3650951]	1	61440101	61469475	1	C2	61440101	61469475	61440101	658	tsl5	GENCODE basic	1	1	KNOWN	KNOWN	havana	havana	lincRNA	lincRNA	39.79	1	MGI transcript name	Gm11588-001	MGI Symbol	Gm11588
XLOC_000633	XLOC_000633	Gm25839	1:61470440-61470543	FA	AL	NOTEST	0	0	0	0	1	1	no	TCONS_00001709	ENSMUST00000158921	Gm25839	TCONS_00001709	ENSMUSG00000089546	ENSMUST00000158921	NA	predicted gene, 25839 [Source:MGI Symbol;Acc:MGI:5455616]	1	61470441	61470543	1	C2	61470441	61470543	61470441	103	tslNA	GENCODE basic	1	1	KNOWN	KNOWN	ensembl	ensembl	snRNA	snRNA	37.86	1	MGI transcript name	Gm25839-201	MGI Symbol	Gm25839
XLOC_000634	XLOC_000634	Gm28449	1:61474950-61476028	FA	AL	NOTEST	0	0	0	0	1	1	no	TCONS_00001710	ENSMUST00000187655	Gm28449	TCONS_00001710	ENSMUSG00000100965	ENSMUST00000187655	NA	predicted gene 28449 [Source:MGI Symbol;Acc:MGI:5579155]	1	61474951	61476028	1	C2	61474951	61476028	61474951	506	tsl3	GENCODE basic	1	1	KNOWN	KNOWN	havana	havana	lincRNA	lincRNA	39.8	1	MGI transcript name	Gm28449-001	MGI Symbol	Gm28449
XLOC_000635	XLOC_000635	Gm36943	1:61545881-61546163	FA	AL	NOTEST	0	0	0	0	1	1	no	TCONS_00001711	ENSMUST00000194422	Gm36943	TCONS_00001711	ENSMUSG00000102168	ENSMUST00000194422	NA	predicted gene, 36943 [Source:MGI Symbol;Acc:MGI:5610171]	1	61545882	61546163	1	C2	61545882	61546163	61545882	282	tslNA	GENCODE basic	1	1	KNOWN	KNOWN	havana	havana	TEC	TEC	34.4	1	MGI transcript name	Gm36943-001	MGI Symbol	Gm36943
XLOC_000636	XLOC_000636	Gm28094	1:61548121-61548511	FA	AL	NOTEST	0	0	0	0	1	1	no	TCONS_00001712	ENSMUST00000185262	Gm28094	TCONS_00001712	ENSMUSG00000100381	ENSMUST00000185262	NA	predicted gene 28094 [Source:MGI Symbol;Acc:MGI:5578800]	1	61548122	61548511	1	C2	61548122	61548511	61548122	390	tslNA	GENCODE basic	1	1	KNOWN	KNOWN	havana	havana	processed_pseudogene	processed_pseudogene	44.1	1	MGI transcript name	Gm28094-001	MGI Symbol	Gm28094
XLOC_000637	XLOC_000637	Pard3b	1:61638090-62642284	FA	AL	OK	1.38331	1.89039	0.450568	0.557284	0.255	0.77123	no	TCONS_00001713	ENSMUST00000075374	Pard3b	TCONS_00001713	ENSMUSG00000052062	ENSMUST00000075374	ENSMUSP00000074837	par-3 family cell polarity regulator beta [Source:MGI Symbol;Acc:MGI:1919301]	1	61638824	62642284	1	C2	61638824	62642284	61638824	8392	tsl5	GENCODE basic	9	14	KNOWN	KNOWN	ensembl_havana	ensembl_havana	protein_coding	protein_coding	39.35	6	MGI transcript name	Pard3b-001	MGI Symbol	Pard3b
XLOC_000638	XLOC_000638	Gm37205	1:61638090-62642284	FA	AL	NOTEST	0	0	0	0	1	1	no	TCONS_00001725	ENSMUST00000194820	Gm37205	TCONS_00001725	ENSMUSG00000103656	ENSMUST00000194820	NA	predicted gene, 37205 [Source:MGI Symbol;Acc:MGI:5610433]	1	61654423	61657158	1	C2	61654423	61657158	61654423	2736	tslNA	GENCODE basic	1	1	KNOWN	KNOWN	havana	havana	TEC	TEC	36.55	1	MGI transcript name	Gm37205-001	MGI Symbol	Gm37205
XLOC_000639	XLOC_000639	Gm38012	1:61638090-62642284	FA	AL	NOTEST	0	0	0	0	1	1	no	TCONS_00001726	ENSMUST00000193022	Gm38012	TCONS_00001726	ENSMUSG00000104402	ENSMUST00000193022	NA	predicted gene, 38012 [Source:MGI Symbol;Acc:MGI:5611240]	1	61677249	61680277	1	C2	61677249	61680277	61677249	3029	tslNA	GENCODE basic	1	1	KNOWN	KNOWN	havana	havana	TEC	TEC	38.79	1	MGI transcript name	Gm38012-001	MGI Symbol	Gm38012
XLOC_000640	XLOC_000640	Gm38278	1:61638090-62642284	FA	AL	NOTEST	0	0	0	0	1	1	no	TCONS_00001727	ENSMUST00000194715	Gm38278	TCONS_00001727	ENSMUSG00000104081	ENSMUST00000194715	NA	predicted gene, 38278 [Source:MGI Symbol;Acc:MGI:5611506]	1	61702527	61703891	1	C2	61702527	61703891	61702527	1365	tslNA	GENCODE basic	1	1	KNOWN	KNOWN	havana	havana	TEC	TEC	39.56	1	MGI transcript name	Gm38278-001	MGI Symbol	Gm38278
XLOC_000641	XLOC_000641	Gm38075	1:61638090-62642284	FA	AL	NOTEST	0	0	0	0	1	1	no	TCONS_00001728	ENSMUST00000191979	Gm38075	TCONS_00001728	ENSMUSG00000103002	ENSMUST00000191979	NA	predicted gene, 38075 [Source:MGI Symbol;Acc:MGI:5611303]	1	61805221	61806140	1	C2	61805221	61806140	61805221	920	tslNA	GENCODE basic	1	1	KNOWN	KNOWN	havana	havana	TEC	TEC	41.52	1	MGI transcript name	Gm38075-001	MGI Symbol	Gm38075
XLOC_000642	XLOC_000642	Gm38351	1:61638090-62642284	FA	AL	NOTEST	0	0	0	0	1	1	no	TCONS_00001729	ENSMUST00000195466	Gm38351	TCONS_00001729	ENSMUSG00000102359	ENSMUST00000195466	NA	predicted gene, 38351 [Source:MGI Symbol;Acc:MGI:5611579]	1	62247153	62249670	1	C2	62247153	62249670	62247153	2518	tslNA	GENCODE basic	1	1	KNOWN	KNOWN	havana	havana	TEC	TEC	39.24	1	MGI transcript name	Gm38351-001	MGI Symbol	Gm38351
XLOC_000643	XLOC_000643	Pard3bos3	1:61638090-62642284	FA	AL	OK	0.985313	1.42026	0.527506	0.197694	0.794	0.998565	no	TCONS_00001730	ENSMUST00000147177	Pard3bos3	TCONS_00001730	ENSMUSG00000085400	ENSMUST00000147177	NA	par-3 family cell polarity regulator beta, opposite strand 3 [Source:MGI Symbol;Acc:MGI:3651159]	1	62456725	62499261	-1	C2	62456725	62499261	62499261	862	tsl1	GENCODE basic	1	1	KNOWN	KNOWN	havana	havana	antisense	antisense	39.55	1	MGI transcript name	Pard3bos3-001	MGI Symbol	Pard3bos3
XLOC_000644	XLOC_000644	Gm11599	1:62660838-62661716	FA	AL	NOTEST	0	0	0	0	1	1	no	TCONS_00001731	ENSMUST00000118720	Gm11599	TCONS_00001731	ENSMUSG00000084333	ENSMUST00000118720	NA	predicted gene 11599 [Source:MGI Symbol;Acc:MGI:3651840]	1	62660839	62661716	1	C2	62660839	62661716	62660839	878	tslNA	GENCODE basic	1	1	KNOWN	KNOWN	havana	havana	processed_pseudogene	processed_pseudogene	56.38	1	MGI transcript name	Gm11599-001	MGI Symbol	Gm11599
XLOC_000645	XLOC_000645	Nrp2	1:62703284-62819090	FA	AL	OK	1.19739	1.38681	0.211879	0.414757	0.40245	0.906101	no	TCONS_00001732	ENSMUST00000126344	Nrp2	TCONS_00001732	ENSMUSG00000025969	ENSMUST00000126344	NA	neuropilin 2 [Source:MGI Symbol;Acc:MGI:1100492]	1	62703285	62818695	1	C2	62703285	62739932	62703285	2815	tsl1	NA	1	15	KNOWN	KNOWN	havana	ensembl_havana	retained_intron	protein_coding	46.81	7	MGI transcript name	Nrp2-007	MGI Symbol	Nrp2
XLOC_000646	XLOC_000646	Gm37121	1:62703284-62819090	FA	AL	NOTEST	0	0.0574383	Inf	0	1	1	no	TCONS_00001750	ENSMUST00000192219	Gm37121	TCONS_00001750	ENSMUSG00000103032	ENSMUST00000192219	NA	predicted gene, 37121 [Source:MGI Symbol;Acc:MGI:5610349]	1	62809302	62811857	1	C2	62809302	62811857	62809302	2556	tslNA	GENCODE basic	1	1	KNOWN	KNOWN	havana	havana	TEC	TEC	45.5	1	MGI transcript name	Gm37121-001	MGI Symbol	Gm37121
XLOC_000647	XLOC_000647	Gm44468	1:62958417-63180578	FA	AL	NOTEST	0	0	0	0	1	1	no	TCONS_00001751	ENSMUST00000199516	Gm44468	TCONS_00001751	ENSMUSG00000104991	ENSMUST00000199516	NA	predicted gene, 44468 [Source:MGI Symbol;Acc:MGI:5690860]	1	63025742	63025846	1	C2	63025742	63025846	63025742	105	tslNA	GENCODE basic	1	1	KNOWN	KNOWN	ensembl	ensembl	miRNA	miRNA	32.38	1	MGI transcript name	Gm44468-201	MGI Symbol	Gm44468
XLOC_000648	XLOC_000648	Gm24942	1:62958417-63180578	FA	AL	NOTEST	0	0	0	0	1	1	no	TCONS_00001752	ENSMUST00000158328	Gm24942	TCONS_00001752	ENSMUSG00000088953	ENSMUST00000158328	NA	predicted gene, 24942 [Source:MGI Symbol;Acc:MGI:5454719]	1	63032706	63032819	1	C2	63032706	63032819	63032706	114	tslNA	GENCODE basic	1	1	KNOWN	KNOWN	ensembl	ensembl	snoRNA	snoRNA	53.51	1	MGI transcript name	Gm24942-201	MGI Symbol	Gm24942
XLOC_000649	XLOC_000649	Rps13-ps7	1:62958417-63180578	FA	AL	NOTEST	0	0.0523438	Inf	0	1	1	no	TCONS_00001753	ENSMUST00000122045	Rps13-ps7	TCONS_00001753	ENSMUSG00000081617	ENSMUST00000122045	NA	ribosomal protein S13, pseudogene 7 [Source:MGI Symbol;Acc:MGI:3650301]	1	63038214	63038581	1	C2	63038214	63038581	63038214	368	tslNA	GENCODE basic	1	1	KNOWN	KNOWN	havana	havana	processed_pseudogene	processed_pseudogene	45.11	1	MGI transcript name	Rps13-ps7-001	MGI Symbol	Rps13-ps7
XLOC_000650	XLOC_000650	Rps27-ps1	1:62958417-63180578	FA	AL	NOTEST	0.435402	0.386718	-0.171067	0	1	1	no	TCONS_00001754	ENSMUST00000118179	Rps27-ps1	TCONS_00001754	ENSMUSG00000081429	ENSMUST00000118179	NA	ribosomal protein S27, pseudogene 1 [Source:MGI Symbol;Acc:MGI:3652266]	1	63073774	63074019	1	C2	63073774	63074019	63073774	246	tslNA	GENCODE basic	1	1	KNOWN	KNOWN	havana	havana	processed_pseudogene	processed_pseudogene	50	1	MGI transcript name	Rps27-ps1-001	MGI Symbol	Rps27-ps1
XLOC_000651	XLOC_000651	Ino80dos	1:62958417-63180578	FA	AL	OK	3.81036	3.57985	-0.0900306	-0.0496345	0.90425	0.998565	no	TCONS_00001755	ENSMUST00000186436	Ino80dos	TCONS_00001755	ENSMUSG00000084799	ENSMUST00000186436	NA	INO80 complex subunit D, opposite strand [Source:MGI Symbol;Acc:MGI:3651861]	1	63113078	63158290	1	C2	63113078	63114960	63113078	652	tsl5	GENCODE basic	1	7	KNOWN	KNOWN	havana	havana	lincRNA	lincRNA	42.92	4	MGI transcript name	Ino80dos-003	MGI Symbol	Ino80dos
XLOC_000652	XLOC_000652	Gm20342	1:62958417-63180578	FA	AL	NOTEST	0	0.0066654	Inf	0	1	1	no	TCONS_00001760	ENSMUST00000185480	Gm20342	TCONS_00001760	ENSMUSG00000101599	ENSMUST00000185480	NA	predicted gene, 20342 [Source:MGI Symbol;Acc:MGI:5012527]	1	63117118	63126837	1	C2	63117118	63126837	63117118	9720	tslNA	GENCODE basic	1	1	KNOWN	KNOWN	havana	havana	lincRNA	lincRNA	43.43	1	MGI transcript name	Gm20342-001	MGI Symbol	Gm20342
XLOC_000653	XLOC_000653	Gm24557	1:62958417-63180578	FA	AL	OK	0.95237	0.966951	0.0219202	0.00679191	0.9873	0.998588	no	TCONS_00001761	ENSMUST00000104692	Gm24557	TCONS_00001761	ENSMUSG00000077884	ENSMUST00000104692	NA	predicted gene, 24557 [Source:MGI Symbol;Acc:MGI:5454334]	1	63161855	63161943	1	C2	63161855	63161943	63161855	89	tslNA	GENCODE basic	2	2	KNOWN	KNOWN	ensembl	ensembl	miRNA	miRNA	32.58	1	MGI transcript name	Gm24557-201	MGI Symbol	Gm24557
XLOC_000654	XLOC_000654	Eef1b2	1:62958417-63180578	FA	AL	OK	54.156	59.5135	0.136097	0.268774	0.58565	0.985739	no	TCONS_00001763	ENSMUST00000129339	Eef1b2	TCONS_00001763	ENSMUSG00000025967	ENSMUST00000129339	ENSMUSP00000116492	eukaryotic translation elongation factor 1 beta 2 [Source:MGI Symbol;Acc:MGI:1929520]	1	63176825	63180486	1	C2	63176825	63180486	63176825	1939	tsl1	GENCODE basic	7	16	KNOWN	KNOWN	ensembl_havana	ensembl_havana	protein_coding	protein_coding	45.88	9	MGI transcript name	Eef1b2-001	MGI Symbol	Eef1b2
XLOC_000655	XLOC_000655	Gm26457	1:62958417-63180578	FA	AL	NOTEST	0	0	0	0	1	1	no	TCONS_00001775	ENSMUST00000082678	Gm26457	TCONS_00001775	ENSMUSG00000064612	ENSMUST00000082678	NA	predicted gene, 26457 [Source:MGI Symbol;Acc:MGI:5456234]	1	63178677	63178754	1	C2	63178677	63178754	63178677	78	tslNA	GENCODE basic	2	2	KNOWN	KNOWN	ensembl	ensembl	snoRNA	snoRNA	38.46	1	MGI transcript name	Gm26457-201	MGI Symbol	Gm26457
XLOC_000656	XLOC_000656	Snora41	1:62958417-63180578	FA	AL	NOTEST	0	0	0	0	1	1	no	TCONS_00001776	ENSMUST00000082668	Snora41	TCONS_00001776	ENSMUSG00000064602	ENSMUST00000082668	NA	small nucleolar RNA, H/ACA box 41 [Source:MGI Symbol;Acc:MGI:3819505]	1	63179004	63179135	1	C2	63179004	63179135	63179004	132	tslNA	GENCODE basic	1	1	KNOWN	KNOWN	ensembl	ensembl	snoRNA	snoRNA	43.18	1	MGI transcript name	Snora41-201	MGI Symbol	Snora41
XLOC_000657	XLOC_000657	Gm27512	1:63182690-63214543	FA	AL	NOTEST	0	0	0	0	1	1	no	TCONS_00001777	ENSMUST00000175328	Gm27512	TCONS_00001777	ENSMUSG00000094290	ENSMUST00000175328	NA	predicted gene, 27512 [Source:MGI Symbol;Acc:MGI:5530894]	1	63198031	63198156	1	C2	63198031	63198156	63198031	126	tslNA	GENCODE basic	3	2	KNOWN	KNOWN	ensembl	ensembl	miRNA	miRNA	57.14	1	MGI transcript name	Gm27512-201	MGI Symbol	Gm27512
XLOC_000658	XLOC_000658	Platr12	1:63182690-63214543	FA	AL	NOTEST	0.0475968	0	#NAME?	0	1	1	no	TCONS_00001778	ENSMUST00000141027	Platr12	TCONS_00001778	ENSMUSG00000086730	ENSMUST00000141027	NA	pluripotency associated transcript 12 [Source:MGI Symbol;Acc:MGI:3651341]	1	63200313	63207967	1	C2	63200313	63207614	63200313	462	tsl3	GENCODE basic	1	2	KNOWN	KNOWN	havana	havana	antisense	processed_transcript	42.87	2	MGI transcript name	Platr12-001	MGI Symbol	Platr12
XLOC_000659	XLOC_000659	Zdbf2	1:63273225-63314576	FA	AL	NOTEST	0	0	0	0	1	1	no	TCONS_00001780	ENSMUST00000114132	Zdbf2	TCONS_00001780	ENSMUSG00000027520	ENSMUST00000114132	ENSMUSP00000109767	zinc finger, DBF-type containing 2 [Source:MGI Symbol;Acc:MGI:1921134]	1	63273265	63314576	1	C2	63273265	63314576	63273265	12629	tsl5	GENCODE basic	7	15	KNOWN	KNOWN	havana	ensembl_havana	protein_coding	protein_coding	38.27	3	MGI transcript name	Zdbf2-001	MGI Symbol	Zdbf2
XLOC_000660	XLOC_000660	Adam23	1:63445890-63596276	FA	AL	OK	5.53902	4.36238	-0.344515	-0.762062	0.12535	0.566819	no	TCONS_00001784	ENSMUST00000182642	Adam23	TCONS_00001784	ENSMUSG00000025964	ENSMUST00000182642	ENSMUSP00000138362	a disintegrin and metallopeptidase domain 23 [Source:MGI Symbol;Acc:MGI:1345162]	1	63445891	63596276	1	C2	63445891	63573217	63445891	2889	tsl1	GENCODE basic	7	15	KNOWN	KNOWN	ensembl_havana	ensembl_havana	protein_coding	protein_coding	41.4	12	MGI transcript name	Adam23-002	MGI Symbol	Adam23
XLOC_000661	XLOC_000661	Gm12748	1:63622850-63686927	FA	AL	NOTEST	0	0	0	0	1	1	no	TCONS_00001802	ENSMUST00000120763	Gm12748	TCONS_00001802	ENSMUSG00000083066	ENSMUST00000120763	NA	predicted gene 12748 [Source:MGI Symbol;Acc:MGI:3652128]	1	63671468	63671971	1	C2	63671468	63671971	63671468	504	tslNA	GENCODE basic	1	1	KNOWN	KNOWN	havana	havana	processed_pseudogene	processed_pseudogene	40.28	1	MGI transcript name	Gm12748-001	MGI Symbol	Gm12748
XLOC_000662	XLOC_000662	Fastkd2	1:63730613-63754655	FA	AL	OK	3.85354	4.37981	0.184686	0.27059	0.56375	0.979686	no	TCONS_00001803	ENSMUST00000027103	Fastkd2	TCONS_00001803	ENSMUSG00000025962	ENSMUST00000027103	ENSMUSP00000027103	FAST kinase domains 2 [Source:MGI Symbol;Acc:MGI:1922869]	1	63730614	63754655	1	C2	63730614	63754655	63730614	4486	tsl1	GENCODE basic	6	15	KNOWN	KNOWN	ensembl_havana	ensembl_havana	protein_coding	protein_coding	39.94	6	MGI transcript name	Fastkd2-001	MGI Symbol	Fastkd2
XLOC_000663	XLOC_000663	Gm13754	1:63917847-63935932	FA	AL	NOTEST	0	0	0	0	1	1	no	TCONS_00001818	ENSMUST00000120486	Gm13754	TCONS_00001818	ENSMUSG00000082373	ENSMUST00000120486	NA	predicted gene 13754 [Source:MGI Symbol;Acc:MGI:3651213]	1	63917848	63935932	1	C2	63917848	63935932	63917848	998	tslNA	GENCODE basic	2	2	KNOWN	KNOWN	havana	havana	unitary_pseudogene	unitary_pseudogene	42.19	1	MGI transcript name	Gm13754-001	MGI Symbol	Gm13754
XLOC_000664	XLOC_000664	Gm13749	1:63964726-63968999	FA	AL	NOTEST	0.00748263	0	#NAME?	0	1	1	no	TCONS_00001819	ENSMUST00000133244	Gm13749	TCONS_00001819	ENSMUSG00000044689	ENSMUST00000133244	NA	predicted gene 13749 [Source:MGI Symbol;Acc:MGI:3649721]	1	63964727	63968999	1	C2	63964727	63968999	63964727	1432	tsl1	GENCODE basic	1	5	KNOWN	KNOWN	ensembl_havana	ensembl_havana	lincRNA	lincRNA	42.29	1	MGI transcript name	Gm13749-001	MGI Symbol	Gm13749
XLOC_000665	XLOC_000665	Gm26649	1:64029446-64122282	FA	AL	OK	1.39361	1.4908	0.0972551	0.203317	0.67795	0.998565	no	TCONS_00001820	ENSMUST00000181595	Gm26649	TCONS_00001820	ENSMUSG00000097272	ENSMUST00000181595	NA	predicted gene, 26649 [Source:MGI Symbol;Acc:MGI:5477143]	1	64029463	64032927	1	C2	64029463	64032927	64029463	3196	tsl5	GENCODE basic	1	1	KNOWN	KNOWN	ensembl	ensembl	lincRNA	lincRNA	42.66	1	MGI transcript name	Gm26649-201	MGI Symbol	Gm26649
XLOC_000666	XLOC_000666	Gm13748	1:64029446-64122282	FA	AL	NOTEST	0.0475186	0.0493147	0.0535235	0	1	1	no	TCONS_00001821	ENSMUST00000149820	Gm13748	TCONS_00001821	ENSMUSG00000086836	ENSMUST00000149820	NA	predicted gene 13748 [Source:MGI Symbol;Acc:MGI:3702115]	1	64078654	64090782	1	C2	64078654	64090782	64078654	378	tsl2	GENCODE basic	1	1	KNOWN	KNOWN	havana	havana	antisense	antisense	42.74	1	MGI transcript name	Gm13748-001	MGI Symbol	Gm13748
XLOC_000667	XLOC_000667	Klf7	1:64029446-64122282	FA	AL	OK	0.504224	0.474834	-0.0866412	-0.0733033	0.8811	0.998565	no	TCONS_00001822	ENSMUST00000114086	Klf7	TCONS_00001822	ENSMUSG00000025959	ENSMUST00000114086	ENSMUSP00000109720	Kruppel-like factor 7 (ubiquitous) [Source:MGI Symbol;Acc:MGI:1935151]	1	64029447	64122282	-1	C2	64029447	64121491	64121491	7662	tsl1	GENCODE basic	7	13	KNOWN	KNOWN	ensembl_havana	ensembl_havana	protein_coding	protein_coding	43.45	3	MGI transcript name	Klf7-001	MGI Symbol	Klf7
XLOC_000668	XLOC_000668	Klf7	1:64029446-64122282	FA	AL	OK	0.407624	0.427005	0.0670162	0.0817223	0.86885	0.998565	no	TCONS_00001823	ENSMUST00000114086	Klf7	TCONS_00001823	ENSMUSG00000025959	ENSMUST00000114086	ENSMUSP00000109720	Kruppel-like factor 7 (ubiquitous) [Source:MGI Symbol;Acc:MGI:1935151]	1	64029447	64122282	-1	C2	64029447	64121491	64121491	7662	tsl1	GENCODE basic	7	13	KNOWN	KNOWN	ensembl_havana	ensembl_havana	protein_coding	protein_coding	43.45	3	MGI transcript name	Klf7-001	MGI Symbol	Klf7
XLOC_000669	XLOC_000669	Gm13750	1:64150200-64150665	FA	AL	NOTEST	0	0	0	0	1	1	no	TCONS_00001824	ENSMUST00000117621	Gm13750	TCONS_00001824	ENSMUSG00000086721	ENSMUST00000117621	NA	predicted gene 13750 [Source:MGI Symbol;Acc:MGI:3650598]	1	64150201	64150665	1	C2	64150201	64150665	64150201	465	tslNA	GENCODE basic	1	2	KNOWN	KNOWN	havana	havana	processed_pseudogene	processed_pseudogene	46.88	1	MGI transcript name	Gm13750-001	MGI Symbol	Gm13750
XLOC_000670	XLOC_000670	-	1:64321082-64322483	FA	AL	OK	0.507278	0.693675	0.451482	0.545806	0.2647	0.783431	no	TCONS_00001825	-	-	TCONS_00001825	NA	NA	NA	NA	NA	NA	NA	NA	NA	NA	NA	NA	NA	NA	NA	NA	NA	NA	NA	NA	NA	NA	NA	NA	NA	NA	NA	NA	NA
XLOC_000671	XLOC_000671	-	1:64341191-64341890	FA	AL	OK	0.124858	0.595942	2.25488	1.20696	0.0449	0.33007	no	TCONS_00001826	-	-	TCONS_00001826	NA	NA	NA	NA	NA	NA	NA	NA	NA	NA	NA	NA	NA	NA	NA	NA	NA	NA	NA	NA	NA	NA	NA	NA	NA	NA	NA	NA	NA
XLOC_000672	XLOC_000672	Gm25748	1:64396333-64396403	FA	AL	NOTEST	0	0	0	0	1	1	no	TCONS_00001827	ENSMUST00000175487	Gm25748	TCONS_00001827	ENSMUSG00000093228	ENSMUST00000175487	NA	predicted gene, 25748 [Source:MGI Symbol;Acc:MGI:5455525]	1	64396334	64396403	1	C2	64396334	64396403	64396334	70	tslNA	GENCODE basic	1	1	KNOWN	KNOWN	ensembl	ensembl	miRNA	miRNA	55.71	1	MGI transcript name	Gm25748-201	MGI Symbol	Gm25748
XLOC_000673	XLOC_000673	Creb1	1:64532644-64604548	FA	AL	OK	2.29412	2.59458	0.177556	0.266815	0.58035	0.984105	no	TCONS_00001828	ENSMUST00000187811	Creb1	TCONS_00001828	ENSMUSG00000025958	ENSMUST00000187811	ENSMUSP00000140649	cAMP responsive element binding protein 1 [Source:MGI Symbol;Acc:MGI:88494]	1	64532645	64604548	1	C2	64532809	64578216	64532809	1255	tsl1	GENCODE basic	6	14	KNOWN	KNOWN	havana	ensembl_havana	protein_coding	protein_coding	38.54	11	MGI transcript name	Creb1-003	MGI Symbol	Creb1
XLOC_000674	XLOC_000674	Mettl21a	1:64604905-64626033	FA	AL	OK	1.15934	1.41906	0.291628	0.761211	0.1282	0.572849	no	TCONS_00001845	ENSMUST00000114079	Mettl21a	TCONS_00001845	ENSMUSG00000025956	ENSMUST00000114079	ENSMUSP00000109713	methyltransferase like 21A [Source:MGI Symbol;Acc:MGI:1914349]	1	64606473	64617242	-1	C2	64606473	64617242	64617242	2030	tsl1	GENCODE basic	8	10	KNOWN	KNOWN	ensembl_havana	ensembl_havana	protein_coding	protein_coding	44.08	4	MGI transcript name	Mettl21a-001	MGI Symbol	Mettl21a
XLOC_000675	XLOC_000675	Mettl21a	1:64604905-64626033	FA	AL	OK	0.922914	0.58844	-0.649301	-0.549882	0.2626	0.780842	no	TCONS_00001846	ENSMUST00000053469	Mettl21a	TCONS_00001846	ENSMUSG00000025956	ENSMUST00000053469	ENSMUSP00000050424	methyltransferase like 21A [Source:MGI Symbol;Acc:MGI:1914349]	1	64606473	64617242	-1	C2	64606480	64617168	64617168	2666	tsl1	GENCODE basic	1	10	KNOWN	KNOWN	ensembl_havana	ensembl_havana	protein_coding	protein_coding	44.08	4	MGI transcript name	Mettl21a-002	MGI Symbol	Mettl21a
XLOC_000676	XLOC_000676	Gm28982	1:64604905-64626033	FA	AL	NOTEST	0	0	0	0	1	1	no	TCONS_00001847	ENSMUST00000186895	Gm28982	TCONS_00001847	ENSMUSG00000101832	ENSMUST00000186895	NA	predicted gene 28982 [Source:MGI Symbol;Acc:MGI:5579688]	1	64617784	64626033	1	C2	64617784	64626033	64617784	512	tsl3	GENCODE basic	1	1	KNOWN	KNOWN	havana	havana	lincRNA	lincRNA	46.27	1	MGI transcript name	Gm28982-001	MGI Symbol	Gm28982
XLOC_000677	XLOC_000677	Gm29152	1:64649934-64652756	FA	AL	NOTEST	0	0	0	0	1	1	no	TCONS_00001848	ENSMUST00000189284	Gm29152	TCONS_00001848	ENSMUSG00000100437	ENSMUST00000189284	NA	predicted gene 29152 [Source:MGI Symbol;Acc:MGI:5579858]	1	64649935	64652756	1	C2	64649935	64652756	64649935	325	tsl5	GENCODE basic	1	1	KNOWN	KNOWN	havana	havana	lincRNA	lincRNA	41.42	1	MGI transcript name	Gm29152-001	MGI Symbol	Gm29152
XLOC_000678	XLOC_000678	Ccnyl1	1:64679870-64725887	FA	AL	OK	0.41384	0.285571	-0.535224	-0.315565	0.4528	0.933496	no	TCONS_00001849	ENSMUST00000114077	Ccnyl1	TCONS_00001849	ENSMUSG00000070871	ENSMUST00000114077	ENSMUSP00000109711	cyclin Y-like 1 [Source:MGI Symbol;Acc:MGI:2138614]	1	64690455	64725644	1	C2	64690455	64725644	64690455	3281	tsl1	GENCODE basic	7	10	KNOWN	KNOWN	havana	ensembl_havana	protein_coding	protein_coding	40.42	4	MGI transcript name	Ccnyl1-001	MGI Symbol	Ccnyl1
XLOC_000679	XLOC_000679	Gm38058	1:64730557-64740607	FA	AL	OK	0.609021	0.613727	0.0111038	0.0258313	0.9595	0.998565	no	TCONS_00001854	ENSMUST00000194323	Gm38058	TCONS_00001854	ENSMUSG00000102140	ENSMUST00000194323	NA	predicted gene, 38058 [Source:MGI Symbol;Acc:MGI:5611286]	1	64736240	64740607	1	C2	64736240	64740607	64736240	4368	tslNA	GENCODE basic	1	1	KNOWN	KNOWN	havana	havana	TEC	TEC	54.21	1	MGI transcript name	Gm38058-001	MGI Symbol	Gm38058
XLOC_000680	XLOC_000680	Rpl31-ps24	1:64785982-64956824	FA	AL	NOTEST	0	0	0	0	1	1	no	TCONS_00001855	ENSMUST00000181350	Rpl31-ps24	TCONS_00001855	ENSMUSG00000097264	ENSMUST00000181350	NA	ribosomal protein L31, pseudogene 24 [Source:MGI Symbol;Acc:MGI:3648658]	1	64934402	64934780	1	C2	64934402	64934780	64934402	379	tslNA	GENCODE basic	1	1	KNOWN	KNOWN	havana	havana	processed_pseudogene	processed_pseudogene	46.97	1	MGI transcript name	Rpl31-ps24-001	MGI Symbol	Rpl31-ps24
XLOC_000681	XLOC_000681	Gm8550	1:65012688-65032759	FA	AL	NOTEST	0	0	0	0	1	1	no	TCONS_00001856	ENSMUST00000161621	Gm8550	TCONS_00001856	ENSMUSG00000090042	ENSMUST00000161621	NA	predicted gene 8550 [Source:MGI Symbol;Acc:MGI:3779803]	1	65028080	65028732	1	C2	65028080	65028732	65028080	653	tslNA	GENCODE basic	1	1	KNOWN	KNOWN	havana	havana	processed_pseudogene	processed_pseudogene	43.8	1	MGI transcript name	Gm8550-001	MGI Symbol	Gm8550
XLOC_000682	XLOC_000682	Gm7329	1:65095226-65095436	FA	AL	NOTEST	0	0	0	0	1	1	no	TCONS_00001857	ENSMUST00000185915	Gm7329	TCONS_00001857	ENSMUSG00000100774	ENSMUST00000185915	NA	predicted gene 7329 [Source:MGI Symbol;Acc:MGI:3646271]	1	65095227	65095436	1	C2	65095227	65095436	65095227	210	tslNA	GENCODE basic	1	1	KNOWN	KNOWN	havana	havana	processed_pseudogene	processed_pseudogene	40.95	1	MGI transcript name	Gm7329-001	MGI Symbol	Gm7329
XLOC_000683	XLOC_000683	Idh1	1:65156247-65186500	FA	AL	OK	6.88751	14.8564	1.10903	3.25171	5e-05	0.00156711	yes	TCONS_00001858	ENSMUST00000097709	Idh1	TCONS_00001858	ENSMUSG00000025950	ENSMUST00000097709	ENSMUSP00000095316	isocitrate dehydrogenase 1 (NADP+), soluble [Source:MGI Symbol;Acc:MGI:96413]	1	65158616	65186500	-1	C2	65158616	65179181	65179181	2302	tsl1	GENCODE basic	10	16	KNOWN	KNOWN	ensembl_havana	ensembl_havana	protein_coding	protein_coding	42.52	7	MGI transcript name	Idh1-001	MGI Symbol	Idh1
XLOC_000684	XLOC_000684	Pikfyve	1:65186682-65278695	FA	AL	OK	4.21189	5.38865	0.355455	0.869225	0.0718	0.425955	no	TCONS_00001859	ENSMUST00000185317	Pikfyve	TCONS_00001859	ENSMUSG00000025949	ENSMUST00000185317	NA	phosphoinositide kinase, FYVE finger containing [Source:MGI Symbol;Acc:MGI:1335106]	1	65186683	65278695	1	C2	65186683	65205706	65186683	1044	tsl1	NA	6	16	KNOWN	KNOWN	havana	ensembl_havana	retained_intron	protein_coding	38.16	11	MGI transcript name	Pikfyve-002	MGI Symbol	Pikfyve
XLOC_000685	XLOC_000685	Pth2r	1:65282055-65389244	FA	AL	NOTEST	0	0	0	0	1	1	no	TCONS_00001874	ENSMUST00000140190	Pth2r	TCONS_00001874	ENSMUSG00000025946	ENSMUST00000140190	ENSMUSP00000114594	parathyroid hormone 2 receptor [Source:MGI Symbol;Acc:MGI:2180917]	1	65282056	65389244	1	C2	65282056	65345341	65282056	631	tsl3	NA	7	13	KNOWN	KNOWN	havana	ensembl_havana	protein_coding	protein_coding	40.83	2	MGI transcript name	Pth2r-002	MGI Symbol	Pth2r
XLOC_000686	XLOC_000686	Gm8805	1:65552681-65552994	FA	AL	NOTEST	0	0	0	0	1	1	no	TCONS_00001877	ENSMUST00000117848	Gm8805	TCONS_00001877	ENSMUSG00000082774	ENSMUST00000117848	NA	predicted gene 8805 [Source:MGI Symbol;Acc:MGI:3643512]	1	65552682	65552994	1	C3	65552682	65552994	65552682	313	tslNA	GENCODE basic	1	1	KNOWN	KNOWN	havana	havana	processed_pseudogene	processed_pseudogene	54.63	1	MGI transcript name	Gm8805-001	MGI Symbol	Gm8805
XLOC_000687	XLOC_000687	Crygf	1:65926519-65928307	FA	AL	NOTEST	0	0	0	0	1	1	no	TCONS_00001878	ENSMUST00000027082	Crygf	TCONS_00001878	ENSMUSG00000025945	ENSMUST00000027082	ENSMUSP00000027082	crystallin, gamma F [Source:MGI Symbol;Acc:MGI:88526]	1	65926520	65928307	1	C3	65926520	65928307	65926520	627	tsl1	GENCODE basic	10	11	KNOWN	KNOWN	ensembl_havana	ensembl_havana	protein_coding	protein_coding	49.33	2	MGI transcript name	Crygf-001	MGI Symbol	Crygf
XLOC_000688	XLOC_000688	Gm15659	1:66033084-66033425	FA	AL	NOTEST	0	0	0	0	1	1	no	TCONS_00001880	ENSMUST00000118881	Gm15659	TCONS_00001880	ENSMUSG00000083242	ENSMUST00000118881	NA	predicted gene 15659 [Source:MGI Symbol;Acc:MGI:3801822]	1	66033085	66033425	1	C3	66033085	66033425	66033085	341	tslNA	GENCODE basic	1	1	KNOWN	KNOWN	havana	havana	processed_pseudogene	processed_pseudogene	40.47	1	MGI transcript name	Gm15659-001	MGI Symbol	Gm15659
XLOC_000689	XLOC_000689	Gm8812	1:66062964-66063376	FA	AL	NOTEST	0	0	0	0	1	1	no	TCONS_00001881	ENSMUST00000118496	Gm8812	TCONS_00001881	ENSMUSG00000083289	ENSMUST00000118496	NA	predicted gene 8812 [Source:MGI Symbol;Acc:MGI:3643091]	1	66062965	66063376	1	C3	66062965	66063376	66062965	412	tslNA	GENCODE basic	1	1	KNOWN	KNOWN	havana	havana	processed_pseudogene	processed_pseudogene	53.16	1	MGI transcript name	Gm8812-001	MGI Symbol	Gm8812
XLOC_000690	XLOC_000690	Map2	1:66175272-66442583	FA	AL	OK	0.427206	0.590151	0.466151	0.308181	0.26115	0.779257	no	TCONS_00001882	ENSMUST00000156636	Map2	TCONS_00001882	ENSMUSG00000015222	ENSMUST00000156636	ENSMUSP00000133871	microtubule-associated protein 2 [Source:MGI Symbol;Acc:MGI:97175]	1	66175273	66442583	1	C3	66175273	66380617	66175273	546	tsl2	NA	8	17	KNOWN	KNOWN	havana	ensembl_havana	protein_coding	protein_coding	38.34	24	MGI transcript name	Map2-011	MGI Symbol	Map2
XLOC_000691	XLOC_000691	Gm24729	1:66175272-66442583	FA	AL	NOTEST	0	0	0	0	1	1	no	TCONS_00001893	ENSMUST00000158225	Gm24729	TCONS_00001893	ENSMUSG00000088850	ENSMUST00000158225	NA	predicted gene, 24729 [Source:MGI Symbol;Acc:MGI:5454506]	1	66305889	66306025	1	C3	66305889	66306025	66305889	137	tslNA	GENCODE basic	1	1	KNOWN	KNOWN	ensembl	ensembl	snoRNA	snoRNA	43.07	1	MGI transcript name	Gm24729-201	MGI Symbol	Gm24729
XLOC_000692	XLOC_000692	Gm25411	1:66175272-66442583	FA	AL	NOTEST	0	0	0	0	1	1	no	TCONS_00001915	ENSMUST00000083760	Gm25411	TCONS_00001915	ENSMUSG00000065694	ENSMUST00000083760	NA	predicted gene, 25411 [Source:MGI Symbol;Acc:MGI:5455188]	1	66436082	66436232	1	C3	66436082	66436232	66436082	151	tslNA	GENCODE basic	1	1	KNOWN	KNOWN	ensembl	ensembl	snRNA	snRNA	41.72	1	MGI transcript name	Gm25411-201	MGI Symbol	Gm25411
XLOC_000693	XLOC_000693	Unc80	1:66468366-66699866	FA	AL	NOTEST	0.000622799	0.00244752	1.97448	0	1	1	no	TCONS_00001916	ENSMUST00000061620	Unc80	TCONS_00001916	ENSMUSG00000055567	ENSMUST00000061620	ENSMUSP00000053692	unc-80, NALCN activator [Source:MGI Symbol;Acc:MGI:2652882]	1	66468367	66699866	1	C3	66468367	66699866	66468367	14331	tsl1	GENCODE basic	15	17	KNOWN	KNOWN	ensembl_havana	ensembl_havana	protein_coding	protein_coding	39.65	6	MGI transcript name	Unc80-001	MGI Symbol	Unc80
XLOC_000694	XLOC_000694	Rpe	1:66700830-66817562	FA	AL	OK	4.48421	6.01444	0.423578	0.467578	0.3491	0.864894	no	TCONS_00001923	ENSMUST00000151016	Rpe	TCONS_00001923	ENSMUSG00000026005	ENSMUST00000151016	ENSMUSP00000137860	ribulose-5-phosphate-3-epimerase [Source:MGI Symbol;Acc:MGI:1913896]	1	66700831	66719805	1	C3	66700831	66715194	66700831	781	tsl3	NA	1	15	KNOWN	KNOWN	havana	ensembl_havana	nonsense_mediated_decay	protein_coding	40.09	5	MGI transcript name	Rpe-004	MGI Symbol	Rpe
XLOC_000695	XLOC_000695	Gm15789,Gm37755,Gm38162	1:66700830-66817562	FA	AL	OK	4.14726	3.14657	-0.398381	-0.606699	0.18245	0.671403	no	TCONS_00001928	ENSMUST00000195562	Gm38162	TCONS_00001928	ENSMUSG00000102776	ENSMUST00000195562	NA	predicted gene, 38162 [Source:MGI Symbol;Acc:MGI:5611390]	1	66775511	66780107	1	C3	66775511	66780107	66775511	4597	tslNA	GENCODE basic	1	1	KNOWN	KNOWN	havana	havana	TEC	TEC	33.74	1	MGI transcript name	Gm38162-001	MGI Symbol	Gm38162
XLOC_000696	XLOC_000696	Acadl	1:66821225-66863317	FA	AL	OK	3.6836	1.996	-0.884006	-1.81168	0.00035	0.00850846	yes	TCONS_00001932	ENSMUST00000027153	Acadl	TCONS_00001932	ENSMUSG00000026003	ENSMUST00000027153	ENSMUSP00000027153	acyl-Coenzyme A dehydrogenase, long-chain [Source:MGI Symbol;Acc:MGI:87866]	1	66830839	66863277	-1	C3	66830839	66863277	66863277	1916	tsl1	GENCODE basic	5	5	KNOWN	KNOWN	ensembl_havana	ensembl_havana	protein_coding	protein_coding	42.24	2	MGI transcript name	Acadl-001	MGI Symbol	Acadl
XLOC_000697	XLOC_000697	Gm27934	1:66821225-66863317	FA	AL	OK	2.462	1.33513	-0.882847	-0.939922	0.01805	0.184235	no	TCONS_00001933	ENSMUST00000158795	Gm27934	TCONS_00001933	ENSMUSG00000089420	ENSMUST00000158795	NA	predicted gene, 27934 [Source:MGI Symbol;Acc:MGI:5531316]	1	66856641	66856703	1	C3	66856641	66856703	66856641	63	tslNA	GENCODE basic	2	2	KNOWN	KNOWN	ensembl	ensembl	snRNA	snRNA	39.68	1	MGI transcript name	Gm27934-201	MGI Symbol	Gm27934
XLOC_000698	XLOC_000698	Gm25832	1:66866796-66866926	FA	AL	NOTEST	0	0	0	0	1	1	no	TCONS_00001935	ENSMUST00000104140	Gm25832	TCONS_00001935	ENSMUSG00000077328	ENSMUST00000104140	NA	predicted gene, 25832 [Source:MGI Symbol;Acc:MGI:5455609]	1	66866797	66866926	1	C3	66866797	66866926	66866797	130	tslNA	GENCODE basic	1	1	KNOWN	KNOWN	ensembl	ensembl	snoRNA	snoRNA	47.69	1	MGI transcript name	Gm25832-201	MGI Symbol	Gm25832
XLOC_000699	XLOC_000699	Gm15826	1:66951828-66953469	FA	AL	NOTEST	0	0	0	0	1	1	no	TCONS_00001936	ENSMUST00000121328	Gm15826	TCONS_00001936	ENSMUSG00000082212	ENSMUST00000121328	NA	predicted gene 15826 [Source:MGI Symbol;Acc:MGI:3801881]	1	66951829	66953469	1	C3	66951829	66953469	66951829	1384	tslNA	GENCODE basic	1	1	KNOWN	KNOWN	havana	havana	processed_pseudogene	processed_pseudogene	44.73	1	MGI transcript name	Gm15826-001	MGI Symbol	Gm15826
XLOC_000700	XLOC_000700	-	1:66997731-66998648	FA	AL	NOTEST	0.294875	0.113038	-1.38329	0	1	1	no	TCONS_00001937	-	-	TCONS_00001937	NA	NA	NA	NA	NA	NA	NA	NA	NA	NA	NA	NA	NA	NA	NA	NA	NA	NA	NA	NA	NA	NA	NA	NA	NA	NA	NA	NA	NA
XLOC_000701	XLOC_000701	Lancl1	1:67000516-67038872	FA	AL	OK	0.641966	0.781542	0.283827	0.322874	0.52745	0.967199	no	TCONS_00001938	ENSMUST00000027149	Lancl1	TCONS_00001938	ENSMUSG00000026000	ENSMUST00000027149	ENSMUSP00000027149	LanC (bacterial lantibiotic synthetase component C)-like 1 [Source:MGI Symbol;Acc:MGI:1336997]	1	67000517	67038872	-1	C3	67000517	67038865	67038865	4270	tsl1	GENCODE basic	11	16	KNOWN	KNOWN	ensembl_havana	ensembl_havana	protein_coding	protein_coding	44.17	6	MGI transcript name	Lancl1-001	MGI Symbol	Lancl1
XLOC_000702	XLOC_000702	Lancl1	1:67000516-67038872	FA	AL	OK	1.583	2.23874	0.500027	0.479399	0.3362	0.853966	no	TCONS_00001939	ENSMUST00000113979	Lancl1	TCONS_00001939	ENSMUSG00000026000	ENSMUST00000113979	ENSMUSP00000109612	LanC (bacterial lantibiotic synthetase component C)-like 1 [Source:MGI Symbol;Acc:MGI:1336997]	1	67000517	67038872	-1	C3	67000517	67038872	67038872	4461	tsl1	GENCODE basic	9	16	KNOWN	KNOWN	ensembl_havana	ensembl_havana	protein_coding	protein_coding	44.17	6	MGI transcript name	Lancl1-002	MGI Symbol	Lancl1
XLOC_000703	XLOC_000703	Cps1	1:67061250-67234835	FA	AL	OK	900.963	851.161	-0.0820363	-0.0798623	0.86635	0.998565	no	TCONS_00001940	ENSMUST00000027144	Cps1	TCONS_00001940	ENSMUSG00000025991	ENSMUST00000027144	ENSMUSP00000027144	carbamoyl-phosphate synthetase 1 [Source:MGI Symbol;Acc:MGI:891996]	1	67123026	67231259	1	C3	67123026	67231259	67123026	5555	tsl1	GENCODE basic	7	8	KNOWN	KNOWN	ensembl_havana	ensembl_havana	protein_coding	protein_coding	37.95	1	MGI transcript name	Cps1-001	MGI Symbol	Cps1
XLOC_000704	XLOC_000704	-	1:67061250-67234835	FA	AL	OK	0.909554	0.832492	-0.127723	-0.00102253	0.92355	0.998565	no	TCONS_00001941	-	-	TCONS_00001941	NA	NA	NA	NA	NA	NA	NA	NA	NA	NA	NA	NA	NA	NA	NA	NA	NA	NA	NA	NA	NA	NA	NA	NA	NA	NA	NA	NA	NA
XLOC_000705	XLOC_000705	-	1:67061250-67234835	FA	AL	OK	9.57824	7.33659	-0.38465	-0.0293164	0.67685	0.998565	no	TCONS_00001942	-	-	TCONS_00001942	NA	NA	NA	NA	NA	NA	NA	NA	NA	NA	NA	NA	NA	NA	NA	NA	NA	NA	NA	NA	NA	NA	NA	NA	NA	NA	NA	NA	NA
XLOC_000706	XLOC_000706	Cps1	1:67061250-67234835	FA	AL	OK	5.67378	4.65224	-0.286384	-0.018708	0.7612	0.998565	no	TCONS_00001943	ENSMUST00000027144	Cps1	TCONS_00001943	ENSMUSG00000025991	ENSMUST00000027144	ENSMUSP00000027144	carbamoyl-phosphate synthetase 1 [Source:MGI Symbol;Acc:MGI:891996]	1	67123026	67231259	1	C3	67123026	67231259	67123026	5555	tsl1	GENCODE basic	7	8	KNOWN	KNOWN	ensembl_havana	ensembl_havana	protein_coding	protein_coding	37.95	1	MGI transcript name	Cps1-001	MGI Symbol	Cps1
XLOC_000707	XLOC_000707	-	1:67061250-67234835	FA	AL	OK	0.88249	0.93223	0.0791062	0.000556562	0.95275	0.998565	no	TCONS_00001946	-	-	TCONS_00001946	NA	NA	NA	NA	NA	NA	NA	NA	NA	NA	NA	NA	NA	NA	NA	NA	NA	NA	NA	NA	NA	NA	NA	NA	NA	NA	NA	NA	NA
XLOC_000708	XLOC_000708	Gm15668	1:67249199-67323609	FA	AL	NOTEST	0	0	0	0	1	1	no	TCONS_00001956	ENSMUST00000140506	Gm15668	TCONS_00001956	ENSMUSG00000086204	ENSMUST00000140506	NA	predicted gene 15668 [Source:MGI Symbol;Acc:MGI:3783110]	1	67249200	67323609	1	C3	67249200	67323609	67249200	678	tsl3	GENCODE basic	1	1	KNOWN	KNOWN	havana	havana	lincRNA	lincRNA	38.81	1	MGI transcript name	Gm15668-001	MGI Symbol	Gm15668
XLOC_000709	XLOC_000709	Gm26342	1:67249199-67323609	FA	AL	NOTEST	0	0	0	0	1	1	no	TCONS_00001957	ENSMUST00000104557	Gm26342	TCONS_00001957	ENSMUSG00000077745	ENSMUST00000104557	NA	predicted gene, 26342 [Source:MGI Symbol;Acc:MGI:5456119]	1	67257224	67257352	1	C3	67257224	67257352	67257224	129	tslNA	GENCODE basic	1	1	KNOWN	KNOWN	ensembl	ensembl	snoRNA	snoRNA	47.29	1	MGI transcript name	Gm26342-201	MGI Symbol	Gm26342
XLOC_000710	XLOC_000710	Kif22-ps	1:67585052-67587036	FA	AL	NOTEST	0	0	0	0	1	1	no	TCONS_00001958	ENSMUST00000119302	Kif22-ps	TCONS_00001958	ENSMUSG00000082473	ENSMUST00000119302	NA	kinesin family member 22, pseudogene [Source:MGI Symbol;Acc:MGI:109206]	1	67585053	67587036	1	C3	67585053	67587036	67585053	1984	tslNA	GENCODE basic	1	1	KNOWN	KNOWN	havana	havana	processed_pseudogene	processed_pseudogene	49.5	1	MGI transcript name	Kif22-ps-001	MGI Symbol	Kif22-ps
XLOC_000711	XLOC_000711	Gm22548	1:67616974-67617052	FA	AL	NOTEST	0	0	0	0	1	1	no	TCONS_00001959	ENSMUST00000174899	Gm22548	TCONS_00001959	ENSMUSG00000095282	ENSMUST00000174899	NA	predicted gene, 22548 [Source:MGI Symbol;Acc:MGI:5452325]	1	67616975	67617052	1	C3	67616975	67617052	67616975	78	tslNA	GENCODE basic	2	1	KNOWN	KNOWN	ensembl	ensembl	miRNA	miRNA	52.56	1	MGI transcript name	Gm22548-201	MGI Symbol	Gm22548
XLOC_000712	XLOC_000712	Gm15669	1:67792480-67805324	FA	AL	NOTEST	0	0	0	0	1	1	no	TCONS_00001960	ENSMUST00000147834	Gm15669	TCONS_00001960	ENSMUSG00000085075	ENSMUST00000147834	NA	predicted gene 15669 [Source:MGI Symbol;Acc:MGI:3783111]	1	67792481	67805324	1	C3	67792481	67805324	67792481	526	tsl3	GENCODE basic	1	1	KNOWN	KNOWN	havana	havana	lincRNA	lincRNA	37.88	1	MGI transcript name	Gm15669-001	MGI Symbol	Gm15669
XLOC_000713	XLOC_000713	Gm37957	1:67903229-67905532	FA	AL	NOTEST	0	0	0	0	1	1	no	TCONS_00001961	ENSMUST00000192182	Gm37957	TCONS_00001961	ENSMUSG00000104395	ENSMUST00000192182	NA	predicted gene, 37957 [Source:MGI Symbol;Acc:MGI:5611185]	1	67903230	67905532	1	C3	67903230	67905532	67903230	2303	tslNA	GENCODE basic	1	1	KNOWN	KNOWN	havana	havana	TEC	TEC	40.08	1	MGI transcript name	Gm37957-001	MGI Symbol	Gm37957
XLOC_000714	XLOC_000714	Gm23189	1:67973675-67973777	FA	AL	NOTEST	0	0	0	0	1	1	no	TCONS_00001962	ENSMUST00000178954	Gm23189	TCONS_00001962	ENSMUSG00000096031	ENSMUST00000178954	NA	predicted gene, 23189 [Source:MGI Symbol;Acc:MGI:5452966]	1	67973676	67973777	1	C3	67973676	67973777	67973676	102	tslNA	GENCODE basic	1	1	KNOWN	KNOWN	ensembl	ensembl	miRNA	miRNA	50	1	MGI transcript name	Gm23189-201	MGI Symbol	Gm23189
XLOC_000715	XLOC_000715	Gm15671	1:68024242-68025763	FA	AL	NOTEST	0	0	0	0	1	1	no	TCONS_00001963	ENSMUST00000124160	Gm15671	TCONS_00001963	ENSMUSG00000087329	ENSMUST00000124160	NA	predicted gene 15671 [Source:MGI Symbol;Acc:MGI:3783113]	1	68024243	68025763	1	C3	68024243	68025763	68024243	576	tsl5	GENCODE basic	3	3	KNOWN	KNOWN	havana	havana	lincRNA	lincRNA	40.3	1	MGI transcript name	Gm15671-001	MGI Symbol	Gm15671
XLOC_000716	XLOC_000716	Erbb4	1:68031923-69108059	FA	AL	OK	0.829023	1.72811	1.05971	1.95646	5e-05	0.00156711	yes	TCONS_00001964	ENSMUST00000119142	Erbb4	TCONS_00001964	ENSMUSG00000062209	ENSMUST00000119142	ENSMUSP00000112713	erb-b2 receptor tyrosine kinase 4 [Source:MGI Symbol;Acc:MGI:104771]	1	68032186	69108059	-1	C3	68032186	69107756	69107756	11782	tsl5	GENCODE basic	7	15	KNOWN	KNOWN	havana	ensembl_havana	protein_coding	protein_coding	36.02	5	MGI transcript name	Erbb4-002	MGI Symbol	Erbb4
XLOC_000717	XLOC_000717	Erbb4	1:68031923-69108059	FA	AL	OK	0.823556	1.44218	0.80831	2.13474	5e-05	0.00156711	yes	TCONS_00001965	ENSMUST00000119142	Erbb4	TCONS_00001965	ENSMUSG00000062209	ENSMUST00000119142	ENSMUSP00000112713	erb-b2 receptor tyrosine kinase 4 [Source:MGI Symbol;Acc:MGI:104771]	1	68032186	69108059	-1	C3	68032186	69107756	69107756	11782	tsl5	GENCODE basic	7	15	KNOWN	KNOWN	havana	ensembl_havana	protein_coding	protein_coding	36.02	5	MGI transcript name	Erbb4-002	MGI Symbol	Erbb4
XLOC_000718	XLOC_000718	Pced1c-ps	1:69377320-69378071	FA	AL	NOTEST	0	0	0	0	1	1	no	TCONS_00001966	ENSMUST00000187740	Pced1c-ps	TCONS_00001966	ENSMUSG00000101387	ENSMUST00000187740	NA	PC-esterase domain containing 1C, pseudogene [Source:MGI Symbol;Acc:MGI:3644590]	1	69377321	69378071	1	C3	69377321	69378071	69377321	751	tslNA	GENCODE basic	1	1	KNOWN	KNOWN	havana	havana	processed_pseudogene	processed_pseudogene	61.52	1	MGI transcript name	Pced1c-ps-001	MGI Symbol	Pced1c-ps
XLOC_000719	XLOC_000719	Gm28497	1:69441055-69444084	FA	AL	NOTEST	0.0040201	0.00412804	0.0382229	0	1	1	no	TCONS_00001967	ENSMUST00000189646	Gm28497	TCONS_00001967	ENSMUSG00000099804	ENSMUST00000189646	NA	predicted gene 28497 [Source:MGI Symbol;Acc:MGI:5579203]	1	69441056	69444084	1	C3	69441056	69444084	69441056	3029	tslNA	GENCODE basic	1	1	KNOWN	KNOWN	havana	havana	lincRNA	lincRNA	42.65	1	MGI transcript name	Gm28497-001	MGI Symbol	Gm28497
XLOC_000720	XLOC_000720	Gm29114	1:69513931-69687245	FA	AL	NOTEST	0.0164573	0.0207947	0.337489	0	1	1	no	TCONS_00001968	ENSMUST00000187100	Gm29114	TCONS_00001968	ENSMUSG00000101156	ENSMUST00000187100	NA	predicted gene 29114 [Source:MGI Symbol;Acc:MGI:5579820]	1	69513932	69547707	1	C3	69513932	69547707	69513932	2508	tsl1	GENCODE basic	1	1	KNOWN	KNOWN	havana	havana	antisense	antisense	38.88	1	MGI transcript name	Gm29114-001	MGI Symbol	Gm29114
XLOC_000721	XLOC_000721	Gm37930	1:69770867-69772753	FA	AL	NOTEST	0	0	0	0	1	1	no	TCONS_00001969	ENSMUST00000194308	Gm37930	TCONS_00001969	ENSMUSG00000103402	ENSMUST00000194308	NA	predicted gene, 37930 [Source:MGI Symbol;Acc:MGI:5611158]	1	69770868	69772753	1	C3	69770868	69772753	69770868	1886	tslNA	GENCODE basic	1	1	KNOWN	KNOWN	havana	havana	TEC	TEC	34.78	1	MGI transcript name	Gm37930-001	MGI Symbol	Gm37930
XLOC_000722	XLOC_000722	Spag16	1:69826969-70725132	FA	AL	NOTEST	0	0	0	0	1	1	no	TCONS_00001970	ENSMUST00000065425	Spag16	TCONS_00001970	ENSMUSG00000053153	ENSMUST00000065425	ENSMUSP00000069821	sperm associated antigen 16 [Source:MGI Symbol;Acc:MGI:1913972]	1	69826970	70725132	1	C3	69826988	70725132	69826988	2126	tsl1	GENCODE basic	11	14	KNOWN	KNOWN	ensembl_havana	ensembl_havana	protein_coding	protein_coding	38.01	7	MGI transcript name	Spag16-001	MGI Symbol	Spag16
XLOC_000723	XLOC_000723	Gm23422	1:69826969-70725132	FA	AL	NOTEST	0	0	0	0	1	1	no	TCONS_00001981	ENSMUST00000102000	Gm23422	TCONS_00001981	ENSMUSG00000075952	ENSMUST00000102000	NA	predicted gene, 23422 [Source:MGI Symbol;Acc:MGI:5453199]	1	70596815	70596921	1	C3	70596815	70596921	70596815	107	tslNA	GENCODE basic	1	1	KNOWN	KNOWN	ensembl	ensembl	snRNA	snRNA	38.32	1	MGI transcript name	Gm23422-201	MGI Symbol	Gm23422
XLOC_000724	XLOC_000724	Vwc2l	1:70725714-70885397	FA	AL	NOTEST	0.00296835	0.0301444	3.34416	0	1	1	no	TCONS_00001982	ENSMUST00000162182	Vwc2l	TCONS_00001982	ENSMUSG00000045648	ENSMUST00000162182	ENSMUSP00000123819	von Willebrand factor C domain-containing protein 2-like [Source:MGI Symbol;Acc:MGI:2444069]	1	70725715	70885397	1	C3	70725923	70882489	70725923	1195	tsl1	GENCODE basic	1	15	KNOWN	KNOWN	havana	ensembl_havana	protein_coding	protein_coding	38.74	4	MGI transcript name	Vwc2l-004	MGI Symbol	Vwc2l
XLOC_000725	XLOC_000725	-	1:70915354-70915934	FA	AL	NOTEST	0	0.332722	Inf	0	1	1	no	TCONS_00001990	-	-	TCONS_00001990	NA	NA	NA	NA	NA	NA	NA	NA	NA	NA	NA	NA	NA	NA	NA	NA	NA	NA	NA	NA	NA	NA	NA	NA	NA	NA	NA	NA	NA
XLOC_000726	XLOC_000726	Atic	1:71557149-71579631	FA	AL	OK	4.42459	5.77042	0.383133	1.14834	0.01745	0.180003	no	TCONS_00001991	ENSMUST00000027384	Atic	TCONS_00001991	ENSMUSG00000026192	ENSMUST00000027384	ENSMUSP00000027384	5-aminoimidazole-4-carboxamide ribonucleotide formyltransferase/IMP cyclohydrolase [Source:MGI Symbol;Acc:MGI:1351352]	1	71557150	71579631	1	C3	71557150	71579631	71557150	2845	tsl1	GENCODE basic	5	13	KNOWN	KNOWN	ensembl_havana	ensembl_havana	protein_coding	protein_coding	44.2	6	MGI transcript name	Atic-001	MGI Symbol	Atic
XLOC_000727	XLOC_000727	Apol7d,Fn1	1:71584379-71662843	FA	AL	OK	33.6644	30.4626	-0.144181	-0.0426232	0.7913	0.998565	no	TCONS_00002001	ENSMUST00000188894	Fn1	TCONS_00002001	ENSMUSG00000026193	ENSMUST00000188894	ENSMUSP00000140471	fibronectin 1 [Source:MGI Symbol;Acc:MGI:95566]	1	71585520	71653200	-1	C3	71585520	71653172	71653172	8043	tsl1	GENCODE basic	6	15	KNOWN	KNOWN	havana	ensembl_havana	protein_coding	protein_coding	43.66	17	MGI transcript name	Fn1-003	MGI Symbol	Fn1
XLOC_000728	XLOC_000728	Gm8883	1:71887899-71917125	FA	AL	OK	8.33974	6.82392	-0.289402	-0.294501	0.58285	0.98494	no	TCONS_00002009	ENSMUST00000189680	Gm8883	TCONS_00002009	ENSMUSG00000099707	ENSMUST00000189680	NA	predicted gene 8883 [Source:MGI Symbol;Acc:MGI:3649116]	1	71888112	71891204	1	C3	71888112	71891204	71888112	699	tsl2	GENCODE basic	6	6	KNOWN	KNOWN	havana	havana	lincRNA	lincRNA	42	4	MGI transcript name	Gm8883-001	MGI Symbol	Gm8883
XLOC_000729	XLOC_000729	-	1:71930522-71931049	FA	AL	NOTEST	0.361245	0.0275629	-3.71218	0	1	1	no	TCONS_00002013	-	-	TCONS_00002013	NA	NA	NA	NA	NA	NA	NA	NA	NA	NA	NA	NA	NA	NA	NA	NA	NA	NA	NA	NA	NA	NA	NA	NA	NA	NA	NA	NA	NA
XLOC_000730	XLOC_000730	-	1:71931304-71934605	FA	AL	OK	1.08742	0.33652	-1.69214	-2.68875	5e-05	0.00156711	yes	TCONS_00002014	-	-	TCONS_00002014	NA	NA	NA	NA	NA	NA	NA	NA	NA	NA	NA	NA	NA	NA	NA	NA	NA	NA	NA	NA	NA	NA	NA	NA	NA	NA	NA	NA	NA
XLOC_000731	XLOC_000731	-	1:71934660-71938631	FA	AL	OK	1.70968	0.429937	-1.99153	-4.30398	5e-05	0.00156711	yes	TCONS_00002015	-	-	TCONS_00002015	NA	NA	NA	NA	NA	NA	NA	NA	NA	NA	NA	NA	NA	NA	NA	NA	NA	NA	NA	NA	NA	NA	NA	NA	NA	NA	NA	NA	NA
XLOC_000732	XLOC_000732	Gm5528	1:71958997-72038731	FA	AL	NOTEST	0	0	0	0	1	1	no	TCONS_00002016	ENSMUST00000076314	Gm5528	TCONS_00002016	ENSMUSG00000059483	ENSMUST00000076314	NA	predicted gene 5528 [Source:MGI Symbol;Acc:MGI:3643453]	1	72004288	72004767	1	C3	72004288	72004767	72004288	480	tslNA	GENCODE basic	5	5	KNOWN	KNOWN	havana	havana	processed_pseudogene	processed_pseudogene	47.5	1	MGI transcript name	Gm5528-001	MGI Symbol	Gm5528
XLOC_000733	XLOC_000733	Gm8885	1:72087856-72088454	FA	AL	NOTEST	0	0	0	0	1	1	no	TCONS_00002017	ENSMUST00000189382	Gm8885	TCONS_00002017	ENSMUSG00000101496	ENSMUST00000189382	NA	predicted gene 8885 [Source:MGI Symbol;Acc:MGI:3649121]	1	72087857	72088454	1	C3	72087857	72088454	72087857	598	tslNA	GENCODE basic	1	1	KNOWN	KNOWN	havana	havana	processed_pseudogene	processed_pseudogene	53.01	1	MGI transcript name	Gm8885-001	MGI Symbol	Gm8885
XLOC_000734	XLOC_000734	Mreg	1:72158517-72212307	FA	AL	OK	9.49713	10.2186	0.105634	0.304847	0.53525	0.969513	no	TCONS_00002018	ENSMUST00000048860	Mreg	TCONS_00002018	ENSMUSG00000039395	ENSMUST00000048860	ENSMUSP00000041878	melanoregulin [Source:MGI Symbol;Acc:MGI:2151839]	1	72159442	72212307	-1	C3	72159442	72212307	72212307	2284	tsl1	GENCODE basic	8	8	KNOWN	KNOWN	ensembl_havana	ensembl_havana	protein_coding	protein_coding	46.44	1	MGI transcript name	Mreg-001	MGI Symbol	Mreg
XLOC_000735	XLOC_000735	Mreg	1:72158517-72212307	FA	AL	OK	0.583128	0.68126	0.224394	0.420437	0.40575	0.908317	no	TCONS_00002019	ENSMUST00000048860	Mreg	TCONS_00002019	ENSMUSG00000039395	ENSMUST00000048860	ENSMUSP00000041878	melanoregulin [Source:MGI Symbol;Acc:MGI:2151839]	1	72159442	72212307	-1	C3	72159442	72212307	72212307	2284	tsl1	GENCODE basic	8	8	KNOWN	KNOWN	ensembl_havana	ensembl_havana	protein_coding	protein_coding	46.44	1	MGI transcript name	Mreg-001	MGI Symbol	Mreg
XLOC_000736	XLOC_000736	Mreg	1:72158517-72212307	FA	AL	OK	0.381218	0.463026	0.280477	0.353256	0.48585	0.949767	no	TCONS_00002020	ENSMUST00000048860	Mreg	TCONS_00002020	ENSMUSG00000039395	ENSMUST00000048860	ENSMUSP00000041878	melanoregulin [Source:MGI Symbol;Acc:MGI:2151839]	1	72159442	72212307	-1	C3	72159442	72212307	72212307	2284	tsl1	GENCODE basic	8	8	KNOWN	KNOWN	ensembl_havana	ensembl_havana	protein_coding	protein_coding	46.44	1	MGI transcript name	Mreg-001	MGI Symbol	Mreg
XLOC_000737	XLOC_000737	Gm25360	1:72226239-72226430	FA	AL	NOTEST	0	0	0	0	1	1	no	TCONS_00002021	ENSMUST00000178786	Gm25360	TCONS_00002021	ENSMUSG00000094655	ENSMUST00000178786	NA	predicted gene, 25360 [Source:MGI Symbol;Acc:MGI:5455137]	1	72226240	72226430	1	C3	72226240	72226430	72226240	191	tslNA	GENCODE basic	1	1	KNOWN	KNOWN	ensembl	ensembl	snRNA	snRNA	45.03	1	MGI transcript name	Gm25360-201	MGI Symbol	Gm25360
XLOC_000738	XLOC_000738	Tmem169	1:72236464-72303104	FA	AL	OK	4.28458	4.77063	0.155025	0.269569	0.4561	0.934923	no	TCONS_00002022	ENSMUST00000181973	D230017M19Rik	TCONS_00002022	ENSMUSG00000097131	ENSMUST00000181973	NA	RIKEN cDNA D230017M19 gene [Source:MGI Symbol;Acc:MGI:2445071]	1	72236465	72274869	1	C3	72236465	72266136	72236465	1649	tsl1	GENCODE basic	1	1	KNOWN	KNOWN	ensembl	ensembl	lincRNA	lincRNA	44.69	3	MGI transcript name	D230017M19Rik-203	MGI Symbol	D230017M19Rik
XLOC_000739	XLOC_000739	Gm23472	1:72236464-72303104	FA	AL	NOTEST	0	0	0	0	1	1	no	TCONS_00002024	ENSMUST00000101806	Gm23472	TCONS_00002024	ENSMUSG00000094050	ENSMUST00000101806	NA	predicted gene, 23472 [Source:MGI Symbol;Acc:MGI:5453249]	1	72236946	72237136	1	C3	72236946	72237136	72236946	191	tslNA	GENCODE basic	2	1	KNOWN	KNOWN	ensembl	ensembl	snRNA	snRNA	45.55	1	MGI transcript name	Gm23472-201	MGI Symbol	Gm23472
XLOC_000740	XLOC_000740	Gm24497	1:72236464-72303104	FA	AL	NOTEST	0	0	0	0	1	1	no	TCONS_00002026	ENSMUST00000177868	Gm24497	TCONS_00002026	ENSMUSG00000093956	ENSMUST00000177868	NA	predicted gene, 24497 [Source:MGI Symbol;Acc:MGI:5454274]	1	72244213	72244403	1	C3	72244213	72244403	72244213	191	tslNA	GENCODE basic	1	1	KNOWN	KNOWN	ensembl	ensembl	snRNA	snRNA	45.03	1	MGI transcript name	Gm24497-201	MGI Symbol	Gm24497
XLOC_000741	XLOC_000741	Gm25939	1:72236464-72303104	FA	AL	OK	2.42664	3.05432	0.331887	0.06713	0.86415	0.998565	no	TCONS_00002027	ENSMUST00000179876	Gm25939	TCONS_00002027	ENSMUSG00000093843	ENSMUST00000179876	NA	predicted gene, 25939 [Source:MGI Symbol;Acc:MGI:5455716]	1	72255008	72255198	1	C3	72255008	72255198	72255008	191	tslNA	GENCODE basic	1	1	KNOWN	KNOWN	ensembl	ensembl	snRNA	snRNA	45.55	1	MGI transcript name	Gm25939-201	MGI Symbol	Gm25939
XLOC_000742	XLOC_000742	Xrcc5	1:72307420-72394952	FA	AL	OK	5.11205	6.6542	0.380364	1.32838	0.00685	0.0911962	no	TCONS_00002032	ENSMUST00000027379	Xrcc5	TCONS_00002032	ENSMUSG00000026187	ENSMUST00000027379	ENSMUSP00000027379	X-ray repair complementing defective repair in Chinese hamster cells 5 [Source:MGI Symbol;Acc:MGI:104517]	1	72307421	72394952	1	C3	72307421	72394952	72307421	2555	tsl1	GENCODE basic	8	8	KNOWN	KNOWN	ensembl	ensembl	protein_coding	protein_coding	43.6	1	MGI transcript name	Xrcc5-201	MGI Symbol	Xrcc5
XLOC_000743	XLOC_000743	Gm15843	1:72427111-72536930	FA	AL	NOTEST	0	0	0	0	1	1	no	TCONS_00002038	ENSMUST00000146593	Gm15843	TCONS_00002038	ENSMUSG00000085812	ENSMUST00000146593	NA	predicted gene 15843 [Source:MGI Symbol;Acc:MGI:3801845]	1	72459499	72460027	1	C3	72459499	72460027	72459499	529	tslNA	GENCODE basic	1	1	KNOWN	KNOWN	havana	havana	processed_pseudogene	processed_pseudogene	46.31	1	MGI transcript name	Gm15843-001	MGI Symbol	Gm15843
XLOC_000744	XLOC_000744	Smarcal1	1:72583250-72633134	FA	AL	OK	2.26864	2.60973	0.20207	0.427138	0.3641	0.877566	no	TCONS_00002039	ENSMUST00000145868	Smarcal1	TCONS_00002039	ENSMUSG00000039354	ENSMUST00000145868	ENSMUSP00000120230	SWI/SNF related matrix associated, actin dependent regulator of chromatin, subfamily a-like 1 [Source:MGI Symbol;Acc:MGI:1859183]	1	72583251	72633134	1	C3	72583251	72585991	72583251	579	tsl3	NA	7	16	KNOWN	KNOWN	havana	ensembl_havana	protein_coding	protein_coding	46.78	9	MGI transcript name	Smarcal1-007	MGI Symbol	Smarcal1
XLOC_000745	XLOC_000745	RP23-432C4.2	1:72641187-72642963	FA	AL	NOTEST	0	0	0	0	1	1	no	TCONS_00002057	ENSMUST00000212057	RP23-432C4.2	TCONS_00002057	ENSMUSG00000110712	ENSMUST00000212057	NA	NA	1	72641188	72642963	1	C3	72641188	72642963	72641188	1238	NA	NA	1	1	KNOWN	KNOWN	havana	havana	antisense	antisense	38.51	2	Clone-based (Vega)	RP23-432C4.2-001	Clone-based (Vega)	RP23-432C4.2
XLOC_000746	XLOC_000746	RP23-38P22.2	1:72642979-72700579	FA	AL	NOTEST	0.0223466	0	#NAME?	0	1	1	no	TCONS_00002059	ENSMUST00000211962	RP23-38P22.2	TCONS_00002059	ENSMUSG00000110487	ENSMUST00000211962	NA	NA	1	72692864	72693452	1	C3	72692864	72693452	72692864	589	NA	GENCODE basic	1	1	KNOWN	KNOWN	havana	havana	processed_pseudogene	processed_pseudogene	45.33	1	Clone-based (Vega)	RP23-38P22.2-001	Clone-based (Vega)	RP23-38P22.2
XLOC_000747	XLOC_000747	Rpl37a	1:72711264-72718729	FA	AL	OK	162.898	172.116	0.0794186	0.310172	0.5299	0.968189	no	TCONS_00002060	ENSMUST00000059980	Rpl37a	TCONS_00002060	ENSMUSG00000046330	ENSMUST00000059980	ENSMUSP00000058919	ribosomal protein L37a [Source:MGI Symbol;Acc:MGI:98068]	1	72711290	72713813	1	C3	72711290	72713813	72711290	558	tsl1 (assigned to previous version 9)	GENCODE basic	10	10	KNOWN	KNOWN	ensembl_havana	ensembl_havana	protein_coding	protein_coding	47.07	4	MGI transcript name	Rpl37a-001	MGI Symbol	Rpl37a
XLOC_000748	XLOC_000748	Igfbp2	1:72824450-72853123	FA	AL	OK	90.4978	34.1504	-1.40598	-2.71539	5e-05	0.00156711	yes	TCONS_00002068	ENSMUST00000047328	Igfbp2	TCONS_00002068	ENSMUSG00000039323	ENSMUST00000047328	ENSMUSP00000046610	insulin-like growth factor binding protein 2 [Source:MGI Symbol;Acc:MGI:96437]	1	72824503	72852474	1	C3	72824503	72852474	72824503	1307	tsl1	GENCODE basic	10	18	KNOWN	KNOWN	ensembl_havana	ensembl_havana	protein_coding	protein_coding	48.43	3	MGI transcript name	Igfbp2-001	MGI Symbol	Igfbp2
XLOC_000749	XLOC_000749	Igfbp5	1:72857612-72874884	FA	AL	OK	1.63416	3.7993	1.21718	3.69009	5e-05	0.00156711	yes	TCONS_00002071	ENSMUST00000027377	Igfbp5	TCONS_00002071	ENSMUSG00000026185	ENSMUST00000027377	ENSMUSP00000027377	insulin-like growth factor binding protein 5 [Source:MGI Symbol;Acc:MGI:96440]	1	72857932	72874884	-1	C3	72857932	72874884	72874884	6006	tsl1	GENCODE basic	8	8	KNOWN	KNOWN	ensembl_havana	ensembl_havana	protein_coding	protein_coding	49.55	2	MGI transcript name	Igfbp5-001	MGI Symbol	Igfbp5
XLOC_000750	XLOC_000750	Igfbp5	1:72857612-72874884	FA	AL	OK	0.521235	2.22143	2.09149	1.85276	0.00415	0.0622721	no	TCONS_00002072	ENSMUST00000027377	Igfbp5	TCONS_00002072	ENSMUSG00000026185	ENSMUST00000027377	ENSMUSP00000027377	insulin-like growth factor binding protein 5 [Source:MGI Symbol;Acc:MGI:96440]	1	72857932	72874884	-1	C3	72857932	72874884	72874884	6006	tsl1	GENCODE basic	8	8	KNOWN	KNOWN	ensembl_havana	ensembl_havana	protein_coding	protein_coding	49.55	2	MGI transcript name	Igfbp5-001	MGI Symbol	Igfbp5
XLOC_000751	XLOC_000751	1700027A15Rik	1:72984843-73025507	FA	AL	NOTEST	0	0	0	0	1	1	no	TCONS_00002073	ENSMUST00000188793	1700027A15Rik	TCONS_00002073	ENSMUSG00000101968	ENSMUST00000188793	NA	RIKEN cDNA 1700027A15 gene [Source:MGI Symbol;Acc:MGI:1916699]	1	72984844	73025507	1	C3	72984844	73024724	72984844	423	tsl3	GENCODE basic	1	6	KNOWN	KNOWN	havana	havana	antisense	antisense	43.89	5	MGI transcript name	1700027A15Rik-003	MGI Symbol	1700027A15Rik
XLOC_000752	XLOC_000752	Gm29185	1:73269063-73306360	FA	AL	NOTEST	0	0	0	0	1	1	no	TCONS_00002079	ENSMUST00000190578	Gm29185	TCONS_00002079	ENSMUSG00000101112	ENSMUST00000190578	NA	predicted gene 29185 [Source:MGI Symbol;Acc:MGI:5579891]	1	73269064	73306360	1	C3	73269064	73306360	73269064	516	tsl5	GENCODE basic	1	1	KNOWN	KNOWN	havana	havana	lincRNA	lincRNA	42.17	1	MGI transcript name	Gm29185-001	MGI Symbol	Gm29185
XLOC_000753	XLOC_000753	Gm27315	1:73390774-73430790	FA	AL	NOTEST	0	0	0	0	1	1	no	TCONS_00002080	ENSMUST00000183977	Gm27315	TCONS_00002080	ENSMUSG00000098697	ENSMUST00000183977	NA	predicted gene, 27315 [Source:MGI Symbol;Acc:MGI:5530697]	1	73392246	73392399	1	C3	73392246	73392399	73392246	154	tslNA	GENCODE basic	1	1	KNOWN	KNOWN	ensembl	ensembl	misc_RNA	misc_RNA	50	1	MGI transcript name	Gm27315-201	MGI Symbol	Gm27315
XLOC_000754	XLOC_000754	D530049I02Rik	1:73390774-73430790	FA	AL	NOTEST	0	0	0	0	1	1	no	TCONS_00002081	ENSMUST00000186582	D530049I02Rik	TCONS_00002081	ENSMUSG00000101812	ENSMUST00000186582	NA	RIKEN cDNA D530049I02 gene [Source:MGI Symbol;Acc:MGI:1925968]	1	73398968	73430790	1	C3	73398968	73430790	73398968	562	tsl1	GENCODE basic	1	1	KNOWN	KNOWN	havana	havana	lincRNA	lincRNA	39.98	1	MGI transcript name	D530049I02Rik-001	MGI Symbol	D530049I02Rik
XLOC_000755	XLOC_000755	Gm9553	1:73512045-73513041	FA	AL	NOTEST	0	0	0	0	1	1	no	TCONS_00002082	ENSMUST00000185703	Gm9553	TCONS_00002082	ENSMUSG00000100044	ENSMUST00000185703	NA	predicted gene 9553 [Source:MGI Symbol;Acc:MGI:3779963]	1	73512046	73513041	1	C3	73512046	73513041	73512046	996	tslNA	GENCODE basic	1	1	KNOWN	KNOWN	havana	havana	processed_pseudogene	processed_pseudogene	46.18	1	MGI transcript name	Gm9553-001	MGI Symbol	Gm9553
XLOC_000756	XLOC_000756	Gm29186	1:73522094-73536349	FA	AL	NOTEST	0	0	0	0	1	1	no	TCONS_00002083	ENSMUST00000189178	Gm29186	TCONS_00002083	ENSMUSG00000100429	ENSMUST00000189178	NA	predicted gene 29186 [Source:MGI Symbol;Acc:MGI:5579892]	1	73528937	73536349	1	C3	73528937	73536349	73528937	660	tsl2	GENCODE basic	1	1	KNOWN	KNOWN	havana	havana	lincRNA	lincRNA	44.22	1	MGI transcript name	Gm29186-001	MGI Symbol	Gm29186
XLOC_000757	XLOC_000757	Gm25329	1:73618087-73864466	FA	AL	NOTEST	0	0	0	0	1	1	no	TCONS_00002084	ENSMUST00000158041	Gm25329	TCONS_00002084	ENSMUSG00000088666	ENSMUST00000158041	NA	predicted gene, 25329 [Source:MGI Symbol;Acc:MGI:5455106]	1	73763710	73763835	1	C3	73763710	73763835	73763710	126	tslNA	GENCODE basic	1	1	KNOWN	KNOWN	ensembl	ensembl	rRNA	rRNA	39.68	1	MGI transcript name	Gm25329-201	MGI Symbol	Gm25329
XLOC_000758	XLOC_000758	-	1:73904616-73905118	FA	AL	NOTEST	0.0964047	0	#NAME?	0	1	1	no	TCONS_00002085	-	-	TCONS_00002085	NA	NA	NA	NA	NA	NA	NA	NA	NA	NA	NA	NA	NA	NA	NA	NA	NA	NA	NA	NA	NA	NA	NA	NA	NA	NA	NA	NA	NA
XLOC_000759	XLOC_000759	Tns1	1:73910230-74124449	FA	AL	OK	2.96576	1.93003	-0.619777	-2.08377	5e-05	0.00156711	yes	TCONS_00002086	ENSMUST00000188436	Tns1	TCONS_00002086	ENSMUSG00000055322	ENSMUST00000188436	NA	tensin 1 [Source:MGI Symbol;Acc:MGI:104552]	1	73910231	74124449	-1	C3	73994793	73997695	73997695	2903	tslNA	NA	1	15	KNOWN	KNOWN	havana	ensembl_havana	retained_intron	protein_coding	51.43	22	MGI transcript name	Tns1-005	MGI Symbol	Tns1
XLOC_000760	XLOC_000760	Rufy4	1:74125116-74148223	FA	AL	NOTEST	0.0186077	0.0164815	-0.175054	0	1	1	no	TCONS_00002088	ENSMUST00000080167	Rufy4	TCONS_00002088	ENSMUSG00000061815	ENSMUST00000080167	ENSMUSP00000079062	RUN and FYVE domain containing 4 [Source:MGI Symbol;Acc:MGI:3588214]	1	74125541	74148223	1	C3	74125541	74148223	74125541	2306	tsl1	GENCODE basic	10	11	KNOWN	KNOWN	ensembl_havana	ensembl_havana	protein_coding	protein_coding	48.49	2	MGI transcript name	Rufy4-001	MGI Symbol	Rufy4
XLOC_000761	XLOC_000761	Cxcr2	1:74153988-74161246	FA	AL	NOTEST	0	0	0	0	1	1	no	TCONS_00002090	ENSMUST00000027372	Cxcr2	TCONS_00002090	ENSMUSG00000026180	ENSMUST00000027372	ENSMUSP00000027372	chemokine (C-X-C motif) receptor 2 [Source:MGI Symbol;Acc:MGI:105303]	1	74153989	74161246	1	C3	74153989	74160610	74153989	2220	tsl5	GENCODE basic	7	8	KNOWN	KNOWN	ensembl	ensembl_havana	protein_coding	protein_coding	43.9	2	MGI transcript name	Cxcr2-201	MGI Symbol	Cxcr2
XLOC_000762	XLOC_000762	Gm25524	1:74212812-74212919	FA	AL	NOTEST	0	0	0	0	1	1	no	TCONS_00002093	ENSMUST00000101821	Gm25524	TCONS_00002093	ENSMUSG00000094768	ENSMUST00000101821	NA	predicted gene, 25524 [Source:MGI Symbol;Acc:MGI:5455301]	1	74212813	74212919	1	C3	74212813	74212919	74212813	107	tslNA	GENCODE basic	1	1	KNOWN	KNOWN	ensembl	ensembl	snRNA	snRNA	37.38	1	MGI transcript name	Gm25524-201	MGI Symbol	Gm25524
XLOC_000763	XLOC_000763	Arpc2	1:74236083-74268336	FA	AL	OK	26.9332	27.0418	0.00580329	0.0176465	0.97125	0.998565	no	TCONS_00002094	ENSMUST00000185733	Arpc2	TCONS_00002094	ENSMUSG00000006304	ENSMUST00000185733	ENSMUSP00000140762	actin related protein 2/3 complex, subunit 2 [Source:MGI Symbol;Acc:MGI:1923959]	1	74236084	74268209	1	C3	74236084	74236888	74236084	310	tsl3	NA	1	14	KNOWN	KNOWN	havana	ensembl_havana	protein_coding	protein_coding	44.47	4	MGI transcript name	Arpc2-004	MGI Symbol	Arpc2
XLOC_000764	XLOC_000764	Gpbar1,Pnkd	1:74278549-74353694	FA	AL	OK	12.9774	12.5052	-0.0534677	-0.0813623	0.8293	0.998565	no	TCONS_00002101	ENSMUST00000077985	Gpbar1	TCONS_00002101	ENSMUSG00000064272	ENSMUST00000077985	ENSMUSP00000077135	G protein-coupled bile acid receptor 1 [Source:MGI Symbol;Acc:MGI:2653863]	1	74278550	74279624	1	C3	74278550	74279624	74278550	1075	tslNA	GENCODE basic	3	3	KNOWN	KNOWN	ensembl_havana	ensembl_havana	protein_coding	protein_coding	61.3	1	MGI transcript name	Gpbar1-001	MGI Symbol	Gpbar1
XLOC_000765	XLOC_000765	Tmbim1	1:74278549-74353694	FA	AL	OK	5.08431	4.98291	-0.0290646	-0.0437793	0.9273	0.998565	no	TCONS_00002112	ENSMUST00000152603	Tmbim1	TCONS_00002112	ENSMUSG00000006301	ENSMUST00000152603	NA	transmembrane BAX inhibitor motif containing 1 [Source:MGI Symbol;Acc:MGI:1916910]	1	74288247	74305622	-1	C3	74288251	74295695	74295695	3311	tsl1	NA	7	17	KNOWN	KNOWN	havana	ensembl_havana	retained_intron	protein_coding	51.34	8	MGI transcript name	Tmbim1-004	MGI Symbol	Tmbim1
XLOC_000766	XLOC_000766	Gm29358	1:74278549-74353694	FA	AL	OK	0.569233	0.535521	-0.0880766	-0.0369369	0.95805	0.998565	no	TCONS_00002113	ENSMUST00000186510	Gm29358	TCONS_00002113	ENSMUSG00000099931	ENSMUST00000186510	NA	predicted gene 29358 [Source:MGI Symbol;Acc:MGI:5580064]	1	74295603	74298867	1	C3	74295603	74297905	74295603	1734	tsl1	GENCODE basic	1	1	KNOWN	KNOWN	havana	havana	sense_intronic	sense_intronic	53.94	2	MGI transcript name	Gm29358-001	MGI Symbol	Gm29358
XLOC_000767	XLOC_000767	Gm37931	1:74278549-74353694	FA	AL	NOTEST	0	0	0	0	1	1	no	TCONS_00002116	ENSMUST00000194686	Gm37931	TCONS_00002116	ENSMUSG00000103403	ENSMUST00000194686	NA	predicted gene, 37931 [Source:MGI Symbol;Acc:MGI:5611159]	1	74307848	74310713	1	C3	74307848	74310713	74307848	2866	tslNA	GENCODE basic	1	1	KNOWN	KNOWN	havana	havana	TEC	TEC	47.1	1	MGI transcript name	Gm37931-001	MGI Symbol	Gm37931
XLOC_000768	XLOC_000768	Catip	1:74362107-74369321	FA	AL	NOTEST	0	0	0	0	1	1	no	TCONS_00002120	ENSMUST00000097697	Catip	TCONS_00002120	ENSMUSG00000073650	ENSMUST00000097697	ENSMUSP00000095303	ciliogenesis associated TTC17 interacting protein [Source:MGI Symbol;Acc:MGI:2685062]	1	74362108	74369321	1	C3	74362108	74369321	74362108	2101	tsl1	GENCODE basic	7	8	KNOWN	KNOWN	ensembl_havana	ensembl_havana	protein_coding	protein_coding	50.25	4	MGI transcript name	Catip-001	MGI Symbol	Catip
XLOC_000769	XLOC_000769	Slc11a1	1:74375194-74386062	FA	AL	OK	1.11223	1.28253	0.205538	0.277711	0.4701	0.941223	no	TCONS_00002124	ENSMUST00000187516	Slc11a1	TCONS_00002124	ENSMUSG00000026177	ENSMUST00000187516	ENSMUSP00000139455	solute carrier family 11 (proton-coupled divalent metal ion transporters), member 1 [Source:MGI Symbol;Acc:MGI:1345275]	1	74375195	74386062	1	C3	74375195	74385755	74375195	1893	tsl5	GENCODE basic	6	11	KNOWN	KNOWN	havana	ensembl_havana	protein_coding	protein_coding	52.07	11	MGI transcript name	Slc11a1-011	MGI Symbol	Slc11a1
XLOC_000770	XLOC_000770	-	1:74390214-74390821	FA	AL	NOTEST	0.214967	0.0443149	-2.27825	0	1	1	no	TCONS_00002142	-	-	TCONS_00002142	NA	NA	NA	NA	NA	NA	NA	NA	NA	NA	NA	NA	NA	NA	NA	NA	NA	NA	NA	NA	NA	NA	NA	NA	NA	NA	NA	NA	NA
XLOC_000771	XLOC_000771	Ctdsp1	1:74391398-74397881	FA	AL	OK	9.88078	11.3632	0.201677	0.239995	0.5706	0.981163	no	TCONS_00002143	ENSMUST00000027367	Ctdsp1	TCONS_00002143	ENSMUSG00000026176	ENSMUST00000027367	ENSMUSP00000027367	CTD (carboxy-terminal domain, RNA polymerase II, polypeptide A) small phosphatase 1 [Source:MGI Symbol;Acc:MGI:2654470]	1	74391509	74397285	1	C3	74391509	74397285	74391509	2876	tsl1	GENCODE basic	13	13	KNOWN	KNOWN	ensembl_havana	ensembl_havana	protein_coding	protein_coding	58.66	3	MGI transcript name	Ctdsp1-001	MGI Symbol	Ctdsp1
XLOC_000772	XLOC_000772	Mir26b	1:74391398-74397881	FA	AL	NOTEST	0	0	0	0	1	1	no	TCONS_00002150	ENSMUST00000083534	Mir26b	TCONS_00002150	ENSMUSG00000065468	ENSMUST00000083534	NA	microRNA 26b [Source:MGI Symbol;Acc:MGI:2676901]	1	74394310	74394394	1	C3	74394310	74394394	74394310	85	tslNA	GENCODE basic	1	1	KNOWN	KNOWN	mirbase	mirbase	miRNA	miRNA	58.82	1	MGI transcript name	Mir26b-201	MGI Symbol	Mir26b
XLOC_000773	XLOC_000773	Vil1	1:74409375-74601397	FA	AL	OK	0.753058	0.896047	0.250814	0.329523	0.4285	0.921665	no	TCONS_00002151	ENSMUST00000027366	Vil1	TCONS_00002151	ENSMUSG00000026175	ENSMUST00000027366	ENSMUSP00000027366	villin 1 [Source:MGI Symbol;Acc:MGI:98930]	1	74409376	74435559	1	C3	74409376	74435559	74409376	3124	tsl1	GENCODE basic	12	12	KNOWN	KNOWN	ensembl_havana	ensembl_havana	protein_coding	protein_coding	49.55	4	MGI transcript name	Vil1-001	MGI Symbol	Vil1
XLOC_000774	XLOC_000774	Cnot9	1:74409375-74601397	FA	AL	OK	2.52315	2.58826	0.0367556	0.0350267	0.9446	0.998565	no	TCONS_00002157	ENSMUST00000087215	Cnot9	TCONS_00002157	ENSMUSG00000026174	ENSMUST00000087215	ENSMUSP00000084466	CCR4-NOT transcription complex, subunit 9 [Source:MGI Symbol;Acc:MGI:1928902]	1	74506058	74530842	1	C3	74506058	74530842	74506058	3268	tsl1	GENCODE basic	6	9	KNOWN	KNOWN	ensembl_havana	ensembl_havana	protein_coding	protein_coding	41.85	3	MGI transcript name	Cnot9-001	MGI Symbol	Cnot9
XLOC_000775	XLOC_000775	Plcd4	1:74409375-74601397	FA	AL	OK	0.417429	0.627029	0.586999	0.217141	0.4501	0.932131	no	TCONS_00002163	ENSMUST00000141412	Plcd4	TCONS_00002163	ENSMUSG00000026173	ENSMUST00000141412	ENSMUSP00000115322	phospholipase C, delta 4 [Source:MGI Symbol;Acc:MGI:107469]	1	74542888	74567794	1	C3	74542888	74567794	74542888	4682	tsl1	NA	7	15	KNOWN	KNOWN	havana	ensembl_havana	nonsense_mediated_decay	protein_coding	46.08	11	MGI transcript name	Plcd4-003	MGI Symbol	Plcd4
XLOC_000776	XLOC_000776	Bcs1l	1:74409375-74601397	FA	AL	OK	2.05364	2.16474	0.0760076	0.0837156	0.8643	0.998565	no	TCONS_00002180	ENSMUST00000113733	Bcs1l	TCONS_00002180	ENSMUSG00000026172	ENSMUST00000113733	ENSMUSP00000109362	BCS1-like (yeast) [Source:MGI Symbol;Acc:MGI:1914071]	1	74588289	74592443	1	C3	74588289	74592124	74588289	1488	tsl1	GENCODE basic	9	12	KNOWN	KNOWN	havana	ensembl_havana	protein_coding	protein_coding	48.5	4	MGI transcript name	Bcs1l-002	MGI Symbol	Bcs1l
XLOC_000777	XLOC_000777	Stk36	1:74601444-74636894	FA	AL	NOTEST	0.072923	0.137471	0.914679	0	1	1	no	TCONS_00002184	ENSMUST00000087183	Stk36	TCONS_00002184	ENSMUSG00000033276	ENSMUST00000087183	ENSMUSP00000084430	serine/threonine kinase 36 [Source:MGI Symbol;Acc:MGI:1920831]	1	74601445	74636894	1	C3	74601445	74636894	74601445	5245	tsl5	GENCODE basic	10	18	KNOWN	KNOWN	ensembl_havana	ensembl_havana	protein_coding	protein_coding	46.63	9	MGI transcript name	Stk36-001	MGI Symbol	Stk36
XLOC_000778	XLOC_000778	Ttll4	1:74661744-74703730	FA	AL	OK	2.35086	2.46924	0.0708822	0.104538	0.80865	0.998565	no	TCONS_00002195	ENSMUST00000042125	Ttll4	TCONS_00002195	ENSMUSG00000033257	ENSMUST00000042125	ENSMUSP00000037406	tubulin tyrosine ligase-like family, member 4 [Source:MGI Symbol;Acc:MGI:1914784]	1	74661745	74703730	1	C4	74661745	74703730	74661745	10019	tsl1	GENCODE basic	14	14	KNOWN	KNOWN	ensembl_havana	ensembl_havana	protein_coding	protein_coding	43.92	11	MGI transcript name	Ttll4-001	MGI Symbol	Ttll4
XLOC_000779	XLOC_000779	Cyp27a1	1:74712958-74749221	FA	AL	OK	101.279	116.757	0.205165	0.424559	0.3799	0.88899	no	TCONS_00002211	ENSMUST00000027356	Cyp27a1	TCONS_00002211	ENSMUSG00000026170	ENSMUST00000027356	ENSMUSP00000027356	cytochrome P450, family 27, subfamily a, polypeptide 1 [Source:MGI Symbol;Acc:MGI:88594]	1	74713574	74737892	1	C4	74713574	74737892	74713574	1892	tsl1	GENCODE basic	6	6	KNOWN	KNOWN	ensembl_havana	ensembl_havana	protein_coding	protein_coding	45.63	3	MGI transcript name	Cyp27a1-001	MGI Symbol	Cyp27a1
XLOC_000780	XLOC_000780	Gm27507	1:74764797-74764890	FA	AL	NOTEST	0	0	0	0	1	1	no	TCONS_00002216	ENSMUST00000184199	Gm27507	TCONS_00002216	ENSMUSG00000098351	ENSMUST00000184199	NA	predicted gene, 27507 [Source:MGI Symbol;Acc:MGI:5530889]	1	74764798	74764890	1	C4	74764798	74764890	74764798	93	tslNA	GENCODE basic	1	1	KNOWN	KNOWN	ensembl	ensembl	misc_RNA	misc_RNA	48.39	1	MGI transcript name	Gm27507-201	MGI Symbol	Gm27507
XLOC_000781	XLOC_000781	Wnt6	1:74771891-74785322	FA	AL	NOTEST	0	0	0	0	1	1	no	TCONS_00002217	ENSMUST00000006716	Wnt6	TCONS_00002217	ENSMUSG00000033227	ENSMUST00000006716	ENSMUSP00000006716	wingless-type MMTV integration site family, member 6 [Source:MGI Symbol;Acc:MGI:98960]	1	74771892	74785322	1	C4	74771892	74785322	74771892	2071	tsl1	GENCODE basic	7	7	KNOWN	KNOWN	ensembl_havana	ensembl_havana	protein_coding	protein_coding	53.1	2	MGI transcript name	Wnt6-001	MGI Symbol	Wnt6
XLOC_000782	XLOC_000782	Wnt10a	1:74791515-74804179	FA	AL	NOTEST	0	0	0	0	1	1	no	TCONS_00002219	ENSMUST00000006718	Wnt10a	TCONS_00002219	ENSMUSG00000026167	ENSMUST00000006718	ENSMUSP00000006718	wingless-type MMTV integration site family, member 10A [Source:MGI Symbol;Acc:MGI:108071]	1	74791516	74804179	1	C4	74791516	74804179	74791516	2468	tsl1	GENCODE basic	14	14	KNOWN	KNOWN	ensembl_havana	ensembl_havana	protein_coding	protein_coding	54.11	2	MGI transcript name	Wnt10a-001	MGI Symbol	Wnt10a
XLOC_000783	XLOC_000783	Gm16582	1:74850894-74879953	FA	AL	NOTEST	0	0	0	0	1	1	no	TCONS_00002222	ENSMUST00000159627	Gm16582	TCONS_00002222	ENSMUSG00000089964	ENSMUST00000159627	NA	predicted gene 16582 [Source:MGI Symbol;Acc:MGI:4415002]	1	74850895	74879953	1	C4	74850895	74879953	74850895	1930	tsl1	GENCODE basic	1	1	KNOWN	KNOWN	havana	havana	processed_transcript	processed_transcript	47.72	1	MGI transcript name	Gm16582-001	MGI Symbol	Gm16582
XLOC_000784	XLOC_000784	Cdk5r2	1:74850894-74879953	FA	AL	NOTEST	0	0	0	0	1	1	no	TCONS_00002223	ENSMUST00000160379	Cdk5r2	TCONS_00002223	ENSMUSG00000090071	ENSMUST00000160379	ENSMUSP00000125322	cyclin-dependent kinase 5, regulatory subunit 2 (p39) [Source:MGI Symbol;Acc:MGI:1330828]	1	74854934	74857732	1	C4	74854934	74857732	74854934	2799	tslNA	GENCODE basic	3	4	KNOWN	KNOWN	ensembl_havana	ensembl_havana	protein_coding	protein_coding	63.92	1	MGI transcript name	Cdk5r2-001	MGI Symbol	Cdk5r2
XLOC_000785	XLOC_000785	Gm15841	1:74902070-74935599	FA	AL	NOTEST	0	0	0	0	1	1	no	TCONS_00002224	ENSMUST00000160540	Gm15841	TCONS_00002224	ENSMUSG00000089653	ENSMUST00000160540	NA	predicted gene 15841 [Source:MGI Symbol;Acc:MGI:3801860]	1	74902371	74907653	1	C4	74902371	74907653	74902371	517	tsl3	GENCODE basic	1	1	KNOWN	KNOWN	havana	havana	antisense	antisense	52.02	1	MGI transcript name	Gm15841-001	MGI Symbol	Gm15841
XLOC_000786	XLOC_000786	Ihh	1:74945278-74951672	FA	AL	OK	0.337083	0.834014	1.30697	1.68	0.00325	0.0513455	no	TCONS_00002225	ENSMUST00000164097	Ihh	TCONS_00002225	ENSMUSG00000006538	ENSMUST00000164097	ENSMUSP00000128056	Indian hedgehog [Source:MGI Symbol;Acc:MGI:96533]	1	74945315	74951672	-1	C4	74945315	74951672	74951672	2468	tsl1	GENCODE basic	2	10	KNOWN	KNOWN	ensembl_havana	ensembl_havana	protein_coding	protein_coding	59.37	2	MGI transcript name	Ihh-001	MGI Symbol	Ihh
XLOC_000787	XLOC_000787	Ihh	1:74945278-74951672	FA	AL	NOTEST	0.114094	0.221239	0.955384	0	1	1	no	TCONS_00002226	ENSMUST00000189364	Ihh	TCONS_00002226	ENSMUSG00000006538	ENSMUST00000189364	NA	Indian hedgehog [Source:MGI Symbol;Acc:MGI:96533]	1	74945315	74951672	-1	C4	74947724	74951442	74951442	1385	tsl1	NA	1	10	KNOWN	KNOWN	havana	ensembl_havana	retained_intron	protein_coding	59.37	2	MGI transcript name	Ihh-002	MGI Symbol	Ihh
XLOC_000788	XLOC_000788	Ihh	1:74945278-74951672	FA	AL	OK	0.165843	0.384747	1.21409	1.17293	0.0269	0.240216	no	TCONS_00002227	ENSMUST00000164097	Ihh	TCONS_00002227	ENSMUSG00000006538	ENSMUST00000164097	ENSMUSP00000128056	Indian hedgehog [Source:MGI Symbol;Acc:MGI:96533]	1	74945315	74951672	-1	C4	74945315	74951672	74951672	2468	tsl1	GENCODE basic	2	10	KNOWN	KNOWN	ensembl_havana	ensembl_havana	protein_coding	protein_coding	59.37	2	MGI transcript name	Ihh-001	MGI Symbol	Ihh
XLOC_000789	XLOC_000789	Gm37744	1:74954251-74955841	FA	AL	NOTEST	0.00859242	0.0294825	1.77872	0	1	1	no	TCONS_00002228	ENSMUST00000194616	Gm37744	TCONS_00002228	ENSMUSG00000103145	ENSMUST00000194616	NA	predicted gene, 37744 [Source:MGI Symbol;Acc:MGI:5610972]	1	74954252	74955841	1	C4	74954252	74955841	74954252	1590	tslNA	GENCODE basic	1	1	KNOWN	KNOWN	havana	havana	TEC	TEC	41.38	1	MGI transcript name	Gm37744-001	MGI Symbol	Gm37744
XLOC_000790	XLOC_000790	-	1:74965379-74966636	FA	AL	NOTEST	0.138302	0.302548	1.12934	0	1	1	no	TCONS_00002229	-	-	TCONS_00002229	NA	NA	NA	NA	NA	NA	NA	NA	NA	NA	NA	NA	NA	NA	NA	NA	NA	NA	NA	NA	NA	NA	NA	NA	NA	NA	NA	NA	NA
XLOC_000791	XLOC_000791	Nhej1	1:74966739-75046649	FA	AL	OK	0.564215	0.697828	0.306628	0.524382	0.29015	0.81195	no	TCONS_00002230	ENSMUST00000152855	Nhej1	TCONS_00002230	ENSMUSG00000026162	ENSMUST00000152855	ENSMUSP00000116797	nonhomologous end-joining factor 1 [Source:MGI Symbol;Acc:MGI:1922820]	1	74967139	75125200	-1	C4	74967139	75046639	75046639	1053	tsl1	GENCODE basic	1	7	KNOWN	KNOWN	ensembl_havana	ensembl_havana	protein_coding	protein_coding	44.02	2	MGI transcript name	Nhej1-001	MGI Symbol	Nhej1
XLOC_000792	XLOC_000792	Nhej1	1:74966739-75046649	FA	AL	OK	2.98298	9.32751	1.64474	0.932697	0.2649	0.783739	no	TCONS_00002231	ENSMUST00000152855	Nhej1	TCONS_00002231	ENSMUSG00000026162	ENSMUST00000152855	ENSMUSP00000116797	nonhomologous end-joining factor 1 [Source:MGI Symbol;Acc:MGI:1922820]	1	74967139	75125200	-1	C4	74967139	75046639	75046639	1053	tsl1	GENCODE basic	1	7	KNOWN	KNOWN	ensembl_havana	ensembl_havana	protein_coding	protein_coding	44.02	2	MGI transcript name	Nhej1-001	MGI Symbol	Nhej1
XLOC_000793	XLOC_000793	-	1:75050710-75051406	FA	AL	NOTEST	0.0397936	0.296587	2.89785	0	1	1	no	TCONS_00002232	-	-	TCONS_00002232	NA	NA	NA	NA	NA	NA	NA	NA	NA	NA	NA	NA	NA	NA	NA	NA	NA	NA	NA	NA	NA	NA	NA	NA	NA	NA	NA	NA	NA
XLOC_000794	XLOC_000794	-	1:75121732-75122318	FA	AL	NOTEST	0.0639422	0.235331	1.87985	0	1	1	no	TCONS_00002233	-	-	TCONS_00002233	NA	NA	NA	NA	NA	NA	NA	NA	NA	NA	NA	NA	NA	NA	NA	NA	NA	NA	NA	NA	NA	NA	NA	NA	NA	NA	NA	NA	NA
XLOC_000795	XLOC_000795	Fam134a	1:75134514-75150472	FA	AL	OK	21.2663	17.8597	-0.251862	-0.345441	0.2431	0.756295	no	TCONS_00002234	ENSMUST00000190240	Fam134a	TCONS_00002234	ENSMUSG00000049339	ENSMUST00000190240	ENSMUSP00000139410	family with sequence similarity 134, member A [Source:MGI Symbol;Acc:MGI:2388278]	1	75142778	75147913	1	C4	75142794	75147909	75142794	2438	tsl1	GENCODE basic	6	16	KNOWN	KNOWN	havana	ensembl_havana	protein_coding	protein_coding	52.76	8	MGI transcript name	Fam134a-002	MGI Symbol	Fam134a
XLOC_000796	XLOC_000796	Zfand2b	1:75168645-75219865	FA	AL	OK	9.51667	8.18942	-0.216697	-0.165309	0.61825	0.994946	no	TCONS_00002247	ENSMUST00000162768	Zfand2b	TCONS_00002247	ENSMUSG00000026197	ENSMUST00000162768	ENSMUSP00000124552	zinc finger, AN1 type domain 2B [Source:MGI Symbol;Acc:MGI:1916068]	1	75168646	75171629	1	C4	75168646	75170752	75168646	735	tsl5	NA	7	12	KNOWN	KNOWN	havana	ensembl_havana	protein_coding	protein_coding	53.52	9	MGI transcript name	Zfand2b-002	MGI Symbol	Zfand2b
XLOC_000797	XLOC_000797	Ankzf1	1:75168645-75219865	FA	AL	OK	5.5257	5.95337	0.107549	0.117266	0.77715	0.998565	no	TCONS_00002259	ENSMUST00000145459	Ankzf1	TCONS_00002259	ENSMUSG00000026199	ENSMUST00000145459	ENSMUSP00000135971	ankyrin repeat and zinc finger domain containing 1 [Source:MGI Symbol;Acc:MGI:1098746]	1	75192151	75199387	1	C4	75192160	75199387	75192160	2770	tsl1	NA	8	17	KNOWN	KNOWN	havana	ensembl_havana	nonsense_mediated_decay	protein_coding	47.69	8	MGI transcript name	Ankzf1-007	MGI Symbol	Ankzf1
XLOC_000798	XLOC_000798	Stk16	1:75168645-75219865	FA	AL	OK	14.7818	25.8645	0.807154	1.39228	0.00035	0.00850846	yes	TCONS_00002271	ENSMUST00000027401	Stk16	TCONS_00002271	ENSMUSG00000026201	ENSMUST00000027401	ENSMUSP00000027401	serine/threonine kinase 16 [Source:MGI Symbol;Acc:MGI:1313271]	1	75210838	75215606	1	C4	75210838	75215606	75210838	2876	tsl1	GENCODE basic	10	12	KNOWN	KNOWN	ensembl_havana	ensembl_havana	protein_coding	protein_coding	51.58	16	MGI transcript name	Stk16-001	MGI Symbol	Stk16
XLOC_000799	XLOC_000799	Dnajb2	1:75236405-75264502	FA	AL	OK	5.82531	7.43642	0.352273	0.719952	0.1274	0.571151	no	TCONS_00002296	ENSMUST00000188931	Dnajb2	TCONS_00002296	ENSMUSG00000026203	ENSMUST00000188931	ENSMUSP00000140566	DnaJ heat shock protein family (Hsp40) member B2 [Source:MGI Symbol;Acc:MGI:1928739]	1	75236406	75245692	1	C4	75236406	75245688	75236406	3066	tsl1	GENCODE basic	6	16	KNOWN	KNOWN	havana	ensembl_havana	protein_coding	protein_coding	52.02	12	MGI transcript name	Dnajb2-001	MGI Symbol	Dnajb2
XLOC_000800	XLOC_000800	Gm28294	1:75236405-75264502	FA	AL	NOTEST	0	0	0	0	1	1	no	TCONS_00002319	ENSMUST00000191154	Gm28294	TCONS_00002319	ENSMUSG00000101840	ENSMUST00000191154	NA	predicted gene 28294 [Source:MGI Symbol;Acc:MGI:5579000]	1	75252322	75257427	1	C4	75252322	75257427	75252322	386	tsl2	GENCODE basic	1	1	KNOWN	KNOWN	havana	havana	antisense	antisense	52.82	1	MGI transcript name	Gm28294-001	MGI Symbol	Gm28294
XLOC_000801	XLOC_000801	Gm28902	1:75272198-75278415	FA	AL	NOTEST	0	0	0	0	1	1	no	TCONS_00002320	ENSMUST00000191531	Gm28902	TCONS_00002320	ENSMUSG00000100556	ENSMUST00000191531	NA	predicted gene 28902 [Source:MGI Symbol;Acc:MGI:5579608]	1	75272605	75275652	1	C4	75272605	75275652	75272605	215	tsl5	GENCODE basic	1	1	KNOWN	KNOWN	havana	havana	antisense	antisense	46.69	1	MGI transcript name	Gm28902-001	MGI Symbol	Gm28902
XLOC_000802	XLOC_000802	-	1:75305857-75307394	FA	AL	NOTEST	0.140459	0.166693	0.247046	0	1	1	no	TCONS_00002321	-	-	TCONS_00002321	NA	NA	NA	NA	NA	NA	NA	NA	NA	NA	NA	NA	NA	NA	NA	NA	NA	NA	NA	NA	NA	NA	NA	NA	NA	NA	NA	NA	NA
XLOC_000803	XLOC_000803	Des	1:75360244-75375012	FA	AL	OK	0.264885	0.39689	0.583372	0.509535	0.22605	0.736608	no	TCONS_00002322	ENSMUST00000027409	Des	TCONS_00002322	ENSMUSG00000026208	ENSMUST00000027409	ENSMUSP00000027409	desmin [Source:MGI Symbol;Acc:MGI:94885]	1	75360329	75368579	1	C4	75360329	75368579	75360329	3028	tsl1	GENCODE basic	9	9	KNOWN	KNOWN	ensembl_havana	ensembl_havana	protein_coding	protein_coding	52.59	3	MGI transcript name	Des-001	MGI Symbol	Des
XLOC_000804	XLOC_000804	Speg	1:75375296-75432320	FA	AL	NOTEST	0.104167	0.0846776	-0.298844	0	1	1	no	TCONS_00002328	ENSMUST00000087122	Speg	TCONS_00002328	ENSMUSG00000026207	ENSMUST00000087122	ENSMUSP00000084361	SPEG complex locus [Source:MGI Symbol;Acc:MGI:109282]	1	75375297	75432320	1	C4	75375297	75432320	75375297	10801	tsl1	GENCODE basic	11	16	KNOWN	KNOWN	ensembl_havana	ensembl_havana	protein_coding	protein_coding	53.54	15	MGI transcript name	Speg-001	MGI Symbol	Speg
XLOC_000805	XLOC_000805	Gmppa	1:75435929-75443179	FA	AL	OK	6.43168	9.79476	0.606814	1.87926	0.0001	0.00290852	yes	TCONS_00002344	ENSMUST00000037796	Gmppa	TCONS_00002344	ENSMUSG00000033021	ENSMUST00000037796	ENSMUSP00000035564	GDP-mannose pyrophosphorylase A [Source:MGI Symbol;Acc:MGI:1916330]	1	75435930	75443179	1	C4	75435930	75443174	75435930	1539	tsl1	GENCODE basic	13	16	KNOWN	KNOWN	ensembl_havana	ensembl_havana	protein_coding	protein_coding	53.12	13	MGI transcript name	Gmppa-001	MGI Symbol	Gmppa
XLOC_000806	XLOC_000806	Asic4	1:75450435-75474343	FA	AL	NOTEST	0.0045918	0.00985378	1.10162	0	1	1	no	TCONS_00002370	ENSMUST00000113577	Asic4	TCONS_00002370	ENSMUSG00000033007	ENSMUST00000113577	ENSMUSP00000109207	acid-sensing (proton-gated) ion channel family member 4 [Source:MGI Symbol;Acc:MGI:2652846]	1	75450436	75474343	1	C4	75450436	75474340	75450436	2667	tsl5	GENCODE basic	7	15	KNOWN	KNOWN	havana	ensembl_havana	protein_coding	protein_coding	53.47	2	MGI transcript name	Asic4-002	MGI Symbol	Asic4
XLOC_000807	XLOC_000807	Chpf	1:75474568-75506452	FA	AL	OK	0.687391	0.656984	-0.0652729	-0.105257	0.83915	0.998565	no	TCONS_00002372	ENSMUST00000079205	Chpf	TCONS_00002372	ENSMUSG00000032997	ENSMUST00000079205	ENSMUSP00000078199	chondroitin polymerizing factor [Source:MGI Symbol;Acc:MGI:106576]	1	75474569	75479307	-1	C4	75474569	75479271	75479271	2892	tsl1	GENCODE basic	13	16	KNOWN	KNOWN	ensembl_havana	ensembl_havana	protein_coding	protein_coding	58.26	5	MGI transcript name	Chpf-001	MGI Symbol	Chpf
XLOC_000808	XLOC_000808	Chpf	1:75474568-75506452	FA	AL	OK	0.637984	0.434761	-0.553298	-0.494889	0.3199	0.840079	no	TCONS_00002373	ENSMUST00000143496	Chpf	TCONS_00002373	ENSMUSG00000032997	ENSMUST00000143496	NA	chondroitin polymerizing factor [Source:MGI Symbol;Acc:MGI:106576]	1	75474569	75479307	-1	C4	75474576	75478746	75478746	3333	tsl1	NA	7	16	KNOWN	KNOWN	havana	ensembl_havana	retained_intron	protein_coding	58.26	5	MGI transcript name	Chpf-004	MGI Symbol	Chpf
XLOC_000809	XLOC_000809	Chpf	1:75474568-75506452	FA	AL	NOTEST	0.243289	0.304421	0.323394	0	1	1	no	TCONS_00002374	ENSMUST00000094818	Chpf	TCONS_00002374	ENSMUSG00000032997	ENSMUST00000094818	ENSMUSP00000092412	chondroitin polymerizing factor [Source:MGI Symbol;Acc:MGI:106576]	1	75474569	75479307	-1	C4	75474575	75479307	75479307	3065	tsl1	GENCODE basic	3	16	KNOWN	KNOWN	ensembl_havana	ensembl_havana	protein_coding	protein_coding	58.26	5	MGI transcript name	Chpf-002	MGI Symbol	Chpf
XLOC_000810	XLOC_000810	Tmem198	1:75474568-75506452	FA	AL	NOTEST	0.0214735	0.00487806	-2.13818	0	1	1	no	TCONS_00002375	ENSMUST00000113575	Tmem198	TCONS_00002375	ENSMUSG00000051703	ENSMUST00000113575	ENSMUSP00000109205	transmembrane protein 198 [Source:MGI Symbol;Acc:MGI:2443133]	1	75479532	75485705	1	C4	75479532	75485693	75479532	2185	tsl1	GENCODE basic	8	14	KNOWN	KNOWN	ensembl_havana	ensembl_havana	protein_coding	protein_coding	54.31	4	MGI transcript name	Tmem198-001	MGI Symbol	Tmem198
XLOC_000811	XLOC_000811	Obsl1	1:75474568-75506452	FA	AL	NOTEST	0.0655014	0.0873107	0.414631	0	1	1	no	TCONS_00002381	ENSMUST00000113567	Obsl1	TCONS_00002381	ENSMUSG00000026211	ENSMUST00000113567	ENSMUSP00000109197	obscurin-like 1 [Source:MGI Symbol;Acc:MGI:2138628]	1	75479310	75506452	-1	C4	75485825	75506361	75506361	5679	tsl1	GENCODE basic	8	17	KNOWN	KNOWN	ensembl_havana	ensembl_havana	protein_coding	protein_coding	54.05	13	MGI transcript name	Obsl1-001	MGI Symbol	Obsl1
XLOC_000812	XLOC_000812	Inha	1:75507076-75510366	FA	AL	NOTEST	0	0	0	0	1	1	no	TCONS_00002382	ENSMUST00000037330	Inha	TCONS_00002382	ENSMUSG00000032968	ENSMUST00000037330	ENSMUSP00000040310	inhibin alpha [Source:MGI Symbol;Acc:MGI:96569]	1	75507077	75510366	1	C4	75507077	75510366	75507077	1475	tsl1	GENCODE basic	4	4	KNOWN	KNOWN	ensembl_havana	ensembl_havana	protein_coding	protein_coding	53.5	1	MGI transcript name	Inha-001	MGI Symbol	Inha
XLOC_000813	XLOC_000813	Stk11ip	1:75521528-75537335	FA	AL	OK	0.761739	0.876328	0.202175	0.293429	0.45185	0.932987	no	TCONS_00002383	ENSMUST00000027414	Stk11ip	TCONS_00002383	ENSMUSG00000026213	ENSMUST00000027414	ENSMUSP00000027414	serine/threonine kinase 11 interacting protein [Source:MGI Symbol;Acc:MGI:1918978]	1	75521529	75537335	1	C4	75521529	75537335	75521529	4458	tsl1	GENCODE basic	15	15	KNOWN	KNOWN	ensembl_havana	ensembl_havana	protein_coding	protein_coding	51.35	9	MGI transcript name	Stk11ip-001	MGI Symbol	Stk11ip
XLOC_000814	XLOC_000814	Gm15183	1:75542210-75542558	FA	AL	NOTEST	0	0	0	0	1	1	no	TCONS_00002398	ENSMUST00000118933	Gm15183	TCONS_00002398	ENSMUSG00000082059	ENSMUST00000118933	NA	predicted gene 15183 [Source:MGI Symbol;Acc:MGI:3705481]	1	75542211	75542558	1	C4	75542211	75542558	75542211	348	tslNA	GENCODE basic	1	1	KNOWN	KNOWN	havana	havana	processed_pseudogene	processed_pseudogene	45.11	1	MGI transcript name	Gm15183-001	MGI Symbol	Gm15183
XLOC_000815	XLOC_000815	Slc4a3	1:75546265-75562172	FA	AL	NOTEST	0.0756124	0.0996884	0.398803	0	1	1	no	TCONS_00002399	ENSMUST00000124341	Slc4a3	TCONS_00002399	ENSMUSG00000006576	ENSMUST00000124341	ENSMUSP00000116747	solute carrier family 4 (anion exchanger), member 3 [Source:MGI Symbol;Acc:MGI:109350]	1	75546266	75562172	1	C4	75546266	75562172	75546266	7182	tsl1	GENCODE basic	7	16	KNOWN	KNOWN	ensembl_havana	ensembl_havana	protein_coding	protein_coding	55.79	12	MGI transcript name	Slc4a3-001	MGI Symbol	Slc4a3
XLOC_000816	XLOC_000816	Gm15180	1:75568082-75568574	FA	AL	NOTEST	0	0	0	0	1	1	no	TCONS_00002414	ENSMUST00000117745	Gm15180	TCONS_00002414	ENSMUSG00000083244	ENSMUST00000117745	NA	predicted gene 15180 [Source:MGI Symbol;Acc:MGI:3705360]	1	75568083	75568574	1	C4	75568083	75568574	75568083	492	tslNA	GENCODE basic	1	1	KNOWN	KNOWN	havana	havana	processed_pseudogene	processed_pseudogene	50	1	MGI transcript name	Gm15180-001	MGI Symbol	Gm15180
XLOC_000817	XLOC_000817	Gm15182	1:75624653-75626329	FA	AL	NOTEST	0	0	0	0	1	1	no	TCONS_00002415	ENSMUST00000120832	Gm15182	TCONS_00002415	ENSMUSG00000082528	ENSMUST00000120832	NA	predicted gene 15182 [Source:MGI Symbol;Acc:MGI:3705533]	1	75624654	75626329	1	C4	75624654	75626329	75624654	1676	tslNA	GENCODE basic	1	1	KNOWN	KNOWN	havana	havana	processed_pseudogene	processed_pseudogene	40.69	1	MGI transcript name	Gm15182-001	MGI Symbol	Gm15182
XLOC_000818	XLOC_000818	Gm5257	1:75636389-75637179	FA	AL	NOTEST	0	0	0	0	1	1	no	TCONS_00002416	ENSMUST00000121823	Gm5257	TCONS_00002416	ENSMUSG00000082012	ENSMUST00000121823	NA	predicted gene 5257 [Source:MGI Symbol;Acc:MGI:3647791]	1	75636390	75637179	1	C4	75636390	75637179	75636390	790	tslNA	GENCODE basic	1	1	KNOWN	KNOWN	havana	havana	processed_pseudogene	processed_pseudogene	52.66	1	MGI transcript name	Gm5257-001	MGI Symbol	Gm5257
XLOC_000819	XLOC_000819	Gm29069	1:76420691-76528422	FA	AL	NOTEST	0	0	0	0	1	1	no	TCONS_00002417	ENSMUST00000185857	Gm29069	TCONS_00002417	ENSMUSG00000100827	ENSMUST00000185857	NA	predicted gene 29069 [Source:MGI Symbol;Acc:MGI:5579775]	1	76420692	76528422	1	C4	76420692	76528422	76420692	675	tsl3	GENCODE basic	1	1	KNOWN	KNOWN	havana	havana	lincRNA	lincRNA	39.59	1	MGI transcript name	Gm29069-001	MGI Symbol	Gm29069
XLOC_000820	XLOC_000820	Gm17751	1:76420691-76528422	FA	AL	NOTEST	0	0	0	0	1	1	no	TCONS_00002418	ENSMUST00000190362	Gm17751	TCONS_00002418	ENSMUSG00000100553	ENSMUST00000190362	NA	predicted gene, 17751 [Source:MGI Symbol;Acc:MGI:5009832]	1	76489133	76502028	1	C4	76489133	76501444	76489133	1604	tsl1	NA	6	6	KNOWN	KNOWN	havana	havana	lincRNA	lincRNA	38.09	2	MGI transcript name	Gm17751-001	MGI Symbol	Gm17751
XLOC_000821	XLOC_000821	Mir6343	1:76420691-76528422	FA	AL	NOTEST	0	0	0	0	1	1	no	TCONS_00002420	ENSMUST00000183584	Mir6343	TCONS_00002420	ENSMUSG00000098611	ENSMUST00000183584	NA	microRNA 6343 [Source:MGI Symbol;Acc:MGI:5530686]	1	76509560	76509643	1	C4	76509560	76509643	76509560	84	tslNA	GENCODE basic	1	1	KNOWN	KNOWN	mirbase	mirbase	miRNA	miRNA	42.86	1	MGI transcript name	Mir6343-201	MGI Symbol	Mir6343
XLOC_000822	XLOC_000822	Gm25974	1:77143226-77146992	FA	AL	NOTEST	0	0	0	0	1	1	no	TCONS_00002421	ENSMUST00000158701	Gm25974	TCONS_00002421	ENSMUSG00000089326	ENSMUST00000158701	NA	predicted gene, 25974 [Source:MGI Symbol;Acc:MGI:5455751]	1	77144753	77144846	1	C4	77144753	77144846	77144753	94	tslNA	GENCODE basic	1	1	KNOWN	KNOWN	ensembl	ensembl	rRNA	rRNA	51.06	1	MGI transcript name	Gm25974-201	MGI Symbol	Gm25974
XLOC_000823	XLOC_000823	Gm28386	1:77515279-77517128	FA	AL	NOTEST	0	0	0	0	1	1	no	TCONS_00002422	ENSMUST00000189147	Gm28386	TCONS_00002422	ENSMUSG00000101849	ENSMUST00000189147	NA	predicted gene 28386 [Source:MGI Symbol;Acc:MGI:5579092]	1	77515280	77517128	1	C4	77515280	77517128	77515280	1849	tslNA	GENCODE basic	1	1	KNOWN	KNOWN	havana	havana	lincRNA	lincRNA	55.81	1	MGI transcript name	Gm28386-001	MGI Symbol	Gm28386
XLOC_000824	XLOC_000824	Gm28385	1:77570671-77570963	FA	AL	NOTEST	0	0	0	0	1	1	no	TCONS_00002423	ENSMUST00000185671	Gm28385	TCONS_00002423	ENSMUSG00000101506	ENSMUST00000185671	NA	predicted gene 28385 [Source:MGI Symbol;Acc:MGI:5579091]	1	77570672	77570963	1	C4	77570672	77570963	77570672	292	tslNA	GENCODE basic	1	1	KNOWN	KNOWN	havana	havana	processed_pseudogene	processed_pseudogene	47.26	1	MGI transcript name	Gm28385-001	MGI Symbol	Gm28385
XLOC_000825	XLOC_000825	Sgpp2	1:78310344-78488897	FA	AL	NOTEST	0.163662	0.15403	-0.0875092	0	1	1	no	TCONS_00002424	ENSMUST00000036172	Sgpp2	TCONS_00002424	ENSMUSG00000032908	ENSMUST00000036172	ENSMUSP00000036656	sphingosine-1-phosphate phosphotase 2 [Source:MGI Symbol;Acc:MGI:3589109]	1	78310345	78420289	1	C4	78310345	78420289	78310345	4002	tsl1	GENCODE basic	9	9	KNOWN	KNOWN	ensembl_havana	ensembl_havana	protein_coding	protein_coding	44.37	1	MGI transcript name	Sgpp2-001	MGI Symbol	Sgpp2
XLOC_000826	XLOC_000826	Gm37884	1:78310344-78488897	FA	AL	NOTEST	0	0	0	0	1	1	no	TCONS_00002426	ENSMUST00000191857	Gm37884	TCONS_00002426	ENSMUSG00000102945	ENSMUST00000191857	NA	predicted gene, 37884 [Source:MGI Symbol;Acc:MGI:5611112]	1	78375614	78376431	1	C4	78375614	78376431	78375614	818	tslNA	GENCODE basic	1	1	KNOWN	KNOWN	havana	havana	TEC	TEC	44.5	1	MGI transcript name	Gm37884-001	MGI Symbol	Gm37884
XLOC_000827	XLOC_000827	Gm28995	1:78310344-78488897	FA	AL	OK	0.497709	0.591174	0.248279	0.184491	0.6601	0.998565	no	TCONS_00002427	ENSMUST00000186625	Gm28995	TCONS_00002427	ENSMUSG00000101798	ENSMUST00000186625	NA	predicted gene 28995 [Source:MGI Symbol;Acc:MGI:5579701]	1	78433352	78433612	1	C4	78433352	78433612	78433352	261	tslNA	GENCODE basic	1	1	KNOWN	KNOWN	havana	havana	unprocessed_pseudogene	unprocessed_pseudogene	41.76	1	MGI transcript name	Gm28995-001	MGI Symbol	Gm28995
XLOC_000828	XLOC_000828	Mogat1	1:78497025-78538173	FA	AL	NOTEST	0.238822	0.132472	-0.850247	0	1	1	no	TCONS_00002429	ENSMUST00000134947	Mogat1	TCONS_00002429	ENSMUSG00000012187	ENSMUST00000134947	ENSMUSP00000116178	monoacylglycerol O-acyltransferase 1 [Source:MGI Symbol;Acc:MGI:1915643]	1	78510991	78538173	1	C4	78510991	78527695	78510991	796	tsl5	NA	7	13	KNOWN	KNOWN	havana	ensembl_havana	protein_coding	protein_coding	45.41	6	MGI transcript name	Mogat1-002	MGI Symbol	Mogat1
XLOC_000829	XLOC_000829	Gm29611	1:78615466-78620165	FA	AL	NOTEST	0	0	0	0	1	1	no	TCONS_00002437	ENSMUST00000186132	Gm29611	TCONS_00002437	ENSMUSG00000100562	ENSMUST00000186132	NA	predicted gene 29611 [Source:MGI Symbol;Acc:MGI:5580317]	1	78615467	78620165	1	C4	78615467	78620165	78615467	1011	tsl5	GENCODE basic	1	1	KNOWN	KNOWN	havana	havana	lincRNA	lincRNA	42.73	1	MGI transcript name	Gm29611-001	MGI Symbol	Gm29611
XLOC_000830	XLOC_000830	Acsl3,Utp14b	1:78657824-78707743	FA	AL	OK	5.09002	14.612	1.52141	1.77564	0.00045	0.0104894	yes	TCONS_00002438	ENSMUST00000142704	Acsl3	TCONS_00002438	ENSMUSG00000032883	ENSMUST00000142704	ENSMUSP00000121695	acyl-CoA synthetase long-chain family member 3 [Source:MGI Symbol;Acc:MGI:1921455]	1	78657825	78707743	1	C4	78657883	78706967	78657883	2976	tsl1	GENCODE basic	7	15	KNOWN	KNOWN	ensembl_havana	ensembl_havana	protein_coding	protein_coding	42.55	7	MGI transcript name	Acsl3-003	MGI Symbol	Acsl3
XLOC_000831	XLOC_000831	Gm6159	1:78783135-78784859	FA	AL	OK	0.391308	0.208481	-0.908384	-0.664197	0.1818	0.67019	no	TCONS_00002452	ENSMUST00000191249	Gm6159	TCONS_00002452	ENSMUSG00000099377	ENSMUST00000191249	NA	predicted gene 6159 [Source:MGI Symbol;Acc:MGI:3644323]	1	78783136	78784859	-1	C4	78783136	78784859	78784859	1724	tslNA	GENCODE basic	1	1	KNOWN	KNOWN	havana	havana	processed_pseudogene	processed_pseudogene	48.03	1	MGI transcript name	Gm6159-001	MGI Symbol	Gm6159
XLOC_000832	XLOC_000832	Kcne4	1:78791622-79224511	FA	AL	NOTEST	0	0.021236	Inf	0	1	1	no	TCONS_00002453	ENSMUST00000057262	Kcne4	TCONS_00002453	ENSMUSG00000047330	ENSMUST00000057262	ENSMUSP00000055415	potassium voltage-gated channel, Isk-related subfamily, gene 4 [Source:MGI Symbol;Acc:MGI:1891125]	1	78816758	78820028	1	C4	78816758	78820028	78816758	2657	tsl1	GENCODE basic	7	8	KNOWN	KNOWN	ensembl_havana	ensembl_havana	protein_coding	protein_coding	47.2	2	MGI transcript name	Kcne4-001	MGI Symbol	Kcne4
XLOC_000833	XLOC_000833	Gm29187	1:78791622-79224511	FA	AL	NOTEST	0	0	0	0	1	1	no	TCONS_00002455	ENSMUST00000186681	Gm29187	TCONS_00002455	ENSMUSG00000101324	ENSMUST00000186681	NA	predicted gene 29187 [Source:MGI Symbol;Acc:MGI:5579893]	1	78821258	78822652	1	C4	78821258	78822652	78821258	689	tsl3	GENCODE basic	1	1	KNOWN	KNOWN	havana	havana	lincRNA	lincRNA	48.89	1	MGI transcript name	Gm29187-001	MGI Symbol	Gm29187
XLOC_000834	XLOC_000834	-	1:79696272-79696808	FA	AL	NOTEST	0.288443	0.24414	-0.240575	0	1	1	no	TCONS_00002456	-	-	TCONS_00002456	NA	NA	NA	NA	NA	NA	NA	NA	NA	NA	NA	NA	NA	NA	NA	NA	NA	NA	NA	NA	NA	NA	NA	NA	NA	NA	NA	NA	NA
XLOC_000835	XLOC_000835	Wdfy1	1:79699060-79781445	FA	AL	OK	3.41701	3.33957	-0.0330723	-0.100717	0.84215	0.998565	no	TCONS_00002457	ENSMUST00000113512	Wdfy1	TCONS_00002457	ENSMUSG00000073643	ENSMUST00000113512	ENSMUSP00000109140	WD repeat and FYVE domain containing 1 [Source:MGI Symbol;Acc:MGI:1916618]	1	79702262	79776143	-1	C4	79702262	79761769	79761769	4551	tsl1	GENCODE basic	7	11	KNOWN	KNOWN	ensembl_havana	ensembl_havana	protein_coding	protein_coding	43.98	14	MGI transcript name	Wdfy1-001	MGI Symbol	Wdfy1
XLOC_000836	XLOC_000836	Wdfy1	1:79699060-79781445	FA	AL	OK	1.01612	1.01886	0.00389364	0.00611213	0.98965	0.998588	no	TCONS_00002458	ENSMUST00000113512	Wdfy1	TCONS_00002458	ENSMUSG00000073643	ENSMUST00000113512	ENSMUSP00000109140	WD repeat and FYVE domain containing 1 [Source:MGI Symbol;Acc:MGI:1916618]	1	79702262	79776143	-1	C4	79702262	79761769	79761769	4551	tsl1	GENCODE basic	7	11	KNOWN	KNOWN	ensembl_havana	ensembl_havana	protein_coding	protein_coding	43.98	14	MGI transcript name	Wdfy1-001	MGI Symbol	Wdfy1
XLOC_000837	XLOC_000837	Gm10555	1:79699060-79781445	FA	AL	NOTEST	0	0.0159824	Inf	0	1	1	no	TCONS_00002459	ENSMUST00000193178	Gm10555	TCONS_00002459	ENSMUSG00000104497	ENSMUST00000193178	NA	predicted gene 10555 [Source:MGI Symbol;Acc:MGI:3642807]	1	79762717	79764507	1	C4	79762717	79764507	79762717	1791	tslNA	GENCODE basic	1	1	KNOWN	KNOWN	havana	havana	TEC	TEC	44.95	1	MGI transcript name	Gm10555-001	MGI Symbol	Gm10555
XLOC_000838	XLOC_000838	Mrpl44	1:79699060-79781445	FA	AL	OK	3.03964	3.23937	0.0918162	0.120969	0.80555	0.998565	no	TCONS_00002460	ENSMUST00000027464	Mrpl44	TCONS_00002460	ENSMUSG00000026248	ENSMUST00000027464	ENSMUSP00000027464	mitochondrial ribosomal protein L44 [Source:MGI Symbol;Acc:MGI:1916413]	1	79776018	79781445	1	C4	79776018	79781445	79776018	1424	tsl1	GENCODE basic	8	9	KNOWN	KNOWN	ensembl_havana	ensembl_havana	protein_coding	protein_coding	43.57	2	MGI transcript name	Mrpl44-001	MGI Symbol	Mrpl44
XLOC_000839	XLOC_000839	Serpine2	1:79794028-79861180	FA	AL	OK	2.98813	2.37558	-0.330961	-0.61161	0.2247	0.734511	no	TCONS_00002462	ENSMUST00000027467	Serpine2	TCONS_00002462	ENSMUSG00000026249	ENSMUST00000027467	ENSMUSP00000027467	serine (or cysteine) peptidase inhibitor, clade E, member 2 [Source:MGI Symbol;Acc:MGI:101780]	1	79794197	79861180	-1	C4	79794197	79858696	79858696	2210	tsl1	GENCODE basic	10	10	KNOWN	KNOWN	ensembl_havana	ensembl_havana	protein_coding	protein_coding	44.61	6	MGI transcript name	Serpine2-001	MGI Symbol	Serpine2
XLOC_000840	XLOC_000840	Gm28071	1:79957562-79958062	FA	AL	NOTEST	0	0	0	0	1	1	no	TCONS_00002463	ENSMUST00000190355	Gm28071	TCONS_00002463	ENSMUSG00000100397	ENSMUST00000190355	NA	predicted gene 28071 [Source:MGI Symbol;Acc:MGI:5578777]	1	79957580	79958057	1	C4	79957580	79958057	79957580	478	tslNA	GENCODE basic	1	1	KNOWN	KNOWN	havana	havana	processed_pseudogene	processed_pseudogene	52.93	1	MGI transcript name	Gm28071-001	MGI Symbol	Gm28071
XLOC_000841	XLOC_000841	Gm28058	1:80098621-80098885	FA	AL	NOTEST	0	0	0	0	1	1	no	TCONS_00002464	ENSMUST00000186421	Gm28058	TCONS_00002464	ENSMUSG00000099753	ENSMUST00000186421	NA	predicted gene 28058 [Source:MGI Symbol;Acc:MGI:5578764]	1	80098622	80098885	1	C5	80098622	80098885	80098622	264	tslNA	GENCODE basic	1	1	KNOWN	KNOWN	havana	havana	processed_pseudogene	processed_pseudogene	47.73	1	MGI transcript name	Gm28058-001	MGI Symbol	Gm28058
XLOC_000842	XLOC_000842	Gm23934	1:80135465-80135572	FA	AL	NOTEST	0	0	0	0	1	1	no	TCONS_00002465	ENSMUST00000179111	Gm23934	TCONS_00002465	ENSMUSG00000096297	ENSMUST00000179111	NA	predicted gene, 23934 [Source:MGI Symbol;Acc:MGI:5453711]	1	80135466	80135572	1	C5	80135466	80135572	80135466	107	tslNA	GENCODE basic	1	1	KNOWN	KNOWN	ensembl	ensembl	snRNA	snRNA	45.79	1	MGI transcript name	Gm23934-201	MGI Symbol	Gm23934
XLOC_000843	XLOC_000843	9830004L10Rik	1:80184718-80192073	FA	AL	NOTEST	0	0	0	0	1	1	no	TCONS_00002466	ENSMUST00000191325	9830004L10Rik	TCONS_00002466	ENSMUSG00000099552	ENSMUST00000191325	NA	RIKEN cDNA 9830004L10 gene [Source:MGI Symbol;Acc:MGI:3642808]	1	80184719	80192073	1	C5	80184719	80192028	80184719	2156	tsl1	NA	1	1	KNOWN	KNOWN	havana	havana	lincRNA	lincRNA	40.41	3	MGI transcript name	9830004L10Rik-001	MGI Symbol	9830004L10Rik
XLOC_000844	XLOC_000844	2310015K22Rik	1:80225043-80228792	FA	AL	NOTEST	0	0	0	0	1	1	no	TCONS_00002469	ENSMUST00000191452	2310015K22Rik	TCONS_00002469	ENSMUSG00000101257	ENSMUST00000191452	NA	RIKEN cDNA 2310015K22 gene [Source:MGI Symbol;Acc:MGI:1916815]	1	80225044	80228792	1	C5	80225044	80228792	80225044	1461	tsl1	GENCODE basic	1	1	KNOWN	KNOWN	havana	havana	lincRNA	lincRNA	42.54	1	MGI transcript name	2310015K22Rik-001	MGI Symbol	2310015K22Rik
XLOC_000845	XLOC_000845	Cul3	1:80259606-80340480	FA	AL	OK	2.65988	2.3206	-0.196864	-0.538015	0.2766	0.796349	no	TCONS_00002470	ENSMUST00000163119	Cul3	TCONS_00002470	ENSMUSG00000004364	ENSMUST00000163119	ENSMUSP00000130738	cullin 3 [Source:MGI Symbol;Acc:MGI:1347360]	1	80264923	80340480	-1	C5	80264923	80340480	80340480	4709	tsl1	GENCODE basic	7	14	KNOWN	KNOWN	ensembl_havana	ensembl_havana	protein_coding	protein_coding	35.79	6	MGI transcript name	Cul3-001	MGI Symbol	Cul3
XLOC_000846	XLOC_000846	Cul3	1:80259606-80340480	FA	AL	OK	2.14549	1.90204	-0.173761	-0.417183	0.3982	0.902899	no	TCONS_00002471	ENSMUST00000167293	Cul3	TCONS_00002471	ENSMUSG00000004364	ENSMUST00000167293	ENSMUSP00000126630	cullin 3 [Source:MGI Symbol;Acc:MGI:1347360]	1	80264923	80340480	-1	C5	80288831	80340279	80340279	681	tsl5	NA	1	14	KNOWN	KNOWN	havana	ensembl_havana	nonsense_mediated_decay	protein_coding	35.79	6	MGI transcript name	Cul3-004	MGI Symbol	Cul3
XLOC_000847	XLOC_000847	Gm29125	1:80382821-80386251	FA	AL	NOTEST	0.00979509	0.00470086	-1.05913	0	1	1	no	TCONS_00002472	ENSMUST00000187121	Gm29125	TCONS_00002472	ENSMUSG00000101722	ENSMUST00000187121	NA	predicted gene 29125 [Source:MGI Symbol;Acc:MGI:5579831]	1	80382822	80386251	1	C5	80382822	80386251	80382822	3220	tsl1	GENCODE basic	1	1	KNOWN	KNOWN	havana	havana	lincRNA	lincRNA	47.81	1	MGI transcript name	Gm29125-001	MGI Symbol	Gm29125
XLOC_000848	XLOC_000848	1700016L21Rik	1:80445931-80479867	FA	AL	NOTEST	0	0	0	0	1	1	no	TCONS_00002473	ENSMUST00000187497	1700016L21Rik	TCONS_00002473	ENSMUSG00000101483	ENSMUST00000187497	NA	RIKEN cDNA 1700016L21 gene [Source:MGI Symbol;Acc:MGI:1919458]	1	80445932	80479867	1	C5	80445932	80475660	80445932	394	tsl1	GENCODE basic	1	1	KNOWN	KNOWN	havana	havana	antisense	antisense	39.07	2	MGI transcript name	1700016L21Rik-001	MGI Symbol	1700016L21Rik
XLOC_000849	XLOC_000849	Gm28066	1:80949425-80949897	FA	AL	NOTEST	0	0	0	0	1	1	no	TCONS_00002475	ENSMUST00000188657	Gm28066	TCONS_00002475	ENSMUSG00000099918	ENSMUST00000188657	NA	predicted gene 28066 [Source:MGI Symbol;Acc:MGI:5578772]	1	80949426	80949897	1	C5	80949426	80949897	80949426	472	tslNA	GENCODE basic	1	1	KNOWN	KNOWN	havana	havana	processed_pseudogene	processed_pseudogene	52.75	1	MGI transcript name	Gm28066-001	MGI Symbol	Gm28066
XLOC_000850	XLOC_000850	Nyap2	1:81076949-81341764	FA	AL	NOTEST	0	0	0	0	1	1	no	TCONS_00002476	ENSMUST00000123285	Nyap2	TCONS_00002476	ENSMUSG00000054976	ENSMUST00000123285	ENSMUSP00000122935	neuronal tyrosine-phophorylated phosphoinositide 3-kinase adaptor 2 [Source:MGI Symbol;Acc:MGI:2443135]	1	81076950	81341764	1	C5	81077583	81341764	81077583	7501	tsl1	GENCODE basic	1	14	KNOWN	KNOWN	havana	ensembl_havana	protein_coding	protein_coding	38.29	5	MGI transcript name	Nyap2-005	MGI Symbol	Nyap2
XLOC_000851	XLOC_000851	Gm5530	1:81741984-81742969	FA	AL	OK	0.449995	0.494424	0.135841	0.124547	0.801	0.998565	no	TCONS_00002485	ENSMUST00000117185	Gm5530	TCONS_00002485	ENSMUSG00000087008	ENSMUST00000117185	NA	predicted gene 5530 [Source:MGI Symbol;Acc:MGI:3646374]	1	81741985	81742969	-1	C5	81741985	81742969	81742969	985	tslNA	GENCODE basic	1	4	KNOWN	KNOWN	havana	havana	processed_pseudogene	processed_pseudogene	50.76	1	MGI transcript name	Gm5530-001	MGI Symbol	Gm5530
XLOC_000852	XLOC_000852	Gm7516	1:81797240-81797946	FA	AL	NOTEST	0	0	0	0	1	1	no	TCONS_00002486	ENSMUST00000186198	Gm7516	TCONS_00002486	ENSMUSG00000100561	ENSMUST00000186198	NA	predicted gene 7516 [Source:MGI Symbol;Acc:MGI:3643007]	1	81797241	81797946	1	C5	81797241	81797946	81797241	706	tslNA	GENCODE basic	1	1	KNOWN	KNOWN	havana	havana	processed_pseudogene	processed_pseudogene	56.09	1	MGI transcript name	Gm7516-001	MGI Symbol	Gm7516
XLOC_000853	XLOC_000853	Gm37114	1:82105179-82106983	FA	AL	NOTEST	0	0	0	0	1	1	no	TCONS_00002487	ENSMUST00000195065	Gm37114	TCONS_00002487	ENSMUSG00000103571	ENSMUST00000195065	NA	predicted gene, 37114 [Source:MGI Symbol;Acc:MGI:5610342]	1	82105180	82106983	1	C5	82105180	82106983	82105180	1804	tslNA	GENCODE basic	1	1	KNOWN	KNOWN	havana	havana	TEC	TEC	39.41	1	MGI transcript name	Gm37114-001	MGI Symbol	Gm37114
XLOC_000854	XLOC_000854	Mir6344	1:82131915-82132019	FA	AL	NOTEST	0	0	0	0	1	1	no	TCONS_00002488	ENSMUST00000183462	Mir6344	TCONS_00002488	ENSMUSG00000098797	ENSMUST00000183462	NA	microRNA 6344 [Source:MGI Symbol;Acc:MGI:5531222]	1	82131916	82132019	1	C5	82131916	82132019	82131916	104	tslNA	GENCODE basic	1	1	KNOWN	KNOWN	mirbase	mirbase	miRNA	miRNA	44.23	1	MGI transcript name	Mir6344-201	MGI Symbol	Mir6344
XLOC_000855	XLOC_000855	Gm9747	1:82232881-82291821	FA	AL	OK	12.9726	11.8198	-0.13427	-0.233637	0.6363	0.998565	no	TCONS_00002489	ENSMUST00000023262	Gm9747	TCONS_00002489	ENSMUSG00000022591	ENSMUST00000023262	ENSMUSP00000023262	predicted gene 9747 [Source:MGI Symbol;Acc:MGI:3710571]	1	82233112	82235933	1	C5	82233112	82235933	82233112	2822	tslNA	GENCODE basic	5	5	KNOWN	KNOWN	ensembl	ensembl	protein_coding	protein_coding	41.57	1	MGI transcript name	Gm9747-201	MGI Symbol	Gm9747
XLOC_000856	XLOC_000856	Rhbdd1	1:82316451-82445366	FA	AL	OK	1.02509	1.47394	0.523928	0.893793	0.07065	0.422543	no	TCONS_00002491	ENSMUST00000140020	Rhbdd1	TCONS_00002491	ENSMUSG00000026142	ENSMUST00000140020	ENSMUSP00000137770	rhomboid domain containing 1 [Source:MGI Symbol;Acc:MGI:1924117]	1	82316452	82445366	1	C5	82339049	82445366	82339049	3687	tsl1	GENCODE basic	1	15	KNOWN	KNOWN	ensembl_havana	ensembl_havana	protein_coding	protein_coding	43.2	3	MGI transcript name	Rhbdd1-002	MGI Symbol	Rhbdd1
XLOC_000857	XLOC_000857	Gm19552	1:82316451-82445366	FA	AL	NOTEST	0	0	0	0	1	1	no	TCONS_00002495	ENSMUST00000194744	Gm19552	TCONS_00002495	ENSMUSG00000104493	ENSMUST00000194744	NA	predicted gene, 19552 [Source:MGI Symbol;Acc:MGI:5011737]	1	82352217	82355049	1	C5	82352217	82355049	82352217	2833	tslNA	GENCODE basic	1	1	KNOWN	KNOWN	havana	havana	TEC	TEC	41.23	1	MGI transcript name	Gm19552-001	MGI Symbol	Gm19552
XLOC_000858	XLOC_000858	Col4a4	1:82448422-82586849	FA	AL	OK	0.153027	0.45266	1.56464	0.575254	0.45615	0.934923	no	TCONS_00002496	ENSMUST00000087050	Col4a4	TCONS_00002496	ENSMUSG00000067158	ENSMUST00000087050	ENSMUSP00000084282	collagen, type IV, alpha 4 [Source:MGI Symbol;Acc:MGI:104687]	1	82448423	82586849	-1	C5	82448423	82586849	82586849	10108	tsl1	GENCODE basic	6	9	KNOWN	KNOWN	ensembl_havana	ensembl_havana	protein_coding	protein_coding	43.02	2	MGI transcript name	Col4a4-001	MGI Symbol	Col4a4
XLOC_000859	XLOC_000859	Col4a3	1:82586920-82752394	FA	AL	NOTEST	0.175373	0.149894	-0.226484	0	1	1	no	TCONS_00002497	ENSMUST00000141994	Col4a3	TCONS_00002497	ENSMUSG00000079465	ENSMUST00000141994	NA	collagen, type IV, alpha 3 [Source:MGI Symbol;Acc:MGI:104688]	1	82586921	82722059	1	C5	82586921	82642853	82586921	1926	tsl2	NA	1	8	KNOWN	KNOWN	havana	ensembl_havana	retained_intron	protein_coding	41.61	4	MGI transcript name	Col4a3-004	MGI Symbol	Col4a3
XLOC_000860	XLOC_000860	n-R5s213	1:82586920-82752394	FA	AL	NOTEST	0	0	0	0	1	1	no	TCONS_00002499	ENSMUST00000083121	n-R5s213	TCONS_00002499	ENSMUSG00000065055	ENSMUST00000083121	NA	nuclear encoded rRNA 5S 213 [Source:MGI Symbol;Acc:MGI:4422078]	1	82635013	82635110	1	C5	82635013	82635110	82635013	98	tslNA	GENCODE basic	1	1	KNOWN	KNOWN	ensembl	ensembl	rRNA	rRNA	56.12	1	MGI transcript name	n-R5s213-201	MGI Symbol	n-R5s213
XLOC_000861	XLOC_000861	C430014B12Rik	1:82586920-82752394	FA	AL	NOTEST	0.142806	0.0931516	-0.6164	0	1	1	no	TCONS_00002500	ENSMUST00000181720	C430014B12Rik	TCONS_00002500	ENSMUSG00000097564	ENSMUST00000181720	NA	RIKEN cDNA C430014B12 gene [Source:MGI Symbol;Acc:MGI:2444820]	1	82691928	82725169	-1	C5	82691928	82725117	82725117	1001	tsl1	GENCODE basic	1	2	KNOWN	KNOWN	havana	havana	antisense	processed_transcript	40.63	3	MGI transcript name	C430014B12Rik-001	MGI Symbol	C430014B12Rik
XLOC_000862	XLOC_000862	Mff	1:82586920-82752394	FA	AL	OK	14.8495	14.6353	-0.0209699	-0.0459286	0.9291	0.998565	no	TCONS_00002503	ENSMUST00000162003	Mff	TCONS_00002503	ENSMUSG00000026150	ENSMUST00000162003	ENSMUSP00000124334	mitochondrial fission factor [Source:MGI Symbol;Acc:MGI:1922984]	1	82724890	82752394	1	C5	82724948	82752394	82724948	2087	tsl5	GENCODE basic	7	14	KNOWN	KNOWN	havana	ensembl_havana	protein_coding	protein_coding	38.94	16	MGI transcript name	Mff-005	MGI Symbol	Mff
XLOC_000863	XLOC_000863	Gm28941	1:82586920-82752394	FA	AL	NOTEST	0	0	0	0	1	1	no	TCONS_00002518	ENSMUST00000185536	Gm28941	TCONS_00002518	ENSMUSG00000101450	ENSMUST00000185536	NA	predicted gene 28941 [Source:MGI Symbol;Acc:MGI:5579647]	1	82739691	82740707	1	C5	82739691	82740707	82739691	1017	tslNA	GENCODE basic	1	1	KNOWN	KNOWN	havana	havana	sense_intronic	sense_intronic	37.46	1	MGI transcript name	Gm28941-001	MGI Symbol	Gm28941
XLOC_000864	XLOC_000864	Gm28942	1:82819834-82820377	FA	AL	NOTEST	0	0	0	0	1	1	no	TCONS_00002524	ENSMUST00000186334	Gm28942	TCONS_00002524	ENSMUSG00000100170	ENSMUST00000186334	NA	predicted gene 28942 [Source:MGI Symbol;Acc:MGI:5579648]	1	82819835	82820377	1	C5	82819835	82820377	82819835	365	tsl3	GENCODE basic	1	1	KNOWN	KNOWN	havana	havana	lincRNA	lincRNA	45.3	1	MGI transcript name	Gm28942-001	MGI Symbol	Gm28942
XLOC_000865	XLOC_000865	Agfg1	1:82839445-82901182	FA	AL	OK	4.04151	4.33448	0.100967	0.217858	0.61355	0.994076	no	TCONS_00002525	ENSMUST00000177110	Gm22396	TCONS_00002525	ENSMUSG00000093782	ENSMUST00000177110	NA	predicted gene, 22396 [Source:MGI Symbol;Acc:MGI:5452173]	1	82839446	82839498	1	C5	82839446	82839498	82839446	53	tslNA	GENCODE basic	1	1	KNOWN	KNOWN	ensembl	ensembl	miRNA	miRNA	67.92	1	MGI transcript name	Gm22396-201	MGI Symbol	Gm22396
XLOC_000866	XLOC_000866	Gm7539	1:83012522-83038448	FA	AL	NOTEST	0	0	0	0	1	1	no	TCONS_00002543	ENSMUST00000189789	Gm7539	TCONS_00002543	ENSMUSG00000100432	ENSMUST00000189789	NA	predicted gene 7539 [Source:MGI Symbol;Acc:MGI:3647619]	1	83015393	83016022	1	C5	83015393	83016022	83015393	630	tslNA	GENCODE basic	1	1	KNOWN	KNOWN	havana	havana	processed_pseudogene	processed_pseudogene	46.83	1	MGI transcript name	Gm7539-001	MGI Symbol	Gm7539
XLOC_000867	XLOC_000867	Krtap28-13	1:83060929-83061921	FA	AL	NOTEST	0	0	0	0	1	1	no	TCONS_00002544	ENSMUST00000188005	Krtap28-13	TCONS_00002544	ENSMUSG00000101315	ENSMUST00000188005	ENSMUSP00000140288	keratin associated protein 28-13 [Source:MGI Symbol;Acc:MGI:1918636]	1	83060930	83061921	1	C5	83060930	83061921	83060930	992	tslNA	GENCODE basic	1	1	KNOWN	KNOWN	havana	havana	protein_coding	protein_coding	52.52	1	MGI transcript name	Krtap28-13-001	MGI Symbol	Krtap28-13
XLOC_000868	XLOC_000868	Gm29518	1:83067101-83067473	FA	AL	NOTEST	0	0	0	0	1	1	no	TCONS_00002545	ENSMUST00000190858	Gm29518	TCONS_00002545	ENSMUSG00000099691	ENSMUST00000190858	NA	predicted gene 29518 [Source:MGI Symbol;Acc:MGI:5580224]	1	83067102	83067473	1	C5	83067102	83067473	83067102	372	tslNA	GENCODE basic	1	1	KNOWN	KNOWN	havana	havana	processed_pseudogene	processed_pseudogene	53.49	1	MGI transcript name	Gm29518-001	MGI Symbol	Gm29518
XLOC_000869	XLOC_000869	Ccl20	1:83116765-83119167	FA	AL	NOTEST	0	0	0	0	1	1	no	TCONS_00002546	ENSMUST00000027351	Ccl20	TCONS_00002546	ENSMUSG00000026166	ENSMUST00000027351	ENSMUSP00000027351	chemokine (C-C motif) ligand 20 [Source:MGI Symbol;Acc:MGI:1329031]	1	83116766	83119167	1	C5	83116766	83119166	83116766	1417	tsl1	GENCODE basic	12	14	KNOWN	KNOWN	havana	ensembl_havana	protein_coding	protein_coding	39.26	3	MGI transcript name	Ccl20-002	MGI Symbol	Ccl20
XLOC_000870	XLOC_000870	Gm29519	1:83157983-83159017	FA	AL	NOTEST	0	0	0	0	1	1	no	TCONS_00002549	ENSMUST00000186994	Gm29519	TCONS_00002549	ENSMUSG00000101173	ENSMUST00000186994	NA	predicted gene 29519 [Source:MGI Symbol;Acc:MGI:5580225]	1	83157984	83159017	1	C5	83157984	83159017	83157984	398	tslNA	GENCODE basic	1	1	KNOWN	KNOWN	havana	havana	processed_pseudogene	processed_pseudogene	45.45	1	MGI transcript name	Gm29519-001	MGI Symbol	Gm29519
XLOC_000871	XLOC_000871	Daw1	1:83159751-83210574	FA	AL	NOTEST	0	0	0	0	1	1	no	TCONS_00002550	ENSMUST00000133079	Daw1	TCONS_00002550	ENSMUSG00000053161	ENSMUST00000133079	NA	dynein assembly factor with WDR repeat domains 1 [Source:MGI Symbol;Acc:MGI:1923089]	1	83159752	83210574	1	C5	83159752	83179824	83159752	620	tsl5	NA	1	16	KNOWN	KNOWN	havana	ensembl_havana	retained_intron	protein_coding	40.99	5	MGI transcript name	Daw1-005	MGI Symbol	Daw1
XLOC_000872	XLOC_000872	Gm6374	1:83254138-83408200	FA	AL	NOTEST	0	0	0	0	1	1	no	TCONS_00002556	ENSMUST00000159051	Gm6374	TCONS_00002556	ENSMUSG00000079140	ENSMUST00000159051	NA	predicted gene 6374 [Source:MGI Symbol;Acc:MGI:3647016]	1	83314513	83315300	1	C5	83314513	83315300	83314513	788	tslNA	GENCODE basic	1	3	KNOWN	KNOWN	havana	havana	processed_pseudogene	processed_pseudogene	45.81	1	MGI transcript name	Gm6374-001	MGI Symbol	Gm6374
XLOC_000873	XLOC_000873	Gm25754	1:83659549-83911644	FA	AL	NOTEST	0	0	0	0	1	1	no	TCONS_00002557	ENSMUST00000178653	Gm25754	TCONS_00002557	ENSMUSG00000094946	ENSMUST00000178653	NA	predicted gene, 25754 [Source:MGI Symbol;Acc:MGI:5455531]	1	83795912	83796032	1	C5	83795912	83796032	83795912	121	tslNA	GENCODE basic	1	1	KNOWN	KNOWN	ensembl	ensembl	miRNA	miRNA	49.59	1	MGI transcript name	Gm25754-201	MGI Symbol	Gm25754
XLOC_000874	XLOC_000874	Gm24555	1:83921917-83922041	FA	AL	NOTEST	0	0	0	0	1	1	no	TCONS_00002558	ENSMUST00000104548	Gm24555	TCONS_00002558	ENSMUSG00000077736	ENSMUST00000104548	NA	predicted gene, 24555 [Source:MGI Symbol;Acc:MGI:5454332]	1	83921918	83922041	1	C5	83921918	83922041	83921918	124	tslNA	GENCODE basic	1	1	KNOWN	KNOWN	ensembl	ensembl	snoRNA	snoRNA	45.97	1	MGI transcript name	Gm24555-201	MGI Symbol	Gm24555
XLOC_000875	XLOC_000875	-	1:84015562-84016147	FA	AL	NOTEST	0.362128	0.313876	-0.206305	0	1	1	no	TCONS_00002559	-	-	TCONS_00002559	NA	NA	NA	NA	NA	NA	NA	NA	NA	NA	NA	NA	NA	NA	NA	NA	NA	NA	NA	NA	NA	NA	NA	NA	NA	NA	NA	NA	NA
XLOC_000876	XLOC_000876	-	1:84016597-84019142	FA	AL	OK	0.525784	0.174862	-1.58825	-1.62642	0.0052	0.0740637	no	TCONS_00002560	-	-	TCONS_00002560	NA	NA	NA	NA	NA	NA	NA	NA	NA	NA	NA	NA	NA	NA	NA	NA	NA	NA	NA	NA	NA	NA	NA	NA	NA	NA	NA	NA	NA
XLOC_000877	XLOC_000877	-	1:84020031-84031334	FA	AL	OK	0.893677	0.456673	-0.968593	-2.64532	5e-05	0.00156711	yes	TCONS_00002561	-	-	TCONS_00002561	NA	NA	NA	NA	NA	NA	NA	NA	NA	NA	NA	NA	NA	NA	NA	NA	NA	NA	NA	NA	NA	NA	NA	NA	NA	NA	NA	NA	NA
XLOC_000878	XLOC_000878	Pid1	1:84031663-84364180	FA	AL	OK	5.57813	5.28939	-0.076679	-0.161201	0.7433	0.998565	no	TCONS_00002562	ENSMUST00000168574	Pid1	TCONS_00002562	ENSMUSG00000045658	ENSMUST00000168574	ENSMUSP00000127716	phosphotyrosine interaction domain containing 1 [Source:MGI Symbol;Acc:MGI:2138391]	1	84036296	84364180	-1	C5	84036296	84284645	84284645	2664	tsl1	GENCODE basic	8	16	KNOWN	KNOWN	ensembl_havana	ensembl_havana	protein_coding	protein_coding	41.17	8	MGI transcript name	Pid1-001	MGI Symbol	Pid1
XLOC_000879	XLOC_000879	Pid1	1:84031663-84364180	FA	AL	OK	6.17992	5.79783	-0.092074	-0.183994	0.71265	0.998565	no	TCONS_00002563	ENSMUST00000177458	Pid1	TCONS_00002563	ENSMUSG00000045658	ENSMUST00000177458	ENSMUSP00000135120	phosphotyrosine interaction domain containing 1 [Source:MGI Symbol;Acc:MGI:2138391]	1	84036296	84364180	-1	C5	84157129	84284611	84284611	2521	tsl2	GENCODE basic	1	16	KNOWN	KNOWN	havana	ensembl_havana	protein_coding	protein_coding	41.17	8	MGI transcript name	Pid1-002	MGI Symbol	Pid1
XLOC_000880	XLOC_000880	Gm18304	1:84031663-84364180	FA	AL	OK	3.74732	3.9471	0.074934	0.148774	0.761	0.998565	no	TCONS_00002564	ENSMUST00000189162	Gm18304	TCONS_00002564	ENSMUSG00000101934	ENSMUST00000189162	NA	predicted gene, 18304 [Source:MGI Symbol;Acc:MGI:5010489]	1	84168188	84168733	1	C5	84168188	84168733	84168188	546	tslNA	GENCODE basic	1	1	KNOWN	KNOWN	havana	havana	processed_pseudogene	processed_pseudogene	47.44	1	MGI transcript name	Gm18304-001	MGI Symbol	Gm18304
XLOC_000881	XLOC_000881	Mir5126	1:84369838-84696221	FA	AL	NOTEST	0	0	0	0	1	1	no	TCONS_00002566	ENSMUST00000175513	Mir5126	TCONS_00002566	ENSMUSG00000093254	ENSMUST00000175513	NA	microRNA 5126 [Source:MGI Symbol;Acc:MGI:4950451]	1	84695839	84695915	1	C5	84695839	84695915	84695839	77	tslNA	GENCODE basic	1	1	KNOWN	KNOWN	mirbase	mirbase	miRNA	miRNA	83.12	1	MGI transcript name	Mir5126-201	MGI Symbol	Mir5126
XLOC_000882	XLOC_000882	Trip12	1:84720806-84900487	FA	AL	OK	5.39361	5.17105	-0.0607939	-0.173199	0.72745	0.998565	no	TCONS_00002567	ENSMUST00000027421	Trip12	TCONS_00002567	ENSMUSG00000026219	ENSMUST00000027421	ENSMUSP00000027421	thyroid hormone receptor interactor 12 [Source:MGI Symbol;Acc:MGI:1309481]	1	84721189	84840516	-1	C5	84721189	84839304	84839304	9632	tsl5	GENCODE basic	12	14	KNOWN	KNOWN	ensembl	ensembl_havana	protein_coding	protein_coding	37.92	18	MGI transcript name	Trip12-201	MGI Symbol	Trip12
XLOC_000883	XLOC_000883	Fbxo36	1:84720806-84900487	FA	AL	OK	2.1144	1.42563	-0.568651	-0.190224	0.68535	0.998565	no	TCONS_00002569	ENSMUST00000143656	Fbxo36	TCONS_00002569	ENSMUSG00000073633	ENSMUST00000143656	NA	F-box protein 36 [Source:MGI Symbol;Acc:MGI:1289192]	1	84839841	84900487	1	C5	84839853	84900487	84839853	1088	tsl3	NA	7	9	KNOWN	KNOWN	havana	ensembl_havana	processed_transcript	protein_coding	45.33	4	MGI transcript name	Fbxo36-004	MGI Symbol	Fbxo36
XLOC_000884	XLOC_000884	Gm15433	1:84963668-84964559	FA	AL	NOTEST	0	0	0	0	1	1	no	TCONS_00002574	ENSMUST00000097671	Gm15433	TCONS_00002574	ENSMUSG00000096802	ENSMUST00000097671	NA	predicted pseudogene 15433 [Source:MGI Symbol;Acc:MGI:3705860]	1	84963669	84964559	1	C5	84963669	84964559	84963669	891	tslNA	GENCODE basic	1	1	KNOWN	KNOWN	ensembl_havana	ensembl_havana	processed_pseudogene	processed_pseudogene	49.38	1	MGI transcript name	Gm15433-001	MGI Symbol	Gm15433
XLOC_000885	XLOC_000885	Rpl19-ps1	1:84990637-85342615	FA	AL	NOTEST	0	0	0	0	1	1	no	TCONS_00002575	ENSMUST00000121059	Rpl19-ps1	TCONS_00002575	ENSMUSG00000064281	ENSMUST00000121059	NA	ribosomal protein L19, pseudogene 1 [Source:MGI Symbol;Acc:MGI:3642668]	1	85012114	85012704	1	C5	85012114	85012704	85012114	591	tslNA	GENCODE basic	1	7	KNOWN	KNOWN	ensembl_havana	ensembl_havana	processed_pseudogene	processed_pseudogene	54.15	1	MGI transcript name	Rpl19-ps1-001	MGI Symbol	Rpl19-ps1
XLOC_000886	XLOC_000886	Gm2389	1:84990637-85342615	FA	AL	NOTEST	0	0	0	0	1	1	no	TCONS_00002576	ENSMUST00000160487	Gm2389	TCONS_00002576	ENSMUSG00000089976	ENSMUST00000160487	NA	predicted pseudogene 2389 [Source:MGI Symbol;Acc:MGI:3780557]	1	85061154	85062642	1	C5	85061154	85062642	85061154	189	tslNA	GENCODE basic	1	1	KNOWN	KNOWN	havana	havana	unprocessed_pseudogene	unprocessed_pseudogene	41.77	1	MGI transcript name	Gm2389-001	MGI Symbol	Gm2389
XLOC_000887	XLOC_000887	Gm10553	1:84990637-85342615	FA	AL	NOTEST	0	0	0	0	1	1	no	TCONS_00002577	ENSMUST00000097669	Gm10553	TCONS_00002577	ENSMUSG00000073631	ENSMUST00000097669	ENSMUSP00000137265	predicted gene 10553 [Source:MGI Symbol;Acc:MGI:3642178]	1	85100164	85100535	1	C5	85100164	85100535	85100164	372	tslNA	GENCODE basic	1	1	KNOWN	KNOWN	ensembl	ensembl	protein_coding	protein_coding	50	1	MGI transcript name	Gm10553-201	MGI Symbol	Gm10553
XLOC_000888	XLOC_000888	A530040E14Rik	1:84990637-85342615	FA	AL	NOTEST	0.0289762	0	#NAME?	0	1	1	no	TCONS_00002578	ENSMUST00000162353	A530040E14Rik	TCONS_00002578	ENSMUSG00000072109	ENSMUST00000162353	NA	RIKEN cDNA A530040E14 gene [Source:MGI Symbol;Acc:MGI:3612703]	1	85105946	85114035	1	C5	85105946	85114032	85105946	2017	tsl1	NA	7	11	KNOWN	KNOWN	havana	ensembl_havana	antisense	antisense	45.5	6	MGI transcript name	A530040E14Rik-001	MGI Symbol	A530040E14Rik
XLOC_000889	XLOC_000889	Gm16038	1:84990637-85342615	FA	AL	NOTEST	0	0	0	0	1	1	no	TCONS_00002584	ENSMUST00000159317	Gm16038	TCONS_00002584	ENSMUSG00000090128	ENSMUST00000159317	NA	predicted gene 16038 [Source:MGI Symbol;Acc:MGI:3802117]	1	85115319	85117237	1	C5	85115319	85117237	85115319	193	tslNA	GENCODE basic	1	1	KNOWN	KNOWN	havana	havana	unprocessed_pseudogene	unprocessed_pseudogene	44.97	1	MGI transcript name	Gm16038-001	MGI Symbol	Gm16038
XLOC_000890	XLOC_000890	Gm6264	1:84990637-85342615	FA	AL	NOTEST	0	0	0	0	1	1	no	TCONS_00002585	ENSMUST00000160802	Gm6264	TCONS_00002585	ENSMUSG00000089716	ENSMUST00000160802	NA	predicted gene 6264 [Source:MGI Symbol;Acc:MGI:3779580]	1	85159764	85194260	1	C5	85159764	85171155	85159764	624	tslNA	GENCODE basic	7	7	KNOWN	KNOWN	havana	havana	transcribed_unprocessed_pseudogene	transcribed_unprocessed_pseudogene	43.04	2	MGI transcript name	Gm6264-002	MGI Symbol	Gm6264
XLOC_000891	XLOC_000891	Gm7609	1:84990637-85342615	FA	AL	NOTEST	0.181272	0.177513	-0.0302269	0	1	1	no	TCONS_00002588	ENSMUST00000160058	Gm7609	TCONS_00002588	ENSMUSG00000079457	ENSMUST00000160058	NA	predicted pseudogene 7609 [Source:MGI Symbol;Acc:MGI:3644536]	1	85199613	85213786	1	C5	85199613	85203171	85199613	1142	tsl1	GENCODE basic	7	9	KNOWN	KNOWN	havana	ensembl_havana	processed_transcript	transcribed_unprocessed_pseudogene	45.53	4	MGI transcript name	Gm7609-002	MGI Symbol	Gm7609
XLOC_000892	XLOC_000892	Gm16028	1:84990637-85342615	FA	AL	NOTEST	0	0	0	0	1	1	no	TCONS_00002593	ENSMUST00000162347	Gm16028	TCONS_00002593	ENSMUSG00000090252	ENSMUST00000162347	NA	predicted gene 16028 [Source:MGI Symbol;Acc:MGI:3801982]	1	85246851	85255465	1	C5	85246851	85255465	85246851	890	tsl5	GENCODE basic	1	1	KNOWN	KNOWN	havana	havana	antisense	antisense	43.89	1	MGI transcript name	Gm16028-001	MGI Symbol	Gm16028
XLOC_000893	XLOC_000893	Gm16026	1:84990637-85342615	FA	AL	NOTEST	0.0106891	0.0117363	0.134842	0	1	1	no	TCONS_00002594	ENSMUST00000162652	Gm16026	TCONS_00002594	ENSMUSG00000079455	ENSMUST00000162652	NA	predicted pseudogene 16026 [Source:MGI Symbol;Acc:MGI:3783243]	1	85266698	85285491	1	C5	85266701	85276176	85266701	683	tslNA	GENCODE basic	7	9	KNOWN	KNOWN	havana	havana	transcribed_unprocessed_pseudogene	transcribed_unprocessed_pseudogene	45.56	6	MGI transcript name	Gm16026-003	MGI Symbol	Gm16026
XLOC_000894	XLOC_000894	Gm16025	1:84990637-85342615	FA	AL	NOTEST	0	0	0	0	1	1	no	TCONS_00002603	ENSMUST00000161923	Gm16025	TCONS_00002603	ENSMUSG00000089652	ENSMUST00000161923	NA	predicted gene 16025 [Source:MGI Symbol;Acc:MGI:3802144]	1	85326729	85342615	1	C5	85326729	85342615	85326729	2425	tsl2	GENCODE basic	1	1	KNOWN	KNOWN	havana	havana	lincRNA	lincRNA	44.33	2	MGI transcript name	Gm16025-001	MGI Symbol	Gm16025
XLOC_000895	XLOC_000895	Gm2427	1:85501089-85550577	FA	AL	NOTEST	0.332902	0.189411	-0.813575	0	1	1	no	TCONS_00002605	ENSMUST00000189121	Gm2427	TCONS_00002605	ENSMUSG00000101751	ENSMUST00000189121	NA	predicted gene 2427 [Source:MGI Symbol;Acc:MGI:3780593]	1	85501090	85514604	1	C5	85501090	85514604	85501090	881	tslNA	GENCODE basic	1	1	KNOWN	KNOWN	havana	havana	unprocessed_pseudogene	unprocessed_pseudogene	43.09	1	MGI transcript name	Gm2427-001	MGI Symbol	Gm2427
XLOC_000896	XLOC_000896	Gm7592	1:85501089-85550577	FA	AL	NOTEST	0	0	0	0	1	1	no	TCONS_00002606	ENSMUST00000160674	Gm7592	TCONS_00002606	ENSMUSG00000090186	ENSMUST00000160674	NA	predicted gene 7592 [Source:MGI Symbol;Acc:MGI:3644077]	1	85526690	85550577	1	C5	85526690	85550577	85526690	627	tslNA	GENCODE basic	1	5	KNOWN	KNOWN	havana	havana	transcribed_unprocessed_pseudogene	transcribed_unprocessed_pseudogene	43.95	1	MGI transcript name	Gm7592-001	MGI Symbol	Gm7592
XLOC_000897	XLOC_000897	G530012D18Rik	1:85575675-85599027	FA	AL	OK	0.493043	1.05667	1.09974	0.669465	0.14925	0.614784	no	TCONS_00002607	ENSMUST00000178024	G530012D18Rik	TCONS_00002607	ENSMUSG00000094127	ENSMUST00000178024	ENSMUSP00000136816	RIKEN cDNA G530012D1 gene [Source:MGI Symbol;Acc:MGI:3642025]	1	85575676	85577295	1	C5	85575676	85577295	85575676	420	tsl5	GENCODE basic	1	1	KNOWN	KNOWN	ensembl	ensembl	protein_coding	protein_coding	46.17	1	MGI transcript name	G530012D18Rik-201	MGI Symbol	G530012D18Rik
XLOC_000898	XLOC_000898	Sp110	1:85575675-85599027	FA	AL	NOTEST	0.188919	0.208939	0.145317	0	1	1	no	TCONS_00002609	ENSMUST00000128339	Sp110	TCONS_00002609	ENSMUSG00000070034	ENSMUST00000128339	NA	Sp110 nuclear body protein [Source:MGI Symbol;Acc:MGI:1923364]	1	85576899	85598817	-1	C5	85576899	85589191	85589191	2310	tsl5	NA	7	13	KNOWN	KNOWN	havana	ensembl_havana	retained_intron	protein_coding	46.57	9	MGI transcript name	Sp110-004	MGI Symbol	Sp110
XLOC_000899	XLOC_000899	Gm16094	1:85599285-85599839	FA	AL	NOTEST	0.0325939	0	#NAME?	0	1	1	no	TCONS_00002610	ENSMUST00000162784	Gm16094	TCONS_00002610	ENSMUSG00000090103	ENSMUST00000162784	NA	predicted gene 16094 [Source:MGI Symbol;Acc:MGI:3801967]	1	85599286	85599839	1	C5	85599286	85599839	85599286	427	tsl5	GENCODE basic	1	1	KNOWN	KNOWN	havana	havana	antisense	antisense	47.11	1	MGI transcript name	Gm16094-001	MGI Symbol	Gm16094
XLOC_000900	XLOC_000900	Sp140	1:85600377-85709998	FA	AL	OK	1.27519	1.17619	-0.116597	-0.0812468	0.85465	0.998565	no	TCONS_00002611	ENSMUST00000113385	Sp140	TCONS_00002611	ENSMUSG00000070031	ENSMUST00000113385	ENSMUSP00000109012	Sp140 nuclear body protein [Source:MGI Symbol;Acc:MGI:3702467]	1	85600378	85645037	1	C5	85600378	85610782	85600378	485	tsl3	NA	2	11	KNOWN	KNOWN	havana	ensembl_havana	nonsense_mediated_decay	protein_coding	43.41	6	MGI transcript name	Sp140-002	MGI Symbol	Sp140
XLOC_000901	XLOC_000901	Sp100	1:85600377-85709998	FA	AL	OK	3.23651	3.6035	0.154963	0.253903	0.54555	0.97326	no	TCONS_00002622	ENSMUST00000066427	Sp100	TCONS_00002622	ENSMUSG00000026222	ENSMUST00000066427	ENSMUSP00000066399	nuclear antigen Sp100 [Source:MGI Symbol;Acc:MGI:109561]	1	85649988	85709998	1	C5	85650050	85709998	85650050	2708	tsl1	GENCODE basic	10	16	KNOWN	KNOWN	ensembl_havana	ensembl_havana	protein_coding	protein_coding	43.52	13	MGI transcript name	Sp100-007	MGI Symbol	Sp100
XLOC_000902	XLOC_000902	A630001G21Rik	1:85717082-85784694	FA	AL	OK	0.396167	0.380219	-0.059279	-0.124096	0.79475	0.998565	no	TCONS_00002642	ENSMUST00000162038	A630001G21Rik	TCONS_00002642	ENSMUSG00000052760	ENSMUST00000162038	ENSMUSP00000125643	RIKEN cDNA A630001G21 gene [Source:MGI Symbol;Acc:MGI:2443131]	1	85717083	85778643	-1	C5	85717692	85736581	85736581	1508	tsl2	NA	7	15	KNOWN	KNOWN	havana	ensembl_havana	nonsense_mediated_decay	protein_coding	45.98	6	MGI transcript name	A630001G21Rik-003	MGI Symbol	A630001G21Rik
XLOC_000903	XLOC_000903	Mir8096	1:85717082-85784694	FA	AL	NOTEST	0	0	0	0	1	1	no	TCONS_00002643	ENSMUST00000184526	Mir8096	TCONS_00002643	ENSMUSG00000098634	ENSMUST00000184526	NA	microRNA 8096 [Source:MGI Symbol;Acc:MGI:5530861]	1	85751948	85752074	1	C5	85751948	85752074	85751948	127	tslNA	GENCODE basic	1	1	KNOWN	KNOWN	mirbase	mirbase	miRNA	miRNA	55.91	1	MGI transcript name	Mir8096-201	MGI Symbol	Mir8096
XLOC_000904	XLOC_000904	Gm25472	1:85717082-85784694	FA	AL	NOTEST	0	0	0	0	1	1	no	TCONS_00002644	ENSMUST00000175454	Gm25472	TCONS_00002644	ENSMUSG00000094834	ENSMUST00000175454	NA	predicted gene, 25472 [Source:MGI Symbol;Acc:MGI:5455249]	1	85763794	85763871	1	C5	85763794	85763871	85763794	78	tslNA	GENCODE basic	3	1	KNOWN	KNOWN	ensembl	ensembl	miRNA	miRNA	57.69	1	MGI transcript name	Gm25472-201	MGI Symbol	Gm25472
XLOC_000905	XLOC_000905	9930111H07Rik	1:85717082-85784694	FA	AL	NOTEST	0	0	0	0	1	1	no	TCONS_00002645	ENSMUST00000187270	9930111H07Rik	TCONS_00002645	ENSMUSG00000100217	ENSMUST00000187270	NA	RIKEN cDNA 9930111H07 gene [Source:MGI Symbol;Acc:MGI:1925012]	1	85775271	85784694	1	C5	85775271	85784694	85775271	821	tsl1	GENCODE basic	1	1	KNOWN	KNOWN	havana	havana	lincRNA	lincRNA	45.47	1	MGI transcript name	9930111H07Rik-001	MGI Symbol	9930111H07Rik
[truncated: 65,563 more rows]
