# Supplementary material for: A MAFG-lncRNA axis links systemic nutrient abundance to hepatic glucose metabolism
Source: Nat Commun. 2020 Jan 31;11:644. doi: 10.1038/s41467-020-14323-y (PMC6994702; doi:10.1038/s41467-020-14323-y)
Supplement: Supplementary file 5 — Supplementary Data 3 [file 41467_2020_14323_MOESM5_ESM.xlsx]

## Sheet: attr_table.biotypes
RNA-Sequencing of livers from overnight fasted (FA) or 6 h re-fed (RF) C57BL/6N mice
tracking_id	nearest_ref_id	gene_short_name	test_id	gene_id	gene	locus	sample_1	sample_2	status_x	value_1	value_2	log2(fold_change)	test_stat	p_value	q_value	significant	ensembl_gene_id	ensembl_transcript_id	ensembl_peptide_id	description	chromosome_name	start_position	end_position	strand	band	transcript_start	transcript_end	transcription_start_site	transcript_length	transcript_tsl	transcript_gencode_basic	transcript_version	version	transcript_status	status_y	transcript_source	source	transcript_biotype	gene_biotype	percentage_gc_content	transcript_count	external_transcript_source_name	external_transcript_name	external_gene_source	external_gene_name
TCONS_00000001	ENSMUST00000193812	4933401J01Rik	TCONS_00000001	XLOC_000001	4933401J01Rik	1:3073252-3074322	RF	FA	NOTEST	0	0	0	0	1	1	no	ENSMUSG00000102693	ENSMUST00000193812		RIKEN cDNA 4933401J01 gene [Source:MGI Symbol;Acc:MGI:1918292]	1	3073253	3074322	1	A1	3073253	3074322	3073253	1070	tslNA	GENCODE basic	1	1	KNOWN	KNOWN	havana	havana	TEC	TEC	34.21	1	MGI transcript name	4933401J01Rik-001	MGI Symbol	4933401J01Rik
TCONS_00000002	ENSMUST00000082908	Gm26206	TCONS_00000002	XLOC_000002	Gm26206	1:3102015-3102125	RF	FA	NOTEST	0	0	0	0	1	1	no	ENSMUSG00000064842	ENSMUST00000082908		predicted gene, 26206 [Source:MGI Symbol;Acc:MGI:5455983]	1	3102016	3102125	1	A1	3102016	3102125	3102016	110	tslNA	GENCODE basic	1	1	KNOWN	KNOWN	ensembl	ensembl	snRNA	snRNA	36.36	1	MGI transcript name	Gm26206-201	MGI Symbol	Gm26206
TCONS_00000003	ENSMUST00000192857	Gm18956	TCONS_00000003	XLOC_000003	Gm18956	1:3205900-3671498	RF	FA	NOTEST	0	0.0340541	inf	0	1	1	no	ENSMUSG00000102851	ENSMUST00000192857		predicted gene, 18956 [Source:MGI Symbol;Acc:MGI:5011141]	1	3252757	3253236	1	A1	3252757	3253236	3252757	480	tslNA	GENCODE basic	1	1	KNOWN	KNOWN	havana	havana	processed_pseudogene	processed_pseudogene	39.79	1	MGI transcript name	Gm18956-001	MGI Symbol	Gm18956
TCONS_00000004	ENSMUST00000161581	Gm1992	TCONS_00000004	XLOC_000004	Gm1992	1:3205900-3671498	RF	FA	NOTEST	0	0	0	0	1	1	no	ENSMUSG00000089699	ENSMUST00000161581		predicted gene 1992 [Source:MGI Symbol;Acc:MGI:3780162]	1	3466587	3513553	1	A1	3466587	3513553	3466587	250	tsl3	GENCODE basic	1	1	KNOWN	KNOWN	havana	havana	antisense	antisense	39.27	1	MGI transcript name	Gm1992-001	MGI Symbol	Gm1992
TCONS_00000005	ENSMUST00000192183	Gm7341	TCONS_00000005	XLOC_000005	Gm7341	1:3205900-3671498	RF	FA	NOTEST	0	0	0	0	1	1	no	ENSMUSG00000103147	ENSMUST00000192183		predicted gene 7341 [Source:MGI Symbol;Acc:MGI:3648497]	1	3531795	3532720	1	A1	3531795	3532720	3531795	926	tslNA	GENCODE basic	1	1	KNOWN	KNOWN	havana	havana	processed_pseudogene	processed_pseudogene	49.89	1	MGI transcript name	Gm7341-001	MGI Symbol	Gm7341
TCONS_00000006	ENSMUST00000193244	Gm10568	TCONS_00000006	XLOC_000006	Gm10568	1:3680154-3681788	RF	FA	NOTEST	0	0	0	0	1	1	no	ENSMUSG00000102348	ENSMUST00000193244		predicted gene 10568 [Source:MGI Symbol;Acc:MGI:3642703]	1	3680155	3681788	1	A1	3680155	3681788	3680155	1634	tslNA	GENCODE basic	1	1	KNOWN	KNOWN	havana	havana	TEC	TEC	36.47	1	MGI transcript name	Gm10568-001	MGI Symbol	Gm10568
TCONS_00000007	ENSMUST00000194454	Gm38385	TCONS_00000007	XLOC_000007	Gm38385	1:3752009-3754360	RF	FA	NOTEST	0	0	0	0	1	1	no	ENSMUSG00000102592	ENSMUST00000194454		predicted gene, 38385 [Source:MGI Symbol;Acc:MGI:5611613]	1	3752010	3754360	1	A1	3752010	3754360	3752010	2351	tslNA	GENCODE basic	1	1	KNOWN	KNOWN	havana	havana	TEC	TEC	42.58	1	MGI transcript name	Gm38385-001	MGI Symbol	Gm38385
TCONS_00000008	ENSMUST00000194935	Gm37587	TCONS_00000008	XLOC_000008	Gm37587	1:4490930-4499558	RF	FA	NOTEST	0.310385	0.307092	-0.015387	0	1	1	no	ENSMUSG00000104238	ENSMUST00000194935		predicted gene, 37587 [Source:MGI Symbol;Acc:MGI:5610815]	1	4496551	4499558	1	A1	4497474	4499558	4497474	475	tsl3	GENCODE basic	1	1	KNOWN	KNOWN	havana	havana	antisense	processed_transcript	46.84	2	MGI transcript name	Gm37587-001	MGI Symbol	Gm37587
TCONS_00000011	ENSMUST00000195361	Gm7357	TCONS_00000011	XLOC_000009	Gm7357	1:4522904-4526737	RF	FA	NOTEST	0	0	0	0	1	1	no	ENSMUSG00000102269	ENSMUST00000195361		predicted gene 7357 [Source:MGI Symbol;Acc:MGI:3643257]	1	4522905	4526737	1	A1	4522905	4526737	4522905	2991	tslNA	GENCODE basic	1	1	KNOWN	KNOWN	havana	havana	processed_pseudogene	processed_pseudogene	52.8	1	MGI transcript name	Gm7357-001	MGI Symbol	Gm7357
TCONS_00000012	ENSMUST00000180019	Gm22307	TCONS_00000012	XLOC_000010	Gm22307	1:4529016-4529123	RF	FA	NOTEST	0	0	0	0	1	1	no	ENSMUSG00000096126	ENSMUST00000180019		predicted gene, 22307 [Source:MGI Symbol;Acc:MGI:5452084]	1	4529017	4529123	1	A1	4529017	4529123	4529017	107	tslNA	GENCODE basic	1	1	KNOWN	KNOWN	ensembl	ensembl	snRNA	snRNA	44.86	1	MGI transcript name	Gm22307-201	MGI Symbol	Gm22307
TCONS_00000013	ENSMUST00000192738	Gm7369	TCONS_00000013	XLOC_000011	Gm7369	1:4610470-4611406	RF	FA	NOTEST	0	0	0	0	1	1	no	ENSMUSG00000102735	ENSMUST00000192738		predicted gene 7369 [Source:MGI Symbol;Acc:MGI:3643485]	1	4610471	4611406	1	A1	4610471	4611406	4610471	936	tslNA	GENCODE basic	1	1	KNOWN	KNOWN	havana	havana	processed_pseudogene	processed_pseudogene	45.62	1	MGI transcript name	Gm7369-001	MGI Symbol	Gm7369
TCONS_00000014	ENSMUST00000182774	Gm6085	TCONS_00000014	XLOC_000012	Gm6085	1:4687933-4689445	RF	FA	OK	0.584361	0.70944	0.279821	0.476552	0.3308	0.998065	no	ENSMUSG00000098104	ENSMUST00000182774		predicted gene 6085 [Source:MGI Symbol;Acc:MGI:3646770]	1	4687934	4689403	-1	A1	4687934	4689403	4689403	1470	tslNA	GENCODE basic	1	1	KNOWN	KNOWN	havana	havana	processed_pseudogene	processed_pseudogene	58.1	1	MGI transcript name	Gm6085-001	MGI Symbol	Gm6085
TCONS_00000015	-	-	TCONS_00000015	XLOC_000013	-	1:4768458-4769089	RF	FA	OK	0.447022	0.0242829	-4.20234	-1.09695	0.06735	0.629914	no
TCONS_00000016	-	-	TCONS_00000016	XLOC_000014	-	1:4769295-4770693	RF	FA	OK	0.523323	0.393682	-0.410668	-0.452244	0.36755	0.998065	no
TCONS_00000017	ENSMUST00000193658	Gm6123	TCONS_00000017	XLOC_000015	Gm6123	1:4771130-4785739	RF	FA	NOTEST	1.40876e-218	1.95624e-149	229.687	0	1	1	no	ENSMUSG00000103922	ENSMUST00000193658		predicted gene 6123 [Source:MGI Symbol;Acc:MGI:3647047]	1	4771131	4772199	1	A1	4771131	4772199	4771131	1069	tslNA	GENCODE basic	1	1	KNOWN	KNOWN	havana	havana	processed_pseudogene	processed_pseudogene	48.92	1	MGI transcript name	Gm6123-001	MGI Symbol	Gm6123
TCONS_00000019	ENSMUST00000134384	Lypla1	TCONS_00000019	XLOC_000016	Lypla1	1:4807787-4897909	RF	FA	NOTEST	0.0654772	0.0468658	-0.482457	0	1	1	no	ENSMUSG00000025903	ENSMUST00000134384	ENSMUSP00000137104	lysophospholipase 1 [Source:MGI Symbol;Acc:MGI:1344588]	1	4807788	4848410	1	A1	4807788	4848410	4807788	1136	tsl1		7	14	KNOWN	KNOWN	havana	ensembl_havana	nonsense_mediated_decay	protein_coding	41.08	8	MGI transcript name	Lypla1-002	MGI Symbol	Lypla1
TCONS_00000034	ENSMUST00000144339	Gm16041	TCONS_00000034	XLOC_000017	Gm16041	1:4909575-5162529	RF	FA	NOTEST	0.00871525	0.0100336	0.203229	0	1	1	no	ENSMUSG00000085623	ENSMUST00000144339		predicted gene 16041 [Source:MGI Symbol;Acc:MGI:3801909]	1	4970857	4976820	1	A1	4970857	4976820	4970857	3725	tsl1	GENCODE basic	1	1	KNOWN	KNOWN	havana	havana	antisense	antisense	41.16	1	MGI transcript name	Gm16041-001	MGI Symbol	Gm16041
TCONS_00000035	ENSMUST00000169520	Gm17101	TCONS_00000035	XLOC_000018	Gm17101	1:4909575-5162529	RF	FA	NOTEST	0	0	0	0	1	1	no	ENSMUSG00000091665	ENSMUST00000169520		predicted gene 17101 [Source:MGI Symbol;Acc:MGI:4937928]	1	5063060	5064647	1	A1	5063060	5064647	5063060	1588	tslNA	GENCODE basic	1	1	KNOWN	KNOWN	havana	havana	processed_pseudogene	processed_pseudogene	39.23	1	MGI transcript name	Gm17101-001	MGI Symbol	Gm17101
TCONS_00000036	ENSMUST00000192847	Atp6v1h	TCONS_00000036	XLOC_000019	Atp6v1h	1:4909575-5162529	RF	FA	OK	0.764753	0.0381055	-4.32692	-0.955665	0.2677	0.991944	no	ENSMUSG00000033793	ENSMUST00000192847	ENSMUSP00000141636	ATPase, H+ transporting, lysosomal V1 subunit H [Source:MGI Symbol;Acc:MGI:1914864]	1	5070018	5162529	1	A1	5070018	5162340	5070018	1662	tsl5	GENCODE basic	5	12	KNOWN	KNOWN	havana	ensembl_havana	protein_coding	protein_coding	39.86	8	MGI transcript name	Atp6v1h-003	MGI Symbol	Atp6v1h
TCONS_00000048	ENSMUST00000193241	Gm37567	TCONS_00000048	XLOC_000020	Gm37567	1:5307738-5310017	RF	FA	NOTEST	0	0	0	0	1	1	no	ENSMUSG00000104046	ENSMUST00000193241		predicted gene, 37567 [Source:MGI Symbol;Acc:MGI:5610795]	1	5307739	5310017	1	A1	5307739	5310017	5307739	2279	tslNA	GENCODE basic	1	1	KNOWN	KNOWN	havana	havana	TEC	TEC	44.36	1	MGI transcript name	Gm37567-001	MGI Symbol	Gm37567
TCONS_00000049	ENSMUST00000194850	Gm38264	TCONS_00000049	XLOC_000021	Gm38264	1:5403546-5405578	RF	FA	NOTEST	0	0	0	0	1	1	no	ENSMUSG00000102907	ENSMUST00000194850		predicted gene, 38264 [Source:MGI Symbol;Acc:MGI:5611492]	1	5403547	5405578	1	A1	5403547	5405578	5403547	2032	tslNA	GENCODE basic	1	1	KNOWN	KNOWN	havana	havana	TEC	TEC	36.17	1	MGI transcript name	Gm38264-001	MGI Symbol	Gm38264
TCONS_00000050	ENSMUST00000192685	Oprk1	TCONS_00000050	XLOC_000022	Oprk1	1:5588465-5606131	RF	FA	NOTEST	0	0	0	0	1	1	no	ENSMUSG00000025905	ENSMUST00000192685		opioid receptor, kappa 1 [Source:MGI Symbol;Acc:MGI:97439]	1	5588466	5606131	1	A1	5588466	5591311	5588466	2846	tslNA		1	13	KNOWN	KNOWN	havana	ensembl_havana	retained_intron	protein_coding	38.99	5	MGI transcript name	Oprk1-005	MGI Symbol	Oprk1
TCONS_00000057	-	-	TCONS_00000057	XLOC_000023	-	1:6194498-6195104	RF	FA	OK	0.03906	0.472116	3.59538	1.34607	0.17095	0.900422	no
TCONS_00000058	-	-	TCONS_00000058	XLOC_000024	-	1:6198910-6199652	RF	FA	OK	0.372521	0.390324	0.06735	0.0497729	0.9295	0.998065	no
TCONS_00000059	-	-	TCONS_00000059	XLOC_000025	-	1:6201682-6203179	RF	FA	OK	0.319273	0.356851	0.160529	0.155258	0.74165	0.998065	no
TCONS_00000060	-	-	TCONS_00000060	XLOC_000026	-	1:6204360-6205118	RF	FA	OK	0.280328	0.534671	0.931537	0.708464	0.16015	0.884864	no
TCONS_00000061	ENSMUST00000159906	Rb1cc1	TCONS_00000061	XLOC_000027	Rb1cc1	1:6206196-6276648	RF	FA	NOTEST	0.022768	0.167887	2.88241	0	1	1	no	ENSMUSG00000025907	ENSMUST00000159906	ENSMUSP00000125396	RB1-inducible coiled-coil 1 [Source:MGI Symbol;Acc:MGI:1341850]	1	6206197	6276648	1	A1	6206197	6234311	6206197	656	tsl2		7	14	KNOWN	KNOWN	havana	ensembl_havana	protein_coding	protein_coding	38.04	16	MGI transcript name	Rb1cc1-009	MGI Symbol	Rb1cc1
TCONS_00000085	ENSMUST00000133144	Fam150a	TCONS_00000085	XLOC_000028	Fam150a	1:6359217-6394731	RF	FA	NOTEST	0	0	0	0	1	1	no	ENSMUSG00000087247	ENSMUST00000133144	ENSMUSP00000137420	family with sequence similarity 150, member A [Source:MGI Symbol;Acc:MGI:3645495]	1	6359218	6394731	1	A1	6359218	6394731	6359218	971	tsl1	GENCODE basic	3	3	KNOWN	KNOWN	ensembl_havana	ensembl_havana	protein_coding	protein_coding	40.78	1	MGI transcript name	Fam150a-001	MGI Symbol	Fam150a
TCONS_00000086	ENSMUST00000193588	Gm2147	TCONS_00000086	XLOC_000029	Gm2147	1:6359217-6394731	RF	FA	NOTEST	0	0	0	0	1	1	no	ENSMUSG00000103355	ENSMUST00000193588		predicted gene 2147 [Source:MGI Symbol;Acc:MGI:3780316]	1	6380394	6381032	1	A1	6380394	6381032	6380394	639	tslNA	GENCODE basic	1	1	KNOWN	KNOWN	havana	havana	processed_pseudogene	processed_pseudogene	43.04	1	MGI transcript name	Gm2147-001	MGI Symbol	Gm2147
TCONS_00000087	ENSMUST00000140079	St18	TCONS_00000087	XLOC_000030	St18	1:6487230-6860940	RF	FA	NOTEST	1.70781e-13	0	-inf	0	1	1	no	ENSMUSG00000033740	ENSMUST00000140079	ENSMUSP00000118322	suppression of tumorigenicity 18 [Source:MGI Symbol;Acc:MGI:2446700]	1	6487231	6860940	1	A1	6487231	6860934	6487231	5892	tsl1	GENCODE basic	7	17	KNOWN	KNOWN	havana	ensembl_havana	protein_coding	protein_coding	38.75	13	MGI transcript name	St18-004	MGI Symbol	St18
TCONS_00000102	ENSMUST00000194393	Gm7449	TCONS_00000102	XLOC_000031	Gm7449	1:6910559-6911222	RF	FA	NOTEST	0	0	0	0	1	1	no	ENSMUSG00000104385	ENSMUST00000194393		predicted gene 7449 [Source:MGI Symbol;Acc:MGI:3647895]	1	6910560	6911222	1	A1	6910560	6911222	6910560	663	tslNA	GENCODE basic	1	1	KNOWN	KNOWN	havana	havana	processed_pseudogene	processed_pseudogene	43.89	1	MGI transcript name	Gm7449-001	MGI Symbol	Gm7449
TCONS_00000103	ENSMUST00000194605	Gm37108	TCONS_00000103	XLOC_000032	Gm37108	1:6916558-6923588	RF	FA	NOTEST	0	0	0	0	1	1	no	ENSMUSG00000102135	ENSMUST00000194605		predicted gene, 37108 [Source:MGI Symbol;Acc:MGI:5610336]	1	6916559	6923588	1	A1	6916559	6923588	6916559	626	tslNA	GENCODE basic	1	1	KNOWN	KNOWN	havana	havana	processed_pseudogene	processed_pseudogene	42.55	1	MGI transcript name	Gm37108-001	MGI Symbol	Gm37108
TCONS_00000104	ENSMUST00000191703	Gm37275	TCONS_00000104	XLOC_000033	Gm37275	1:6929758-6929788	RF	FA	NOTEST	0	0	0	0	1	1	no	ENSMUSG00000103282	ENSMUST00000191703		predicted gene, 37275 [Source:MGI Symbol;Acc:MGI:5610503]	1	6929759	6929788	1	A1	6929759	6929788	6929759	30	tslNA	GENCODE basic	1	1	KNOWN	KNOWN	havana	havana	processed_pseudogene	processed_pseudogene	46.67	1	MGI transcript name	Gm37275-001	MGI Symbol	Gm37275
TCONS_00000105	ENSMUST00000193423	Gm37225	TCONS_00000105	XLOC_000034	Gm37225	1:6998216-6998541	RF	FA	NOTEST	0	0	0	0	1	1	no	ENSMUSG00000102534	ENSMUST00000193423		predicted gene, 37225 [Source:MGI Symbol;Acc:MGI:5610453]	1	6998217	6998541	1	A1	6998217	6998541	6998217	325	tslNA	GENCODE basic	1	1	KNOWN	KNOWN	havana	havana	processed_pseudogene	processed_pseudogene	51.38	1	MGI transcript name	Gm37225-001	MGI Symbol	Gm37225
TCONS_00000106	ENSMUST00000191883	Gm37489	TCONS_00000106	XLOC_000035	Gm37489	1:7013761-7013920	RF	FA	NOTEST	0	0	0	0	1	1	no	ENSMUSG00000102213	ENSMUST00000191883		predicted gene, 37489 [Source:MGI Symbol;Acc:MGI:5610717]	1	7013762	7013920	1	A1	7013762	7013920	7013762	159	tslNA	GENCODE basic	1	1	KNOWN	KNOWN	havana	havana	processed_pseudogene	processed_pseudogene	64.78	1	MGI transcript name	Gm37489-001	MGI Symbol	Gm37489
TCONS_00000107	ENSMUST00000195648	Gm5694	TCONS_00000107	XLOC_000036	Gm5694	1:7035914-7037217	RF	FA	NOTEST	0	0	0	0	1	1	no	ENSMUSG00000103629	ENSMUST00000195648		predicted gene 5694 [Source:MGI Symbol;Acc:MGI:3645764]	1	7035915	7037217	1	A1	7035915	7037217	7035915	641	tslNA	GENCODE basic	1	1	KNOWN	KNOWN	havana	havana	processed_pseudogene	processed_pseudogene	42.13	1	MGI transcript name	Gm5694-001	MGI Symbol	Gm5694
TCONS_00000108	-	-	TCONS_00000108	XLOC_000037	-	1:7087865-7088686	RF	FA	NOTEST	0.0970434	0.307698	1.66481	0	1	1	no
TCONS_00000109	ENSMUST00000182114	Pcmtd1	TCONS_00000109	XLOC_000038	Pcmtd1	1:7088919-7176098	RF	FA	NOTEST	1.59276e-59	2.86176e-53	20.7769	0	1	1	no	ENSMUSG00000051285	ENSMUST00000182114	ENSMUSP00000138680	protein-L-isoaspartate (D-aspartate) O-methyltransferase domain containing 1 [Source:MGI Symbol;Acc:MGI:2441773]	1	7088920	7173628	1	A1	7088930	7169598	7088930	770	tsl1		7	17	KNOWN	KNOWN	havana	ensembl_havana	protein_coding	protein_coding	39.03	8	MGI transcript name	Pcmtd1-006	MGI Symbol	Pcmtd1
TCONS_00000117	ENSMUST00000194854	Gm38372	TCONS_00000117	XLOC_000039	Gm38372	1:7088919-7176098	RF	FA	NOTEST	0	0.00715343	inf	0	1	1	no	ENSMUSG00000103509	ENSMUST00000194854		predicted gene, 38372 [Source:MGI Symbol;Acc:MGI:5611600]	1	7148110	7152137	1	A1	7148110	7152137	7148110	4028	tslNA	GENCODE basic	1	1	KNOWN	KNOWN	havana	havana	TEC	TEC	37.54	1	MGI transcript name	Gm38372-001	MGI Symbol	Gm38372
TCONS_00000124	ENSMUST00000029124	Gm9826	TCONS_00000124	XLOC_000040	Gm9826	1:7177738-7179037	RF	FA	NOTEST	0	0.00527583	inf	0	1	1	no	ENSMUSG00000048538	ENSMUST00000029124		predicted gene 9826 [Source:MGI Symbol;Acc:MGI:3642725]	1	7177739	7179037	1	A1	7177739	7179037	7177739	1299	tslNA	GENCODE basic	7	7	KNOWN	KNOWN	ensembl_havana	ensembl_havana	processed_pseudogene	processed_pseudogene	55.2	1	MGI transcript name	Gm9826-001	MGI Symbol	Gm9826
TCONS_00000125	ENSMUST00000104056	Gm23274	TCONS_00000125	XLOC_000041	Gm23274	1:7265802-7265932	RF	FA	NOTEST	0	0	0	0	1	1	no	ENSMUSG00000077244	ENSMUST00000104056		predicted gene, 23274 [Source:MGI Symbol;Acc:MGI:5453051]	1	7265803	7265932	1	A1	7265803	7265932	7265803	130	tslNA	GENCODE basic	1	1	KNOWN	KNOWN	ensembl	ensembl	snoRNA	snoRNA	45.38	1	MGI transcript name	Gm23274-201	MGI Symbol	Gm23274
TCONS_00000126	ENSMUST00000192649	Gm19002	TCONS_00000126	XLOC_000042	Gm19002	1:7315450-7316462	RF	FA	NOTEST	0	0	0	0	1	1	no	ENSMUSG00000102768	ENSMUST00000192649		predicted gene, 19002 [Source:MGI Symbol;Acc:MGI:5011187]	1	7315451	7316462	1	A1	7315451	7316462	7315451	1012	tslNA	GENCODE basic	1	1	KNOWN	KNOWN	havana	havana	processed_pseudogene	processed_pseudogene	40.61	1	MGI transcript name	Gm19002-001	MGI Symbol	Gm19002
TCONS_00000127	ENSMUST00000193998	Gm18984	TCONS_00000127	XLOC_000043	Gm18984	1:7410678-7411993	RF	FA	NOTEST	0	0	0	0	1	1	no	ENSMUSG00000103498	ENSMUST00000193998		predicted gene, 18984 [Source:MGI Symbol;Acc:MGI:5011169]	1	7410679	7411993	1	A1	7410679	7411993	7410679	1124	tslNA	GENCODE basic	1	1	KNOWN	KNOWN	havana	havana	processed_pseudogene	processed_pseudogene	41.06	1	MGI transcript name	Gm18984-001	MGI Symbol	Gm18984
TCONS_00000128	ENSMUST00000194886	Gm30414	TCONS_00000128	XLOC_000044	Gm30414	1:7497967-7518149	RF	FA	NOTEST	0	0	0	0	1	1	no	ENSMUSG00000103067	ENSMUST00000194886		predicted gene, 30414 [Source:MGI Symbol;Acc:MGI:5589573]	1	7497968	7518149	1	A1	7497968	7518149	7497968	2596	tsl1	GENCODE basic	1	1	KNOWN	KNOWN	havana	havana	lincRNA	lincRNA	37	1	MGI transcript name	Gm30414-001	MGI Symbol	Gm30414
TCONS_00000129	ENSMUST00000195081	Gm37791	TCONS_00000129	XLOC_000045	Gm37791	1:7591645-7591931	RF	FA	NOTEST	0	0	0	0	1	1	no	ENSMUSG00000102320	ENSMUST00000195081		predicted gene, 37791 [Source:MGI Symbol;Acc:MGI:5611019]	1	7591646	7591931	1	A1	7591646	7591931	7591646	286	tslNA	GENCODE basic	1	1	KNOWN	KNOWN	havana	havana	processed_pseudogene	processed_pseudogene	50.7	1	MGI transcript name	Gm37791-001	MGI Symbol	Gm37791
TCONS_00000130	ENSMUST00000194219	Gm7470	TCONS_00000130	XLOC_000046	Gm7470	1:7597378-7599473	RF	FA	NOTEST	0	0	0	0	1	1	no	ENSMUSG00000104226	ENSMUST00000194219		predicted gene 7470 [Source:MGI Symbol;Acc:MGI:3645544]	1	7597379	7599473	1	A1	7597379	7599473	7597379	2095	tslNA	GENCODE basic	1	1	KNOWN	KNOWN	havana	havana	processed_pseudogene	processed_pseudogene	40.72	1	MGI transcript name	Gm7470-001	MGI Symbol	Gm7470
TCONS_00000131	ENSMUST00000194305	Rps2-ps2	TCONS_00000131	XLOC_000047	Rps2-ps2	1:7664080-7664961	RF	FA	NOTEST	0	0	0	0	1	1	no	ENSMUSG00000103903	ENSMUST00000194305		ribosomal protein S2, pseudogene 2 [Source:MGI Symbol;Acc:MGI:3645546]	1	7664081	7664961	1	A1	7664081	7664961	7664081	881	tslNA	GENCODE basic	1	1	KNOWN	KNOWN	havana	havana	processed_pseudogene	processed_pseudogene	53.12	1	MGI transcript name	Rps2-ps2-001	MGI Symbol	Rps2-ps2
TCONS_00000132	-	-	TCONS_00000132	XLOC_000048	-	1:8341190-8341444	RF	FA	OK	0.106729	1.28413	3.58876	1.5229	0.0596	0.596444	no
TCONS_00000133	ENSMUST00000191876	Gm36964	TCONS_00000133	XLOC_000049	Gm36964	1:8361474-9299878	RF	FA	NOTEST	0	0	0	0	1	1	no	ENSMUSG00000103933	ENSMUST00000191876		predicted gene, 36964 [Source:MGI Symbol;Acc:MGI:5610192]	1	8815842	8816039	1	A1	8815842	8816039	8815842	198	tslNA	GENCODE basic	1	1	KNOWN	KNOWN	havana	havana	processed_pseudogene	processed_pseudogene	50	1	MGI transcript name	Gm36964-001	MGI Symbol	Gm36964
TCONS_00000134	ENSMUST00000102181	Gm24276	TCONS_00000134	XLOC_000050	Gm24276	1:8361474-9299878	RF	FA	NOTEST	0	0	0	0	1	1	no	ENSMUSG00000076135	ENSMUST00000102181		predicted gene, 24276 [Source:MGI Symbol;Acc:MGI:5454053]	1	8816138	8816247	1	A1	8816138	8816247	8816138	110	tslNA	GENCODE basic	1	1	KNOWN	KNOWN	ensembl	ensembl	miRNA	miRNA	32.73	1	MGI transcript name	Gm24276-201	MGI Symbol	Gm24276
TCONS_00000135	ENSMUST00000192115	Gm7445	TCONS_00000135	XLOC_000051	Gm7445	1:8361474-9299878	RF	FA	NOTEST	0	0	0	0	1	1	no	ENSMUSG00000104504	ENSMUST00000192115		predicted gene 7445 [Source:MGI Symbol;Acc:MGI:3644942]	1	8856763	8857102	1	A2	8856763	8857102	8856763	340	tslNA	GENCODE basic	1	1	KNOWN	KNOWN	havana	havana	processed_pseudogene	processed_pseudogene	53.53	1	MGI transcript name	Gm7445-001	MGI Symbol	Gm7445
TCONS_00000136	ENSMUST00000195180	Gm37143	TCONS_00000136	XLOC_000052	Gm37143	1:8361474-9299878	RF	FA	NOTEST	0.108917	0.118697	0.124067	0	1	1	no	ENSMUSG00000102871	ENSMUST00000195180		predicted gene, 37143 [Source:MGI Symbol;Acc:MGI:5610371]	1	9286922	9290180	1	A2	9286922	9290180	9286922	3259	tslNA	GENCODE basic	1	1	KNOWN	KNOWN	havana	havana	TEC	TEC	35.1	1	MGI transcript name	Gm37143-001	MGI Symbol	Gm37143
TCONS_00000137	ENSMUST00000195217	Gm7512	TCONS_00000137	XLOC_000053	Gm7512	1:9450578-9451748	RF	FA	NOTEST	0	0	0	0	1	1	no	ENSMUSG00000102272	ENSMUST00000195217		predicted gene 7512 [Source:MGI Symbol;Acc:MGI:3646401]	1	9450579	9451748	1	A2	9450579	9451748	9450579	1170	tslNA	GENCODE basic	1	1	KNOWN	KNOWN	havana	havana	processed_pseudogene	processed_pseudogene	41.62	1	MGI transcript name	Gm7512-001	MGI Symbol	Gm7512
TCONS_00000138	ENSMUST00000083691	Gm24765	TCONS_00000138	XLOC_000054	Gm24765	1:9458669-9458772	RF	FA	NOTEST	0	0	0	0	1	1	no	ENSMUSG00000065625	ENSMUST00000083691		predicted gene, 24765 [Source:MGI Symbol;Acc:MGI:5454542]	1	9458670	9458772	1	A2	9458670	9458772	9458670	103	tslNA	GENCODE basic	1	1	KNOWN	KNOWN	ensembl	ensembl	snRNA	snRNA	38.83	1	MGI transcript name	Gm24765-201	MGI Symbol	Gm24765
TCONS_00000139	-	-	TCONS_00000139	XLOC_000055	-	1:9521056-9521518	RF	FA	OK	0.0320214	0.418525	3.70821	0.941575	0.07135	0.646393	no
TCONS_00000140	-	-	TCONS_00000140	XLOC_000056	-	1:9521910-9522499	RF	FA	OK	0.356124	0.118421	-1.58845	-0.831501	0.1516	0.870025	no
TCONS_00000141	-	-	TCONS_00000141	XLOC_000057	-	1:9528627-9529844	RF	FA	OK	0.124863	0.418928	1.74636	1.30395	0.0227	0.347454	no
TCONS_00000142	-	-	TCONS_00000142	XLOC_000058	-	1:9539396-9540447	RF	FA	NOTEST	0.140107	0.0269788	-2.37663	0	1	1	no
TCONS_00000143	ENSMUST00000072079	Rrs1	TCONS_00000143	XLOC_000059	Rrs1	1:9544552-9631175	RF	FA	NOTEST	0.0604578	0.0716801	0.245644	0	1	1	no	ENSMUSG00000061024	ENSMUST00000072079	ENSMUSP00000071955	ribosome biogenesis regulator 1 [Source:MGI Symbol;Acc:MGI:1929721]	1	9545408	9547455	1	A2	9545408	9547455	9545408	2048	tslNA	GENCODE basic	8	8	KNOWN	KNOWN	ensembl_havana	ensembl_havana	protein_coding	protein_coding	54.25	1	MGI transcript name	Rrs1-001	MGI Symbol	Rrs1
TCONS_00000144	ENSMUST00000027044	Adhfe1	TCONS_00000144	XLOC_000060	Adhfe1	1:9544552-9631175	RF	FA	NOTEST	2.87424e-31	0.0113091	94.9902	0	1	1	no	ENSMUSG00000025911	ENSMUST00000027044	ENSMUSP00000137782	alcohol dehydrogenase, iron containing, 1 [Source:MGI Symbol;Acc:MGI:1923437]	1	9547948	9580673	1	A2	9548055	9576901	9548055	2022	tsl1		14	14	KNOWN	KNOWN	havana	ensembl_havana	nonsense_mediated_decay	protein_coding	43.16	5	MGI transcript name	Adhfe1-002	MGI Symbol	Adhfe1
TCONS_00000153	ENSMUST00000121942	Gm6161	TCONS_00000153	XLOC_000061	Gm6161	1:9544552-9631175	RF	FA	NOTEST	0	0	0	0	1	1	no	ENSMUSG00000081441	ENSMUST00000121942		predicted gene 6161 [Source:MGI Symbol;Acc:MGI:3644104]	1	9574548	9575649	1	A2	9574548	9575649	9574548	1102	tslNA	GENCODE basic	1	3	KNOWN	KNOWN	havana	havana	processed_pseudogene	processed_pseudogene	45.92	1	MGI transcript name	Gm6161-001	MGI Symbol	Gm6161
TCONS_00000154	ENSMUST00000088666	3110035E14Rik	TCONS_00000154	XLOC_000062	3110035E14Rik	1:9544552-9631175	RF	FA	NOTEST	0.0830562	0.0747703	-0.151621	0	1	1	no	ENSMUSG00000067879	ENSMUST00000088666	ENSMUSP00000086041	RIKEN cDNA 3110035E14 gene [Source:MGI Symbol;Acc:MGI:1924232]	1	9601199	9627143	1	A2	9601199	9627143	9601199	3256	tsl1	GENCODE basic	3	3	KNOWN	KNOWN	ensembl_havana	ensembl_havana	protein_coding	protein_coding	45.04	1	MGI transcript name	3110035E14Rik-001	MGI Symbol	3110035E14Rik
TCONS_00000155	ENSMUST00000148585	2610203C22Rik	TCONS_00000155	XLOC_000063	2610203C22Rik	1:9544552-9631175	RF	FA	NOTEST	0.268381	0.260411	-0.0434941	0	1	1	no	ENSMUSG00000079671	ENSMUST00000148585		RIKEN cDNA 2610203C22 gene [Source:MGI Symbol;Acc:MGI:1919731]	1	9560832	9631175	-1	A2	9600413	9631144	9631144	3475	tsl1	GENCODE basic	7	8	KNOWN	KNOWN	havana	havana	antisense	processed_transcript	43.23	5	MGI transcript name	2610203C22Rik-002	MGI Symbol	2610203C22Rik
TCONS_00000156	ENSMUST00000088658	Mybl1	TCONS_00000156	XLOC_000064	Mybl1	1:9667414-9700209	RF	FA	NOTEST	0.176198	0.33489	0.926494	0	1	1	no	ENSMUSG00000025912	ENSMUST00000088658	ENSMUSP00000086034	myeloblastosis oncogene-like 1 [Source:MGI Symbol;Acc:MGI:99925]	1	9667415	9700209	-1	A2	9667415	9700209	9700209	4980	tsl1	GENCODE basic	10	16	KNOWN	KNOWN	ensembl_havana	ensembl_havana	protein_coding	protein_coding	35.06	5	MGI transcript name	Mybl1-001	MGI Symbol	Mybl1
TCONS_00000157	ENSMUST00000181358	1700034P13Rik	TCONS_00000157	XLOC_000065	1700034P13Rik	1:9718621-9791924	RF	FA	OK	4.53716	4.92454	0.118199	0.45924	0.3571	0.998065	no	ENSMUSG00000097893	ENSMUST00000181358		RIKEN cDNA 1700034P13 gene [Source:MGI Symbol;Acc:MGI:1920581]	1	9747648	9791924	1	A2	9747956	9791318	9747956	1343	tsl1	GENCODE basic	7	8	KNOWN	KNOWN	havana	havana	antisense	antisense	42.71	7	MGI transcript name	1700034P13Rik-002	MGI Symbol	1700034P13Rik
TCONS_00000167	ENSMUST00000166384	Sgk3	TCONS_00000167	XLOC_000066	Sgk3	1:9798106-9900845	RF	FA	NOTEST	0.0668168	0.0658844	-0.0202747	0	1	1	no	ENSMUSG00000025915	ENSMUST00000166384	ENSMUSP00000130078	serum/glucocorticoid regulated kinase 3 [Source:MGI Symbol;Acc:MGI:2182368]	1	9798107	9900845	1	A2	9798107	9900843	9798107	3706	tsl1	GENCODE basic	7	14	KNOWN	KNOWN	ensembl_havana	ensembl_havana	protein_coding	protein_coding	41.73	12	MGI transcript name	Sgk3-004	MGI Symbol	Sgk3
TCONS_00000186	ENSMUST00000052843	Mcmdc2	TCONS_00000186	XLOC_000067	Mcmdc2	1:9908637-9944160	RF	FA	NOTEST	0	0	0	0	1	1	no	ENSMUSG00000046101	ENSMUST00000052843	ENSMUSP00000054715	minichromosome maintenance domain containing 2 [Source:MGI Symbol;Acc:MGI:3045334]	1	9908638	9942085	1	A2	9908638	9922525	9908638	2826	tsl1	GENCODE basic	11	16	KNOWN	KNOWN	havana	ensembl_havana	protein_coding	protein_coding	39.85	6	MGI transcript name	Mcmdc2-001	MGI Symbol	Mcmdc2
TCONS_00000197	ENSMUST00000192299	E330040D14Rik	TCONS_00000197	XLOC_000068	E330040D14Rik	1:9960162-10009136	RF	FA	NOTEST	0.0112369	0.00704711	-0.673136	0	1	1	no	ENSMUSG00000104025	ENSMUST00000192299		RIKEN cDNA E330040D14 gene [Source:MGI Symbol;Acc:MGI:3649088]	1	9967314	9968687	1	A2	9967314	9968687	9967314	1374	tslNA	GENCODE basic	1	1	KNOWN	KNOWN	havana	havana	TEC	TEC	63.54	1	MGI transcript name	E330040D14Rik-001	MGI Symbol	E330040D14Rik
TCONS_00000198	ENSMUST00000134692	Gm15818	TCONS_00000198	XLOC_000069	Gm15818	1:9960162-10009136	RF	FA	NOTEST	0	0	0	0	1	1	no	ENSMUSG00000087199	ENSMUST00000134692		predicted gene 15818 [Source:MGI Symbol;Acc:MGI:3801960]	1	9982387	9992366	1	A2	9982387	9992366	9982387	656	tsl3	GENCODE basic	1	1	KNOWN	KNOWN	havana	havana	antisense	antisense	42.28	1	MGI transcript name	Gm15818-001	MGI Symbol	Gm15818
TCONS_00000199	-	-	TCONS_00000199	XLOC_000070	-	1:10023658-10024371	RF	FA	NOTEST	0.113455	0.273348	1.26862	0	1	1	no
TCONS_00000200	ENSMUST00000190610	Cspp1	TCONS_00000200	XLOC_000071	Cspp1	1:10024600-10233672	RF	FA	NOTEST	0	0	0	0	1	1	no	ENSMUSG00000056763	ENSMUST00000190610		centrosome and spindle pole associated protein 1 [Source:MGI Symbol;Acc:MGI:2681832]	1	10037987	10136768	1	A2	10037987	10039342	10037987	1356	tslNA		1	16	KNOWN	KNOWN	havana	ensembl_havana	retained_intron	protein_coding	40.04	27	MGI transcript name	Cspp1-016	MGI Symbol	Cspp1
TCONS_00000241	ENSMUST00000157528	Gm26348	TCONS_00000241	XLOC_000072	Gm26348	1:10024600-10233672	RF	FA	OK	1.43216	1.76048	0.297777	0.0357887	0.8563	0.998065	no	ENSMUSG00000088153	ENSMUST00000157528		predicted gene, 26348 [Source:MGI Symbol;Acc:MGI:5456125]	1	10166539	10166778	1	A2	10166539	10166778	10166539	240	tslNA	GENCODE basic	1	1	KNOWN	KNOWN	ensembl	ensembl	misc_RNA	misc_RNA	43.75	1	MGI transcript name	Gm26348-201	MGI Symbol	Gm26348
TCONS_00000242	ENSMUST00000119252	Gm15603	TCONS_00000242	XLOC_000073	Gm15603	1:10324719-10719945	RF	FA	NOTEST	0	0	0	0	1	1	no	ENSMUSG00000081417	ENSMUST00000119252		predicted gene 15603 [Source:MGI Symbol;Acc:MGI:3783050]	1	10695123	10695614	1	A2	10695123	10695614	10695123	492	tslNA	GENCODE basic	1	1	KNOWN	KNOWN	havana	havana	processed_pseudogene	processed_pseudogene	58.94	1	MGI transcript name	Gm15603-001	MGI Symbol	Gm15603
TCONS_00000243	ENSMUST00000189483	Gm5522	TCONS_00000243	XLOC_000074	Gm5522	1:10805280-10806522	RF	FA	NOTEST	0	0	0	0	1	1	no	ENSMUSG00000100212	ENSMUST00000189483		predicted gene 5522 [Source:MGI Symbol;Acc:MGI:3649087]	1	10805281	10806522	1	A2	10805281	10806522	10805281	1242	tslNA	GENCODE basic	1	1	KNOWN	KNOWN	havana	havana	processed_pseudogene	processed_pseudogene	60.47	1	MGI transcript name	Gm5522-001	MGI Symbol	Gm5522
TCONS_00000244	ENSMUST00000188013	Gm28659	TCONS_00000244	XLOC_000075	Gm28659	1:10868687-10869446	RF	FA	NOTEST	0	0	0	0	1	1	no	ENSMUSG00000100648	ENSMUST00000188013		predicted gene 28659 [Source:MGI Symbol;Acc:MGI:5579365]	1	10868688	10869446	1	A2	10868688	10869446	10868688	759	tslNA	GENCODE basic	1	1	KNOWN	KNOWN	havana	havana	processed_pseudogene	processed_pseudogene	54.02	1	MGI transcript name	Gm28659-001	MGI Symbol	Gm28659
TCONS_00000245	ENSMUST00000157960	Gm22963	TCONS_00000245	XLOC_000076	Gm22963	1:10921669-10921760	RF	FA	NOTEST	0	0	0	0	1	1	no	ENSMUSG00000088585	ENSMUST00000157960		predicted gene, 22963 [Source:MGI Symbol;Acc:MGI:5452740]	1	10921670	10921760	1	A2	10921670	10921760	10921670	91	tslNA	GENCODE basic	1	1	KNOWN	KNOWN	ensembl	ensembl	snoRNA	snoRNA	41.76	1	MGI transcript name	Gm22963-201	MGI Symbol	Gm22963
TCONS_00000246	ENSMUST00000027056	Prex2	TCONS_00000246	XLOC_000077	Prex2	1:10993305-11303989	RF	FA	OK	0.498085	0.478039	-0.0592625	-0.0498769	0.91955	0.998065	no	ENSMUSG00000048960	ENSMUST00000027056	ENSMUSP00000027056	phosphatidylinositol-3,4,5-trisphosphate-dependent Rac exchange factor 2 [Source:MGI Symbol;Acc:MGI:1923385]	1	10993465	11303681	1	A2	10993465	11303681	10993465	11053	tsl1	GENCODE basic	11	13	KNOWN	KNOWN	ensembl_havana	ensembl_havana	protein_coding	protein_coding	39.1	8	MGI transcript name	Prex2-001	MGI Symbol	Prex2
TCONS_00000267	ENSMUST00000048613	A830018L16Rik	TCONS_00000267	XLOC_000078	A830018L16Rik	1:11414104-11975901	RF	FA	NOTEST	0	0	0	0	1	1	no	ENSMUSG00000057715	ENSMUST00000048613	ENSMUSP00000043857	RIKEN cDNA A830018L16 gene [Source:MGI Symbol;Acc:MGI:2444149]	1	11414105	11975901	1	A2	11414105	11975901	11414105	2779	tsl1	GENCODE basic	13	13	KNOWN	KNOWN	ensembl_havana	ensembl_havana	protein_coding	protein_coding	38.63	10	MGI transcript name	A830018L16Rik-001	MGI Symbol	A830018L16Rik
TCONS_00000277	ENSMUST00000194502	Gm38178	TCONS_00000277	XLOC_000079	Gm38178	1:11414104-11975901	RF	FA	NOTEST	0	0	0	0	1	1	no	ENSMUSG00000103825	ENSMUST00000194502		predicted gene, 38178 [Source:MGI Symbol;Acc:MGI:5611406]	1	11416918	11419388	1	A2	11416918	11419388	11416918	2471	tslNA	GENCODE basic	1	1	KNOWN	KNOWN	havana	havana	TEC	TEC	38.32	1	MGI transcript name	Gm38178-001	MGI Symbol	Gm38178
TCONS_00000281	ENSMUST00000195360	Gm38069	TCONS_00000281	XLOC_000080	Gm38069	1:11414104-11975901	RF	FA	NOTEST	0	0	0	0	1	1	no	ENSMUSG00000103561	ENSMUST00000195360		predicted gene, 38069 [Source:MGI Symbol;Acc:MGI:5611297]	1	11704207	11706350	1	A2	11704207	11706350	11704207	2144	tslNA	GENCODE basic	1	1	KNOWN	KNOWN	havana	havana	TEC	TEC	37.78	1	MGI transcript name	Gm38069-001	MGI Symbol	Gm38069
TCONS_00000282	ENSMUST00000187748	Gm7560	TCONS_00000282	XLOC_000081	Gm7560	1:12120959-12121832	RF	FA	NOTEST	0	0	0	0	1	1	no	ENSMUSG00000101610	ENSMUST00000187748		predicted gene 7560 [Source:MGI Symbol;Acc:MGI:3648484]	1	12120960	12121832	1	A2	12120960	12121832	12120960	873	tslNA	GENCODE basic	1	1	KNOWN	KNOWN	havana	havana	processed_pseudogene	processed_pseudogene	48.91	1	MGI transcript name	Gm7560-001	MGI Symbol	Gm7560
TCONS_00000283	ENSMUST00000179834	Gm22633	TCONS_00000283	XLOC_000082	Gm22633	1:12374935-12375042	RF	FA	NOTEST	0	0	0	0	1	1	no	ENSMUSG00000093864	ENSMUST00000179834		predicted gene, 22633 [Source:MGI Symbol;Acc:MGI:5452410]	1	12374936	12375042	1	A3	12374936	12375042	12374936	107	tslNA	GENCODE basic	1	1	KNOWN	KNOWN	ensembl	ensembl	snRNA	snRNA	45.79	1	MGI transcript name	Gm22633-201	MGI Symbol	Gm22633
TCONS_00000284	ENSMUST00000183490	Mir6341	TCONS_00000284	XLOC_000083	Mir6341	1:12425985-12426106	RF	FA	NOTEST	0	0	0	0	1	1	no	ENSMUSG00000098555	ENSMUST00000183490		microRNA 6341 [Source:MGI Symbol;Acc:MGI:5530644]	1	12425986	12426106	1	A3	12425986	12426106	12425986	121	tslNA	GENCODE basic	1	1	KNOWN	KNOWN	mirbase	mirbase	miRNA	miRNA	40.5	1	MGI transcript name	Mir6341-201	MGI Symbol	Mir6341
TCONS_00000285	ENSMUST00000181461	Gm2383	TCONS_00000285	XLOC_000084	Gm2383	1:12565576-12566383	RF	FA	NOTEST	0	0	0	0	1	1	no	ENSMUSG00000097628	ENSMUST00000181461		predicted gene 2383 [Source:MGI Symbol;Acc:MGI:3780551]	1	12565577	12566383	1	A3	12565577	12566383	12565577	807	tslNA	GENCODE basic	1	1	KNOWN	KNOWN	havana	havana	processed_pseudogene	processed_pseudogene	53.9	1	MGI transcript name	Gm2383-001	MGI Symbol	Gm2383
TCONS_00000286	ENSMUST00000182390	Gm6216	TCONS_00000286	XLOC_000085	Gm6216	1:12655866-12656553	RF	FA	NOTEST	0	0	0	0	1	1	no	ENSMUSG00000098163	ENSMUST00000182390		predicted gene 6216 [Source:MGI Symbol;Acc:MGI:3647030]	1	12655867	12656553	1	A3	12655867	12656553	12655867	687	tslNA	GENCODE basic	1	1	KNOWN	KNOWN	havana	havana	processed_pseudogene	processed_pseudogene	48.47	1	MGI transcript name	Gm6216-001	MGI Symbol	Gm6216
TCONS_00000287	ENSMUST00000181272	Gm17644	TCONS_00000287	XLOC_000086	Gm17644	1:12667562-12673090	RF	FA	NOTEST	0	0	0	0	1	1	no	ENSMUSG00000097171	ENSMUST00000181272		predicted gene, 17644 [Source:MGI Symbol;Acc:MGI:4937278]	1	12667563	12673090	1	A3	12667563	12673090	12667563	3200	tsl1	GENCODE basic	1	1	KNOWN	KNOWN	havana	havana	lincRNA	lincRNA	41.79	1	MGI transcript name	Gm17644-001	MGI Symbol	Gm17644
TCONS_00000288	ENSMUST00000180062	Sulf1	TCONS_00000288	XLOC_000087	Sulf1	1:12692276-12861192	RF	FA	NOTEST	8.88324e-12	4.25422e-23	-37.6034	0	1	1	no	ENSMUSG00000016918	ENSMUST00000180062	ENSMUSP00000136014	sulfatase 1 [Source:MGI Symbol;Acc:MGI:2138563]	1	12692277	12861192	1	A3	12692323	12860371	12692323	4636	tsl1	GENCODE basic	7	15	KNOWN	KNOWN	ensembl_havana	ensembl_havana	protein_coding	protein_coding	43.45	10	MGI transcript name	Sulf1-002	MGI Symbol	Sulf1
TCONS_00000302	ENSMUST00000059065	Gm5250	TCONS_00000302	XLOC_000088	Gm5250	1:13062024-13062345	RF	FA	NOTEST	0	0	0	0	1	1	no	ENSMUSG00000069620	ENSMUST00000059065		predicted gene 5250 [Source:MGI Symbol;Acc:MGI:3647667]	1	13062025	13062345	1	A3	13062025	13062345	13062025	321	tslNA	GENCODE basic	9	6	KNOWN	KNOWN	havana	havana	processed_pseudogene	processed_pseudogene	51.09	1	MGI transcript name	Gm5250-001	MGI Symbol	Gm5250
TCONS_00000303	ENSMUST00000187394	Gm29283	TCONS_00000303	XLOC_000089	Gm29283	1:13068837-13078662	RF	FA	NOTEST	0	0	0	0	1	1	no	ENSMUSG00000099498	ENSMUST00000187394		predicted gene 29283 [Source:MGI Symbol;Acc:MGI:5579989]	1	13068838	13078662	1	A3	13068838	13078662	13068838	288	tsl5	GENCODE basic	1	1	KNOWN	KNOWN	havana	havana	lincRNA	lincRNA	45.28	1	MGI transcript name	Gm29283-001	MGI Symbol	Gm29283
TCONS_00000304	ENSMUST00000081713	Ncoa2	TCONS_00000304	XLOC_000090	Ncoa2	1:13138882-13374083	RF	FA	OK	5.30074	5.82639	0.136408	0.179437	0.71795	0.998065	no	ENSMUSG00000005886	ENSMUST00000081713	ENSMUSP00000080413	nuclear receptor coactivator 2 [Source:MGI Symbol;Acc:MGI:1276533]	1	13139105	13374083	-1	A3	13139105	13372439	13372439	8171	tsl1	GENCODE basic	10	14	KNOWN	KNOWN	ensembl_havana	ensembl_havana	protein_coding	protein_coding	44.28	11	MGI transcript name	Ncoa2-001	MGI Symbol	Ncoa2
TCONS_00000305	ENSMUST00000143603	Ncoa2	TCONS_00000305	XLOC_000091	Ncoa2	1:13138882-13374083	RF	FA	OK	2.10322	2.40938	0.196059	0.334243	0.50105	0.998065	no	ENSMUSG00000005886	ENSMUST00000143603		nuclear receptor coactivator 2 [Source:MGI Symbol;Acc:MGI:1276533]	1	13139105	13374083	-1	A3	13165925	13374029	13374029	3804	tsl1		7	14	KNOWN	KNOWN	havana	ensembl_havana	retained_intron	protein_coding	44.28	11	MGI transcript name	Ncoa2-004	MGI Symbol	Ncoa2
TCONS_00000306	ENSMUST00000183805	Gm27881	TCONS_00000306	XLOC_000092	Gm27881	1:13138882-13374083	RF	FA	OK	1.57492	1.96108	0.316369	0.989301	0.0491	0.540536	no	ENSMUSG00000099183	ENSMUST00000183805		predicted gene, 27881 [Source:MGI Symbol;Acc:MGI:5531263]	1	13262198	13262279	1	A3	13262198	13262279	13262198	82	tslNA	GENCODE basic	1	1	KNOWN	KNOWN	ensembl	ensembl	miRNA	miRNA	52.44	1	MGI transcript name	Gm27881-201	MGI Symbol	Gm27881
TCONS_00000308	ENSMUST00000185813	Gm29570	TCONS_00000308	XLOC_000093	Gm29570	1:13376069-13388413	RF	FA	NOTEST	0	0	0	0	1	1	no	ENSMUSG00000101476	ENSMUST00000185813		predicted gene 29570 [Source:MGI Symbol;Acc:MGI:5580276]	1	13376070	13388413	1	A3	13376070	13388413	13376070	681	tsl3	GENCODE basic	1	1	KNOWN	KNOWN	havana	havana	antisense	antisense	41.59	1	MGI transcript name	Gm29570-001	MGI Symbol	Gm29570
TCONS_00000309	ENSMUST00000027068	Tram1	TCONS_00000309	XLOC_000094	Tram1	1:13483782-13660735	RF	FA	OK	9.48107	6.06709	-0.644045	-1.56192	0.0017	0.0533583	no	ENSMUSG00000025935	ENSMUST00000027068	ENSMUSP00000027068	translocating chain-associating membrane protein 1 [Source:MGI Symbol;Acc:MGI:1919515]	1	13564698	13589910	-1	A3	13564698	13589910	13589910	2938	tsl1	GENCODE basic	10	10	KNOWN	KNOWN	ensembl_havana	ensembl_havana	protein_coding	protein_coding	44.82	3	MGI transcript name	Tram1-001	MGI Symbol	Tram1
TCONS_00000310	ENSMUST00000027068	Tram1	TCONS_00000310	XLOC_000095	Tram1	1:13483782-13660735	RF	FA	OK	5.69435	3.57592	-0.671214	-1.13797	0.022	0.340825	no	ENSMUSG00000025935	ENSMUST00000027068	ENSMUSP00000027068	translocating chain-associating membrane protein 1 [Source:MGI Symbol;Acc:MGI:1919515]	1	13564698	13589910	-1	A3	13564698	13589910	13589910	2938	tsl1	GENCODE basic	10	10	KNOWN	KNOWN	ensembl_havana	ensembl_havana	protein_coding	protein_coding	44.82	3	MGI transcript name	Tram1-001	MGI Symbol	Tram1
TCONS_00000312	ENSMUST00000088542	Xkr9	TCONS_00000312	XLOC_000096	Xkr9	1:13668744-13708697	RF	FA	OK	4.61657	2.04967	-1.17143	-1.12117	0.02825	0.396825	no	ENSMUSG00000067813	ENSMUST00000088542	ENSMUSP00000085900	X-linked Kx blood group related 9 [Source:MGI Symbol;Acc:MGI:2686466]	1	13668771	13701723	1	A3	13668771	13701723	13668771	1926	tsl1	GENCODE basic	3	3	KNOWN	KNOWN	ensembl_havana	ensembl_havana	protein_coding	protein_coding	39.69	1	MGI transcript name	Xkr9-001	MGI Symbol	Xkr9
TCONS_00000313	ENSMUST00000158733	Gm25491	TCONS_00000313	XLOC_000097	Gm25491	1:13932377-13932685	RF	FA	NOTEST	0	0	0	0	1	1	no	ENSMUSG00000089358	ENSMUST00000158733		predicted gene, 25491 [Source:MGI Symbol;Acc:MGI:5455268]	1	13932378	13932685	1	A3	13932378	13932685	13932378	308	tslNA	GENCODE basic	1	1	KNOWN	KNOWN	ensembl	ensembl	misc_RNA	misc_RNA	46.43	1	MGI transcript name	Gm25491-201	MGI Symbol	Gm25491
TCONS_00000314	ENSMUST00000179783	Gm22616	TCONS_00000314	XLOC_000098	Gm22616	1:14168953-14310235	RF	FA	NOTEST	0	0	0	0	1	1	no	ENSMUSG00000095853	ENSMUST00000179783		predicted gene, 22616 [Source:MGI Symbol;Acc:MGI:5452393]	1	14182578	14182677	1	A3	14182578	14182677	14182578	100	tslNA	GENCODE basic	1	1	KNOWN	KNOWN	ensembl	ensembl	miRNA	miRNA	51	1	MGI transcript name	Gm22616-201	MGI Symbol	Gm22616
TCONS_00000315	ENSMUST00000187401	Gm9947	TCONS_00000315	XLOC_000099	Gm9947	1:14752936-14776931	RF	FA	NOTEST	0	0	0	0	1	1	no	ENSMUSG00000054493	ENSMUST00000187401		predicted gene 9947 [Source:MGI Symbol;Acc:MGI:3642739]	1	14752937	14776931	1	A3	14752937	14776931	14752937	687	tsl5	GENCODE basic	1	2	KNOWN	KNOWN	havana	ensembl_havana	antisense	antisense	42.88	2	MGI transcript name	Gm9947-002	MGI Symbol	Gm9947
TCONS_00000318	ENSMUST00000194866	Gm37412	TCONS_00000318	XLOC_000100	Gm37412	1:14788644-14792965	RF	FA	NOTEST	0	0	0	0	1	1	no	ENSMUSG00000103492	ENSMUST00000194866		predicted gene, 37412 [Source:MGI Symbol;Acc:MGI:5610640]	1	14788645	14792965	1	A3	14788645	14792965	14788645	4321	tslNA	GENCODE basic	1	1	KNOWN	KNOWN	havana	havana	TEC	TEC	39.57	1	MGI transcript name	Gm37412-001	MGI Symbol	Gm37412
TCONS_00000319	ENSMUST00000121367	Rpl5-ps1	TCONS_00000319	XLOC_000101	Rpl5-ps1	1:14865071-14865965	RF	FA	NOTEST	0	0	0	0	1	1	no	ENSMUSG00000082193	ENSMUST00000121367		ribosomal protein L5, pseudogene 1 [Source:MGI Symbol;Acc:MGI:3647110]	1	14865072	14865965	1	A3	14865072	14865965	14865072	894	tslNA	GENCODE basic	1	1	KNOWN	KNOWN	ensembl_havana	ensembl_havana	processed_pseudogene	processed_pseudogene	45.19	1	MGI transcript name	Rpl5-ps1-001	MGI Symbol	Rpl5-ps1
TCONS_00000320	ENSMUST00000175681	Kcnb2	TCONS_00000320	XLOC_000102	Kcnb2	1:15287253-15723750	RF	FA	NOTEST	0	0	0	0	1	1	no	ENSMUSG00000092083	ENSMUST00000175681	ENSMUSP00000135382	potassium voltage gated channel, Shab-related subfamily, member 2 [Source:MGI Symbol;Acc:MGI:99632]	1	15287254	15723750	1	A3	15287254	15712548	15287254	3963	tsl5	GENCODE basic	2	4	KNOWN	KNOWN	havana	ensembl_havana	protein_coding	protein_coding	40.05	2	MGI transcript name	Kcnb2-002	MGI Symbol	Kcnb2
TCONS_00000323	ENSMUST00000193873	Gm38116	TCONS_00000323	XLOC_000103	Gm38116	1:15287253-15723750	RF	FA	NOTEST	0	0	0	0	1	1	no	ENSMUSG00000102937	ENSMUST00000193873		predicted gene, 38116 [Source:MGI Symbol;Acc:MGI:5611344]	1	15364302	15365834	1	A3	15364302	15365834	15364302	1533	tslNA	GENCODE basic	1	1	KNOWN	KNOWN	havana	havana	TEC	TEC	37.7	1	MGI transcript name	Gm38116-001	MGI Symbol	Gm38116
TCONS_00000324	ENSMUST00000194564	Gm37138	TCONS_00000324	XLOC_000104	Gm37138	1:15287253-15723750	RF	FA	OK	0.512759	0.156506	-1.71206	-2.7197	5e-05	0.00273075	yes	ENSMUSG00000104149	ENSMUST00000194564		predicted gene, 37138 [Source:MGI Symbol;Acc:MGI:5610366]	1	15556249	15558337	1	A3	15556249	15558337	15556249	2089	tslNA	GENCODE basic	1	1	KNOWN	KNOWN	havana	havana	TEC	TEC	38.39	1	MGI transcript name	Gm37138-001	MGI Symbol	Gm37138
TCONS_00000326	ENSMUST00000104189	Gm25168	TCONS_00000326	XLOC_000105	Gm25168	1:15757831-15757963	RF	FA	NOTEST	0	0	0	0	1	1	no	ENSMUSG00000077377	ENSMUST00000104189		predicted gene, 25168 [Source:MGI Symbol;Acc:MGI:5454945]	1	15757832	15757963	1	A3	15757832	15757963	15757832	132	tslNA	GENCODE basic	1	1	KNOWN	KNOWN	ensembl	ensembl	snoRNA	snoRNA	48.48	1	MGI transcript name	Gm25168-201	MGI Symbol	Gm25168
TCONS_00000327	ENSMUST00000188400	Gm28669	TCONS_00000327	XLOC_000106	Gm28669	1:15760760-15760860	RF	FA	NOTEST	0	0	0	0	1	1	no	ENSMUSG00000100814	ENSMUST00000188400		predicted gene 28669 [Source:MGI Symbol;Acc:MGI:5579375]	1	15760761	15760860	1	A3	15760761	15760860	15760761	100	tslNA	GENCODE basic	1	1	KNOWN	KNOWN	havana	havana	processed_pseudogene	processed_pseudogene	40	1	MGI transcript name	Gm28669-001	MGI Symbol	Gm28669
TCONS_00000328	ENSMUST00000188371	Terf1	TCONS_00000328	XLOC_000107	Terf1	1:15805645-15892722	RF	FA	NOTEST	6.69649e-41	1.72217e-15	84.411	0	1	1	no	ENSMUSG00000025925	ENSMUST00000188371	ENSMUSP00000140744	telomeric repeat binding factor 1 [Source:MGI Symbol;Acc:MGI:109634]	1	15805646	15844052	1	A3	15805646	15844052	15805646	2268	tsl1	GENCODE basic	6	14	KNOWN	KNOWN	ensembl_havana	ensembl_havana	protein_coding	protein_coding	38.78	4	MGI transcript name	Terf1-001	MGI Symbol	Terf1
TCONS_00000334	ENSMUST00000194867	Gm37509	TCONS_00000334	XLOC_000108	Gm37509	1:15805645-15892722	RF	FA	NOTEST	0.0582266	0.0366918	-0.666223	0	1	1	no	ENSMUSG00000104379	ENSMUST00000194867		predicted gene, 37509 [Source:MGI Symbol;Acc:MGI:5610737]	1	15853331	15856499	1	A3	15853331	15856499	15853331	3169	tslNA	GENCODE basic	1	1	KNOWN	KNOWN	havana	havana	TEC	TEC	41.15	1	MGI transcript name	Gm37509-001	MGI Symbol	Gm37509
TCONS_00000335	ENSMUST00000158318	Gm23259	TCONS_00000335	XLOC_000109	Gm23259	1:15805645-15892722	RF	FA	NOTEST	0.056018	0	-inf	0	1	1	no	ENSMUSG00000088943	ENSMUST00000158318		predicted gene, 23259 [Source:MGI Symbol;Acc:MGI:5453036]	1	15879530	15879832	1	A3	15879530	15879832	15879530	303	tslNA	GENCODE basic	1	1	KNOWN	KNOWN	ensembl	ensembl	misc_RNA	misc_RNA	50.83	1	MGI transcript name	Gm23259-201	MGI Symbol	Gm23259
TCONS_00000336	ENSMUST00000185778	Gm7634	TCONS_00000336	XLOC_000110	Gm7634	1:16053334-16053887	RF	FA	NOTEST	0	0	0	0	1	1	no	ENSMUSG00000100652	ENSMUST00000185778		predicted gene 7634 [Source:MGI Symbol;Acc:MGI:3644198]	1	16053335	16053887	1	A3	16053335	16053887	16053335	553	tslNA	GENCODE basic	1	1	KNOWN	KNOWN	havana	havana	processed_pseudogene	processed_pseudogene	45.03	1	MGI transcript name	Gm7634-001	MGI Symbol	Gm7634
TCONS_00000337	ENSMUST00000141217	Rpl7	TCONS_00000337	XLOC_000111	Rpl7	1:16099364-16104662	RF	FA	OK	9.91076	8.30572	-0.254891	-0.443335	0.38045	0.998065	no	ENSMUSG00000043716	ENSMUST00000141217		ribosomal protein L7 [Source:MGI Symbol;Acc:MGI:98073]	1	16101295	16104662	-1	A3	16101306	16104402	16104402	1597	tsl2		1	13	KNOWN	KNOWN	havana	ensembl_havana	retained_intron	protein_coding	45.22	6	MGI transcript name	Rpl7-002	MGI Symbol	Rpl7
TCONS_00000338	ENSMUST00000027053	Rdh10	TCONS_00000338	XLOC_000112	Rdh10	1:16105310-16134082	RF	FA	NOTEST	0.135473	0.0868621	-0.641209	0	1	1	no	ENSMUSG00000025921	ENSMUST00000027053	ENSMUSP00000027053	retinol dehydrogenase 10 (all-trans) [Source:MGI Symbol;Acc:MGI:1924238]	1	16105774	16133734	1	A3	16105774	16133734	16105774	3587	tsl1	GENCODE basic	7	7	KNOWN	KNOWN	ensembl_havana	ensembl_havana	protein_coding	protein_coding	43.04	2	MGI transcript name	Rdh10-001	MGI Symbol	Rdh10
TCONS_00000342	ENSMUST00000186343	Gm28095	TCONS_00000342	XLOC_000113	Gm28095	1:16228505-16520112	RF	FA	NOTEST	0.106986	0.168767	0.657609	0	1	1	no	ENSMUSG00000100868	ENSMUST00000186343		predicted gene 28095 [Source:MGI Symbol;Acc:MGI:5578801]	1	16228506	16244062	1	A3	16228506	16244062	16228506	1515	tsl5	GENCODE basic	1	1	KNOWN	KNOWN	havana	havana	antisense	antisense	43.3	1	MGI transcript name	Gm28095-001	MGI Symbol	Gm28095
TCONS_00000343	ENSMUST00000162751	Stau2	TCONS_00000343	XLOC_000114	Stau2	1:16228505-16520112	RF	FA	OK	0.383438	1.09959	1.51991	1.30914	0.0202	0.323004	no	ENSMUSG00000025920	ENSMUST00000162751	ENSMUSP00000124505	staufen (RNA binding protein) homolog 2 (Drosophila) [Source:MGI Symbol;Acc:MGI:1352508]	1	16228674	16520112	-1	A3	16228674	16519306	16519306	3030	tsl1	GENCODE basic	7	19	KNOWN	KNOWN	ensembl_havana	ensembl_havana	protein_coding	protein_coding	40.73	17	MGI transcript name	Stau2-001	MGI Symbol	Stau2
TCONS_00000344	ENSMUST00000161626	Gm7568	TCONS_00000344	XLOC_000115	Gm7568	1:16228505-16520112	RF	FA	NOTEST	0.0673045	0.0645944	-0.0592945	0	1	1	no	ENSMUSG00000089982	ENSMUST00000161626		predicted gene 7568 [Source:MGI Symbol;Acc:MGI:3649156]	1	16253592	16267921	1	A3	16253592	16258861	16253592	415	tsl3	GENCODE basic	1	7	KNOWN	KNOWN	havana	havana	antisense	antisense	44.68	3	MGI transcript name	Gm7568-003	MGI Symbol	Gm7568
TCONS_00000349	ENSMUST00000162751	Stau2	TCONS_00000349	XLOC_000116	Stau2	1:16228505-16520112	RF	FA	OK	0.293058	0.610437	1.05866	0.677298	0.21595	0.956248	no	ENSMUSG00000025920	ENSMUST00000162751	ENSMUSP00000124505	staufen (RNA binding protein) homolog 2 (Drosophila) [Source:MGI Symbol;Acc:MGI:1352508]	1	16228674	16520112	-1	A3	16228674	16519306	16519306	3030	tsl1	GENCODE basic	7	19	KNOWN	KNOWN	ensembl_havana	ensembl_havana	protein_coding	protein_coding	40.73	17	MGI transcript name	Stau2-001	MGI Symbol	Stau2
TCONS_00000350	ENSMUST00000162751	Stau2	TCONS_00000350	XLOC_000117	Stau2	1:16228505-16520112	RF	FA	OK	0.272119	0.386488	0.506188	0.300848	0.57165	0.998065	no	ENSMUSG00000025920	ENSMUST00000162751	ENSMUSP00000124505	staufen (RNA binding protein) homolog 2 (Drosophila) [Source:MGI Symbol;Acc:MGI:1352508]	1	16228674	16520112	-1	A3	16228674	16519306	16519306	3030	tsl1	GENCODE basic	7	19	KNOWN	KNOWN	ensembl_havana	ensembl_havana	protein_coding	protein_coding	40.73	17	MGI transcript name	Stau2-001	MGI Symbol	Stau2
TCONS_00000351	ENSMUST00000117146	Ube2w	TCONS_00000351	XLOC_000118	Ube2w	1:16540789-16621539	RF	FA	OK	1.2822	1.54817	0.271941	1.03049	0.03625	0.45834	no	ENSMUSG00000025939	ENSMUST00000117146	ENSMUSP00000112741	ubiquitin-conjugating enzyme E2W (putative) [Source:MGI Symbol;Acc:MGI:1914049]	1	16540790	16619489	-1	A3	16569782	16619489	16619489	2181	tsl1	GENCODE basic	7	17	KNOWN	KNOWN	ensembl_havana	ensembl_havana	protein_coding	protein_coding	40.76	6	MGI transcript name	Ube2w-001	MGI Symbol	Ube2w
TCONS_00000352	ENSMUST00000195710	Gm38342	TCONS_00000352	XLOC_000119	Gm38342	1:16540789-16621539	RF	FA	OK	0.492043	0.534912	0.120516	0.140549	0.77765	0.998065	no	ENSMUSG00000102457	ENSMUST00000195710		predicted gene, 38342 [Source:MGI Symbol;Acc:MGI:5611570]	1	16618560	16621539	1	A3	16618560	16621539	16618560	2980	tslNA	GENCODE basic	1	1	KNOWN	KNOWN	havana	havana	TEC	TEC	50.27	1	MGI transcript name	Gm38342-001	MGI Symbol	Gm38342
TCONS_00000354	-	-	TCONS_00000354	XLOC_000120	-	1:16639318-16641114	RF	FA	OK	0.374531	0.420924	0.168475	0.193962	0.69825	0.998065	no
TCONS_00000355	ENSMUST00000188641	Tceb1	TCONS_00000355	XLOC_000121	Tceb1	1:16641398-16657042	RF	FA	OK	6.72659	5.65495	-0.25036	-0.598478	0.2265	0.965348	no	ENSMUSG00000079658	ENSMUST00000188641	ENSMUSP00000140422	transcription elongation factor B (SIII), polypeptide 1 [Source:MGI Symbol;Acc:MGI:1915173]	1	16641725	16657042	-1	A3	16641725	16656884	16656884	2014	tsl1	GENCODE basic	6	9	KNOWN	KNOWN	ensembl_havana	ensembl_havana	protein_coding	protein_coding	41.06	11	MGI transcript name	Tceb1-002	MGI Symbol	Tceb1
TCONS_00000356	ENSMUST00000190986	Tceb1	TCONS_00000356	XLOC_000122	Tceb1	1:16641398-16657042	RF	FA	OK	0.898852	0.9264	0.0435521	0.0786789	0.8704	0.998065	no	ENSMUSG00000079658	ENSMUST00000190986		transcription elongation factor B (SIII), polypeptide 1 [Source:MGI Symbol;Acc:MGI:1915173]	1	16641725	16657042	-1	A3	16647681	16656878	16656878	384	tsl2		1	9	KNOWN	KNOWN	havana	ensembl_havana	retained_intron	protein_coding	41.06	11	MGI transcript name	Tceb1-011	MGI Symbol	Tceb1
TCONS_00000357	ENSMUST00000181371	D030040B21Rik	TCONS_00000357	XLOC_000123	D030040B21Rik	1:16657551-16662278	RF	FA	NOTEST	0	0	0	0	1	1	no	ENSMUSG00000097744	ENSMUST00000181371		RIKEN cDNA D030040B21 gene [Source:MGI Symbol;Acc:MGI:4437728]	1	16657552	16662278	1	A3	16657552	16662278	16657552	2788	tsl1	GENCODE basic	1	1	KNOWN	KNOWN	havana	havana	lincRNA	lincRNA	40.89	1	MGI transcript name	D030040B21Rik-001	MGI Symbol	D030040B21Rik
TCONS_00000358	ENSMUST00000177501	Tmem70	TCONS_00000358	XLOC_000124	Tmem70	1:16665187-16678579	RF	FA	NOTEST	0.255884	0.259384	0.0195973	0	1	1	no	ENSMUSG00000025940	ENSMUST00000177501	ENSMUSP00000135483	transmembrane protein 70 [Source:MGI Symbol;Acc:MGI:1915068]	1	16665207	16678275	1	A3	16665207	16678195	16665207	1636	tsl1	GENCODE basic	1	6	KNOWN	KNOWN	ensembl_havana	ensembl_havana	protein_coding	protein_coding	42.08	4	MGI transcript name	Tmem70-001	MGI Symbol	Tmem70
TCONS_00000363	-	-	TCONS_00000363	XLOC_000125	-	1:16681882-16682291	RF	FA	NOTEST	0	0.479448	inf	0	1	1	no
TCONS_00000364	ENSMUST00000191260	Ly96	TCONS_00000364	XLOC_000126	Ly96	1:16688050-16709611	RF	FA	NOTEST	4.71078e-21	2.45791e-14	22.315	0	1	1	no	ENSMUSG00000025779	ENSMUST00000191260		lymphocyte antigen 96 [Source:MGI Symbol;Acc:MGI:1341909]	1	16688051	16709611	1	A3	16688051	16691947	16688051	666	tsl3		1	10	KNOWN	KNOWN	havana	ensembl_havana	retained_intron	protein_coding	42.3	3	MGI transcript name	Ly96-003	MGI Symbol	Ly96
TCONS_00000369	ENSMUST00000071842	Gm5828	TCONS_00000369	XLOC_000127	Gm5828	1:16768278-16770202	RF	FA	NOTEST	0.232744	0.183432	-0.343504	0	1	1	no	ENSMUSG00000091020	ENSMUST00000071842		predicted gene 5828 [Source:MGI Symbol;Acc:MGI:3644176]	1	16768279	16770138	-1	A3	16768279	16770138	16770138	1860	tslNA	GENCODE basic	9	3	KNOWN	KNOWN	havana	havana	processed_pseudogene	processed_pseudogene	51.29	1	MGI transcript name	Gm5828-001	MGI Symbol	Gm5828
TCONS_00000370	ENSMUST00000186604	Gm28376	TCONS_00000370	XLOC_000128	Gm28376	1:16898184-17097889	RF	FA	NOTEST	0	0	0	0	1	1	no	ENSMUSG00000101640	ENSMUST00000186604		predicted gene 28376 [Source:MGI Symbol;Acc:MGI:5579082]	1	16898185	17091631	1	A3	16898185	17091631	16898185	176	tsl5	GENCODE basic	1	1	KNOWN	KNOWN	havana	havana	antisense	antisense	40.16	1	MGI transcript name	Gm28376-001	MGI Symbol	Gm28376
TCONS_00000371	ENSMUST00000194790	4921511E07Rik	TCONS_00000371	XLOC_000129	4921511E07Rik	1:16898184-17097889	RF	FA	NOTEST	0	0	0	0	1	1	no	ENSMUSG00000104133	ENSMUST00000194790		RIKEN cDNA 4921511E07 gene [Source:MGI Symbol;Acc:MGI:1918145]	1	16930970	16931796	1	A3	16930970	16931796	16930970	827	tslNA	GENCODE basic	1	1	KNOWN	KNOWN	havana	havana	TEC	TEC	33.62	1	MGI transcript name	4921511E07Rik-001	MGI Symbol	4921511E07Rik
TCONS_00000372	ENSMUST00000038382	Jph1	TCONS_00000372	XLOC_000130	Jph1	1:16898184-17097889	RF	FA	OK	0.628448	0.499246	-0.332042	-0.277135	0.56795	0.998065	no	ENSMUSG00000042686	ENSMUST00000038382	ENSMUSP00000039072	junctophilin 1 [Source:MGI Symbol;Acc:MGI:1891495]	1	16964560	17097889	-1	A3	16994938	17097889	17097889	4809	tsl1	GENCODE basic	4	5	KNOWN	KNOWN	ensembl_havana	ensembl_havana	protein_coding	protein_coding	40.29	2	MGI transcript name	Jph1-001	MGI Symbol	Jph1
TCONS_00000373	ENSMUST00000038382	Jph1	TCONS_00000373	XLOC_000131	Jph1	1:16898184-17097889	RF	FA	OK	0.524661	0.422506	-0.312412	-0.207065	0.6825	0.998065	no	ENSMUSG00000042686	ENSMUST00000038382	ENSMUSP00000039072	junctophilin 1 [Source:MGI Symbol;Acc:MGI:1891495]	1	16964560	17097889	-1	A3	16994938	17097889	17097889	4809	tsl1	GENCODE basic	4	5	KNOWN	KNOWN	ensembl_havana	ensembl_havana	protein_coding	protein_coding	40.29	2	MGI transcript name	Jph1-001	MGI Symbol	Jph1
TCONS_00000374	ENSMUST00000038382	Jph1	TCONS_00000374	XLOC_000132	Jph1	1:16898184-17097889	RF	FA	OK	0.365441	0.184252	-0.987959	-0.491317	0.4101	0.998065	no	ENSMUSG00000042686	ENSMUST00000038382	ENSMUSP00000039072	junctophilin 1 [Source:MGI Symbol;Acc:MGI:1891495]	1	16964560	17097889	-1	A3	16994938	17097889	17097889	4809	tsl1	GENCODE basic	4	5	KNOWN	KNOWN	ensembl_havana	ensembl_havana	protein_coding	protein_coding	40.29	2	MGI transcript name	Jph1-001	MGI Symbol	Jph1
TCONS_00000375	ENSMUST00000038382	Jph1	TCONS_00000375	XLOC_000133	Jph1	1:16898184-17097889	RF	FA	OK	0.180678	0.377133	1.06166	0.415587	0.63565	0.998065	no	ENSMUSG00000042686	ENSMUST00000038382	ENSMUSP00000039072	junctophilin 1 [Source:MGI Symbol;Acc:MGI:1891495]	1	16964560	17097889	-1	A3	16994938	17097889	17097889	4809	tsl1	GENCODE basic	4	5	KNOWN	KNOWN	ensembl_havana	ensembl_havana	protein_coding	protein_coding	40.29	2	MGI transcript name	Jph1-001	MGI Symbol	Jph1
TCONS_00000376	ENSMUST00000038382	Jph1	TCONS_00000376	XLOC_000134	Jph1	1:16898184-17097889	RF	FA	NOTEST	0.32866	0.255013	-0.366023	0	1	1	no	ENSMUSG00000042686	ENSMUST00000038382	ENSMUSP00000039072	junctophilin 1 [Source:MGI Symbol;Acc:MGI:1891495]	1	16964560	17097889	-1	A3	16994938	17097889	17097889	4809	tsl1	GENCODE basic	4	5	KNOWN	KNOWN	ensembl_havana	ensembl_havana	protein_coding	protein_coding	40.29	2	MGI transcript name	Jph1-001	MGI Symbol	Jph1
TCONS_00000377	ENSMUST00000038382	Jph1	TCONS_00000377	XLOC_000135	Jph1	1:16898184-17097889	RF	FA	NOTEST	0.228307	0.299942	0.393709	0	1	1	no	ENSMUSG00000042686	ENSMUST00000038382	ENSMUSP00000039072	junctophilin 1 [Source:MGI Symbol;Acc:MGI:1891495]	1	16964560	17097889	-1	A3	16994938	17097889	17097889	4809	tsl1	GENCODE basic	4	5	KNOWN	KNOWN	ensembl_havana	ensembl_havana	protein_coding	protein_coding	40.29	2	MGI transcript name	Jph1-001	MGI Symbol	Jph1
TCONS_00000378	ENSMUST00000038382	Jph1	TCONS_00000378	XLOC_000136	Jph1	1:16898184-17097889	RF	FA	NOTEST	0.307466	0.306383	-0.00509013	0	1	1	no	ENSMUSG00000042686	ENSMUST00000038382	ENSMUSP00000039072	junctophilin 1 [Source:MGI Symbol;Acc:MGI:1891495]	1	16964560	17097889	-1	A3	16994938	17097889	17097889	4809	tsl1	GENCODE basic	4	5	KNOWN	KNOWN	ensembl_havana	ensembl_havana	protein_coding	protein_coding	40.29	2	MGI transcript name	Jph1-001	MGI Symbol	Jph1
TCONS_00000379	ENSMUST00000038382	Jph1	TCONS_00000379	XLOC_000137	Jph1	1:16898184-17097889	RF	FA	OK	0.257938	0.655061	1.3446	0.596668	0.4356	0.998065	no	ENSMUSG00000042686	ENSMUST00000038382	ENSMUSP00000039072	junctophilin 1 [Source:MGI Symbol;Acc:MGI:1891495]	1	16964560	17097889	-1	A3	16994938	17097889	17097889	4809	tsl1	GENCODE basic	4	5	KNOWN	KNOWN	ensembl_havana	ensembl_havana	protein_coding	protein_coding	40.29	2	MGI transcript name	Jph1-001	MGI Symbol	Jph1
TCONS_00000380	ENSMUST00000038382	Jph1	TCONS_00000380	XLOC_000138	Jph1	1:16898184-17097889	RF	FA	OK	0.376859	0.434936	0.206778	0.178378	0.72035	0.998065	no	ENSMUSG00000042686	ENSMUST00000038382	ENSMUSP00000039072	junctophilin 1 [Source:MGI Symbol;Acc:MGI:1891495]	1	16964560	17097889	-1	A3	16994938	17097889	17097889	4809	tsl1	GENCODE basic	4	5	KNOWN	KNOWN	ensembl_havana	ensembl_havana	protein_coding	protein_coding	40.29	2	MGI transcript name	Jph1-001	MGI Symbol	Jph1
TCONS_00000381	ENSMUST00000188872	Gm28783	TCONS_00000381	XLOC_000139	Gm28783	1:17124746-17128956	RF	FA	NOTEST	0	0	0	0	1	1	no	ENSMUSG00000100110	ENSMUST00000188872		predicted gene 28783 [Source:MGI Symbol;Acc:MGI:5579489]	1	17124747	17128956	1	A3	17124747	17128956	17124747	359	tsl5	GENCODE basic	1	1	KNOWN	KNOWN	havana	havana	lincRNA	lincRNA	40.33	1	MGI transcript name	Gm28783-001	MGI Symbol	Gm28783
TCONS_00000382	ENSMUST00000150457	Gdap1	TCONS_00000382	XLOC_000140	Gdap1	1:17145361-17164271	RF	FA	NOTEST	0	0	0	0	1	1	no	ENSMUSG00000025777	ENSMUST00000150457		ganglioside-induced differentiation-associated-protein 1 [Source:MGI Symbol;Acc:MGI:1338002]	1	17145362	17164271	1	A3	17145404	17158744	17145404	2162	tsl1		1	8	KNOWN	KNOWN	havana	ensembl_havana	retained_intron	protein_coding	39.6	4	MGI transcript name	Gdap1-002	MGI Symbol	Gdap1
TCONS_00000388	ENSMUST00000187817	Gm28784	TCONS_00000388	XLOC_000141	Gm28784	1:17168402-17173103	RF	FA	NOTEST	0	0	0	0	1	1	no	ENSMUSG00000099899	ENSMUST00000187817		predicted gene 28784 [Source:MGI Symbol;Acc:MGI:5579490]	1	17168403	17173103	1	A3	17168403	17173103	17168403	1011	tsl1	GENCODE basic	1	1	KNOWN	KNOWN	havana	havana	lincRNA	lincRNA	38.25	1	MGI transcript name	Gm28784-001	MGI Symbol	Gm28784
TCONS_00000389	ENSMUST00000188959	Gm5251	TCONS_00000389	XLOC_000142	Gm5251	1:17394957-17395429	RF	FA	NOTEST	0	0	0	0	1	1	no	ENSMUSG00000100398	ENSMUST00000188959		predicted gene 5251 [Source:MGI Symbol;Acc:MGI:3647666]	1	17394958	17395429	1	A3	17394958	17395429	17394958	472	tslNA	GENCODE basic	1	1	KNOWN	KNOWN	havana	havana	processed_pseudogene	processed_pseudogene	44.7	1	MGI transcript name	Gm5251-001	MGI Symbol	Gm5251
TCONS_00000390	ENSMUST00000186192	Rbm6-ps1	TCONS_00000390	XLOC_000143	Rbm6-ps1	1:17397411-17400281	RF	FA	OK	0.409283	0.181592	-1.1724	-0.766098	0.1133	0.785048	no	ENSMUSG00000101589	ENSMUST00000186192		RNA binding motif protein 6, pseudogene 1 [Source:MGI Symbol;Acc:MGI:1889580]	1	17397412	17400281	-1	A3	17397412	17400281	17400281	2870	tslNA	GENCODE basic	1	1	KNOWN	KNOWN	havana	havana	processed_pseudogene	processed_pseudogene	44.29	1	MGI transcript name	Rbm6-ps1-001	MGI Symbol	Rbm6-ps1
TCONS_00000391	ENSMUST00000158909	Gm25166	TCONS_00000391	XLOC_000144	Gm25166	1:17520000-17520111	RF	FA	NOTEST	0	0	0	0	1	1	no	ENSMUSG00000089534	ENSMUST00000158909		predicted gene, 25166 [Source:MGI Symbol;Acc:MGI:5454943]	1	17520001	17520111	1	A3	17520001	17520111	17520001	111	tslNA	GENCODE basic	1	1	KNOWN	KNOWN	ensembl	ensembl	snoRNA	snoRNA	42.34	1	MGI transcript name	Gm25166-201	MGI Symbol	Gm25166
TCONS_00000392	ENSMUST00000088476	Pi15	TCONS_00000392	XLOC_000145	Pi15	1:17601900-17641081	RF	FA	NOTEST	0.00608304	0.00924452	0.603807	0	1	1	no	ENSMUSG00000067780	ENSMUST00000088476	ENSMUSP00000085826	peptidase inhibitor 15 [Source:MGI Symbol;Acc:MGI:1934659]	1	17601901	17630939	1	A3	17601901	17630939	17601901	6923	tsl1	GENCODE basic	3	3	KNOWN	KNOWN	ensembl_havana	ensembl_havana	protein_coding	protein_coding	36.48	1	MGI transcript name	Pi15-001	MGI Symbol	Pi15
TCONS_00000393	ENSMUST00000159958	Crispld1	TCONS_00000393	XLOC_000146	Crispld1	1:17676026-17805417	RF	FA	NOTEST	0	0	0	0	1	1	no	ENSMUSG00000025776	ENSMUST00000159958	ENSMUSP00000124095	cysteine-rich secretory protein LCCL domain containing 1 [Source:MGI Symbol;Acc:MGI:1934666]	1	17727045	17766344	1	A3	17727045	17765575	17727045	3117	tsl1	GENCODE basic	7	13	KNOWN	KNOWN	havana	ensembl_havana	protein_coding	protein_coding	37.32	3	MGI transcript name	Crispld1-002	MGI Symbol	Crispld1
TCONS_00000398	ENSMUST00000190885	Gm7690	TCONS_00000398	XLOC_000147	Gm7690	1:17947040-17948439	RF	FA	NOTEST	0	0	0	0	1	1	no	ENSMUSG00000100554	ENSMUST00000190885		predicted gene 7690 [Source:MGI Symbol;Acc:MGI:3648169]	1	17947041	17948439	1	A3	17947041	17948439	17947041	1399	tslNA	GENCODE basic	1	1	KNOWN	KNOWN	havana	havana	processed_pseudogene	processed_pseudogene	42.53	1	MGI transcript name	Gm7690-001	MGI Symbol	Gm7690
TCONS_00000399	ENSMUST00000185706	Gm17969	TCONS_00000399	XLOC_000148	Gm17969	1:17993009-18059056	RF	FA	NOTEST	0	0	0	0	1	1	no	ENSMUSG00000099591	ENSMUST00000185706		predicted gene, 17969 [Source:MGI Symbol;Acc:MGI:5010154]	1	17993813	17997483	1	A3	17993813	17997483	17993813	2557	tslNA	GENCODE basic	1	1	KNOWN	KNOWN	havana	havana	processed_pseudogene	processed_pseudogene	39.85	1	MGI transcript name	Gm17969-001	MGI Symbol	Gm17969
TCONS_00000400	ENSMUST00000187966	Gm29006	TCONS_00000400	XLOC_000149	Gm29006	1:18307983-18313686	RF	FA	NOTEST	0	0	0	0	1	1	no	ENSMUSG00000101738	ENSMUST00000187966		predicted gene 29006 [Source:MGI Symbol;Acc:MGI:5579712]	1	18307984	18313686	1	A3	18307984	18313686	18307984	200	tsl5 (assigned to previous version 1)	GENCODE basic	2	2	KNOWN	KNOWN	havana	havana	unitary_pseudogene	unitary_pseudogene	34.53	1	MGI transcript name	Gm29006-001	MGI Symbol	Gm29006
TCONS_00000401	ENSMUST00000189030	Gm5252	TCONS_00000401	XLOC_000150	Gm5252	1:18708427-18709336	RF	FA	NOTEST	0	0	0	0	1	1	no	ENSMUSG00000101306	ENSMUST00000189030		predicted gene 5252 [Source:MGI Symbol;Acc:MGI:3647664]	1	18708428	18709336	1	A3	18708428	18709336	18708428	909	tslNA	GENCODE basic	1	1	KNOWN	KNOWN	havana	havana	processed_pseudogene	processed_pseudogene	46.2	1	MGI transcript name	Gm5252-001	MGI Symbol	Gm5252
TCONS_00000402	ENSMUST00000185386	Gm28343	TCONS_00000402	XLOC_000151	Gm28343	1:19037265-19037377	RF	FA	NOTEST	0	0	0	0	1	1	no	ENSMUSG00000101644	ENSMUST00000185386		predicted gene 28343 [Source:MGI Symbol;Acc:MGI:5579049]	1	19037266	19037377	1	A3	19037266	19037377	19037266	112	tslNA	GENCODE basic	1	1	KNOWN	KNOWN	havana	havana	processed_pseudogene	processed_pseudogene	39.29	1	MGI transcript name	Gm28343-001	MGI Symbol	Gm28343
TCONS_00000403	ENSMUST00000185704	Gm28344	TCONS_00000403	XLOC_000152	Gm28344	1:19062856-19063135	RF	FA	NOTEST	0	0	0	0	1	1	no	ENSMUSG00000099433	ENSMUST00000185704		predicted gene 28344 [Source:MGI Symbol;Acc:MGI:5579050]	1	19062857	19063135	1	A3	19062857	19063135	19062857	279	tslNA	GENCODE basic	1	1	KNOWN	KNOWN	havana	havana	processed_pseudogene	processed_pseudogene	44.44	1	MGI transcript name	Gm28344-001	MGI Symbol	Gm28344
TCONS_00000404	ENSMUST00000037294	Tfap2d	TCONS_00000404	XLOC_000153	Tfap2d	1:19063299-19166346	RF	FA	NOTEST	0	0	0	0	1	1	no	ENSMUSG00000042596	ENSMUST00000037294	ENSMUSP00000037699	transcription factor AP-2, delta [Source:MGI Symbol;Acc:MGI:2153466]	1	19103022	19166346	1	A3	19103022	19166346	19103022	1761	tsl1	GENCODE basic	7	7	KNOWN	KNOWN	ensembl_havana	ensembl_havana	protein_coding	protein_coding	39.67	2	MGI transcript name	Tfap2d-001	MGI Symbol	Tfap2d
TCONS_00000407	ENSMUST00000027059	Tfap2b	TCONS_00000407	XLOC_000154	Tfap2b	1:19208913-19238576	RF	FA	NOTEST	0	0	0	0	1	1	no	ENSMUSG00000025927	ENSMUST00000027059	ENSMUSP00000027059	transcription factor AP-2 beta [Source:MGI Symbol;Acc:MGI:104672]	1	19208914	19238576	1	A3	19208914	19238576	19208914	5863	tsl1	GENCODE basic	10	13	KNOWN	KNOWN	ensembl_havana	ensembl_havana	protein_coding	protein_coding	43.89	5	MGI transcript name	Tfap2b-001	MGI Symbol	Tfap2b
TCONS_00000413	ENSMUST00000189218	Gm28340	TCONS_00000413	XLOC_000155	Gm28340	1:19242724-19243769	RF	FA	NOTEST	0	0	0	0	1	1	no	ENSMUSG00000100538	ENSMUST00000189218		predicted gene 28340 [Source:MGI Symbol;Acc:MGI:5579046]	1	19242725	19243769	1	A3	19242725	19243769	19242725	202	tsl3	GENCODE basic	1	1	KNOWN	KNOWN	havana	havana	lincRNA	lincRNA	38.66	1	MGI transcript name	Gm28340-001	MGI Symbol	Gm28340
TCONS_00000414	ENSMUST00000188428	Gm4849	TCONS_00000414	XLOC_000156	Gm4849	1:19330938-19333184	RF	FA	NOTEST	0	0	0	0	1	1	no	ENSMUSG00000100204	ENSMUST00000188428		predicted gene 4849 [Source:MGI Symbol;Acc:MGI:3645366]	1	19330939	19333184	1	A3	19330939	19333184	19330939	2246	tslNA	GENCODE basic	1	1	KNOWN	KNOWN	havana	havana	processed_pseudogene	processed_pseudogene	47.73	1	MGI transcript name	Gm4849-001	MGI Symbol	Gm4849
TCONS_00000415	ENSMUST00000193790	Gm38382	TCONS_00000415	XLOC_000157	Gm38382	1:19614268-19616767	RF	FA	NOTEST	0	0	0	0	1	1	no	ENSMUSG00000102597	ENSMUST00000193790		predicted gene, 38382 [Source:MGI Symbol;Acc:MGI:5611610]	1	19614269	19616767	1	A3	19614269	19616767	19614269	2499	tslNA	GENCODE basic	1	1	KNOWN	KNOWN	havana	havana	TEC	TEC	36.77	1	MGI transcript name	Gm38382-001	MGI Symbol	Gm38382
TCONS_00000416	ENSMUST00000161509	4930486I03Rik	TCONS_00000416	XLOC_000158	4930486I03Rik	1:20057778-20618064	RF	FA	NOTEST	0.126654	0.280608	1.14766	0	1	1	no	ENSMUSG00000089914	ENSMUST00000161509		RIKEN cDNA 4930486I03 gene [Source:MGI Symbol;Acc:MGI:1922278]	1	20356452	20392300	1	A4	20356452	20392300	20356452	788	tsl1	GENCODE basic	2	2	KNOWN	KNOWN	havana	havana	antisense	antisense	38.82	1	MGI transcript name	4930486I03Rik-001	MGI Symbol	4930486I03Rik
TCONS_00000417	ENSMUST00000088448	Pkhd1	TCONS_00000417	XLOC_000159	Pkhd1	1:20057778-20618064	RF	FA	OK	0.387292	0.195289	-0.987806	-0.33717	0.6814	0.998065	no	ENSMUSG00000043760	ENSMUST00000088448	ENSMUSP00000085794	polycystic kidney and hepatic disease 1 [Source:MGI Symbol;Acc:MGI:2155808]	1	20057779	20618064	-1	A4	20057779	20618064	20618064	12935	tsl1	GENCODE basic	11	16	KNOWN	KNOWN	ensembl_havana	ensembl_havana	protein_coding	protein_coding	39.68	4	MGI transcript name	Pkhd1-001	MGI Symbol	Pkhd1
TCONS_00000418	ENSMUST00000088448	Pkhd1	TCONS_00000418	XLOC_000160	Pkhd1	1:20057778-20618064	RF	FA	NOTEST	0.299281	0.202461	-0.563857	0	1	1	no	ENSMUSG00000043760	ENSMUST00000088448	ENSMUSP00000085794	polycystic kidney and hepatic disease 1 [Source:MGI Symbol;Acc:MGI:2155808]	1	20057779	20618064	-1	A4	20057779	20618064	20618064	12935	tsl1	GENCODE basic	11	16	KNOWN	KNOWN	ensembl_havana	ensembl_havana	protein_coding	protein_coding	39.68	4	MGI transcript name	Pkhd1-001	MGI Symbol	Pkhd1
TCONS_00000419	ENSMUST00000088448	Pkhd1	TCONS_00000419	XLOC_000161	Pkhd1	1:20057778-20618064	RF	FA	OK	0.401116	0.283715	-0.499576	-0.205428	0.7707	0.998065	no	ENSMUSG00000043760	ENSMUST00000088448	ENSMUSP00000085794	polycystic kidney and hepatic disease 1 [Source:MGI Symbol;Acc:MGI:2155808]	1	20057779	20618064	-1	A4	20057779	20618064	20618064	12935	tsl1	GENCODE basic	11	16	KNOWN	KNOWN	ensembl_havana	ensembl_havana	protein_coding	protein_coding	39.68	4	MGI transcript name	Pkhd1-001	MGI Symbol	Pkhd1
TCONS_00000420	ENSMUST00000088448	Pkhd1	TCONS_00000420	XLOC_000162	Pkhd1	1:20057778-20618064	RF	FA	OK	2.07519	1.8785	-0.143659	-0.259969	0.60175	0.998065	no	ENSMUSG00000043760	ENSMUST00000088448	ENSMUSP00000085794	polycystic kidney and hepatic disease 1 [Source:MGI Symbol;Acc:MGI:2155808]	1	20057779	20618064	-1	A4	20057779	20618064	20618064	12935	tsl1	GENCODE basic	11	16	KNOWN	KNOWN	ensembl_havana	ensembl_havana	protein_coding	protein_coding	39.68	4	MGI transcript name	Pkhd1-001	MGI Symbol	Pkhd1
TCONS_00000421	ENSMUST00000083625	Mir206	TCONS_00000421	XLOC_000163	Mir206	1:20679009-20684298	RF	FA	NOTEST	0	0	0	0	1	1	no	ENSMUSG00000065559	ENSMUST00000083625		microRNA 206 [Source:MGI Symbol;Acc:MGI:2676881]	1	20679010	20679082	1	A4	20679010	20679082	20679010	73	tslNA	GENCODE basic	1	1	KNOWN	KNOWN	mirbase	mirbase	miRNA	miRNA	42.47	1	MGI transcript name	Mir206-201	MGI Symbol	Mir206
TCONS_00000423	ENSMUST00000027061	Il17a	TCONS_00000423	XLOC_000164	Il17a	1:20730904-20734496	RF	FA	NOTEST	0	0	0	0	1	1	no	ENSMUSG00000025929	ENSMUST00000027061	ENSMUSP00000027061	interleukin 17A [Source:MGI Symbol;Acc:MGI:107364]	1	20730905	20734496	1	A4	20730905	20734496	20730905	1171	tsl1	GENCODE basic	4	4	KNOWN	KNOWN	ensembl_havana	ensembl_havana	protein_coding	protein_coding	39.45	1	MGI transcript name	Il17a-001	MGI Symbol	Il17a
TCONS_00000424	ENSMUST00000188112	Mcm3	TCONS_00000424	XLOC_000165	Mcm3	1:20802835-20820312	RF	FA	OK	0.499478	0.334517	-0.578339	-0.44757	0.38105	0.998065	no	ENSMUSG00000041859	ENSMUST00000188112		minichromosome maintenance complex component 3 [Source:MGI Symbol;Acc:MGI:101845]	1	20802968	20820312	-1	A4	20803006	20803721	20803721	716	tslNA		1	10	KNOWN	KNOWN	havana	ensembl_havana	retained_intron	protein_coding	46.82	5	MGI transcript name	Mcm3-005	MGI Symbol	Mcm3
TCONS_00000425	ENSMUST00000053266	Mcm3	TCONS_00000425	XLOC_000166	Mcm3	1:20802835-20820312	RF	FA	NOTEST	0.144769	0.200514	0.469954	0	1	1	no	ENSMUSG00000041859	ENSMUST00000053266	ENSMUSP00000059192	minichromosome maintenance complex component 3 [Source:MGI Symbol;Acc:MGI:101845]	1	20802968	20820312	-1	A4	20802968	20820312	20820312	3031	tsl1	GENCODE basic	10	10	KNOWN	KNOWN	ensembl_havana	ensembl_havana	protein_coding	protein_coding	46.82	5	MGI transcript name	Mcm3-001	MGI Symbol	Mcm3
TCONS_00000426	ENSMUST00000053266	Mcm3	TCONS_00000426	XLOC_000167	Mcm3	1:20802835-20820312	RF	FA	NOTEST	0.120032	0.105513	-0.186001	0	1	1	no	ENSMUSG00000041859	ENSMUST00000053266	ENSMUSP00000059192	minichromosome maintenance complex component 3 [Source:MGI Symbol;Acc:MGI:101845]	1	20802968	20820312	-1	A4	20802968	20820312	20820312	3031	tsl1	GENCODE basic	10	10	KNOWN	KNOWN	ensembl_havana	ensembl_havana	protein_coding	protein_coding	46.82	5	MGI transcript name	Mcm3-001	MGI Symbol	Mcm3
TCONS_00000427	ENSMUST00000186367	Gm20587	TCONS_00000427	XLOC_000168	Gm20587	1:20821330-20822516	RF	FA	NOTEST	0	0	0	0	1	1	no	ENSMUSG00000099714	ENSMUST00000186367		predicted gene, 20587 [Source:MGI Symbol;Acc:MGI:5295693]	1	20821331	20822516	1	A4	20821331	20822516	20821331	1186	tslNA	GENCODE basic	1	1	KNOWN	KNOWN	havana	havana	processed_pseudogene	processed_pseudogene	48.9	1	MGI transcript name	Gm20587-001	MGI Symbol	Gm20587
TCONS_00000428	ENSMUST00000185290	Gm28065	TCONS_00000428	XLOC_000169	Gm28065	1:20836660-20839689	RF	FA	NOTEST	0	0	0	0	1	1	no	ENSMUSG00000102121	ENSMUST00000185290		predicted gene 28065 [Source:MGI Symbol;Acc:MGI:5578771]	1	20836661	20839689	1	A4	20836661	20839689	20836661	833	tsl3	GENCODE basic	1	1	KNOWN	KNOWN	havana	havana	lincRNA	lincRNA	41.9	1	MGI transcript name	Gm28065-001	MGI Symbol	Gm28065
TCONS_00000429	ENSMUST00000189400	Paqr8	TCONS_00000429	XLOC_000170	Paqr8	1:20890605-20939650	RF	FA	NOTEST	4.37145e-07	5.01784e-07	0.198956	0	1	1	no	ENSMUSG00000025931	ENSMUST00000189400	ENSMUSP00000141054	progestin and adipoQ receptor family member VIII [Source:MGI Symbol;Acc:MGI:1921479]	1	20890606	20939650	1	A4	20890606	20939650	20890606	5330	tsl1	GENCODE basic	6	15	KNOWN	KNOWN	ensembl_havana	ensembl_havana	protein_coding	protein_coding	44.42	4	MGI transcript name	Paqr8-001	MGI Symbol	Paqr8
TCONS_00000434	ENSMUST00000185639	Gm28064	TCONS_00000434	XLOC_000171	Gm28064	1:20945710-20946914	RF	FA	NOTEST	0	0	0	0	1	1	no	ENSMUSG00000100929	ENSMUST00000185639		predicted gene 28064 [Source:MGI Symbol;Acc:MGI:5578770]	1	20945711	20946914	1	A4	20945711	20946914	20945711	858	tslNA	GENCODE basic	1	1	KNOWN	KNOWN	havana	havana	processed_pseudogene	processed_pseudogene	38.37	1	MGI transcript name	Gm28064-001	MGI Symbol	Gm28064
TCONS_00000435	ENSMUST00000160782	Efhc1	TCONS_00000435	XLOC_000172	Efhc1	1:20951625-20990841	RF	FA	NOTEST	0	0	0	0	1	1	no	ENSMUSG00000041809	ENSMUST00000160782		EF-hand domain (C-terminal) containing 1 [Source:MGI Symbol;Acc:MGI:1919127]	1	20951626	20990841	1	A4	20951626	20955527	20951626	357	tsl3		1	5	KNOWN	KNOWN	havana	ensembl_havana	processed_transcript	protein_coding	42.17	2	MGI transcript name	Efhc1-002	MGI Symbol	Efhc1
TCONS_00000438	-	-	TCONS_00000438	XLOC_000173	-	1:20995129-20995790	RF	FA	OK	0.0551187	0.437386	2.98829	1.2044	0.0895	0.713115	no
TCONS_00000439	ENSMUST00000037998	Tram2	TCONS_00000439	XLOC_000174	Tram2	1:20996114-21079238	RF	FA	OK	1.95152	2.73819	0.488624	1.02045	0.04205	0.499162	no	ENSMUSG00000041779	ENSMUST00000037998	ENSMUSP00000047992	translocating chain-associating membrane protein 2 [Source:MGI Symbol;Acc:MGI:1924817]	1	20996299	21079229	-1	A4	20996299	21079229	21079229	6492	tsl1	GENCODE basic	5	5	KNOWN	KNOWN	ensembl_havana	ensembl_havana	protein_coding	protein_coding	46.88	2	MGI transcript name	Tram2-001	MGI Symbol	Tram2
TCONS_00000440	ENSMUST00000037998	Tram2	TCONS_00000440	XLOC_000175	Tram2	1:20996114-21079238	RF	FA	OK	0.388631	0.654594	0.752198	0.98322	0.0544	0.57122	no	ENSMUSG00000041779	ENSMUST00000037998	ENSMUSP00000047992	translocating chain-associating membrane protein 2 [Source:MGI Symbol;Acc:MGI:1924817]	1	20996299	21079229	-1	A4	20996299	21079229	21079229	6492	tsl1	GENCODE basic	5	5	KNOWN	KNOWN	ensembl_havana	ensembl_havana	protein_coding	protein_coding	46.88	2	MGI transcript name	Tram2-001	MGI Symbol	Tram2
TCONS_00000441	ENSMUST00000037998	Tram2	TCONS_00000441	XLOC_000176	Tram2	1:20996114-21079238	RF	FA	OK	0.362896	0.52696	0.538138	0.78327	0.1159	0.79269	no	ENSMUSG00000041779	ENSMUST00000037998	ENSMUSP00000047992	translocating chain-associating membrane protein 2 [Source:MGI Symbol;Acc:MGI:1924817]	1	20996299	21079229	-1	A4	20996299	21079229	21079229	6492	tsl1	GENCODE basic	5	5	KNOWN	KNOWN	ensembl_havana	ensembl_havana	protein_coding	protein_coding	46.88	2	MGI transcript name	Tram2-001	MGI Symbol	Tram2
TCONS_00000442	ENSMUST00000037998	Tram2	TCONS_00000442	XLOC_000177	Tram2	1:20996114-21079238	RF	FA	OK	0.503022	0.822377	0.709179	1.60324	0.0017	0.0533583	no	ENSMUSG00000041779	ENSMUST00000037998	ENSMUSP00000047992	translocating chain-associating membrane protein 2 [Source:MGI Symbol;Acc:MGI:1924817]	1	20996299	21079229	-1	A4	20996299	21079229	21079229	6492	tsl1	GENCODE basic	5	5	KNOWN	KNOWN	ensembl_havana	ensembl_havana	protein_coding	protein_coding	46.88	2	MGI transcript name	Tram2-001	MGI Symbol	Tram2
TCONS_00000443	ENSMUST00000186612	Gm28287	TCONS_00000443	XLOC_000178	Gm28287	1:21080113-21081748	RF	FA	NOTEST	0	0	0	0	1	1	no	ENSMUSG00000099971	ENSMUST00000186612		predicted gene 28287 [Source:MGI Symbol;Acc:MGI:5578993]	1	21080114	21081748	1	A4	21080114	21081748	21080114	546	tsl5	GENCODE basic	1	1	KNOWN	KNOWN	havana	havana	antisense	antisense	42.69	1	MGI transcript name	Gm28287-001	MGI Symbol	Gm28287
TCONS_00000444	ENSMUST00000189119	Gm2693	TCONS_00000444	XLOC_000179	Gm2693	1:21178987-21271593	RF	FA	NOTEST	0	0.0193481	inf	0	1	1	no	ENSMUSG00000100819	ENSMUST00000189119		predicted gene 2693 [Source:MGI Symbol;Acc:MGI:3780862]	1	21178988	21187427	1	A4	21178988	21187427	21178988	571	tslNA	GENCODE basic	1	1	KNOWN	KNOWN	havana	havana	unprocessed_pseudogene	unprocessed_pseudogene	42.86	1	MGI transcript name	Gm2693-001	MGI Symbol	Gm2693
TCONS_00000445	ENSMUST00000027065	Tmem14a	TCONS_00000445	XLOC_000180	Tmem14a	1:21178987-21271593	RF	FA	OK	1.50998	0.337708	-2.16068	-0.14782	0.09015	0.714709	no	ENSMUSG00000025933	ENSMUST00000027065	ENSMUSP00000027065	transmembrane protein 14A [Source:MGI Symbol;Acc:MGI:1922962]	1	21218575	21230167	1	A4	21218575	21230167	21218575	1168	tsl1	GENCODE basic	11	15	KNOWN	KNOWN	ensembl_havana	ensembl_havana	protein_coding	protein_coding	44.65	2	MGI transcript name	Tmem14a-001	MGI Symbol	Tmem14a
TCONS_00000448	ENSMUST00000191648	Gm38224	TCONS_00000448	XLOC_000181	Gm38224	1:21178987-21271593	RF	FA	NOTEST	0	0	0	0	1	1	no	ENSMUSG00000102633	ENSMUST00000191648		predicted gene, 38224 [Source:MGI Symbol;Acc:MGI:5611452]	1	21234722	21236821	1	A4	21234722	21236821	21234722	2100	tslNA	GENCODE basic	1	1	KNOWN	KNOWN	havana	havana	TEC	TEC	39.29	1	MGI transcript name	Gm38224-001	MGI Symbol	Gm38224
TCONS_00000449	ENSMUST00000121676	Gsta3	TCONS_00000449	XLOC_000182	Gsta3	1:21178987-21271593	RF	FA	OK	0.578094	0.180518	-1.67916	-0.0939562	0.3104	0.998065	no	ENSMUSG00000025934	ENSMUST00000121676	ENSMUSP00000113262	glutathione S-transferase, alpha 3 [Source:MGI Symbol;Acc:MGI:95856]	1	21240589	21265661	1	A4	21240607	21265021	21240607	894	tsl5	GENCODE basic	7	15	KNOWN	KNOWN	havana	ensembl_havana	protein_coding	protein_coding	42.76	4	MGI transcript name	Gsta3-002	MGI Symbol	Gsta3
TCONS_00000455	ENSMUST00000178379	Gm7094	TCONS_00000455	XLOC_000183	Gm7094	1:21272402-21272906	RF	FA	NOTEST	0	0	0	0	1	1	no	ENSMUSG00000096375	ENSMUST00000178379		predicted pseudogene 7094 [Source:MGI Symbol;Acc:MGI:3648114]	1	21272403	21272906	1	A4	21272403	21272906	21272403	366	tslNA	GENCODE basic	2	2	KNOWN	KNOWN	havana	havana	unprocessed_pseudogene	unprocessed_pseudogene	39.48	1	MGI transcript name	Gm7094-001	MGI Symbol	Gm7094
TCONS_00000456	-	-	TCONS_00000456	XLOC_000184	-	1:21277455-21278932	RF	FA	NOTEST	0.0911126	0.0822974	-0.146803	0	1	1	no
TCONS_00000457	ENSMUST00000082032	Gm4956	TCONS_00000457	XLOC_000185	Gm4956	1:21284327-21300185	RF	FA	OK	2.49689	1.04232	-1.26034	-4.07698	5e-05	0.00273075	yes	ENSMUSG00000025936	ENSMUST00000082032		predicted gene 4956 [Source:MGI Symbol;Acc:MGI:3647976]	1	21285246	21298312	-1	A4	21285246	21298312	21298312	1148	tsl1	GENCODE basic	12	15	KNOWN	KNOWN	havana	ensembl_havana	processed_transcript	transcribed_unprocessed_pseudogene	41.3	3	MGI transcript name	Gm4956-002	MGI Symbol	Gm4956
TCONS_00000458	-	-	TCONS_00000458	XLOC_000186	-	1:21323039-21324698	RF	FA	OK	0.786607	0.330156	-1.2525	-1.15058	0.0464	0.525376	no
TCONS_00000459	ENSMUST00000088407	Khdc1a	TCONS_00000459	XLOC_000187	Khdc1a	1:21349640-21352200	RF	FA	NOTEST	0	0	0	0	1	1	no	ENSMUSG00000067750	ENSMUST00000088407	ENSMUSP00000085749	KH domain containing 1A [Source:MGI Symbol;Acc:MGI:2676610]	1	21349641	21352200	1	A4	21349641	21352200	21349641	1987	tsl1	GENCODE basic	3	3	KNOWN	KNOWN	ensembl_havana	ensembl_havana	protein_coding	protein_coding	43.63	1	MGI transcript name	Khdc1a-001	MGI Symbol	Khdc1a
TCONS_00000460	ENSMUST00000148174	Gm16329	TCONS_00000460	XLOC_000188	Gm16329	1:21354004-21355116	RF	FA	NOTEST	0	0	0	0	1	1	no	ENSMUSG00000086194	ENSMUST00000148174		predicted gene 16329 [Source:MGI Symbol;Acc:MGI:3840126]	1	21354005	21355116	1	A4	21354005	21355116	21354005	371	tslNA	GENCODE basic	1	1	KNOWN	KNOWN	havana	havana	unprocessed_pseudogene	unprocessed_pseudogene	47.57	1	MGI transcript name	Gm16329-001	MGI Symbol	Gm16329
TCONS_00000461	ENSMUST00000137146	Gm16327	TCONS_00000461	XLOC_000189	Gm16327	1:21364802-21365030	RF	FA	NOTEST	0	0	0	0	1	1	no	ENSMUSG00000094436	ENSMUST00000137146		predicted gene 16327 [Source:MGI Symbol;Acc:MGI:3840125]	1	21364803	21365030	1	A4	21364803	21365030	21364803	228	tslNA	GENCODE basic	1	1	KNOWN	KNOWN	havana	havana	processed_pseudogene	processed_pseudogene	42.11	1	MGI transcript name	Gm16327-001	MGI Symbol	Gm16327
TCONS_00000462	ENSMUST00000070223	Khdc1c	TCONS_00000462	XLOC_000190	Khdc1c	1:21368330-21370845	RF	FA	NOTEST	0.00454444	0	-inf	0	1	1	no	ENSMUSG00000041722	ENSMUST00000070223	ENSMUSP00000068792	KH domain containing 1C [Source:MGI Symbol;Acc:MGI:3583007]	1	21368331	21370845	1	A4	21368331	21370845	21368331	1946	tsl1	GENCODE basic	5	7	KNOWN	KNOWN	ensembl_havana	ensembl_havana	protein_coding	protein_coding	43.54	1	MGI transcript name	Khdc1c-001	MGI Symbol	Khdc1c
TCONS_00000463	ENSMUST00000142979	Gm2709	TCONS_00000463	XLOC_000191	Gm2709	1:21372669-21373764	RF	FA	NOTEST	0	0	0	0	1	1	no	ENSMUSG00000085507	ENSMUST00000142979		predicted gene 2709 [Source:MGI Symbol;Acc:MGI:3780878]	1	21372670	21373764	1	A4	21372670	21373764	21372670	350	tslNA	GENCODE basic	1	1	KNOWN	KNOWN	havana	havana	unprocessed_pseudogene	unprocessed_pseudogene	47.58	1	MGI transcript name	Gm2709-001	MGI Symbol	Gm2709
TCONS_00000464	ENSMUST00000140035	Gm16533	TCONS_00000464	XLOC_000192	Gm16533	1:21379554-21379782	RF	FA	NOTEST	0	0	0	0	1	1	no	ENSMUSG00000094926	ENSMUST00000140035		predited gene 16533 [Source:MGI Symbol;Acc:MGI:4410373]	1	21379555	21379782	1	A4	21379555	21379782	21379555	228	tslNA	GENCODE basic	1	1	KNOWN	KNOWN	havana	havana	processed_pseudogene	processed_pseudogene	42.11	1	MGI transcript name	Gm16533-001	MGI Symbol	Gm16533
TCONS_00000465	ENSMUST00000147615	Khdc1b	TCONS_00000465	XLOC_000193	Khdc1b	1:21383555-21386373	RF	FA	NOTEST	0	0	0	0	1	1	no	ENSMUSG00000085079	ENSMUST00000147615	ENSMUSP00000120275	KH domain containing 1B [Source:MGI Symbol;Acc:MGI:2138477]	1	21383556	21386373	1	A4	21383556	21386373	21383556	2236	tsl1	GENCODE basic	1	3	KNOWN	KNOWN	ensembl_havana	ensembl_havana	protein_coding	protein_coding	44	1	MGI transcript name	Khdc1b-001	MGI Symbol	Khdc1b
TCONS_00000466	ENSMUST00000126985	Gm16328	TCONS_00000466	XLOC_000194	Gm16328	1:21390905-21391101	RF	FA	NOTEST	0	0	0	0	1	1	no	ENSMUSG00000085679	ENSMUST00000126985		predicted gene 16328 [Source:MGI Symbol;Acc:MGI:3840127]	1	21390906	21391101	1	A4	21390906	21391101	21390906	196	tslNA	GENCODE basic	2	2	KNOWN	KNOWN	havana	havana	processed_pseudogene	processed_pseudogene	49.49	1	MGI transcript name	Gm16328-001	MGI Symbol	Gm16328
TCONS_00000467	ENSMUST00000181002	Gm26580	TCONS_00000467	XLOC_000195	Gm26580	1:21398402-21962530	RF	FA	NOTEST	0.0303291	0.0353295	0.220168	0	1	1	no	ENSMUSG00000097109	ENSMUST00000181002		predicted gene, 26580 [Source:MGI Symbol;Acc:MGI:5477074]	1	21959842	21962530	1	A4	21959842	21962530	21959842	2095	tsl5	GENCODE basic	1	1	KNOWN	KNOWN	ensembl	ensembl	lincRNA	lincRNA	59.84	1	MGI transcript name	Gm26580-201	MGI Symbol	Gm26580
TCONS_00000468	ENSMUST00000190225	Gm28239	TCONS_00000468	XLOC_000196	Gm28239	1:22237848-22238295	RF	FA	NOTEST	0	0	0	0	1	1	no	ENSMUSG00000100418	ENSMUST00000190225		predicted gene 28239 [Source:MGI Symbol;Acc:MGI:5578945]	1	22237849	22238295	1	A5	22237849	22238295	22237849	447	tslNA	GENCODE basic	1	1	KNOWN	KNOWN	havana	havana	processed_pseudogene	processed_pseudogene	44.3	1	MGI transcript name	Gm28239-001	MGI Symbol	Gm28239
TCONS_00000469	ENSMUST00000180414	Gm26866	TCONS_00000469	XLOC_000197	Gm26866	1:22286250-22805724	RF	FA	NOTEST	0	0	0	0	1	1	no	ENSMUSG00000097642	ENSMUST00000180414		predicted gene, 26866 [Source:MGI Symbol;Acc:MGI:5477360]	1	22740764	22741565	1	A5	22740764	22741565	22740764	802	tslNA	GENCODE basic	1	1	KNOWN	KNOWN	havana	havana	processed_pseudogene	processed_pseudogene	46.38	1	MGI transcript name	Gm26866-001	MGI Symbol	Gm26866
TCONS_00000470	ENSMUST00000158928	Gm24176	TCONS_00000470	XLOC_000198	Gm24176	1:23245210-23245331	RF	FA	NOTEST	0	0	0	0	1	1	no	ENSMUSG00000089553	ENSMUST00000158928		predicted gene, 24176 [Source:MGI Symbol;Acc:MGI:5453953]	1	23245211	23245331	1	A5	23245211	23245331	23245211	121	tslNA	GENCODE basic	1	1	KNOWN	KNOWN	ensembl	ensembl	snoRNA	snoRNA	47.11	1	MGI transcript name	Gm24176-201	MGI Symbol	Gm24176
TCONS_00000471	ENSMUST00000083471	Mir30a	TCONS_00000471	XLOC_000199	Mir30a	1:23272268-23272339	RF	FA	NOTEST	0	0	0	0	1	1	no	ENSMUSG00000065405	ENSMUST00000083471		microRNA 30a [Source:MGI Symbol;Acc:MGI:2676907]	1	23272269	23272339	1	A5	23272269	23272339	23272269	71	tslNA	GENCODE basic	3	3	KNOWN	KNOWN	mirbase	mirbase	miRNA	miRNA	52.11	1	MGI transcript name	Mir30a-201	MGI Symbol	Mir30a
TCONS_00000473	ENSMUST00000182303	Gm27028	TCONS_00000473	XLOC_000200	Gm27028	1:23291536-23291935	RF	FA	NOTEST	0	0	0	0	1	1	no	ENSMUSG00000097970	ENSMUST00000182303		predicted gene, 27028 [Source:MGI Symbol;Acc:MGI:5504143]	1	23291537	23291935	1	A5	23291537	23291935	23291537	399	tslNA	GENCODE basic	1	1	KNOWN	KNOWN	havana	havana	lincRNA	lincRNA	44.36	1	MGI transcript name	Gm27028-001	MGI Symbol	Gm27028
TCONS_00000476	ENSMUST00000190910	Gm29107	TCONS_00000476	XLOC_000201	Gm29107	1:23293728-23294075	RF	FA	NOTEST	0	0	0	0	1	1	no	ENSMUSG00000100775	ENSMUST00000190910		predicted gene 29107 [Source:MGI Symbol;Acc:MGI:5579813]	1	23293729	23294075	1	A5	23293729	23294075	23293729	347	tslNA	GENCODE basic	1	1	KNOWN	KNOWN	havana	havana	lincRNA	lincRNA	25.65	1	MGI transcript name	Gm29107-001	MGI Symbol	Gm29107
TCONS_00000477	ENSMUST00000027343	Ogfrl1	TCONS_00000477	XLOC_000202	Ogfrl1	1:23366354-23397772	RF	FA	OK	3.79499	2.96286	-0.357104	-1.08609	0.03155	0.422756	no	ENSMUSG00000026158	ENSMUST00000027343	ENSMUSP00000027343	opioid growth factor receptor-like 1 [Source:MGI Symbol;Acc:MGI:1917405]	1	23366424	23397772	-1	A5	23366424	23383175	23383175	4844	tsl3	GENCODE basic	5	11	KNOWN	KNOWN	ensembl_havana	ensembl_havana	protein_coding	protein_coding	42.44	4	MGI transcript name	Ogfrl1-001	MGI Symbol	Ogfrl1
TCONS_00000478	ENSMUST00000180769	Gm7784	TCONS_00000478	XLOC_000203	Gm7784	1:23479538-23480527	RF	FA	NOTEST	0	0	0	0	1	1	no	ENSMUSG00000097920	ENSMUST00000180769		predicted gene 7784 [Source:MGI Symbol;Acc:MGI:3645448]	1	23479539	23480527	1	A5	23479539	23480527	23479539	989	tslNA	GENCODE basic	1	1	KNOWN	KNOWN	havana	havana	processed_pseudogene	processed_pseudogene	49.75	1	MGI transcript name	Gm7784-001	MGI Symbol	Gm7784
TCONS_00000479	ENSMUST00000191140	Gm28822	TCONS_00000479	XLOC_000204	Gm28822	1:23574586-23596664	RF	FA	NOTEST	0	0	0	0	1	1	no	ENSMUSG00000099503	ENSMUST00000191140		predicted gene 28822 [Source:MGI Symbol;Acc:MGI:5579528]	1	23574587	23596664	1	A5	23574587	23596664	23574587	778	tsl5	GENCODE basic	1	1	KNOWN	KNOWN	havana	havana	lincRNA	lincRNA	39.65	1	MGI transcript name	Gm28822-001	MGI Symbol	Gm28822
TCONS_00000480	ENSMUST00000144602	B3gat2	TCONS_00000480	XLOC_000205	B3gat2	1:23761752-23922317	RF	FA	NOTEST	0	0	0	0	1	1	no	ENSMUSG00000026156	ENSMUST00000144602	ENSMUSP00000115870	beta-1,3-glucuronyltransferase 2 (glucuronosyltransferase S) [Source:MGI Symbol;Acc:MGI:2389490]	1	23761753	23849158	1	A5	23761753	23815740	23761753	1488	tsl1	GENCODE basic	1	8	KNOWN	KNOWN	havana	ensembl_havana	protein_coding	protein_coding	43.16	3	MGI transcript name	B3gat2-002	MGI Symbol	B3gat2
TCONS_00000485	ENSMUST00000027338	Sdhaf4	TCONS_00000485	XLOC_000206	Sdhaf4	1:23995105-24005894	RF	FA	OK	1.58618	1.51699	-0.0643462	-0.140689	0.77615	0.998065	no	ENSMUSG00000026154	ENSMUST00000027338	ENSMUSP00000027338	succinate dehydrogenase complex assembly factor 4 [Source:MGI Symbol;Acc:MGI:1915252]	1	23995939	24005656	-1	A5	23995939	24005656	24005656	683	tsl1	GENCODE basic	3	4	KNOWN	KNOWN	ensembl_havana	ensembl_havana	protein_coding	protein_coding	45.27	2	MGI transcript name	Sdhaf4-001	MGI Symbol	Sdhaf4
TCONS_00000486	ENSMUST00000155767	Sdhaf4	TCONS_00000486	XLOC_000207	Sdhaf4	1:23995105-24005894	RF	FA	OK	0.821614	0.915388	0.155923	0.162562	0.74305	0.998065	no	ENSMUSG00000026154	ENSMUST00000155767		succinate dehydrogenase complex assembly factor 4 [Source:MGI Symbol;Acc:MGI:1915252]	1	23995939	24005656	-1	A5	24002966	24005630	24005630	426	tsl3		2	4	KNOWN	KNOWN	havana	ensembl_havana	processed_transcript	protein_coding	45.27	2	MGI transcript name	Sdhaf4-002	MGI Symbol	Sdhaf4
TCONS_00000487	ENSMUST00000192339	Gm26524	TCONS_00000487	XLOC_000208	Gm26524	1:23995105-24005894	RF	FA	NOTEST	0.00404486	0.00105714	-1.93592	0	1	1	no	ENSMUSG00000102495	ENSMUST00000192339		predicted gene, 26524 [Source:MGI Symbol;Acc:MGI:5477018]	1	24005505	24005894	1	A5	24005505	24005894	24005505	390	tslNA	GENCODE basic	1	1	KNOWN	KNOWN	ensembl	ensembl_havana	TEC	TEC	59.74	2	MGI transcript name	Gm26524-201	MGI Symbol	Gm26524
TCONS_00000490	-	-	TCONS_00000490	XLOC_000209	-	1:24008446-24010748	RF	FA	NOTEST	0.329686	0.222505	-0.567259	0	1	1	no
TCONS_00000491	ENSMUST00000192408	Gm37580	TCONS_00000491	XLOC_000210	Gm37580	1:24100624-24103424	RF	FA	NOTEST	0.00803765	0.00774782	-0.0529837	0	1	1	no	ENSMUSG00000102398	ENSMUST00000192408		predicted gene, 37580 [Source:MGI Symbol;Acc:MGI:5610808]	1	24100625	24103424	1	A5	24100625	24103424	24100625	2800	tslNA	GENCODE basic	1	1	KNOWN	KNOWN	havana	havana	TEC	TEC	43.96	1	MGI transcript name	Gm37580-001	MGI Symbol	Gm37580
TCONS_00000492	ENSMUST00000180661	Gm26607	TCONS_00000492	XLOC_000211	Gm26607	1:24125274-24126141	RF	FA	NOTEST	0	0	0	0	1	1	no	ENSMUSG00000097670	ENSMUST00000180661		predicted gene, 26607 [Source:MGI Symbol;Acc:MGI:5477101]	1	24125275	24126141	1	A5	24125275	24126141	24125275	867	tslNA	GENCODE basic	1	1	KNOWN	KNOWN	havana	havana	processed_pseudogene	processed_pseudogene	44.41	1	MGI transcript name	Gm26607-001	MGI Symbol	Gm26607
TCONS_00000493	ENSMUST00000054588	Col9a1	TCONS_00000493	XLOC_000212	Col9a1	1:24177609-24252684	RF	FA	NOTEST	0	0	0	0	1	1	no	ENSMUSG00000026147	ENSMUST00000054588	ENSMUSP00000051579	collagen, type IX, alpha 1 [Source:MGI Symbol;Acc:MGI:88465]	1	24177610	24252684	1	A5	24177610	24252684	24177610	3834	tsl1	GENCODE basic	14	16	KNOWN	KNOWN	ensembl_havana	ensembl_havana	protein_coding	protein_coding	40.87	4	MGI transcript name	Col9a1-001	MGI Symbol	Col9a1
TCONS_00000499	ENSMUST00000191471	Lmbrd1	TCONS_00000499	XLOC_000213	Lmbrd1	1:24678572-24766301	RF	FA	NOTEST	2.15804e-13	1.12057e-10	9.02029	0	1	1	no	ENSMUSG00000073725	ENSMUST00000191471	ENSMUSP00000140783	LMBR1 domain containing 1 [Source:MGI Symbol;Acc:MGI:1915671]	1	24678630	24766301	1	A5	24678630	24765448	24678630	4453	tsl1	GENCODE basic	6	8	KNOWN	KNOWN	ensembl_havana	ensembl_havana	protein_coding	protein_coding	41.13	6	MGI transcript name	Lmbrd1-001	MGI Symbol	Lmbrd1
TCONS_00000513	ENSMUST00000188406	Gm9443	TCONS_00000513	XLOC_000214	Gm9443	1:25011940-25012756	RF	FA	NOTEST	0	0	0	0	1	1	no	ENSMUSG00000100450	ENSMUST00000188406		predicted gene 9443 [Source:MGI Symbol;Acc:MGI:3779853]	1	25011941	25012756	1	A5	25011941	25012756	25011941	816	tslNA	GENCODE basic	1	1	KNOWN	KNOWN	havana	havana	processed_pseudogene	processed_pseudogene	40.93	1	MGI transcript name	Gm9443-001	MGI Symbol	Gm9443
TCONS_00000514	ENSMUST00000119680	Gm15702	TCONS_00000514	XLOC_000215	Gm15702	1:25067475-25829707	RF	FA	NOTEST	0	0	0	0	1	1	no	ENSMUSG00000080849	ENSMUST00000119680		predicted gene 15702 [Source:MGI Symbol;Acc:MGI:3783142]	1	25223730	25224173	1	A5	25223730	25224173	25223730	444	tslNA	GENCODE basic	1	1	KNOWN	KNOWN	havana	havana	processed_pseudogene	processed_pseudogene	53.15	1	MGI transcript name	Gm15702-001	MGI Symbol	Gm15702
TCONS_00000515	ENSMUST00000122791	Gm25294	TCONS_00000515	XLOC_000216	Gm25294	1:25067475-25829707	RF	FA	NOTEST	0	0	0	0	1	1	no	ENSMUSG00000084740	ENSMUST00000122791		predicted gene, 25294 [Source:MGI Symbol;Acc:MGI:5455071]	1	25451071	25451174	1	A5	25451071	25451174	25451071	104	tslNA	GENCODE basic	1	1	KNOWN	KNOWN	ensembl	ensembl	snRNA	snRNA	39.42	1	MGI transcript name	Gm25294-201	MGI Symbol	Gm25294
TCONS_00000516	ENSMUST00000194343	Gm9884	TCONS_00000516	XLOC_000217	Gm9884	1:25830656-25831878	RF	FA	NOTEST	0	0	0	0	1	1	no	ENSMUSG00000104516	ENSMUST00000194343		predicted gene 9884 [Source:MGI Symbol;Acc:MGI:3642830]	1	25830657	25831878	1	A5	25830657	25831878	25830657	1222	tslNA	GENCODE basic	1	1	KNOWN	KNOWN	ensembl_havana	ensembl_havana	TEC	TEC	42.8	1	MGI transcript name	Gm9884-001	MGI Symbol	Gm9884
TCONS_00000517	ENSMUST00000190716	Gm19123	TCONS_00000517	XLOC_000218	Gm19123	1:26466235-26466886	RF	FA	NOTEST	0	0	0	0	1	1	no	ENSMUSG00000099458	ENSMUST00000190716		predicted gene, 19123 [Source:MGI Symbol;Acc:MGI:5011308]	1	26466236	26466886	1	A5	26466236	26466886	26466236	651	tslNA	GENCODE basic	1	1	KNOWN	KNOWN	havana	havana	processed_pseudogene	processed_pseudogene	42.4	1	MGI transcript name	Gm19123-001	MGI Symbol	Gm19123
TCONS_00000518	ENSMUST00000157486	Gm24064	TCONS_00000518	XLOC_000219	Gm24064	1:26566832-26566938	RF	FA	NOTEST	0	0	0	0	1	1	no	ENSMUSG00000088111	ENSMUST00000157486		predicted gene, 24064 [Source:MGI Symbol;Acc:MGI:5453841]	1	26566833	26566938	1	A5	26566833	26566938	26566833	106	tslNA	GENCODE basic	1	1	KNOWN	KNOWN	ensembl	ensembl	snoRNA	snoRNA	40.57	1	MGI transcript name	Gm24064-201	MGI Symbol	Gm24064
TCONS_00000519	ENSMUST00000185409	Gm5524	TCONS_00000519	XLOC_000220	Gm5524	1:27884045-27904906	RF	FA	OK	0.310134	0.524305	0.757514	0.439156	0.4302	0.998065	no	ENSMUSG00000101514	ENSMUST00000185409		predicted gene 5524 [Source:MGI Symbol;Acc:MGI:3646041]	1	27884046	27902396	1	A5	27884046	27902396	27884046	2002	tsl1	GENCODE basic	1	1	KNOWN	KNOWN	havana	havana	lincRNA	lincRNA	33.98	1	MGI transcript name	Gm5524-001	MGI Symbol	Gm5524
TCONS_00000520	ENSMUST00000189614	Gm19028	TCONS_00000520	XLOC_000221	Gm19028	1:27989909-27991782	RF	FA	NOTEST	0	0	0	0	1	1	no	ENSMUSG00000101372	ENSMUST00000189614		predicted gene, 19028 [Source:MGI Symbol;Acc:MGI:5011213]	1	27989910	27991782	1	A5	27989910	27991782	27989910	1873	tslNA	GENCODE basic	1	1	KNOWN	KNOWN	havana	havana	processed_pseudogene	processed_pseudogene	42.98	1	MGI transcript name	Gm19028-001	MGI Symbol	Gm19028
TCONS_00000521	ENSMUST00000193585	Gm38089	TCONS_00000521	XLOC_000222	Gm38089	1:28569917-28571431	RF	FA	NOTEST	0	0	0	0	1	1	no	ENSMUSG00000103241	ENSMUST00000193585		predicted gene, 38089 [Source:MGI Symbol;Acc:MGI:5611317]	1	28569918	28571431	1	A5	28569918	28571431	28569918	1514	tslNA	GENCODE basic	1	1	KNOWN	KNOWN	havana	havana	TEC	TEC	34.28	1	MGI transcript name	Gm38089-001	MGI Symbol	Gm38089
TCONS_00000522	ENSMUST00000145844	Gm7846	TCONS_00000522	XLOC_000223	Gm7846	1:28580336-28580772	RF	FA	OK	1.9112	2.00157	0.0666571	0.0612473	0.90365	0.998065	no	ENSMUSG00000086240	ENSMUST00000145844		predicted gene 7846 [Source:MGI Symbol;Acc:MGI:3645212]	1	28580499	28580772	-1	A5	28580499	28580772	28580772	274	tslNA	GENCODE basic	2	4	KNOWN	KNOWN	havana	havana	processed_pseudogene	processed_pseudogene	40.51	1	MGI transcript name	Gm7846-001	MGI Symbol	Gm7846
TCONS_00000523	ENSMUST00000081488	Gm6462	TCONS_00000523	XLOC_000224	Gm6462	1:28938035-28938339	RF	FA	NOTEST	0	0	0	0	1	1	no	ENSMUSG00000058590	ENSMUST00000081488		predicted gene 6462 [Source:MGI Symbol;Acc:MGI:3647053]	1	28938036	28938339	1	A5	28938036	28938339	28938036	304	tslNA	GENCODE basic	2	2	KNOWN	KNOWN	havana	havana	processed_pseudogene	processed_pseudogene	40.13	1	MGI transcript name	Gm6462-001	MGI Symbol	Gm6462
TCONS_00000524	ENSMUST00000186678	Gm18033	TCONS_00000524	XLOC_000225	Gm18033	1:29219699-29220249	RF	FA	NOTEST	0	0	0	0	1	1	no	ENSMUSG00000101235	ENSMUST00000186678		predicted gene, 18033 [Source:MGI Symbol;Acc:MGI:5010218]	1	29219700	29220249	1	A5	29219700	29220249	29219700	550	tslNA	GENCODE basic	1	1	KNOWN	KNOWN	havana	havana	processed_pseudogene	processed_pseudogene	43.82	1	MGI transcript name	Gm18033-001	MGI Symbol	Gm18033
TCONS_00000525	ENSMUST00000116975	Gm22679	TCONS_00000525	XLOC_000226	Gm22679	1:29301479-29301579	RF	FA	NOTEST	0	0	0	0	1	1	no	ENSMUSG00000080625	ENSMUST00000116975		predicted gene, 22679 [Source:MGI Symbol;Acc:MGI:5452456]	1	29301480	29301579	1	A5	29301480	29301579	29301480	100	tslNA	GENCODE basic	1	1	KNOWN	KNOWN	ensembl	ensembl	miRNA	miRNA	27	1	MGI transcript name	Gm22679-201	MGI Symbol	Gm22679
TCONS_00000526	ENSMUST00000183870	Mir6342	TCONS_00000526	XLOC_000227	Mir6342	1:29421487-29421612	RF	FA	NOTEST	0	0	0	0	1	1	no	ENSMUSG00000099257	ENSMUST00000183870		microRNA 6342 [Source:MGI Symbol;Acc:MGI:5530650]	1	29421488	29421612	1	A5	29421488	29421612	29421488	125	tslNA	GENCODE basic	1	1	KNOWN	KNOWN	mirbase	mirbase	miRNA	miRNA	48	1	MGI transcript name	Mir6342-201	MGI Symbol	Mir6342
TCONS_00000527	ENSMUST00000190438	Gm5525	TCONS_00000527	XLOC_000228	Gm5525	1:29484603-29485915	RF	FA	OK	1.59709	0.598626	-1.41572	-1.34672	0.01225	0.228211	no	ENSMUSG00000099492	ENSMUST00000190438		predicted gene 5525 [Source:MGI Symbol;Acc:MGI:3646042]	1	29484604	29485915	-1	A5	29484604	29485915	29485915	1312	tslNA	GENCODE basic	1	1	KNOWN	KNOWN	havana	havana	processed_pseudogene	processed_pseudogene	52.36	1	MGI transcript name	Gm5525-001	MGI Symbol	Gm5525
TCONS_00000528	ENSMUST00000190177	Gm7858	TCONS_00000528	XLOC_000229	Gm7858	1:29930093-29930715	RF	FA	NOTEST	0	0	0	0	1	1	no	ENSMUSG00000101726	ENSMUST00000190177		predicted gene 7858 [Source:MGI Symbol;Acc:MGI:3644844]	1	29930094	29930715	1	A5	29930094	29930715	29930094	622	tslNA	GENCODE basic	1	1	KNOWN	KNOWN	havana	havana	processed_pseudogene	processed_pseudogene	45.5	1	MGI transcript name	Gm7858-001	MGI Symbol	Gm7858
TCONS_00000529	ENSMUST00000178702	Gm23771	TCONS_00000529	XLOC_000230	Gm23771	1:29985933-29986043	RF	FA	NOTEST	0	0	0	0	1	1	no	ENSMUSG00000096829	ENSMUST00000178702		predicted gene, 23771 [Source:MGI Symbol;Acc:MGI:5453548]	1	29985934	29986043	1	A5	29985934	29986043	29985934	110	tslNA	GENCODE basic	1	1	KNOWN	KNOWN	ensembl	ensembl	miRNA	miRNA	57.27	1	MGI transcript name	Gm23771-201	MGI Symbol	Gm23771
TCONS_00000530	ENSMUST00000188572	Gm6473	TCONS_00000530	XLOC_000231	Gm6473	1:30769686-30771815	RF	FA	NOTEST	0	0	0	0	1	1	no	ENSMUSG00000100261	ENSMUST00000188572		predicted gene 6473 [Source:MGI Symbol;Acc:MGI:3645176]	1	30769687	30771815	1	A5	30769687	30771815	30769687	1210	tslNA	GENCODE basic	1	1	KNOWN	KNOWN	havana	havana	unprocessed_pseudogene	unprocessed_pseudogene	55.57	1	MGI transcript name	Gm6473-001	MGI Symbol	Gm6473
TCONS_00000531	-	-	TCONS_00000531	XLOC_000232	-	1:30798532-30800493	RF	FA	NOTEST	0.307062	0.227538	-0.432419	0	1	1	no
TCONS_00000532	ENSMUST00000191364	Gm28644	TCONS_00000532	XLOC_000233	Gm28644	1:30802338-31096720	RF	FA	OK	1.32514	1.40254	0.0818983	0.12189	0.8068	0.998065	no	ENSMUSG00000100237	ENSMUST00000191364		predicted gene 28644 [Source:MGI Symbol;Acc:MGI:5579350]	1	31041919	31043675	1	B	31041919	31043675	31041919	585	tsl2	GENCODE basic	1	1	KNOWN	KNOWN	havana	havana	lincRNA	lincRNA	42.4	1	MGI transcript name	Gm28644-001	MGI Symbol	Gm28644
TCONS_00000533	ENSMUST00000185604	Phf3	TCONS_00000533	XLOC_000234	Phf3	1:30802338-31096720	RF	FA	OK	2.11254	2.24339	0.0867013	0.150913	0.7634	0.998065	no	ENSMUSG00000048874	ENSMUST00000185604		PHD finger protein 3 [Source:MGI Symbol;Acc:MGI:2446126]	1	30802339	30873921	-1	A5	30872652	30873475	30873475	824	tslNA		1	15	KNOWN	KNOWN	havana	ensembl_havana	retained_intron	protein_coding	39.53	14	MGI transcript name	Phf3-013	MGI Symbol	Phf3
TCONS_00000534	ENSMUST00000027232	Ptp4a1	TCONS_00000534	XLOC_000235	Ptp4a1	1:30802338-31096720	RF	FA	OK	4.67467	5.91329	0.339097	0.800225	0.1098	0.775356	no	ENSMUSG00000026064	ENSMUST00000027232	ENSMUSP00000027232	protein tyrosine phosphatase 4a1 [Source:MGI Symbol;Acc:MGI:1277096]	1	30940302	30949770	-1	B	30940302	30949770	30949770	4145	tsl1	GENCODE basic	13	15	KNOWN	KNOWN	ensembl_havana	ensembl_havana	protein_coding	protein_coding	40.53	6	MGI transcript name	Ptp4a1-001	MGI Symbol	Ptp4a1
TCONS_00000535	-	-	TCONS_00000535	XLOC_000236	-	1:30802338-31096720	RF	FA	OK	0.120679	0.356204	1.56153	0.230521	0.5012	0.998065	no
TCONS_00000536	-	-	TCONS_00000536	XLOC_000237	-	1:30802338-31096720	RF	FA	OK	0.223963	0.530848	1.24504	0.454081	0.58055	0.998065	no
TCONS_00000537	ENSMUST00000188605	Gm29669	TCONS_00000537	XLOC_000238	Gm29669	1:30802338-31096720	RF	FA	OK	0.287095	0.581921	1.0193	0.209895	0.5292	0.998065	no	ENSMUSG00000100371	ENSMUST00000188605		predicted gene 29669 [Source:MGI Symbol;Acc:MGI:5580375]	1	31019188	31096454	-1	B	31019188	31096454	31096454	881	tsl1	GENCODE basic	1	1	KNOWN	KNOWN	havana	havana	lincRNA	lincRNA	41.25	1	MGI transcript name	Gm29669-001	MGI Symbol	Gm29669
TCONS_00000538	ENSMUST00000191364	Gm28644	TCONS_00000538	XLOC_000239	Gm28644	1:30802338-31096720	RF	FA	NOTEST	0	0.0182809	inf	0	1	1	no	ENSMUSG00000100237	ENSMUST00000191364		predicted gene 28644 [Source:MGI Symbol;Acc:MGI:5579350]	1	31041919	31043675	1	B	31041919	31043675	31041919	585	tsl2	GENCODE basic	1	1	KNOWN	KNOWN	havana	havana	lincRNA	lincRNA	42.4	1	MGI transcript name	Gm28644-001	MGI Symbol	Gm28644
TCONS_00000541	ENSMUST00000188605	Gm29669	TCONS_00000541	XLOC_000240	Gm29669	1:30802338-31096720	RF	FA	OK	0.372921	0.56724	0.60509	0.154979	0.72725	0.998065	no	ENSMUSG00000100371	ENSMUST00000188605		predicted gene 29669 [Source:MGI Symbol;Acc:MGI:5580375]	1	31019188	31096454	-1	B	31019188	31096454	31096454	881	tsl1	GENCODE basic	1	1	KNOWN	KNOWN	havana	havana	lincRNA	lincRNA	41.25	1	MGI transcript name	Gm29669-001	MGI Symbol	Gm29669
TCONS_00000542	ENSMUST00000186448	Gm29128	TCONS_00000542	XLOC_000241	Gm29128	1:31135225-31222684	RF	FA	NOTEST	0.00430587	0	-inf	0	1	1	no	ENSMUSG00000100910	ENSMUST00000186448		predicted gene 29128 [Source:MGI Symbol;Acc:MGI:5579834]	1	31136026	31150105	1	B	31136026	31150105	31136026	2858	tsl1	GENCODE basic	1	1	KNOWN	KNOWN	havana	havana	antisense	antisense	40.59	1	MGI transcript name	Gm29128-001	MGI Symbol	Gm29128
TCONS_00000543	ENSMUST00000189666	Gm7893	TCONS_00000543	XLOC_000242	Gm7893	1:31135225-31222684	RF	FA	NOTEST	0	0	0	0	1	1	no	ENSMUSG00000099796	ENSMUST00000189666		predicted gene 7893 [Source:MGI Symbol;Acc:MGI:3648015]	1	31164549	31164773	1	B	31164549	31164773	31164549	225	tslNA	GENCODE basic	1	1	KNOWN	KNOWN	havana	havana	processed_pseudogene	processed_pseudogene	57.33	1	MGI transcript name	Gm7893-001	MGI Symbol	Gm7893
TCONS_00000544	ENSMUST00000062560	Lgsn	TCONS_00000544	XLOC_000243	Lgsn	1:31135225-31222684	RF	FA	NOTEST	0	0	0	0	1	1	no	ENSMUSG00000050217	ENSMUST00000062560	ENSMUSP00000059871	lengsin, lens protein with glutamine synthetase domain [Source:MGI Symbol;Acc:MGI:2672844]	1	31176401	31204725	1	B	31176401	31204725	31176401	1937	tsl1	GENCODE basic	13	13	KNOWN	KNOWN	ensembl_havana	ensembl_havana	protein_coding	protein_coding	38.79	2	MGI transcript name	Lgsn-001	MGI Symbol	Lgsn
TCONS_00000547	ENSMUST00000027230	Pih1d3	TCONS_00000547	XLOC_000244	Pih1d3	1:31222837-31224288	RF	FA	NOTEST	0	0	0	0	1	1	no	ENSMUSG00000026063	ENSMUST00000027230	ENSMUSP00000127665	PIH1 domain containing 3 [Source:MGI Symbol;Acc:MGI:1921958]	1	31222838	31224288	1	B	31222838	31224288	31222838	1451	tslNA	GENCODE basic	2	4	KNOWN	KNOWN	ensembl_havana	ensembl_havana	protein_coding	protein_coding	36.73	1	MGI transcript name	Pih1d3-001	MGI Symbol	Pih1d3
TCONS_00000548	ENSMUST00000185684	Gm4850	TCONS_00000548	XLOC_000245	Gm4850	1:31267325-31267884	RF	FA	NOTEST	0	0	0	0	1	1	no	ENSMUSG00000100205	ENSMUST00000185684		predicted pseudogene 4850 [Source:MGI Symbol;Acc:MGI:3647946]	1	31267326	31267884	1	B	31267326	31267884	31267326	559	tslNA	GENCODE basic	1	1	KNOWN	KNOWN	havana	havana	processed_pseudogene	processed_pseudogene	49.19	1	MGI transcript name	Gm4850-001	MGI Symbol	Gm4850
TCONS_00000549	ENSMUST00000185859	Gm28645	TCONS_00000549	XLOC_000246	Gm28645	1:31274891-31275455	RF	FA	NOTEST	0	0	0	0	1	1	no	ENSMUSG00000100592	ENSMUST00000185859		predicted gene 28645 [Source:MGI Symbol;Acc:MGI:5579351]	1	31274892	31275455	1	B	31274892	31275455	31274892	564	tslNA	GENCODE basic	1	1	KNOWN	KNOWN	havana	havana	processed_pseudogene	processed_pseudogene	49.47	1	MGI transcript name	Gm28645-001	MGI Symbol	Gm28645
TCONS_00000550	ENSMUST00000178167	Gm6489	TCONS_00000550	XLOC_000247	Gm6489	1:31286944-31287640	RF	FA	NOTEST	0	0	0	0	1	1	no	ENSMUSG00000094215	ENSMUST00000178167		predicted gene 6489 [Source:MGI Symbol;Acc:MGI:3646684]	1	31286945	31287640	1	B	31286945	31287640	31286945	696	tslNA	GENCODE basic	2	2	KNOWN	KNOWN	havana	havana	processed_pseudogene	processed_pseudogene	52.01	1	MGI transcript name	Gm6489-001	MGI Symbol	Gm6489
TCONS_00000551	ENSMUST00000189839	Gm10307	TCONS_00000551	XLOC_000248	Gm10307	1:31559539-31561400	RF	FA	NOTEST	0	0	0	0	1	1	no	ENSMUSG00000101093	ENSMUST00000189839		predicted gene 10307 [Source:MGI Symbol;Acc:MGI:3642371]	1	31559540	31561400	1	B	31559540	31561400	31559540	1337	tslNA	GENCODE basic	1	1	KNOWN	KNOWN	havana	havana	processed_pseudogene	processed_pseudogene	42.5	1	MGI transcript name	Gm10307-001	MGI Symbol	Gm10307
TCONS_00000552	ENSMUST00000095050	Gm19680	TCONS_00000552	XLOC_000249	Gm19680	1:31615148-31616661	RF	FA	NOTEST	0	0	0	0	1	1	no	ENSMUSG00000070960	ENSMUST00000095050		predicted gene, 19680 [Source:MGI Symbol;Acc:MGI:5011865]	1	31615149	31616661	1	B	31615149	31616661	31615149	1513	tslNA	GENCODE basic	4	4	KNOWN	KNOWN	havana	havana	processed_pseudogene	processed_pseudogene	52.21	1	MGI transcript name	Gm19680-001	MGI Symbol	Gm19680
TCONS_00000553	ENSMUST00000117896	Gm7910	TCONS_00000553	XLOC_000250	Gm7910	1:31736056-31736891	RF	FA	NOTEST	0	0	0	0	1	1	no	ENSMUSG00000082159	ENSMUST00000117896		predicted gene 7910 [Source:MGI Symbol;Acc:MGI:3645646]	1	31736057	31736891	1	B	31736057	31736891	31736057	835	tslNA	GENCODE basic	2	2	KNOWN	KNOWN	havana	havana	processed_pseudogene	processed_pseudogene	46.71	1	MGI transcript name	Gm7910-001	MGI Symbol	Gm7910
TCONS_00000554	ENSMUST00000027226	Khdrbs2	TCONS_00000554	XLOC_000251	Khdrbs2	1:32172713-32658568	RF	FA	NOTEST	0	0	0	0	1	1	no	ENSMUSG00000026058	ENSMUST00000027226	ENSMUSP00000027226	KH domain containing, RNA binding, signal transduction associated 2 [Source:MGI Symbol;Acc:MGI:2159649]	1	32172714	32658568	1	B	32172714	32658568	32172714	2281	tsl1	GENCODE basic	11	11	KNOWN	KNOWN	ensembl_havana	ensembl_havana	protein_coding	protein_coding	37.64	5	MGI transcript name	Khdrbs2-001	MGI Symbol	Khdrbs2
TCONS_00000560	ENSMUST00000195178	Gm37999	TCONS_00000560	XLOC_000252	Gm37999	1:32172713-32658568	RF	FA	NOTEST	0	0	0	0	1	1	no	ENSMUSG00000103482	ENSMUST00000195178		predicted gene, 37999 [Source:MGI Symbol;Acc:MGI:5611227]	1	32473757	32475565	1	B	32473757	32475565	32473757	1809	tslNA	GENCODE basic	1	1	KNOWN	KNOWN	havana	havana	TEC	TEC	36.48	1	MGI transcript name	Gm37999-001	MGI Symbol	Gm37999
TCONS_00000561	ENSMUST00000192993	Gm37110	TCONS_00000561	XLOC_000253	Gm37110	1:32172713-32658568	RF	FA	NOTEST	0	0	0	0	1	1	no	ENSMUSG00000104498	ENSMUST00000192993		predicted gene, 37110 [Source:MGI Symbol;Acc:MGI:5610338]	1	32485315	32486942	1	B	32485315	32486942	32485315	1628	tslNA	GENCODE basic	1	1	KNOWN	KNOWN	havana	havana	TEC	TEC	46.13	1	MGI transcript name	Gm37110-001	MGI Symbol	Gm37110
TCONS_00000562	ENSMUST00000193099	Gm37911	TCONS_00000562	XLOC_000254	Gm37911	1:32172713-32658568	RF	FA	NOTEST	0	0	0	0	1	1	no	ENSMUSG00000104313	ENSMUST00000193099		predicted gene, 37911 [Source:MGI Symbol;Acc:MGI:5611139]	1	32496444	32497988	1	B	32496444	32497988	32496444	1545	tslNA	GENCODE basic	1	1	KNOWN	KNOWN	havana	havana	TEC	TEC	36.12	1	MGI transcript name	Gm37911-001	MGI Symbol	Gm37911
TCONS_00000563	ENSMUST00000195761	Gm37792	TCONS_00000563	XLOC_000255	Gm37792	1:32172713-32658568	RF	FA	NOTEST	0	0	0	0	1	1	no	ENSMUSG00000102321	ENSMUST00000195761		predicted gene, 37792 [Source:MGI Symbol;Acc:MGI:5611020]	1	32539028	32542440	1	B	32539028	32542440	32539028	3413	tslNA	GENCODE basic	1	1	KNOWN	KNOWN	havana	havana	TEC	TEC	35.42	1	MGI transcript name	Gm37792-001	MGI Symbol	Gm37792
TCONS_00000564	ENSMUST00000195241	Gm37426	TCONS_00000564	XLOC_000256	Gm37426	1:32710178-32712648	RF	FA	NOTEST	0	0	0	0	1	1	no	ENSMUSG00000104433	ENSMUST00000195241		predicted gene, 37426 [Source:MGI Symbol;Acc:MGI:5610654]	1	32710179	32712648	1	B	32710179	32712648	32710179	2470	tslNA	GENCODE basic	1	1	KNOWN	KNOWN	havana	havana	TEC	TEC	42.02	1	MGI transcript name	Gm37426-001	MGI Symbol	Gm37426
TCONS_00000565	ENSMUST00000158770	Gm23024	TCONS_00000565	XLOC_000257	Gm23024	1:32726638-32726930	RF	FA	NOTEST	0	0	0	0	1	1	no	ENSMUSG00000089395	ENSMUST00000158770		predicted gene, 23024 [Source:MGI Symbol;Acc:MGI:5452801]	1	32726639	32726930	1	B	32726639	32726930	32726639	292	tslNA	GENCODE basic	1	1	KNOWN	KNOWN	ensembl	ensembl	misc_RNA	misc_RNA	39.04	1	MGI transcript name	Gm23024-201	MGI Symbol	Gm23024
TCONS_00000566	ENSMUST00000195240	Gm37724	TCONS_00000566	XLOC_000258	Gm37724	1:33065129-33066350	RF	FA	NOTEST	0	0	0	0	1	1	no	ENSMUSG00000102917	ENSMUST00000195240		predicted gene, 37724 [Source:MGI Symbol;Acc:MGI:5610952]	1	33065130	33066350	1	B	33065130	33066350	33065130	1221	tslNA	GENCODE basic	1	1	KNOWN	KNOWN	havana	havana	lincRNA	lincRNA	45.29	1	MGI transcript name	Gm37724-001	MGI Symbol	Gm37724
TCONS_00000567	ENSMUST00000190159	Gm7114	TCONS_00000567	XLOC_000259	Gm7114	1:33100906-33102695	RF	FA	NOTEST	0	0	0	0	1	1	no	ENSMUSG00000100481	ENSMUST00000190159		predicted gene 7114 [Source:MGI Symbol;Acc:MGI:3643085]	1	33100907	33102695	1	B	33100907	33102695	33100907	1789	tslNA	GENCODE basic	1	1	KNOWN	KNOWN	havana	havana	processed_pseudogene	processed_pseudogene	46.9	1	MGI transcript name	Gm7114-001	MGI Symbol	Gm7114
TCONS_00000568	ENSMUST00000158125	Gm24901	TCONS_00000568	XLOC_000260	Gm24901	1:33191992-33192102	RF	FA	NOTEST	0	0	0	0	1	1	no	ENSMUSG00000088750	ENSMUST00000158125		predicted gene, 24901 [Source:MGI Symbol;Acc:MGI:5454678]	1	33191993	33192102	1	B	33191993	33192102	33191993	110	tslNA	GENCODE basic	1	1	KNOWN	KNOWN	ensembl	ensembl	snRNA	snRNA	31.82	1	MGI transcript name	Gm24901-201	MGI Symbol	Gm24901
TCONS_00000569	ENSMUST00000187673	Gm2987	TCONS_00000569	XLOC_000261	Gm2987	1:33235938-33237631	RF	FA	NOTEST	0	0	0	0	1	1	no	ENSMUSG00000101754	ENSMUST00000187673		predicted gene 2987 [Source:MGI Symbol;Acc:MGI:3781165]	1	33235939	33237631	1	B	33235939	33237631	33235939	1693	tslNA	GENCODE basic	2	2	KNOWN	KNOWN	havana	havana	processed_pseudogene	processed_pseudogene	43	1	MGI transcript name	Gm2987-001	MGI Symbol	Gm2987
TCONS_00000570	ENSMUST00000083289	Gm25792	TCONS_00000570	XLOC_000262	Gm25792	1:33293675-33293775	RF	FA	NOTEST	0	0	0	0	1	1	no	ENSMUSG00000065223	ENSMUST00000083289		predicted gene, 25792 [Source:MGI Symbol;Acc:MGI:5455569]	1	33293676	33293775	1	B	33293676	33293775	33293676	100	tslNA	GENCODE basic	1	1	KNOWN	KNOWN	ensembl	ensembl	snRNA	snRNA	40	1	MGI transcript name	Gm25792-201	MGI Symbol	Gm25792
TCONS_00000571	ENSMUST00000191215	Gm7933	TCONS_00000571	XLOC_000263	Gm7933	1:33371330-33373585	RF	FA	NOTEST	0	0	0	0	1	1	no	ENSMUSG00000101612	ENSMUST00000191215		predicted gene 7933 [Source:MGI Symbol;Acc:MGI:3643452]	1	33371331	33373585	1	B	33371331	33373585	33371331	2255	tslNA	GENCODE basic	2	2	KNOWN	KNOWN	havana	havana	processed_pseudogene	processed_pseudogene	44.57	1	MGI transcript name	Gm7933-001	MGI Symbol	Gm7933
TCONS_00000572	ENSMUST00000083326	Gm23453	TCONS_00000572	XLOC_000264	Gm23453	1:33422732-33422838	RF	FA	NOTEST	0	0	0	0	1	1	no	ENSMUSG00000065260	ENSMUST00000083326		predicted gene, 23453 [Source:MGI Symbol;Acc:MGI:5453230]	1	33422733	33422838	1	B	33422733	33422838	33422733	106	tslNA	GENCODE basic	1	1	KNOWN	KNOWN	ensembl	ensembl	snRNA	snRNA	40.57	1	MGI transcript name	Gm23453-201	MGI Symbol	Gm23453
TCONS_00000573	ENSMUST00000185489	Gm29228	TCONS_00000573	XLOC_000265	Gm29228	1:33453809-33670712	RF	FA	NOTEST	0.0300185	0.094568	1.6555	0	1	1	no	ENSMUSG00000101682	ENSMUST00000185489		predicted gene 29228 [Source:MGI Symbol;Acc:MGI:5579934]	1	33482101	33482518	1	B	33482101	33482518	33482101	418	tslNA	GENCODE basic	1	1	KNOWN	KNOWN	havana	havana	processed_pseudogene	processed_pseudogene	45.69	1	MGI transcript name	Gm29228-001	MGI Symbol	Gm29228
TCONS_00000574	ENSMUST00000185377	Gm17813	TCONS_00000574	XLOC_000266	Gm17813	1:33453809-33670712	RF	FA	NOTEST	0	0.0453687	inf	0	1	1	no	ENSMUSG00000102093	ENSMUST00000185377		predicted gene, 17813 [Source:MGI Symbol;Acc:MGI:5009998]	1	33657781	33658108	1	B	33657781	33658108	33657781	328	tslNA	GENCODE basic	1	1	KNOWN	KNOWN	havana	havana	processed_pseudogene	processed_pseudogene	52.74	1	MGI transcript name	Gm17813-001	MGI Symbol	Gm17813
TCONS_00000575	ENSMUST00000191779	1700001G17Rik	TCONS_00000575	XLOC_000267	1700001G17Rik	1:33453809-33670712	RF	FA	NOTEST	0	0	0	0	1	1	no	ENSMUSG00000103746	ENSMUST00000191779		RIKEN cDNA 1700001G17 gene [Source:MGI Symbol;Acc:MGI:1914753]	1	33669824	33670712	1	B	33669824	33670712	33669824	889	tslNA	GENCODE basic	1	1	KNOWN	KNOWN	havana	ensembl_havana	TEC	TEC	57.59	2	MGI transcript name	1700001G17Rik-001	MGI Symbol	1700001G17Rik
TCONS_00000577	ENSMUST00000195006	Rab23	TCONS_00000577	XLOC_000268	Rab23	1:33719886-33742564	RF	FA	NOTEST	0.0806193	0.104454	0.373674	0	1	1	no	ENSMUSG00000004768	ENSMUST00000195006		RAB23, member RAS oncogene family [Source:MGI Symbol;Acc:MGI:99833]	1	33719887	33742564	1	B	33719887	33723837	33719887	444	tsl3		5	14	KNOWN	KNOWN	havana	ensembl_havana	processed_transcript	protein_coding	46	10	MGI transcript name	Rab23-010	MGI Symbol	Rab23
TCONS_00000589	ENSMUST00000044691	Bag2	TCONS_00000589	XLOC_000269	Bag2	1:33745483-33757795	RF	FA	OK	0.802412	0.493781	-0.700472	-1.02129	0.0409	0.491468	no	ENSMUSG00000042215	ENSMUST00000044691	ENSMUSP00000042009	BCL2-associated athanogene 2 [Source:MGI Symbol;Acc:MGI:1891254]	1	33745484	33757795	-1	B	33745484	33757795	33757795	1860	tsl1	GENCODE basic	8	8	KNOWN	KNOWN	ensembl_havana	ensembl_havana	protein_coding	protein_coding	47.61	4	MGI transcript name	Bag2-001	MGI Symbol	Bag2
TCONS_00000590	ENSMUST00000195310	Gm37905	TCONS_00000590	XLOC_000270	Gm37905	1:33745483-33757795	RF	FA	NOTEST	0.0349949	0.157794	2.17283	0	1	1	no	ENSMUSG00000103072	ENSMUST00000195310		predicted gene, 37905 [Source:MGI Symbol;Acc:MGI:5611133]	1	33748007	33748347	1	B	33748007	33748347	33748007	341	tslNA	GENCODE basic	1	1	KNOWN	KNOWN	havana	havana	TEC	TEC	57.48	1	MGI transcript name	Gm37905-001	MGI Symbol	Gm37905
TCONS_00000592	ENSMUST00000189741	Bag2	TCONS_00000592	XLOC_000271	Bag2	1:33745483-33757795	RF	FA	NOTEST	0.154504	0.0766592	-1.01111	0	1	1	no	ENSMUSG00000042215	ENSMUST00000189741		BCL2-associated athanogene 2 [Source:MGI Symbol;Acc:MGI:1891254]	1	33745484	33757795	-1	B	33756773	33757727	33757727	955	tslNA		1	8	KNOWN	KNOWN	havana	ensembl_havana	retained_intron	protein_coding	47.61	4	MGI transcript name	Bag2-003	MGI Symbol	Bag2
TCONS_00000593	-	-	TCONS_00000593	XLOC_000272	-	1:33758189-33759691	RF	FA	NOTEST	0.217946	0.11334	-0.943317	0	1	1	no
TCONS_00000594	-	-	TCONS_00000594	XLOC_000273	-	1:33760003-33761021	RF	FA	NOTEST	0.344095	0.136692	-1.33188	0	1	1	no
TCONS_00000595	ENSMUST00000139143	Zfp451	TCONS_00000595	XLOC_000274	Zfp451	1:33761544-33814595	RF	FA	OK	1.74754	2.14292	0.294247	0.448551	0.37395	0.998065	no	ENSMUSG00000042197	ENSMUST00000139143	ENSMUSP00000137992	zinc finger protein 451 [Source:MGI Symbol;Acc:MGI:2137896]	1	33761545	33814595	-1	B	33761545	33814385	33814385	3578	tsl1		7	13	KNOWN	KNOWN	havana	ensembl_havana	nonsense_mediated_decay	protein_coding	41.51	9	MGI transcript name	Zfp451-002	MGI Symbol	Zfp451
TCONS_00000596	ENSMUST00000044455	Zfp451	TCONS_00000596	XLOC_000275	Zfp451	1:33761544-33814595	RF	FA	OK	1.62365	1.62525	0.00142408	0.00481083	0.9923	0.998217	no	ENSMUSG00000042197	ENSMUST00000044455	ENSMUSP00000044372	zinc finger protein 451 [Source:MGI Symbol;Acc:MGI:2137896]	1	33761545	33814595	-1	B	33792136	33814570	33814570	11876	tsl1	GENCODE basic	7	13	KNOWN	KNOWN	havana	ensembl_havana	protein_coding	protein_coding	41.51	9	MGI transcript name	Zfp451-004	MGI Symbol	Zfp451
TCONS_00000597	ENSMUST00000117459	Gm15455	TCONS_00000597	XLOC_000276	Gm15455	1:33836123-33838680	RF	FA	OK	0.400015	0.248542	-0.686567	-0.577796	0.25965	0.987481	no	ENSMUSG00000081402	ENSMUST00000117459		predicted gene 15455 [Source:MGI Symbol;Acc:MGI:3705563]	1	33836124	33838680	-1	B	33836124	33838680	33838680	2557	tslNA	GENCODE basic	2	4	KNOWN	KNOWN	havana	havana	processed_pseudogene	processed_pseudogene	54.79	1	MGI transcript name	Gm15455-001	MGI Symbol	Gm15455
TCONS_00000598	ENSMUST00000183034	Dst	TCONS_00000598	XLOC_000277	Dst	1:33908224-34308691	RF	FA	NOTEST	0.0388254	0.0273571	-0.505082	0	1	1	no	ENSMUSG00000026131	ENSMUST00000183034	ENSMUSP00000138308	dystonin [Source:MGI Symbol;Acc:MGI:104627]	1	33908225	34308661	1	B	33908225	34307592	33908225	23201	tsl5	GENCODE basic	4	18	KNOWN	KNOWN	havana	ensembl_havana	protein_coding	protein_coding	44.27	20	MGI transcript name	Dst-004	MGI Symbol	Dst
TCONS_00000600	ENSMUST00000193333	Gm37354	TCONS_00000600	XLOC_000278	Gm37354	1:33908224-34308691	RF	FA	NOTEST	0	0	0	0	1	1	no	ENSMUSG00000103596	ENSMUST00000193333		predicted gene, 37354 [Source:MGI Symbol;Acc:MGI:5610582]	1	33922455	33924838	1	B	33922455	33924838	33922455	2384	tslNA	GENCODE basic	1	1	KNOWN	KNOWN	havana	havana	TEC	TEC	40.73	1	MGI transcript name	Gm37354-001	MGI Symbol	Gm37354
TCONS_00000609	ENSMUST00000194178	Gm38157	TCONS_00000609	XLOC_000279	Gm38157	1:33908224-34308691	RF	FA	NOTEST	0	0	0	0	1	1	no	ENSMUSG00000103364	ENSMUST00000194178		predicted gene, 38157 [Source:MGI Symbol;Acc:MGI:5611385]	1	34032100	34033797	1	B	34032100	34033797	34032100	1698	tslNA	GENCODE basic	1	1	KNOWN	KNOWN	havana	havana	TEC	TEC	45.47	1	MGI transcript name	Gm38157-001	MGI Symbol	Gm38157
TCONS_00000611	ENSMUST00000198033	Mir6896	TCONS_00000611	XLOC_000280	Mir6896	1:33908224-34308691	RF	FA	NOTEST	0	0	0	0	1	1	no	ENSMUSG00000105982	ENSMUST00000198033		microRNA 6896 [Source:MGI Symbol;Acc:MGI:5562721]	1	34117359	34117431	1	B	34117359	34117431	34117359	73	tslNA	GENCODE basic	1	1	KNOWN	KNOWN	mirbase	mirbase	miRNA	miRNA	46.58	1	MGI transcript name	Mir6896-201	MGI Symbol	Mir6896
TCONS_00000626	ENSMUST00000195223	Gm37385	TCONS_00000626	XLOC_000281	Gm37385	1:34350774-34351161	RF	FA	NOTEST	0	0	0	0	1	1	no	ENSMUSG00000102839	ENSMUST00000195223		predicted gene, 37385 [Source:MGI Symbol;Acc:MGI:5610613]	1	34350775	34351161	1	B	34350775	34351161	34350775	387	tslNA	GENCODE basic	1	1	KNOWN	KNOWN	havana	havana	TEC	TEC	49.87	1	MGI transcript name	Gm37385-001	MGI Symbol	Gm37385
TCONS_00000627	ENSMUST00000187302	Gm5266	TCONS_00000627	XLOC_000282	Gm5266	1:34367370-34369003	RF	FA	NOTEST	0	0	0	0	1	1	no	ENSMUSG00000101206	ENSMUST00000187302		predicted gene 5266 [Source:MGI Symbol;Acc:MGI:3646119]	1	34367371	34369003	1	B	34367371	34369003	34367371	1162	tslNA	GENCODE basic	1	1	KNOWN	KNOWN	havana	havana	processed_pseudogene	processed_pseudogene	52.97	1	MGI transcript name	Gm5266-001	MGI Symbol	Gm5266
TCONS_00000628	ENSMUST00000192173	Gm37233	TCONS_00000628	XLOC_000283	Gm37233	1:34427001-34433264	RF	FA	NOTEST	0.0653454	0.150177	1.20051	0	1	1	no	ENSMUSG00000102336	ENSMUST00000192173		predicted gene, 37233 [Source:MGI Symbol;Acc:MGI:5610461]	1	34427002	34433264	-1	B	34427002	34433264	34433264	6263	tslNA	GENCODE basic	1	1	KNOWN	KNOWN	havana	havana	lincRNA	lincRNA	49.05	1	MGI transcript name	Gm37233-001	MGI Symbol	Gm37233
TCONS_00000629	ENSMUST00000192173	Gm37233	TCONS_00000629	XLOC_000284	Gm37233	1:34427001-34433264	RF	FA	NOTEST	0.0421943	0.209016	2.30849	0	1	1	no	ENSMUSG00000102336	ENSMUST00000192173		predicted gene, 37233 [Source:MGI Symbol;Acc:MGI:5610461]	1	34427002	34433264	-1	B	34427002	34433264	34433264	6263	tslNA	GENCODE basic	1	1	KNOWN	KNOWN	havana	havana	lincRNA	lincRNA	49.05	1	MGI transcript name	Gm37233-001	MGI Symbol	Gm37233
TCONS_00000630	ENSMUST00000027303	Imp4	TCONS_00000630	XLOC_000285	Imp4	1:34436669-34449356	RF	FA	NOTEST	0.0278649	5.07161e-10	-25.7114	0	1	1	no	ENSMUSG00000026127	ENSMUST00000027303	ENSMUSP00000027303	IMP4, U3 small nucleolar ribonucleoprotein [Source:MGI Symbol;Acc:MGI:106572]	1	34439851	34449356	1	B	34439851	34449356	34439851	5836	tsl1	GENCODE basic	13	13	KNOWN	KNOWN	ensembl_havana	ensembl_havana	protein_coding	protein_coding	46.81	8	MGI transcript name	Imp4-001	MGI Symbol	Imp4
TCONS_00000641	ENSMUST00000185610	Ptpn18	TCONS_00000641	XLOC_000286	Ptpn18	1:34459761-34475733	RF	FA	NOTEST	0.0171326	0	-inf	0	1	1	no	ENSMUSG00000026126	ENSMUST00000185610		protein tyrosine phosphatase, non-receptor type 18 [Source:MGI Symbol;Acc:MGI:108410]	1	34459762	34475733	1	B	34459762	34461056	34459762	1295	tslNA		1	15	KNOWN	KNOWN	havana	ensembl_havana	retained_intron	protein_coding	48.19	7	MGI transcript name	Ptpn18-006	MGI Symbol	Ptpn18
TCONS_00000651	ENSMUST00000027299	Prss39	TCONS_00000651	XLOC_000287	Prss39	1:34498409-34503063	RF	FA	NOTEST	0	0	0	0	1	1	no	ENSMUSG00000026125	ENSMUST00000027299	ENSMUSP00000027299	protease, serine 39 [Source:MGI Symbol;Acc:MGI:1270856]	1	34498410	34503063	1	B	34498410	34503063	34498410	1267	tsl1	GENCODE basic	9	9	KNOWN	KNOWN	ensembl_havana	ensembl_havana	protein_coding	protein_coding	53.5	2	MGI transcript name	Prss39-001	MGI Symbol	Prss39
TCONS_00000654	ENSMUST00000027298	Cfc1	TCONS_00000654	XLOC_000288	Cfc1	1:34535647-34560943	RF	FA	NOTEST	0	0	0	0	1	1	no	ENSMUSG00000026124	ENSMUST00000027298	ENSMUSP00000027298	cripto, FRL-1, cryptic family 1 [Source:MGI Symbol;Acc:MGI:109448]	1	34535648	34544313	1	B	34535648	34544313	34535648	1040	tsl1	GENCODE basic	4	4	KNOWN	KNOWN	ensembl_havana	ensembl_havana	protein_coding	protein_coding	47.95	1	MGI transcript name	Cfc1-001	MGI Symbol	Cfc1
TCONS_00000655	ENSMUST00000052670	Amer3	TCONS_00000655	XLOC_000289	Amer3	1:34579201-34590944	RF	FA	NOTEST	0	0	0	0	1	1	no	ENSMUSG00000045174	ENSMUST00000052670	ENSMUSP00000054748	APC membrane recruitment 3 [Source:MGI Symbol;Acc:MGI:3026939]	1	34579657	34590944	1	B	34579657	34590944	34579657	4392	tsl1	GENCODE basic	10	10	KNOWN	KNOWN	ensembl_havana	ensembl_havana	protein_coding	protein_coding	50.52	1	MGI transcript name	Amer3-001	MGI Symbol	Amer3
TCONS_00000656	ENSMUST00000159747	Arhgef4	TCONS_00000656	XLOC_000290	Arhgef4	1:34678187-34843065	RF	FA	NOTEST	1.39337e-158	1.06155e-129	95.9435	0	1	1	no	ENSMUSG00000037509	ENSMUST00000159747	ENSMUSP00000124213	Rho guanine nucleotide exchange factor (GEF) 4 [Source:MGI Symbol;Acc:MGI:2442507]	1	34678188	34813309	1	B	34678188	34812739	34678188	6514	tsl5	GENCODE basic	8	19	KNOWN	KNOWN	havana	ensembl_havana	protein_coding	protein_coding	46.51	8	MGI transcript name	Arhgef4-004	MGI Symbol	Arhgef4
TCONS_00000661	ENSMUST00000192878	Gm37224	TCONS_00000661	XLOC_000291	Gm37224	1:34678187-34843065	RF	FA	NOTEST	0	0	0	0	1	1	no	ENSMUSG00000102537	ENSMUST00000192878		predicted gene, 37224 [Source:MGI Symbol;Acc:MGI:5610452]	1	34752775	34752922	1	B	34752775	34752922	34752775	148	tslNA	GENCODE basic	1	1	KNOWN	KNOWN	havana	havana	processed_pseudogene	processed_pseudogene	29.73	1	MGI transcript name	Gm37224-001	MGI Symbol	Gm37224
TCONS_00000662	ENSMUST00000194977	Gm37845	TCONS_00000662	XLOC_000292	Gm37845	1:34678187-34843065	RF	FA	NOTEST	0	0	0	0	1	1	no	ENSMUSG00000102612	ENSMUST00000194977		predicted gene, 37845 [Source:MGI Symbol;Acc:MGI:5611073]	1	34753123	34753477	1	B	34753123	34753477	34753123	355	tslNA	GENCODE basic	1	1	KNOWN	KNOWN	havana	havana	processed_pseudogene	processed_pseudogene	25.35	1	MGI transcript name	Gm37845-001	MGI Symbol	Gm37845
TCONS_00000670	ENSMUST00000027297	Plekhb2	TCONS_00000670	XLOC_000293	Plekhb2	1:34849964-34879580	RF	FA	NOTEST	0.013137	0.0415548	1.66138	0	1	1	no	ENSMUSG00000026123	ENSMUST00000027297	ENSMUSP00000027297	pleckstrin homology domain containing, family B (evectins) member 2 [Source:MGI Symbol;Acc:MGI:2385825]	1	34849976	34879580	1	B	34849992	34879580	34849992	3279	tsl1	GENCODE basic	10	11	KNOWN	KNOWN	ensembl_havana	ensembl_havana	protein_coding	protein_coding	47.01	4	MGI transcript name	Plekhb2-001	MGI Symbol	Plekhb2
TCONS_00000677	-	-	TCONS_00000677	XLOC_000294	-	1:34904042-34904207	RF	FA	OK	10.4652	5.41146	-0.951506	-0.620375	0.22145	0.961325	no
TCONS_00000678	ENSMUST00000193847	Gm19430	TCONS_00000678	XLOC_000295	Gm19430	1:34928508-34930645	RF	FA	NOTEST	0	0	0	0	1	1	no	ENSMUSG00000103716	ENSMUST00000193847		predicted gene, 19430 [Source:MGI Symbol;Acc:MGI:5011615]	1	34928509	34930645	1	B	34928509	34930645	34928509	2137	tslNA	GENCODE basic	1	1	KNOWN	KNOWN	havana	havana	processed_pseudogene	processed_pseudogene	60.36	1	MGI transcript name	Gm19430-001	MGI Symbol	Gm19430
TCONS_00000679	ENSMUST00000191672	Gm8009	TCONS_00000679	XLOC_000296	Gm8009	1:34970064-34970500	RF	FA	NOTEST	0	0	0	0	1	1	no	ENSMUSG00000103760	ENSMUST00000191672		predicted gene 8009 [Source:MGI Symbol;Acc:MGI:3648650]	1	34970065	34970500	1	B	34970065	34970500	34970065	436	tslNA	GENCODE basic	1	1	KNOWN	KNOWN	havana	havana	processed_pseudogene	processed_pseudogene	47.94	1	MGI transcript name	Gm8009-001	MGI Symbol	Gm8009
TCONS_00000680	ENSMUST00000192315	Gm38027	TCONS_00000680	XLOC_000297	Gm38027	1:34985655-34985890	RF	FA	NOTEST	0	0	0	0	1	1	no	ENSMUSG00000103997	ENSMUST00000192315		predicted gene, 38027 [Source:MGI Symbol;Acc:MGI:5611255]	1	34985656	34985890	1	B	34985656	34985890	34985656	235	tslNA	GENCODE basic	1	1	KNOWN	KNOWN	havana	havana	processed_pseudogene	processed_pseudogene	55.32	1	MGI transcript name	Gm38027-001	MGI Symbol	Gm38027
TCONS_00000681	ENSMUST00000082667	Gm25634	TCONS_00000681	XLOC_000298	Gm25634	1:35761601-35761706	RF	FA	NOTEST	0	0	0	0	1	1	no	ENSMUSG00000064601	ENSMUST00000082667		predicted gene, 25634 [Source:MGI Symbol;Acc:MGI:5455411]	1	35761602	35761706	1	B	35761602	35761706	35761602	105	tslNA	GENCODE basic	1	1	KNOWN	KNOWN	ensembl	ensembl	snRNA	snRNA	45.71	1	MGI transcript name	Gm25634-201	MGI Symbol	Gm25634
TCONS_00000682	ENSMUST00000187528	Gm28415	TCONS_00000682	XLOC_000299	Gm28415	1:35806973-35810462	RF	FA	NOTEST	0	0	0	0	1	1	no	ENSMUSG00000101714	ENSMUST00000187528		predicted gene 28415 [Source:MGI Symbol;Acc:MGI:5579121]	1	35806974	35810462	1	B	35806974	35810462	35806974	452	tsl2	GENCODE basic	1	1	KNOWN	KNOWN	havana	havana	lincRNA	lincRNA	51.22	1	MGI transcript name	Gm28415-001	MGI Symbol	Gm28415
TCONS_00000683	ENSMUST00000194261	1110002O04Rik	TCONS_00000683	XLOC_000300	1110002O04Rik	1:35879844-35881119	RF	FA	NOTEST	0.0196763	0	-inf	0	1	1	no	ENSMUSG00000102531	ENSMUST00000194261		RIKEN cDNA 1110002O04 gene [Source:MGI Symbol;Acc:MGI:1915733]	1	35879845	35881119	1	B	35879845	35881119	35879845	566	tsl1	GENCODE basic	1	1	KNOWN	KNOWN	havana	havana	lincRNA	lincRNA	48.31	1	MGI transcript name	1110002O04Rik-001	MGI Symbol	1110002O04Rik
TCONS_00000684	ENSMUST00000191763	Gm8022	TCONS_00000684	XLOC_000301	Gm8022	1:35958918-35959822	RF	FA	NOTEST	0	0	0	0	1	1	no	ENSMUSG00000103096	ENSMUST00000191763		predicted gene 8022 [Source:MGI Symbol;Acc:MGI:3647993]	1	35958919	35959822	1	B	35958919	35959822	35958919	904	tslNA	GENCODE basic	1	1	KNOWN	KNOWN	havana	havana	processed_pseudogene	processed_pseudogene	47.23	1	MGI transcript name	Gm8022-001	MGI Symbol	Gm8022
TCONS_00000685	ENSMUST00000192017	4930535G08Rik	TCONS_00000685	XLOC_000302	4930535G08Rik	1:36011071-36011894	RF	FA	NOTEST	0	0	0	0	1	1	no	ENSMUSG00000104201	ENSMUST00000192017		RIKEN cDNA 4930535G08 gene [Source:MGI Symbol;Acc:MGI:1925283]	1	36011072	36011894	1	B	36011072	36011894	36011072	425	tsl1	GENCODE basic	1	1	KNOWN	KNOWN	havana	havana	lincRNA	lincRNA	45.93	1	MGI transcript name	4930535G08Rik-001	MGI Symbol	4930535G08Rik
TCONS_00000686	ENSMUST00000088174	Hs6st1	TCONS_00000686	XLOC_000303	Hs6st1	1:36068399-36106446	RF	FA	OK	0.951898	0.623064	-0.611427	-1.16292	0.02305	0.35075	no	ENSMUSG00000045216	ENSMUST00000088174	ENSMUSP00000085499	heparan sulfate 6-O-sulfotransferase 1 [Source:MGI Symbol;Acc:MGI:1354958]	1	36068400	36106446	1	B	36068400	36106446	36068400	3719	tsl1	GENCODE basic	3	7	KNOWN	KNOWN	ensembl_havana	ensembl_havana	protein_coding	protein_coding	51.85	2	MGI transcript name	Hs6st1-001	MGI Symbol	Hs6st1
TCONS_00000689	ENSMUST00000193983	Gm33280	TCONS_00000689	XLOC_000304	Gm33280	1:36132041-36138746	RF	FA	NOTEST	0.13078	0.124725	-0.0683917	0	1	1	no	ENSMUSG00000102202	ENSMUST00000193983		predicted gene, 33280 [Source:MGI Symbol;Acc:MGI:5592439]	1	36132042	36138746	1	B	36132042	36138746	36132042	4340	tsl1	GENCODE basic	1	1	KNOWN	KNOWN	havana	havana	lincRNA	lincRNA	47.28	1	MGI transcript name	Gm33280-001	MGI Symbol	Gm33280
TCONS_00000690	ENSMUST00000046875	Uggt1	TCONS_00000690	XLOC_000305	Uggt1	1:36139430-36244720	RF	FA	OK	5.75939	3.34289	-0.784819	-1.80181	0.0005	0.0199658	yes	ENSMUSG00000037470	ENSMUST00000046875	ENSMUSP00000037930	UDP-glucose glycoprotein glucosyltransferase 1 [Source:MGI Symbol;Acc:MGI:2443162]	1	36140027	36244720	-1	B	36140027	36244305	36244305	9033	tsl1	GENCODE basic	13	14	KNOWN	KNOWN	ensembl_havana	ensembl_havana	protein_coding	protein_coding	43.71	11	MGI transcript name	Uggt1-001	MGI Symbol	Uggt1
TCONS_00000691	ENSMUST00000056946	Neurl3	TCONS_00000691	XLOC_000306	Neurl3	1:36264589-36274679	RF	FA	OK	0.615947	0.5326	-0.209754	-0.584088	0.2396	0.97593	no	ENSMUSG00000047180	ENSMUST00000056946	ENSMUSP00000055437	neuralized E3 ubiquitin protein ligase 3 [Source:MGI Symbol;Acc:MGI:2429944]	1	36264597	36274679	-1	B	36264597	36273435	36273435	2598	tsl1	GENCODE basic	7	8	KNOWN	KNOWN	ensembl_havana	ensembl_havana	protein_coding	protein_coding	51.55	2	MGI transcript name	Neurl3-001	MGI Symbol	Neurl3
TCONS_00000692	ENSMUST00000126413	Arid5a	TCONS_00000692	XLOC_000307	Arid5a	1:36307732-36324029	RF	FA	NOTEST	0.0833043	0.073941	-0.172017	0	1	1	no	ENSMUSG00000037447	ENSMUST00000126413	ENSMUSP00000115490	AT rich interactive domain 5A (MRF1-like) [Source:MGI Symbol;Acc:MGI:2443039]	1	36307733	36324029	1	B	36307733	36319203	36307733	870	tsl2		7	16	KNOWN	KNOWN	havana	ensembl_havana	protein_coding	protein_coding	53.91	15	MGI transcript name	Arid5a-007	MGI Symbol	Arid5a
TCONS_00000715	-	-	TCONS_00000715	XLOC_000308	-	1:36327343-36328920	RF	FA	NOTEST	0.200925	0.260553	0.374918	0	1	1	no
TCONS_00000716	ENSMUST00000192234	4930403P22Rik	TCONS_00000716	XLOC_000309	4930403P22Rik	1:36329489-36369181	RF	FA	OK	1.76834	2.21783	0.326754	0.984405	0.04895	0.539751	no	ENSMUSG00000102762	ENSMUST00000192234		RIKEN cDNA 4930403P22 gene [Source:MGI Symbol;Acc:MGI:1921057]	1	36332708	36333420	1	B	36332708	36333420	36332708	713	tslNA	GENCODE basic	1	1	KNOWN	KNOWN	havana	havana	lincRNA	lincRNA	46.56	1	MGI transcript name	4930403P22Rik-001	MGI Symbol	4930403P22Rik
TCONS_00000718	ENSMUST00000185614	Kansl3	TCONS_00000718	XLOC_000310	Kansl3	1:36329489-36369181	RF	FA	OK	1.76678	2.16441	0.292853	0.587825	0.2411	0.976553	no	ENSMUSG00000010453	ENSMUST00000185614		KAT8 regulatory NSL complex subunit 3 [Source:MGI Symbol;Acc:MGI:1918055]	1	36335730	36369181	-1	B	36365911	36369157	36369157	2177	tsl1		1	12	KNOWN	KNOWN	havana	ensembl_havana	retained_intron	protein_coding	45.65	9	MGI transcript name	Kansl3-005	MGI Symbol	Kansl3
TCONS_00000719	ENSMUST00000179162	Fer1l5	TCONS_00000719	XLOC_000311	Fer1l5	1:36372290-36445271	RF	FA	NOTEST	0.00987119	0.00493364	-1.00057	0	1	1	no	ENSMUSG00000037432	ENSMUST00000179162	ENSMUSP00000142130	fer-1-like 5 (C. elegans) [Source:MGI Symbol;Acc:MGI:3616091]	1	36372291	36422110	1	B	36372291	36422107	36372291	6315	tsl1	GENCODE basic	6	15	KNOWN	KNOWN	havana	havana	protein_coding	protein_coding	49.13	3	MGI transcript name	Fer1l5-002	MGI Symbol	Fer1l5
TCONS_00000723	ENSMUST00000153128	Cnnm4	TCONS_00000723	XLOC_000312	Cnnm4	1:36471612-36508986	RF	FA	NOTEST	0.0232868	1.00318e-05	-11.1807	0	1	1	no	ENSMUSG00000037408	ENSMUST00000153128	ENSMUSP00000121317	cyclin M4 [Source:MGI Symbol;Acc:MGI:2151060]	1	36471620	36508764	1	B	36471620	36508764	36471620	4547	tsl1	GENCODE basic	1	10	KNOWN	KNOWN	ensembl_havana	ensembl_havana	protein_coding	protein_coding	49.13	2	MGI transcript name	Cnnm4-001	MGI Symbol	Cnnm4
TCONS_00000728	ENSMUST00000193157	Gm37909	TCONS_00000728	XLOC_000313	Gm37909	1:36471612-36508986	RF	FA	NOTEST	0	0	0	0	1	1	no	ENSMUSG00000104316	ENSMUST00000193157		predicted gene, 37909 [Source:MGI Symbol;Acc:MGI:5611137]	1	36473952	36476110	1	B	36473952	36476110	36473952	2159	tslNA	GENCODE basic	1	1	KNOWN	KNOWN	havana	havana	TEC	TEC	50.67	1	MGI transcript name	Gm37909-001	MGI Symbol	Gm37909
TCONS_00000730	ENSMUST00000097776	Cnnm3	TCONS_00000730	XLOC_000314	Cnnm3	1:36511866-36528237	RF	FA	NOTEST	0.0614962	0.0297986	-1.04525	0	1	1	no	ENSMUSG00000001138	ENSMUST00000097776	ENSMUSP00000095383	cyclin M3 [Source:MGI Symbol;Acc:MGI:2151055]	1	36511867	36528237	1	B	36511867	36528237	36511867	5292	tsl1	GENCODE basic	3	13	KNOWN	KNOWN	ensembl_havana	ensembl_havana	protein_coding	protein_coding	52.74	5	MGI transcript name	Cnnm3-002	MGI Symbol	Cnnm3
TCONS_00000739	ENSMUST00000193083	Ankrd23	TCONS_00000739	XLOC_000315	Ankrd23	1:36529470-36547445	RF	FA	OK	0.566061	0.419174	-0.433408	-0.584587	0.23505	0.972583	no	ENSMUSG00000067653	ENSMUST00000193083	ENSMUSP00000141394	ankyrin repeat domain 23 [Source:MGI Symbol;Acc:MGI:1925571]	1	36530188	36536883	-1	B	36530188	36536521	36536521	2277	tsl1	GENCODE basic	5	12	KNOWN	KNOWN	havana	ensembl_havana	protein_coding	protein_coding	54.29	4	MGI transcript name	Ankrd23-002	MGI Symbol	Ankrd23
TCONS_00000740	ENSMUST00000207843	Ankrd39	TCONS_00000740	XLOC_000316	Ankrd39	1:36529470-36547445	RF	FA	OK	0.871529	0.730495	-0.254674	-0.515021	0.3009	0.998065	no	ENSMUSG00000079610	ENSMUST00000207843	ENSMUSP00000147091	ankyrin repeat domain 39 [Source:MGI Symbol;Acc:MGI:1914816]	1	36537507	36547445	-1	B	36537507	36547219	36547219	2646			1	9	KNOWN	KNOWN	havana	ensembl_havana	nonsense_mediated_decay	protein_coding	49.34	6	MGI transcript name	Ankrd39-003	MGI Symbol	Ankrd39
TCONS_00000741	ENSMUST00000191677	Sema4c	TCONS_00000741	XLOC_000317	Sema4c	1:36548638-36683183	RF	FA	OK	0.471708	0.547103	0.213918	0.414628	0.40705	0.998065	no	ENSMUSG00000026121	ENSMUST00000191677	ENSMUSP00000141263	sema domain, immunoglobulin domain (Ig), transmembrane domain (TM) and short cytoplasmic domain, (semaphorin) 4C [Source:MGI Symbol;Acc:MGI:109252]	1	36548639	36558349	-1	B	36548639	36558349	36558349	3779	tsl5	GENCODE basic	5	13	KNOWN	KNOWN	havana	ensembl_havana	protein_coding	protein_coding	57.48	8	MGI transcript name	Sema4c-003	MGI Symbol	Sema4c
TCONS_00000742	ENSMUST00000194426	D430040D24Rik	TCONS_00000742	XLOC_000318	D430040D24Rik	1:36548638-36683183	RF	FA	NOTEST	0.0303734	0.0206942	-0.553585	0	1	1	no	ENSMUSG00000087589	ENSMUST00000194426		RIKEN cDNA D430040D24 gene [Source:MGI Symbol;Acc:MGI:2442526]	1	36557701	36565613	1	B	36557701	36559667	36557701	1967	tslNA		1	3	KNOWN	KNOWN	havana	havana	retained_intron	processed_transcript	54.9	2	MGI transcript name	D430040D24Rik-002	MGI Symbol	D430040D24Rik
TCONS_00000744	ENSMUST00000161062	Gm6428	TCONS_00000744	XLOC_000319	Gm6428	1:36548638-36683183	RF	FA	NOTEST	0	0	0	0	1	1	no	ENSMUSG00000089906	ENSMUST00000161062		predicted pseudogene 6428 [Source:MGI Symbol;Acc:MGI:3649065]	1	36601802	36602146	1	B	36601802	36602146	36601802	345	tslNA	GENCODE basic	1	1	KNOWN	KNOWN	havana	havana	processed_pseudogene	processed_pseudogene	45.51	1	MGI transcript name	Gm6428-001	MGI Symbol	Gm6428
TCONS_00000745	ENSMUST00000104746	Gm24133	TCONS_00000745	XLOC_000320	Gm24133	1:36548638-36683183	RF	FA	NOTEST	0	0	0	0	1	1	no	ENSMUSG00000077939	ENSMUST00000104746		predicted gene, 24133 [Source:MGI Symbol;Acc:MGI:5453910]	1	36663965	36664039	1	B	36663965	36664039	36663965	75	tslNA	GENCODE basic	1	1	KNOWN	KNOWN	ensembl	ensembl	miRNA	miRNA	46.67	1	MGI transcript name	Gm24133-201	MGI Symbol	Gm24133
TCONS_00000746	ENSMUST00000193210	Cox5b	TCONS_00000746	XLOC_000321	Cox5b	1:36691460-36694113	RF	FA	OK	20.483	18.0399	-0.183231	-0.169652	0.73795	0.998065	no	ENSMUSG00000061518	ENSMUST00000193210	ENSMUSP00000141554	cytochrome c oxidase subunit Vb [Source:MGI Symbol;Acc:MGI:88475]	1	36691484	36693681	1	B	36691484	36693681	36691484	865	tsl1	GENCODE basic	5	10	KNOWN	KNOWN	ensembl_havana	ensembl_havana	protein_coding	protein_coding	49.32	6	MGI transcript name	Cox5b-001	MGI Symbol	Cox5b
TCONS_00000755	ENSMUST00000043951	Actr1b	TCONS_00000755	XLOC_000322	Actr1b	1:36697578-36757953	RF	FA	OK	6.12315	5.76683	-0.0864962	-0.296185	0.55335	0.998065	no	ENSMUSG00000037351	ENSMUST00000043951	ENSMUSP00000047326	ARP1 actin-related protein 1B, centractin beta [Source:MGI Symbol;Acc:MGI:1917446]	1	36698114	36714422	-1	B	36698114	36710008	36710008	3248	tsl1	GENCODE basic	9	9	KNOWN	KNOWN	ensembl_havana	ensembl_havana	protein_coding	protein_coding	49.83	7	MGI transcript name	Actr1b-001	MGI Symbol	Actr1b
TCONS_00000756	ENSMUST00000192873	4933424G06Rik	TCONS_00000756	XLOC_000323	4933424G06Rik	1:36697578-36757953	RF	FA	NOTEST	0	0	0	0	1	1	no	ENSMUSG00000102416	ENSMUST00000192873	ENSMUSP00000147230	RIKEN cDNA 4933424G06 gene [Source:MGI Symbol;Acc:MGI:1918416]	1	36710149	36757953	1	B	36710149	36733881	36710149	611	tsl2 (assigned to previous version 1)		2	4	KNOWN	KNOWN	havana	havana	protein_coding	protein_coding	46.37	4	MGI transcript name	4933424G06Rik-004	MGI Symbol	4933424G06Rik
TCONS_00000761	ENSMUST00000027291	Zap70	TCONS_00000761	XLOC_000324	Zap70	1:36761797-36783461	RF	FA	NOTEST	3.11148e-216	0.00494606	708.239	0	1	1	no	ENSMUSG00000026117	ENSMUST00000027291	ENSMUSP00000027291	zeta-chain (TCR) associated protein kinase [Source:MGI Symbol;Acc:MGI:99613]	1	36761798	36782818	1	B	36761798	36782818	36761798	2245	tsl1	GENCODE basic	6	10	KNOWN	KNOWN	ensembl_havana	ensembl_havana	protein_coding	protein_coding	51.54	4	MGI transcript name	Zap70-001	MGI Symbol	Zap70
TCONS_00000768	ENSMUST00000177688	n-R5s210	TCONS_00000768	XLOC_000325	n-R5s210	1:37005438-37005557	RF	FA	NOTEST	0	0	0	0	1	1	no	ENSMUSG00000095944	ENSMUST00000177688		nuclear encoded rRNA 5S 210 [Source:MGI Symbol;Acc:MGI:4422075]	1	37005439	37005557	1	B	37005439	37005557	37005439	119	tslNA	GENCODE basic	1	1	KNOWN	KNOWN	ensembl	ensembl	rRNA	rRNA	52.1	1	MGI transcript name	n-R5s210-201	MGI Symbol	n-R5s210
TCONS_00000769	ENSMUST00000027289	Vwa3b	TCONS_00000769	XLOC_000326	Vwa3b	1:37026491-37187613	RF	FA	NOTEST	5.18788e-20	4.02026e-06	46.1391	0	1	1	no	ENSMUSG00000050122	ENSMUST00000027289	ENSMUSP00000027289	von Willebrand factor A domain containing 3B [Source:MGI Symbol;Acc:MGI:1918103]	1	37026596	37187613	1	B	37035708	37186609	37035708	3394	tsl5		13	18	KNOWN	KNOWN	havana	ensembl_havana	nonsense_mediated_decay	protein_coding	44.99	10	MGI transcript name	Vwa3b-005	MGI Symbol	Vwa3b
TCONS_00000784	ENSMUST00000191981	Cnga3	TCONS_00000784	XLOC_000327	Cnga3	1:37214433-37263384	RF	FA	NOTEST	0	0	0	0	1	1	no	ENSMUSG00000026114	ENSMUST00000191981	ENSMUSP00000142235	cyclic nucleotide gated channel alpha 3 [Source:MGI Symbol;Acc:MGI:1341818]	1	37214434	37263384	1	B	37214434	37241940	37214434	651	tsl5		5	14	KNOWN	KNOWN	havana	ensembl_havana	protein_coding	protein_coding	47.11	4	MGI transcript name	Cnga3-002	MGI Symbol	Cnga3
TCONS_00000791	ENSMUST00000146676	Inpp4a	TCONS_00000791	XLOC_000328	Inpp4a	1:37299864-37410736	RF	FA	NOTEST	9.57234e-47	0.0235384	147.463	0	1	1	no	ENSMUSG00000026113	ENSMUST00000146676		inositol polyphosphate-4-phosphatase, type I [Source:MGI Symbol;Acc:MGI:1931123]	1	37299865	37410736	1	B	37299865	37348512	37299865	369	tsl3		1	17	KNOWN	KNOWN	havana	ensembl_havana	processed_transcript	protein_coding	47.96	13	MGI transcript name	Inpp4a-009	MGI Symbol	Inpp4a
TCONS_00000810	ENSMUST00000114925	Unc50	TCONS_00000810	XLOC_000329	Unc50	1:37417083-37541016	RF	FA	OK	2.62385	1.89896	-0.466478	-0.434327	0.39575	0.998065	no	ENSMUSG00000026111	ENSMUST00000114925	ENSMUSP00000110575	unc-50 homolog (C. elegans) [Source:MGI Symbol;Acc:MGI:1914637]	1	37430139	37439124	1	B	37430139	37438984	37430139	1094	tsl1	GENCODE basic	9	15	KNOWN	KNOWN	havana	ensembl_havana	protein_coding	protein_coding	46.78	7	MGI transcript name	Unc50-002	MGI Symbol	Unc50
TCONS_00000823	ENSMUST00000160659	4930556I23Rik	TCONS_00000823	XLOC_000330	4930556I23Rik	1:37611676-37720085	RF	FA	NOTEST	0	0.0214228	inf	0	1	1	no	ENSMUSG00000089767	ENSMUST00000160659		RIKEN cDNA 4930556I23 gene [Source:MGI Symbol;Acc:MGI:1922520]	1	37614259	37615372	1	B	37614259	37615372	37614259	560	tsl1	GENCODE basic	1	1	KNOWN	KNOWN	havana	havana	antisense	antisense	53.86	1	MGI transcript name	4930556I23Rik-001	MGI Symbol	4930556I23Rik
TCONS_00000824	ENSMUST00000192005	4930470B04Rik	TCONS_00000824	XLOC_000331	4930470B04Rik	1:37611676-37720085	RF	FA	NOTEST	0	0.0120869	inf	0	1	1	no	ENSMUSG00000104365	ENSMUST00000192005		RIKEN cDNA 4930470B04 gene [Source:MGI Symbol;Acc:MGI:1923057]	1	37660722	37662647	1	B	37660722	37662647	37660722	1926	tslNA	GENCODE basic	1	1	KNOWN	KNOWN	havana	havana	TEC	TEC	44.18	1	MGI transcript name	4930470B04Rik-001	MGI Symbol	4930470B04Rik
TCONS_00000825	ENSMUST00000123082	Tsga10	TCONS_00000825	XLOC_000332	Tsga10	1:37754775-37871388	RF	FA	OK	0.707752	0.599742	-0.238901	-0.325492	0.5216	0.998065	no	ENSMUSG00000060771	ENSMUST00000123082	ENSMUSP00000141261	testis specific 10 [Source:MGI Symbol;Acc:MGI:2685063]	1	37754776	37866429	-1	B	37832403	37864836	37864836	3953	tsl1	GENCODE basic	7	14	KNOWN	KNOWN	havana	ensembl_havana	protein_coding	protein_coding	40.33	8	MGI transcript name	Tsga10-006	MGI Symbol	Tsga10
TCONS_00000826	ENSMUST00000181885	Gm26805	TCONS_00000826	XLOC_000333	Gm26805	1:37754775-37871388	RF	FA	NOTEST	0.00259621	0.00324924	0.323695	0	1	1	no	ENSMUSG00000097268	ENSMUST00000181885		predicted gene, 26805 [Source:MGI Symbol;Acc:MGI:5477299]	1	37865299	37871388	1	B	37865299	37871388	37865299	3089	tsl1	GENCODE basic	1	1	KNOWN	KNOWN	havana	havana	antisense	antisense	44.02	1	MGI transcript name	Gm26805-001	MGI Symbol	Gm26805
TCONS_00000827	ENSMUST00000128085	Lipt1	TCONS_00000827	XLOC_000334	Lipt1	1:37871737-37890411	RF	FA	NOTEST	0.0161168	7.32841e-16	-44.3221	0	1	1	no	ENSMUSG00000037216	ENSMUST00000128085	ENSMUSP00000119243	lipoyltransferase 1 [Source:MGI Symbol;Acc:MGI:3645211]	1	37871738	37876228	1	B	37871738	37875343	37871738	774	tsl3		1	5	KNOWN	KNOWN	havana	ensembl_havana	protein_coding	protein_coding	43.29	4	MGI transcript name	Lipt1-002	MGI Symbol	Lipt1
TCONS_00000832	ENSMUST00000027256	Mrpl30	TCONS_00000832	XLOC_000335	Mrpl30	1:37890476-37900193	RF	FA	NOTEST	0.0086201	0.0212745	1.30335	0	1	1	no	ENSMUSG00000026087	ENSMUST00000027256	ENSMUSP00000027256	mitochondrial ribosomal protein L30 [Source:MGI Symbol;Acc:MGI:1333820]	1	37890477	37898535	1	B	37890477	37898535	37890477	969	tsl1	GENCODE basic	11	11	KNOWN	KNOWN	ensembl_havana	ensembl_havana	protein_coding	protein_coding	43.13	7	MGI transcript name	Mrpl30-001	MGI Symbol	Mrpl30
TCONS_00000840	ENSMUST00000129513	Gm15457	TCONS_00000840	XLOC_000336	Gm15457	1:37933595-37957759	RF	FA	NOTEST	0	0	0	0	1	1	no	ENSMUSG00000087374	ENSMUST00000129513		predicted gene 15457 [Source:MGI Symbol;Acc:MGI:3705190]	1	37933596	37954136	1	B	37933596	37954136	37933596	3990	tsl2	GENCODE basic	1	1	KNOWN	KNOWN	havana	havana	antisense	antisense	43.81	1	MGI transcript name	Gm15457-001	MGI Symbol	Gm15457
TCONS_00000841	ENSMUST00000158516	Gm23409	TCONS_00000841	XLOC_000337	Gm23409	1:37973966-37974203	RF	FA	NOTEST	0	0	0	0	1	1	no	ENSMUSG00000089141	ENSMUST00000158516		predicted gene, 23409 [Source:MGI Symbol;Acc:MGI:5453186]	1	37973967	37974203	1	B	37973967	37974203	37973967	237	tslNA	GENCODE basic	1	1	KNOWN	KNOWN	ensembl	ensembl	misc_RNA	misc_RNA	49.79	1	MGI transcript name	Gm23409-201	MGI Symbol	Gm23409
TCONS_00000842	ENSMUST00000193832	Txndc9	TCONS_00000842	XLOC_000338	Txndc9	1:37983295-37997893	RF	FA	OK	2.25927	2.02323	-0.159196	-0.534596	0.27935	0.998065	no	ENSMUSG00000058407	ENSMUST00000193832	ENSMUSP00000142188	thioredoxin domain containing 9 [Source:MGI Symbol;Acc:MGI:2138153]	1	37985189	37997893	-1	B	37987394	37997243	37997243	3472	tsl2	GENCODE basic	5	12	KNOWN	KNOWN	havana	ensembl_havana	protein_coding	protein_coding	43.92	8	MGI transcript name	Txndc9-005	MGI Symbol	Txndc9
TCONS_00000843	ENSMUST00000192548	Eif5b	TCONS_00000843	XLOC_000339	Eif5b	1:37998009-38129801	RF	FA	NOTEST	2.57769e-16	8.62619e-21	-14.867	0	1	1	no	ENSMUSG00000026083	ENSMUST00000192548		eukaryotic translation initiation factor 5B [Source:MGI Symbol;Acc:MGI:2441772]	1	37998010	38055579	1	B	37998129	38052021	37998129	5788	tsl1		5	12	KNOWN	KNOWN	havana	ensembl_havana	retained_intron	protein_coding	41.45	5	MGI transcript name	Eif5b-001	MGI Symbol	Eif5b
TCONS_00000851	ENSMUST00000194892	Gm5099	TCONS_00000851	XLOC_000340	Gm5099	1:38132082-38159892	RF	FA	NOTEST	0	0	0	0	1	1	no	ENSMUSG00000102716	ENSMUST00000194892		predicted gene 5099 [Source:MGI Symbol;Acc:MGI:3644917]	1	38132083	38159892	1	B	38132083	38159892	38132083	1848	tsl1	GENCODE basic	1	1	KNOWN	KNOWN	havana	havana	lincRNA	lincRNA	44.08	1	MGI transcript name	Gm5099-001	MGI Symbol	Gm5099
TCONS_00000852	ENSMUST00000095027	Aff3	TCONS_00000852	XLOC_000341	Aff3	1:38177325-38664955	RF	FA	NOTEST	0.156186	0.0842873	-0.889882	0	1	1	no	ENSMUSG00000037138	ENSMUST00000095027	ENSMUSP00000092637	AF4/FMR2 family, member 3 [Source:MGI Symbol;Acc:MGI:106927]	1	38177326	38664955	-1	B	38177326	38627185	38627185	5857	tsl5	GENCODE basic	8	17	KNOWN	KNOWN	havana	ensembl_havana	protein_coding	protein_coding	44.54	6	MGI transcript name	Aff3-002	MGI Symbol	Aff3
TCONS_00000853	ENSMUST00000127620	Gm16150	TCONS_00000853	XLOC_000342	Gm16150	1:38177325-38664955	RF	FA	NOTEST	0	0	0	0	1	1	no	ENSMUSG00000085391	ENSMUST00000127620		predicted gene 16150 [Source:MGI Symbol;Acc:MGI:3801827]	1	38235420	38246666	1	B	38235420	38245603	38235420	437	tsl5	GENCODE basic	1	1	KNOWN	KNOWN	havana	havana	antisense	antisense	46.55	2	MGI transcript name	Gm16150-001	MGI Symbol	Gm16150
TCONS_00000856	ENSMUST00000129696	Gm16151	TCONS_00000856	XLOC_000343	Gm16151	1:38177325-38664955	RF	FA	NOTEST	0.0309225	0.0510948	0.724517	0	1	1	no	ENSMUSG00000085280	ENSMUST00000129696		predicted gene 16151 [Source:MGI Symbol;Acc:MGI:3801826]	1	38307902	38311930	1	B	38307902	38311930	38307902	639	tsl3	GENCODE basic	1	1	KNOWN	KNOWN	havana	havana	antisense	antisense	46.84	1	MGI transcript name	Gm16151-001	MGI Symbol	Gm16151
TCONS_00000857	ENSMUST00000143261	Gm16152	TCONS_00000857	XLOC_000344	Gm16152	1:38177325-38664955	RF	FA	NOTEST	9.04419e-13	9.12557e-09	13.3006	0	1	1	no	ENSMUSG00000087131	ENSMUST00000143261		predicted gene 16152 [Source:MGI Symbol;Acc:MGI:3802058]	1	38384949	38393974	1	B	38384949	38393974	38384949	1189	tsl1	GENCODE basic	7	7	KNOWN	KNOWN	havana	havana	antisense	antisense	45.69	2	MGI transcript name	Gm16152-001	MGI Symbol	Gm16152
TCONS_00000860	ENSMUST00000195175	Gm34727	TCONS_00000860	XLOC_000345	Gm34727	1:38177325-38664955	RF	FA	NOTEST	0	0.0904546	inf	0	1	1	no	ENSMUSG00000102984	ENSMUST00000195175		predicted gene, 34727 [Source:MGI Symbol;Acc:MGI:5593886]	1	38487519	38488047	1	B	38487519	38488047	38487519	529	tslNA	GENCODE basic	1	1	KNOWN	KNOWN	havana	havana	processed_pseudogene	processed_pseudogene	51.23	1	MGI transcript name	Gm34727-001	MGI Symbol	Gm34727
TCONS_00000861	ENSMUST00000195068	Gm38135	TCONS_00000861	XLOC_000346	Gm38135	1:38722619-38723121	RF	FA	NOTEST	0	0	0	0	1	1	no	ENSMUSG00000102541	ENSMUST00000195068		predicted gene, 38135 [Source:MGI Symbol;Acc:MGI:5611363]	1	38722620	38723121	1	B	38722620	38723121	38722620	502	tslNA	GENCODE basic	1	1	KNOWN	KNOWN	havana	havana	processed_pseudogene	processed_pseudogene	52.19	1	MGI transcript name	Gm38135-001	MGI Symbol	Gm38135
TCONS_00000862	ENSMUST00000192930	2610300A13Rik	TCONS_00000862	XLOC_000347	2610300A13Rik	1:38767183-38767686	RF	FA	NOTEST	0	0	0	0	1	1	no	ENSMUSG00000103531	ENSMUST00000192930		RIKEN cDNA 2610300A13 gene [Source:MGI Symbol;Acc:MGI:1917693]	1	38767184	38767686	1	B	38767184	38767686	38767184	503	tslNA	GENCODE basic	1	1	KNOWN	KNOWN	havana	havana	TEC	TEC	52.68	1	MGI transcript name	2610300A13Rik-001	MGI Symbol	2610300A13Rik
TCONS_00000863	ENSMUST00000195309	Gm37707	TCONS_00000863	XLOC_000348	Gm37707	1:38863866-38898161	RF	FA	NOTEST	0	0	0	0	1	1	no	ENSMUSG00000103647	ENSMUST00000195309		predicted gene, 37707 [Source:MGI Symbol;Acc:MGI:5610935]	1	38884754	38888072	1	B	38884754	38888072	38884754	325	tsl3	GENCODE basic	1	1	KNOWN	KNOWN	havana	havana	antisense	antisense	51.22	1	MGI transcript name	Gm37707-001	MGI Symbol	Gm37707
TCONS_00000864	ENSMUST00000193251	Gm6621	TCONS_00000864	XLOC_000349	Gm6621	1:38907944-38908716	RF	FA	NOTEST	0	0	0	0	1	1	no	ENSMUSG00000102447	ENSMUST00000193251		predicted gene 6621 [Source:MGI Symbol;Acc:MGI:3647848]	1	38907945	38908716	1	B	38907945	38908716	38907945	772	tslNA	GENCODE basic	1	1	KNOWN	KNOWN	havana	havana	processed_pseudogene	processed_pseudogene	51.94	1	MGI transcript name	Gm6621-001	MGI Symbol	Gm6621
TCONS_00000865	ENSMUST00000088029	Nms	TCONS_00000865	XLOC_000350	Nms	1:38939148-38950276	RF	FA	NOTEST	0	0	0	0	1	1	no	ENSMUSG00000067604	ENSMUST00000088029	ENSMUSP00000085346	neuromedin S [Source:MGI Symbol;Acc:MGI:3583618]	1	38939149	38950276	1	B	38939149	38950276	38939149	1001	tsl1	GENCODE basic	7	8	KNOWN	KNOWN	ensembl_havana	ensembl_havana	protein_coding	protein_coding	43.93	2	MGI transcript name	Nms-001	MGI Symbol	Nms
TCONS_00000868	ENSMUST00000027247	Pdcl3	TCONS_00000868	XLOC_000351	Pdcl3	1:38985607-38997426	RF	FA	NOTEST	3.07331e-07	1.35869e-07	-1.17757	0	1	1	no	ENSMUSG00000026078	ENSMUST00000027247	ENSMUSP00000027247	phosducin-like 3 [Source:MGI Symbol;Acc:MGI:1916083]	1	38985608	38997238	1	B	38985608	38997238	38985608	3914	tsl1	GENCODE basic	10	10	KNOWN	KNOWN	ensembl_havana	ensembl_havana	protein_coding	protein_coding	46.92	4	MGI transcript name	Pdcl3-001	MGI Symbol	Pdcl3
TCONS_00000874	ENSMUST00000194994	Gm37309	TCONS_00000874	XLOC_000352	Gm37309	1:38985607-38997426	RF	FA	NOTEST	0	0	0	0	1	1	no	ENSMUSG00000103046	ENSMUST00000194994		predicted gene, 37309 [Source:MGI Symbol;Acc:MGI:5610537]	1	38992678	38994316	1	B	38992678	38994316	38992678	1639	tslNA	GENCODE basic	1	1	KNOWN	KNOWN	havana	havana	TEC	TEC	45.45	1	MGI transcript name	Gm37309-001	MGI Symbol	Gm37309
TCONS_00000876	ENSMUST00000173050	Npas2	TCONS_00000876	XLOC_000353	Npas2	1:39193730-39363236	RF	FA	NOTEST	0	0.0145413	inf	0	1	1	no	ENSMUSG00000026077	ENSMUST00000173050	ENSMUSP00000134241	neuronal PAS domain protein 2 [Source:MGI Symbol;Acc:MGI:109232]	1	39193731	39363236	1	B	39193731	39287615	39193731	484	tsl2		7	15	KNOWN	KNOWN	havana	ensembl_havana	protein_coding	protein_coding	46.19	3	MGI transcript name	Npas2-002	MGI Symbol	Npas2
TCONS_00000880	ENSMUST00000173076	Gm3617	TCONS_00000880	XLOC_000354	Gm3617	1:39193730-39363236	RF	FA	NOTEST	0	0	0	0	1	1	no	ENSMUSG00000092563	ENSMUST00000173076		predicted gene 3617 [Source:MGI Symbol;Acc:MGI:3781793]	1	39314899	39315453	1	B	39314899	39315453	39314899	555	tslNA	GENCODE basic	1	1	KNOWN	KNOWN	havana	havana	processed_pseudogene	processed_pseudogene	47.03	1	MGI transcript name	Gm3617-001	MGI Symbol	Gm3617
TCONS_00000882	ENSMUST00000086535	Rpl31	TCONS_00000882	XLOC_000355	Rpl31	1:39367841-39478755	RF	FA	NOTEST	0.0122768	4.58686e-86	-277.14	0	1	1	no	ENSMUSG00000073702	ENSMUST00000086535	ENSMUSP00000083722	ribosomal protein L31 [Source:MGI Symbol;Acc:MGI:2149632]	1	39367842	39371911	1	B	39367842	39371911	39367842	1049	tsl1	GENCODE basic	11	11	KNOWN	KNOWN	ensembl_havana	ensembl_havana	protein_coding	protein_coding	48.5	6	MGI transcript name	Rpl31-001	MGI Symbol	Rpl31
TCONS_00000889	ENSMUST00000197298	Gm24826	TCONS_00000889	XLOC_000356	Gm24826	1:39519532-39519748	RF	FA	NOTEST	0	0	0	0	1	1	no	ENSMUSG00000104827	ENSMUST00000197298		predicted gene, 24826 [Source:MGI Symbol;Acc:MGI:5454603]	1	39519533	39519748	1	B	39519533	39519748	39519533	216	tslNA	GENCODE basic	1	1	KNOWN	KNOWN	ensembl	ensembl	snoRNA	snoRNA	50.93	1	MGI transcript name	Gm24826-202	MGI Symbol	Gm24826
TCONS_00000891	ENSMUST00000161515	Cnot11	TCONS_00000891	XLOC_000357	Cnot11	1:39534991-39546889	RF	FA	NOTEST	0.0223405	0.00826926	-1.43383	0	1	1	no	ENSMUSG00000003135	ENSMUST00000161515	ENSMUSP00000125638	CCR4-NOT transcription complex, subunit 11 [Source:MGI Symbol;Acc:MGI:106580]	1	39534992	39546889	1	B	39534992	39546889	39534992	3482	tsl1	GENCODE basic	7	15	KNOWN	KNOWN	havana	ensembl_havana	protein_coding	protein_coding	45.97	4	MGI transcript name	Cnot11-001	MGI Symbol	Cnot11
TCONS_00000898	ENSMUST00000062525	Rnf149	TCONS_00000898	XLOC_000358	Rnf149	1:39547067-39579909	RF	FA	OK	1.67306	1.82255	0.123467	0.272776	0.5827	0.998065	no	ENSMUSG00000048234	ENSMUST00000062525	ENSMUSP00000050388	ring finger protein 149 [Source:MGI Symbol;Acc:MGI:2677438]	1	39551296	39577405	-1	B	39551296	39577405	39577405	2492	tsl1	GENCODE basic	10	13	KNOWN	KNOWN	ensembl_havana	ensembl_havana	protein_coding	protein_coding	41.49	4	MGI transcript name	Rnf149-001	MGI Symbol	Rnf149
TCONS_00000900	-	-	TCONS_00000900	XLOC_000359	-	1:39581721-39591762	RF	FA	OK	1.00921	0.957088	-0.0765064	-0.235683	0.63195	0.998065	no
TCONS_00000901	ENSMUST00000181841	D930019O06Rik	TCONS_00000901	XLOC_000360	D930019O06Rik	1:39618405-39657390	RF	FA	NOTEST	0	0	0	0	1	1	no	ENSMUSG00000097083	ENSMUST00000181841		RIKEN cDNA D930019O06 [Source:MGI Symbol;Acc:MGI:3043219]	1	39650176	39657390	1	B	39650176	39657390	39650176	3663	tsl1	GENCODE basic	1	1	KNOWN	KNOWN	havana	havana	antisense	antisense	46.61	1	MGI transcript name	D930019O06Rik-001	MGI Symbol	D930019O06Rik
TCONS_00000902	ENSMUST00000195860	Map4k4	TCONS_00000902	XLOC_000361	Map4k4	1:39900912-40026310	RF	FA	NOTEST	0.00295799	0.00742194	1.32718	0	1	1	no	ENSMUSG00000026074	ENSMUST00000195860	ENSMUSP00000141400	mitogen-activated protein kinase kinase kinase kinase 4 [Source:MGI Symbol;Acc:MGI:1349394]	1	39900913	40026310	1	B	39901179	40024754	39901179	3960	tsl1	GENCODE basic	5	14	KNOWN	KNOWN	havana	ensembl_havana	protein_coding	protein_coding	45.68	18	MGI transcript name	Map4k4-004	MGI Symbol	Map4k4
TCONS_00000937	ENSMUST00000191671	Il1r2	TCONS_00000937	XLOC_000362	Il1r2	1:40074078-40125231	RF	FA	NOTEST	0	0	0	0	1	1	no	ENSMUSG00000026073	ENSMUST00000191671	ENSMUSP00000141882	interleukin 1 receptor, type II [Source:MGI Symbol;Acc:MGI:96546]	1	40074079	40125231	1	B	40074079	40112136	40074079	760	tsl3		5	13	KNOWN	KNOWN	havana	ensembl_havana	protein_coding	protein_coding	45.29	4	MGI transcript name	Il1r2-004	MGI Symbol	Il1r2
TCONS_00000943	ENSMUST00000193969	Gm37347	TCONS_00000943	XLOC_000363	Gm37347	1:40074078-40125231	RF	FA	NOTEST	0	0	0	0	1	1	no	ENSMUSG00000102975	ENSMUST00000193969		predicted gene, 37347 [Source:MGI Symbol;Acc:MGI:5610575]	1	40088511	40091581	1	B	40088511	40091581	40088511	3071	tslNA	GENCODE basic	1	1	KNOWN	KNOWN	havana	havana	TEC	TEC	46.3	1	MGI transcript name	Gm37347-001	MGI Symbol	Gm37347
TCONS_00000944	-	-	TCONS_00000944	XLOC_000364	-	1:40162750-40163506	RF	FA	OK	0.137768	0.734271	2.41407	1.62719	0.0385	0.474626	no
TCONS_00000945	ENSMUST00000027241	Il1r1	TCONS_00000945	XLOC_000365	Il1r1	1:40224391-40317257	RF	FA	OK	0.416175	0.695022	0.739868	0.325811	0.6549	0.998065	no	ENSMUSG00000026072	ENSMUST00000027241	ENSMUSP00000027241	interleukin 1 receptor, type I [Source:MGI Symbol;Acc:MGI:96545]	1	40225080	40317257	1	B	40225080	40317257	40225080	5819	tsl1	GENCODE basic	10	12	KNOWN	KNOWN	ensembl_havana	ensembl_havana	protein_coding	protein_coding	43.71	3	MGI transcript name	Il1r1-001	MGI Symbol	Il1r1
TCONS_00000946	ENSMUST00000191850	Gm38070	TCONS_00000946	XLOC_000366	Gm38070	1:40224391-40317257	RF	FA	NOTEST	0	0.0149838	inf	0	1	1	no	ENSMUSG00000103560	ENSMUST00000191850		predicted gene, 38070 [Source:MGI Symbol;Acc:MGI:5611298]	1	40238020	40244499	1	B	40238020	40244499	40238020	6480	tslNA	GENCODE basic	1	1	KNOWN	KNOWN	havana	havana	TEC	TEC	41.96	1	MGI transcript name	Gm38070-001	MGI Symbol	Gm38070
TCONS_00000950	ENSMUST00000192551	Il1rl2	TCONS_00000950	XLOC_000367	Il1rl2	1:40324609-40367562	RF	FA	NOTEST	0	0.00545731	inf	0	1	1	no	ENSMUSG00000070942	ENSMUST00000192551		interleukin 1 receptor-like 2 [Source:MGI Symbol;Acc:MGI:1913107]	1	40324610	40367562	1	B	40324610	40329441	40324610	3468	tsl1		1	8	KNOWN	KNOWN	havana	ensembl_havana	retained_intron	protein_coding	43.06	4	MGI transcript name	Il1rl2-004	MGI Symbol	Il1rl2
TCONS_00000955	ENSMUST00000192199	Gm17970	TCONS_00000955	XLOC_000368	Gm17970	1:40324609-40367562	RF	FA	NOTEST	0	0	0	0	1	1	no	ENSMUSG00000103230	ENSMUST00000192199		predicted gene, 17970 [Source:MGI Symbol;Acc:MGI:5010155]	1	40353852	40354536	1	B	40353852	40354536	40353852	685	tslNA	GENCODE basic	1	1	KNOWN	KNOWN	havana	havana	processed_pseudogene	processed_pseudogene	48.61	1	MGI transcript name	Gm17970-001	MGI Symbol	Gm17970
TCONS_00000956	ENSMUST00000174335	Il1rl1	TCONS_00000956	XLOC_000369	Il1rl1	1:40429569-40465415	RF	FA	NOTEST	0.0228955	0.0172059	-0.412157	0	1	1	no	ENSMUSG00000026069	ENSMUST00000174335	ENSMUSP00000134351	interleukin 1 receptor-like 1 [Source:MGI Symbol;Acc:MGI:98427]	1	40429570	40465415	1	B	40429570	40446723	40429570	1216	tsl1	GENCODE basic	7	15	KNOWN	KNOWN	havana	ensembl_havana	protein_coding	protein_coding	41.55	5	MGI transcript name	Il1rl1-003	MGI Symbol	Il1rl1
TCONS_00000964	ENSMUST00000167723	Il18r1	TCONS_00000964	XLOC_000370	Il18r1	1:40465551-40500854	RF	FA	NOTEST	0.00482899	0.0110505	1.19433	0	1	1	no	ENSMUSG00000026070	ENSMUST00000167723	ENSMUSP00000128277	interleukin 18 receptor 1 [Source:MGI Symbol;Acc:MGI:105383]	1	40465552	40500854	1	B	40465552	40491578	40465552	1919	tsl1	GENCODE basic	7	15	KNOWN	KNOWN	ensembl_havana	ensembl_havana	protein_coding	protein_coding	41.93	6	MGI transcript name	Il18r1-001	MGI Symbol	Il18r1
TCONS_00000974	ENSMUST00000027237	Il18rap	TCONS_00000974	XLOC_000371	Il18rap	1:40515361-40551705	RF	FA	NOTEST	1.34885e-07	0.0113459	16.3601	0	1	1	no	ENSMUSG00000026068	ENSMUST00000027237	ENSMUSP00000027237	interleukin 18 receptor accessory protein [Source:MGI Symbol;Acc:MGI:1338888]	1	40515362	40551705	1	B	40515362	40551705	40515362	4889	tsl1	GENCODE basic	11	11	KNOWN	KNOWN	ensembl_havana	ensembl_havana	protein_coding	protein_coding	42.44	4	MGI transcript name	Il18rap-001	MGI Symbol	Il18rap
TCONS_00000978	ENSMUST00000027233	Slc9a4	TCONS_00000978	XLOC_000372	Slc9a4	1:40572187-40630725	RF	FA	NOTEST	0	0	0	0	1	1	no	ENSMUSG00000026065	ENSMUST00000027233	ENSMUSP00000027233	solute carrier family 9 (sodium/hydrogen exchanger), member 4 [Source:MGI Symbol;Acc:MGI:105074]	1	40580081	40630725	1	B	40580081	40630725	40580081	3962	tsl1	GENCODE basic	8	8	KNOWN	KNOWN	ensembl_havana	ensembl_havana	protein_coding	protein_coding	42.33	4	MGI transcript name	Slc9a4-001	MGI Symbol	Slc9a4
TCONS_00000983	ENSMUST00000027231	Slc9a2	TCONS_00000983	XLOC_000373	Slc9a2	1:40680573-40769273	RF	FA	NOTEST	0	0.00529868	inf	0	1	1	no	ENSMUSG00000026062	ENSMUST00000027231	ENSMUSP00000027231	solute carrier family 9 (sodium/hydrogen exchanger), member 2 [Source:MGI Symbol;Acc:MGI:105075]	1	40680574	40769273	1	B	40680574	40769273	40680574	5019	tsl1	GENCODE basic	12	12	KNOWN	KNOWN	ensembl_havana	ensembl_havana	protein_coding	protein_coding	42.8	3	MGI transcript name	Slc9a2-001	MGI Symbol	Slc9a2
TCONS_00000987	ENSMUST00000195134	Gm37915	TCONS_00000987	XLOC_000374	Gm37915	1:40771384-40790687	RF	FA	OK	0.544951	0.607735	0.157317	0.293171	0.556	0.998065	no	ENSMUSG00000103270	ENSMUST00000195134		predicted gene, 37915 [Source:MGI Symbol;Acc:MGI:5611143]	1	40771385	40785343	1	B	40771385	40785343	40771385	3261	tsl1	GENCODE basic	1	1	KNOWN	KNOWN	havana	havana	antisense	antisense	45.86	1	MGI transcript name	Gm37915-001	MGI Symbol	Gm37915
TCONS_00000988	ENSMUST00000114765	Tmem182	TCONS_00000988	XLOC_000375	Tmem182	1:40805600-40856887	RF	FA	NOTEST	0	0	0	0	1	1	no	ENSMUSG00000079588	ENSMUST00000114765	ENSMUSP00000110413	transmembrane protein 182 [Source:MGI Symbol;Acc:MGI:1923725]	1	40805601	40856887	1	B	40805601	40856887	40805601	2716	tsl1	GENCODE basic	3	3	KNOWN	KNOWN	ensembl_havana	ensembl_havana	protein_coding	protein_coding	42.57	1	MGI transcript name	Tmem182-001	MGI Symbol	Tmem182
TCONS_00000989	ENSMUST00000186391	Gm29260	TCONS_00000989	XLOC_000376	Gm29260	1:41781807-41939560	RF	FA	NOTEST	0	0	0	0	1	1	no	ENSMUSG00000100832	ENSMUST00000186391		predicted gene 29260 [Source:MGI Symbol;Acc:MGI:5579966]	1	41781808	41939560	1	B	41781808	41939560	41781808	2759	tsl3	GENCODE basic	1	1	KNOWN	KNOWN	havana	havana	lincRNA	lincRNA	38.1	2	MGI transcript name	Gm29260-001	MGI Symbol	Gm29260
TCONS_00000992	ENSMUST00000191574	Gm5267	TCONS_00000992	XLOC_000377	Gm5267	1:42103288-42104333	RF	FA	NOTEST	0	0	0	0	1	1	no	ENSMUSG00000100178	ENSMUST00000191574		predicted gene 5267 [Source:MGI Symbol;Acc:MGI:3643178]	1	42103289	42104333	1	B	42103289	42104333	42103289	1045	tslNA	GENCODE basic	1	1	KNOWN	KNOWN	havana	havana	processed_pseudogene	processed_pseudogene	45.26	1	MGI transcript name	Gm5267-001	MGI Symbol	Gm5267
TCONS_00000993	ENSMUST00000066196	Gm9915	TCONS_00000993	XLOC_000378	Gm9915	1:42229725-42231108	RF	FA	NOTEST	0	0	0	0	1	1	no	ENSMUSG00000053640	ENSMUST00000066196		predicted gene 9915 [Source:MGI Symbol;Acc:MGI:3641924]	1	42229726	42231108	1	B	42229726	42231108	42229726	1383	tslNA	GENCODE basic	1	2	KNOWN	KNOWN	ensembl	ensembl_havana	lincRNA	lincRNA	47.43	2	MGI transcript name	Gm9915-201	MGI Symbol	Gm9915
TCONS_00000995	ENSMUST00000189138	Gm28175	TCONS_00000995	XLOC_000379	Gm28175	1:42261854-42304412	RF	FA	NOTEST	0	0	0	0	1	1	no	ENSMUSG00000101299	ENSMUST00000189138		predicted gene 28175 [Source:MGI Symbol;Acc:MGI:5578881]	1	42261855	42304412	1	B	42261855	42262253	42261855	399	tslNA		1	2	KNOWN	KNOWN	havana	havana	lincRNA	lincRNA	40.15	2	MGI transcript name	Gm28175-001	MGI Symbol	Gm28175
TCONS_00000997	ENSMUST00000191992	Gm37047	TCONS_00000997	XLOC_000380	Gm37047	1:42491812-42495663	RF	FA	NOTEST	0	0	0	0	1	1	no	ENSMUSG00000103106	ENSMUST00000191992		predicted gene, 37047 [Source:MGI Symbol;Acc:MGI:5610275]	1	42491813	42495663	1	B	42491813	42495663	42491813	533	tsl5	GENCODE basic	1	1	KNOWN	KNOWN	havana	havana	TEC	TEC	44.69	1	MGI transcript name	Gm37047-001	MGI Symbol	Gm37047
TCONS_00000998	ENSMUST00000191831	4930420N18Rik	TCONS_00000998	XLOC_000381	4930420N18Rik	1:42590781-42694842	RF	FA	NOTEST	0	0	0	0	1	1	no	ENSMUSG00000104199	ENSMUST00000191831		RIKEN cDNA 4930420N18 gene [Source:MGI Symbol;Acc:MGI:1921202]	1	42651726	42652401	1	B	42651726	42652401	42651726	676	tslNA	GENCODE basic	1	1	KNOWN	KNOWN	havana	havana	TEC	TEC	43.34	1	MGI transcript name	4930420N18Rik-001	MGI Symbol	4930420N18Rik
TCONS_00000999	ENSMUST00000199521	Gm20646	TCONS_00000999	XLOC_000382	Gm20646	1:42694924-42744791	RF	FA	NOTEST	0	0	0	0	1	1	no	ENSMUSG00000093436	ENSMUST00000199521		predicted gene 20646 [Source:MGI Symbol;Acc:MGI:5313093]	1	42694925	42744791	1	B	42694925	42740968	42694925	660	tsl3	GENCODE basic	4	6	KNOWN	KNOWN	havana	havana	sense_overlapping	sense_overlapping	46.78	2	MGI transcript name	Gm20646-002	MGI Symbol	Gm20646
TCONS_00001001	ENSMUST00000054883	Pou3f3	TCONS_00001001	XLOC_000383	Pou3f3	1:42694924-42744791	RF	FA	NOTEST	0	0	0	0	1	1	no	ENSMUSG00000045515	ENSMUST00000054883	ENSMUSP00000052088	POU domain, class 3, transcription factor 3 [Source:MGI Symbol;Acc:MGI:102564]	1	42695768	42703176	1	B	42695768	42703176	42695768	7409	tslNA	GENCODE basic	3	3	KNOWN	KNOWN	ensembl_havana	ensembl_havana	protein_coding	protein_coding	51.14	1	MGI transcript name	Pou3f3-001	MGI Symbol	Pou3f3
TCONS_00001002	ENSMUST00000188773	Dalir	TCONS_00001002	XLOC_000384	Dalir	1:42750711-42752881	RF	FA	NOTEST	0	0	0	0	1	1	no	ENSMUSG00000099784	ENSMUST00000188773		DNMT1 associated long intergenic non-coding RNA [Source:MGI Symbol;Acc:MGI:5579231]	1	42750712	42752881	1	B	42750712	42752881	42750712	2170	tslNA	GENCODE basic	1	1	KNOWN	KNOWN	havana	havana	lincRNA	lincRNA	41.15	1	MGI transcript name	Dalir-001	MGI Symbol	Dalir
TCONS_00001003	ENSMUST00000057208	Mrps9	TCONS_00001003	XLOC_000385	Mrps9	1:42851232-42905683	RF	FA	NOTEST	4.63834e-28	6.29805e-28	0.441297	0	1	1	no	ENSMUSG00000060679	ENSMUST00000057208	ENSMUSP00000056855	mitochondrial ribosomal protein S9 [Source:MGI Symbol;Acc:MGI:1916777]	1	42851233	42905683	1	B	42851233	42905682	42851233	1418	tsl1	GENCODE basic	12	14	KNOWN	KNOWN	ensembl_havana	ensembl_havana	protein_coding	protein_coding	41.57	7	MGI transcript name	Mrps9-002	MGI Symbol	Mrps9
TCONS_00001014	ENSMUST00000187998	Gpr45	TCONS_00001014	XLOC_000386	Gpr45	1:42952871-43035456	RF	FA	NOTEST	0	0	0	0	1	1	no	ENSMUSG00000041907	ENSMUST00000187998		G protein-coupled receptor 45 [Source:MGI Symbol;Acc:MGI:2135882]	1	42952872	43035456	1	B	42953182	42953878	42953182	499	tsl5		1	9	KNOWN	KNOWN	havana	ensembl_havana	processed_transcript	protein_coding	42.75	5	MGI transcript name	Gpr45-004	MGI Symbol	Gpr45
TCONS_00001020	ENSMUST00000158463	Gm24001	TCONS_00001020	XLOC_000387	Gm24001	1:43036844-43036929	RF	FA	NOTEST	0	0	0	0	1	1	no	ENSMUSG00000089088	ENSMUST00000158463		predicted gene, 24001 [Source:MGI Symbol;Acc:MGI:5453778]	1	43036845	43036929	1	B	43036845	43036929	43036845	85	tslNA	GENCODE basic	1	1	KNOWN	KNOWN	ensembl	ensembl	miRNA	miRNA	20	1	MGI transcript name	Gm24001-201	MGI Symbol	Gm24001
TCONS_00001021	ENSMUST00000095014	Tgfbrap1	TCONS_00001021	XLOC_000388	Tgfbrap1	1:43047002-43098637	RF	FA	OK	3.58943	3.71617	0.0500597	0.133582	0.7886	0.998065	no	ENSMUSG00000070939	ENSMUST00000095014	ENSMUSP00000092624	transforming growth factor, beta receptor associated protein 1 [Source:MGI Symbol;Acc:MGI:2447427]	1	43047200	43098637	-1	B	43047200	43098622	43098622	5607	tsl1	GENCODE basic	7	9	KNOWN	KNOWN	ensembl_havana	ensembl_havana	protein_coding	protein_coding	44.96	8	MGI transcript name	Tgfbrap1-001	MGI Symbol	Tgfbrap1
TCONS_00001022	ENSMUST00000185980	Gm28782	TCONS_00001022	XLOC_000389	Gm28782	1:43047002-43098637	RF	FA	NOTEST	0.115978	1.39239e-12	-36.2775	0	1	1	no	ENSMUSG00000100269	ENSMUST00000185980		predicted gene 28782 [Source:MGI Symbol;Acc:MGI:5579488]	1	43056267	43057134	1	B	43056267	43057134	43056267	414	tsl3	GENCODE basic	1	1	KNOWN	KNOWN	havana	havana	antisense	antisense	43.78	1	MGI transcript name	Gm28782-001	MGI Symbol	Gm28782
TCONS_00001024	ENSMUST00000188598	Tgfbrap1	TCONS_00001024	XLOC_000390	Tgfbrap1	1:43047002-43098637	RF	FA	OK	1.17303	1.23702	0.0766291	0.122478	0.8047	0.998065	no	ENSMUSG00000070939	ENSMUST00000188598		transforming growth factor, beta receptor associated protein 1 [Source:MGI Symbol;Acc:MGI:2447427]	1	43047200	43098637	-1	B	43054708	43060933	43060933	3160	tsl1		1	9	KNOWN	KNOWN	havana	ensembl_havana	retained_intron	protein_coding	44.96	8	MGI transcript name	Tgfbrap1-006	MGI Symbol	Tgfbrap1
TCONS_00001025	ENSMUST00000187525	Tgfbrap1	TCONS_00001025	XLOC_000391	Tgfbrap1	1:43047002-43098637	RF	FA	OK	1.06467	1.01205	-0.0731265	-0.145952	0.7643	0.998065	no	ENSMUSG00000070939	ENSMUST00000187525		transforming growth factor, beta receptor associated protein 1 [Source:MGI Symbol;Acc:MGI:2447427]	1	43047200	43098637	-1	B	43074241	43092463	43092463	1795	tsl1		1	9	KNOWN	KNOWN	havana	ensembl_havana	retained_intron	protein_coding	44.96	8	MGI transcript name	Tgfbrap1-005	MGI Symbol	Tgfbrap1
TCONS_00001026	ENSMUST00000039080	8430432A02Rik	TCONS_00001026	XLOC_000392	8430432A02Rik	1:43047002-43098637	RF	FA	NOTEST	0.193944	0.109322	-0.827057	0	1	1	no	ENSMUSG00000041878	ENSMUST00000039080		RIKEN cDNA 8430432A02 gene [Source:MGI Symbol;Acc:MGI:1918774]	1	43092588	43093835	1	B	43092588	43093835	43092588	1248	tslNA	GENCODE basic	3	3	KNOWN	KNOWN	ensembl_havana	ensembl_havana	antisense	antisense	48.56	1	MGI transcript name	8430432A02Rik-001	MGI Symbol	8430432A02Rik
TCONS_00001027	ENSMUST00000010434	AI597479	TCONS_00001027	XLOC_000393	AI597479	1:43098709-43116662	RF	FA	OK	0.533534	0.582297	0.126177	0.128184	0.79645	0.998065	no	ENSMUSG00000010290	ENSMUST00000010434	ENSMUSP00000010434	expressed sequence AI597479 [Source:MGI Symbol;Acc:MGI:2138299]	1	43098710	43115947	1	B	43098710	43115947	43098710	3458	tsl1	GENCODE basic	7	7	KNOWN	KNOWN	ensembl_havana	ensembl_havana	protein_coding	protein_coding	42.18	1	MGI transcript name	AI597479-001	MGI Symbol	AI597479
TCONS_00001028	ENSMUST00000178557	Gm8210	TCONS_00001028	XLOC_000394	Gm8210	1:43123073-43196984	RF	FA	NOTEST	0	0	0	0	1	1	no	ENSMUSG00000094497	ENSMUST00000178557		predicted pseudogene 8210 [Source:MGI Symbol;Acc:MGI:3643593]	1	43189156	43189638	1	B	43189156	43189638	43189156	483	tslNA	GENCODE basic	1	1	KNOWN	KNOWN	ensembl_havana	ensembl_havana	processed_pseudogene	processed_pseudogene	56.94	1	MGI transcript name	Gm8210-001	MGI Symbol	Gm8210
TCONS_00001029	ENSMUST00000187749	Gm29610	TCONS_00001029	XLOC_000395	Gm29610	1:43250155-43302925	RF	FA	NOTEST	0	0	0	0	1	1	no	ENSMUSG00000099694	ENSMUST00000187749		predicted gene 29610 [Source:MGI Symbol;Acc:MGI:5580316]	1	43270683	43271135	1	C1.1	43270683	43271135	43270683	453	tslNA	GENCODE basic	1	1	KNOWN	KNOWN	havana	havana	processed_pseudogene	processed_pseudogene	45.47	1	MGI transcript name	Gm29610-001	MGI Symbol	Gm29610
TCONS_00001030	ENSMUST00000189199	Gm29041	TCONS_00001030	XLOC_000396	Gm29041	1:43409583-43409963	RF	FA	NOTEST	0	0	0	0	1	1	no	ENSMUSG00000101923	ENSMUST00000189199		predicted gene 29041 [Source:MGI Symbol;Acc:MGI:5579747]	1	43409584	43409963	1	C1.1	43409584	43409963	43409584	380	tslNA	GENCODE basic	1	1	KNOWN	KNOWN	havana	havana	processed_pseudogene	processed_pseudogene	46.58	1	MGI transcript name	Gm29041-001	MGI Symbol	Gm29041
TCONS_00001031	ENSMUST00000187435	Nck2	TCONS_00001031	XLOC_000397	Nck2	1:43444578-43570750	RF	FA	OK	0.33011	0.476062	0.528205	0.199322	0.7479	0.998065	no	ENSMUSG00000066877	ENSMUST00000187435	ENSMUSP00000140338	non-catalytic region of tyrosine kinase adaptor protein 2 [Source:MGI Symbol;Acc:MGI:1306821]	1	43444579	43570515	1	C1.1	43444579	43533632	43444579	372	tsl5		6	11	KNOWN	KNOWN	havana	ensembl_havana	protein_coding	protein_coding	44.34	6	MGI transcript name	Nck2-007	MGI Symbol	Nck2
TCONS_00001037	ENSMUST00000194710	Gm37536	TCONS_00001037	XLOC_000398	Gm37536	1:43444578-43570750	RF	FA	NOTEST	0	0	0	0	1	1	no	ENSMUSG00000103422	ENSMUST00000194710		predicted gene, 37536 [Source:MGI Symbol;Acc:MGI:5610764]	1	43488447	43490937	1	C1.1	43488447	43490937	43488447	2491	tslNA	GENCODE basic	1	1	KNOWN	KNOWN	havana	havana	TEC	TEC	44.52	1	MGI transcript name	Gm37536-001	MGI Symbol	Gm37536
TCONS_00001040	ENSMUST00000193169	Gm38228	TCONS_00001040	XLOC_000399	Gm38228	1:43444578-43570750	RF	FA	NOTEST	0	0	0	0	1	1	no	ENSMUSG00000103945	ENSMUST00000193169		predicted gene, 38228 [Source:MGI Symbol;Acc:MGI:5611456]	1	43560273	43561565	1	C1.1	43560273	43561565	43560273	1293	tslNA	GENCODE basic	1	1	KNOWN	KNOWN	havana	havana	TEC	TEC	44.16	1	MGI transcript name	Gm38228-001	MGI Symbol	Gm38228
TCONS_00001041	ENSMUST00000027217	1500015O10Rik	TCONS_00001041	XLOC_000400	1500015O10Rik	1:43730601-43743895	RF	FA	NOTEST	0.037224	0.0169903	-1.13153	0	1	1	no	ENSMUSG00000026051	ENSMUST00000027217	ENSMUSP00000027217	RIKEN cDNA 1500015O10 gene [Source:MGI Symbol;Acc:MGI:1926146]	1	43730602	43742578	1	C1.1	43730602	43742578	43730602	902	tsl1	GENCODE basic	8	8	KNOWN	KNOWN	ensembl_havana	ensembl_havana	protein_coding	protein_coding	43.81	1	MGI transcript name	1500015O10Rik-001	MGI Symbol	1500015O10Rik
TCONS_00001042	ENSMUST00000188753	Gm29157	TCONS_00001042	XLOC_000401	Gm29157	1:43730601-43743895	RF	FA	NOTEST	0.179381	0.0254686	-2.81624	0	1	1	no	ENSMUSG00000100635	ENSMUST00000188753		predicted gene 29157 [Source:MGI Symbol;Acc:MGI:5579863]	1	43742915	43743526	1	C1.1	43742915	43743526	43742915	612	tslNA	GENCODE basic	1	1	KNOWN	KNOWN	havana	havana	lincRNA	lincRNA	38.56	1	MGI transcript name	Gm29157-001	MGI Symbol	Gm29157
TCONS_00001043	ENSMUST00000126008	Uxs1	TCONS_00001043	XLOC_000402	Uxs1	1:43744192-43827800	RF	FA	OK	0.922706	0.60257	-0.614743	-1.23682	0.01405	0.251147	no	ENSMUSG00000057363	ENSMUST00000126008	ENSMUSP00000119939	UDP-glucuronate decarboxylase 1 [Source:MGI Symbol;Acc:MGI:1915133]	1	43746966	43827800	-1	C1.1	43746966	43827800	43827800	4620	tsl1	GENCODE basic	7	12	KNOWN	KNOWN	ensembl_havana	ensembl_havana	protein_coding	protein_coding	43.18	8	MGI transcript name	Uxs1-001	MGI Symbol	Uxs1
TCONS_00001044	ENSMUST00000163003	Gm16103	TCONS_00001044	XLOC_000403	Gm16103	1:43744192-43827800	RF	FA	NOTEST	0.202253	0.0925528	-1.12781	0	1	1	no	ENSMUSG00000090243	ENSMUST00000163003		predicted gene 16103 [Source:MGI Symbol;Acc:MGI:3802086]	1	43785910	43787188	1	C1.1	43785910	43787188	43785910	1279	tslNA	GENCODE basic	1	1	KNOWN	KNOWN	havana	havana	processed_pseudogene	processed_pseudogene	52.93	1	MGI transcript name	Gm16103-001	MGI Symbol	Gm16103
TCONS_00001045	ENSMUST00000191395	Gm19587	TCONS_00001045	XLOC_000404	Gm19587	1:43887996-43888605	RF	FA	NOTEST	0	0	0	0	1	1	no	ENSMUSG00000100701	ENSMUST00000191395		predicted gene, 19587 [Source:MGI Symbol;Acc:MGI:5011772]	1	43888051	43888595	1	C1.1	43888051	43888595	43888051	545	tslNA	GENCODE basic	1	1	KNOWN	KNOWN	havana	havana	processed_pseudogene	processed_pseudogene	51.19	1	MGI transcript name	Gm19587-001	MGI Symbol	Gm19587
TCONS_00001046	ENSMUST00000189286	Gm8241	TCONS_00001046	XLOC_000405	Gm8241	1:43898293-43899109	RF	FA	NOTEST	0	0	0	0	1	1	no	ENSMUSG00000101395	ENSMUST00000189286		predicted gene 8241 [Source:MGI Symbol;Acc:MGI:3647219]	1	43898294	43899109	1	C1.1	43898294	43899109	43898294	816	tslNA	GENCODE basic	1	1	KNOWN	KNOWN	havana	havana	processed_pseudogene	processed_pseudogene	48.28	1	MGI transcript name	Gm8241-001	MGI Symbol	Gm8241
TCONS_00001047	ENSMUST00000158223	Gm26352	TCONS_00001047	XLOC_000406	Gm26352	1:43902927-43903052	RF	FA	NOTEST	0	0	0	0	1	1	no	ENSMUSG00000088848	ENSMUST00000158223		predicted gene, 26352 [Source:MGI Symbol;Acc:MGI:5456129]	1	43902928	43903052	1	C1.1	43902928	43903052	43902928	125	tslNA	GENCODE basic	1	1	KNOWN	KNOWN	ensembl	ensembl	snoRNA	snoRNA	39.2	1	MGI transcript name	Gm26352-201	MGI Symbol	Gm26352
TCONS_00001048	-	-	TCONS_00001048	XLOC_000407	-	1:43929611-43930424	RF	FA	NOTEST	0.149976	0.0995695	-0.590956	0	1	1	no
TCONS_00001049	-	-	TCONS_00001049	XLOC_000408	-	1:43932600-43933198	RF	FA	OK	0.948007	1.15794	0.288594	0.229024	0.65765	0.998065	no
TCONS_00001050	ENSMUST00000185579	Tpp2	TCONS_00001050	XLOC_000409	Tpp2	1:43933646-44003000	RF	FA	OK	1.34427	1.35088	0.00708181	0.00300744	0.97895	0.998065	no	ENSMUSG00000041763	ENSMUST00000185579		tripeptidyl peptidase II [Source:MGI Symbol;Acc:MGI:102724]	1	43933647	44003000	1	C1.1	43933647	43949405	43933647	450	tsl3		6	14	KNOWN	KNOWN	havana	ensembl_havana	processed_transcript	protein_coding	36.82	10	MGI transcript name	Tpp2-009	MGI Symbol	Tpp2
TCONS_00001073	-	-	TCONS_00001073	XLOC_000410	-	1:44080681-44081555	RF	FA	NOTEST	0.154411	0.0323486	-2.255	0	1	1	no
TCONS_00001074	ENSMUST00000035991	Bivm	TCONS_00001074	XLOC_000411	Bivm	1:44086612-44144770	RF	FA	NOTEST	0.129968	0.277655	1.09514	0	1	1	no	ENSMUSG00000041684	ENSMUST00000035991	ENSMUSP00000041964	basic, immunoglobulin-like variable motif containing [Source:MGI Symbol;Acc:MGI:2179809]	1	44118957	44144770	1	C1.1	44119162	44144510	44119162	3313	tsl1	GENCODE basic	7	11	KNOWN	KNOWN	ensembl_havana	ensembl_havana	protein_coding	protein_coding	41.12	6	MGI transcript name	Bivm-002	MGI Symbol	Bivm
TCONS_00001084	ENSMUST00000188376	Ercc5	TCONS_00001084	XLOC_000412	Ercc5	1:44147743-44181260	RF	FA	NOTEST	0	0.00568241	inf	0	1	1	no	ENSMUSG00000026048	ENSMUST00000188376		excision repair cross-complementing rodent repair deficiency, complementation group 5 [Source:MGI Symbol;Acc:MGI:103582]	1	44147744	44181260	1	C1.1	44147744	44149522	44147744	1779	tslNA		1	16	KNOWN	KNOWN	havana	ensembl_havana	retained_intron	protein_coding	40.53	7	MGI transcript name	Ercc5-007	MGI Symbol	Ercc5
TCONS_00001094	ENSMUST00000161563	Gm15833	TCONS_00001094	XLOC_000413	Gm15833	1:44204069-44218961	RF	FA	NOTEST	0	0	0	0	1	1	no	ENSMUSG00000089703	ENSMUST00000161563		predicted gene 15833 [Source:MGI Symbol;Acc:MGI:3801794]	1	44212162	44213118	1	C1.1	44212162	44213118	44212162	957	tslNA	GENCODE basic	1	1	KNOWN	KNOWN	havana	havana	processed_pseudogene	processed_pseudogene	49.01	1	MGI transcript name	Gm15833-001	MGI Symbol	Gm15833
TCONS_00001095	ENSMUST00000190951	Gm28893	TCONS_00001095	XLOC_000414	Gm28893	1:44392808-44394447	RF	FA	NOTEST	0	0	0	0	1	1	no	ENSMUSG00000100769	ENSMUST00000190951		predicted gene 28893 [Source:MGI Symbol;Acc:MGI:5579599]	1	44392809	44394447	1	C1.1	44392809	44394447	44392809	1108	tsl1	GENCODE basic	1	1	KNOWN	KNOWN	havana	havana	processed_transcript	processed_transcript	43.69	1	MGI transcript name	Gm28893-001	MGI Symbol	Gm28893
TCONS_00001096	ENSMUST00000074525	Gulp1	TCONS_00001096	XLOC_000415	Gulp1	1:44551510-44796838	RF	FA	NOTEST	9.15528e-06	3.13142e-08	-8.19164	0	1	1	no	ENSMUSG00000056870	ENSMUST00000074525	ENSMUSP00000074115	GULP, engulfment adaptor PTB domain containing 1 [Source:MGI Symbol;Acc:MGI:1920407]	1	44551511	44796838	1	C1.1	44551511	44796838	44551511	3138	tsl1	GENCODE basic	9	9	KNOWN	KNOWN	ensembl_havana	ensembl_havana	protein_coding	protein_coding	37.9	6	MGI transcript name	Gulp1-001	MGI Symbol	Gulp1
TCONS_00001102	ENSMUST00000194332	Gm37626	TCONS_00001102	XLOC_000416	Gm37626	1:44551510-44796838	RF	FA	NOTEST	0	0	0	0	1	1	no	ENSMUSG00000102319	ENSMUST00000194332		predicted gene, 37626 [Source:MGI Symbol;Acc:MGI:5610854]	1	44560885	44565447	1	C1.1	44560885	44565447	44560885	4563	tslNA	GENCODE basic	1	1	KNOWN	KNOWN	havana	havana	TEC	TEC	34.65	1	MGI transcript name	Gm37626-001	MGI Symbol	Gm37626
TCONS_00001103	ENSMUST00000160955	Gm16102	TCONS_00001103	XLOC_000417	Gm16102	1:44551510-44796838	RF	FA	NOTEST	0	0	0	0	1	1	no	ENSMUSG00000089877	ENSMUST00000160955		predicted gene 16102 [Source:MGI Symbol;Acc:MGI:3802041]	1	44644279	44644698	1	C1.1	44644279	44644698	44644279	420	tslNA	GENCODE basic	1	1	KNOWN	KNOWN	havana	havana	processed_pseudogene	processed_pseudogene	47.14	1	MGI transcript name	Gm16102-001	MGI Symbol	Gm16102
TCONS_00001105	ENSMUST00000194594	Gm38110	TCONS_00001105	XLOC_000418	Gm38110	1:44551510-44796838	RF	FA	NOTEST	0.0279742	0	-inf	0	1	1	no	ENSMUSG00000103071	ENSMUST00000194594		predicted gene, 38110 [Source:MGI Symbol;Acc:MGI:5611338]	1	44756942	44758492	1	C1.1	44756942	44758492	44756942	1551	tslNA	GENCODE basic	1	1	KNOWN	KNOWN	havana	havana	TEC	TEC	45.58	1	MGI transcript name	Gm38110-001	MGI Symbol	Gm38110
TCONS_00001106	ENSMUST00000190083	Gm3489	TCONS_00001106	XLOC_000419	Gm3489	1:44839170-44839698	RF	FA	NOTEST	0	0	0	0	1	1	no	ENSMUSG00000100434	ENSMUST00000190083		predicted gene 3489 [Source:MGI Symbol;Acc:MGI:3781666]	1	44839171	44839698	1	C1.1	44839171	44839698	44839171	528	tslNA	GENCODE basic	1	1	KNOWN	KNOWN	havana	havana	processed_pseudogene	processed_pseudogene	37.5	1	MGI transcript name	Gm3489-001	MGI Symbol	Gm3489
TCONS_00001107	ENSMUST00000189212	Gm5268	TCONS_00001107	XLOC_000420	Gm5268	1:45178066-45179006	RF	FA	NOTEST	0	0	0	0	1	1	no	ENSMUSG00000101937	ENSMUST00000189212		predicted gene 5268 [Source:MGI Symbol;Acc:MGI:3646790]	1	45178067	45179006	1	C1.1	45178067	45179006	45178067	940	tslNA	GENCODE basic	1	1	KNOWN	KNOWN	havana	havana	processed_pseudogene	processed_pseudogene	37.45	1	MGI transcript name	Gm5268-001	MGI Symbol	Gm5268
TCONS_00001108	ENSMUST00000129611	Col3a1	TCONS_00001108	XLOC_000421	Col3a1	1:45311537-45349706	RF	FA	NOTEST	4.45523e-230	2.94771e-248	-60.3906	0	1	1	no	ENSMUSG00000026043	ENSMUST00000129611		collagen, type III, alpha 1 [Source:MGI Symbol;Acc:MGI:88453]	1	45311538	45349706	1	C1.1	45311538	45325018	45311538	3159	tsl2		1	18	KNOWN	KNOWN	havana	ensembl_havana	retained_intron	protein_coding	35.86	7	MGI transcript name	Col3a1-002	MGI Symbol	Col3a1
TCONS_00001134	ENSMUST00000086430	Col5a2	TCONS_00001134	XLOC_000422	Col5a2	1:45374320-45503282	RF	FA	OK	0.408512	0.464097	0.184047	0.0727512	0.90975	0.998065	no	ENSMUSG00000026042	ENSMUST00000086430	ENSMUSP00000083620	collagen, type V, alpha 2 [Source:MGI Symbol;Acc:MGI:88458]	1	45374321	45503282	-1	C1.1	45374321	45503282	45503282	6625	tsl1	GENCODE basic	4	16	KNOWN	KNOWN	ensembl_havana	ensembl_havana	protein_coding	protein_coding	36.19	4	MGI transcript name	Col5a2-001	MGI Symbol	Col5a2
TCONS_00001135	ENSMUST00000185744	Gm8304	TCONS_00001135	XLOC_000423	Gm8304	1:45602025-45602753	RF	FA	NOTEST	0	0	0	0	1	1	no	ENSMUSG00000100894	ENSMUST00000185744		predicted gene 8304 [Source:MGI Symbol;Acc:MGI:3646945]	1	45602026	45602753	1	C1.1	45602026	45602753	45602026	584	tslNA	GENCODE basic	1	1	KNOWN	KNOWN	havana	havana	processed_pseudogene	processed_pseudogene	47.66	1	MGI transcript name	Gm8304-001	MGI Symbol	Gm8304
TCONS_00001136	-	-	TCONS_00001136	XLOC_000424	-	1:45689037-45689828	RF	FA	NOTEST	0	0.0188882	inf	0	1	1	no
TCONS_00001137	-	-	TCONS_00001137	XLOC_000425	-	1:45714233-45715329	RF	FA	NOTEST	0	0	0	0	1	1	no
TCONS_00001138	-	-	TCONS_00001138	XLOC_000426	-	1:45715743-45716516	RF	FA	NOTEST	0	0.080979	inf	0	1	1	no
TCONS_00001139	-	-	TCONS_00001139	XLOC_000427	-	1:45722784-45723652	RF	FA	NOTEST	0.0332592	0	-inf	0	1	1	no
TCONS_00001140	-	-	TCONS_00001140	XLOC_000428	-	1:45724601-45725429	RF	FA	NOTEST	0	0.0124256	inf	0	1	1	no
TCONS_00001141	-	-	TCONS_00001141	XLOC_000429	-	1:45726536-45727025	RF	FA	NOTEST	0.084728	0.0987054	0.22029	0	1	1	no
TCONS_00001142	-	-	TCONS_00001142	XLOC_000430	-	1:45727127-45730771	RF	FA	NOTEST	0.0606586	0.0157018	-1.94979	0	1	1	no
TCONS_00001143	-	-	TCONS_00001143	XLOC_000431	-	1:45731202-45734623	RF	FA	NOTEST	0.0725692	0	-inf	0	1	1	no
TCONS_00001144	ENSMUST00000083321	Gm23974	TCONS_00001144	XLOC_000432	Gm23974	1:45746894-45747025	RF	FA	NOTEST	0	0	0	0	1	1	no	ENSMUSG00000065255	ENSMUST00000083321		predicted gene, 23974 [Source:MGI Symbol;Acc:MGI:5453751]	1	45746895	45747025	1	C1.1	45746895	45747025	45746895	131	tslNA	GENCODE basic	1	1	KNOWN	KNOWN	ensembl	ensembl	snoRNA	snoRNA	55.73	1	MGI transcript name	Gm23974-201	MGI Symbol	Gm23974
TCONS_00001145	ENSMUST00000187682	Gm8307	TCONS_00001145	XLOC_000433	Gm8307	1:45768336-45769486	RF	FA	NOTEST	0	0	0	0	1	1	no	ENSMUSG00000100843	ENSMUST00000187682		predicted gene 8307 [Source:MGI Symbol;Acc:MGI:3646941]	1	45768337	45769486	1	C1.1	45768337	45769486	45768337	1150	tslNA	GENCODE basic	1	1	KNOWN	KNOWN	havana	havana	processed_pseudogene	processed_pseudogene	50.09	1	MGI transcript name	Gm8307-001	MGI Symbol	Gm8307
TCONS_00001146	ENSMUST00000157139	Gm23984	TCONS_00001146	XLOC_000434	Gm23984	1:45772961-45773164	RF	FA	NOTEST	0	0	0	0	1	1	no	ENSMUSG00000087764	ENSMUST00000157139		predicted gene, 23984 [Source:MGI Symbol;Acc:MGI:5453761]	1	45772962	45773164	1	C1.1	45772962	45773164	45772962	203	tslNA	GENCODE basic	1	1	KNOWN	KNOWN	ensembl	ensembl	ribozyme	ribozyme	55.67	1	MGI transcript name	Gm23984-201	MGI Symbol	Gm23984
TCONS_00001147	ENSMUST00000027139	Wdr75	TCONS_00001147	XLOC_000435	Wdr75	1:45795165-45823619	RF	FA	NOTEST	0.027287	3.87612e-18	-52.6445	0	1	1	no	ENSMUSG00000025995	ENSMUST00000027139	ENSMUSP00000027139	WD repeat domain 75 [Source:MGI Symbol;Acc:MGI:1920924]	1	45795166	45823619	1	C1.1	45795166	45823619	45795166	2953	tsl1	GENCODE basic	14	16	KNOWN	KNOWN	ensembl_havana	ensembl_havana	protein_coding	protein_coding	39.5	9	MGI transcript name	Wdr75-001	MGI Symbol	Wdr75
TCONS_00001162	-	-	TCONS_00001162	XLOC_000436	-	1:45902288-45903078	RF	FA	OK	0.650776	0.531895	-0.29102	-0.301286	0.67915	0.998065	no
TCONS_00001163	-	-	TCONS_00001163	XLOC_000437	-	1:45903781-45904888	RF	FA	OK	0.67919	0.199621	-1.76655	-1.53177	0.0204	0.324926	no
TCONS_00001164	ENSMUST00000190055	Gm18303	TCONS_00001164	XLOC_000438	Gm18303	1:45905053-45927960	RF	FA	OK	1.22287	1.16956	-0.0642999	-0.0758838	0.88375	0.998065	no	ENSMUSG00000099381	ENSMUST00000190055		predicted gene, 18303 [Source:MGI Symbol;Acc:MGI:5010488]	1	45905623	45906798	1	C1.1	45905623	45906798	45905623	1176	tslNA	GENCODE basic	1	1	KNOWN	KNOWN	havana	havana	processed_pseudogene	processed_pseudogene	43.96	1	MGI transcript name	Gm18303-001	MGI Symbol	Gm18303
TCONS_00001167	ENSMUST00000191295	Gm9496	TCONS_00001167	XLOC_000439	Gm9496	1:45971181-45976975	RF	FA	NOTEST	0	0	0	0	1	1	no	ENSMUSG00000099946	ENSMUST00000191295		predicted gene 9496 [Source:MGI Symbol;Acc:MGI:3779906]	1	45971182	45976975	1	C1.1	45971182	45976975	45971182	1601	tslNA	GENCODE basic	1	1	KNOWN	KNOWN	havana	havana	processed_pseudogene	processed_pseudogene	40.44	1	MGI transcript name	Gm9496-001	MGI Symbol	Gm9496
TCONS_00001168	ENSMUST00000085632	Rpl23a-ps1	TCONS_00001168	XLOC_000440	Rpl23a-ps1	1:45981547-45982012	RF	FA	NOTEST	0	0	0	0	1	1	no	ENSMUSG00000070896	ENSMUST00000085632		ribosomal protein 23A, pseudogene 1 [Source:MGI Symbol;Acc:MGI:3646201]	1	45981548	45982012	1	C1.1	45981548	45982012	45981548	465	tslNA	GENCODE basic	3	2	KNOWN	KNOWN	ensembl_havana	ensembl_havana	processed_pseudogene	processed_pseudogene	48.82	1	MGI transcript name	Rpl23a-ps1-001	MGI Symbol	Rpl23a-ps1
TCONS_00001169	ENSMUST00000189861	Gm18849	TCONS_00001169	XLOC_000441	Gm18849	1:46056309-46058986	RF	FA	NOTEST	0	0	0	0	1	1	no	ENSMUSG00000099432	ENSMUST00000189861		predicted gene, 18849 [Source:MGI Symbol;Acc:MGI:5011034]	1	46056310	46058986	1	C1.1	46056310	46058986	46056310	560	tslNA	GENCODE basic	1	1	KNOWN	KNOWN	havana	havana	unprocessed_pseudogene	unprocessed_pseudogene	36.42	1	MGI transcript name	Gm18849-001	MGI Symbol	Gm18849
TCONS_00001170	ENSMUST00000188209	Dnah7b	TCONS_00001170	XLOC_000442	Dnah7b	1:46066314-46373546	RF	FA	NOTEST	0	0	0	0	1	1	no	ENSMUSG00000041144	ENSMUST00000188209		dynein, axonemal, heavy chain 7B [Source:MGI Symbol;Acc:MGI:2684953]	1	46066315	46373546	1	C1.1	46066315	46067380	46066315	631	tsl3		1	10	KNOWN	KNOWN	havana	ensembl_havana	retained_intron	protein_coding	39.6	6	MGI transcript name	Dnah7b-005	MGI Symbol	Dnah7b
TCONS_00001177	ENSMUST00000093689	n-R5s211	TCONS_00001177	XLOC_000443	n-R5s211	1:46374196-46374315	RF	FA	NOTEST	0	0	0	0	1	1	no	ENSMUSG00000096047	ENSMUST00000093689		nuclear encoded rRNA 5S 211 [Source:MGI Symbol;Acc:MGI:4422076]	1	46374197	46374315	1	C1.1	46374197	46374315	46374197	119	tslNA	GENCODE basic	1	1	KNOWN	KNOWN	ensembl	ensembl	rRNA	rRNA	55.46	1	MGI transcript name	n-R5s211-201	MGI Symbol	n-R5s211
TCONS_00001178	ENSMUST00000188705	Gm8326	TCONS_00001178	XLOC_000444	Gm8326	1:46414501-46416932	RF	FA	NOTEST	0	0	0	0	1	1	no	ENSMUSG00000101262	ENSMUST00000188705		predicted gene 8326 [Source:MGI Symbol;Acc:MGI:3644839]	1	46414502	46416932	1	C1.1	46414502	46416932	46414502	1953	tslNA	GENCODE basic	1	1	KNOWN	KNOWN	havana	havana	processed_pseudogene	processed_pseudogene	47.92	1	MGI transcript name	Gm8326-001	MGI Symbol	Gm8326
TCONS_00001179	ENSMUST00000189749	Dnah7c	TCONS_00001179	XLOC_000445	Dnah7c	1:46425591-46892852	RF	FA	NOTEST	0	2.61826e-53	inf	0	1	1	no	ENSMUSG00000101337	ENSMUST00000189749	ENSMUSP00000140430	dynein, axonemal, heavy chain 7C [Source:MGI Symbol;Acc:MGI:3639762]	1	46425592	46807476	1	C1.1	46425592	46807476	46425592	12207	tsl5	GENCODE basic	6	6	KNOWN	KNOWN	havana	ensembl_havana	protein_coding	protein_coding	39.66	5	MGI transcript name	Dnah7c-001	MGI Symbol	Dnah7c
TCONS_00001186	ENSMUST00000186233	Gm28825	TCONS_00001186	XLOC_000446	Gm28825	1:47067787-47068025	RF	FA	NOTEST	0	0	0	0	1	1	no	ENSMUSG00000101921	ENSMUST00000186233		predicted gene 28825 [Source:MGI Symbol;Acc:MGI:5579531]	1	47067788	47068025	1	C1.1	47067788	47068025	47067788	238	tslNA	GENCODE basic	1	1	KNOWN	KNOWN	havana	havana	processed_pseudogene	processed_pseudogene	47.9	1	MGI transcript name	Gm28825-001	MGI Symbol	Gm28825
TCONS_00001187	ENSMUST00000190006	Gm28826	TCONS_00001187	XLOC_000447	Gm28826	1:47153460-47189071	RF	FA	NOTEST	0	0	0	0	1	1	no	ENSMUSG00000101447	ENSMUST00000190006		predicted gene 28826 [Source:MGI Symbol;Acc:MGI:5579532]	1	47153461	47189071	1	C1.1	47153461	47189071	47153461	488	tsl2	GENCODE basic	1	1	KNOWN	KNOWN	havana	havana	lincRNA	lincRNA	38.59	1	MGI transcript name	Gm28826-001	MGI Symbol	Gm28826
TCONS_00001188	ENSMUST00000187720	Gm18117	TCONS_00001188	XLOC_000448	Gm18117	1:47478867-47480198	RF	FA	NOTEST	0	0	0	0	1	1	no	ENSMUSG00000100530	ENSMUST00000187720		predicted gene, 18117 [Source:MGI Symbol;Acc:MGI:5010302]	1	47478868	47480198	1	C1.1	47478868	47480198	47478868	742	tslNA	GENCODE basic	1	1	KNOWN	KNOWN	havana	havana	processed_pseudogene	processed_pseudogene	41.7	1	MGI transcript name	Gm18117-001	MGI Symbol	Gm18117
TCONS_00001189	ENSMUST00000194762	Gm37196	TCONS_00001189	XLOC_000449	Gm37196	1:47605995-47606901	RF	FA	NOTEST	0	0	0	0	1	1	no	ENSMUSG00000104067	ENSMUST00000194762		predicted gene, 37196 [Source:MGI Symbol;Acc:MGI:5610424]	1	47605996	47606901	1	C1.1	47605996	47606901	47605996	906	tslNA	GENCODE basic	1	1	KNOWN	KNOWN	havana	havana	TEC	TEC	41.61	1	MGI transcript name	Gm37196-001	MGI Symbol	Gm37196
TCONS_00001190	ENSMUST00000187358	Gm8337	TCONS_00001190	XLOC_000450	Gm8337	1:47657692-47659630	RF	FA	NOTEST	0	0	0	0	1	1	no	ENSMUSG00000100033	ENSMUST00000187358		predicted gene 8337 [Source:MGI Symbol;Acc:MGI:3644012]	1	47657693	47659630	1	C1.1	47657693	47659630	47657693	1938	tslNA	GENCODE basic	1	1	KNOWN	KNOWN	havana	havana	processed_pseudogene	processed_pseudogene	46.54	1	MGI transcript name	Gm8337-001	MGI Symbol	Gm8337
TCONS_00001191	ENSMUST00000188192	Gm28830	TCONS_00001191	XLOC_000451	Gm28830	1:48527638-48527851	RF	FA	NOTEST	0	0	0	0	1	1	no	ENSMUSG00000100866	ENSMUST00000188192		predicted gene 28830 [Source:MGI Symbol;Acc:MGI:5579536]	1	48527639	48527851	1	C1.1	48527639	48527851	48527639	213	tslNA	GENCODE basic	1	1	KNOWN	KNOWN	havana	havana	processed_pseudogene	processed_pseudogene	44.6	1	MGI transcript name	Gm28830-001	MGI Symbol	Gm28830
TCONS_00001192	ENSMUST00000191041	Gm19124	TCONS_00001192	XLOC_000452	Gm19124	1:48783662-48784593	RF	FA	NOTEST	0	0	0	0	1	1	no	ENSMUSG00000099376	ENSMUST00000191041		predicted gene, 19124 [Source:MGI Symbol;Acc:MGI:5011309]	1	48783663	48784593	1	C1.1	48783663	48784593	48783663	832	tslNA	GENCODE basic	1	1	KNOWN	KNOWN	havana	havana	processed_pseudogene	processed_pseudogene	40.06	1	MGI transcript name	Gm19124-001	MGI Symbol	Gm19124
TCONS_00001193	ENSMUST00000181115	Gm8357	TCONS_00001193	XLOC_000453	Gm8357	1:48881712-48882723	RF	FA	NOTEST	0	0	0	0	1	1	no	ENSMUSG00000097883	ENSMUST00000181115		predicted gene 8357 [Source:MGI Symbol;Acc:MGI:3645186]	1	48881713	48882723	1	C1.1	48881713	48882723	48881713	1011	tslNA	GENCODE basic	1	1	KNOWN	KNOWN	havana	havana	processed_pseudogene	processed_pseudogene	49.46	1	MGI transcript name	Gm8357-001	MGI Symbol	Gm8357
TCONS_00001194	ENSMUST00000175049	Gm22693	TCONS_00001194	XLOC_000454	Gm22693	1:49095443-49095885	RF	FA	NOTEST	0	0	0	0	1	1	no	ENSMUSG00000092790	ENSMUST00000175049		predicted gene, 22693 [Source:MGI Symbol;Acc:MGI:5452470]	1	49095444	49095885	1	C1.1	49095444	49095885	49095444	442	tslNA	GENCODE basic	1	1	KNOWN	KNOWN	ensembl	ensembl	miRNA	miRNA	25.57	1	MGI transcript name	Gm22693-201	MGI Symbol	Gm22693
TCONS_00001195	ENSMUST00000186145	Gm8367	TCONS_00001195	XLOC_000455	Gm8367	1:49236251-49237244	RF	FA	NOTEST	0	0	0	0	1	1	no	ENSMUSG00000099454	ENSMUST00000186145		predicted gene 8367 [Source:MGI Symbol;Acc:MGI:3645196]	1	49236252	49237244	1	C1.1	49236252	49237244	49236252	887	tslNA	GENCODE basic	1	1	KNOWN	KNOWN	havana	havana	processed_pseudogene	processed_pseudogene	40.18	1	MGI transcript name	Gm8367-001	MGI Symbol	Gm8367
TCONS_00001196	ENSMUST00000056879	C230029F24Rik	TCONS_00001196	XLOC_000456	C230029F24Rik	1:49244615-49340443	RF	FA	NOTEST	0	0	0	0	1	1	no	ENSMUSG00000051616	ENSMUST00000056879		RIKEN cDNA C230029F24 gene [Source:MGI Symbol;Acc:MGI:3045370]	1	49244616	49340443	1	C1.1	49244616	49338246	49244616	528	tsl1		8	14	KNOWN	KNOWN	ensembl	ensembl_havana	lincRNA	lincRNA	37.86	2	MGI transcript name	C230029F24Rik-201	MGI Symbol	C230029F24Rik
TCONS_00001198	ENSMUST00000185858	Gm3605	TCONS_00001198	XLOC_000457	Gm3605	1:49498552-49498992	RF	FA	NOTEST	0	0	0	0	1	1	no	ENSMUSG00000099577	ENSMUST00000185858		predicted gene 3605 [Source:MGI Symbol;Acc:MGI:3781782]	1	49498553	49498992	1	C1.1	49498553	49498992	49498553	440	tslNA	GENCODE basic	1	1	KNOWN	KNOWN	havana	havana	processed_pseudogene	processed_pseudogene	43.41	1	MGI transcript name	Gm3605-001	MGI Symbol	Gm3605
TCONS_00001199	ENSMUST00000190905	Gm8384	TCONS_00001199	XLOC_000458	Gm8384	1:50056781-50058490	RF	FA	NOTEST	0	0	0	0	1	1	no	ENSMUSG00000101760	ENSMUST00000190905		predicted gene 8384 [Source:MGI Symbol;Acc:MGI:3648814]	1	50056782	50058490	1	C1.1	50056782	50058490	50056782	704	tslNA	GENCODE basic	1	1	KNOWN	KNOWN	havana	havana	processed_pseudogene	processed_pseudogene	45.52	1	MGI transcript name	Gm8384-001	MGI Symbol	Gm8384
TCONS_00001200	ENSMUST00000186016	4933411E06Rik	TCONS_00001200	XLOC_000459	4933411E06Rik	1:50107469-50108962	RF	FA	NOTEST	0	0	0	0	1	1	no	ENSMUSG00000099608	ENSMUST00000186016		RIKEN cDNA 4933411E06 gene [Source:MGI Symbol;Acc:MGI:1918431]	1	50107470	50108962	1	C1.1	50107470	50108962	50107470	1493	tslNA	GENCODE basic	1	1	KNOWN	KNOWN	havana	havana	lincRNA	lincRNA	40.32	1	MGI transcript name	4933411E06Rik-001	MGI Symbol	4933411E06Rik
TCONS_00001201	ENSMUST00000187207	Gm20118	TCONS_00001201	XLOC_000460	Gm20118	1:50533029-50533191	RF	FA	NOTEST	0	0	0	0	1	1	no	ENSMUSG00000099941	ENSMUST00000187207		predicted gene, 20118 [Source:MGI Symbol;Acc:MGI:5012303]	1	50533030	50533191	1	C1.1	50533030	50533191	50533030	162	tslNA	GENCODE basic	1	1	KNOWN	KNOWN	havana	havana	processed_pseudogene	processed_pseudogene	43.21	1	MGI transcript name	Gm20118-001	MGI Symbol	Gm20118
TCONS_00001202	ENSMUST00000122582	Gm25843	TCONS_00001202	XLOC_000461	Gm25843	1:50559761-50560075	RF	FA	NOTEST	0	0	0	0	1	1	no	ENSMUSG00000084531	ENSMUST00000122582		predicted gene, 25843 [Source:MGI Symbol;Acc:MGI:5455620]	1	50559762	50560075	1	C1.1	50559762	50560075	50559762	314	tslNA	GENCODE basic	1	1	KNOWN	KNOWN	ensembl	ensembl	misc_RNA	misc_RNA	45.22	1	MGI transcript name	Gm25843-201	MGI Symbol	Gm25843
TCONS_00001203	ENSMUST00000187677	Gm28321	TCONS_00001203	XLOC_000462	Gm28321	1:50815374-50817701	RF	FA	NOTEST	0	0	0	0	1	1	no	ENSMUSG00000100816	ENSMUST00000187677		predicted gene 28321 [Source:MGI Symbol;Acc:MGI:5579027]	1	50815375	50817701	1	C1.1	50815375	50817701	50815375	2327	tslNA	GENCODE basic	1	1	KNOWN	KNOWN	havana	havana	lincRNA	lincRNA	44.18	1	MGI transcript name	Gm28321-001	MGI Symbol	Gm28321
TCONS_00001204	ENSMUST00000186103	Tmeff2	TCONS_00001204	XLOC_000463	Tmeff2	1:50900646-51187270	RF	FA	NOTEST	0	0	0	0	1	1	no	ENSMUSG00000026109	ENSMUST00000186103		transmembrane protein with EGF-like and two follistatin-like domains 2 [Source:MGI Symbol;Acc:MGI:1861735]	1	50900647	51187270	1	C1.1	50900647	50913925	50900647	1274	tsl1		6	14	KNOWN	KNOWN	havana	ensembl_havana	processed_transcript	protein_coding	38.1	4	MGI transcript name	Tmeff2-004	MGI Symbol	Tmeff2
TCONS_00001207	ENSMUST00000185627	Gm28322	TCONS_00001207	XLOC_000464	Gm28322	1:50900646-51187270	RF	FA	NOTEST	0	0	0	0	1	1	no	ENSMUSG00000100671	ENSMUST00000185627		predicted gene 28322 [Source:MGI Symbol;Acc:MGI:5579028]	1	50904444	50905918	1	C1.1	50904444	50905918	50904444	1475	tslNA	GENCODE basic	1	1	KNOWN	KNOWN	havana	havana	lincRNA	lincRNA	41.69	1	MGI transcript name	Gm28322-001	MGI Symbol	Gm28322
TCONS_00001210	ENSMUST00000175165	Gm25736	TCONS_00001210	XLOC_000465	Gm25736	1:50900646-51187270	RF	FA	NOTEST	0	0	0	0	1	1	no	ENSMUSG00000092906	ENSMUST00000175165		predicted gene, 25736 [Source:MGI Symbol;Acc:MGI:5455513]	1	51015313	51015413	1	C1.1	51015313	51015413	51015313	101	tslNA	GENCODE basic	1	1	KNOWN	KNOWN	ensembl	ensembl	miRNA	miRNA	48.51	1	MGI transcript name	Gm25736-201	MGI Symbol	Gm25736
TCONS_00001211	ENSMUST00000187777	Gm28320	TCONS_00001211	XLOC_000466	Gm28320	1:50900646-51187270	RF	FA	NOTEST	0	0	0	0	1	1	no	ENSMUSG00000099924	ENSMUST00000187777		predicted gene 28320 [Source:MGI Symbol;Acc:MGI:5579026]	1	51148309	51150581	1	C1.1	51148309	51150581	51148309	2273	tslNA	GENCODE basic	1	1	KNOWN	KNOWN	havana	havana	sense_intronic	sense_intronic	39.64	1	MGI transcript name	Gm28320-001	MGI Symbol	Gm28320
TCONS_00001212	ENSMUST00000190705	Gm29325	TCONS_00001212	XLOC_000467	Gm29325	1:51195220-51197748	RF	FA	NOTEST	0	0	0	0	1	1	no	ENSMUSG00000099625	ENSMUST00000190705		predicted gene 29325 [Source:MGI Symbol;Acc:MGI:5580031]	1	51195221	51197748	1	C1.1	51195221	51197748	51195221	2528	tslNA	GENCODE basic	1	1	KNOWN	KNOWN	havana	havana	lincRNA	lincRNA	40.43	1	MGI transcript name	Gm29325-001	MGI Symbol	Gm29325
TCONS_00001213	ENSMUST00000051572	Sdpr	TCONS_00001213	XLOC_000468	Sdpr	1:51218385-51333779	RF	FA	NOTEST	0.237601	0.293035	0.302529	0	1	1	no	ENSMUSG00000045954	ENSMUST00000051572	ENSMUSP00000055694	serum deprivation response [Source:MGI Symbol;Acc:MGI:99513]	1	51289126	51302960	1	C1.1	51289126	51302960	51289126	3055	tsl1	GENCODE basic	7	7	KNOWN	KNOWN	ensembl_havana	ensembl_havana	protein_coding	protein_coding	41.93	1	MGI transcript name	Sdpr-001	MGI Symbol	Sdpr
TCONS_00001214	ENSMUST00000189542	Nabp1	TCONS_00001214	XLOC_000469	Nabp1	1:51464878-51478564	RF	FA	OK	2.81133	1.99775	-0.49288	-1.73325	0.00085	0.0307551	yes	ENSMUSG00000026107	ENSMUST00000189542	ENSMUSP00000140059	nucleic acid binding protein 1 [Source:MGI Symbol;Acc:MGI:1923258]	1	51465862	51478425	-1	C1.1	51465862	51478399	51478399	4790	tsl1		6	11	KNOWN	KNOWN	havana	ensembl_havana	nonsense_mediated_decay	protein_coding	38.76	10	MGI transcript name	Nabp1-003	MGI Symbol	Nabp1
TCONS_00001215	-	-	TCONS_00001215	XLOC_000470	-	1:51504917-51505703	RF	FA	OK	0.460254	0.328063	-0.488458	-0.339459	0.49745	0.998065	no
TCONS_00001216	ENSMUST00000190169	Gm17767	TCONS_00001216	XLOC_000471	Gm17767	1:51506446-51596718	RF	FA	OK	0.628695	0.418803	-0.586087	-0.878917	0.0858	0.700342	no	ENSMUSG00000099413	ENSMUST00000190169		predicted gene, 17767 [Source:MGI Symbol;Acc:MGI:5009931]	1	51507086	51596718	-1	C1.1	51507086	51512329	51512329	3049	tsl1	GENCODE basic	1	1	KNOWN	KNOWN	havana	havana	lincRNA	lincRNA	41.13	2	MGI transcript name	Gm17767-002	MGI Symbol	Gm17767
TCONS_00001217	ENSMUST00000046390	Myo1b	TCONS_00001217	XLOC_000472	Myo1b	1:51696323-51916071	RF	FA	OK	2.8935	2.81979	-0.0372275	-0.115466	0.81795	0.998065	no	ENSMUSG00000018417	ENSMUST00000046390	ENSMUSP00000040447	myosin IB [Source:MGI Symbol;Acc:MGI:107752]	1	51749765	51916071	-1	C1.1	51749765	51916071	51916071	5052	tsl1	GENCODE basic	13	14	KNOWN	KNOWN	ensembl_havana	ensembl_havana	protein_coding	protein_coding	43.11	15	MGI transcript name	Myo1b-001	MGI Symbol	Myo1b
TCONS_00001218	ENSMUST00000168302	Stat4	TCONS_00001218	XLOC_000473	Stat4	1:51987147-52233232	RF	FA	NOTEST	0.0339656	0.0402399	0.244554	0	1	1	no	ENSMUSG00000062939	ENSMUST00000168302	ENSMUSP00000130713	signal transducer and activator of transcription 4 [Source:MGI Symbol;Acc:MGI:103062]	1	51987148	52107189	1	C1.1	51987148	52107189	51987148	2662	tsl1	GENCODE basic	7	11	KNOWN	KNOWN	ensembl_havana	ensembl_havana	protein_coding	protein_coding	40.94	4	MGI transcript name	Stat4-001	MGI Symbol	Stat4
TCONS_00001224	ENSMUST00000210323	RP24-194N4.6	TCONS_00001224	XLOC_000474	RP24-194N4.6	1:51987147-52233232	RF	FA	OK	0.652637	0.95255	0.545514	0.207473	0.7716	0.998065	no	ENSMUSG00000109599	ENSMUST00000210323			1	52108121	52113751	-1	C1.1	52108121	52113751	52113751	1170		GENCODE basic	1	1	KNOWN	KNOWN	havana	havana	lincRNA	lincRNA	42.27	1	Clone-based (Vega)	RP24-194N4.6-001	Clone-based (Vega)	RP24-194N4.6
TCONS_00001244	ENSMUST00000186764	Nab1	TCONS_00001244	XLOC_000475	Nab1	1:52453278-52500679	RF	FA	OK	6.30616	5.41068	-0.220953	-0.576316	0.24675	0.979275	no	ENSMUSG00000002881	ENSMUST00000186764	ENSMUSP00000141191	Ngfi-A binding protein 1 [Source:MGI Symbol;Acc:MGI:107564]	1	52457294	52500679	-1	C1.1	52457294	52500300	52500300	3640	tsl5	GENCODE basic	6	14	KNOWN	KNOWN	havana	ensembl_havana	protein_coding	protein_coding	41.06	5	MGI transcript name	Nab1-003	MGI Symbol	Nab1
TCONS_00001245	ENSMUST00000186764	Nab1	TCONS_00001245	XLOC_000476	Nab1	1:52453278-52500679	RF	FA	OK	2.10142	2.14745	0.0312562	0.0893421	0.85665	0.998065	no	ENSMUSG00000002881	ENSMUST00000186764	ENSMUSP00000141191	Ngfi-A binding protein 1 [Source:MGI Symbol;Acc:MGI:107564]	1	52457294	52500679	-1	C1.1	52457294	52500300	52500300	3640	tsl5	GENCODE basic	6	14	KNOWN	KNOWN	havana	ensembl_havana	protein_coding	protein_coding	41.06	5	MGI transcript name	Nab1-003	MGI Symbol	Nab1
TCONS_00001246	ENSMUST00000191424	Rps27a-ps1	TCONS_00001246	XLOC_000477	Rps27a-ps1	1:52522238-52522701	RF	FA	NOTEST	0	0	0	0	1	1	no	ENSMUSG00000101501	ENSMUST00000191424		ribosomal protein S27A, pseudogene 1 [Source:MGI Symbol;Acc:MGI:3781839]	1	52522239	52522701	1	C1.1	52522239	52522701	52522239	463	tslNA	GENCODE basic	1	1	KNOWN	KNOWN	havana	havana	processed_pseudogene	processed_pseudogene	44.49	1	MGI transcript name	Rps27a-ps1-001	MGI Symbol	Rps27a-ps1
TCONS_00001247	ENSMUST00000189527	Gm553	TCONS_00001247	XLOC_000478	Gm553	1:52522901-52582679	RF	FA	NOTEST	0	0	0	0	1	1	no	ENSMUSG00000100120	ENSMUST00000189527		predicted gene 553 [Source:MGI Symbol;Acc:MGI:2685399]	1	52522902	52582679	1	C1.1	52522902	52582679	52522902	701	tsl1	GENCODE basic	1	1	KNOWN	KNOWN	havana	havana	lincRNA	lincRNA	41.21	1	MGI transcript name	Gm553-001	MGI Symbol	Gm553
TCONS_00001248	ENSMUST00000179821	Gm5527	TCONS_00001248	XLOC_000479	Gm5527	1:52584517-52585159	RF	FA	NOTEST	0	0	0	0	1	1	no	ENSMUSG00000100007	ENSMUST00000179821		predicted gene 5527 [Source:MGI Symbol;Acc:MGI:3646585]	1	52584518	52585159	1	C1.1	52584518	52585159	52584518	642	tslNA	GENCODE basic	2	1	KNOWN	KNOWN	havana	havana	processed_pseudogene	processed_pseudogene	46.73	1	MGI transcript name	Gm5527-001	MGI Symbol	Gm5527
TCONS_00001249	ENSMUST00000185790	Nemp2	TCONS_00001249	XLOC_000480	Nemp2	1:52630702-52651919	RF	FA	NOTEST	0.00918906	0.00373742	-1.29788	0	1	1	no	ENSMUSG00000043015	ENSMUST00000185790	ENSMUSP00000140351	nuclear envelope integral membrane protein 2 [Source:MGI Symbol;Acc:MGI:2444113]	1	52630703	52651919	1	C1.1	52630797	52650702	52630797	1571	tsl1		6	15	KNOWN	KNOWN	havana	ensembl_havana	nonsense_mediated_decay	protein_coding	43.27	8	MGI transcript name	Nemp2-004	MGI Symbol	Nemp2
TCONS_00001262	ENSMUST00000156876	Mfsd6	TCONS_00001262	XLOC_000481	Mfsd6	1:52656177-52727462	RF	FA	OK	3.03657	2.4406	-0.315209	-0.715796	0.1527	0.871821	no	ENSMUSG00000041439	ENSMUST00000156876	ENSMUSP00000122881	major facilitator superfamily domain containing 6 [Source:MGI Symbol;Acc:MGI:1922925]	1	52656286	52727462	-1	C1.1	52656286	52727462	52727462	4932	tsl5	GENCODE basic	7	15	KNOWN	KNOWN	ensembl_havana	ensembl_havana	protein_coding	protein_coding	41.65	6	MGI transcript name	Mfsd6-001	MGI Symbol	Mfsd6
TCONS_00001263	ENSMUST00000156876	Mfsd6	TCONS_00001263	XLOC_000482	Mfsd6	1:52656177-52727462	RF	FA	OK	2.31744	1.87977	-0.301971	-0.586639	0.24175	0.977059	no	ENSMUSG00000041439	ENSMUST00000156876	ENSMUSP00000122881	major facilitator superfamily domain containing 6 [Source:MGI Symbol;Acc:MGI:1922925]	1	52656286	52727462	-1	C1.1	52656286	52727462	52727462	4932	tsl5	GENCODE basic	7	15	KNOWN	KNOWN	ensembl_havana	ensembl_havana	protein_coding	protein_coding	41.65	6	MGI transcript name	Mfsd6-001	MGI Symbol	Mfsd6
TCONS_00001264	ENSMUST00000188413	Gm28650	TCONS_00001264	XLOC_000483	Gm28650	1:52756718-52757129	RF	FA	NOTEST	0	0	0	0	1	1	no	ENSMUSG00000100230	ENSMUST00000188413		predicted gene 28650 [Source:MGI Symbol;Acc:MGI:5579356]	1	52756719	52757129	1	C1.1	52756719	52757129	52756719	411	tslNA	GENCODE basic	1	1	KNOWN	KNOWN	havana	havana	processed_pseudogene	processed_pseudogene	46.72	1	MGI transcript name	Gm28650-001	MGI Symbol	Gm28650
TCONS_00001265	-	-	TCONS_00001265	XLOC_000484	-	1:52780542-52781062	RF	FA	OK	0.709302	0.213921	-1.72932	-1.06276	0.1142	0.788098	no
TCONS_00001266	ENSMUST00000027271	Inpp1	TCONS_00001266	XLOC_000485	Inpp1	1:52785426-52817688	RF	FA	OK	2.61285	2.46361	-0.0848498	-0.231614	0.6394	0.998065	no	ENSMUSG00000026102	ENSMUST00000027271	ENSMUSP00000027271	inositol polyphosphate-1-phosphatase [Source:MGI Symbol;Acc:MGI:104848]	1	52785427	52817688	-1	C1.1	52785427	52817688	52817688	5767	tsl1	GENCODE basic	8	9	KNOWN	KNOWN	ensembl_havana	ensembl_havana	protein_coding	protein_coding	42.6	6	MGI transcript name	Inpp1-001	MGI Symbol	Inpp1
TCONS_00001267	ENSMUST00000159607	Inpp1	TCONS_00001267	XLOC_000486	Inpp1	1:52785426-52817688	RF	FA	OK	0.400913	0.353991	-0.179574	-0.236252	0.633	0.998065	no	ENSMUSG00000026102	ENSMUST00000159607		inositol polyphosphate-1-phosphatase [Source:MGI Symbol;Acc:MGI:104848]	1	52785427	52817688	-1	C1.1	52790056	52795048	52795048	916	tsl3		1	9	KNOWN	KNOWN	havana	ensembl_havana	retained_intron	protein_coding	42.6	6	MGI transcript name	Inpp1-005	MGI Symbol	Inpp1
TCONS_00001268	ENSMUST00000186922	Hibch	TCONS_00001268	XLOC_000487	Hibch	1:52844928-53020179	RF	FA	NOTEST	0	0	0	0	1	1	no	ENSMUSG00000041426	ENSMUST00000186922		3-hydroxyisobutyryl-Coenzyme A hydrolase [Source:MGI Symbol;Acc:MGI:1923792]	1	52844929	52920986	1	C1.1	52844929	52848693	52844929	3765	tslNA		1	12	KNOWN	KNOWN	havana	ensembl_havana	retained_intron	protein_coding	41	7	MGI transcript name	Hibch-007	MGI Symbol	Hibch
TCONS_00001282	ENSMUST00000027269	Mstn	TCONS_00001282	XLOC_000488	Mstn	1:53061639-53068079	RF	FA	NOTEST	1.76711e-06	0	-inf	0	1	1	no	ENSMUSG00000026100	ENSMUST00000027269	ENSMUSP00000027269	myostatin [Source:MGI Symbol;Acc:MGI:95691]	1	53061640	53068079	1	C1.1	53061640	53068079	53061640	2705	tsl1	GENCODE basic	6	6	KNOWN	KNOWN	ensembl_havana	ensembl_havana	protein_coding	protein_coding	37.5	2	MGI transcript name	Mstn-001	MGI Symbol	Mstn
TCONS_00001284	ENSMUST00000158709	Gm24349	TCONS_00001284	XLOC_000489	Gm24349	1:53100049-53100150	RF	FA	NOTEST	0	0	0	0	1	1	no	ENSMUSG00000089334	ENSMUST00000158709		predicted gene, 24349 [Source:MGI Symbol;Acc:MGI:5454126]	1	53100050	53100150	1	C1.1	53100050	53100150	53100050	101	tslNA	GENCODE basic	1	1	KNOWN	KNOWN	ensembl	ensembl	snoRNA	snoRNA	51.49	1	MGI transcript name	Gm24349-201	MGI Symbol	Gm24349
TCONS_00001285	ENSMUST00000027267	Pms1	TCONS_00001285	XLOC_000490	Pms1	1:53158576-53297018	RF	FA	OK	0.528298	0.462726	-0.191193	-0.213491	0.65525	0.998065	no	ENSMUSG00000026098	ENSMUST00000027267	ENSMUSP00000027267	postmeiotic segregation increased 1 (S. cerevisiae) [Source:MGI Symbol;Acc:MGI:1202302]	1	53189187	53297018	-1	C1.1	53189187	53297018	53297018	3054	tsl1	GENCODE basic	13	13	KNOWN	KNOWN	ensembl_havana	ensembl_havana	protein_coding	protein_coding	39.83	8	MGI transcript name	Pms1-001	MGI Symbol	Pms1
TCONS_00001286	ENSMUST00000191402	Gm28777	TCONS_00001286	XLOC_000491	Gm28777	1:53158576-53297018	RF	FA	NOTEST	0.126373	0.202115	0.677488	0	1	1	no	ENSMUSG00000100763	ENSMUST00000191402		predicted gene 28777 [Source:MGI Symbol;Acc:MGI:5579483]	1	53196113	53197695	1	C1.1	53196113	53197695	53196113	535	tsl1	GENCODE basic	1	1	KNOWN	KNOWN	havana	havana	antisense	antisense	37.84	1	MGI transcript name	Gm28777-001	MGI Symbol	Gm28777
TCONS_00001287	ENSMUST00000027267	Pms1	TCONS_00001287	XLOC_000492	Pms1	1:53158576-53297018	RF	FA	OK	0.85671	0.704042	-0.283147	-0.529866	0.2865	0.998065	no	ENSMUSG00000026098	ENSMUST00000027267	ENSMUSP00000027267	postmeiotic segregation increased 1 (S. cerevisiae) [Source:MGI Symbol;Acc:MGI:1202302]	1	53189187	53297018	-1	C1.1	53189187	53297018	53297018	3054	tsl1	GENCODE basic	13	13	KNOWN	KNOWN	ensembl_havana	ensembl_havana	protein_coding	protein_coding	39.83	8	MGI transcript name	Pms1-001	MGI Symbol	Pms1
TCONS_00001288	ENSMUST00000142922	Pms1	TCONS_00001288	XLOC_000493	Pms1	1:53158576-53297018	RF	FA	OK	0.775807	0.695021	-0.158641	-0.328192	0.5108	0.998065	no	ENSMUSG00000026098	ENSMUST00000142922		postmeiotic segregation increased 1 (S. cerevisiae) [Source:MGI Symbol;Acc:MGI:1202302]	1	53189187	53297018	-1	C1.1	53262895	53296967	53296967	3054	tsl1		1	13	KNOWN	KNOWN	havana	ensembl_havana	processed_transcript	protein_coding	39.83	8	MGI transcript name	Pms1-003	MGI Symbol	Pms1
TCONS_00001289	ENSMUST00000135746	Ormdl1	TCONS_00001289	XLOC_000494	Ormdl1	1:53297094-53352752	RF	FA	NOTEST	8.10133e-79	2.66639e-136	-190.953	0	1	1	no	ENSMUSG00000026097	ENSMUST00000135746		ORM1-like 1 (S. cerevisiae) [Source:MGI Symbol;Acc:MGI:2181669]	1	53297095	53310309	1	C1.1	53297095	53301953	53297095	3076	tsl1		7	9	KNOWN	KNOWN	havana	ensembl_havana	retained_intron	protein_coding	38.86	2	MGI transcript name	Ormdl1-002	MGI Symbol	Ormdl1
TCONS_00001300	ENSMUST00000186919	Gm6799	TCONS_00001300	XLOC_000495	Gm6799	1:53363113-53363686	RF	FA	NOTEST	0	0	0	0	1	1	no	ENSMUSG00000099450	ENSMUST00000186919		predicted gene 6799 [Source:MGI Symbol;Acc:MGI:3646265]	1	53363114	53363686	1	C1.1	53363114	53363686	53363114	573	tslNA	GENCODE basic	1	1	KNOWN	KNOWN	havana	havana	processed_pseudogene	processed_pseudogene	41.01	1	MGI transcript name	Gm6799-001	MGI Symbol	Gm6799
TCONS_00001301	ENSMUST00000190697	Gm6801	TCONS_00001301	XLOC_000496	Gm6801	1:53390414-53392585	RF	FA	NOTEST	0	0	0	0	1	1	no	ENSMUSG00000100069	ENSMUST00000190697		predicted gene 6801 [Source:MGI Symbol;Acc:MGI:3643101]	1	53390415	53392585	1	C1.1	53390415	53392585	53390415	339	tslNA	GENCODE basic	1	1	KNOWN	KNOWN	havana	havana	unprocessed_pseudogene	unprocessed_pseudogene	40.9	1	MGI transcript name	Gm6801-001	MGI Symbol	Gm6801
TCONS_00001302	ENSMUST00000027263	Stk17b	TCONS_00001302	XLOC_000497	Stk17b	1:53755127-53785224	RF	FA	OK	1.41448	2.23146	0.657722	1.36427	0.0071	0.15512	no	ENSMUSG00000026094	ENSMUST00000027263	ENSMUSP00000027263	serine/threonine kinase 17b (apoptosis-inducing) [Source:MGI Symbol;Acc:MGI:2138162]	1	53755506	53785224	-1	C1.1	53755506	53785224	53785224	3293	tsl1	GENCODE basic	13	14	KNOWN	KNOWN	ensembl_havana	ensembl_havana	protein_coding	protein_coding	37.08	3	MGI transcript name	Stk17b-001	MGI Symbol	Stk17b
TCONS_00001303	ENSMUST00000187066	Stk17b	TCONS_00001303	XLOC_000498	Stk17b	1:53755127-53785224	RF	FA	OK	0.259904	0.459734	0.822821	0.529017	0.326	0.998065	no	ENSMUSG00000026094	ENSMUST00000187066		serine/threonine kinase 17b (apoptosis-inducing) [Source:MGI Symbol;Acc:MGI:2138162]	1	53755506	53785224	-1	C1.1	53760573	53762693	53762693	2121	tslNA		1	14	KNOWN	KNOWN	havana	ensembl_havana	retained_intron	protein_coding	37.08	3	MGI transcript name	Stk17b-002	MGI Symbol	Stk17b
TCONS_00001304	ENSMUST00000027263	Stk17b	TCONS_00001304	XLOC_000499	Stk17b	1:53755127-53785224	RF	FA	OK	0.239358	0.449155	0.908042	0.445172	0.4925	0.998065	no	ENSMUSG00000026094	ENSMUST00000027263	ENSMUSP00000027263	serine/threonine kinase 17b (apoptosis-inducing) [Source:MGI Symbol;Acc:MGI:2138162]	1	53755506	53785224	-1	C1.1	53755506	53785224	53785224	3293	tsl1	GENCODE basic	13	14	KNOWN	KNOWN	ensembl_havana	ensembl_havana	protein_coding	protein_coding	37.08	3	MGI transcript name	Stk17b-001	MGI Symbol	Stk17b
TCONS_00001305	ENSMUST00000194911	Gm37863	TCONS_00001305	XLOC_000500	Gm37863	1:53791200-53792657	RF	FA	NOTEST	0	0	0	0	1	1	no	ENSMUSG00000102405	ENSMUST00000194911		predicted gene, 37863 [Source:MGI Symbol;Acc:MGI:5611091]	1	53791201	53792657	1	C1.1	53791201	53792657	53791201	1457	tslNA	GENCODE basic	1	1	KNOWN	KNOWN	havana	havana	TEC	TEC	45.85	1	MGI transcript name	Gm37863-001	MGI Symbol	Gm37863
TCONS_00001306	ENSMUST00000184834	Mir7681	TCONS_00001306	XLOC_000501	Mir7681	1:53806875-54195168	RF	FA	NOTEST	0	0	0	0	1	1	no	ENSMUSG00000098443	ENSMUST00000184834		microRNA 7681 [Source:MGI Symbol;Acc:MGI:5531188]	1	53849424	53849495	1	C1.1	53849424	53849495	53849424	72	tslNA	GENCODE basic	1	1	KNOWN	KNOWN	mirbase	mirbase	miRNA	miRNA	50	1	MGI transcript name	Mir7681-201	MGI Symbol	Mir7681
TCONS_00001307	ENSMUST00000161988	Ccdc150	TCONS_00001307	XLOC_000502	Ccdc150	1:54250682-54368727	RF	FA	NOTEST	0	0	0	0	1	1	no	ENSMUSG00000025983	ENSMUST00000161988		coiled-coil domain containing 150 [Source:MGI Symbol;Acc:MGI:1925266]	1	54250683	54368727	1	C1.1	54250683	54278961	54250683	1204	tsl1		1	11	KNOWN	KNOWN	havana	ensembl_havana	retained_intron	protein_coding	40.85	5	MGI transcript name	Ccdc150-002	MGI Symbol	Ccdc150
TCONS_00001314	-	-	TCONS_00001314	XLOC_000503	-	1:54382855-54383664	RF	FA	NOTEST	0.285428	0.12279	-1.21693	0	1	1	no
TCONS_00001315	ENSMUST00000041638	Gtf3c3	TCONS_00001315	XLOC_000504	Gtf3c3	1:54393871-54438992	RF	FA	OK	1.52172	1.7379	0.19164	0.450305	0.36165	0.998065	no	ENSMUSG00000041303	ENSMUST00000041638	ENSMUSP00000039420	general transcription factor IIIC, polypeptide 3 [Source:MGI Symbol;Acc:MGI:2138383]	1	54396004	54438971	-1	C1.1	54396004	54438971	54438971	4582	tsl1	GENCODE basic	7	7	KNOWN	KNOWN	ensembl_havana	ensembl_havana	protein_coding	protein_coding	38.47	3	MGI transcript name	Gtf3c3-001	MGI Symbol	Gtf3c3
TCONS_00001316	ENSMUST00000041638	Gtf3c3	TCONS_00001316	XLOC_000505	Gtf3c3	1:54393871-54438992	RF	FA	OK	1.14672	1.31086	0.193	0.381057	0.4403	0.998065	no	ENSMUSG00000041303	ENSMUST00000041638	ENSMUSP00000039420	general transcription factor IIIC, polypeptide 3 [Source:MGI Symbol;Acc:MGI:2138383]	1	54396004	54438971	-1	C1.1	54396004	54438971	54438971	4582	tsl1	GENCODE basic	7	7	KNOWN	KNOWN	ensembl_havana	ensembl_havana	protein_coding	protein_coding	38.47	3	MGI transcript name	Gtf3c3-001	MGI Symbol	Gtf3c3
TCONS_00001317	ENSMUST00000097739	Pgap1	TCONS_00001317	XLOC_000506	Pgap1	1:54472634-54557684	RF	FA	OK	5.13949	5.25499	0.0320613	0.107018	0.8285	0.998065	no	ENSMUSG00000073678	ENSMUST00000097739	ENSMUSP00000095346	post-GPI attachment to proteins 1 [Source:MGI Symbol;Acc:MGI:2443342]	1	54472994	54557684	-1	C1.2	54472994	54557682	54557682	10583	tsl5	GENCODE basic	4	4	KNOWN	KNOWN	ensembl_havana	ensembl_havana	protein_coding	protein_coding	38.95	4	MGI transcript name	Pgap1-001	MGI Symbol	Pgap1
TCONS_00001318	ENSMUST00000185933	Gm19637	TCONS_00001318	XLOC_000507	Gm19637	1:54566702-54567281	RF	FA	NOTEST	0	0	0	0	1	1	no	ENSMUSG00000101130	ENSMUST00000185933		predicted gene, 19637 [Source:MGI Symbol;Acc:MGI:5011822]	1	54566703	54567281	1	C1.2	54566703	54567281	54566703	579	tslNA	GENCODE basic	1	1	KNOWN	KNOWN	havana	havana	processed_pseudogene	processed_pseudogene	47.67	1	MGI transcript name	Gm19637-001	MGI Symbol	Gm19637
TCONS_00001319	-	-	TCONS_00001319	XLOC_000508	-	1:54642950-54644573	RF	FA	OK	0.223162	0.425924	0.932505	0.908776	0.07425	0.657037	no
TCONS_00001320	ENSMUST00000190007	4930444A19Rik	TCONS_00001320	XLOC_000509	4930444A19Rik	1:54645339-54926387	RF	FA	NOTEST	0.0852001	0.0719475	-0.243911	0	1	1	no	ENSMUSG00000101674	ENSMUST00000190007		RIKEN cDNA 4930444A19 gene [Source:MGI Symbol;Acc:MGI:1921230]	1	54681729	54767524	1	C1.2	54681729	54736816	54681729	633	tsl1	GENCODE basic	6	6	KNOWN	KNOWN	havana	havana	antisense	antisense	41.04	2	MGI transcript name	4930444A19Rik-001	MGI Symbol	4930444A19Rik
TCONS_00001322	ENSMUST00000044359	Ankrd44	TCONS_00001322	XLOC_000510	Ankrd44	1:54645339-54926387	RF	FA	OK	0.283108	0.463958	0.712643	0.315888	0.62805	0.998065	no	ENSMUSG00000052331	ENSMUST00000044359	ENSMUSP00000040327	ankyrin repeat domain 44 [Source:MGI Symbol;Acc:MGI:3045243]	1	54645340	54926387	-1	C1.2	54645342	54926387	54926387	6192	tsl5	GENCODE basic	15	14	KNOWN	KNOWN	ensembl	ensembl_havana	protein_coding	protein_coding	42.69	15	MGI transcript name	Ankrd44-201	MGI Symbol	Ankrd44
TCONS_00001323	ENSMUST00000044359	Ankrd44	TCONS_00001323	XLOC_000511	Ankrd44	1:54645339-54926387	RF	FA	OK	0.294981	0.796559	1.43316	0.503611	0.32795	0.998065	no	ENSMUSG00000052331	ENSMUST00000044359	ENSMUSP00000040327	ankyrin repeat domain 44 [Source:MGI Symbol;Acc:MGI:3045243]	1	54645340	54926387	-1	C1.2	54645342	54926387	54926387	6192	tsl5	GENCODE basic	15	14	KNOWN	KNOWN	ensembl	ensembl_havana	protein_coding	protein_coding	42.69	15	MGI transcript name	Ankrd44-201	MGI Symbol	Ankrd44
TCONS_00001324	ENSMUST00000044359	Ankrd44	TCONS_00001324	XLOC_000512	Ankrd44	1:54645339-54926387	RF	FA	OK	0.365816	0.441019	0.269726	0.115002	0.8458	0.998065	no	ENSMUSG00000052331	ENSMUST00000044359	ENSMUSP00000040327	ankyrin repeat domain 44 [Source:MGI Symbol;Acc:MGI:3045243]	1	54645340	54926387	-1	C1.2	54645342	54926387	54926387	6192	tsl5	GENCODE basic	15	14	KNOWN	KNOWN	ensembl	ensembl_havana	protein_coding	protein_coding	42.69	15	MGI transcript name	Ankrd44-201	MGI Symbol	Ankrd44
TCONS_00001325	ENSMUST00000044359	Ankrd44	TCONS_00001325	XLOC_000513	Ankrd44	1:54645339-54926387	RF	FA	OK	0.473233	0.52965	0.162487	0.152016	0.7676	0.998065	no	ENSMUSG00000052331	ENSMUST00000044359	ENSMUSP00000040327	ankyrin repeat domain 44 [Source:MGI Symbol;Acc:MGI:3045243]	1	54645340	54926387	-1	C1.2	54645342	54926387	54926387	6192	tsl5	GENCODE basic	15	14	KNOWN	KNOWN	ensembl	ensembl_havana	protein_coding	protein_coding	42.69	15	MGI transcript name	Ankrd44-201	MGI Symbol	Ankrd44
TCONS_00001326	ENSMUST00000044359	Ankrd44	TCONS_00001326	XLOC_000514	Ankrd44	1:54645339-54926387	RF	FA	OK	0.641628	0.646252	0.0103609	0.00538385	0.9869	0.998065	no	ENSMUSG00000052331	ENSMUST00000044359	ENSMUSP00000040327	ankyrin repeat domain 44 [Source:MGI Symbol;Acc:MGI:3045243]	1	54645340	54926387	-1	C1.2	54645342	54926387	54926387	6192	tsl5	GENCODE basic	15	14	KNOWN	KNOWN	ensembl	ensembl_havana	protein_coding	protein_coding	42.69	15	MGI transcript name	Ankrd44-201	MGI Symbol	Ankrd44
TCONS_00001327	ENSMUST00000044359	Ankrd44	TCONS_00001327	XLOC_000515	Ankrd44	1:54645339-54926387	RF	FA	OK	0.337986	0.441821	0.386497	0.250921	0.6143	0.998065	no	ENSMUSG00000052331	ENSMUST00000044359	ENSMUSP00000040327	ankyrin repeat domain 44 [Source:MGI Symbol;Acc:MGI:3045243]	1	54645340	54926387	-1	C1.2	54645342	54926387	54926387	6192	tsl5	GENCODE basic	15	14	KNOWN	KNOWN	ensembl	ensembl_havana	protein_coding	protein_coding	42.69	15	MGI transcript name	Ankrd44-201	MGI Symbol	Ankrd44
TCONS_00001328	ENSMUST00000044359	Ankrd44	TCONS_00001328	XLOC_000516	Ankrd44	1:54645339-54926387	RF	FA	OK	0.526589	0.285687	-0.882243	-0.466784	0.4504	0.998065	no	ENSMUSG00000052331	ENSMUST00000044359	ENSMUSP00000040327	ankyrin repeat domain 44 [Source:MGI Symbol;Acc:MGI:3045243]	1	54645340	54926387	-1	C1.2	54645342	54926387	54926387	6192	tsl5	GENCODE basic	15	14	KNOWN	KNOWN	ensembl	ensembl_havana	protein_coding	protein_coding	42.69	15	MGI transcript name	Ankrd44-201	MGI Symbol	Ankrd44
TCONS_00001329	ENSMUST00000044359	Ankrd44	TCONS_00001329	XLOC_000517	Ankrd44	1:54645339-54926387	RF	FA	OK	0.506174	0.864789	0.772715	0.531567	0.2944	0.998065	no	ENSMUSG00000052331	ENSMUST00000044359	ENSMUSP00000040327	ankyrin repeat domain 44 [Source:MGI Symbol;Acc:MGI:3045243]	1	54645340	54926387	-1	C1.2	54645342	54926387	54926387	6192	tsl5	GENCODE basic	15	14	KNOWN	KNOWN	ensembl	ensembl_havana	protein_coding	protein_coding	42.69	15	MGI transcript name	Ankrd44-201	MGI Symbol	Ankrd44
TCONS_00001330	ENSMUST00000177919	Ankrd44	TCONS_00001330	XLOC_000518	Ankrd44	1:54645339-54926387	RF	FA	OK	0.780761	0.899042	0.203506	0.326303	0.51215	0.998065	no	ENSMUSG00000052331	ENSMUST00000177919		ankyrin repeat domain 44 [Source:MGI Symbol;Acc:MGI:3045243]	1	54645340	54926387	-1	C1.2	54743299	54766423	54766423	639	tsl2		7	14	KNOWN	KNOWN	havana	ensembl_havana	retained_intron	protein_coding	42.69	15	MGI transcript name	Ankrd44-010	MGI Symbol	Ankrd44
TCONS_00001331	ENSMUST00000044359	Ankrd44	TCONS_00001331	XLOC_000519	Ankrd44	1:54645339-54926387	RF	FA	OK	0.265302	0.508086	0.937439	0.418951	0.4943	0.998065	no	ENSMUSG00000052331	ENSMUST00000044359	ENSMUSP00000040327	ankyrin repeat domain 44 [Source:MGI Symbol;Acc:MGI:3045243]	1	54645340	54926387	-1	C1.2	54645342	54926387	54926387	6192	tsl5	GENCODE basic	15	14	KNOWN	KNOWN	ensembl	ensembl_havana	protein_coding	protein_coding	42.69	15	MGI transcript name	Ankrd44-201	MGI Symbol	Ankrd44
TCONS_00001332	ENSMUST00000158620	Gm24053	TCONS_00001332	XLOC_000520	Gm24053	1:54645339-54926387	RF	FA	NOTEST	0	0	0	0	1	1	no	ENSMUSG00000089245	ENSMUST00000158620		predicted gene, 24053 [Source:MGI Symbol;Acc:MGI:5453830]	1	54769218	54769322	1	C1.2	54769218	54769322	54769218	105	tslNA	GENCODE basic	1	1	KNOWN	KNOWN	ensembl	ensembl	miRNA	miRNA	48.57	1	MGI transcript name	Gm24053-201	MGI Symbol	Gm24053
TCONS_00001333	-	-	TCONS_00001333	XLOC_000521	-	1:54980801-54981902	RF	FA	NOTEST	0.170407	0.333412	0.96832	0	1	1	no
TCONS_00001334	ENSMUST00000027127	Sf3b1	TCONS_00001334	XLOC_000522	Sf3b1	1:54983344-55027531	RF	FA	OK	5.28796	5.88116	0.153388	0.409652	0.40505	0.998065	no	ENSMUSG00000025982	ENSMUST00000027127	ENSMUSP00000027127	splicing factor 3b, subunit 1 [Source:MGI Symbol;Acc:MGI:1932339]	1	54985169	55027481	-1	C1.2	54985169	55027481	55027481	6195	tsl1	GENCODE basic	13	13	KNOWN	KNOWN	ensembl_havana	ensembl_havana	protein_coding	protein_coding	38.63	8	MGI transcript name	Sf3b1-001	MGI Symbol	Sf3b1
TCONS_00001335	ENSMUST00000187500	Sf3b1	TCONS_00001335	XLOC_000523	Sf3b1	1:54983344-55027531	RF	FA	OK	3.74796	4.39104	0.228457	0.337411	0.4944	0.998065	no	ENSMUSG00000025982	ENSMUST00000187500		splicing factor 3b, subunit 1 [Source:MGI Symbol;Acc:MGI:1932339]	1	54985169	55027481	-1	C1.2	55003151	55027464	55027464	3403	tsl2		6	13	KNOWN	KNOWN	havana	ensembl_havana	retained_intron	protein_coding	38.63	8	MGI transcript name	Sf3b1-003	MGI Symbol	Sf3b1
TCONS_00001336	ENSMUST00000087617	Coq10b	TCONS_00001336	XLOC_000524	Coq10b	1:55051318-55072702	RF	FA	NOTEST	0.0859846	0.0356451	-1.27037	0	1	1	no	ENSMUSG00000025981	ENSMUST00000087617	ENSMUSP00000084899	coenzyme Q10B [Source:MGI Symbol;Acc:MGI:1915126]	1	55052770	55072702	1	C1.2	55052770	55071953	55052770	834	tsl1	GENCODE basic	10	13	KNOWN	KNOWN	ensembl_havana	ensembl_havana	protein_coding	protein_coding	43.11	4	MGI transcript name	Coq10b-004	MGI Symbol	Coq10b
TCONS_00001341	ENSMUST00000190239	Gm17971	TCONS_00001341	XLOC_000525	Gm17971	1:55051318-55072702	RF	FA	NOTEST	0	0	0	0	1	1	no	ENSMUSG00000101122	ENSMUST00000190239		predicted gene, 17971 [Source:MGI Symbol;Acc:MGI:5010156]	1	55066264	55067069	1	C1.2	55066264	55067069	55066264	806	tslNA	GENCODE basic	1	1	KNOWN	KNOWN	havana	havana	processed_pseudogene	processed_pseudogene	54.09	1	MGI transcript name	Gm17971-001	MGI Symbol	Gm17971
TCONS_00001342	ENSMUST00000075242	Hspe1	TCONS_00001342	XLOC_000526	Hspe1	1:55077834-55093848	RF	FA	OK	55.3891	31.0032	-0.837186	-1.34653	0.0072	0.156543	no	ENSMUSG00000073676	ENSMUST00000075242	ENSMUSP00000074724	heat shock protein 1 (chaperonin 10) [Source:MGI Symbol;Acc:MGI:104680]	1	55088132	55091307	1	C1.2	55088132	55091307	55088132	774	tsl1	GENCODE basic	6	4	KNOWN	KNOWN	ensembl_havana	ensembl_havana	protein_coding	protein_coding	45.69	2	MGI transcript name	Hspe1-001	MGI Symbol	Hspe1
TCONS_00001344	ENSMUST00000160730	Gm16581	TCONS_00001344	XLOC_000527	Gm16581	1:55127296-55128287	RF	FA	NOTEST	0.135859	0.0286508	-2.24546	0	1	1	no	ENSMUSG00000089670	ENSMUST00000160730		predicted gene 16581 [Source:MGI Symbol;Acc:MGI:4415001]	1	55127297	55128287	1	C1.2	55127297	55128287	55127297	991	tslNA	GENCODE basic	1	1	KNOWN	KNOWN	havana	havana	processed_pseudogene	processed_pseudogene	55.9	1	MGI transcript name	Gm16581-001	MGI Symbol	Gm16581
TCONS_00001345	ENSMUST00000159311	Mob4	TCONS_00001345	XLOC_000528	Mob4	1:55131230-55154899	RF	FA	NOTEST	0.129451	0.108113	-0.259866	0	1	1	no	ENSMUSG00000025979	ENSMUST00000159311	ENSMUSP00000124790	MOB family member 4, phocein [Source:MGI Symbol;Acc:MGI:104899]	1	55131231	55154899	1	C1.2	55131231	55153938	55131231	1816	tsl3	GENCODE basic	7	13	KNOWN	KNOWN	havana	ensembl_havana	protein_coding	protein_coding	40.35	8	MGI transcript name	Mob4-003	MGI Symbol	Mob4
TCONS_00001357	ENSMUST00000181563	Gm10561	TCONS_00001357	XLOC_000529	Gm10561	1:55170158-55235622	RF	FA	NOTEST	9.21319e-22	7.34845e-20	6.3176	0	1	1	no	ENSMUSG00000097649	ENSMUST00000181563		predicted gene 10561 [Source:MGI Symbol;Acc:MGI:3648163]	1	55226251	55235622	1	C1.2	55226251	55235622	55226251	1943	tsl1	GENCODE basic	1	2	KNOWN	KNOWN	havana	havana	antisense	antisense	42.86	2	MGI transcript name	Gm10561-001	MGI Symbol	Gm10561
TCONS_00001359	ENSMUST00000061334	Mars2	TCONS_00001359	XLOC_000530	Mars2	1:55237176-55248470	RF	FA	NOTEST	0.00516635	0.00102535	-2.33303	0	1	1	no	ENSMUSG00000046994	ENSMUST00000061334	ENSMUSP00000049770	methionine-tRNA synthetase 2 (mitochondrial) [Source:MGI Symbol;Acc:MGI:2444136]	1	55237177	55248470	1	C1.2	55237177	55248470	55237177	11294	tslNA	GENCODE basic	9	9	KNOWN	KNOWN	ensembl_havana	ensembl_havana	protein_coding	protein_coding	38.78	1	MGI transcript name	Mars2-001	MGI Symbol	Mars2
TCONS_00001360	ENSMUST00000162574	Gm8292	TCONS_00001360	XLOC_000531	Gm8292	1:55248657-55363469	RF	FA	NOTEST	0	0	0	0	1	1	no	ENSMUSG00000100215	ENSMUST00000162574		predicted gene 8292 [Source:MGI Symbol;Acc:MGI:3648460]	1	55335401	55335796	1	C1.2	55335401	55335796	55335401	396	tslNA	GENCODE basic	1	1	KNOWN	KNOWN	havana	havana	processed_pseudogene	processed_pseudogene	44.7	1	MGI transcript name	Gm8292-001	MGI Symbol	Gm8292
TCONS_00001361	ENSMUST00000042986	Plcl1	TCONS_00001361	XLOC_000532	Plcl1	1:55405920-55754285	RF	FA	NOTEST	2.48019e-07	0.00396208	13.9635	0	1	1	no	ENSMUSG00000038349	ENSMUST00000042986	ENSMUSP00000037854	phospholipase C-like 1 [Source:MGI Symbol;Acc:MGI:3036262]	1	55405921	55754285	1	C1.2	55405921	55754285	55405921	6580	tsl1	GENCODE basic	9	10	KNOWN	KNOWN	ensembl_havana	ensembl_havana	protein_coding	protein_coding	41.12	2	MGI transcript name	Plcl1-001	MGI Symbol	Plcl1
TCONS_00001363	ENSMUST00000193928	Gm38056	TCONS_00001363	XLOC_000533	Gm38056	1:55405920-55754285	RF	FA	NOTEST	0.0570213	0.026961	-1.08062	0	1	1	no	ENSMUSG00000102145	ENSMUST00000193928		predicted gene, 38056 [Source:MGI Symbol;Acc:MGI:5611284]	1	55440904	55445930	1	C1.2	55440904	55445930	55440904	5027	tslNA	GENCODE basic	1	1	KNOWN	KNOWN	havana	havana	TEC	TEC	44.22	1	MGI transcript name	Gm38056-001	MGI Symbol	Gm38056
TCONS_00001364	ENSMUST00000193032	Gm37382	TCONS_00001364	XLOC_000534	Gm37382	1:55405920-55754285	RF	FA	NOTEST	0	0	0	0	1	1	no	ENSMUSG00000102831	ENSMUST00000193032		predicted gene, 37382 [Source:MGI Symbol;Acc:MGI:5610610]	1	55559460	55561055	1	C1.2	55559460	55561055	55559460	1596	tslNA	GENCODE basic	1	1	KNOWN	KNOWN	havana	havana	TEC	TEC	40.79	1	MGI transcript name	Gm37382-001	MGI Symbol	Gm37382
TCONS_00001366	ENSMUST00000189293	9130227L01Rik	TCONS_00001366	XLOC_000535	9130227L01Rik	1:55931240-55972328	RF	FA	NOTEST	0	0	0	0	1	1	no	ENSMUSG00000099950	ENSMUST00000189293		RIKEN cDNA 9130227L01 gene [Source:MGI Symbol;Acc:MGI:2445084]	1	55931241	55972328	1	C1.2	55931241	55972098	55931241	1906	tsl1	GENCODE basic	1	1	KNOWN	KNOWN	havana	havana	lincRNA	lincRNA	38.67	2	MGI transcript name	9130227L01Rik-001	MGI Symbol	9130227L01Rik
TCONS_00001369	ENSMUST00000186048	1700003I22Rik	TCONS_00001369	XLOC_000536	1700003I22Rik	1:56018977-56020203	RF	FA	NOTEST	0	0	0	0	1	1	no	ENSMUSG00000100372	ENSMUST00000186048		RIKEN cDNA 1700003I22 gene [Source:MGI Symbol;Acc:MGI:1916606]	1	56018978	56020203	1	C1.3	56018978	56020203	56018978	424	tsl1	GENCODE basic	1	1	KNOWN	KNOWN	havana	havana	lincRNA	lincRNA	40.95	2	MGI transcript name	1700003I22Rik-001	MGI Symbol	1700003I22Rik
TCONS_00001371	ENSMUST00000185232	Gm28900	TCONS_00001371	XLOC_000537	Gm28900	1:56451406-56451562	RF	FA	NOTEST	0	0	0	0	1	1	no	ENSMUSG00000100944	ENSMUST00000185232		predicted gene 28900 [Source:MGI Symbol;Acc:MGI:5579606]	1	56451407	56451562	1	C1.3	56451407	56451562	56451407	156	tslNA	GENCODE basic	1	1	KNOWN	KNOWN	havana	havana	processed_pseudogene	processed_pseudogene	45.51	1	MGI transcript name	Gm28900-001	MGI Symbol	Gm28900
TCONS_00001372	ENSMUST00000187560	Gm28240	TCONS_00001372	XLOC_000538	Gm28240	1:56531823-56533876	RF	FA	NOTEST	0	0	0	0	1	1	no	ENSMUSG00000101332	ENSMUST00000187560		predicted gene 28240 [Source:MGI Symbol;Acc:MGI:5578946]	1	56531824	56533876	1	C1.3	56531824	56533876	56531824	2053	tslNA	GENCODE basic	1	1	KNOWN	KNOWN	havana	havana	lincRNA	lincRNA	41.11	1	MGI transcript name	Gm28240-001	MGI Symbol	Gm28240
TCONS_00001373	ENSMUST00000187927	9130024F11Rik	TCONS_00001373	XLOC_000539	9130024F11Rik	1:56793980-57050084	RF	FA	NOTEST	1.96321e-16	1.06107e-16	-0.887696	0	1	1	no	ENSMUSG00000087022	ENSMUST00000187927		RIKEN cDNA 9130024F11 gene [Source:MGI Symbol;Acc:MGI:1926150]	1	56971412	57050084	1	C1.3	56971478	56973608	56971478	517	tsl5	GENCODE basic	1	4	KNOWN	KNOWN	havana	havana	antisense	processed_transcript	42.39	5	MGI transcript name	9130024F11Rik-005	MGI Symbol	9130024F11Rik
TCONS_00001379	ENSMUST00000195287	Gm4081	TCONS_00001379	XLOC_000540	Gm4081	1:56793980-57050084	RF	FA	NOTEST	0	0	0	0	1	1	no	ENSMUSG00000104310	ENSMUST00000195287		predicted gene 4081 [Source:MGI Symbol;Acc:MGI:3782256]	1	56976803	56978640	1	C1.3	56976803	56978640	56976803	1838	tslNA	GENCODE basic	1	1	KNOWN	KNOWN	havana	havana	TEC	TEC	54.52	1	MGI transcript name	Gm4081-001	MGI Symbol	Gm4081
TCONS_00001381	ENSMUST00000185283	1700126A01Rik	TCONS_00001381	XLOC_000541	1700126A01Rik	1:57127339-57129400	RF	FA	NOTEST	0	0	0	0	1	1	no	ENSMUSG00000099945	ENSMUST00000185283		RIKEN cDNA 1700126A01 gene [Source:MGI Symbol;Acc:MGI:1920852]	1	57127340	57129400	1	C1.3	57127340	57129400	57127340	2061	tslNA	GENCODE basic	1	1	KNOWN	KNOWN	havana	havana	lincRNA	lincRNA	47.26	1	MGI transcript name	1700126A01Rik-001	MGI Symbol	1700126A01Rik
TCONS_00001382	ENSMUST00000042734	1700066M21Rik	TCONS_00001382	XLOC_000542	1700066M21Rik	1:57377609-57387350	RF	FA	OK	0.476285	0.293606	-0.697941	-0.383852	0.43915	0.998065	no	ENSMUSG00000038323	ENSMUST00000042734	ENSMUSP00000040240	RIKEN cDNA 1700066M21 gene [Source:MGI Symbol;Acc:MGI:1920717]	1	57377620	57385423	1	C1.3	57377620	57385423	57377620	3008	tsl1	GENCODE basic	2	3	KNOWN	KNOWN	ensembl_havana	ensembl_havana	protein_coding	protein_coding	41.03	3	MGI transcript name	1700066M21Rik-001	MGI Symbol	1700066M21Rik
TCONS_00001385	ENSMUST00000027114	9430016H08Rik	TCONS_00001385	XLOC_000543	9430016H08Rik	1:57388236-57417953	RF	FA	NOTEST	0.0358684	0.0689524	0.942887	0	1	1	no	ENSMUSG00000025971	ENSMUST00000027114	ENSMUSP00000027114	RIKEN cDNA 9430016H08 gene [Source:MGI Symbol;Acc:MGI:1915365]	1	57406328	57417953	1	C1.3	57406328	57417953	57406328	3540	tsl1	GENCODE basic	5	6	KNOWN	KNOWN	ensembl_havana	ensembl_havana	protein_coding	protein_coding	40.83	2	MGI transcript name	9430016H08Rik-001	MGI Symbol	9430016H08Rik
TCONS_00001388	ENSMUST00000157728	Gm24014	TCONS_00001388	XLOC_000544	Gm24014	1:57467869-57468026	RF	FA	NOTEST	0	0	0	0	1	1	no	ENSMUSG00000088353	ENSMUST00000157728		predicted gene, 24014 [Source:MGI Symbol;Acc:MGI:5453791]	1	57467870	57468026	1	C1.3	57467870	57468026	57467870	157	tslNA	GENCODE basic	1	1	KNOWN	KNOWN	ensembl	ensembl	snRNA	snRNA	49.04	1	MGI transcript name	Gm24014-201	MGI Symbol	Gm24014
TCONS_00001389	ENSMUST00000168895	Spats2l	TCONS_00001389	XLOC_000545	Spats2l	1:57774161-57948394	RF	FA	NOTEST	0.00430399	2.42596e-29	-87.1973	0	1	1	no	ENSMUSG00000038305	ENSMUST00000168895		spermatogenesis associated, serine-rich 2-like [Source:MGI Symbol;Acc:MGI:1914448]	1	57774162	57948394	1	C1.3	57774917	57799580	57774917	384	tsl3		1	14	KNOWN	KNOWN	havana	ensembl_havana	retained_intron	protein_coding	43.36	15	MGI transcript name	Spats2l-009	MGI Symbol	Spats2l
TCONS_00001411	ENSMUST00000164963	Kctd18	TCONS_00001411	XLOC_000546	Kctd18	1:57954492-58025899	RF	FA	OK	1.3399	1.50407	0.166746	0.288128	0.56085	0.998065	no	ENSMUSG00000054770	ENSMUST00000164963	ENSMUSP00000130952	potassium channel tetramerisation domain containing 18 [Source:MGI Symbol;Acc:MGI:3603813]	1	57955101	58018956	-1	C1.3	57955101	57970084	57970084	2114	tsl5	GENCODE basic	7	16	KNOWN	KNOWN	ensembl	ensembl_havana	protein_coding	protein_coding	41.23	11	MGI transcript name	Kctd18-201	MGI Symbol	Kctd18
TCONS_00001412	ENSMUST00000160130	Kctd18	TCONS_00001412	XLOC_000547	Kctd18	1:57954492-58025899	RF	FA	OK	0.825747	1.03844	0.330646	0.78857	0.11295	0.784124	no	ENSMUSG00000054770	ENSMUST00000160130		potassium channel tetramerisation domain containing 18 [Source:MGI Symbol;Acc:MGI:3603813]	1	57955101	58018956	-1	C1.3	57963602	57970079	57970079	4181	tsl1		1	16	KNOWN	KNOWN	havana	ensembl_havana	retained_intron	protein_coding	41.23	11	MGI transcript name	Kctd18-005	MGI Symbol	Kctd18
TCONS_00001413	ENSMUST00000027202	Sgol2a	TCONS_00001413	XLOC_000548	Sgol2a	1:57954492-58025899	RF	FA	NOTEST	0	0.00740659	inf	0	1	1	no	ENSMUSG00000026039	ENSMUST00000027202	ENSMUSP00000027202	shugoshin-like 2a (S. pombe) [Source:MGI Symbol;Acc:MGI:1098767]	1	57995971	58025899	1	C1.3	57995971	58025899	57995971	4939	tsl1	GENCODE basic	8	9	KNOWN	KNOWN	ensembl_havana	ensembl_havana	protein_coding	protein_coding	38.99	2	MGI transcript name	Sgol2a-001	MGI Symbol	Sgol2a
TCONS_00001415	ENSMUST00000001027	Aox1	TCONS_00001415	XLOC_000549	Aox1	1:58029822-58106915	RF	FA	OK	4.4304	2.00194	-1.14604	-0.835495	0.11435	0.788674	no	ENSMUSG00000063558	ENSMUST00000001027	ENSMUSP00000001027	aldehyde oxidase 1 [Source:MGI Symbol;Acc:MGI:88035]	1	58029931	58106413	1	C1.3	58029931	58106413	58029931	4423	tsl1	GENCODE basic	6	4	KNOWN	KNOWN	ensembl_havana	ensembl_havana	protein_coding	protein_coding	44.15	2	MGI transcript name	Aox1-001	MGI Symbol	Aox1
TCONS_00001420	ENSMUST00000040999	Aox3	TCONS_00001420	XLOC_000550	Aox3	1:58112923-58205835	RF	FA	NOTEST	0.15471	2.35342e-05	-12.6825	0	1	1	no	ENSMUSG00000064294	ENSMUST00000040999	ENSMUSP00000049391	aldehyde oxidase 3 [Source:MGI Symbol;Acc:MGI:1918974]	1	58113130	58200698	1	C1.3	58113136	58200698	58113136	4606	tsl1	GENCODE basic	13	12	KNOWN	KNOWN	ensembl_havana	ensembl_havana	protein_coding	protein_coding	43.73	5	MGI transcript name	Aox3-001	MGI Symbol	Aox3
TCONS_00001435	ENSMUST00000040442	Aox4	TCONS_00001435	XLOC_000551	Aox4	1:58210396-58380259	RF	FA	NOTEST	0	0.00319771	inf	0	1	1	no	ENSMUSG00000038242	ENSMUST00000040442	ENSMUSP00000048929	aldehyde oxidase 4 [Source:MGI Symbol;Acc:MGI:1919122]	1	58210397	58268597	1	C1.3	58210397	58268597	58210397	4973	tsl1	GENCODE basic	5	12	KNOWN	KNOWN	ensembl_havana	ensembl_havana	protein_coding	protein_coding	44.54	5	MGI transcript name	Aox4-001	MGI Symbol	Aox4
TCONS_00001441	ENSMUST00000114366	Aox2	TCONS_00001441	XLOC_000552	Aox2	1:58210396-58380259	RF	FA	NOTEST	0.00754689	0.00806146	0.0951593	0	1	1	no	ENSMUSG00000079554	ENSMUST00000114366	ENSMUSP00000110006	aldehyde oxidase 2 [Source:MGI Symbol;Acc:MGI:3529596]	1	58278326	58380259	1	C1.3	58278326	58380259	58278326	5771	tsl1	GENCODE basic	2	2	KNOWN	KNOWN	ensembl_havana	ensembl_havana	protein_coding	protein_coding	45.17	1	MGI transcript name	Aox2-001	MGI Symbol	Aox2
TCONS_00001442	ENSMUST00000188630	Bzw1	TCONS_00001442	XLOC_000553	Bzw1	1:58383511-58407702	RF	FA	OK	0.705866	1.06678	0.595791	0.564313	0.24635	0.979275	no	ENSMUSG00000051223	ENSMUST00000188630	ENSMUSP00000140898	basic leucine zipper and W2 domains 1 [Source:MGI Symbol;Acc:MGI:1914132]	1	58392898	58407353	1	C1.3	58393132	58405487	58393132	1615	tsl5		6	14	KNOWN	KNOWN	havana	ensembl_havana	nonsense_mediated_decay	protein_coding	42.57	4	MGI transcript name	Bzw1-003	MGI Symbol	Bzw1
TCONS_00001449	ENSMUST00000156931	Clk1	TCONS_00001449	XLOC_000554	Clk1	1:58408645-58424066	RF	FA	OK	5.50195	7.74139	0.492648	1.74467	0.00055	0.0216374	yes	ENSMUSG00000026034	ENSMUST00000156931		CDC-like kinase 1 [Source:MGI Symbol;Acc:MGI:107403]	1	58410189	58424066	-1	C1.3	58410189	58424066	58424066	4865	tsl2		7	17	KNOWN	KNOWN	havana	ensembl_havana	retained_intron	protein_coding	40.91	13	MGI transcript name	Clk1-002	MGI Symbol	Clk1
TCONS_00001450	-	-	TCONS_00001450	XLOC_000555	-	1:58426398-58427494	RF	FA	NOTEST	0.181232	0.220377	0.282138	0	1	1	no
TCONS_00001451	-	-	TCONS_00001451	XLOC_000556	-	1:58428399-58429873	RF	FA	NOTEST	0.258754	0.345941	0.418944	0	1	1	no
TCONS_00001452	ENSMUST00000087521	Nif3l1	TCONS_00001452	XLOC_000557	Nif3l1	1:58430993-58505109	RF	FA	NOTEST	2.04523e-06	6.79257e-12	-18.1999	0	1	1	no	ENSMUSG00000026036	ENSMUST00000087521	ENSMUSP00000084799	Ngg1 interacting factor 3-like 1 (S. pombe) [Source:MGI Symbol;Acc:MGI:1929485]	1	58445151	58481816	1	C1.3	58445151	58463456	58445151	3769	tsl1	GENCODE basic	12	17	KNOWN	KNOWN	ensembl_havana	ensembl_havana	protein_coding	protein_coding	43.81	8	MGI transcript name	Nif3l1-001	MGI Symbol	Nif3l1
TCONS_00001462	ENSMUST00000027198	Orc2	TCONS_00001462	XLOC_000558	Orc2	1:58430993-58505109	RF	FA	OK	0.442978	0.427821	-0.0502281	-0.0239784	0.9509	0.998065	no	ENSMUSG00000026037	ENSMUST00000027198	ENSMUSP00000027198	origin recognition complex, subunit 2 [Source:MGI Symbol;Acc:MGI:1328306]	1	58462771	58505109	-1	C1.3	58462771	58505109	58505109	3561	tsl1	GENCODE basic	11	14	KNOWN	KNOWN	ensembl_havana	ensembl_havana	protein_coding	protein_coding	41.81	5	MGI transcript name	Orc2-001	MGI Symbol	Orc2
TCONS_00001463	ENSMUST00000160947	Gm15834	TCONS_00001463	XLOC_000559	Gm15834	1:58505147-58595964	RF	FA	NOTEST	0	0	0	0	1	1	no	ENSMUSG00000085054	ENSMUST00000160947		predicted gene 15834 [Source:MGI Symbol;Acc:MGI:3802168]	1	58505148	58523230	1	C1.3	58505148	58512616	58505148	2126	tsl1		1	2	KNOWN	KNOWN	havana	havana	lincRNA	lincRNA	40.71	3	MGI transcript name	Gm15834-003	MGI Symbol	Gm15834
TCONS_00001468	ENSMUST00000027193	Ndufb3	TCONS_00001468	XLOC_000560	Ndufb3	1:58505147-58595964	RF	FA	OK	21.3276	20.3638	-0.0667189	-0.118403	0.81385	0.998065	no	ENSMUSG00000026032	ENSMUST00000027193	ENSMUSP00000027193	NADH dehydrogenase (ubiquinone) 1 beta subcomplex 3 [Source:MGI Symbol;Acc:MGI:1913745]	1	58586384	58595964	1	C1.3	58586384	58595964	58586384	763	tsl1	GENCODE basic	8	8	KNOWN	KNOWN	ensembl_havana	ensembl_havana	protein_coding	protein_coding	38.12	1	MGI transcript name	Ndufb3-001	MGI Symbol	Ndufb3
TCONS_00001469	-	-	TCONS_00001469	XLOC_000561	-	1:58611892-58612072	RF	FA	OK	0	2.69383	inf		0.00325	0.087106	no
TCONS_00001470	ENSMUST00000186270	Gm18802	TCONS_00001470	XLOC_000562	Gm18802	1:58630374-58637344	RF	FA	NOTEST	0	0	0	0	1	1	no	ENSMUSG00000099490	ENSMUST00000186270		predicted gene, 18802 [Source:MGI Symbol;Acc:MGI:5010987]	1	58630375	58637344	1	C1.3	58630375	58637344	58630375	888	tslNA	GENCODE basic	1	1	KNOWN	KNOWN	havana	havana	processed_pseudogene	processed_pseudogene	39	1	MGI transcript name	Gm18802-001	MGI Symbol	Gm18802
TCONS_00001471	ENSMUST00000081455	Cbx3-ps7	TCONS_00001471	XLOC_000563	Cbx3-ps7	1:58646687-58695989	RF	FA	NOTEST	0	0	0	0	1	1	no	ENSMUSG00000059647	ENSMUST00000081455		chromobox 3, pseudogene 7 [Source:MGI Symbol;Acc:MGI:3704187]	1	58646688	58647239	1	C1.3	58646688	58647239	58646688	552	tslNA	GENCODE basic	5	5	KNOWN	KNOWN	havana	havana	processed_pseudogene	processed_pseudogene	42.93	1	MGI transcript name	Cbx3-ps7-001	MGI Symbol	Cbx3-ps7
TCONS_00001472	ENSMUST00000185352	Gm20257	TCONS_00001472	XLOC_000564	Gm20257	1:58646687-58695989	RF	FA	NOTEST	0.156573	0.141827	-0.142703	0	1	1	no	ENSMUSG00000102059	ENSMUST00000185352		predicted gene, 20257 [Source:MGI Symbol;Acc:MGI:5012442]	1	58652641	58655831	1	C1.3	58652641	58655831	58652641	936	tsl1	GENCODE basic	1	1	KNOWN	KNOWN	havana	havana	processed_transcript	transcribed_unprocessed_pseudogene	48.32	2	MGI transcript name	Gm20257-002	MGI Symbol	Gm20257
TCONS_00001474	ENSMUST00000190385	Gm28803	TCONS_00001474	XLOC_000565	Gm28803	1:58702308-58703986	RF	FA	NOTEST	0	0	0	0	1	1	no	ENSMUSG00000101046	ENSMUST00000190385		predicted gene 28803 [Source:MGI Symbol;Acc:MGI:5579509]	1	58702309	58703986	1	C1.3	58702309	58703986	58702309	764	tslNA	GENCODE basic	1	1	KNOWN	KNOWN	havana	havana	processed_pseudogene	processed_pseudogene	43.09	1	MGI transcript name	Gm28803-001	MGI Symbol	Gm28803
TCONS_00001475	ENSMUST00000149874	Cflar	TCONS_00001475	XLOC_000566	Cflar	1:58711507-58758884	RF	FA	NOTEST	0.0552061	0.0264824	-1.0598	0	1	1	no	ENSMUSG00000026031	ENSMUST00000149874		CASP8 and FADD-like apoptosis regulator [Source:MGI Symbol;Acc:MGI:1336166]	1	58711508	58758884	1	C1.3	58711508	58713886	58711508	676	tsl1		7	15	KNOWN	KNOWN	havana	ensembl_havana	processed_transcript	protein_coding	44.88	13	MGI transcript name	Cflar-007	MGI Symbol	Cflar
TCONS_00001496	-	-	TCONS_00001496	XLOC_000567	-	1:58763407-58764260	RF	FA	NOTEST	0.0786729	0.0608247	-0.37121	0	1	1	no
TCONS_00001497	ENSMUST00000191399	Gm3841	TCONS_00001497	XLOC_000568	Gm3841	1:58785208-58785659	RF	FA	NOTEST	0	0.0241696	inf	0	1	1	no	ENSMUSG00000100236	ENSMUST00000191399		predicted gene 3841 [Source:MGI Symbol;Acc:MGI:3782013]	1	58785209	58785659	1	C1.3	58785209	58785659	58785209	451	tslNA	GENCODE basic	1	1	KNOWN	KNOWN	havana	havana	processed_pseudogene	processed_pseudogene	46.56	1	MGI transcript name	Gm3841-001	MGI Symbol	Gm3841
TCONS_00001498	ENSMUST00000191201	Casp8	TCONS_00001498	XLOC_000569	Casp8	1:58795373-58847503	RF	FA	NOTEST	9.05986e-09	2.61256e-18	-31.6914	0	1	1	no	ENSMUSG00000026029	ENSMUST00000191201	ENSMUSP00000140546	caspase 8 [Source:MGI Symbol;Acc:MGI:1261423]	1	58795374	58847503	1	C1.3	58795477	58846754	58795477	1849	tsl5	GENCODE basic	6	14	KNOWN	KNOWN	havana	ensembl_havana	protein_coding	protein_coding	42.29	4	MGI transcript name	Casp8-004	MGI Symbol	Casp8
TCONS_00001507	ENSMUST00000027186	Trak2	TCONS_00001507	XLOC_000570	Trak2	1:58900373-58973482	RF	FA	OK	5.99461	5.37164	-0.158301	-0.492131	0.32295	0.998065	no	ENSMUSG00000026028	ENSMUST00000027186	ENSMUSP00000027186	trafficking protein, kinesin binding 2 [Source:MGI Symbol;Acc:MGI:1918077]	1	58900449	58973430	-1	C1.3	58900449	58973430	58973430	6189	tsl1	GENCODE basic	11	12	KNOWN	KNOWN	ensembl_havana	ensembl_havana	protein_coding	protein_coding	42.81	6	MGI transcript name	Trak2-001	MGI Symbol	Trak2
TCONS_00001508	ENSMUST00000123965	Stradb	TCONS_00001508	XLOC_000571	Stradb	1:58973521-58995962	RF	FA	NOTEST	5.19199e-66	0.0139825	210.711	0	1	1	no	ENSMUSG00000026027	ENSMUST00000123965		STE20-related kinase adaptor beta [Source:MGI Symbol;Acc:MGI:2144047]	1	58973522	58995715	1	C1.3	58973522	58981475	58973522	1978	tsl1		7	13	KNOWN	KNOWN	havana	ensembl_havana	retained_intron	protein_coding	40.99	7	MGI transcript name	Stradb-006	MGI Symbol	Stradb
TCONS_00001516	ENSMUST00000188707	Gm29018	TCONS_00001516	XLOC_000572	Gm29018	1:59014223-59094900	RF	FA	NOTEST	0	0	0	0	1	1	no	ENSMUSG00000099752	ENSMUST00000188707		predicted gene 29018 [Source:MGI Symbol;Acc:MGI:5579724]	1	59014224	59059481	1	C1.3	59014224	59059481	59014224	925	tsl3	GENCODE basic	1	1	KNOWN	KNOWN	havana	havana	antisense	antisense	38.8	2	MGI transcript name	Gm29018-001	MGI Symbol	Gm29018
TCONS_00001519	ENSMUST00000104428	Gm25502	TCONS_00001519	XLOC_000573	Gm25502	1:59014223-59094900	RF	FA	NOTEST	0	0	0	0	1	1	no	ENSMUSG00000077616	ENSMUST00000104428		predicted gene, 25502 [Source:MGI Symbol;Acc:MGI:5455279]	1	59070988	59071118	1	C1.3	59070988	59071118	59070988	131	tslNA	GENCODE basic	1	1	KNOWN	KNOWN	ensembl	ensembl	snoRNA	snoRNA	51.91	1	MGI transcript name	Gm25502-201	MGI Symbol	Gm25502
TCONS_00001520	ENSMUST00000189096	G730003C15Rik	TCONS_00001520	XLOC_000574	G730003C15Rik	1:59100589-59237591	RF	FA	NOTEST	0.0689699	0.0148116	-2.21924	0	1	1	no	ENSMUSG00000097573	ENSMUST00000189096		RIKEN cDNA G730003C15 gene [Source:MGI Symbol;Acc:MGI:3641700]	1	59119833	59122141	1	C1.3	59119833	59122141	59119833	2309	tslNA	GENCODE basic	1	2	KNOWN	KNOWN	havana	ensembl_havana	antisense	antisense	49.42	2	MGI transcript name	G730003C15Rik-001	MGI Symbol	G730003C15Rik
TCONS_00001522	ENSMUST00000190598	Gm29017	TCONS_00001522	XLOC_000575	Gm29017	1:59100589-59237591	RF	FA	OK	1.6469	1.33176	-0.306417	-0.20615	0.6719	0.998065	no	ENSMUSG00000101586	ENSMUST00000190598		predicted gene 29017 [Source:MGI Symbol;Acc:MGI:5579723]	1	59151047	59169320	1	C1.3	59151047	59169320	59151047	2092	tsl1	GENCODE basic	1	1	KNOWN	KNOWN	havana	havana	antisense	antisense	44.19	1	MGI transcript name	Gm29017-001	MGI Symbol	Gm29017
TCONS_00001523	ENSMUST00000188494	Mpp4	TCONS_00001523	XLOC_000576	Mpp4	1:59100589-59237591	RF	FA	OK	0.530252	0.538444	0.0221158	0.00775682	0.9597	0.998065	no	ENSMUSG00000079550	ENSMUST00000188494		membrane protein, palmitoylated 4 (MAGUK p55 subfamily member 4) [Source:MGI Symbol;Acc:MGI:2386681]	1	59120935	59163389	-1	C1.3	59121253	59161567	59161567	3531	tsl1		6	9	KNOWN	KNOWN	havana	ensembl_havana	retained_intron	protein_coding	44.1	10	MGI transcript name	Mpp4-003	MGI Symbol	Mpp4
TCONS_00001524	ENSMUST00000188408	Gm19125	TCONS_00001524	XLOC_000577	Gm19125	1:59100589-59237591	RF	FA	OK	0.370065	0.402792	0.122258	0.0398436	0.9425	0.998065	no	ENSMUSG00000099563	ENSMUST00000188408		predicted gene, 19125 [Source:MGI Symbol;Acc:MGI:5011310]	1	59155607	59156989	1	C1.3	59155607	59156989	59155607	1383	tslNA	GENCODE basic	1	1	KNOWN	KNOWN	havana	havana	processed_pseudogene	processed_pseudogene	47.51	1	MGI transcript name	Gm19125-001	MGI Symbol	Gm19125
TCONS_00001525	ENSMUST00000027178	Als2	TCONS_00001525	XLOC_000578	Als2	1:59100589-59237591	RF	FA	OK	4.48511	3.02623	-0.567624	-1.2244	0.0149	0.262026	no	ENSMUSG00000026024	ENSMUST00000027178	ENSMUSP00000027178	amyotrophic lateral sclerosis 2 (juvenile) [Source:MGI Symbol;Acc:MGI:1921268]	1	59162926	59237231	-1	C1.3	59162926	59237231	59237231	6342	tsl1	GENCODE basic	12	14	KNOWN	KNOWN	ensembl_havana	ensembl_havana	protein_coding	protein_coding	42.87	5	MGI transcript name	Als2-001	MGI Symbol	Als2
TCONS_00001526	ENSMUST00000114248	Cdk15	TCONS_00001526	XLOC_000579	Cdk15	1:59256905-59352993	RF	FA	NOTEST	0.000798371	5.15244e-05	-3.95373	0	1	1	no	ENSMUSG00000026023	ENSMUST00000114248	ENSMUSP00000109886	cyclin-dependent kinase 15 [Source:MGI Symbol;Acc:MGI:3583944]	1	59256906	59352993	1	C1.3	59256907	59352369	59256907	1477	tsl1	GENCODE basic	2	16	KNOWN	KNOWN	ensembl	ensembl_havana	protein_coding	protein_coding	43.79	4	MGI transcript name	Cdk15-201	MGI Symbol	Cdk15
TCONS_00001532	-	-	TCONS_00001532	XLOC_000580	-	1:59357650-59358617	RF	FA	NOTEST	0.0367504	0	-inf	0	1	1	no
TCONS_00001533	-	-	TCONS_00001533	XLOC_000581	-	1:59359133-59359520	RF	FA	NOTEST	0.360673	0.0414523	-3.12117	0	1	1	no
TCONS_00001534	-	-	TCONS_00001534	XLOC_000582	-	1:59359576-59361116	RF	FA	NOTEST	0.0883923	0.0243274	-1.86134	0	1	1	no
TCONS_00001535	-	-	TCONS_00001535	XLOC_000583	-	1:59366120-59368449	RF	FA	NOTEST	0.144913	0.0628495	-1.20522	0	1	1	no
TCONS_00001536	-	-	TCONS_00001536	XLOC_000584	-	1:59369023-59369591	RF	FA	NOTEST	0.119762	0	-inf	0	1	1	no
TCONS_00001537	-	-	TCONS_00001537	XLOC_000585	-	1:59369695-59370943	RF	FA	NOTEST	0.135838	0.0124949	-3.44247	0	1	1	no
TCONS_00001538	-	-	TCONS_00001538	XLOC_000586	-	1:59373628-59374937	RF	FA	NOTEST	0.132083	0.0324615	-2.02464	0	1	1	no
TCONS_00001539	-	-	TCONS_00001539	XLOC_000587	-	1:59375050-59375704	RF	FA	NOTEST	0.135309	0	-inf	0	1	1	no
TCONS_00001540	-	-	TCONS_00001540	XLOC_000588	-	1:59375957-59378244	RF	FA	NOTEST	0.141073	0.0231514	-2.60727	0	1	1	no
TCONS_00001541	ENSMUST00000187523	Gm29016	TCONS_00001541	XLOC_000589	Gm29016	1:59378385-59395145	RF	FA	OK	0.424207	0.00600149	-6.1433	-1.03665	0.022	0.340825	no	ENSMUSG00000099922	ENSMUST00000187523		predicted gene 29016 [Source:MGI Symbol;Acc:MGI:5579722]	1	59378930	59392299	1	C1.3	59378930	59392299	59378930	1013	tsl3	GENCODE basic	1	1	KNOWN	KNOWN	havana	havana	lincRNA	lincRNA	45.64	1	MGI transcript name	Gm29016-001	MGI Symbol	Gm29016
TCONS_00001545	-	-	TCONS_00001545	XLOC_000590	-	1:59395613-59397116	RF	FA	NOTEST	0.263721	0.0385708	-2.77343	0	1	1	no
TCONS_00001546	-	-	TCONS_00001546	XLOC_000591	-	1:59398378-59400265	RF	FA	NOTEST	0.123255	0.0330471	-1.89905	0	1	1	no
TCONS_00001547	-	-	TCONS_00001547	XLOC_000592	-	1:59401297-59401746	RF	FA	NOTEST	0.2101	0.127012	-0.726118	0	1	1	no
TCONS_00001548	-	-	TCONS_00001548	XLOC_000593	-	1:59403658-59419130	RF	FA	OK	0.492228	0.0490902	-3.32582	-5.33027	5e-05	0.00273075	yes
TCONS_00001551	ENSMUST00000114246	Fzd7	TCONS_00001551	XLOC_000594	Fzd7	1:59482102-59488150	RF	FA	NOTEST	0.0069051	0.00994302	0.526022	0	1	1	no	ENSMUSG00000041075	ENSMUST00000114246	ENSMUSP00000109884	frizzled class receptor 7 [Source:MGI Symbol;Acc:MGI:108570]	1	59482424	59486955	1	C2	59482424	59486955	59482424	4532	tslNA	GENCODE basic	3	8	KNOWN	KNOWN	ensembl_havana	ensembl_havana	protein_coding	protein_coding	53.91	1	MGI transcript name	Fzd7-001	MGI Symbol	Fzd7
TCONS_00001552	ENSMUST00000114243	Gm973	TCONS_00001552	XLOC_000595	Gm973	1:59516263-59736737	RF	FA	NOTEST	9.32802e-161	7.46843e-129	105.981	0	1	1	no	ENSMUSG00000047361	ENSMUST00000114243	ENSMUSP00000109881	predicted gene 973 [Source:MGI Symbol;Acc:MGI:2685819]	1	59516264	59636417	1	C2	59516264	59634509	59516264	3595	tsl1	GENCODE basic	7	16	KNOWN	KNOWN	ensembl_havana	ensembl_havana	protein_coding	protein_coding	45.51	10	MGI transcript name	Gm973-001	MGI Symbol	Gm973
TCONS_00001564	ENSMUST00000158651	Gm24545	TCONS_00001564	XLOC_000596	Gm24545	1:59516263-59736737	RF	FA	NOTEST	0	0	0	0	1	1	no	ENSMUSG00000089276	ENSMUST00000158651		predicted gene, 24545 [Source:MGI Symbol;Acc:MGI:5454322]	1	59626580	59626664	1	C2	59626580	59626664	59626580	85	tslNA	GENCODE basic	1	1	KNOWN	KNOWN	ensembl	ensembl	misc_RNA	misc_RNA	50.59	1	MGI transcript name	Gm24545-201	MGI Symbol	Gm24545
TCONS_00001566	ENSMUST00000191142	Nop58	TCONS_00001566	XLOC_000597	Nop58	1:59516263-59736737	RF	FA	OK	1.16935	1.38522	0.244407	0.276782	0.57775	0.998065	no	ENSMUSG00000026020	ENSMUST00000191142	ENSMUSP00000140250	NOP58 ribonucleoprotein [Source:MGI Symbol;Acc:MGI:1933184]	1	59684971	59719044	1	C2	59685009	59719044	59685009	9507	tsl1	GENCODE basic	6	9	KNOWN	KNOWN	ensembl_havana	ensembl_havana	protein_coding	protein_coding	38.43	15	MGI transcript name	Nop58-001	MGI Symbol	Nop58
TCONS_00001567	ENSMUST00000091374	Sumo1	TCONS_00001567	XLOC_000598	Sumo1	1:59516263-59736737	RF	FA	OK	1.05875	1.07845	0.0265994	0.0467968	0.9234	0.998065	no	ENSMUSG00000026021	ENSMUST00000091374	ENSMUSP00000088935	small ubiquitin-like modifier 1 [Source:MGI Symbol;Acc:MGI:1197010]	1	59586558	59670834	-1	C2	59639434	59670834	59670834	1215	tsl1	GENCODE basic	8	15	KNOWN	KNOWN	ensembl_havana	ensembl_havana	protein_coding	protein_coding	42.85	4	MGI transcript name	Sumo1-001	MGI Symbol	Sumo1
TCONS_00001568	ENSMUST00000185710	Gm29596	TCONS_00001568	XLOC_000599	Gm29596	1:59516263-59736737	RF	FA	NOTEST	0	0	0	0	1	1	no	ENSMUSG00000101400	ENSMUST00000185710		predicted gene 29596 [Source:MGI Symbol;Acc:MGI:5580302]	1	59673241	59673625	1	C2	59673241	59673625	59673241	385	tslNA	GENCODE basic	1	1	KNOWN	KNOWN	havana	havana	processed_pseudogene	processed_pseudogene	46.75	1	MGI transcript name	Gm29596-001	MGI Symbol	Gm29596
TCONS_00001569	ENSMUST00000191088	Nop58	TCONS_00001569	XLOC_000600	Nop58	1:59516263-59736737	RF	FA	NOTEST	3.06762e-13	1.6477e-134	-402.85	0	1	1	no	ENSMUSG00000026020	ENSMUST00000191088		NOP58 ribonucleoprotein [Source:MGI Symbol;Acc:MGI:1933184]	1	59684971	59719044	1	C2	59684971	59692666	59684971	576	tsl3		6	9	KNOWN	KNOWN	havana	ensembl_havana	processed_transcript	protein_coding	38.43	15	MGI transcript name	Nop58-003	MGI Symbol	Nop58
TCONS_00001592	ENSMUST00000104157	Snord70	TCONS_00001592	XLOC_000601	Snord70	1:59516263-59736737	RF	FA	NOTEST	0	0	0	0	1	1	no	ENSMUSG00000077345	ENSMUST00000104157		small nucleolar RNA, C/D box 70 [Source:MGI Symbol;Acc:MGI:3819553]	1	59691934	59692020	1	C2	59691934	59692020	59691934	87	tslNA	GENCODE basic	1	1	KNOWN	KNOWN	ensembl	ensembl	snoRNA	snoRNA	32.18	1	MGI transcript name	Snord70-201	MGI Symbol	Snord70
TCONS_00001599	ENSMUST00000158887	Gm26287	TCONS_00001599	XLOC_000602	Gm26287	1:59516263-59736737	RF	FA	NOTEST	0	0	0	0	1	1	no	ENSMUSG00000089512	ENSMUST00000158887		predicted gene, 26287 [Source:MGI Symbol;Acc:MGI:5456064]	1	59704258	59704338	1	C2	59704258	59704338	59704258	81	tslNA	GENCODE basic	3	3	KNOWN	KNOWN	ensembl	ensembl	snoRNA	snoRNA	38.27	1	MGI transcript name	Gm26287-201	MGI Symbol	Gm26287
TCONS_00001601	ENSMUST00000158468	Snord11	TCONS_00001601	XLOC_000603	Snord11	1:59516263-59736737	RF	FA	NOTEST	0	0	0	0	1	1	no	ENSMUSG00000089093	ENSMUST00000158468		small nucleolar RNA, C/D box 11 [Source:MGI Symbol;Acc:MGI:3819516]	1	59704790	59704873	1	C2	59704790	59704873	59704790	84	tslNA	GENCODE basic	3	3	KNOWN	KNOWN	ensembl	ensembl	snoRNA	snoRNA	42.86	1	MGI transcript name	Snord11-201	MGI Symbol	Snord11
TCONS_00001602	ENSMUST00000087435	Bmpr2	TCONS_00001602	XLOC_000604	Bmpr2	1:59756774-59879014	RF	FA	NOTEST	0.157884	0.179239	0.183014	0	1	1	no	ENSMUSG00000067336	ENSMUST00000087435	ENSMUSP00000084701	bone morphogenetic protein receptor, type II (serine/threonine kinase) [Source:MGI Symbol;Acc:MGI:1095407]	1	59763400	59879014	1	C2	59763400	59879014	59763400	12899	tsl1	GENCODE basic	6	6	KNOWN	KNOWN	ensembl_havana	ensembl_havana	protein_coding	protein_coding	38.17	3	MGI transcript name	Bmpr2-001	MGI Symbol	Bmpr2
TCONS_00001604	ENSMUST00000194136	Gm38125	TCONS_00001604	XLOC_000605	Gm38125	1:59756774-59879014	RF	FA	NOTEST	0	0	0	0	1	1	no	ENSMUSG00000104052	ENSMUST00000194136		predicted gene, 38125 [Source:MGI Symbol;Acc:MGI:5611353]	1	59801263	59804700	1	C2	59801263	59804700	59801263	3438	tslNA	GENCODE basic	1	1	KNOWN	KNOWN	havana	havana	TEC	TEC	38.74	1	MGI transcript name	Gm38125-001	MGI Symbol	Gm38125
TCONS_00001608	ENSMUST00000036540	Fam117b	TCONS_00001608	XLOC_000606	Fam117b	1:59913005-60043184	RF	FA	NOTEST	0.133911	0.100089	-0.419993	0	1	1	no	ENSMUSG00000041040	ENSMUST00000036540	ENSMUSP00000041671	family with sequence similarity 117, member B [Source:MGI Symbol;Acc:MGI:1920000]	1	59913006	59985346	1	C2	59913006	59985346	59913006	5532	tsl1	GENCODE basic	11	12	KNOWN	KNOWN	ensembl_havana	ensembl_havana	protein_coding	protein_coding	41.2	3	MGI transcript name	Fam117b-001	MGI Symbol	Fam117b
TCONS_00001610	ENSMUST00000191628	Gm37531	TCONS_00001610	XLOC_000607	Gm37531	1:59913005-60043184	RF	FA	NOTEST	0	0	0	0	1	1	no	ENSMUSG00000103696	ENSMUST00000191628		predicted gene, 37531 [Source:MGI Symbol;Acc:MGI:5610759]	1	59929688	59935102	1	C2	59929688	59935102	59929688	5415	tslNA	GENCODE basic	1	1	KNOWN	KNOWN	havana	havana	TEC	TEC	38.49	1	MGI transcript name	Gm37531-001	MGI Symbol	Gm37531
TCONS_00001613	ENSMUST00000130075	Carf	TCONS_00001613	XLOC_000608	Carf	1:60069784-60153953	RF	FA	NOTEST	0.250554	0.213976	-0.227674	0	1	1	no	ENSMUSG00000026017	ENSMUST00000130075	ENSMUSP00000137867	calcium response factor [Source:MGI Symbol;Acc:MGI:2182269]	1	60098247	60153953	1	C2	60098247	60151032	60098247	2763	tsl1		7	13	KNOWN	KNOWN	havana	ensembl_havana	nonsense_mediated_decay	protein_coding	39.03	10	MGI transcript name	Carf-002	MGI Symbol	Carf
TCONS_00001625	ENSMUST00000118718	Gm15464	TCONS_00001625	XLOC_000609	Gm15464	1:60069784-60153953	RF	FA	NOTEST	0	0	0	0	1	1	no	ENSMUSG00000082609	ENSMUST00000118718		predicted gene 15464 [Source:MGI Symbol;Acc:MGI:3646025]	1	60117255	60117685	1	C2	60117255	60117685	60117255	431	tslNA	GENCODE basic	1	1	KNOWN	KNOWN	havana	havana	processed_pseudogene	processed_pseudogene	49.19	1	MGI transcript name	Gm15464-001	MGI Symbol	Gm15464
TCONS_00001628	ENSMUST00000160834	Nbeal1	TCONS_00001628	XLOC_000610	Nbeal1	1:60180598-60338547	RF	FA	NOTEST	5.56719e-08	1.74174e-06	4.96744	0	1	1	no	ENSMUSG00000073664	ENSMUST00000160834	ENSMUSP00000124056	neurobeachin like 1 [Source:MGI Symbol;Acc:MGI:2444343]	1	60180599	60338328	1	C2	60180599	60338328	60180599	15731	tsl5	GENCODE basic	7	11	KNOWN	KNOWN	ensembl_havana	ensembl_havana	protein_coding	protein_coding	37.1	10	MGI transcript name	Nbeal1-001	MGI Symbol	Nbeal1
TCONS_00001648	ENSMUST00000060608	Cyp20a1	TCONS_00001648	XLOC_000611	Cyp20a1	1:60343319-60388060	RF	FA	NOTEST	0.208204	3.11964e-05	-12.7043	0	1	1	no	ENSMUSG00000049439	ENSMUST00000060608	ENSMUSP00000050823	cytochrome P450, family 20, subfamily a, polypeptide 1 [Source:MGI Symbol;Acc:MGI:1925201]	1	60343323	60388060	1	C2	60343323	60388060	60343323	2223	tsl1	GENCODE basic	12	13	KNOWN	KNOWN	ensembl_havana	ensembl_havana	protein_coding	protein_coding	41.9	3	MGI transcript name	Cyp20a1-001	MGI Symbol	Cyp20a1
TCONS_00001657	ENSMUST00000191764	6030460B20Rik	TCONS_00001657	XLOC_000612	6030460B20Rik	1:60343319-60388060	RF	FA	NOTEST	0	0.0123385	inf	0	1	1	no	ENSMUSG00000103822	ENSMUST00000191764		RIKEN cDNA 6030460B20 gene [Source:MGI Symbol;Acc:MGI:1924974]	1	60353119	60354176	1	C2	60353119	60354176	60353119	1058	tslNA	GENCODE basic	1	1	KNOWN	KNOWN	havana	havana	TEC	TEC	41.59	1	MGI transcript name	6030460B20Rik-001	MGI Symbol	6030460B20Rik
TCONS_00001658	ENSMUST00000052332	Abi2	TCONS_00001658	XLOC_000613	Abi2	1:60397246-60567104	RF	FA	NOTEST	0	0	0	0	1	1	no	ENSMUSG00000026782	ENSMUST00000052332	ENSMUSP00000058754	abl-interactor 2 [Source:MGI Symbol;Acc:MGI:106913]	1	60409619	60481158	1	C2	60409619	60481158	60409619	5768	tsl1	GENCODE basic	14	15	KNOWN	KNOWN	ensembl_havana	ensembl_havana	protein_coding	protein_coding	38.27	12	MGI transcript name	Abi2-001	MGI Symbol	Abi2
TCONS_00001681	ENSMUST00000195569	Gm38388	TCONS_00001681	XLOC_000614	Gm38388	1:60594806-60607050	RF	FA	NOTEST	0.257516	0.0448899	-2.5202	0	1	1	no	ENSMUSG00000103215	ENSMUST00000195569		predicted gene, 38388 [Source:MGI Symbol;Acc:MGI:5613624]	1	60594807	60596236	-1	C2	60594807	60596236	60596236	1430	tslNA	GENCODE basic	1	1	KNOWN	KNOWN	havana	havana	TEC	TEC	36.08	1	MGI transcript name	Gm38388-001	MGI Symbol	Gm38388
TCONS_00001683	-	-	TCONS_00001683	XLOC_000615	-	1:60594806-60607050	RF	FA	OK	0.671773	0.029755	-4.49677	-1.25131	0.2197	0.959834	no
TCONS_00001684	-	-	TCONS_00001684	XLOC_000616	-	1:60594806-60607050	RF	FA	NOTEST	0.281917	0.069778	-2.01443	0	1	1	no
TCONS_00001685	ENSMUST00000118030	Gm11577	TCONS_00001685	XLOC_000617	Gm11577	1:60700871-60701937	RF	FA	NOTEST	0	0	0	0	1	1	no	ENSMUSG00000084151	ENSMUST00000118030		predicted gene 11577 [Source:MGI Symbol;Acc:MGI:3650975]	1	60700872	60701937	1	C2	60700872	60701937	60700872	737	tslNA	GENCODE basic	1	1	KNOWN	KNOWN	havana	havana	processed_pseudogene	processed_pseudogene	44.47	1	MGI transcript name	Gm11577-001	MGI Symbol	Gm11577
TCONS_00001686	ENSMUST00000122226	Eif4a-ps4	TCONS_00001686	XLOC_000618	Eif4a-ps4	1:60703860-60705698	RF	FA	NOTEST	0.0135696	0.0299474	1.14206	0	1	1	no	ENSMUSG00000101188	ENSMUST00000122226		eukaryotic translation initiation factor 4A, pseudogene 4 [Source:MGI Symbol;Acc:MGI:1195958]	1	60703932	60705149	1	C2	60703932	60705149	60703932	1218	tslNA	GENCODE basic	1	1	KNOWN	KNOWN	havana	havana	processed_pseudogene	processed_pseudogene	48.6	1	MGI transcript name	Eif4a-ps4-001	MGI Symbol	Eif4a-ps4
TCONS_00001687	ENSMUST00000132833	Cd28	TCONS_00001687	XLOC_000619	Cd28	1:60716799-60773359	RF	FA	NOTEST	0	0	0	0	1	1	no	ENSMUSG00000026012	ENSMUST00000132833		CD28 antigen [Source:MGI Symbol;Acc:MGI:88327]	1	60716800	60773359	1	C2	60716800	60763163	60716800	669	tsl5		1	2	KNOWN	KNOWN	havana	ensembl_havana	processed_transcript	protein_coding	41.16	3	MGI transcript name	Cd28-003	MGI Symbol	Cd28
TCONS_00001692	ENSMUST00000130082	2310016D23Rik	TCONS_00001692	XLOC_000620	2310016D23Rik	1:60776664-60803790	RF	FA	NOTEST	0	0	0	0	1	1	no	ENSMUSG00000085965	ENSMUST00000130082		RIKEN cDNA 2310016D23 gene [Source:MGI Symbol;Acc:MGI:1923693]	1	60778843	60803790	1	C2	60778843	60803790	60778843	388	tsl1	GENCODE basic	1	1	KNOWN	KNOWN	havana	havana	lincRNA	lincRNA	40.34	1	MGI transcript name	2310016D23Rik-001	MGI Symbol	2310016D23Rik
TCONS_00001693	ENSMUST00000195593	Gm37198	TCONS_00001693	XLOC_000621	Gm37198	1:60776664-60803790	RF	FA	NOTEST	0	0	0	0	1	1	no	ENSMUSG00000104069	ENSMUST00000195593		predicted gene, 37198 [Source:MGI Symbol;Acc:MGI:5610426]	1	60779352	60781461	1	C2	60779352	60781461	60779352	2110	tslNA	GENCODE basic	1	1	KNOWN	KNOWN	havana	havana	TEC	TEC	36.11	1	MGI transcript name	Gm37198-001	MGI Symbol	Gm37198
TCONS_00001694	ENSMUST00000121926	Gm11609	TCONS_00001694	XLOC_000622	Gm11609	1:60776664-60803790	RF	FA	NOTEST	0	0	0	0	1	1	no	ENSMUSG00000083118	ENSMUST00000121926		predicted gene 11609 [Source:MGI Symbol;Acc:MGI:3694969]	1	60792490	60793832	1	C2	60792490	60793832	60792490	793	tslNA	GENCODE basic	1	1	KNOWN	KNOWN	havana	havana	processed_pseudogene	processed_pseudogene	42.67	1	MGI transcript name	Gm11609-001	MGI Symbol	Gm11609
TCONS_00001695	ENSMUST00000122024	Gm11581	TCONS_00001695	XLOC_000623	Gm11581	1:60809115-60809942	RF	FA	NOTEST	0	0	0	0	1	1	no	ENSMUSG00000083355	ENSMUST00000122024		predicted gene 11581 [Source:MGI Symbol;Acc:MGI:3652083]	1	60809116	60809942	1	C2	60809116	60809942	60809116	763	tslNA	GENCODE basic	1	1	KNOWN	KNOWN	havana	havana	processed_pseudogene	processed_pseudogene	49.46	1	MGI transcript name	Gm11581-001	MGI Symbol	Gm11581
TCONS_00001696	ENSMUST00000193735	Gm38137	TCONS_00001696	XLOC_000624	Gm38137	1:60880337-60881738	RF	FA	NOTEST	0	0	0	0	1	1	no	ENSMUSG00000102549	ENSMUST00000193735		predicted gene, 38137 [Source:MGI Symbol;Acc:MGI:5611365]	1	60880338	60881738	1	C2	60880338	60881738	60880338	1401	tslNA	GENCODE basic	1	1	KNOWN	KNOWN	havana	havana	TEC	TEC	38.26	1	MGI transcript name	Gm38137-001	MGI Symbol	Gm38137
TCONS_00001697	ENSMUST00000124816	Ctla4	TCONS_00001697	XLOC_000625	Ctla4	1:60886999-60915832	RF	FA	NOTEST	0	0	0	0	1	1	no	ENSMUSG00000026011	ENSMUST00000124816		cytotoxic T-lymphocyte-associated protein 4 [Source:MGI Symbol;Acc:MGI:88556]	1	60887000	60915832	1	C2	60887000	60912716	60887000	691	tsl3		1	13	KNOWN	KNOWN	havana	ensembl_havana	processed_transcript	protein_coding	41.6	3	MGI transcript name	Ctla4-004	MGI Symbol	Ctla4
TCONS_00001698	ENSMUST00000121555	Rpl18-ps1	TCONS_00001698	XLOC_000626	Rpl18-ps1	1:60886999-60915832	RF	FA	NOTEST	0	0	0	0	1	1	no	ENSMUSG00000081382	ENSMUST00000121555		ribosomal protein L18, pseudogene 1 [Source:MGI Symbol;Acc:MGI:98018]	1	60900898	60901422	1	C2	60900898	60901422	60900898	525	tslNA	GENCODE basic	1	1	KNOWN	KNOWN	havana	havana	processed_pseudogene	processed_pseudogene	57.14	1	MGI transcript name	Rpl18-ps1-001	MGI Symbol	Rpl18-ps1
TCONS_00001702	ENSMUST00000027162	Icos	TCONS_00001702	XLOC_000627	Icos	1:60977926-61000320	RF	FA	NOTEST	0.01627	0.0171332	0.0745793	0	1	1	no	ENSMUSG00000026009	ENSMUST00000027162	ENSMUSP00000027162	inducible T cell co-stimulator [Source:MGI Symbol;Acc:MGI:1858745]	1	60977927	61000320	1	C2	60977927	60995797	60977927	810	tsl1	GENCODE basic	11	14	KNOWN	KNOWN	havana	ensembl_havana	protein_coding	protein_coding	40.9	2	MGI transcript name	Icos-002	MGI Symbol	Icos
TCONS_00001704	ENSMUST00000193733	Gm37039	TCONS_00001704	XLOC_000628	Gm37039	1:60977926-61000320	RF	FA	NOTEST	0	0	0	0	1	1	no	ENSMUSG00000102561	ENSMUST00000193733		predicted gene, 37039 [Source:MGI Symbol;Acc:MGI:5610267]	1	60989479	60991963	1	C2	60989479	60991963	60989479	2485	tslNA	GENCODE basic	1	1	KNOWN	KNOWN	havana	havana	TEC	TEC	45.55	1	MGI transcript name	Gm37039-001	MGI Symbol	Gm37039
TCONS_00001705	ENSMUST00000119156	Rpl17-ps1	TCONS_00001705	XLOC_000629	Rpl17-ps1	1:61075673-61076225	RF	FA	NOTEST	0	0	0	0	1	1	no	ENSMUSG00000082804	ENSMUST00000119156		ribosomal protein L17, pseudogene 1 [Source:MGI Symbol;Acc:MGI:3652107]	1	61075674	61076225	1	C2	61075674	61076225	61075674	552	tslNA	GENCODE basic	1	3	KNOWN	KNOWN	havana	havana	processed_pseudogene	processed_pseudogene	48.19	1	MGI transcript name	Rpl17-ps1-001	MGI Symbol	Rpl17-ps1
TCONS_00001706	ENSMUST00000128274	Gm11587	TCONS_00001706	XLOC_000630	Gm11587	1:61301908-61307746	RF	FA	NOTEST	0	0	0	0	1	1	no	ENSMUSG00000085248	ENSMUST00000128274		predicted gene 11587 [Source:MGI Symbol;Acc:MGI:3652110]	1	61301909	61307746	1	C2	61301909	61307746	61301909	1120	tsl1	GENCODE basic	2	2	KNOWN	KNOWN	havana	havana	lincRNA	lincRNA	44.98	1	MGI transcript name	Gm11587-001	MGI Symbol	Gm11587
TCONS_00001707	ENSMUST00000141000	9530026F06Rik	TCONS_00001707	XLOC_000631	9530026F06Rik	1:61378431-61395904	RF	FA	NOTEST	0	0	0	0	1	1	no	ENSMUSG00000085447	ENSMUST00000141000		RIKEN cDNA 9530026F06 gene [Source:MGI Symbol;Acc:MGI:1924591]	1	61378432	61395904	1	C2	61378432	61395904	61378432	892	tsl1	GENCODE basic	1	1	KNOWN	KNOWN	havana	havana	lincRNA	lincRNA	42.2	1	MGI transcript name	9530026F06Rik-001	MGI Symbol	9530026F06Rik
TCONS_00001708	ENSMUST00000141758	Gm11588	TCONS_00001708	XLOC_000632	Gm11588	1:61440100-61469475	RF	FA	NOTEST	0	0	0	0	1	1	no	ENSMUSG00000086408	ENSMUST00000141758		predicted gene 11588 [Source:MGI Symbol;Acc:MGI:3650951]	1	61440101	61469475	1	C2	61440101	61469475	61440101	658	tsl5	GENCODE basic	1	1	KNOWN	KNOWN	havana	havana	lincRNA	lincRNA	39.79	1	MGI transcript name	Gm11588-001	MGI Symbol	Gm11588
TCONS_00001709	ENSMUST00000158921	Gm25839	TCONS_00001709	XLOC_000633	Gm25839	1:61470440-61470543	RF	FA	NOTEST	0	0	0	0	1	1	no	ENSMUSG00000089546	ENSMUST00000158921		predicted gene, 25839 [Source:MGI Symbol;Acc:MGI:5455616]	1	61470441	61470543	1	C2	61470441	61470543	61470441	103	tslNA	GENCODE basic	1	1	KNOWN	KNOWN	ensembl	ensembl	snRNA	snRNA	37.86	1	MGI transcript name	Gm25839-201	MGI Symbol	Gm25839
TCONS_00001710	ENSMUST00000187655	Gm28449	TCONS_00001710	XLOC_000634	Gm28449	1:61474950-61476028	RF	FA	NOTEST	0	0	0	0	1	1	no	ENSMUSG00000100965	ENSMUST00000187655		predicted gene 28449 [Source:MGI Symbol;Acc:MGI:5579155]	1	61474951	61476028	1	C2	61474951	61476028	61474951	506	tsl3	GENCODE basic	1	1	KNOWN	KNOWN	havana	havana	lincRNA	lincRNA	39.8	1	MGI transcript name	Gm28449-001	MGI Symbol	Gm28449
TCONS_00001711	ENSMUST00000194422	Gm36943	TCONS_00001711	XLOC_000635	Gm36943	1:61545881-61546163	RF	FA	NOTEST	0	0	0	0	1	1	no	ENSMUSG00000102168	ENSMUST00000194422		predicted gene, 36943 [Source:MGI Symbol;Acc:MGI:5610171]	1	61545882	61546163	1	C2	61545882	61546163	61545882	282	tslNA	GENCODE basic	1	1	KNOWN	KNOWN	havana	havana	TEC	TEC	34.4	1	MGI transcript name	Gm36943-001	MGI Symbol	Gm36943
TCONS_00001712	ENSMUST00000185262	Gm28094	TCONS_00001712	XLOC_000636	Gm28094	1:61548121-61548511	RF	FA	NOTEST	0	0	0	0	1	1	no	ENSMUSG00000100381	ENSMUST00000185262		predicted gene 28094 [Source:MGI Symbol;Acc:MGI:5578800]	1	61548122	61548511	1	C2	61548122	61548511	61548122	390	tslNA	GENCODE basic	1	1	KNOWN	KNOWN	havana	havana	processed_pseudogene	processed_pseudogene	44.1	1	MGI transcript name	Gm28094-001	MGI Symbol	Gm28094
TCONS_00001713	ENSMUST00000075374	Pard3b	TCONS_00001713	XLOC_000637	Pard3b	1:61638090-62642284	RF	FA	NOTEST	0.0007665	0.0378358	5.62532	0	1	1	no	ENSMUSG00000052062	ENSMUST00000075374	ENSMUSP00000074837	par-3 family cell polarity regulator beta [Source:MGI Symbol;Acc:MGI:1919301]	1	61638824	62642284	1	C2	61638824	62642284	61638824	8392	tsl5	GENCODE basic	9	14	KNOWN	KNOWN	ensembl_havana	ensembl_havana	protein_coding	protein_coding	39.35	6	MGI transcript name	Pard3b-001	MGI Symbol	Pard3b
TCONS_00001725	ENSMUST00000194820	Gm37205	TCONS_00001725	XLOC_000638	Gm37205	1:61638090-62642284	RF	FA	NOTEST	0	0	0	0	1	1	no	ENSMUSG00000103656	ENSMUST00000194820		predicted gene, 37205 [Source:MGI Symbol;Acc:MGI:5610433]	1	61654423	61657158	1	C2	61654423	61657158	61654423	2736	tslNA	GENCODE basic	1	1	KNOWN	KNOWN	havana	havana	TEC	TEC	36.55	1	MGI transcript name	Gm37205-001	MGI Symbol	Gm37205
TCONS_00001726	ENSMUST00000193022	Gm38012	TCONS_00001726	XLOC_000639	Gm38012	1:61638090-62642284	RF	FA	NOTEST	0	0	0	0	1	1	no	ENSMUSG00000104402	ENSMUST00000193022		predicted gene, 38012 [Source:MGI Symbol;Acc:MGI:5611240]	1	61677249	61680277	1	C2	61677249	61680277	61677249	3029	tslNA	GENCODE basic	1	1	KNOWN	KNOWN	havana	havana	TEC	TEC	38.79	1	MGI transcript name	Gm38012-001	MGI Symbol	Gm38012
TCONS_00001727	ENSMUST00000194715	Gm38278	TCONS_00001727	XLOC_000640	Gm38278	1:61638090-62642284	RF	FA	NOTEST	0	0	0	0	1	1	no	ENSMUSG00000104081	ENSMUST00000194715		predicted gene, 38278 [Source:MGI Symbol;Acc:MGI:5611506]	1	61702527	61703891	1	C2	61702527	61703891	61702527	1365	tslNA	GENCODE basic	1	1	KNOWN	KNOWN	havana	havana	TEC	TEC	39.56	1	MGI transcript name	Gm38278-001	MGI Symbol	Gm38278
TCONS_00001728	ENSMUST00000191979	Gm38075	TCONS_00001728	XLOC_000641	Gm38075	1:61638090-62642284	RF	FA	NOTEST	0	0	0	0	1	1	no	ENSMUSG00000103002	ENSMUST00000191979		predicted gene, 38075 [Source:MGI Symbol;Acc:MGI:5611303]	1	61805221	61806140	1	C2	61805221	61806140	61805221	920	tslNA	GENCODE basic	1	1	KNOWN	KNOWN	havana	havana	TEC	TEC	41.52	1	MGI transcript name	Gm38075-001	MGI Symbol	Gm38075
TCONS_00001729	ENSMUST00000195466	Gm38351	TCONS_00001729	XLOC_000642	Gm38351	1:61638090-62642284	RF	FA	NOTEST	0	0	0	0	1	1	no	ENSMUSG00000102359	ENSMUST00000195466		predicted gene, 38351 [Source:MGI Symbol;Acc:MGI:5611579]	1	62247153	62249670	1	C2	62247153	62249670	62247153	2518	tslNA	GENCODE basic	1	1	KNOWN	KNOWN	havana	havana	TEC	TEC	39.24	1	MGI transcript name	Gm38351-001	MGI Symbol	Gm38351
TCONS_00001730	ENSMUST00000147177	Pard3bos3	TCONS_00001730	XLOC_000643	Pard3bos3	1:61638090-62642284	RF	FA	OK	1.34058	0.985313	-0.444202	-0.177113	0.8325	0.998065	no	ENSMUSG00000085400	ENSMUST00000147177		par-3 family cell polarity regulator beta, opposite strand 3 [Source:MGI Symbol;Acc:MGI:3651159]	1	62456725	62499261	-1	C2	62456725	62499261	62499261	862	tsl1	GENCODE basic	1	1	KNOWN	KNOWN	havana	havana	antisense	antisense	39.55	1	MGI transcript name	Pard3bos3-001	MGI Symbol	Pard3bos3
TCONS_00001731	ENSMUST00000118720	Gm11599	TCONS_00001731	XLOC_000644	Gm11599	1:62660838-62661716	RF	FA	NOTEST	0	0	0	0	1	1	no	ENSMUSG00000084333	ENSMUST00000118720		predicted gene 11599 [Source:MGI Symbol;Acc:MGI:3651840]	1	62660839	62661716	1	C2	62660839	62661716	62660839	878	tslNA	GENCODE basic	1	1	KNOWN	KNOWN	havana	havana	processed_pseudogene	processed_pseudogene	56.38	1	MGI transcript name	Gm11599-001	MGI Symbol	Gm11599
TCONS_00001732	ENSMUST00000126344	Nrp2	TCONS_00001732	XLOC_000645	Nrp2	1:62703284-62819090	RF	FA	NOTEST	4.57142e-54	1.61288e-52	5.14085	0	1	1	no	ENSMUSG00000025969	ENSMUST00000126344		neuropilin 2 [Source:MGI Symbol;Acc:MGI:1100492]	1	62703285	62818695	1	C2	62703285	62739932	62703285	2815	tsl1		1	15	KNOWN	KNOWN	havana	ensembl_havana	retained_intron	protein_coding	46.81	7	MGI transcript name	Nrp2-007	MGI Symbol	Nrp2
TCONS_00001750	ENSMUST00000192219	Gm37121	TCONS_00001750	XLOC_000646	Gm37121	1:62703284-62819090	RF	FA	NOTEST	0.098642	0	-inf	0	1	1	no	ENSMUSG00000103032	ENSMUST00000192219		predicted gene, 37121 [Source:MGI Symbol;Acc:MGI:5610349]	1	62809302	62811857	1	C2	62809302	62811857	62809302	2556	tslNA	GENCODE basic	1	1	KNOWN	KNOWN	havana	havana	TEC	TEC	45.5	1	MGI transcript name	Gm37121-001	MGI Symbol	Gm37121
TCONS_00001751	ENSMUST00000199516	Gm44468	TCONS_00001751	XLOC_000647	Gm44468	1:62958417-63180578	RF	FA	NOTEST	0	0	0	0	1	1	no	ENSMUSG00000104991	ENSMUST00000199516		predicted gene, 44468 [Source:MGI Symbol;Acc:MGI:5690860]	1	63025742	63025846	1	C2	63025742	63025846	63025742	105	tslNA	GENCODE basic	1	1	KNOWN	KNOWN	ensembl	ensembl	miRNA	miRNA	32.38	1	MGI transcript name	Gm44468-201	MGI Symbol	Gm44468
TCONS_00001752	ENSMUST00000158328	Gm24942	TCONS_00001752	XLOC_000648	Gm24942	1:62958417-63180578	RF	FA	NOTEST	0	0	0	0	1	1	no	ENSMUSG00000088953	ENSMUST00000158328		predicted gene, 24942 [Source:MGI Symbol;Acc:MGI:5454719]	1	63032706	63032819	1	C2	63032706	63032819	63032706	114	tslNA	GENCODE basic	1	1	KNOWN	KNOWN	ensembl	ensembl	snoRNA	snoRNA	53.51	1	MGI transcript name	Gm24942-201	MGI Symbol	Gm24942
TCONS_00001753	ENSMUST00000122045	Rps13-ps7	TCONS_00001753	XLOC_000649	Rps13-ps7	1:62958417-63180578	RF	FA	NOTEST	0	0	0	0	1	1	no	ENSMUSG00000081617	ENSMUST00000122045		ribosomal protein S13, pseudogene 7 [Source:MGI Symbol;Acc:MGI:3650301]	1	63038214	63038581	1	C2	63038214	63038581	63038214	368	tslNA	GENCODE basic	1	1	KNOWN	KNOWN	havana	havana	processed_pseudogene	processed_pseudogene	45.11	1	MGI transcript name	Rps13-ps7-001	MGI Symbol	Rps13-ps7
TCONS_00001754	ENSMUST00000118179	Rps27-ps1	TCONS_00001754	XLOC_000650	Rps27-ps1	1:62958417-63180578	RF	FA	NOTEST	0.656393	0.435402	-0.592213	0	1	1	no	ENSMUSG00000081429	ENSMUST00000118179		ribosomal protein S27, pseudogene 1 [Source:MGI Symbol;Acc:MGI:3652266]	1	63073774	63074019	1	C2	63073774	63074019	63073774	246	tslNA	GENCODE basic	1	1	KNOWN	KNOWN	havana	havana	processed_pseudogene	processed_pseudogene	50	1	MGI transcript name	Rps27-ps1-001	MGI Symbol	Rps27-ps1
TCONS_00001755	ENSMUST00000186436	Ino80dos	TCONS_00001755	XLOC_000651	Ino80dos	1:62958417-63180578	RF	FA	NOTEST	0.0683192	0.171735	1.32982	0	1	1	no	ENSMUSG00000084799	ENSMUST00000186436		INO80 complex subunit D, opposite strand [Source:MGI Symbol;Acc:MGI:3651861]	1	63113078	63158290	1	C2	63113078	63114960	63113078	652	tsl5	GENCODE basic	1	7	KNOWN	KNOWN	havana	havana	lincRNA	lincRNA	42.92	4	MGI transcript name	Ino80dos-003	MGI Symbol	Ino80dos
TCONS_00001760	ENSMUST00000185480	Gm20342	TCONS_00001760	XLOC_000652	Gm20342	1:62958417-63180578	RF	FA	NOTEST	0.00208242	0	-inf	0	1	1	no	ENSMUSG00000101599	ENSMUST00000185480		predicted gene, 20342 [Source:MGI Symbol;Acc:MGI:5012527]	1	63117118	63126837	1	C2	63117118	63126837	63117118	9720	tslNA	GENCODE basic	1	1	KNOWN	KNOWN	havana	havana	lincRNA	lincRNA	43.43	1	MGI transcript name	Gm20342-001	MGI Symbol	Gm20342
TCONS_00001761	ENSMUST00000104692	Gm24557	TCONS_00001761	XLOC_000653	Gm24557	1:62958417-63180578	RF	FA	OK	0.737387	0.95237	0.369101	0.108148	0.836	0.998065	no	ENSMUSG00000077884	ENSMUST00000104692		predicted gene, 24557 [Source:MGI Symbol;Acc:MGI:5454334]	1	63161855	63161943	1	C2	63161855	63161943	63161855	89	tslNA	GENCODE basic	2	2	KNOWN	KNOWN	ensembl	ensembl	miRNA	miRNA	32.58	1	MGI transcript name	Gm24557-201	MGI Symbol	Gm24557
TCONS_00001763	ENSMUST00000129339	Eef1b2	TCONS_00001763	XLOC_000654	Eef1b2	1:62958417-63180578	RF	FA	NOTEST	2.23628e-55	0.0130182	175.282	0	1	1	no	ENSMUSG00000025967	ENSMUST00000129339	ENSMUSP00000116492	eukaryotic translation elongation factor 1 beta 2 [Source:MGI Symbol;Acc:MGI:1929520]	1	63176825	63180486	1	C2	63176825	63180486	63176825	1939	tsl1	GENCODE basic	7	16	KNOWN	KNOWN	ensembl_havana	ensembl_havana	protein_coding	protein_coding	45.88	9	MGI transcript name	Eef1b2-001	MGI Symbol	Eef1b2
TCONS_00001775	ENSMUST00000082678	Gm26457	TCONS_00001775	XLOC_000655	Gm26457	1:62958417-63180578	RF	FA	NOTEST	0	0	0	0	1	1	no	ENSMUSG00000064612	ENSMUST00000082678		predicted gene, 26457 [Source:MGI Symbol;Acc:MGI:5456234]	1	63178677	63178754	1	C2	63178677	63178754	63178677	78	tslNA	GENCODE basic	2	2	KNOWN	KNOWN	ensembl	ensembl	snoRNA	snoRNA	38.46	1	MGI transcript name	Gm26457-201	MGI Symbol	Gm26457
TCONS_00001776	ENSMUST00000082668	Snora41	TCONS_00001776	XLOC_000656	Snora41	1:62958417-63180578	RF	FA	NOTEST	0	0	0	0	1	1	no	ENSMUSG00000064602	ENSMUST00000082668		small nucleolar RNA, H/ACA box 41 [Source:MGI Symbol;Acc:MGI:3819505]	1	63179004	63179135	1	C2	63179004	63179135	63179004	132	tslNA	GENCODE basic	1	1	KNOWN	KNOWN	ensembl	ensembl	snoRNA	snoRNA	43.18	1	MGI transcript name	Snora41-201	MGI Symbol	Snora41
TCONS_00001777	ENSMUST00000175328	Gm27512	TCONS_00001777	XLOC_000657	Gm27512	1:63182690-63214543	RF	FA	NOTEST	0	0	0	0	1	1	no	ENSMUSG00000094290	ENSMUST00000175328		predicted gene, 27512 [Source:MGI Symbol;Acc:MGI:5530894]	1	63198031	63198156	1	C2	63198031	63198156	63198031	126	tslNA	GENCODE basic	3	2	KNOWN	KNOWN	ensembl	ensembl	miRNA	miRNA	57.14	1	MGI transcript name	Gm27512-201	MGI Symbol	Gm27512
TCONS_00001778	ENSMUST00000141027	Platr12	TCONS_00001778	XLOC_000658	Platr12	1:63182690-63214543	RF	FA	NOTEST	0	0	0	0	1	1	no	ENSMUSG00000086730	ENSMUST00000141027		pluripotency associated transcript 12 [Source:MGI Symbol;Acc:MGI:3651341]	1	63200313	63207967	1	C2	63200313	63207614	63200313	462	tsl3	GENCODE basic	1	2	KNOWN	KNOWN	havana	havana	antisense	processed_transcript	42.87	2	MGI transcript name	Platr12-001	MGI Symbol	Platr12
TCONS_00001780	ENSMUST00000114132	Zdbf2	TCONS_00001780	XLOC_000659	Zdbf2	1:63273225-63314576	RF	FA	NOTEST	0	0	0	0	1	1	no	ENSMUSG00000027520	ENSMUST00000114132	ENSMUSP00000109767	zinc finger, DBF-type containing 2 [Source:MGI Symbol;Acc:MGI:1921134]	1	63273265	63314576	1	C2	63273265	63314576	63273265	12629	tsl5	GENCODE basic	7	15	KNOWN	KNOWN	havana	ensembl_havana	protein_coding	protein_coding	38.27	3	MGI transcript name	Zdbf2-001	MGI Symbol	Zdbf2
TCONS_00001784	ENSMUST00000182642	Adam23	TCONS_00001784	XLOC_000660	Adam23	1:63445890-63596276	RF	FA	NOTEST	7.2177e-07	0.0620436	16.3914	0	1	1	no	ENSMUSG00000025964	ENSMUST00000182642	ENSMUSP00000138362	a disintegrin and metallopeptidase domain 23 [Source:MGI Symbol;Acc:MGI:1345162]	1	63445891	63596276	1	C2	63445891	63573217	63445891	2889	tsl1	GENCODE basic	7	15	KNOWN	KNOWN	ensembl_havana	ensembl_havana	protein_coding	protein_coding	41.4	12	MGI transcript name	Adam23-002	MGI Symbol	Adam23
TCONS_00001802	ENSMUST00000120763	Gm12748	TCONS_00001802	XLOC_000661	Gm12748	1:63622850-63686927	RF	FA	NOTEST	0	0	0	0	1	1	no	ENSMUSG00000083066	ENSMUST00000120763		predicted gene 12748 [Source:MGI Symbol;Acc:MGI:3652128]	1	63671468	63671971	1	C2	63671468	63671971	63671468	504	tslNA	GENCODE basic	1	1	KNOWN	KNOWN	havana	havana	processed_pseudogene	processed_pseudogene	40.28	1	MGI transcript name	Gm12748-001	MGI Symbol	Gm12748
TCONS_00001803	ENSMUST00000027103	Fastkd2	TCONS_00001803	XLOC_000662	Fastkd2	1:63730613-63754655	RF	FA	OK	2.16216	1.3657	-0.662832	-1.15646	0.02265	0.346852	no	ENSMUSG00000025962	ENSMUST00000027103	ENSMUSP00000027103	FAST kinase domains 2 [Source:MGI Symbol;Acc:MGI:1922869]	1	63730614	63754655	1	C2	63730614	63754655	63730614	4486	tsl1	GENCODE basic	6	15	KNOWN	KNOWN	ensembl_havana	ensembl_havana	protein_coding	protein_coding	39.94	6	MGI transcript name	Fastkd2-001	MGI Symbol	Fastkd2
TCONS_00001818	ENSMUST00000120486	Gm13754	TCONS_00001818	XLOC_000663	Gm13754	1:63917847-63935932	RF	FA	NOTEST	0	0	0	0	1	1	no	ENSMUSG00000082373	ENSMUST00000120486		predicted gene 13754 [Source:MGI Symbol;Acc:MGI:3651213]	1	63917848	63935932	1	C2	63917848	63935932	63917848	998	tslNA	GENCODE basic	2	2	KNOWN	KNOWN	havana	havana	unitary_pseudogene	unitary_pseudogene	42.19	1	MGI transcript name	Gm13754-001	MGI Symbol	Gm13754
TCONS_00001819	ENSMUST00000133244	Gm13749	TCONS_00001819	XLOC_000664	Gm13749	1:63964726-63968999	RF	FA	NOTEST	0	0.00748263	inf	0	1	1	no	ENSMUSG00000044689	ENSMUST00000133244		predicted gene 13749 [Source:MGI Symbol;Acc:MGI:3649721]	1	63964727	63968999	1	C2	63964727	63968999	63964727	1432	tsl1	GENCODE basic	1	5	KNOWN	KNOWN	ensembl_havana	ensembl_havana	lincRNA	lincRNA	42.29	1	MGI transcript name	Gm13749-001	MGI Symbol	Gm13749
TCONS_00001820	ENSMUST00000181595	Gm26649	TCONS_00001820	XLOC_000665	Gm26649	1:64029446-64122282	RF	FA	OK	1.60818	1.39361	-0.206599	-0.443192	0.37195	0.998065	no	ENSMUSG00000097272	ENSMUST00000181595		predicted gene, 26649 [Source:MGI Symbol;Acc:MGI:5477143]	1	64029463	64032927	1	C2	64029463	64032927	64029463	3196	tsl5	GENCODE basic	1	1	KNOWN	KNOWN	ensembl	ensembl	lincRNA	lincRNA	42.66	1	MGI transcript name	Gm26649-201	MGI Symbol	Gm26649
TCONS_00001821	ENSMUST00000149820	Gm13748	TCONS_00001821	XLOC_000666	Gm13748	1:64029446-64122282	RF	FA	NOTEST	0.087936	0.0475186	-0.88796	0	1	1	no	ENSMUSG00000086836	ENSMUST00000149820		predicted gene 13748 [Source:MGI Symbol;Acc:MGI:3702115]	1	64078654	64090782	1	C2	64078654	64090782	64078654	378	tsl2	GENCODE basic	1	1	KNOWN	KNOWN	havana	havana	antisense	antisense	42.74	1	MGI transcript name	Gm13748-001	MGI Symbol	Gm13748
TCONS_00001822	ENSMUST00000114086	Klf7	TCONS_00001822	XLOC_000667	Klf7	1:64029446-64122282	RF	FA	OK	0.436158	0.504224	0.209212	0.168591	0.7334	0.998065	no	ENSMUSG00000025959	ENSMUST00000114086	ENSMUSP00000109720	Kruppel-like factor 7 (ubiquitous) [Source:MGI Symbol;Acc:MGI:1935151]	1	64029447	64122282	-1	C2	64029447	64121491	64121491	7662	tsl1	GENCODE basic	7	13	KNOWN	KNOWN	ensembl_havana	ensembl_havana	protein_coding	protein_coding	43.45	3	MGI transcript name	Klf7-001	MGI Symbol	Klf7
TCONS_00001823	ENSMUST00000114086	Klf7	TCONS_00001823	XLOC_000668	Klf7	1:64029446-64122282	RF	FA	OK	0.398739	0.407624	0.0317927	0.0391862	0.93595	0.998065	no	ENSMUSG00000025959	ENSMUST00000114086	ENSMUSP00000109720	Kruppel-like factor 7 (ubiquitous) [Source:MGI Symbol;Acc:MGI:1935151]	1	64029447	64122282	-1	C2	64029447	64121491	64121491	7662	tsl1	GENCODE basic	7	13	KNOWN	KNOWN	ensembl_havana	ensembl_havana	protein_coding	protein_coding	43.45	3	MGI transcript name	Klf7-001	MGI Symbol	Klf7
TCONS_00001824	ENSMUST00000117621	Gm13750	TCONS_00001824	XLOC_000669	Gm13750	1:64150200-64150665	RF	FA	NOTEST	0	0	0	0	1	1	no	ENSMUSG00000086721	ENSMUST00000117621		predicted gene 13750 [Source:MGI Symbol;Acc:MGI:3650598]	1	64150201	64150665	1	C2	64150201	64150665	64150201	465	tslNA	GENCODE basic	1	2	KNOWN	KNOWN	havana	havana	processed_pseudogene	processed_pseudogene	46.88	1	MGI transcript name	Gm13750-001	MGI Symbol	Gm13750
TCONS_00001825	-	-	TCONS_00001825	XLOC_000670	-	1:64321082-64322483	RF	FA	OK	0.540147	0.507278	-0.0905751	-0.103205	0.83145	0.998065	no
TCONS_00001826	-	-	TCONS_00001826	XLOC_000671	-	1:64341191-64341890	RF	FA	NOTEST	0.322383	0.124858	-1.36849	0	1	1	no
TCONS_00001827	ENSMUST00000175487	Gm25748	TCONS_00001827	XLOC_000672	Gm25748	1:64396333-64396403	RF	FA	NOTEST	0	0	0	0	1	1	no	ENSMUSG00000093228	ENSMUST00000175487		predicted gene, 25748 [Source:MGI Symbol;Acc:MGI:5455525]	1	64396334	64396403	1	C2	64396334	64396403	64396334	70	tslNA	GENCODE basic	1	1	KNOWN	KNOWN	ensembl	ensembl	miRNA	miRNA	55.71	1	MGI transcript name	Gm25748-201	MGI Symbol	Gm25748
TCONS_00001828	ENSMUST00000187811	Creb1	TCONS_00001828	XLOC_000673	Creb1	1:64532644-64604548	RF	FA	NOTEST	1.11163e-54	2.43399e-41	44.3157	0	1	1	no	ENSMUSG00000025958	ENSMUST00000187811	ENSMUSP00000140649	cAMP responsive element binding protein 1 [Source:MGI Symbol;Acc:MGI:88494]	1	64532645	64604548	1	C2	64532809	64578216	64532809	1255	tsl1	GENCODE basic	6	14	KNOWN	KNOWN	havana	ensembl_havana	protein_coding	protein_coding	38.54	11	MGI transcript name	Creb1-003	MGI Symbol	Creb1
TCONS_00001845	ENSMUST00000114079	Mettl21a	TCONS_00001845	XLOC_000674	Mettl21a	1:64604905-64626033	RF	FA	OK	1.32057	1.15934	-0.18785	-0.47977	0.3425	0.998065	no	ENSMUSG00000025956	ENSMUST00000114079	ENSMUSP00000109713	methyltransferase like 21A [Source:MGI Symbol;Acc:MGI:1914349]	1	64606473	64617242	-1	C2	64606473	64617242	64617242	2030	tsl1	GENCODE basic	8	10	KNOWN	KNOWN	ensembl_havana	ensembl_havana	protein_coding	protein_coding	44.08	4	MGI transcript name	Mettl21a-001	MGI Symbol	Mettl21a
TCONS_00001846	ENSMUST00000053469	Mettl21a	TCONS_00001846	XLOC_000675	Mettl21a	1:64604905-64626033	RF	FA	OK	0.648282	0.922914	0.509575	0.437693	0.3674	0.998065	no	ENSMUSG00000025956	ENSMUST00000053469	ENSMUSP00000050424	methyltransferase like 21A [Source:MGI Symbol;Acc:MGI:1914349]	1	64606473	64617242	-1	C2	64606480	64617168	64617168	2666	tsl1	GENCODE basic	1	10	KNOWN	KNOWN	ensembl_havana	ensembl_havana	protein_coding	protein_coding	44.08	4	MGI transcript name	Mettl21a-002	MGI Symbol	Mettl21a
TCONS_00001847	ENSMUST00000186895	Gm28982	TCONS_00001847	XLOC_000676	Gm28982	1:64604905-64626033	RF	FA	NOTEST	0	0	0	0	1	1	no	ENSMUSG00000101832	ENSMUST00000186895		predicted gene 28982 [Source:MGI Symbol;Acc:MGI:5579688]	1	64617784	64626033	1	C2	64617784	64626033	64617784	512	tsl3	GENCODE basic	1	1	KNOWN	KNOWN	havana	havana	lincRNA	lincRNA	46.27	1	MGI transcript name	Gm28982-001	MGI Symbol	Gm28982
TCONS_00001848	ENSMUST00000189284	Gm29152	TCONS_00001848	XLOC_000677	Gm29152	1:64649934-64652756	RF	FA	NOTEST	0	0	0	0	1	1	no	ENSMUSG00000100437	ENSMUST00000189284		predicted gene 29152 [Source:MGI Symbol;Acc:MGI:5579858]	1	64649935	64652756	1	C2	64649935	64652756	64649935	325	tsl5	GENCODE basic	1	1	KNOWN	KNOWN	havana	havana	lincRNA	lincRNA	41.42	1	MGI transcript name	Gm29152-001	MGI Symbol	Gm29152
TCONS_00001849	ENSMUST00000114077	Ccnyl1	TCONS_00001849	XLOC_000678	Ccnyl1	1:64679870-64725887	RF	FA	NOTEST	0.0869127	0.113319	0.382751	0	1	1	no	ENSMUSG00000070871	ENSMUST00000114077	ENSMUSP00000109711	cyclin Y-like 1 [Source:MGI Symbol;Acc:MGI:2138614]	1	64690455	64725644	1	C2	64690455	64725644	64690455	3281	tsl1	GENCODE basic	7	10	KNOWN	KNOWN	havana	ensembl_havana	protein_coding	protein_coding	40.42	4	MGI transcript name	Ccnyl1-001	MGI Symbol	Ccnyl1
TCONS_00001854	ENSMUST00000194323	Gm38058	TCONS_00001854	XLOC_000679	Gm38058	1:64730557-64740607	RF	FA	OK	0.448043	0.609021	0.442857	0.958731	0.05605	0.580035	no	ENSMUSG00000102140	ENSMUST00000194323		predicted gene, 38058 [Source:MGI Symbol;Acc:MGI:5611286]	1	64736240	64740607	1	C2	64736240	64740607	64736240	4368	tslNA	GENCODE basic	1	1	KNOWN	KNOWN	havana	havana	TEC	TEC	54.21	1	MGI transcript name	Gm38058-001	MGI Symbol	Gm38058
TCONS_00001855	ENSMUST00000181350	Rpl31-ps24	TCONS_00001855	XLOC_000680	Rpl31-ps24	1:64785982-64956824	RF	FA	NOTEST	0	0	0	0	1	1	no	ENSMUSG00000097264	ENSMUST00000181350		ribosomal protein L31, pseudogene 24 [Source:MGI Symbol;Acc:MGI:3648658]	1	64934402	64934780	1	C2	64934402	64934780	64934402	379	tslNA	GENCODE basic	1	1	KNOWN	KNOWN	havana	havana	processed_pseudogene	processed_pseudogene	46.97	1	MGI transcript name	Rpl31-ps24-001	MGI Symbol	Rpl31-ps24
TCONS_00001856	ENSMUST00000161621	Gm8550	TCONS_00001856	XLOC_000681	Gm8550	1:65012688-65032759	RF	FA	NOTEST	0	0	0	0	1	1	no	ENSMUSG00000090042	ENSMUST00000161621		predicted gene 8550 [Source:MGI Symbol;Acc:MGI:3779803]	1	65028080	65028732	1	C2	65028080	65028732	65028080	653	tslNA	GENCODE basic	1	1	KNOWN	KNOWN	havana	havana	processed_pseudogene	processed_pseudogene	43.8	1	MGI transcript name	Gm8550-001	MGI Symbol	Gm8550
TCONS_00001857	ENSMUST00000185915	Gm7329	TCONS_00001857	XLOC_000682	Gm7329	1:65095226-65095436	RF	FA	NOTEST	0	0	0	0	1	1	no	ENSMUSG00000100774	ENSMUST00000185915		predicted gene 7329 [Source:MGI Symbol;Acc:MGI:3646271]	1	65095227	65095436	1	C2	65095227	65095436	65095227	210	tslNA	GENCODE basic	1	1	KNOWN	KNOWN	havana	havana	processed_pseudogene	processed_pseudogene	40.95	1	MGI transcript name	Gm7329-001	MGI Symbol	Gm7329
TCONS_00001858	ENSMUST00000097709	Idh1	TCONS_00001858	XLOC_000683	Idh1	1:65156247-65186500	RF	FA	OK	13.762	6.88751	-0.998638	-3.013	5e-05	0.00273075	yes	ENSMUSG00000025950	ENSMUST00000097709	ENSMUSP00000095316	isocitrate dehydrogenase 1 (NADP+), soluble [Source:MGI Symbol;Acc:MGI:96413]	1	65158616	65186500	-1	C2	65158616	65179181	65179181	2302	tsl1	GENCODE basic	10	16	KNOWN	KNOWN	ensembl_havana	ensembl_havana	protein_coding	protein_coding	42.52	7	MGI transcript name	Idh1-001	MGI Symbol	Idh1
TCONS_00001859	ENSMUST00000185317	Pikfyve	TCONS_00001859	XLOC_000684	Pikfyve	1:65186682-65278695	RF	FA	OK	0.946266	1.33251	0.493828	0.341167	0.46945	0.998065	no	ENSMUSG00000025949	ENSMUST00000185317		phosphoinositide kinase, FYVE finger containing [Source:MGI Symbol;Acc:MGI:1335106]	1	65186683	65278695	1	C2	65186683	65205706	65186683	1044	tsl1		6	16	KNOWN	KNOWN	havana	ensembl_havana	retained_intron	protein_coding	38.16	11	MGI transcript name	Pikfyve-002	MGI Symbol	Pikfyve
TCONS_00001874	ENSMUST00000140190	Pth2r	TCONS_00001874	XLOC_000685	Pth2r	1:65282055-65389244	RF	FA	NOTEST	0	0	0	0	1	1	no	ENSMUSG00000025946	ENSMUST00000140190	ENSMUSP00000114594	parathyroid hormone 2 receptor [Source:MGI Symbol;Acc:MGI:2180917]	1	65282056	65389244	1	C2	65282056	65345341	65282056	631	tsl3		7	13	KNOWN	KNOWN	havana	ensembl_havana	protein_coding	protein_coding	40.83	2	MGI transcript name	Pth2r-002	MGI Symbol	Pth2r
TCONS_00001877	ENSMUST00000117848	Gm8805	TCONS_00001877	XLOC_000686	Gm8805	1:65552681-65552994	RF	FA	NOTEST	0	0	0	0	1	1	no	ENSMUSG00000082774	ENSMUST00000117848		predicted gene 8805 [Source:MGI Symbol;Acc:MGI:3643512]	1	65552682	65552994	1	C3	65552682	65552994	65552682	313	tslNA	GENCODE basic	1	1	KNOWN	KNOWN	havana	havana	processed_pseudogene	processed_pseudogene	54.63	1	MGI transcript name	Gm8805-001	MGI Symbol	Gm8805
TCONS_00001878	ENSMUST00000027082	Crygf	TCONS_00001878	XLOC_000687	Crygf	1:65926519-65928307	RF	FA	NOTEST	0	0	0	0	1	1	no	ENSMUSG00000025945	ENSMUST00000027082	ENSMUSP00000027082	crystallin, gamma F [Source:MGI Symbol;Acc:MGI:88526]	1	65926520	65928307	1	C3	65926520	65928307	65926520	627	tsl1	GENCODE basic	10	11	KNOWN	KNOWN	ensembl_havana	ensembl_havana	protein_coding	protein_coding	49.33	2	MGI transcript name	Crygf-001	MGI Symbol	Crygf
TCONS_00001880	ENSMUST00000118881	Gm15659	TCONS_00001880	XLOC_000688	Gm15659	1:66033084-66033425	RF	FA	NOTEST	0	0	0	0	1	1	no	ENSMUSG00000083242	ENSMUST00000118881		predicted gene 15659 [Source:MGI Symbol;Acc:MGI:3801822]	1	66033085	66033425	1	C3	66033085	66033425	66033085	341	tslNA	GENCODE basic	1	1	KNOWN	KNOWN	havana	havana	processed_pseudogene	processed_pseudogene	40.47	1	MGI transcript name	Gm15659-001	MGI Symbol	Gm15659
TCONS_00001881	ENSMUST00000118496	Gm8812	TCONS_00001881	XLOC_000689	Gm8812	1:66062964-66063376	RF	FA	NOTEST	0	0	0	0	1	1	no	ENSMUSG00000083289	ENSMUST00000118496		predicted gene 8812 [Source:MGI Symbol;Acc:MGI:3643091]	1	66062965	66063376	1	C3	66062965	66063376	66062965	412	tslNA	GENCODE basic	1	1	KNOWN	KNOWN	havana	havana	processed_pseudogene	processed_pseudogene	53.16	1	MGI transcript name	Gm8812-001	MGI Symbol	Gm8812
TCONS_00001882	ENSMUST00000156636	Map2	TCONS_00001882	XLOC_000690	Map2	1:66175272-66442583	RF	FA	NOTEST	0.295156	0.288836	-0.0312293	0	1	1	no	ENSMUSG00000015222	ENSMUST00000156636	ENSMUSP00000133871	microtubule-associated protein 2 [Source:MGI Symbol;Acc:MGI:97175]	1	66175273	66442583	1	C3	66175273	66380617	66175273	546	tsl2		8	17	KNOWN	KNOWN	havana	ensembl_havana	protein_coding	protein_coding	38.34	24	MGI transcript name	Map2-011	MGI Symbol	Map2
TCONS_00001893	ENSMUST00000158225	Gm24729	TCONS_00001893	XLOC_000691	Gm24729	1:66175272-66442583	RF	FA	NOTEST	0	0	0	0	1	1	no	ENSMUSG00000088850	ENSMUST00000158225		predicted gene, 24729 [Source:MGI Symbol;Acc:MGI:5454506]	1	66305889	66306025	1	C3	66305889	66306025	66305889	137	tslNA	GENCODE basic	1	1	KNOWN	KNOWN	ensembl	ensembl	snoRNA	snoRNA	43.07	1	MGI transcript name	Gm24729-201	MGI Symbol	Gm24729
TCONS_00001915	ENSMUST00000083760	Gm25411	TCONS_00001915	XLOC_000692	Gm25411	1:66175272-66442583	RF	FA	NOTEST	0	0	0	0	1	1	no	ENSMUSG00000065694	ENSMUST00000083760		predicted gene, 25411 [Source:MGI Symbol;Acc:MGI:5455188]	1	66436082	66436232	1	C3	66436082	66436232	66436082	151	tslNA	GENCODE basic	1	1	KNOWN	KNOWN	ensembl	ensembl	snRNA	snRNA	41.72	1	MGI transcript name	Gm25411-201	MGI Symbol	Gm25411
TCONS_00001916	ENSMUST00000061620	Unc80	TCONS_00001916	XLOC_000693	Unc80	1:66468366-66699866	RF	FA	NOTEST	1.33315e-05	4.95755e-06	-1.42714	0	1	1	no	ENSMUSG00000055567	ENSMUST00000061620	ENSMUSP00000053692	unc-80, NALCN activator [Source:MGI Symbol;Acc:MGI:2652882]	1	66468367	66699866	1	C3	66468367	66699866	66468367	14331	tsl1	GENCODE basic	15	17	KNOWN	KNOWN	ensembl_havana	ensembl_havana	protein_coding	protein_coding	39.65	6	MGI transcript name	Unc80-001	MGI Symbol	Unc80
TCONS_00001923	ENSMUST00000151016	Rpe	TCONS_00001923	XLOC_000694	Rpe	1:66700830-66817562	RF	FA	NOTEST	6.77606e-220	0.0146198	721.968	0	1	1	no	ENSMUSG00000026005	ENSMUST00000151016	ENSMUSP00000137860	ribulose-5-phosphate-3-epimerase [Source:MGI Symbol;Acc:MGI:1913896]	1	66700831	66719805	1	C3	66700831	66715194	66700831	781	tsl3		1	15	KNOWN	KNOWN	havana	ensembl_havana	nonsense_mediated_decay	protein_coding	40.09	5	MGI transcript name	Rpe-004	MGI Symbol	Rpe
TCONS_00001928	ENSMUST00000195562	Gm38162	TCONS_00001928	XLOC_000695	Gm38162	1:66700830-66817562	RF	FA	NOTEST	3.11944e-08	1.06224e-06	5.08968	0	1	1	no	ENSMUSG00000102776	ENSMUST00000195562		predicted gene, 38162 [Source:MGI Symbol;Acc:MGI:5611390]	1	66775511	66780107	1	C3	66775511	66780107	66775511	4597	tslNA	GENCODE basic	1	1	KNOWN	KNOWN	havana	havana	TEC	TEC	33.74	1	MGI transcript name	Gm38162-001	MGI Symbol	Gm38162
TCONS_00001932	ENSMUST00000027153	Acadl	TCONS_00001932	XLOC_000696	Acadl	1:66821225-66863317	RF	FA	OK	2.9774	3.6836	0.307063	0.625539	0.20885	0.949966	no	ENSMUSG00000026003	ENSMUST00000027153	ENSMUSP00000027153	acyl-Coenzyme A dehydrogenase, long-chain [Source:MGI Symbol;Acc:MGI:87866]	1	66830839	66863277	-1	C3	66830839	66863277	66863277	1916	tsl1	GENCODE basic	5	5	KNOWN	KNOWN	ensembl_havana	ensembl_havana	protein_coding	protein_coding	42.24	2	MGI transcript name	Acadl-001	MGI Symbol	Acadl
TCONS_00001933	ENSMUST00000158795	Gm27934	TCONS_00001933	XLOC_000697	Gm27934	1:66821225-66863317	RF	FA	OK	1.5077	2.462	0.707482	1.01547	0.04415	0.512188	no	ENSMUSG00000089420	ENSMUST00000158795		predicted gene, 27934 [Source:MGI Symbol;Acc:MGI:5531316]	1	66856641	66856703	1	C3	66856641	66856703	66856641	63	tslNA	GENCODE basic	2	2	KNOWN	KNOWN	ensembl	ensembl	snRNA	snRNA	39.68	1	MGI transcript name	Gm27934-201	MGI Symbol	Gm27934
TCONS_00001935	ENSMUST00000104140	Gm25832	TCONS_00001935	XLOC_000698	Gm25832	1:66866796-66866926	RF	FA	NOTEST	0	0	0	0	1	1	no	ENSMUSG00000077328	ENSMUST00000104140		predicted gene, 25832 [Source:MGI Symbol;Acc:MGI:5455609]	1	66866797	66866926	1	C3	66866797	66866926	66866797	130	tslNA	GENCODE basic	1	1	KNOWN	KNOWN	ensembl	ensembl	snoRNA	snoRNA	47.69	1	MGI transcript name	Gm25832-201	MGI Symbol	Gm25832
TCONS_00001936	ENSMUST00000121328	Gm15826	TCONS_00001936	XLOC_000699	Gm15826	1:66951828-66953469	RF	FA	NOTEST	0	0	0	0	1	1	no	ENSMUSG00000082212	ENSMUST00000121328		predicted gene 15826 [Source:MGI Symbol;Acc:MGI:3801881]	1	66951829	66953469	1	C3	66951829	66953469	66951829	1384	tslNA	GENCODE basic	1	1	KNOWN	KNOWN	havana	havana	processed_pseudogene	processed_pseudogene	44.73	1	MGI transcript name	Gm15826-001	MGI Symbol	Gm15826
TCONS_00001937	-	-	TCONS_00001937	XLOC_000700	-	1:66997731-66998648	RF	FA	NOTEST	0.0970137	0.294875	1.60384	0	1	1	no
TCONS_00001938	ENSMUST00000027149	Lancl1	TCONS_00001938	XLOC_000701	Lancl1	1:67000516-67038872	RF	FA	OK	0.632645	0.641966	0.0211012	0.0239038	0.9627	0.998065	no	ENSMUSG00000026000	ENSMUST00000027149	ENSMUSP00000027149	LanC (bacterial lantibiotic synthetase component C)-like 1 [Source:MGI Symbol;Acc:MGI:1336997]	1	67000517	67038872	-1	C3	67000517	67038865	67038865	4270	tsl1	GENCODE basic	11	16	KNOWN	KNOWN	ensembl_havana	ensembl_havana	protein_coding	protein_coding	44.17	6	MGI transcript name	Lancl1-001	MGI Symbol	Lancl1
TCONS_00001939	ENSMUST00000113979	Lancl1	TCONS_00001939	XLOC_000702	Lancl1	1:67000516-67038872	RF	FA	OK	1.42521	1.583	0.151487	0.138832	0.77745	0.998065	no	ENSMUSG00000026000	ENSMUST00000113979	ENSMUSP00000109612	LanC (bacterial lantibiotic synthetase component C)-like 1 [Source:MGI Symbol;Acc:MGI:1336997]	1	67000517	67038872	-1	C3	67000517	67038872	67038872	4461	tsl1	GENCODE basic	9	16	KNOWN	KNOWN	ensembl_havana	ensembl_havana	protein_coding	protein_coding	44.17	6	MGI transcript name	Lancl1-002	MGI Symbol	Lancl1
TCONS_00001940	ENSMUST00000027144	Cps1	TCONS_00001940	XLOC_000703	Cps1	1:67061250-67234835	RF	FA	NOTEST	9.32839e-18	7.76218e-26	-26.8406	0	1	1	no	ENSMUSG00000025991	ENSMUST00000027144	ENSMUSP00000027144	carbamoyl-phosphate synthetase 1 [Source:MGI Symbol;Acc:MGI:891996]	1	67123026	67231259	1	C3	67123026	67231259	67123026	5555	tsl1	GENCODE basic	7	8	KNOWN	KNOWN	ensembl_havana	ensembl_havana	protein_coding	protein_coding	37.95	1	MGI transcript name	Cps1-001	MGI Symbol	Cps1
TCONS_00001941	-	-	TCONS_00001941	XLOC_000704	-	1:67061250-67234835	RF	FA	OK	0.91842	0.909554	-0.0139945	-0.000113395	0.98495	0.998065	no
TCONS_00001942	-	-	TCONS_00001942	XLOC_000705	-	1:67061250-67234835	RF	FA	OK	0.653841	2.35538	1.84895	0.0496862	0.15715	0.880425	no
TCONS_00001943	ENSMUST00000027144	Cps1	TCONS_00001943	XLOC_000706	Cps1	1:67061250-67234835	RF	FA	OK	0.116696	0.870801	2.89959	0.0404689	0.02015	0.322482	no	ENSMUSG00000025991	ENSMUST00000027144	ENSMUSP00000027144	carbamoyl-phosphate synthetase 1 [Source:MGI Symbol;Acc:MGI:891996]	1	67123026	67231259	1	C3	67123026	67231259	67123026	5555	tsl1	GENCODE basic	7	8	KNOWN	KNOWN	ensembl_havana	ensembl_havana	protein_coding	protein_coding	37.95	1	MGI transcript name	Cps1-001	MGI Symbol	Cps1
TCONS_00001946	-	-	TCONS_00001946	XLOC_000707	-	1:67061250-67234835	RF	FA	OK	0.46891	0.88249	0.912267	0.00600856	0.5427	0.998065	no
TCONS_00001956	ENSMUST00000140506	Gm15668	TCONS_00001956	XLOC_000708	Gm15668	1:67249199-67323609	RF	FA	NOTEST	0	0	0	0	1	1	no	ENSMUSG00000086204	ENSMUST00000140506		predicted gene 15668 [Source:MGI Symbol;Acc:MGI:3783110]	1	67249200	67323609	1	C3	67249200	67323609	67249200	678	tsl3	GENCODE basic	1	1	KNOWN	KNOWN	havana	havana	lincRNA	lincRNA	38.81	1	MGI transcript name	Gm15668-001	MGI Symbol	Gm15668
TCONS_00001957	ENSMUST00000104557	Gm26342	TCONS_00001957	XLOC_000709	Gm26342	1:67249199-67323609	RF	FA	NOTEST	0	0	0	0	1	1	no	ENSMUSG00000077745	ENSMUST00000104557		predicted gene, 26342 [Source:MGI Symbol;Acc:MGI:5456119]	1	67257224	67257352	1	C3	67257224	67257352	67257224	129	tslNA	GENCODE basic	1	1	KNOWN	KNOWN	ensembl	ensembl	snoRNA	snoRNA	47.29	1	MGI transcript name	Gm26342-201	MGI Symbol	Gm26342
TCONS_00001958	ENSMUST00000119302	Kif22-ps	TCONS_00001958	XLOC_000710	Kif22-ps	1:67585052-67587036	RF	FA	NOTEST	0	0	0	0	1	1	no	ENSMUSG00000082473	ENSMUST00000119302		kinesin family member 22, pseudogene [Source:MGI Symbol;Acc:MGI:109206]	1	67585053	67587036	1	C3	67585053	67587036	67585053	1984	tslNA	GENCODE basic	1	1	KNOWN	KNOWN	havana	havana	processed_pseudogene	processed_pseudogene	49.5	1	MGI transcript name	Kif22-ps-001	MGI Symbol	Kif22-ps
TCONS_00001959	ENSMUST00000174899	Gm22548	TCONS_00001959	XLOC_000711	Gm22548	1:67616974-67617052	RF	FA	NOTEST	0	0	0	0	1	1	no	ENSMUSG00000095282	ENSMUST00000174899		predicted gene, 22548 [Source:MGI Symbol;Acc:MGI:5452325]	1	67616975	67617052	1	C3	67616975	67617052	67616975	78	tslNA	GENCODE basic	2	1	KNOWN	KNOWN	ensembl	ensembl	miRNA	miRNA	52.56	1	MGI transcript name	Gm22548-201	MGI Symbol	Gm22548
TCONS_00001960	ENSMUST00000147834	Gm15669	TCONS_00001960	XLOC_000712	Gm15669	1:67792480-67805324	RF	FA	NOTEST	0	0	0	0	1	1	no	ENSMUSG00000085075	ENSMUST00000147834		predicted gene 15669 [Source:MGI Symbol;Acc:MGI:3783111]	1	67792481	67805324	1	C3	67792481	67805324	67792481	526	tsl3	GENCODE basic	1	1	KNOWN	KNOWN	havana	havana	lincRNA	lincRNA	37.88	1	MGI transcript name	Gm15669-001	MGI Symbol	Gm15669
TCONS_00001961	ENSMUST00000192182	Gm37957	TCONS_00001961	XLOC_000713	Gm37957	1:67903229-67905532	RF	FA	NOTEST	0	0	0	0	1	1	no	ENSMUSG00000104395	ENSMUST00000192182		predicted gene, 37957 [Source:MGI Symbol;Acc:MGI:5611185]	1	67903230	67905532	1	C3	67903230	67905532	67903230	2303	tslNA	GENCODE basic	1	1	KNOWN	KNOWN	havana	havana	TEC	TEC	40.08	1	MGI transcript name	Gm37957-001	MGI Symbol	Gm37957
TCONS_00001962	ENSMUST00000178954	Gm23189	TCONS_00001962	XLOC_000714	Gm23189	1:67973675-67973777	RF	FA	NOTEST	0	0	0	0	1	1	no	ENSMUSG00000096031	ENSMUST00000178954		predicted gene, 23189 [Source:MGI Symbol;Acc:MGI:5452966]	1	67973676	67973777	1	C3	67973676	67973777	67973676	102	tslNA	GENCODE basic	1	1	KNOWN	KNOWN	ensembl	ensembl	miRNA	miRNA	50	1	MGI transcript name	Gm23189-201	MGI Symbol	Gm23189
TCONS_00001963	ENSMUST00000124160	Gm15671	TCONS_00001963	XLOC_000715	Gm15671	1:68024242-68025763	RF	FA	NOTEST	0	0	0	0	1	1	no	ENSMUSG00000087329	ENSMUST00000124160		predicted gene 15671 [Source:MGI Symbol;Acc:MGI:3783113]	1	68024243	68025763	1	C3	68024243	68025763	68024243	576	tsl5	GENCODE basic	3	3	KNOWN	KNOWN	havana	havana	lincRNA	lincRNA	40.3	1	MGI transcript name	Gm15671-001	MGI Symbol	Gm15671
TCONS_00001964	ENSMUST00000119142	Erbb4	TCONS_00001964	XLOC_000716	Erbb4	1:68031923-69108059	RF	FA	OK	0.393286	0.829023	1.07584	1.52506	0.0052	0.124122	no	ENSMUSG00000062209	ENSMUST00000119142	ENSMUSP00000112713	erb-b2 receptor tyrosine kinase 4 [Source:MGI Symbol;Acc:MGI:104771]	1	68032186	69108059	-1	C3	68032186	69107756	69107756	11782	tsl5	GENCODE basic	7	15	KNOWN	KNOWN	havana	ensembl_havana	protein_coding	protein_coding	36.02	5	MGI transcript name	Erbb4-002	MGI Symbol	Erbb4
TCONS_00001965	ENSMUST00000119142	Erbb4	TCONS_00001965	XLOC_000717	Erbb4	1:68031923-69108059	RF	FA	OK	0.913502	0.823556	-0.14954	-0.404154	0.41155	0.998065	no	ENSMUSG00000062209	ENSMUST00000119142	ENSMUSP00000112713	erb-b2 receptor tyrosine kinase 4 [Source:MGI Symbol;Acc:MGI:104771]	1	68032186	69108059	-1	C3	68032186	69107756	69107756	11782	tsl5	GENCODE basic	7	15	KNOWN	KNOWN	havana	ensembl_havana	protein_coding	protein_coding	36.02	5	MGI transcript name	Erbb4-002	MGI Symbol	Erbb4
TCONS_00001966	ENSMUST00000187740	Pced1c-ps	TCONS_00001966	XLOC_000718	Pced1c-ps	1:69377320-69378071	RF	FA	NOTEST	0	0	0	0	1	1	no	ENSMUSG00000101387	ENSMUST00000187740		PC-esterase domain containing 1C, pseudogene [Source:MGI Symbol;Acc:MGI:3644590]	1	69377321	69378071	1	C3	69377321	69378071	69377321	751	tslNA	GENCODE basic	1	1	KNOWN	KNOWN	havana	havana	processed_pseudogene	processed_pseudogene	61.52	1	MGI transcript name	Pced1c-ps-001	MGI Symbol	Pced1c-ps
TCONS_00001967	ENSMUST00000189646	Gm28497	TCONS_00001967	XLOC_000719	Gm28497	1:69441055-69444084	RF	FA	NOTEST	0	0.0040201	inf	0	1	1	no	ENSMUSG00000099804	ENSMUST00000189646		predicted gene 28497 [Source:MGI Symbol;Acc:MGI:5579203]	1	69441056	69444084	1	C3	69441056	69444084	69441056	3029	tslNA	GENCODE basic	1	1	KNOWN	KNOWN	havana	havana	lincRNA	lincRNA	42.65	1	MGI transcript name	Gm28497-001	MGI Symbol	Gm28497
TCONS_00001968	ENSMUST00000187100	Gm29114	TCONS_00001968	XLOC_000720	Gm29114	1:69513931-69687245	RF	FA	NOTEST	0.00478108	0.0164573	1.78332	0	1	1	no	ENSMUSG00000101156	ENSMUST00000187100		predicted gene 29114 [Source:MGI Symbol;Acc:MGI:5579820]	1	69513932	69547707	1	C3	69513932	69547707	69513932	2508	tsl1	GENCODE basic	1	1	KNOWN	KNOWN	havana	havana	antisense	antisense	38.88	1	MGI transcript name	Gm29114-001	MGI Symbol	Gm29114
TCONS_00001969	ENSMUST00000194308	Gm37930	TCONS_00001969	XLOC_000721	Gm37930	1:69770867-69772753	RF	FA	NOTEST	0	0	0	0	1	1	no	ENSMUSG00000103402	ENSMUST00000194308		predicted gene, 37930 [Source:MGI Symbol;Acc:MGI:5611158]	1	69770868	69772753	1	C3	69770868	69772753	69770868	1886	tslNA	GENCODE basic	1	1	KNOWN	KNOWN	havana	havana	TEC	TEC	34.78	1	MGI transcript name	Gm37930-001	MGI Symbol	Gm37930
TCONS_00001970	ENSMUST00000065425	Spag16	TCONS_00001970	XLOC_000722	Spag16	1:69826969-70725132	RF	FA	NOTEST	0	0	0	0	1	1	no	ENSMUSG00000053153	ENSMUST00000065425	ENSMUSP00000069821	sperm associated antigen 16 [Source:MGI Symbol;Acc:MGI:1913972]	1	69826970	70725132	1	C3	69826988	70725132	69826988	2126	tsl1	GENCODE basic	11	14	KNOWN	KNOWN	ensembl_havana	ensembl_havana	protein_coding	protein_coding	38.01	7	MGI transcript name	Spag16-001	MGI Symbol	Spag16
TCONS_00001981	ENSMUST00000102000	Gm23422	TCONS_00001981	XLOC_000723	Gm23422	1:69826969-70725132	RF	FA	NOTEST	0	0	0	0	1	1	no	ENSMUSG00000075952	ENSMUST00000102000		predicted gene, 23422 [Source:MGI Symbol;Acc:MGI:5453199]	1	70596815	70596921	1	C3	70596815	70596921	70596815	107	tslNA	GENCODE basic	1	1	KNOWN	KNOWN	ensembl	ensembl	snRNA	snRNA	38.32	1	MGI transcript name	Gm23422-201	MGI Symbol	Gm23422
TCONS_00001982	ENSMUST00000162182	Vwc2l	TCONS_00001982	XLOC_000724	Vwc2l	1:70725714-70885397	RF	FA	NOTEST	0	0	0	0	1	1	no	ENSMUSG00000045648	ENSMUST00000162182	ENSMUSP00000123819	von Willebrand factor C domain-containing protein 2-like [Source:MGI Symbol;Acc:MGI:2444069]	1	70725715	70885397	1	C3	70725923	70882489	70725923	1195	tsl1	GENCODE basic	1	15	KNOWN	KNOWN	havana	ensembl_havana	protein_coding	protein_coding	38.74	4	MGI transcript name	Vwc2l-004	MGI Symbol	Vwc2l
TCONS_00001990	-	-	TCONS_00001990	XLOC_000725	-	1:70915354-70915934	RF	FA	NOTEST	0.209251	0	-inf	0	1	1	no
TCONS_00001991	ENSMUST00000027384	Atic	TCONS_00001991	XLOC_000726	Atic	1:71557149-71579631	RF	FA	NOTEST	8.30774e-06	0.104898	13.6242	0	1	1	no	ENSMUSG00000026192	ENSMUST00000027384	ENSMUSP00000027384	5-aminoimidazole-4-carboxamide ribonucleotide formyltransferase/IMP cyclohydrolase [Source:MGI Symbol;Acc:MGI:1351352]	1	71557150	71579631	1	C3	71557150	71579631	71557150	2845	tsl1	GENCODE basic	5	13	KNOWN	KNOWN	ensembl_havana	ensembl_havana	protein_coding	protein_coding	44.2	6	MGI transcript name	Atic-001	MGI Symbol	Atic
TCONS_00002001	ENSMUST00000188894	Fn1	TCONS_00002001	XLOC_000727	Fn1	1:71584379-71662843	RF	FA	OK	2.43094	3.64705	0.585213	0.360957	0.4845	0.998065	no	ENSMUSG00000026193	ENSMUST00000188894	ENSMUSP00000140471	fibronectin 1 [Source:MGI Symbol;Acc:MGI:95566]	1	71585520	71653200	-1	C3	71585520	71653172	71653172	8043	tsl1	GENCODE basic	6	15	KNOWN	KNOWN	havana	ensembl_havana	protein_coding	protein_coding	43.66	17	MGI transcript name	Fn1-003	MGI Symbol	Fn1
TCONS_00002009	ENSMUST00000189680	Gm8883	TCONS_00002009	XLOC_000728	Gm8883	1:71887899-71917125	RF	FA	OK	0.739292	0.293851	-1.33106	-0.413285	0.56245	0.998065	no	ENSMUSG00000099707	ENSMUST00000189680		predicted gene 8883 [Source:MGI Symbol;Acc:MGI:3649116]	1	71888112	71891204	1	C3	71888112	71891204	71888112	699	tsl2	GENCODE basic	6	6	KNOWN	KNOWN	havana	havana	lincRNA	lincRNA	42	4	MGI transcript name	Gm8883-001	MGI Symbol	Gm8883
TCONS_00002013	-	-	TCONS_00002013	XLOC_000729	-	1:71930522-71931049	RF	FA	NOTEST	0	0.361245	inf	0	1	1	no
TCONS_00002014	-	-	TCONS_00002014	XLOC_000730	-	1:71931304-71934605	RF	FA	OK	0.449425	1.08742	1.27475	2.2334	5e-05	0.00273075	yes
TCONS_00002015	-	-	TCONS_00002015	XLOC_000731	-	1:71934660-71938631	RF	FA	OK	0.579156	1.70968	1.5617	3.68395	5e-05	0.00273075	yes
TCONS_00002016	ENSMUST00000076314	Gm5528	TCONS_00002016	XLOC_000732	Gm5528	1:71958997-72038731	RF	FA	NOTEST	0	0	0	0	1	1	no	ENSMUSG00000059483	ENSMUST00000076314		predicted gene 5528 [Source:MGI Symbol;Acc:MGI:3643453]	1	72004288	72004767	1	C3	72004288	72004767	72004288	480	tslNA	GENCODE basic	5	5	KNOWN	KNOWN	havana	havana	processed_pseudogene	processed_pseudogene	47.5	1	MGI transcript name	Gm5528-001	MGI Symbol	Gm5528
TCONS_00002017	ENSMUST00000189382	Gm8885	TCONS_00002017	XLOC_000733	Gm8885	1:72087856-72088454	RF	FA	NOTEST	0	0	0	0	1	1	no	ENSMUSG00000101496	ENSMUST00000189382		predicted gene 8885 [Source:MGI Symbol;Acc:MGI:3649121]	1	72087857	72088454	1	C3	72087857	72088454	72087857	598	tslNA	GENCODE basic	1	1	KNOWN	KNOWN	havana	havana	processed_pseudogene	processed_pseudogene	53.01	1	MGI transcript name	Gm8885-001	MGI Symbol	Gm8885
TCONS_00002018	ENSMUST00000048860	Mreg	TCONS_00002018	XLOC_000734	Mreg	1:72158517-72212307	RF	FA	OK	6.81591	9.49713	0.478585	1.28187	0.01215	0.227062	no	ENSMUSG00000039395	ENSMUST00000048860	ENSMUSP00000041878	melanoregulin [Source:MGI Symbol;Acc:MGI:2151839]	1	72159442	72212307	-1	C3	72159442	72212307	72212307	2284	tsl1	GENCODE basic	8	8	KNOWN	KNOWN	ensembl_havana	ensembl_havana	protein_coding	protein_coding	46.44	1	MGI transcript name	Mreg-001	MGI Symbol	Mreg
TCONS_00002019	ENSMUST00000048860	Mreg	TCONS_00002019	XLOC_000735	Mreg	1:72158517-72212307	RF	FA	OK	0.945393	0.583128	-0.697103	-1.47942	0.00495	0.119757	no	ENSMUSG00000039395	ENSMUST00000048860	ENSMUSP00000041878	melanoregulin [Source:MGI Symbol;Acc:MGI:2151839]	1	72159442	72212307	-1	C3	72159442	72212307	72212307	2284	tsl1	GENCODE basic	8	8	KNOWN	KNOWN	ensembl_havana	ensembl_havana	protein_coding	protein_coding	46.44	1	MGI transcript name	Mreg-001	MGI Symbol	Mreg
TCONS_00002020	ENSMUST00000048860	Mreg	TCONS_00002020	XLOC_000736	Mreg	1:72158517-72212307	RF	FA	OK	0.700103	0.381218	-0.876952	-1.22972	0.01695	0.286437	no	ENSMUSG00000039395	ENSMUST00000048860	ENSMUSP00000041878	melanoregulin [Source:MGI Symbol;Acc:MGI:2151839]	1	72159442	72212307	-1	C3	72159442	72212307	72212307	2284	tsl1	GENCODE basic	8	8	KNOWN	KNOWN	ensembl_havana	ensembl_havana	protein_coding	protein_coding	46.44	1	MGI transcript name	Mreg-001	MGI Symbol	Mreg
TCONS_00002021	ENSMUST00000178786	Gm25360	TCONS_00002021	XLOC_000737	Gm25360	1:72226239-72226430	RF	FA	NOTEST	0	0	0	0	1	1	no	ENSMUSG00000094655	ENSMUST00000178786		predicted gene, 25360 [Source:MGI Symbol;Acc:MGI:5455137]	1	72226240	72226430	1	C3	72226240	72226430	72226240	191	tslNA	GENCODE basic	1	1	KNOWN	KNOWN	ensembl	ensembl	snRNA	snRNA	45.03	1	MGI transcript name	Gm25360-201	MGI Symbol	Gm25360
TCONS_00002022	ENSMUST00000181973	D230017M19Rik	TCONS_00002022	XLOC_000738	D230017M19Rik	1:72236464-72303104	RF	FA	NOTEST	0.040794	2.2689e-06	-14.1341	0	1	1	no	ENSMUSG00000097131	ENSMUST00000181973		RIKEN cDNA D230017M19 gene [Source:MGI Symbol;Acc:MGI:2445071]	1	72236465	72274869	1	C3	72236465	72266136	72236465	1649	tsl1	GENCODE basic	1	1	KNOWN	KNOWN	ensembl	ensembl	lincRNA	lincRNA	44.69	3	MGI transcript name	D230017M19Rik-203	MGI Symbol	D230017M19Rik
TCONS_00002024	ENSMUST00000101806	Gm23472	TCONS_00002024	XLOC_000739	Gm23472	1:72236464-72303104	RF	FA	NOTEST	0	0	0	0	1	1	no	ENSMUSG00000094050	ENSMUST00000101806		predicted gene, 23472 [Source:MGI Symbol;Acc:MGI:5453249]	1	72236946	72237136	1	C3	72236946	72237136	72236946	191	tslNA	GENCODE basic	2	1	KNOWN	KNOWN	ensembl	ensembl	snRNA	snRNA	45.55	1	MGI transcript name	Gm23472-201	MGI Symbol	Gm23472
TCONS_00002026	ENSMUST00000177868	Gm24497	TCONS_00002026	XLOC_000740	Gm24497	1:72236464-72303104	RF	FA	NOTEST	0	0	0	0	1	1	no	ENSMUSG00000093956	ENSMUST00000177868		predicted gene, 24497 [Source:MGI Symbol;Acc:MGI:5454274]	1	72244213	72244403	1	C3	72244213	72244403	72244213	191	tslNA	GENCODE basic	1	1	KNOWN	KNOWN	ensembl	ensembl	snRNA	snRNA	45.03	1	MGI transcript name	Gm24497-201	MGI Symbol	Gm24497
TCONS_00002027	ENSMUST00000179876	Gm25939	TCONS_00002027	XLOC_000741	Gm25939	1:72236464-72303104	RF	FA	OK	1.81989	2.42664	0.415114	0.0755347	0.83055	0.998065	no	ENSMUSG00000093843	ENSMUST00000179876		predicted gene, 25939 [Source:MGI Symbol;Acc:MGI:5455716]	1	72255008	72255198	1	C3	72255008	72255198	72255008	191	tslNA	GENCODE basic	1	1	KNOWN	KNOWN	ensembl	ensembl	snRNA	snRNA	45.55	1	MGI transcript name	Gm25939-201	MGI Symbol	Gm25939
TCONS_00002032	ENSMUST00000027379	Xrcc5	TCONS_00002032	XLOC_000742	Xrcc5	1:72307420-72394952	RF	FA	NOTEST	0.0761196	0.152409	1.00161	0	1	1	no	ENSMUSG00000026187	ENSMUST00000027379	ENSMUSP00000027379	X-ray repair complementing defective repair in Chinese hamster cells 5 [Source:MGI Symbol;Acc:MGI:104517]	1	72307421	72394952	1	C3	72307421	72394952	72307421	2555	tsl1	GENCODE basic	8	8	KNOWN	KNOWN	ensembl	ensembl	protein_coding	protein_coding	43.6	1	MGI transcript name	Xrcc5-201	MGI Symbol	Xrcc5
TCONS_00002038	ENSMUST00000146593	Gm15843	TCONS_00002038	XLOC_000743	Gm15843	1:72427111-72536930	RF	FA	NOTEST	0	0	0	0	1	1	no	ENSMUSG00000085812	ENSMUST00000146593		predicted gene 15843 [Source:MGI Symbol;Acc:MGI:3801845]	1	72459499	72460027	1	C3	72459499	72460027	72459499	529	tslNA	GENCODE basic	1	1	KNOWN	KNOWN	havana	havana	processed_pseudogene	processed_pseudogene	46.31	1	MGI transcript name	Gm15843-001	MGI Symbol	Gm15843
TCONS_00002039	ENSMUST00000145868	Smarcal1	TCONS_00002039	XLOC_000744	Smarcal1	1:72583250-72633134	RF	FA	NOTEST	0	0	0	0	1	1	no	ENSMUSG00000039354	ENSMUST00000145868	ENSMUSP00000120230	SWI/SNF related matrix associated, actin dependent regulator of chromatin, subfamily a-like 1 [Source:MGI Symbol;Acc:MGI:1859183]	1	72583251	72633134	1	C3	72583251	72585991	72583251	579	tsl3		7	16	KNOWN	KNOWN	havana	ensembl_havana	protein_coding	protein_coding	46.78	9	MGI transcript name	Smarcal1-007	MGI Symbol	Smarcal1
TCONS_00002057	ENSMUST00000212057	RP23-432C4.2	TCONS_00002057	XLOC_000745	RP23-432C4.2	1:72641187-72642963	RF	FA	NOTEST	0.0104457	0	-inf	0	1	1	no	ENSMUSG00000110712	ENSMUST00000212057			1	72641188	72642963	1	C3	72641188	72642963	72641188	1238			1	1	KNOWN	KNOWN	havana	havana	antisense	antisense	38.51	2	Clone-based (Vega)	RP23-432C4.2-001	Clone-based (Vega)	RP23-432C4.2
TCONS_00002059	ENSMUST00000211962	RP23-38P22.2	TCONS_00002059	XLOC_000746	RP23-38P22.2	1:72642979-72700579	RF	FA	NOTEST	0	0.0223466	inf	0	1	1	no	ENSMUSG00000110487	ENSMUST00000211962			1	72692864	72693452	1	C3	72692864	72693452	72692864	589		GENCODE basic	1	1	KNOWN	KNOWN	havana	havana	processed_pseudogene	processed_pseudogene	45.33	1	Clone-based (Vega)	RP23-38P22.2-001	Clone-based (Vega)	RP23-38P22.2
TCONS_00002060	ENSMUST00000059980	Rpl37a	TCONS_00002060	XLOC_000747	Rpl37a	1:72711264-72718729	RF	FA	NOTEST	0.150089	0.185201	0.303273	0	1	1	no	ENSMUSG00000046330	ENSMUST00000059980	ENSMUSP00000058919	ribosomal protein L37a [Source:MGI Symbol;Acc:MGI:98068]	1	72711290	72713813	1	C3	72711290	72713813	72711290	558	tsl1 (assigned to previous version 9)	GENCODE basic	10	10	KNOWN	KNOWN	ensembl_havana	ensembl_havana	protein_coding	protein_coding	47.07	4	MGI transcript name	Rpl37a-001	MGI Symbol	Rpl37a
TCONS_00002068	ENSMUST00000047328	Igfbp2	TCONS_00002068	XLOC_000748	Igfbp2	1:72824450-72853123	RF	FA	OK	64.8819	84.4625	0.380493	0.752242	0.1322	0.834059	no	ENSMUSG00000039323	ENSMUST00000047328	ENSMUSP00000046610	insulin-like growth factor binding protein 2 [Source:MGI Symbol;Acc:MGI:96437]	1	72824503	72852474	1	C3	72824503	72852474	72824503	1307	tsl1	GENCODE basic	10	18	KNOWN	KNOWN	ensembl_havana	ensembl_havana	protein_coding	protein_coding	48.43	3	MGI transcript name	Igfbp2-001	MGI Symbol	Igfbp2
TCONS_00002071	ENSMUST00000027377	Igfbp5	TCONS_00002071	XLOC_000749	Igfbp5	1:72857612-72874884	RF	FA	OK	3.27078	1.63416	-1.00108	-3.18404	5e-05	0.00273075	yes	ENSMUSG00000026185	ENSMUST00000027377	ENSMUSP00000027377	insulin-like growth factor binding protein 5 [Source:MGI Symbol;Acc:MGI:96440]	1	72857932	72874884	-1	C3	72857932	72874884	72874884	6006	tsl1	GENCODE basic	8	8	KNOWN	KNOWN	ensembl_havana	ensembl_havana	protein_coding	protein_coding	49.55	2	MGI transcript name	Igfbp5-001	MGI Symbol	Igfbp5
TCONS_00002072	ENSMUST00000027377	Igfbp5	TCONS_00002072	XLOC_000750	Igfbp5	1:72857612-72874884	RF	FA	OK	1.36494	0.521235	-1.38884	-1.23427	0.03245	0.430038	no	ENSMUSG00000026185	ENSMUST00000027377	ENSMUSP00000027377	insulin-like growth factor binding protein 5 [Source:MGI Symbol;Acc:MGI:96440]	1	72857932	72874884	-1	C3	72857932	72874884	72874884	6006	tsl1	GENCODE basic	8	8	KNOWN	KNOWN	ensembl_havana	ensembl_havana	protein_coding	protein_coding	49.55	2	MGI transcript name	Igfbp5-001	MGI Symbol	Igfbp5
TCONS_00002073	ENSMUST00000188793	1700027A15Rik	TCONS_00002073	XLOC_000751	1700027A15Rik	1:72984843-73025507	RF	FA	NOTEST	0	0	0	0	1	1	no	ENSMUSG00000101968	ENSMUST00000188793		RIKEN cDNA 1700027A15 gene [Source:MGI Symbol;Acc:MGI:1916699]	1	72984844	73025507	1	C3	72984844	73024724	72984844	423	tsl3	GENCODE basic	1	6	KNOWN	KNOWN	havana	havana	antisense	antisense	43.89	5	MGI transcript name	1700027A15Rik-003	MGI Symbol	1700027A15Rik
TCONS_00002079	ENSMUST00000190578	Gm29185	TCONS_00002079	XLOC_000752	Gm29185	1:73269063-73306360	RF	FA	NOTEST	0	0	0	0	1	1	no	ENSMUSG00000101112	ENSMUST00000190578		predicted gene 29185 [Source:MGI Symbol;Acc:MGI:5579891]	1	73269064	73306360	1	C3	73269064	73306360	73269064	516	tsl5	GENCODE basic	1	1	KNOWN	KNOWN	havana	havana	lincRNA	lincRNA	42.17	1	MGI transcript name	Gm29185-001	MGI Symbol	Gm29185
TCONS_00002080	ENSMUST00000183977	Gm27315	TCONS_00002080	XLOC_000753	Gm27315	1:73390774-73430790	RF	FA	NOTEST	0	0	0	0	1	1	no	ENSMUSG00000098697	ENSMUST00000183977		predicted gene, 27315 [Source:MGI Symbol;Acc:MGI:5530697]	1	73392246	73392399	1	C3	73392246	73392399	73392246	154	tslNA	GENCODE basic	1	1	KNOWN	KNOWN	ensembl	ensembl	misc_RNA	misc_RNA	50	1	MGI transcript name	Gm27315-201	MGI Symbol	Gm27315
TCONS_00002081	ENSMUST00000186582	D530049I02Rik	TCONS_00002081	XLOC_000754	D530049I02Rik	1:73390774-73430790	RF	FA	NOTEST	0	0	0	0	1	1	no	ENSMUSG00000101812	ENSMUST00000186582		RIKEN cDNA D530049I02 gene [Source:MGI Symbol;Acc:MGI:1925968]	1	73398968	73430790	1	C3	73398968	73430790	73398968	562	tsl1	GENCODE basic	1	1	KNOWN	KNOWN	havana	havana	lincRNA	lincRNA	39.98	1	MGI transcript name	D530049I02Rik-001	MGI Symbol	D530049I02Rik
TCONS_00002082	ENSMUST00000185703	Gm9553	TCONS_00002082	XLOC_000755	Gm9553	1:73512045-73513041	RF	FA	NOTEST	0	0	0	0	1	1	no	ENSMUSG00000100044	ENSMUST00000185703		predicted gene 9553 [Source:MGI Symbol;Acc:MGI:3779963]	1	73512046	73513041	1	C3	73512046	73513041	73512046	996	tslNA	GENCODE basic	1	1	KNOWN	KNOWN	havana	havana	processed_pseudogene	processed_pseudogene	46.18	1	MGI transcript name	Gm9553-001	MGI Symbol	Gm9553
TCONS_00002083	ENSMUST00000189178	Gm29186	TCONS_00002083	XLOC_000756	Gm29186	1:73522094-73536349	RF	FA	NOTEST	0	0	0	0	1	1	no	ENSMUSG00000100429	ENSMUST00000189178		predicted gene 29186 [Source:MGI Symbol;Acc:MGI:5579892]	1	73528937	73536349	1	C3	73528937	73536349	73528937	660	tsl2	GENCODE basic	1	1	KNOWN	KNOWN	havana	havana	lincRNA	lincRNA	44.22	1	MGI transcript name	Gm29186-001	MGI Symbol	Gm29186
TCONS_00002084	ENSMUST00000158041	Gm25329	TCONS_00002084	XLOC_000757	Gm25329	1:73618087-73864466	RF	FA	NOTEST	0	0	0	0	1	1	no	ENSMUSG00000088666	ENSMUST00000158041		predicted gene, 25329 [Source:MGI Symbol;Acc:MGI:5455106]	1	73763710	73763835	1	C3	73763710	73763835	73763710	126	tslNA	GENCODE basic	1	1	KNOWN	KNOWN	ensembl	ensembl	rRNA	rRNA	39.68	1	MGI transcript name	Gm25329-201	MGI Symbol	Gm25329
TCONS_00002085	-	-	TCONS_00002085	XLOC_000758	-	1:73904616-73905118	RF	FA	NOTEST	0.210882	0.0964047	-1.12926	0	1	1	no
TCONS_00002086	ENSMUST00000188436	Tns1	TCONS_00002086	XLOC_000759	Tns1	1:73910230-74124449	RF	FA	OK	1.31743	1.17362	-0.166759	-0.249962	0.60795	0.998065	no	ENSMUSG00000055322	ENSMUST00000188436		tensin 1 [Source:MGI Symbol;Acc:MGI:104552]	1	73910231	74124449	-1	C3	73994793	73997695	73997695	2903	tslNA		1	15	KNOWN	KNOWN	havana	ensembl_havana	retained_intron	protein_coding	51.43	22	MGI transcript name	Tns1-005	MGI Symbol	Tns1
TCONS_00002088	ENSMUST00000080167	Rufy4	TCONS_00002088	XLOC_000760	Rufy4	1:74125116-74148223	RF	FA	NOTEST	0.00265101	1.04278e-06	-11.3119	0	1	1	no	ENSMUSG00000061815	ENSMUST00000080167	ENSMUSP00000079062	RUN and FYVE domain containing 4 [Source:MGI Symbol;Acc:MGI:3588214]	1	74125541	74148223	1	C3	74125541	74148223	74125541	2306	tsl1	GENCODE basic	10	11	KNOWN	KNOWN	ensembl_havana	ensembl_havana	protein_coding	protein_coding	48.49	2	MGI transcript name	Rufy4-001	MGI Symbol	Rufy4
TCONS_00002090	ENSMUST00000027372	Cxcr2	TCONS_00002090	XLOC_000761	Cxcr2	1:74153988-74161246	RF	FA	NOTEST	0	0	0	0	1	1	no	ENSMUSG00000026180	ENSMUST00000027372	ENSMUSP00000027372	chemokine (C-X-C motif) receptor 2 [Source:MGI Symbol;Acc:MGI:105303]	1	74153989	74161246	1	C3	74153989	74160610	74153989	2220	tsl5	GENCODE basic	7	8	KNOWN	KNOWN	ensembl	ensembl_havana	protein_coding	protein_coding	43.9	2	MGI transcript name	Cxcr2-201	MGI Symbol	Cxcr2
TCONS_00002093	ENSMUST00000101821	Gm25524	TCONS_00002093	XLOC_000762	Gm25524	1:74212812-74212919	RF	FA	NOTEST	0	0	0	0	1	1	no	ENSMUSG00000094768	ENSMUST00000101821		predicted gene, 25524 [Source:MGI Symbol;Acc:MGI:5455301]	1	74212813	74212919	1	C3	74212813	74212919	74212813	107	tslNA	GENCODE basic	1	1	KNOWN	KNOWN	ensembl	ensembl	snRNA	snRNA	37.38	1	MGI transcript name	Gm25524-201	MGI Symbol	Gm25524
TCONS_00002094	ENSMUST00000185733	Arpc2	TCONS_00002094	XLOC_000763	Arpc2	1:74236083-74268336	RF	FA	NOTEST	1.81569e-25	0	-inf	0	1	1	no	ENSMUSG00000006304	ENSMUST00000185733	ENSMUSP00000140762	actin related protein 2/3 complex, subunit 2 [Source:MGI Symbol;Acc:MGI:1923959]	1	74236084	74268209	1	C3	74236084	74236888	74236084	310	tsl3		1	14	KNOWN	KNOWN	havana	ensembl_havana	protein_coding	protein_coding	44.47	4	MGI transcript name	Arpc2-004	MGI Symbol	Arpc2
TCONS_00002101	ENSMUST00000077985	Gpbar1	TCONS_00002101	XLOC_000764	Gpbar1	1:74278549-74353694	RF	FA	NOTEST	0	0	0	0	1	1	no	ENSMUSG00000064272	ENSMUST00000077985	ENSMUSP00000077135	G protein-coupled bile acid receptor 1 [Source:MGI Symbol;Acc:MGI:2653863]	1	74278550	74279624	1	C3	74278550	74279624	74278550	1075	tslNA	GENCODE basic	3	3	KNOWN	KNOWN	ensembl_havana	ensembl_havana	protein_coding	protein_coding	61.3	1	MGI transcript name	Gpbar1-001	MGI Symbol	Gpbar1
TCONS_00002112	ENSMUST00000152603	Tmbim1	TCONS_00002112	XLOC_000765	Tmbim1	1:74278549-74353694	RF	FA	OK	4.57713	5.08431	0.151608	0.223153	0.6547	0.998065	no	ENSMUSG00000006301	ENSMUST00000152603		transmembrane BAX inhibitor motif containing 1 [Source:MGI Symbol;Acc:MGI:1916910]	1	74288247	74305622	-1	C3	74288251	74295695	74295695	3311	tsl1		7	17	KNOWN	KNOWN	havana	ensembl_havana	retained_intron	protein_coding	51.34	8	MGI transcript name	Tmbim1-004	MGI Symbol	Tmbim1
TCONS_00002113	ENSMUST00000186510	Gm29358	TCONS_00002113	XLOC_000766	Gm29358	1:74278549-74353694	RF	FA	NOTEST	0.0976607	0.053319	-0.873129	0	1	1	no	ENSMUSG00000099931	ENSMUST00000186510		predicted gene 29358 [Source:MGI Symbol;Acc:MGI:5580064]	1	74295603	74298867	1	C3	74295603	74297905	74295603	1734	tsl1	GENCODE basic	1	1	KNOWN	KNOWN	havana	havana	sense_intronic	sense_intronic	53.94	2	MGI transcript name	Gm29358-001	MGI Symbol	Gm29358
TCONS_00002116	ENSMUST00000194686	Gm37931	TCONS_00002116	XLOC_000767	Gm37931	1:74278549-74353694	RF	FA	NOTEST	0	0	0	0	1	1	no	ENSMUSG00000103403	ENSMUST00000194686		predicted gene, 37931 [Source:MGI Symbol;Acc:MGI:5611159]	1	74307848	74310713	1	C3	74307848	74310713	74307848	2866	tslNA	GENCODE basic	1	1	KNOWN	KNOWN	havana	havana	TEC	TEC	47.1	1	MGI transcript name	Gm37931-001	MGI Symbol	Gm37931
TCONS_00002120	ENSMUST00000097697	Catip	TCONS_00002120	XLOC_000768	Catip	1:74362107-74369321	RF	FA	NOTEST	0	0	0	0	1	1	no	ENSMUSG00000073650	ENSMUST00000097697	ENSMUSP00000095303	ciliogenesis associated TTC17 interacting protein [Source:MGI Symbol;Acc:MGI:2685062]	1	74362108	74369321	1	C3	74362108	74369321	74362108	2101	tsl1	GENCODE basic	7	8	KNOWN	KNOWN	ensembl_havana	ensembl_havana	protein_coding	protein_coding	50.25	4	MGI transcript name	Catip-001	MGI Symbol	Catip
TCONS_00002124	ENSMUST00000187516	Slc11a1	TCONS_00002124	XLOC_000769	Slc11a1	1:74375194-74386062	RF	FA	NOTEST	0.126213	0.30096	1.25371	0	1	1	no	ENSMUSG00000026177	ENSMUST00000187516	ENSMUSP00000139455	solute carrier family 11 (proton-coupled divalent metal ion transporters), member 1 [Source:MGI Symbol;Acc:MGI:1345275]	1	74375195	74386062	1	C3	74375195	74385755	74375195	1893	tsl5	GENCODE basic	6	11	KNOWN	KNOWN	havana	ensembl_havana	protein_coding	protein_coding	52.07	11	MGI transcript name	Slc11a1-011	MGI Symbol	Slc11a1
TCONS_00002142	-	-	TCONS_00002142	XLOC_000770	-	1:74390214-74390821	RF	FA	NOTEST	0.185515	0.214967	0.21258	0	1	1	no
TCONS_00002143	ENSMUST00000027367	Ctdsp1	TCONS_00002143	XLOC_000771	Ctdsp1	1:74391398-74397881	RF	FA	NOTEST	0.11435	0.12841	0.167306	0	1	1	no	ENSMUSG00000026176	ENSMUST00000027367	ENSMUSP00000027367	CTD (carboxy-terminal domain, RNA polymerase II, polypeptide A) small phosphatase 1 [Source:MGI Symbol;Acc:MGI:2654470]	1	74391509	74397285	1	C3	74391509	74397285	74391509	2876	tsl1	GENCODE basic	13	13	KNOWN	KNOWN	ensembl_havana	ensembl_havana	protein_coding	protein_coding	58.66	3	MGI transcript name	Ctdsp1-001	MGI Symbol	Ctdsp1
TCONS_00002150	ENSMUST00000083534	Mir26b	TCONS_00002150	XLOC_000772	Mir26b	1:74391398-74397881	RF	FA	NOTEST	0	0	0	0	1	1	no	ENSMUSG00000065468	ENSMUST00000083534		microRNA 26b [Source:MGI Symbol;Acc:MGI:2676901]	1	74394310	74394394	1	C3	74394310	74394394	74394310	85	tslNA	GENCODE basic	1	1	KNOWN	KNOWN	mirbase	mirbase	miRNA	miRNA	58.82	1	MGI transcript name	Mir26b-201	MGI Symbol	Mir26b
TCONS_00002151	ENSMUST00000027366	Vil1	TCONS_00002151	XLOC_000773	Vil1	1:74409375-74601397	RF	FA	NOTEST	0	5.0473e-226	inf	0	1	1	no	ENSMUSG00000026175	ENSMUST00000027366	ENSMUSP00000027366	villin 1 [Source:MGI Symbol;Acc:MGI:98930]	1	74409376	74435559	1	C3	74409376	74435559	74409376	3124	tsl1	GENCODE basic	12	12	KNOWN	KNOWN	ensembl_havana	ensembl_havana	protein_coding	protein_coding	49.55	4	MGI transcript name	Vil1-001	MGI Symbol	Vil1
TCONS_00002157	ENSMUST00000087215	Cnot9	TCONS_00002157	XLOC_000774	Cnot9	1:74409375-74601397	RF	FA	OK	1.97826	1.13641	-0.79975	-0.671321	0.17915	0.910584	no	ENSMUSG00000026174	ENSMUST00000087215	ENSMUSP00000084466	CCR4-NOT transcription complex, subunit 9 [Source:MGI Symbol;Acc:MGI:1928902]	1	74506058	74530842	1	C3	74506058	74530842	74506058	3268	tsl1	GENCODE basic	6	9	KNOWN	KNOWN	ensembl_havana	ensembl_havana	protein_coding	protein_coding	41.85	3	MGI transcript name	Cnot9-001	MGI Symbol	Cnot9
TCONS_00002163	ENSMUST00000141412	Plcd4	TCONS_00002163	XLOC_000775	Plcd4	1:74409375-74601397	RF	FA	NOTEST	0	0	0	0	1	1	no	ENSMUSG00000026173	ENSMUST00000141412	ENSMUSP00000115322	phospholipase C, delta 4 [Source:MGI Symbol;Acc:MGI:107469]	1	74542888	74567794	1	C3	74542888	74567794	74542888	4682	tsl1		7	15	KNOWN	KNOWN	havana	ensembl_havana	nonsense_mediated_decay	protein_coding	46.08	11	MGI transcript name	Plcd4-003	MGI Symbol	Plcd4
TCONS_00002180	ENSMUST00000113733	Bcs1l	TCONS_00002180	XLOC_000776	Bcs1l	1:74409375-74601397	RF	FA	OK	2.34752	1.73717	-0.434399	-0.455384	0.36415	0.998065	no	ENSMUSG00000026172	ENSMUST00000113733	ENSMUSP00000109362	BCS1-like (yeast) [Source:MGI Symbol;Acc:MGI:1914071]	1	74588289	74592443	1	C3	74588289	74592124	74588289	1488	tsl1	GENCODE basic	9	12	KNOWN	KNOWN	havana	ensembl_havana	protein_coding	protein_coding	48.5	4	MGI transcript name	Bcs1l-002	MGI Symbol	Bcs1l
TCONS_00002184	ENSMUST00000087183	Stk36	TCONS_00002184	XLOC_000777	Stk36	1:74601444-74636894	RF	FA	NOTEST	6.21876e-05	0.00294758	5.56676	0	1	1	no	ENSMUSG00000033276	ENSMUST00000087183	ENSMUSP00000084430	serine/threonine kinase 36 [Source:MGI Symbol;Acc:MGI:1920831]	1	74601445	74636894	1	C3	74601445	74636894	74601445	5245	tsl5	GENCODE basic	10	18	KNOWN	KNOWN	ensembl_havana	ensembl_havana	protein_coding	protein_coding	46.63	9	MGI transcript name	Stk36-001	MGI Symbol	Stk36
TCONS_00002195	ENSMUST00000042125	Ttll4	TCONS_00002195	XLOC_000778	Ttll4	1:74661744-74703730	RF	FA	OK	0.583209	0.308735	-0.917642	-0.681551	0.18085	0.913238	no	ENSMUSG00000033257	ENSMUST00000042125	ENSMUSP00000037406	tubulin tyrosine ligase-like family, member 4 [Source:MGI Symbol;Acc:MGI:1914784]	1	74661745	74703730	1	C4	74661745	74703730	74661745	10019	tsl1	GENCODE basic	14	14	KNOWN	KNOWN	ensembl_havana	ensembl_havana	protein_coding	protein_coding	43.92	11	MGI transcript name	Ttll4-001	MGI Symbol	Ttll4
TCONS_00002211	ENSMUST00000027356	Cyp27a1	TCONS_00002211	XLOC_000779	Cyp27a1	1:74712958-74749221	RF	FA	OK	48.8797	48.0773	-0.0238819	-0.036991	0.9405	0.998065	no	ENSMUSG00000026170	ENSMUST00000027356	ENSMUSP00000027356	cytochrome P450, family 27, subfamily a, polypeptide 1 [Source:MGI Symbol;Acc:MGI:88594]	1	74713574	74737892	1	C4	74713574	74737892	74713574	1892	tsl1	GENCODE basic	6	6	KNOWN	KNOWN	ensembl_havana	ensembl_havana	protein_coding	protein_coding	45.63	3	MGI transcript name	Cyp27a1-001	MGI Symbol	Cyp27a1
TCONS_00002216	ENSMUST00000184199	Gm27507	TCONS_00002216	XLOC_000780	Gm27507	1:74764797-74764890	RF	FA	NOTEST	0	0	0	0	1	1	no	ENSMUSG00000098351	ENSMUST00000184199		predicted gene, 27507 [Source:MGI Symbol;Acc:MGI:5530889]	1	74764798	74764890	1	C4	74764798	74764890	74764798	93	tslNA	GENCODE basic	1	1	KNOWN	KNOWN	ensembl	ensembl	misc_RNA	misc_RNA	48.39	1	MGI transcript name	Gm27507-201	MGI Symbol	Gm27507
TCONS_00002217	ENSMUST00000006716	Wnt6	TCONS_00002217	XLOC_000781	Wnt6	1:74771891-74785322	RF	FA	NOTEST	0.00282537	0	-inf	0	1	1	no	ENSMUSG00000033227	ENSMUST00000006716	ENSMUSP00000006716	wingless-type MMTV integration site family, member 6 [Source:MGI Symbol;Acc:MGI:98960]	1	74771892	74785322	1	C4	74771892	74785322	74771892	2071	tsl1	GENCODE basic	7	7	KNOWN	KNOWN	ensembl_havana	ensembl_havana	protein_coding	protein_coding	53.1	2	MGI transcript name	Wnt6-001	MGI Symbol	Wnt6
TCONS_00002219	ENSMUST00000006718	Wnt10a	TCONS_00002219	XLOC_000782	Wnt10a	1:74791515-74804179	RF	FA	NOTEST	0	0	0	0	1	1	no	ENSMUSG00000026167	ENSMUST00000006718	ENSMUSP00000006718	wingless-type MMTV integration site family, member 10A [Source:MGI Symbol;Acc:MGI:108071]	1	74791516	74804179	1	C4	74791516	74804179	74791516	2468	tsl1	GENCODE basic	14	14	KNOWN	KNOWN	ensembl_havana	ensembl_havana	protein_coding	protein_coding	54.11	2	MGI transcript name	Wnt10a-001	MGI Symbol	Wnt10a
TCONS_00002222	ENSMUST00000159627	Gm16582	TCONS_00002222	XLOC_000783	Gm16582	1:74850894-74879953	RF	FA	NOTEST	0	0	0	0	1	1	no	ENSMUSG00000089964	ENSMUST00000159627		predicted gene 16582 [Source:MGI Symbol;Acc:MGI:4415002]	1	74850895	74879953	1	C4	74850895	74879953	74850895	1930	tsl1	GENCODE basic	1	1	KNOWN	KNOWN	havana	havana	processed_transcript	processed_transcript	47.72	1	MGI transcript name	Gm16582-001	MGI Symbol	Gm16582
TCONS_00002223	ENSMUST00000160379	Cdk5r2	TCONS_00002223	XLOC_000784	Cdk5r2	1:74850894-74879953	RF	FA	NOTEST	0	0	0	0	1	1	no	ENSMUSG00000090071	ENSMUST00000160379	ENSMUSP00000125322	cyclin-dependent kinase 5, regulatory subunit 2 (p39) [Source:MGI Symbol;Acc:MGI:1330828]	1	74854934	74857732	1	C4	74854934	74857732	74854934	2799	tslNA	GENCODE basic	3	4	KNOWN	KNOWN	ensembl_havana	ensembl_havana	protein_coding	protein_coding	63.92	1	MGI transcript name	Cdk5r2-001	MGI Symbol	Cdk5r2
TCONS_00002224	ENSMUST00000160540	Gm15841	TCONS_00002224	XLOC_000785	Gm15841	1:74902070-74935599	RF	FA	NOTEST	0	0	0	0	1	1	no	ENSMUSG00000089653	ENSMUST00000160540		predicted gene 15841 [Source:MGI Symbol;Acc:MGI:3801860]	1	74902371	74907653	1	C4	74902371	74907653	74902371	517	tsl3	GENCODE basic	1	1	KNOWN	KNOWN	havana	havana	antisense	antisense	52.02	1	MGI transcript name	Gm15841-001	MGI Symbol	Gm15841
TCONS_00002225	ENSMUST00000164097	Ihh	TCONS_00002225	XLOC_000786	Ihh	1:74945278-74951672	RF	FA	OK	0.704357	0.337083	-1.0632	-1.3184	0.01525	0.266526	no	ENSMUSG00000006538	ENSMUST00000164097	ENSMUSP00000128056	Indian hedgehog [Source:MGI Symbol;Acc:MGI:96533]	1	74945315	74951672	-1	C4	74945315	74951672	74951672	2468	tsl1	GENCODE basic	2	10	KNOWN	KNOWN	ensembl_havana	ensembl_havana	protein_coding	protein_coding	59.37	2	MGI transcript name	Ihh-001	MGI Symbol	Ihh
TCONS_00002226	ENSMUST00000189364	Ihh	TCONS_00002226	XLOC_000787	Ihh	1:74945278-74951672	RF	FA	NOTEST	0.319902	0.114094	-1.48741	0	1	1	no	ENSMUSG00000006538	ENSMUST00000189364		Indian hedgehog [Source:MGI Symbol;Acc:MGI:96533]	1	74945315	74951672	-1	C4	74947724	74951442	74951442	1385	tsl1		1	10	KNOWN	KNOWN	havana	ensembl_havana	retained_intron	protein_coding	59.37	2	MGI transcript name	Ihh-002	MGI Symbol	Ihh
TCONS_00002227	ENSMUST00000164097	Ihh	TCONS_00002227	XLOC_000788	Ihh	1:74945278-74951672	RF	FA	NOTEST	0.301084	0.165843	-0.860351	0	1	1	no	ENSMUSG00000006538	ENSMUST00000164097	ENSMUSP00000128056	Indian hedgehog [Source:MGI Symbol;Acc:MGI:96533]	1	74945315	74951672	-1	C4	74945315	74951672	74951672	2468	tsl1	GENCODE basic	2	10	KNOWN	KNOWN	ensembl_havana	ensembl_havana	protein_coding	protein_coding	59.37	2	MGI transcript name	Ihh-001	MGI Symbol	Ihh
TCONS_00002228	ENSMUST00000194616	Gm37744	TCONS_00002228	XLOC_000789	Gm37744	1:74954251-74955841	RF	FA	NOTEST	0.0537555	0.00859242	-2.64528	0	1	1	no	ENSMUSG00000103145	ENSMUST00000194616		predicted gene, 37744 [Source:MGI Symbol;Acc:MGI:5610972]	1	74954252	74955841	1	C4	74954252	74955841	74954252	1590	tslNA	GENCODE basic	1	1	KNOWN	KNOWN	havana	havana	TEC	TEC	41.38	1	MGI transcript name	Gm37744-001	MGI Symbol	Gm37744
TCONS_00002229	-	-	TCONS_00002229	XLOC_000790	-	1:74965379-74966636	RF	FA	NOTEST	0.178494	0.138302	-0.36806	0	1	1	no
TCONS_00002230	ENSMUST00000152855	Nhej1	TCONS_00002230	XLOC_000791	Nhej1	1:74966739-75046649	RF	FA	OK	0.57445	0.564215	-0.0259356	-0.0460786	0.92625	0.998065	no	ENSMUSG00000026162	ENSMUST00000152855	ENSMUSP00000116797	nonhomologous end-joining factor 1 [Source:MGI Symbol;Acc:MGI:1922820]	1	74967139	75125200	-1	C4	74967139	75046639	75046639	1053	tsl1	GENCODE basic	1	7	KNOWN	KNOWN	ensembl_havana	ensembl_havana	protein_coding	protein_coding	44.02	2	MGI transcript name	Nhej1-001	MGI Symbol	Nhej1
TCONS_00002231	ENSMUST00000152855	Nhej1	TCONS_00002231	XLOC_000792	Nhej1	1:74966739-75046649	RF	FA	OK	5.10474	2.98298	-0.775082	-0.361058	0.66905	0.998065	no	ENSMUSG00000026162	ENSMUST00000152855	ENSMUSP00000116797	nonhomologous end-joining factor 1 [Source:MGI Symbol;Acc:MGI:1922820]	1	74967139	75125200	-1	C4	74967139	75046639	75046639	1053	tsl1	GENCODE basic	1	7	KNOWN	KNOWN	ensembl_havana	ensembl_havana	protein_coding	protein_coding	44.02	2	MGI transcript name	Nhej1-001	MGI Symbol	Nhej1
TCONS_00002232	-	-	TCONS_00002232	XLOC_000793	-	1:75050710-75051406	RF	FA	NOTEST	0.254085	0.0397936	-2.6747	0	1	1	no
TCONS_00002233	-	-	TCONS_00002233	XLOC_000794	-	1:75121732-75122318	RF	FA	NOTEST	0.341154	0.0639422	-2.41558	0	1	1	no
TCONS_00002234	ENSMUST00000190240	Fam134a	TCONS_00002234	XLOC_000795	Fam134a	1:75134514-75150472	RF	FA	OK	3.21307	5.81194	0.855067	1.69561	0.0006	0.0233018	yes	ENSMUSG00000049339	ENSMUST00000190240	ENSMUSP00000139410	family with sequence similarity 134, member A [Source:MGI Symbol;Acc:MGI:2388278]	1	75142778	75147913	1	C4	75142794	75147909	75142794	2438	tsl1	GENCODE basic	6	16	KNOWN	KNOWN	havana	ensembl_havana	protein_coding	protein_coding	52.76	8	MGI transcript name	Fam134a-002	MGI Symbol	Fam134a
TCONS_00002247	ENSMUST00000162768	Zfand2b	TCONS_00002247	XLOC_000796	Zfand2b	1:75168645-75219865	RF	FA	OK	1.04446	0.888039	-0.234063	-0.0380238	0.8835	0.998065	no	ENSMUSG00000026197	ENSMUST00000162768	ENSMUSP00000124552	zinc finger, AN1 type domain 2B [Source:MGI Symbol;Acc:MGI:1916068]	1	75168646	75171629	1	C4	75168646	75170752	75168646	735	tsl5		7	12	KNOWN	KNOWN	havana	ensembl_havana	protein_coding	protein_coding	53.52	9	MGI transcript name	Zfand2b-002	MGI Symbol	Zfand2b
TCONS_00002259	ENSMUST00000145459	Ankzf1	TCONS_00002259	XLOC_000797	Ankzf1	1:75168645-75219865	RF	FA	OK	0.675096	0.211166	-1.67672	-0.447352	0.50865	0.998065	no	ENSMUSG00000026199	ENSMUST00000145459	ENSMUSP00000135971	ankyrin repeat and zinc finger domain containing 1 [Source:MGI Symbol;Acc:MGI:1098746]	1	75192151	75199387	1	C4	75192160	75199387	75192160	2770	tsl1		8	17	KNOWN	KNOWN	havana	ensembl_havana	nonsense_mediated_decay	protein_coding	47.69	8	MGI transcript name	Ankzf1-007	MGI Symbol	Ankzf1
TCONS_00002271	ENSMUST00000027401	Stk16	TCONS_00002271	XLOC_000798	Stk16	1:75168645-75219865	RF	FA	NOTEST	0	0	0	0	1	1	no	ENSMUSG00000026201	ENSMUST00000027401	ENSMUSP00000027401	serine/threonine kinase 16 [Source:MGI Symbol;Acc:MGI:1313271]	1	75210838	75215606	1	C4	75210838	75215606	75210838	2876	tsl1	GENCODE basic	10	12	KNOWN	KNOWN	ensembl_havana	ensembl_havana	protein_coding	protein_coding	51.58	16	MGI transcript name	Stk16-001	MGI Symbol	Stk16
TCONS_00002296	ENSMUST00000188931	Dnajb2	TCONS_00002296	XLOC_000799	Dnajb2	1:75236405-75264502	RF	FA	NOTEST	0.0676147	0.0791609	0.227451	0	1	1	no	ENSMUSG00000026203	ENSMUST00000188931	ENSMUSP00000140566	DnaJ heat shock protein family (Hsp40) member B2 [Source:MGI Symbol;Acc:MGI:1928739]	1	75236406	75245692	1	C4	75236406	75245688	75236406	3066	tsl1	GENCODE basic	6	16	KNOWN	KNOWN	havana	ensembl_havana	protein_coding	protein_coding	52.02	12	MGI transcript name	Dnajb2-001	MGI Symbol	Dnajb2
TCONS_00002319	ENSMUST00000191154	Gm28294	TCONS_00002319	XLOC_000800	Gm28294	1:75236405-75264502	RF	FA	NOTEST	0	0	0	0	1	1	no	ENSMUSG00000101840	ENSMUST00000191154		predicted gene 28294 [Source:MGI Symbol;Acc:MGI:5579000]	1	75252322	75257427	1	C4	75252322	75257427	75252322	386	tsl2	GENCODE basic	1	1	KNOWN	KNOWN	havana	havana	antisense	antisense	52.82	1	MGI transcript name	Gm28294-001	MGI Symbol	Gm28294
TCONS_00002320	ENSMUST00000191531	Gm28902	TCONS_00002320	XLOC_000801	Gm28902	1:75272198-75278415	RF	FA	NOTEST	0	0	0	0	1	1	no	ENSMUSG00000100556	ENSMUST00000191531		predicted gene 28902 [Source:MGI Symbol;Acc:MGI:5579608]	1	75272605	75275652	1	C4	75272605	75275652	75272605	215	tsl5	GENCODE basic	1	1	KNOWN	KNOWN	havana	havana	antisense	antisense	46.69	1	MGI transcript name	Gm28902-001	MGI Symbol	Gm28902
TCONS_00002321	-	-	TCONS_00002321	XLOC_000802	-	1:75305857-75307394	RF	FA	NOTEST	0.272783	0.140459	-0.957606	0	1	1	no
TCONS_00002322	ENSMUST00000027409	Des	TCONS_00002322	XLOC_000803	Des	1:75360244-75375012	RF	FA	NOTEST	1.5825e-06	0.0465617	14.8447	0	1	1	no	ENSMUSG00000026208	ENSMUST00000027409	ENSMUSP00000027409	desmin [Source:MGI Symbol;Acc:MGI:94885]	1	75360329	75368579	1	C4	75360329	75368579	75360329	3028	tsl1	GENCODE basic	9	9	KNOWN	KNOWN	ensembl_havana	ensembl_havana	protein_coding	protein_coding	52.59	3	MGI transcript name	Des-001	MGI Symbol	Des
TCONS_00002328	ENSMUST00000087122	Speg	TCONS_00002328	XLOC_000804	Speg	1:75375296-75432320	RF	FA	NOTEST	1.68286e-06	1.42161e-09	-10.2092	0	1	1	no	ENSMUSG00000026207	ENSMUST00000087122	ENSMUSP00000084361	SPEG complex locus [Source:MGI Symbol;Acc:MGI:109282]	1	75375297	75432320	1	C4	75375297	75432320	75375297	10801	tsl1	GENCODE basic	11	16	KNOWN	KNOWN	ensembl_havana	ensembl_havana	protein_coding	protein_coding	53.54	15	MGI transcript name	Speg-001	MGI Symbol	Speg
TCONS_00002344	ENSMUST00000037796	Gmppa	TCONS_00002344	XLOC_000805	Gmppa	1:75435929-75443179	RF	FA	OK	5.88907	2.35517	-1.32221	-2.21831	0.00035	0.0148598	yes	ENSMUSG00000033021	ENSMUST00000037796	ENSMUSP00000035564	GDP-mannose pyrophosphorylase A [Source:MGI Symbol;Acc:MGI:1916330]	1	75435930	75443179	1	C4	75435930	75443174	75435930	1539	tsl1	GENCODE basic	13	16	KNOWN	KNOWN	ensembl_havana	ensembl_havana	protein_coding	protein_coding	53.12	13	MGI transcript name	Gmppa-001	MGI Symbol	Gmppa
TCONS_00002370	ENSMUST00000113577	Asic4	TCONS_00002370	XLOC_000806	Asic4	1:75450435-75474343	RF	FA	NOTEST	0	1.26479e-06	inf	0	1	1	no	ENSMUSG00000033007	ENSMUST00000113577	ENSMUSP00000109207	acid-sensing (proton-gated) ion channel family member 4 [Source:MGI Symbol;Acc:MGI:2652846]	1	75450436	75474343	1	C4	75450436	75474340	75450436	2667	tsl5	GENCODE basic	7	15	KNOWN	KNOWN	havana	ensembl_havana	protein_coding	protein_coding	53.47	2	MGI transcript name	Asic4-002	MGI Symbol	Asic4
TCONS_00002372	ENSMUST00000079205	Chpf	TCONS_00002372	XLOC_000807	Chpf	1:75474568-75506452	RF	FA	OK	0.539086	0.687391	0.350616	0.534819	0.2805	0.998065	no	ENSMUSG00000032997	ENSMUST00000079205	ENSMUSP00000078199	chondroitin polymerizing factor [Source:MGI Symbol;Acc:MGI:106576]	1	75474569	75479307	-1	C4	75474569	75479271	75479271	2892	tsl1	GENCODE basic	13	16	KNOWN	KNOWN	ensembl_havana	ensembl_havana	protein_coding	protein_coding	58.26	5	MGI transcript name	Chpf-001	MGI Symbol	Chpf
TCONS_00002373	ENSMUST00000143496	Chpf	TCONS_00002373	XLOC_000808	Chpf	1:75474568-75506452	RF	FA	OK	0.594263	0.637984	0.102418	0.108709	0.82955	0.998065	no	ENSMUSG00000032997	ENSMUST00000143496		chondroitin polymerizing factor [Source:MGI Symbol;Acc:MGI:106576]	1	75474569	75479307	-1	C4	75474576	75478746	75478746	3333	tsl1		7	16	KNOWN	KNOWN	havana	ensembl_havana	retained_intron	protein_coding	58.26	5	MGI transcript name	Chpf-004	MGI Symbol	Chpf
TCONS_00002374	ENSMUST00000094818	Chpf	TCONS_00002374	XLOC_000809	Chpf	1:75474568-75506452	RF	FA	NOTEST	0.200318	0.243289	0.280381	0	1	1	no	ENSMUSG00000032997	ENSMUST00000094818	ENSMUSP00000092412	chondroitin polymerizing factor [Source:MGI Symbol;Acc:MGI:106576]	1	75474569	75479307	-1	C4	75474575	75479307	75479307	3065	tsl1	GENCODE basic	3	16	KNOWN	KNOWN	ensembl_havana	ensembl_havana	protein_coding	protein_coding	58.26	5	MGI transcript name	Chpf-002	MGI Symbol	Chpf
TCONS_00002375	ENSMUST00000113575	Tmem198	TCONS_00002375	XLOC_000810	Tmem198	1:75474568-75506452	RF	FA	NOTEST	0.00668643	4.00723e-05	-7.38249	0	1	1	no	ENSMUSG00000051703	ENSMUST00000113575	ENSMUSP00000109205	transmembrane protein 198 [Source:MGI Symbol;Acc:MGI:2443133]	1	75479532	75485705	1	C4	75479532	75485693	75479532	2185	tsl1	GENCODE basic	8	14	KNOWN	KNOWN	ensembl_havana	ensembl_havana	protein_coding	protein_coding	54.31	4	MGI transcript name	Tmem198-001	MGI Symbol	Tmem198
TCONS_00002381	ENSMUST00000113567	Obsl1	TCONS_00002381	XLOC_000811	Obsl1	1:75474568-75506452	RF	FA	NOTEST	0.0581623	0.0655014	0.171441	0	1	1	no	ENSMUSG00000026211	ENSMUST00000113567	ENSMUSP00000109197	obscurin-like 1 [Source:MGI Symbol;Acc:MGI:2138628]	1	75479310	75506452	-1	C4	75485825	75506361	75506361	5679	tsl1	GENCODE basic	8	17	KNOWN	KNOWN	ensembl_havana	ensembl_havana	protein_coding	protein_coding	54.05	13	MGI transcript name	Obsl1-001	MGI Symbol	Obsl1
TCONS_00002382	ENSMUST00000037330	Inha	TCONS_00002382	XLOC_000812	Inha	1:75507076-75510366	RF	FA	NOTEST	0	0	0	0	1	1	no	ENSMUSG00000032968	ENSMUST00000037330	ENSMUSP00000040310	inhibin alpha [Source:MGI Symbol;Acc:MGI:96569]	1	75507077	75510366	1	C4	75507077	75510366	75507077	1475	tsl1	GENCODE basic	4	4	KNOWN	KNOWN	ensembl_havana	ensembl_havana	protein_coding	protein_coding	53.5	1	MGI transcript name	Inha-001	MGI Symbol	Inha
TCONS_00002383	ENSMUST00000027414	Stk11ip	TCONS_00002383	XLOC_000813	Stk11ip	1:75521528-75537335	RF	FA	NOTEST	1.07398e-07	0.0307236	18.126	0	1	1	no	ENSMUSG00000026213	ENSMUST00000027414	ENSMUSP00000027414	serine/threonine kinase 11 interacting protein [Source:MGI Symbol;Acc:MGI:1918978]	1	75521529	75537335	1	C4	75521529	75537335	75521529	4458	tsl1	GENCODE basic	15	15	KNOWN	KNOWN	ensembl_havana	ensembl_havana	protein_coding	protein_coding	51.35	9	MGI transcript name	Stk11ip-001	MGI Symbol	Stk11ip
TCONS_00002398	ENSMUST00000118933	Gm15183	TCONS_00002398	XLOC_000814	Gm15183	1:75542210-75542558	RF	FA	NOTEST	0	0	0	0	1	1	no	ENSMUSG00000082059	ENSMUST00000118933		predicted gene 15183 [Source:MGI Symbol;Acc:MGI:3705481]	1	75542211	75542558	1	C4	75542211	75542558	75542211	348	tslNA	GENCODE basic	1	1	KNOWN	KNOWN	havana	havana	processed_pseudogene	processed_pseudogene	45.11	1	MGI transcript name	Gm15183-001	MGI Symbol	Gm15183
TCONS_00002399	ENSMUST00000124341	Slc4a3	TCONS_00002399	XLOC_000815	Slc4a3	1:75546265-75562172	RF	FA	NOTEST	1.39399e-07	1.77263e-08	-2.97526	0	1	1	no	ENSMUSG00000006576	ENSMUST00000124341	ENSMUSP00000116747	solute carrier family 4 (anion exchanger), member 3 [Source:MGI Symbol;Acc:MGI:109350]	1	75546266	75562172	1	C4	75546266	75562172	75546266	7182	tsl1	GENCODE basic	7	16	KNOWN	KNOWN	ensembl_havana	ensembl_havana	protein_coding	protein_coding	55.79	12	MGI transcript name	Slc4a3-001	MGI Symbol	Slc4a3
TCONS_00002414	ENSMUST00000117745	Gm15180	TCONS_00002414	XLOC_000816	Gm15180	1:75568082-75568574	RF	FA	NOTEST	0.0236826	0	-inf	0	1	1	no	ENSMUSG00000083244	ENSMUST00000117745		predicted gene 15180 [Source:MGI Symbol;Acc:MGI:3705360]	1	75568083	75568574	1	C4	75568083	75568574	75568083	492	tslNA	GENCODE basic	1	1	KNOWN	KNOWN	havana	havana	processed_pseudogene	processed_pseudogene	50	1	MGI transcript name	Gm15180-001	MGI Symbol	Gm15180
TCONS_00002415	ENSMUST00000120832	Gm15182	TCONS_00002415	XLOC_000817	Gm15182	1:75624653-75626329	RF	FA	NOTEST	0	0	0	0	1	1	no	ENSMUSG00000082528	ENSMUST00000120832		predicted gene 15182 [Source:MGI Symbol;Acc:MGI:3705533]	1	75624654	75626329	1	C4	75624654	75626329	75624654	1676	tslNA	GENCODE basic	1	1	KNOWN	KNOWN	havana	havana	processed_pseudogene	processed_pseudogene	40.69	1	MGI transcript name	Gm15182-001	MGI Symbol	Gm15182
TCONS_00002416	ENSMUST00000121823	Gm5257	TCONS_00002416	XLOC_000818	Gm5257	1:75636389-75637179	RF	FA	NOTEST	0	0	0	0	1	1	no	ENSMUSG00000082012	ENSMUST00000121823		predicted gene 5257 [Source:MGI Symbol;Acc:MGI:3647791]	1	75636390	75637179	1	C4	75636390	75637179	75636390	790	tslNA	GENCODE basic	1	1	KNOWN	KNOWN	havana	havana	processed_pseudogene	processed_pseudogene	52.66	1	MGI transcript name	Gm5257-001	MGI Symbol	Gm5257
TCONS_00002417	ENSMUST00000185857	Gm29069	TCONS_00002417	XLOC_000819	Gm29069	1:76420691-76528422	RF	FA	NOTEST	0	0	0	0	1	1	no	ENSMUSG00000100827	ENSMUST00000185857		predicted gene 29069 [Source:MGI Symbol;Acc:MGI:5579775]	1	76420692	76528422	1	C4	76420692	76528422	76420692	675	tsl3	GENCODE basic	1	1	KNOWN	KNOWN	havana	havana	lincRNA	lincRNA	39.59	1	MGI transcript name	Gm29069-001	MGI Symbol	Gm29069
TCONS_00002418	ENSMUST00000190362	Gm17751	TCONS_00002418	XLOC_000820	Gm17751	1:76420691-76528422	RF	FA	NOTEST	0	0	0	0	1	1	no	ENSMUSG00000100553	ENSMUST00000190362		predicted gene, 17751 [Source:MGI Symbol;Acc:MGI:5009832]	1	76489133	76502028	1	C4	76489133	76501444	76489133	1604	tsl1		6	6	KNOWN	KNOWN	havana	havana	lincRNA	lincRNA	38.09	2	MGI transcript name	Gm17751-001	MGI Symbol	Gm17751
TCONS_00002420	ENSMUST00000183584	Mir6343	TCONS_00002420	XLOC_000821	Mir6343	1:76420691-76528422	RF	FA	NOTEST	0	0	0	0	1	1	no	ENSMUSG00000098611	ENSMUST00000183584		microRNA 6343 [Source:MGI Symbol;Acc:MGI:5530686]	1	76509560	76509643	1	C4	76509560	76509643	76509560	84	tslNA	GENCODE basic	1	1	KNOWN	KNOWN	mirbase	mirbase	miRNA	miRNA	42.86	1	MGI transcript name	Mir6343-201	MGI Symbol	Mir6343
TCONS_00002421	ENSMUST00000158701	Gm25974	TCONS_00002421	XLOC_000822	Gm25974	1:77143226-77146992	RF	FA	NOTEST	0	0	0	0	1	1	no	ENSMUSG00000089326	ENSMUST00000158701		predicted gene, 25974 [Source:MGI Symbol;Acc:MGI:5455751]	1	77144753	77144846	1	C4	77144753	77144846	77144753	94	tslNA	GENCODE basic	1	1	KNOWN	KNOWN	ensembl	ensembl	rRNA	rRNA	51.06	1	MGI transcript name	Gm25974-201	MGI Symbol	Gm25974
TCONS_00002422	ENSMUST00000189147	Gm28386	TCONS_00002422	XLOC_000823	Gm28386	1:77515279-77517128	RF	FA	NOTEST	0	0	0	0	1	1	no	ENSMUSG00000101849	ENSMUST00000189147		predicted gene 28386 [Source:MGI Symbol;Acc:MGI:5579092]	1	77515280	77517128	1	C4	77515280	77517128	77515280	1849	tslNA	GENCODE basic	1	1	KNOWN	KNOWN	havana	havana	lincRNA	lincRNA	55.81	1	MGI transcript name	Gm28386-001	MGI Symbol	Gm28386
TCONS_00002423	ENSMUST00000185671	Gm28385	TCONS_00002423	XLOC_000824	Gm28385	1:77570671-77570963	RF	FA	NOTEST	0	0	0	0	1	1	no	ENSMUSG00000101506	ENSMUST00000185671		predicted gene 28385 [Source:MGI Symbol;Acc:MGI:5579091]	1	77570672	77570963	1	C4	77570672	77570963	77570672	292	tslNA	GENCODE basic	1	1	KNOWN	KNOWN	havana	havana	processed_pseudogene	processed_pseudogene	47.26	1	MGI transcript name	Gm28385-001	MGI Symbol	Gm28385
TCONS_00002424	ENSMUST00000036172	Sgpp2	TCONS_00002424	XLOC_000825	Sgpp2	1:78310344-78488897	RF	FA	NOTEST	0.0305988	4.25204e-10	-26.1007	0	1	1	no	ENSMUSG00000032908	ENSMUST00000036172	ENSMUSP00000036656	sphingosine-1-phosphate phosphotase 2 [Source:MGI Symbol;Acc:MGI:3589109]	1	78310345	78420289	1	C4	78310345	78420289	78310345	4002	tsl1	GENCODE basic	9	9	KNOWN	KNOWN	ensembl_havana	ensembl_havana	protein_coding	protein_coding	44.37	1	MGI transcript name	Sgpp2-001	MGI Symbol	Sgpp2
TCONS_00002426	ENSMUST00000191857	Gm37884	TCONS_00002426	XLOC_000826	Gm37884	1:78310344-78488897	RF	FA	NOTEST	0	0	0	0	1	1	no	ENSMUSG00000102945	ENSMUST00000191857		predicted gene, 37884 [Source:MGI Symbol;Acc:MGI:5611112]	1	78375614	78376431	1	C4	78375614	78376431	78375614	818	tslNA	GENCODE basic	1	1	KNOWN	KNOWN	havana	havana	TEC	TEC	44.5	1	MGI transcript name	Gm37884-001	MGI Symbol	Gm37884
TCONS_00002427	ENSMUST00000186625	Gm28995	TCONS_00002427	XLOC_000827	Gm28995	1:78310344-78488897	RF	FA	NOTEST	0.105823	9.17651e-50	-159.658	0	1	1	no	ENSMUSG00000101798	ENSMUST00000186625		predicted gene 28995 [Source:MGI Symbol;Acc:MGI:5579701]	1	78433352	78433612	1	C4	78433352	78433612	78433352	261	tslNA	GENCODE basic	1	1	KNOWN	KNOWN	havana	havana	unprocessed_pseudogene	unprocessed_pseudogene	41.76	1	MGI transcript name	Gm28995-001	MGI Symbol	Gm28995
TCONS_00002429	ENSMUST00000134947	Mogat1	TCONS_00002429	XLOC_000828	Mogat1	1:78497025-78538173	RF	FA	NOTEST	5.34505e-08	1.36959e-07	1.35747	0	1	1	no	ENSMUSG00000012187	ENSMUST00000134947	ENSMUSP00000116178	monoacylglycerol O-acyltransferase 1 [Source:MGI Symbol;Acc:MGI:1915643]	1	78510991	78538173	1	C4	78510991	78527695	78510991	796	tsl5		7	13	KNOWN	KNOWN	havana	ensembl_havana	protein_coding	protein_coding	45.41	6	MGI transcript name	Mogat1-002	MGI Symbol	Mogat1
TCONS_00002437	ENSMUST00000186132	Gm29611	TCONS_00002437	XLOC_000829	Gm29611	1:78615466-78620165	RF	FA	NOTEST	0	0	0	0	1	1	no	ENSMUSG00000100562	ENSMUST00000186132		predicted gene 29611 [Source:MGI Symbol;Acc:MGI:5580317]	1	78615467	78620165	1	C4	78615467	78620165	78615467	1011	tsl5	GENCODE basic	1	1	KNOWN	KNOWN	havana	havana	lincRNA	lincRNA	42.73	1	MGI transcript name	Gm29611-001	MGI Symbol	Gm29611
TCONS_00002438	ENSMUST00000142704	Acsl3	TCONS_00002438	XLOC_000830	Acsl3	1:78657824-78707743	RF	FA	NOTEST	8.83144e-13	7.98513e-17	-13.433	0	1	1	no	ENSMUSG00000032883	ENSMUST00000142704	ENSMUSP00000121695	acyl-CoA synthetase long-chain family member 3 [Source:MGI Symbol;Acc:MGI:1921455]	1	78657825	78707743	1	C4	78657883	78706967	78657883	2976	tsl1	GENCODE basic	7	15	KNOWN	KNOWN	ensembl_havana	ensembl_havana	protein_coding	protein_coding	42.55	7	MGI transcript name	Acsl3-003	MGI Symbol	Acsl3
TCONS_00002452	ENSMUST00000191249	Gm6159	TCONS_00002452	XLOC_000831	Gm6159	1:78783135-78784859	RF	FA	OK	0.373187	0.391308	0.0684062	0.0580742	0.89605	0.998065	no	ENSMUSG00000099377	ENSMUST00000191249		predicted gene 6159 [Source:MGI Symbol;Acc:MGI:3644323]	1	78783136	78784859	-1	C4	78783136	78784859	78784859	1724	tslNA	GENCODE basic	1	1	KNOWN	KNOWN	havana	havana	processed_pseudogene	processed_pseudogene	48.03	1	MGI transcript name	Gm6159-001	MGI Symbol	Gm6159
TCONS_00002453	ENSMUST00000057262	Kcne4	TCONS_00002453	XLOC_000832	Kcne4	1:78791622-79224511	RF	FA	NOTEST	0	0	0	0	1	1	no	ENSMUSG00000047330	ENSMUST00000057262	ENSMUSP00000055415	potassium voltage-gated channel, Isk-related subfamily, gene 4 [Source:MGI Symbol;Acc:MGI:1891125]	1	78816758	78820028	1	C4	78816758	78820028	78816758	2657	tsl1	GENCODE basic	7	8	KNOWN	KNOWN	ensembl_havana	ensembl_havana	protein_coding	protein_coding	47.2	2	MGI transcript name	Kcne4-001	MGI Symbol	Kcne4
TCONS_00002455	ENSMUST00000186681	Gm29187	TCONS_00002455	XLOC_000833	Gm29187	1:78791622-79224511	RF	FA	NOTEST	0	0	0	0	1	1	no	ENSMUSG00000101324	ENSMUST00000186681		predicted gene 29187 [Source:MGI Symbol;Acc:MGI:5579893]	1	78821258	78822652	1	C4	78821258	78822652	78821258	689	tsl3	GENCODE basic	1	1	KNOWN	KNOWN	havana	havana	lincRNA	lincRNA	48.89	1	MGI transcript name	Gm29187-001	MGI Symbol	Gm29187
TCONS_00002456	-	-	TCONS_00002456	XLOC_000834	-	1:79696272-79696808	RF	FA	NOTEST	0.2966	0.288443	-0.0402359	0	1	1	no
TCONS_00002457	ENSMUST00000113512	Wdfy1	TCONS_00002457	XLOC_000835	Wdfy1	1:79699060-79781445	RF	FA	OK	2.87878	3.41701	0.247274	0.734298	0.1377	0.845219	no	ENSMUSG00000073643	ENSMUST00000113512	ENSMUSP00000109140	WD repeat and FYVE domain containing 1 [Source:MGI Symbol;Acc:MGI:1916618]	1	79702262	79776143	-1	C4	79702262	79761769	79761769	4551	tsl1	GENCODE basic	7	11	KNOWN	KNOWN	ensembl_havana	ensembl_havana	protein_coding	protein_coding	43.98	14	MGI transcript name	Wdfy1-001	MGI Symbol	Wdfy1
TCONS_00002458	ENSMUST00000113512	Wdfy1	TCONS_00002458	XLOC_000836	Wdfy1	1:79699060-79781445	RF	FA	OK	0.881102	1.01612	0.205685	0.326718	0.51135	0.998065	no	ENSMUSG00000073643	ENSMUST00000113512	ENSMUSP00000109140	WD repeat and FYVE domain containing 1 [Source:MGI Symbol;Acc:MGI:1916618]	1	79702262	79776143	-1	C4	79702262	79761769	79761769	4551	tsl1	GENCODE basic	7	11	KNOWN	KNOWN	ensembl_havana	ensembl_havana	protein_coding	protein_coding	43.98	14	MGI transcript name	Wdfy1-001	MGI Symbol	Wdfy1
TCONS_00002459	ENSMUST00000193178	Gm10555	TCONS_00002459	XLOC_000837	Gm10555	1:79699060-79781445	RF	FA	NOTEST	0	0	0	0	1	1	no	ENSMUSG00000104497	ENSMUST00000193178		predicted gene 10555 [Source:MGI Symbol;Acc:MGI:3642807]	1	79762717	79764507	1	C4	79762717	79764507	79762717	1791	tslNA	GENCODE basic	1	1	KNOWN	KNOWN	havana	havana	TEC	TEC	44.95	1	MGI transcript name	Gm10555-001	MGI Symbol	Gm10555
TCONS_00002460	ENSMUST00000027464	Mrpl44	TCONS_00002460	XLOC_000838	Mrpl44	1:79699060-79781445	RF	FA	OK	2.63094	3.03964	0.208322	0.274949	0.58175	0.998065	no	ENSMUSG00000026248	ENSMUST00000027464	ENSMUSP00000027464	mitochondrial ribosomal protein L44 [Source:MGI Symbol;Acc:MGI:1916413]	1	79776018	79781445	1	C4	79776018	79781445	79776018	1424	tsl1	GENCODE basic	8	9	KNOWN	KNOWN	ensembl_havana	ensembl_havana	protein_coding	protein_coding	43.57	2	MGI transcript name	Mrpl44-001	MGI Symbol	Mrpl44
TCONS_00002462	ENSMUST00000027467	Serpine2	TCONS_00002462	XLOC_000839	Serpine2	1:79794028-79861180	RF	FA	OK	2.5963	2.98813	0.202783	0.376655	0.45425	0.998065	no	ENSMUSG00000026249	ENSMUST00000027467	ENSMUSP00000027467	serine (or cysteine) peptidase inhibitor, clade E, member 2 [Source:MGI Symbol;Acc:MGI:101780]	1	79794197	79861180	-1	C4	79794197	79858696	79858696	2210	tsl1	GENCODE basic	10	10	KNOWN	KNOWN	ensembl_havana	ensembl_havana	protein_coding	protein_coding	44.61	6	MGI transcript name	Serpine2-001	MGI Symbol	Serpine2
TCONS_00002463	ENSMUST00000190355	Gm28071	TCONS_00002463	XLOC_000840	Gm28071	1:79957562-79958062	RF	FA	NOTEST	0.0493419	0	-inf	0	1	1	no	ENSMUSG00000100397	ENSMUST00000190355		predicted gene 28071 [Source:MGI Symbol;Acc:MGI:5578777]	1	79957580	79958057	1	C4	79957580	79958057	79957580	478	tslNA	GENCODE basic	1	1	KNOWN	KNOWN	havana	havana	processed_pseudogene	processed_pseudogene	52.93	1	MGI transcript name	Gm28071-001	MGI Symbol	Gm28071
TCONS_00002464	ENSMUST00000186421	Gm28058	TCONS_00002464	XLOC_000841	Gm28058	1:80098621-80098885	RF	FA	NOTEST	0	0	0	0	1	1	no	ENSMUSG00000099753	ENSMUST00000186421		predicted gene 28058 [Source:MGI Symbol;Acc:MGI:5578764]	1	80098622	80098885	1	C5	80098622	80098885	80098622	264	tslNA	GENCODE basic	1	1	KNOWN	KNOWN	havana	havana	processed_pseudogene	processed_pseudogene	47.73	1	MGI transcript name	Gm28058-001	MGI Symbol	Gm28058
TCONS_00002465	ENSMUST00000179111	Gm23934	TCONS_00002465	XLOC_000842	Gm23934	1:80135465-80135572	RF	FA	NOTEST	0	0	0	0	1	1	no	ENSMUSG00000096297	ENSMUST00000179111		predicted gene, 23934 [Source:MGI Symbol;Acc:MGI:5453711]	1	80135466	80135572	1	C5	80135466	80135572	80135466	107	tslNA	GENCODE basic	1	1	KNOWN	KNOWN	ensembl	ensembl	snRNA	snRNA	45.79	1	MGI transcript name	Gm23934-201	MGI Symbol	Gm23934
TCONS_00002466	ENSMUST00000191325	9830004L10Rik	TCONS_00002466	XLOC_000843	9830004L10Rik	1:80184718-80192073	RF	FA	NOTEST	0	0	0	0	1	1	no	ENSMUSG00000099552	ENSMUST00000191325		RIKEN cDNA 9830004L10 gene [Source:MGI Symbol;Acc:MGI:3642808]	1	80184719	80192073	1	C5	80184719	80192028	80184719	2156	tsl1		1	1	KNOWN	KNOWN	havana	havana	lincRNA	lincRNA	40.41	3	MGI transcript name	9830004L10Rik-001	MGI Symbol	9830004L10Rik
TCONS_00002469	ENSMUST00000191452	2310015K22Rik	TCONS_00002469	XLOC_000844	2310015K22Rik	1:80225043-80228792	RF	FA	NOTEST	0	0	0	0	1	1	no	ENSMUSG00000101257	ENSMUST00000191452		RIKEN cDNA 2310015K22 gene [Source:MGI Symbol;Acc:MGI:1916815]	1	80225044	80228792	1	C5	80225044	80228792	80225044	1461	tsl1	GENCODE basic	1	1	KNOWN	KNOWN	havana	havana	lincRNA	lincRNA	42.54	1	MGI transcript name	2310015K22Rik-001	MGI Symbol	2310015K22Rik
TCONS_00002470	ENSMUST00000163119	Cul3	TCONS_00002470	XLOC_000845	Cul3	1:80259606-80340480	RF	FA	OK	2.17213	2.65988	0.292251	0.804196	0.1076	0.768866	no	ENSMUSG00000004364	ENSMUST00000163119	ENSMUSP00000130738	cullin 3 [Source:MGI Symbol;Acc:MGI:1347360]	1	80264923	80340480	-1	C5	80264923	80340480	80340480	4709	tsl1	GENCODE basic	7	14	KNOWN	KNOWN	ensembl_havana	ensembl_havana	protein_coding	protein_coding	35.79	6	MGI transcript name	Cul3-001	MGI Symbol	Cul3
TCONS_00002471	ENSMUST00000167293	Cul3	TCONS_00002471	XLOC_000846	Cul3	1:80259606-80340480	RF	FA	OK	1.79169	2.14549	0.259981	0.619369	0.21545	0.955815	no	ENSMUSG00000004364	ENSMUST00000167293	ENSMUSP00000126630	cullin 3 [Source:MGI Symbol;Acc:MGI:1347360]	1	80264923	80340480	-1	C5	80288831	80340279	80340279	681	tsl5		1	14	KNOWN	KNOWN	havana	ensembl_havana	nonsense_mediated_decay	protein_coding	35.79	6	MGI transcript name	Cul3-004	MGI Symbol	Cul3
TCONS_00002472	ENSMUST00000187121	Gm29125	TCONS_00002472	XLOC_000847	Gm29125	1:80382821-80386251	RF	FA	NOTEST	0.0043073	0.00979509	1.18528	0	1	1	no	ENSMUSG00000101722	ENSMUST00000187121		predicted gene 29125 [Source:MGI Symbol;Acc:MGI:5579831]	1	80382822	80386251	1	C5	80382822	80386251	80382822	3220	tsl1	GENCODE basic	1	1	KNOWN	KNOWN	havana	havana	lincRNA	lincRNA	47.81	1	MGI transcript name	Gm29125-001	MGI Symbol	Gm29125
TCONS_00002473	ENSMUST00000187497	1700016L21Rik	TCONS_00002473	XLOC_000848	1700016L21Rik	1:80445931-80479867	RF	FA	NOTEST	0	0	0	0	1	1	no	ENSMUSG00000101483	ENSMUST00000187497		RIKEN cDNA 1700016L21 gene [Source:MGI Symbol;Acc:MGI:1919458]	1	80445932	80479867	1	C5	80445932	80475660	80445932	394	tsl1	GENCODE basic	1	1	KNOWN	KNOWN	havana	havana	antisense	antisense	39.07	2	MGI transcript name	1700016L21Rik-001	MGI Symbol	1700016L21Rik
TCONS_00002475	ENSMUST00000188657	Gm28066	TCONS_00002475	XLOC_000849	Gm28066	1:80949425-80949897	RF	FA	NOTEST	0	0	0	0	1	1	no	ENSMUSG00000099918	ENSMUST00000188657		predicted gene 28066 [Source:MGI Symbol;Acc:MGI:5578772]	1	80949426	80949897	1	C5	80949426	80949897	80949426	472	tslNA	GENCODE basic	1	1	KNOWN	KNOWN	havana	havana	processed_pseudogene	processed_pseudogene	52.75	1	MGI transcript name	Gm28066-001	MGI Symbol	Gm28066
TCONS_00002476	ENSMUST00000123285	Nyap2	TCONS_00002476	XLOC_000850	Nyap2	1:81076949-81341764	RF	FA	NOTEST	0	0	0	0	1	1	no	ENSMUSG00000054976	ENSMUST00000123285	ENSMUSP00000122935	neuronal tyrosine-phophorylated phosphoinositide 3-kinase adaptor 2 [Source:MGI Symbol;Acc:MGI:2443135]	1	81076950	81341764	1	C5	81077583	81341764	81077583	7501	tsl1	GENCODE basic	1	14	KNOWN	KNOWN	havana	ensembl_havana	protein_coding	protein_coding	38.29	5	MGI transcript name	Nyap2-005	MGI Symbol	Nyap2
TCONS_00002485	ENSMUST00000117185	Gm5530	TCONS_00002485	XLOC_000851	Gm5530	1:81741984-81742969	RF	FA	OK	0.280848	0.449995	0.680117	0.547556	0.2696	0.993782	no	ENSMUSG00000087008	ENSMUST00000117185		predicted gene 5530 [Source:MGI Symbol;Acc:MGI:3646374]	1	81741985	81742969	-1	C5	81741985	81742969	81742969	985	tslNA	GENCODE basic	1	4	KNOWN	KNOWN	havana	havana	processed_pseudogene	processed_pseudogene	50.76	1	MGI transcript name	Gm5530-001	MGI Symbol	Gm5530
TCONS_00002486	ENSMUST00000186198	Gm7516	TCONS_00002486	XLOC_000852	Gm7516	1:81797240-81797946	RF	FA	NOTEST	0	0	0	0	1	1	no	ENSMUSG00000100561	ENSMUST00000186198		predicted gene 7516 [Source:MGI Symbol;Acc:MGI:3643007]	1	81797241	81797946	1	C5	81797241	81797946	81797241	706	tslNA	GENCODE basic	1	1	KNOWN	KNOWN	havana	havana	processed_pseudogene	processed_pseudogene	56.09	1	MGI transcript name	Gm7516-001	MGI Symbol	Gm7516
TCONS_00002487	ENSMUST00000195065	Gm37114	TCONS_00002487	XLOC_000853	Gm37114	1:82105179-82106983	RF	FA	NOTEST	0.0148424	0	-inf	0	1	1	no	ENSMUSG00000103571	ENSMUST00000195065		predicted gene, 37114 [Source:MGI Symbol;Acc:MGI:5610342]	1	82105180	82106983	1	C5	82105180	82106983	82105180	1804	tslNA	GENCODE basic	1	1	KNOWN	KNOWN	havana	havana	TEC	TEC	39.41	1	MGI transcript name	Gm37114-001	MGI Symbol	Gm37114
TCONS_00002488	ENSMUST00000183462	Mir6344	TCONS_00002488	XLOC_000854	Mir6344	1:82131915-82132019	RF	FA	NOTEST	0	0	0	0	1	1	no	ENSMUSG00000098797	ENSMUST00000183462		microRNA 6344 [Source:MGI Symbol;Acc:MGI:5531222]	1	82131916	82132019	1	C5	82131916	82132019	82131916	104	tslNA	GENCODE basic	1	1	KNOWN	KNOWN	mirbase	mirbase	miRNA	miRNA	44.23	1	MGI transcript name	Mir6344-201	MGI Symbol	Mir6344
TCONS_00002489	ENSMUST00000023262	Gm9747	TCONS_00002489	XLOC_000855	Gm9747	1:82232881-82291821	RF	FA	OK	2.68269	3.23519	0.270166	1.05407	0.0346	0.445918	no	ENSMUSG00000022591	ENSMUST00000023262	ENSMUSP00000023262	predicted gene 9747 [Source:MGI Symbol;Acc:MGI:3710571]	1	82233112	82235933	1	C5	82233112	82235933	82233112	2822	tslNA	GENCODE basic	5	5	KNOWN	KNOWN	ensembl	ensembl	protein_coding	protein_coding	41.57	1	MGI transcript name	Gm9747-201	MGI Symbol	Gm9747
TCONS_00002491	ENSMUST00000140020	Rhbdd1	TCONS_00002491	XLOC_000856	Rhbdd1	1:82316451-82445366	RF	FA	NOTEST	1.88525e-06	0.0408247	14.4024	0	1	1	no	ENSMUSG00000026142	ENSMUST00000140020	ENSMUSP00000137770	rhomboid domain containing 1 [Source:MGI Symbol;Acc:MGI:1924117]	1	82316452	82445366	1	C5	82339049	82445366	82339049	3687	tsl1	GENCODE basic	1	15	KNOWN	KNOWN	ensembl_havana	ensembl_havana	protein_coding	protein_coding	43.2	3	MGI transcript name	Rhbdd1-002	MGI Symbol	Rhbdd1
TCONS_00002495	ENSMUST00000194744	Gm19552	TCONS_00002495	XLOC_000857	Gm19552	1:82316451-82445366	RF	FA	NOTEST	0	0	0	0	1	1	no	ENSMUSG00000104493	ENSMUST00000194744		predicted gene, 19552 [Source:MGI Symbol;Acc:MGI:5011737]	1	82352217	82355049	1	C5	82352217	82355049	82352217	2833	tslNA	GENCODE basic	1	1	KNOWN	KNOWN	havana	havana	TEC	TEC	41.23	1	MGI transcript name	Gm19552-001	MGI Symbol	Gm19552
TCONS_00002496	ENSMUST00000087050	Col4a4	TCONS_00002496	XLOC_000858	Col4a4	1:82448422-82586849	RF	FA	NOTEST	0.135777	0.153027	0.172552	0	1	1	no	ENSMUSG00000067158	ENSMUST00000087050	ENSMUSP00000084282	collagen, type IV, alpha 4 [Source:MGI Symbol;Acc:MGI:104687]	1	82448423	82586849	-1	C5	82448423	82586849	82586849	10108	tsl1	GENCODE basic	6	9	KNOWN	KNOWN	ensembl_havana	ensembl_havana	protein_coding	protein_coding	43.02	2	MGI transcript name	Col4a4-001	MGI Symbol	Col4a4
TCONS_00002497	ENSMUST00000141994	Col4a3	TCONS_00002497	XLOC_000859	Col4a3	1:82586920-82752394	RF	FA	NOTEST	0	1.3666e-65	inf	0	1	1	no	ENSMUSG00000079465	ENSMUST00000141994		collagen, type IV, alpha 3 [Source:MGI Symbol;Acc:MGI:104688]	1	82586921	82722059	1	C5	82586921	82642853	82586921	1926	tsl2		1	8	KNOWN	KNOWN	havana	ensembl_havana	retained_intron	protein_coding	41.61	4	MGI transcript name	Col4a3-004	MGI Symbol	Col4a3
TCONS_00002499	ENSMUST00000083121	n-R5s213	TCONS_00002499	XLOC_000860	n-R5s213	1:82586920-82752394	RF	FA	NOTEST	0	0	0	0	1	1	no	ENSMUSG00000065055	ENSMUST00000083121		nuclear encoded rRNA 5S 213 [Source:MGI Symbol;Acc:MGI:4422078]	1	82635013	82635110	1	C5	82635013	82635110	82635013	98	tslNA	GENCODE basic	1	1	KNOWN	KNOWN	ensembl	ensembl	rRNA	rRNA	56.12	1	MGI transcript name	n-R5s213-201	MGI Symbol	n-R5s213
TCONS_00002500	ENSMUST00000181720	C430014B12Rik	TCONS_00002500	XLOC_000861	C430014B12Rik	1:82586920-82752394	RF	FA	NOTEST	0.115019	0.142806	0.312186	0	1	1	no	ENSMUSG00000097564	ENSMUST00000181720		RIKEN cDNA C430014B12 gene [Source:MGI Symbol;Acc:MGI:2444820]	1	82691928	82725169	-1	C5	82691928	82725117	82725117	1001	tsl1	GENCODE basic	1	2	KNOWN	KNOWN	havana	havana	antisense	processed_transcript	40.63	3	MGI transcript name	C430014B12Rik-001	MGI Symbol	C430014B12Rik
TCONS_00002503	ENSMUST00000162003	Mff	TCONS_00002503	XLOC_000862	Mff	1:82586920-82752394	RF	FA	NOTEST	2.83697e-48	2.31524e-63	-50.1221	0	1	1	no	ENSMUSG00000026150	ENSMUST00000162003	ENSMUSP00000124334	mitochondrial fission factor [Source:MGI Symbol;Acc:MGI:1922984]	1	82724890	82752394	1	C5	82724948	82752394	82724948	2087	tsl5	GENCODE basic	7	14	KNOWN	KNOWN	havana	ensembl_havana	protein_coding	protein_coding	38.94	16	MGI transcript name	Mff-005	MGI Symbol	Mff
TCONS_00002518	ENSMUST00000185536	Gm28941	TCONS_00002518	XLOC_000863	Gm28941	1:82586920-82752394	RF	FA	NOTEST	0	0	0	0	1	1	no	ENSMUSG00000101450	ENSMUST00000185536		predicted gene 28941 [Source:MGI Symbol;Acc:MGI:5579647]	1	82739691	82740707	1	C5	82739691	82740707	82739691	1017	tslNA	GENCODE basic	1	1	KNOWN	KNOWN	havana	havana	sense_intronic	sense_intronic	37.46	1	MGI transcript name	Gm28941-001	MGI Symbol	Gm28941
TCONS_00002524	ENSMUST00000186334	Gm28942	TCONS_00002524	XLOC_000864	Gm28942	1:82819834-82820377	RF	FA	NOTEST	0	0	0	0	1	1	no	ENSMUSG00000100170	ENSMUST00000186334		predicted gene 28942 [Source:MGI Symbol;Acc:MGI:5579648]	1	82819835	82820377	1	C5	82819835	82820377	82819835	365	tsl3	GENCODE basic	1	1	KNOWN	KNOWN	havana	havana	lincRNA	lincRNA	45.3	1	MGI transcript name	Gm28942-001	MGI Symbol	Gm28942
TCONS_00002525	ENSMUST00000177110	Gm22396	TCONS_00002525	XLOC_000865	Gm22396	1:82839445-82901182	RF	FA	NOTEST	0	0	0	0	1	1	no	ENSMUSG00000093782	ENSMUST00000177110		predicted gene, 22396 [Source:MGI Symbol;Acc:MGI:5452173]	1	82839446	82839498	1	C5	82839446	82839498	82839446	53	tslNA	GENCODE basic	1	1	KNOWN	KNOWN	ensembl	ensembl	miRNA	miRNA	67.92	1	MGI transcript name	Gm22396-201	MGI Symbol	Gm22396
TCONS_00002543	ENSMUST00000189789	Gm7539	TCONS_00002543	XLOC_000866	Gm7539	1:83012522-83038448	RF	FA	NOTEST	0	0	0	0	1	1	no	ENSMUSG00000100432	ENSMUST00000189789		predicted gene 7539 [Source:MGI Symbol;Acc:MGI:3647619]	1	83015393	83016022	1	C5	83015393	83016022	83015393	630	tslNA	GENCODE basic	1	1	KNOWN	KNOWN	havana	havana	processed_pseudogene	processed_pseudogene	46.83	1	MGI transcript name	Gm7539-001	MGI Symbol	Gm7539
TCONS_00002544	ENSMUST00000188005	Krtap28-13	TCONS_00002544	XLOC_000867	Krtap28-13	1:83060929-83061921	RF	FA	NOTEST	0	0	0	0	1	1	no	ENSMUSG00000101315	ENSMUST00000188005	ENSMUSP00000140288	keratin associated protein 28-13 [Source:MGI Symbol;Acc:MGI:1918636]	1	83060930	83061921	1	C5	83060930	83061921	83060930	992	tslNA	GENCODE basic	1	1	KNOWN	KNOWN	havana	havana	protein_coding	protein_coding	52.52	1	MGI transcript name	Krtap28-13-001	MGI Symbol	Krtap28-13
TCONS_00002545	ENSMUST00000190858	Gm29518	TCONS_00002545	XLOC_000868	Gm29518	1:83067101-83067473	RF	FA	NOTEST	0	0	0	0	1	1	no	ENSMUSG00000099691	ENSMUST00000190858		predicted gene 29518 [Source:MGI Symbol;Acc:MGI:5580224]	1	83067102	83067473	1	C5	83067102	83067473	83067102	372	tslNA	GENCODE basic	1	1	KNOWN	KNOWN	havana	havana	processed_pseudogene	processed_pseudogene	53.49	1	MGI transcript name	Gm29518-001	MGI Symbol	Gm29518
TCONS_00002546	ENSMUST00000027351	Ccl20	TCONS_00002546	XLOC_000869	Ccl20	1:83116765-83119167	RF	FA	NOTEST	0	0	0	0	1	1	no	ENSMUSG00000026166	ENSMUST00000027351	ENSMUSP00000027351	chemokine (C-C motif) ligand 20 [Source:MGI Symbol;Acc:MGI:1329031]	1	83116766	83119167	1	C5	83116766	83119166	83116766	1417	tsl1	GENCODE basic	12	14	KNOWN	KNOWN	havana	ensembl_havana	protein_coding	protein_coding	39.26	3	MGI transcript name	Ccl20-002	MGI Symbol	Ccl20
TCONS_00002549	ENSMUST00000186994	Gm29519	TCONS_00002549	XLOC_000870	Gm29519	1:83157983-83159017	RF	FA	NOTEST	0	0	0	0	1	1	no	ENSMUSG00000101173	ENSMUST00000186994		predicted gene 29519 [Source:MGI Symbol;Acc:MGI:5580225]	1	83157984	83159017	1	C5	83157984	83159017	83157984	398	tslNA	GENCODE basic	1	1	KNOWN	KNOWN	havana	havana	processed_pseudogene	processed_pseudogene	45.45	1	MGI transcript name	Gm29519-001	MGI Symbol	Gm29519
TCONS_00002550	ENSMUST00000133079	Daw1	TCONS_00002550	XLOC_000871	Daw1	1:83159751-83210574	RF	FA	NOTEST	0	0	0	0	1	1	no	ENSMUSG00000053161	ENSMUST00000133079		dynein assembly factor with WDR repeat domains 1 [Source:MGI Symbol;Acc:MGI:1923089]	1	83159752	83210574	1	C5	83159752	83179824	83159752	620	tsl5		1	16	KNOWN	KNOWN	havana	ensembl_havana	retained_intron	protein_coding	40.99	5	MGI transcript name	Daw1-005	MGI Symbol	Daw1
TCONS_00002556	ENSMUST00000159051	Gm6374	TCONS_00002556	XLOC_000872	Gm6374	1:83254138-83408200	RF	FA	NOTEST	0	0	0	0	1	1	no	ENSMUSG00000079140	ENSMUST00000159051		predicted gene 6374 [Source:MGI Symbol;Acc:MGI:3647016]	1	83314513	83315300	1	C5	83314513	83315300	83314513	788	tslNA	GENCODE basic	1	3	KNOWN	KNOWN	havana	havana	processed_pseudogene	processed_pseudogene	45.81	1	MGI transcript name	Gm6374-001	MGI Symbol	Gm6374
TCONS_00002557	ENSMUST00000178653	Gm25754	TCONS_00002557	XLOC_000873	Gm25754	1:83659549-83911644	RF	FA	NOTEST	0	0	0	0	1	1	no	ENSMUSG00000094946	ENSMUST00000178653		predicted gene, 25754 [Source:MGI Symbol;Acc:MGI:5455531]	1	83795912	83796032	1	C5	83795912	83796032	83795912	121	tslNA	GENCODE basic	1	1	KNOWN	KNOWN	ensembl	ensembl	miRNA	miRNA	49.59	1	MGI transcript name	Gm25754-201	MGI Symbol	Gm25754
TCONS_00002558	ENSMUST00000104548	Gm24555	TCONS_00002558	XLOC_000874	Gm24555	1:83921917-83922041	RF	FA	NOTEST	0	0	0	0	1	1	no	ENSMUSG00000077736	ENSMUST00000104548		predicted gene, 24555 [Source:MGI Symbol;Acc:MGI:5454332]	1	83921918	83922041	1	C5	83921918	83922041	83921918	124	tslNA	GENCODE basic	1	1	KNOWN	KNOWN	ensembl	ensembl	snoRNA	snoRNA	45.97	1	MGI transcript name	Gm24555-201	MGI Symbol	Gm24555
TCONS_00002559	-	-	TCONS_00002559	XLOC_000875	-	1:84015562-84016147	RF	FA	NOTEST	0.0273844	0.362128	3.72507	0	1	1	no
TCONS_00002560	-	-	TCONS_00002560	XLOC_000876	-	1:84016597-84019142	RF	FA	OK	0.221326	0.525784	1.2483	1.3581	0.0114	0.216841	no
TCONS_00002561	-	-	TCONS_00002561	XLOC_000877	-	1:84020031-84031334	RF	FA	OK	0.536625	0.893677	0.735839	2.02946	0.0001	0.00510612	yes
TCONS_00002562	ENSMUST00000168574	Pid1	TCONS_00002562	XLOC_000878	Pid1	1:84031663-84364180	RF	FA	OK	5.85918	5.57813	-0.0709193	-0.141269	0.77075	0.998065	no	ENSMUSG00000045658	ENSMUST00000168574	ENSMUSP00000127716	phosphotyrosine interaction domain containing 1 [Source:MGI Symbol;Acc:MGI:2138391]	1	84036296	84364180	-1	C5	84036296	84284645	84284645	2664	tsl1	GENCODE basic	8	16	KNOWN	KNOWN	ensembl_havana	ensembl_havana	protein_coding	protein_coding	41.17	8	MGI transcript name	Pid1-001	MGI Symbol	Pid1
TCONS_00002563	ENSMUST00000177458	Pid1	TCONS_00002563	XLOC_000879	Pid1	1:84031663-84364180	RF	FA	OK	7.29907	6.17992	-0.240125	-0.46001	0.3495	0.998065	no	ENSMUSG00000045658	ENSMUST00000177458	ENSMUSP00000135120	phosphotyrosine interaction domain containing 1 [Source:MGI Symbol;Acc:MGI:2138391]	1	84036296	84364180	-1	C5	84157129	84284611	84284611	2521	tsl2	GENCODE basic	1	16	KNOWN	KNOWN	havana	ensembl_havana	protein_coding	protein_coding	41.17	8	MGI transcript name	Pid1-002	MGI Symbol	Pid1
TCONS_00002564	ENSMUST00000189162	Gm18304	TCONS_00002564	XLOC_000880	Gm18304	1:84031663-84364180	RF	FA	OK	5.52575	3.74732	-0.560312	-1.18622	0.017	0.287021	no	ENSMUSG00000101934	ENSMUST00000189162		predicted gene, 18304 [Source:MGI Symbol;Acc:MGI:5010489]	1	84168188	84168733	1	C5	84168188	84168733	84168188	546	tslNA	GENCODE basic	1	1	KNOWN	KNOWN	havana	havana	processed_pseudogene	processed_pseudogene	47.44	1	MGI transcript name	Gm18304-001	MGI Symbol	Gm18304
TCONS_00002566	ENSMUST00000175513	Mir5126	TCONS_00002566	XLOC_000881	Mir5126	1:84369838-84696221	RF	FA	NOTEST	0	0	0	0	1	1	no	ENSMUSG00000093254	ENSMUST00000175513		microRNA 5126 [Source:MGI Symbol;Acc:MGI:4950451]	1	84695839	84695915	1	C5	84695839	84695915	84695839	77	tslNA	GENCODE basic	1	1	KNOWN	KNOWN	mirbase	mirbase	miRNA	miRNA	83.12	1	MGI transcript name	Mir5126-201	MGI Symbol	Mir5126
TCONS_00002567	ENSMUST00000027421	Trip12	TCONS_00002567	XLOC_000882	Trip12	1:84720806-84900487	RF	FA	OK	3.5856	4.24948	0.245072	0.606691	0.2235	0.962331	no	ENSMUSG00000026219	ENSMUST00000027421	ENSMUSP00000027421	thyroid hormone receptor interactor 12 [Source:MGI Symbol;Acc:MGI:1309481]	1	84721189	84840516	-1	C5	84721189	84839304	84839304	9632	tsl5	GENCODE basic	12	14	KNOWN	KNOWN	ensembl	ensembl_havana	protein_coding	protein_coding	37.92	18	MGI transcript name	Trip12-201	MGI Symbol	Trip12
TCONS_00002569	ENSMUST00000143656	Fbxo36	TCONS_00002569	XLOC_000883	Fbxo36	1:84720806-84900487	RF	FA	NOTEST	0.0606809	1.07539e-15	-45.6815	0	1	1	no	ENSMUSG00000073633	ENSMUST00000143656		F-box protein 36 [Source:MGI Symbol;Acc:MGI:1289192]	1	84839841	84900487	1	C5	84839853	84900487	84839853	1088	tsl3		7	9	KNOWN	KNOWN	havana	ensembl_havana	processed_transcript	protein_coding	45.33	4	MGI transcript name	Fbxo36-004	MGI Symbol	Fbxo36
TCONS_00002574	ENSMUST00000097671	Gm15433	TCONS_00002574	XLOC_000884	Gm15433	1:84963668-84964559	RF	FA	NOTEST	0	0	0	0	1	1	no	ENSMUSG00000096802	ENSMUST00000097671		predicted pseudogene 15433 [Source:MGI Symbol;Acc:MGI:3705860]	1	84963669	84964559	1	C5	84963669	84964559	84963669	891	tslNA	GENCODE basic	1	1	KNOWN	KNOWN	ensembl_havana	ensembl_havana	processed_pseudogene	processed_pseudogene	49.38	1	MGI transcript name	Gm15433-001	MGI Symbol	Gm15433
TCONS_00002575	ENSMUST00000121059	Rpl19-ps1	TCONS_00002575	XLOC_000885	Rpl19-ps1	1:84990637-85342615	RF	FA	NOTEST	0	0	0	0	1	1	no	ENSMUSG00000064281	ENSMUST00000121059		ribosomal protein L19, pseudogene 1 [Source:MGI Symbol;Acc:MGI:3642668]	1	85012114	85012704	1	C5	85012114	85012704	85012114	591	tslNA	GENCODE basic	1	7	KNOWN	KNOWN	ensembl_havana	ensembl_havana	processed_pseudogene	processed_pseudogene	54.15	1	MGI transcript name	Rpl19-ps1-001	MGI Symbol	Rpl19-ps1
TCONS_00002576	ENSMUST00000160487	Gm2389	TCONS_00002576	XLOC_000886	Gm2389	1:84990637-85342615	RF	FA	NOTEST	0	0	0	0	1	1	no	ENSMUSG00000089976	ENSMUST00000160487		predicted pseudogene 2389 [Source:MGI Symbol;Acc:MGI:3780557]	1	85061154	85062642	1	C5	85061154	85062642	85061154	189	tslNA	GENCODE basic	1	1	KNOWN	KNOWN	havana	havana	unprocessed_pseudogene	unprocessed_pseudogene	41.77	1	MGI transcript name	Gm2389-001	MGI Symbol	Gm2389
TCONS_00002577	ENSMUST00000097669	Gm10553	TCONS_00002577	XLOC_000887	Gm10553	1:84990637-85342615	RF	FA	NOTEST	0	0	0	0	1	1	no	ENSMUSG00000073631	ENSMUST00000097669	ENSMUSP00000137265	predicted gene 10553 [Source:MGI Symbol;Acc:MGI:3642178]	1	85100164	85100535	1	C5	85100164	85100535	85100164	372	tslNA	GENCODE basic	1	1	KNOWN	KNOWN	ensembl	ensembl	protein_coding	protein_coding	50	1	MGI transcript name	Gm10553-201	MGI Symbol	Gm10553
TCONS_00002578	ENSMUST00000162353	A530040E14Rik	TCONS_00002578	XLOC_000888	A530040E14Rik	1:84990637-85342615	RF	FA	NOTEST	0.00399002	0.0197006	2.30377	0	1	1	no	ENSMUSG00000072109	ENSMUST00000162353		RIKEN cDNA A530040E14 gene [Source:MGI Symbol;Acc:MGI:3612703]	1	85105946	85114035	1	C5	85105946	85114032	85105946	2017	tsl1		7	11	KNOWN	KNOWN	havana	ensembl_havana	antisense	antisense	45.5	6	MGI transcript name	A530040E14Rik-001	MGI Symbol	A530040E14Rik
TCONS_00002584	ENSMUST00000159317	Gm16038	TCONS_00002584	XLOC_000889	Gm16038	1:84990637-85342615	RF	FA	NOTEST	0	0	0	0	1	1	no	ENSMUSG00000090128	ENSMUST00000159317		predicted gene 16038 [Source:MGI Symbol;Acc:MGI:3802117]	1	85115319	85117237	1	C5	85115319	85117237	85115319	193	tslNA	GENCODE basic	1	1	KNOWN	KNOWN	havana	havana	unprocessed_pseudogene	unprocessed_pseudogene	44.97	1	MGI transcript name	Gm16038-001	MGI Symbol	Gm16038
TCONS_00002585	ENSMUST00000160802	Gm6264	TCONS_00002585	XLOC_000890	Gm6264	1:84990637-85342615	RF	FA	NOTEST	0	0	0	0	1	1	no	ENSMUSG00000089716	ENSMUST00000160802		predicted gene 6264 [Source:MGI Symbol;Acc:MGI:3779580]	1	85159764	85194260	1	C5	85159764	85171155	85159764	624	tslNA	GENCODE basic	7	7	KNOWN	KNOWN	havana	havana	transcribed_unprocessed_pseudogene	transcribed_unprocessed_pseudogene	43.04	2	MGI transcript name	Gm6264-002	MGI Symbol	Gm6264
TCONS_00002588	ENSMUST00000160058	Gm7609	TCONS_00002588	XLOC_000891	Gm7609	1:84990637-85342615	RF	FA	NOTEST	0	1.30866e-19	inf	0	1	1	no	ENSMUSG00000079457	ENSMUST00000160058		predicted pseudogene 7609 [Source:MGI Symbol;Acc:MGI:3644536]	1	85199613	85213786	1	C5	85199613	85203171	85199613	1142	tsl1	GENCODE basic	7	9	KNOWN	KNOWN	havana	ensembl_havana	processed_transcript	transcribed_unprocessed_pseudogene	45.53	4	MGI transcript name	Gm7609-002	MGI Symbol	Gm7609
TCONS_00002593	ENSMUST00000162347	Gm16028	TCONS_00002593	XLOC_000892	Gm16028	1:84990637-85342615	RF	FA	NOTEST	0	0	0	0	1	1	no	ENSMUSG00000090252	ENSMUST00000162347		predicted gene 16028 [Source:MGI Symbol;Acc:MGI:3801982]	1	85246851	85255465	1	C5	85246851	85255465	85246851	890	tsl5	GENCODE basic	1	1	KNOWN	KNOWN	havana	havana	antisense	antisense	43.89	1	MGI transcript name	Gm16028-001	MGI Symbol	Gm16028
TCONS_00002594	ENSMUST00000162652	Gm16026	TCONS_00002594	XLOC_000893	Gm16026	1:84990637-85342615	RF	FA	NOTEST	0	0	0	0	1	1	no	ENSMUSG00000079455	ENSMUST00000162652		predicted pseudogene 16026 [Source:MGI Symbol;Acc:MGI:3783243]	1	85266698	85285491	1	C5	85266701	85276176	85266701	683	tslNA	GENCODE basic	7	9	KNOWN	KNOWN	havana	havana	transcribed_unprocessed_pseudogene	transcribed_unprocessed_pseudogene	45.56	6	MGI transcript name	Gm16026-003	MGI Symbol	Gm16026
TCONS_00002603	ENSMUST00000161923	Gm16025	TCONS_00002603	XLOC_000894	Gm16025	1:84990637-85342615	RF	FA	NOTEST	0	0	0	0	1	1	no	ENSMUSG00000089652	ENSMUST00000161923		predicted gene 16025 [Source:MGI Symbol;Acc:MGI:3802144]	1	85326729	85342615	1	C5	85326729	85342615	85326729	2425	tsl2	GENCODE basic	1	1	KNOWN	KNOWN	havana	havana	lincRNA	lincRNA	44.33	2	MGI transcript name	Gm16025-001	MGI Symbol	Gm16025
TCONS_00002605	ENSMUST00000189121	Gm2427	TCONS_00002605	XLOC_000895	Gm2427	1:85501089-85550577	RF	FA	NOTEST	0.201638	0.332902	0.723326	0	1	1	no	ENSMUSG00000101751	ENSMUST00000189121		predicted gene 2427 [Source:MGI Symbol;Acc:MGI:3780593]	1	85501090	85514604	1	C5	85501090	85514604	85501090	881	tslNA	GENCODE basic	1	1	KNOWN	KNOWN	havana	havana	unprocessed_pseudogene	unprocessed_pseudogene	43.09	1	MGI transcript name	Gm2427-001	MGI Symbol	Gm2427
TCONS_00002606	ENSMUST00000160674	Gm7592	TCONS_00002606	XLOC_000896	Gm7592	1:85501089-85550577	RF	FA	NOTEST	0.01674	0	-inf	0	1	1	no	ENSMUSG00000090186	ENSMUST00000160674		predicted gene 7592 [Source:MGI Symbol;Acc:MGI:3644077]	1	85526690	85550577	1	C5	85526690	85550577	85526690	627	tslNA	GENCODE basic	1	5	KNOWN	KNOWN	havana	havana	transcribed_unprocessed_pseudogene	transcribed_unprocessed_pseudogene	43.95	1	MGI transcript name	Gm7592-001	MGI Symbol	Gm7592
TCONS_00002607	ENSMUST00000178024	G530012D18Rik	TCONS_00002607	XLOC_000897	G530012D18Rik	1:85575675-85599027	RF	FA	OK	0.360646	0.182377	-0.983658	-0.249565	0.64215	0.998065	no	ENSMUSG00000094127	ENSMUST00000178024	ENSMUSP00000136816	RIKEN cDNA G530012D1 gene [Source:MGI Symbol;Acc:MGI:3642025]	1	85575676	85577295	1	C5	85575676	85577295	85575676	420	tsl5	GENCODE basic	1	1	KNOWN	KNOWN	ensembl	ensembl	protein_coding	protein_coding	46.17	1	MGI transcript name	G530012D18Rik-201	MGI Symbol	G530012D18Rik
TCONS_00002609	ENSMUST00000128339	Sp110	TCONS_00002609	XLOC_000898	Sp110	1:85575675-85599027	RF	FA	NOTEST	0.116124	0.188919	0.702097	0	1	1	no	ENSMUSG00000070034	ENSMUST00000128339		Sp110 nuclear body protein [Source:MGI Symbol;Acc:MGI:1923364]	1	85576899	85598817	-1	C5	85576899	85589191	85589191	2310	tsl5		7	13	KNOWN	KNOWN	havana	ensembl_havana	retained_intron	protein_coding	46.57	9	MGI transcript name	Sp110-004	MGI Symbol	Sp110
TCONS_00002610	ENSMUST00000162784	Gm16094	TCONS_00002610	XLOC_000899	Gm16094	1:85599285-85599839	RF	FA	NOTEST	0	0.0325939	inf	0	1	1	no	ENSMUSG00000090103	ENSMUST00000162784		predicted gene 16094 [Source:MGI Symbol;Acc:MGI:3801967]	1	85599286	85599839	1	C5	85599286	85599839	85599286	427	tsl5	GENCODE basic	1	1	KNOWN	KNOWN	havana	havana	antisense	antisense	47.11	1	MGI transcript name	Gm16094-001	MGI Symbol	Gm16094
TCONS_00002611	ENSMUST00000113385	Sp140	TCONS_00002611	XLOC_000900	Sp140	1:85600377-85709998	RF	FA	NOTEST	0.0638931	4.61085e-21	-63.5873	0	1	1	no	ENSMUSG00000070031	ENSMUST00000113385	ENSMUSP00000109012	Sp140 nuclear body protein [Source:MGI Symbol;Acc:MGI:3702467]	1	85600378	85645037	1	C5	85600378	85610782	85600378	485	tsl3		2	11	KNOWN	KNOWN	havana	ensembl_havana	nonsense_mediated_decay	protein_coding	43.41	6	MGI transcript name	Sp140-002	MGI Symbol	Sp140
TCONS_00002622	ENSMUST00000066427	Sp100	TCONS_00002622	XLOC_000901	Sp100	1:85600377-85709998	RF	FA	NOTEST	2.14874e-08	7.99154e-08	1.89498	0	1	1	no	ENSMUSG00000026222	ENSMUST00000066427	ENSMUSP00000066399	nuclear antigen Sp100 [Source:MGI Symbol;Acc:MGI:109561]	1	85649988	85709998	1	C5	85650050	85709998	85650050	2708	tsl1	GENCODE basic	10	16	KNOWN	KNOWN	ensembl_havana	ensembl_havana	protein_coding	protein_coding	43.52	13	MGI transcript name	Sp100-007	MGI Symbol	Sp100
TCONS_00002642	ENSMUST00000162038	A630001G21Rik	TCONS_00002642	XLOC_000902	A630001G21Rik	1:85717082-85784694	RF	FA	OK	0.388487	0.396167	0.0282444	0.0589195	0.90915	0.998065	no	ENSMUSG00000052760	ENSMUST00000162038	ENSMUSP00000125643	RIKEN cDNA A630001G21 gene [Source:MGI Symbol;Acc:MGI:2443131]	1	85717083	85778643	-1	C5	85717692	85736581	85736581	1508	tsl2		7	15	KNOWN	KNOWN	havana	ensembl_havana	nonsense_mediated_decay	protein_coding	45.98	6	MGI transcript name	A630001G21Rik-003	MGI Symbol	A630001G21Rik
TCONS_00002643	ENSMUST00000184526	Mir8096	TCONS_00002643	XLOC_000903	Mir8096	1:85717082-85784694	RF	FA	NOTEST	0	0	0	0	1	1	no	ENSMUSG00000098634	ENSMUST00000184526		microRNA 8096 [Source:MGI Symbol;Acc:MGI:5530861]	1	85751948	85752074	1	C5	85751948	85752074	85751948	127	tslNA	GENCODE basic	1	1	KNOWN	KNOWN	mirbase	mirbase	miRNA	miRNA	55.91	1	MGI transcript name	Mir8096-201	MGI Symbol	Mir8096
TCONS_00002644	ENSMUST00000175454	Gm25472	TCONS_00002644	XLOC_000904	Gm25472	1:85717082-85784694	RF	FA	NOTEST	0	0	0	0	1	1	no	ENSMUSG00000094834	ENSMUST00000175454		predicted gene, 25472 [Source:MGI Symbol;Acc:MGI:5455249]	1	85763794	85763871	1	C5	85763794	85763871	85763794	78	tslNA	GENCODE basic	3	1	KNOWN	KNOWN	ensembl	ensembl	miRNA	miRNA	57.69	1	MGI transcript name	Gm25472-201	MGI Symbol	Gm25472
TCONS_00002645	ENSMUST00000187270	9930111H07Rik	TCONS_00002645	XLOC_000905	9930111H07Rik	1:85717082-85784694	RF	FA	NOTEST	0	0	0	0	1	1	no	ENSMUSG00000100217	ENSMUST00000187270		RIKEN cDNA 9930111H07 gene [Source:MGI Symbol;Acc:MGI:1925012]	1	85775271	85784694	1	C5	85775271	85784694	85775271	821	tsl1	GENCODE basic	1	1	KNOWN	KNOWN	havana	havana	lincRNA	lincRNA	45.47	1	MGI transcript name	9930111H07Rik-001	MGI Symbol	9930111H07Rik
TCONS_00002646	ENSMUST00000175191	Gm22906	TCONS_00002646	XLOC_000906	Gm22906	1:85784712-85784962	RF	FA	NOTEST	0	0	0	0	1	1	no	ENSMUSG00000092932	ENSMUST00000175191		predicted gene, 22906 [Source:MGI Symbol;Acc:MGI:5452683]	1	85784713	85784962	1	C5	85784713	85784962	85784713	250	tslNA	GENCODE basic	2	2	KNOWN	KNOWN	ensembl	ensembl	misc_RNA	misc_RNA	49.2	1	MGI transcript name	Gm22906-201	MGI Symbol	Gm22906
TCONS_00002647	ENSMUST00000097666	Cab39	TCONS_00002647	XLOC_000907	Cab39	1:85793416-85853612	RF	FA	NOTEST	0.0656181	0.0170769	-1.94205	0	1	1	no	ENSMUSG00000036707	ENSMUST00000097666	ENSMUSP00000095270	calcium binding protein 39 [Source:MGI Symbol;Acc:MGI:107438]	1	85793441	85851576	1	C5	85794511	85850365	85794511	2369	tsl5	GENCODE basic	3	16	KNOWN	KNOWN	havana	ensembl_havana	protein_coding	protein_coding	41.52	5	MGI transcript name	Cab39-002	MGI Symbol	Cab39
TCONS_00002655	ENSMUST00000027425	Itm2c	TCONS_00002655	XLOC_000908	Itm2c	1:85894280-85908675	RF	FA	NOTEST	8.15227e-17	0.0107921	46.9117	0	1	1	no	ENSMUSG00000026223	ENSMUST00000027425	ENSMUSP00000027425	integral membrane protein 2C [Source:MGI Symbol;Acc:MGI:1927594]	1	85894281	85908675	1	C5	85894281	85908675	85894281	2230	tsl1	GENCODE basic	15	15	KNOWN	KNOWN	ensembl_havana	ensembl_havana	protein_coding	protein_coding	52.42	3	MGI transcript name	Itm2c-001	MGI Symbol	Itm2c
TCONS_00002661	ENSMUST00000027426	4933407L21Rik	TCONS_00002661	XLOC_000909	4933407L21Rik	1:85928482-85961007	RF	FA	NOTEST	0	0	0	0	1	1	no	ENSMUSG00000026224	ENSMUST00000027426	ENSMUSP00000027426	RIKEN cDNA 4933407L21 gene [Source:MGI Symbol;Acc:MGI:1918391]	1	85928483	85940624	1	C5	85928483	85931754	85928483	1146	tsl1	GENCODE basic	10	11	KNOWN	KNOWN	ensembl_havana	ensembl_havana	protein_coding	protein_coding	49.91	3	MGI transcript name	4933407L21Rik-001	MGI Symbol	4933407L21Rik
TCONS_00002664	-	-	TCONS_00002664	XLOC_000910	-	1:86002248-86003779	RF	FA	NOTEST	0.218261	0.183249	-0.252253	0	1	1	no
TCONS_00002665	-	-	TCONS_00002665	XLOC_000911	-	1:86004918-86007202	RF	FA	NOTEST	0.340658	0.162472	-1.06813	0	1	1	no
TCONS_00002666	-	-	TCONS_00002666	XLOC_000912	-	1:86007395-86008206	RF	FA	OK	0.357794	0.220927	-0.695563	-0.484458	0.3484	0.998065	no
TCONS_00002667	ENSMUST00000187562	Gm18180	TCONS_00002667	XLOC_000913	Gm18180	1:86008287-86015886	RF	FA	OK	0.582389	0.509179	-0.19381	-0.441059	0.37165	0.998065	no	ENSMUSG00000099342	ENSMUST00000187562		predicted gene, 18180 [Source:MGI Symbol;Acc:MGI:5010365]	1	86014403	86015886	-1	C5	86014403	86015886	86015886	1484	tslNA	GENCODE basic	1	1	KNOWN	KNOWN	havana	havana	processed_pseudogene	processed_pseudogene	41.71	1	MGI transcript name	Gm18180-001	MGI Symbol	Gm18180
TCONS_00002668	ENSMUST00000129169	Spata3	TCONS_00002668	XLOC_000914	Spata3	1:86016815-86035464	RF	FA	OK	0.375465	0.329308	-0.189242	-0.076297	0.89545	0.998065	no	ENSMUSG00000026226	ENSMUST00000129169		spermatogenesis associated 3 [Source:MGI Symbol;Acc:MGI:1917310]	1	86016816	86029958	1	C5	86016816	86024669	86016816	597	tsl3		1	15	KNOWN	KNOWN	havana	ensembl_havana	processed_transcript	protein_coding	47.1	11	MGI transcript name	Spata3-008	MGI Symbol	Spata3
TCONS_00002683	-	-	TCONS_00002683	XLOC_000915	-	1:86035516-86039226	RF	FA	OK	1.49545	1.207	-0.309151	-0.798335	0.11155	0.779808	no
TCONS_00002684	ENSMUST00000027429	2810459M11Rik	TCONS_00002684	XLOC_000916	2810459M11Rik	1:86045862-86055456	RF	FA	OK	2.20602	2.61282	0.244161	0.618302	0.21995	0.959896	no	ENSMUSG00000026227	ENSMUST00000027429	ENSMUSP00000027429	RIKEN cDNA 2810459M11 gene [Source:MGI Symbol;Acc:MGI:1920042]	1	86045863	86055456	1	C5	86045863	86053353	86045863	1225	tsl1	GENCODE basic	10	11	KNOWN	KNOWN	havana	ensembl_havana	protein_coding	protein_coding	48.84	2	MGI transcript name	2810459M11Rik-002	MGI Symbol	2810459M11Rik
TCONS_00002687	ENSMUST00000147807	Psmd1	TCONS_00002687	XLOC_000917	Psmd1	1:86064386-86301375	RF	FA	NOTEST	3.83306e-31	0	-946.671	0	1	1	no	ENSMUSG00000026229	ENSMUST00000147807		proteasome (prosome, macropain) 26S subunit, non-ATPase, 1 [Source:MGI Symbol;Acc:MGI:1917497]	1	86064387	86139151	1	C5	86064387	86070776	86064387	613	tsl2		7	17	KNOWN	KNOWN	havana	ensembl_havana	retained_intron	protein_coding	40.8	9	MGI transcript name	Psmd1-004	MGI Symbol	Psmd1
TCONS_00002705	ENSMUST00000104086	Gm22786	TCONS_00002705	XLOC_000918	Gm22786	1:86064386-86301375	RF	FA	NOTEST	0	0	0	0	1	1	no	ENSMUSG00000077274	ENSMUST00000104086		predicted gene, 22786 [Source:MGI Symbol;Acc:MGI:5452563]	1	86087301	86087422	1	C5	86087301	86087422	86087301	122	tslNA	GENCODE basic	1	1	KNOWN	KNOWN	ensembl	ensembl	snoRNA	snoRNA	48.36	1	MGI transcript name	Gm22786-201	MGI Symbol	Gm22786
TCONS_00002709	ENSMUST00000195317	Gm37914	TCONS_00002709	XLOC_000919	Gm37914	1:86064386-86301375	RF	FA	NOTEST	0.0100258	0.0112449	0.165546	0	1	1	no	ENSMUSG00000103272	ENSMUST00000195317		predicted gene, 37914 [Source:MGI Symbol;Acc:MGI:5611142]	1	86120883	86123561	1	C5	86120883	86123561	86120883	2679	tslNA	GENCODE basic	1	1	KNOWN	KNOWN	havana	havana	TEC	TEC	39.01	1	MGI transcript name	Gm37914-001	MGI Symbol	Gm37914
TCONS_00002726	ENSMUST00000189618	B3gnt7	TCONS_00002726	XLOC_000920	B3gnt7	1:86302831-86307305	RF	FA	NOTEST	0	0	0	0	1	1	no	ENSMUSG00000079445	ENSMUST00000189618		UDP-GlcNAc:betaGal beta-1,3-N-acetylglucosaminyltransferase 7 [Source:MGI Symbol;Acc:MGI:2384394]	1	86302832	86307305	1	C5	86302832	86304707	86302832	1876	tslNA		1	3	KNOWN	KNOWN	havana	ensembl_havana	retained_intron	protein_coding	56.24	3	MGI transcript name	B3gnt7-002	MGI Symbol	B3gnt7
TCONS_00002730	ENSMUST00000165437	Gm5258	TCONS_00002730	XLOC_000921	Gm5258	1:86323266-86323593	RF	FA	NOTEST	0	0	0	0	1	1	no	ENSMUSG00000091806	ENSMUST00000165437		predicted gene 5258 [Source:MGI Symbol;Acc:MGI:3647794]	1	86323267	86323593	1	C5	86323267	86323593	86323267	327	tslNA	GENCODE basic	1	1	KNOWN	KNOWN	ensembl_havana	ensembl_havana	processed_pseudogene	processed_pseudogene	53.52	1	MGI transcript name	Gm5258-001	MGI Symbol	Gm5258
TCONS_00002731	ENSMUST00000186141	Gm28627	TCONS_00002731	XLOC_000922	Gm28627	1:86328038-86328873	RF	FA	NOTEST	0	0	0	0	1	1	no	ENSMUSG00000101853	ENSMUST00000186141		predicted gene 28627 [Source:MGI Symbol;Acc:MGI:5579333]	1	86328039	86328873	1	C5	86328039	86328873	86328039	453	tslNA	GENCODE basic	1	1	KNOWN	KNOWN	havana	havana	processed_pseudogene	processed_pseudogene	43.59	1	MGI transcript name	Gm28627-001	MGI Symbol	Gm28627
TCONS_00002732	ENSMUST00000027438	Ncl	TCONS_00002732	XLOC_000923	Ncl	1:86342274-86359484	RF	FA	OK	4.91424	4.76062	-0.0458178	-0.148569	0.7654	0.998065	no	ENSMUSG00000026234	ENSMUST00000027438	ENSMUSP00000027438	nucleolin [Source:MGI Symbol;Acc:MGI:97286]	1	86344719	86359400	-1	C5	86344719	86359400	86359400	8202	tsl1	GENCODE basic	7	12	KNOWN	KNOWN	ensembl_havana	ensembl_havana	protein_coding	protein_coding	42.35	6	MGI transcript name	Ncl-001	MGI Symbol	Ncl
TCONS_00002733	ENSMUST00000127284	C130036L24Rik	TCONS_00002733	XLOC_000924	C130036L24Rik	1:86359552-86373791	RF	FA	NOTEST	0	0	0	0	1	1	no	ENSMUSG00000073627	ENSMUST00000127284		RIKEN cDNA C130036L24 gene [Source:MGI Symbol;Acc:MGI:2441877]	1	86359574	86373791	1	C5	86359574	86367964	86359574	1266	tsl1		1	7	KNOWN	KNOWN	havana	ensembl_havana	retained_intron	processed_transcript	45.58	3	MGI transcript name	C130036L24Rik-002	MGI Symbol	C130036L24Rik
TCONS_00002736	ENSMUST00000046004	1700019O17Rik	TCONS_00002736	XLOC_000925	1700019O17Rik	1:86426328-86428052	RF	FA	NOTEST	0	0	0	0	1	1	no	ENSMUSG00000036574	ENSMUST00000046004	ENSMUSP00000136430	RIKEN cDNA 1700019O17 gene [Source:MGI Symbol;Acc:MGI:1919113]	1	86426329	86428052	1	C5	86426329	86428052	86426329	1724	tslNA	GENCODE basic	5	5	KNOWN	KNOWN	ensembl_havana	ensembl_havana	protein_coding	protein_coding	55.05	1	MGI transcript name	1700019O17Rik-001	MGI Symbol	1700019O17Rik
TCONS_00002737	ENSMUST00000163337	Rpl30-ps6	TCONS_00002737	XLOC_000926	Rpl30-ps6	1:86473658-86474006	RF	FA	NOTEST	0.0426786	0	-inf	0	1	1	no	ENSMUSG00000101328	ENSMUST00000163337		ribosomal protein L30, pseudogene 6 [Source:MGI Symbol;Acc:MGI:3642608]	1	86473659	86474006	1	C5	86473659	86474006	86473659	348	tslNA	GENCODE basic	3	1	KNOWN	KNOWN	havana	havana	processed_pseudogene	processed_pseudogene	43.97	1	MGI transcript name	Rpl30-ps6-001	MGI Symbol	Rpl30-ps6
TCONS_00002738	-	-	TCONS_00002738	XLOC_000927	-	1:86486645-86487274	RF	FA	NOTEST	0.220905	0.258715	0.227938	0	1	1	no
TCONS_00002739	-	-	TCONS_00002739	XLOC_000928	-	1:86503630-86504387	RF	FA	NOTEST	0.119644	0.20443	0.772857	0	1	1	no
TCONS_00002740	ENSMUST00000045897	Ptma	TCONS_00002740	XLOC_000929	Ptma	1:86525963-86531174	RF	FA	OK	16.6276	10.2085	-0.703812	-0.588171	0.2408	0.976481	no	ENSMUSG00000026238	ENSMUST00000045897	ENSMUSP00000044188	prothymosin alpha [Source:MGI Symbol;Acc:MGI:97803]	1	86526726	86530712	1	C5	86526726	86530712	86526726	1216	tsl1	GENCODE basic	14	14	KNOWN	KNOWN	ensembl_havana	ensembl_havana	protein_coding	protein_coding	57.14	5	MGI transcript name	Ptma-001	MGI Symbol	Ptma
TCONS_00002746	ENSMUST00000027444	Pde6d	TCONS_00002746	XLOC_000930	Pde6d	1:86542893-86582659	RF	FA	OK	1.27561	1.33349	0.0640192	0.0784301	0.8754	0.998065	no	ENSMUSG00000026239	ENSMUST00000027444	ENSMUSP00000027444	phosphodiesterase 6D, cGMP-specific, rod, delta [Source:MGI Symbol;Acc:MGI:1270843]	1	86542994	86582629	-1	C5	86542994	86582547	86582547	1159	tsl1	GENCODE basic	14	14	KNOWN	KNOWN	ensembl_havana	ensembl_havana	protein_coding	protein_coding	43.17	5	MGI transcript name	Pde6d-001	MGI Symbol	Pde6d
TCONS_00002747	ENSMUST00000193369	Gm37152	TCONS_00002747	XLOC_000931	Gm37152	1:86542893-86582659	RF	FA	NOTEST	0.298944	0.25675	-0.219512	0	1	1	no	ENSMUSG00000102927	ENSMUST00000193369		predicted gene, 37152 [Source:MGI Symbol;Acc:MGI:5610380]	1	86580058	86581232	1	C5	86580058	86581232	86580058	1175	tslNA	GENCODE basic	1	1	KNOWN	KNOWN	havana	havana	TEC	TEC	44.26	1	MGI transcript name	Gm37152-001	MGI Symbol	Gm37152
TCONS_00002749	ENSMUST00000143674	Pde6d	TCONS_00002749	XLOC_000932	Pde6d	1:86542893-86582659	RF	FA	OK	0.748599	0.912522	0.285666	0.223788	0.66205	0.998065	no	ENSMUSG00000026239	ENSMUST00000143674	ENSMUSP00000137956	phosphodiesterase 6D, cGMP-specific, rod, delta [Source:MGI Symbol;Acc:MGI:1270843]	1	86542994	86582629	-1	C5	86543022	86582629	86582629	1306	tsl1		7	14	KNOWN	KNOWN	havana	ensembl_havana	nonsense_mediated_decay	protein_coding	43.17	5	MGI transcript name	Pde6d-002	MGI Symbol	Pde6d
TCONS_00002750	ENSMUST00000121534	Cops7b	TCONS_00002750	XLOC_000933	Cops7b	1:86582903-86609375	RF	FA	NOTEST	0.0326464	0.0483094	0.565382	0	1	1	no	ENSMUSG00000026240	ENSMUST00000121534	ENSMUSP00000113587	COP9 signalosome subunit 7B [Source:MGI Symbol;Acc:MGI:1349388]	1	86582904	86609375	1	C5	86582904	86609375	86582904	5383	tsl5	GENCODE basic	7	12	KNOWN	KNOWN	havana	ensembl_havana	protein_coding	protein_coding	44.28	6	MGI transcript name	Cops7b-001	MGI Symbol	Cops7b
TCONS_00002760	ENSMUST00000192517	Gm37022	TCONS_00002760	XLOC_000934	Gm37022	1:86638200-86640454	RF	FA	NOTEST	0	0	0	0	1	1	no	ENSMUSG00000103609	ENSMUST00000192517		predicted gene, 37022 [Source:MGI Symbol;Acc:MGI:5610250]	1	86638201	86640454	1	C5	86638201	86640454	86638201	2254	tslNA	GENCODE basic	1	1	KNOWN	KNOWN	havana	havana	TEC	TEC	41.22	1	MGI transcript name	Gm37022-001	MGI Symbol	Gm37022
TCONS_00002761	ENSMUST00000168237	Dis3l2	TCONS_00002761	XLOC_000935	Dis3l2	1:86703798-87057596	RF	FA	NOTEST	0.124927	0.348907	1.48175	0	1	1	no	ENSMUSG00000053333	ENSMUST00000168237	ENSMUSP00000132673	DIS3 like 3'-5' exoribonuclease 2 [Source:MGI Symbol;Acc:MGI:2442555]	1	86703808	87050095	1	C5	86703819	87050095	86703819	3154	tsl1	GENCODE basic	7	15	KNOWN	KNOWN	ensembl_havana	ensembl_havana	protein_coding	protein_coding	41.83	6	MGI transcript name	Dis3l2-001	MGI Symbol	Dis3l2
TCONS_00002770	ENSMUST00000186337	Gm29055	TCONS_00002770	XLOC_000936	Gm29055	1:86703798-87057596	RF	FA	NOTEST	0.0060761	0	-inf	0	1	1	no	ENSMUSG00000100768	ENSMUST00000186337		predicted gene 29055 [Source:MGI Symbol;Acc:MGI:5579761]	1	86774819	86776528	1	C5	86774819	86776528	86774819	1710	tslNA	GENCODE basic	1	1	KNOWN	KNOWN	havana	havana	sense_intronic	sense_intronic	41.87	1	MGI transcript name	Gm29055-001	MGI Symbol	Gm29055
TCONS_00002771	ENSMUST00000192326	Gm37485	TCONS_00002771	XLOC_000937	Gm37485	1:86703798-87057596	RF	FA	NOTEST	0	0	0	0	1	1	no	ENSMUSG00000104121	ENSMUST00000192326		predicted gene, 37485 [Source:MGI Symbol;Acc:MGI:5610713]	1	86801075	86804027	1	C5	86801075	86804027	86801075	2953	tslNA	GENCODE basic	1	1	KNOWN	KNOWN	havana	havana	TEC	TEC	39.76	1	MGI transcript name	Gm37485-001	MGI Symbol	Gm37485
TCONS_00002772	ENSMUST00000194093	Gm38142	TCONS_00002772	XLOC_000938	Gm38142	1:86703798-87057596	RF	FA	NOTEST	0	0.00331381	inf	0	1	1	no	ENSMUSG00000102383	ENSMUST00000194093		predicted gene, 38142 [Source:MGI Symbol;Acc:MGI:5611370]	1	86826101	86829655	1	C5	86826101	86829655	86826101	3555	tslNA	GENCODE basic	1	1	KNOWN	KNOWN	havana	havana	TEC	TEC	41.01	1	MGI transcript name	Gm38142-001	MGI Symbol	Gm38142
TCONS_00002773	ENSMUST00000192592	Gm38010	TCONS_00002773	XLOC_000939	Gm38010	1:86703798-87057596	RF	FA	NOTEST	0	0	0	0	1	1	no	ENSMUSG00000104400	ENSMUST00000192592		predicted gene, 38010 [Source:MGI Symbol;Acc:MGI:5611238]	1	86834995	86837778	1	C5	86834995	86837778	86834995	2784	tslNA	GENCODE basic	1	1	KNOWN	KNOWN	havana	havana	TEC	TEC	39.3	1	MGI transcript name	Gm38010-001	MGI Symbol	Gm38010
TCONS_00002775	ENSMUST00000192464	Gm37541	TCONS_00002775	XLOC_000940	Gm37541	1:86703798-87057596	RF	FA	NOTEST	0	0	0	0	1	1	no	ENSMUSG00000102293	ENSMUST00000192464		predicted gene, 37541 [Source:MGI Symbol;Acc:MGI:5610769]	1	86874350	86876664	1	C5	86874350	86876664	86874350	2315	tslNA	GENCODE basic	1	1	KNOWN	KNOWN	havana	havana	TEC	TEC	39.09	1	MGI transcript name	Gm37541-001	MGI Symbol	Gm37541
TCONS_00002776	ENSMUST00000195687	Gm38021	TCONS_00002776	XLOC_000941	Gm38021	1:86703798-87057596	RF	FA	NOTEST	0	0	0	0	1	1	no	ENSMUSG00000102649	ENSMUST00000195687		predicted gene, 38021 [Source:MGI Symbol;Acc:MGI:5611249]	1	86893573	86895132	1	C5	86893573	86895132	86893573	1560	tslNA	GENCODE basic	1	1	KNOWN	KNOWN	havana	havana	TEC	TEC	40.26	1	MGI transcript name	Gm38021-001	MGI Symbol	Gm38021
TCONS_00002777	ENSMUST00000195634	Gm37967	TCONS_00002777	XLOC_000942	Gm37967	1:86703798-87057596	RF	FA	NOTEST	0	0.0053704	inf	0	1	1	no	ENSMUSG00000102571	ENSMUST00000195634		predicted gene, 37967 [Source:MGI Symbol;Acc:MGI:5611195]	1	86917992	86920656	1	C5	86917992	86920656	86917992	2665	tslNA	GENCODE basic	1	1	KNOWN	KNOWN	havana	havana	TEC	TEC	38.5	1	MGI transcript name	Gm37967-001	MGI Symbol	Gm37967
TCONS_00002778	ENSMUST00000195266	Gm37017	TCONS_00002778	XLOC_000943	Gm37017	1:86703798-87057596	RF	FA	NOTEST	0	0	0	0	1	1	no	ENSMUSG00000102956	ENSMUST00000195266		predicted gene, 37017 [Source:MGI Symbol;Acc:MGI:5610245]	1	86988270	86989016	1	C5	86988270	86989016	86988270	747	tslNA	GENCODE basic	1	1	KNOWN	KNOWN	havana	havana	TEC	TEC	42.44	1	MGI transcript name	Gm37017-001	MGI Symbol	Gm37017
TCONS_00002779	ENSMUST00000195625	Gm37447	TCONS_00002779	XLOC_000944	Gm37447	1:86703798-87057596	RF	FA	NOTEST	0	0	0	0	1	1	no	ENSMUSG00000103984	ENSMUST00000195625		predicted gene, 37447 [Source:MGI Symbol;Acc:MGI:5610675]	1	87036723	87039650	1	C5	87036723	87039650	87036723	2928	tslNA	GENCODE basic	1	1	KNOWN	KNOWN	havana	havana	TEC	TEC	49.93	1	MGI transcript name	Gm37447-001	MGI Symbol	Gm37447
TCONS_00002780	ENSMUST00000212812	Akp-ps1	TCONS_00002780	XLOC_000945	Akp-ps1	1:87067671-87071098	RF	FA	NOTEST	0	0	0	0	1	1	no	ENSMUSG00000101940	ENSMUST00000212812		alkaline phosphatase pseudogene 1 [Source:MGI Symbol;Acc:MGI:87981]	1	87067672	87071098	1	C5	87067672	87071098	87067672	1959		GENCODE basic	1	2	KNOWN	KNOWN	havana	havana	processed_transcript	transcribed_unprocessed_pseudogene	54.36	2	MGI transcript name	Akp-ps1-002	MGI Symbol	Akp-ps1
TCONS_00002782	ENSMUST00000186823	Gm29371	TCONS_00002782	XLOC_000946	Gm29371	1:87080170-87096418	RF	FA	NOTEST	0	0	0	0	1	1	no	ENSMUSG00000101625	ENSMUST00000186823		predicted gene 29371 [Source:MGI Symbol;Acc:MGI:5580077]	1	87080171	87096418	1	C5	87080171	87096418	87080171	885	tsl1	GENCODE basic	1	1	KNOWN	KNOWN	havana	havana	lincRNA	lincRNA	49.51	1	MGI transcript name	Gm29371-001	MGI Symbol	Gm29371
TCONS_00002783	ENSMUST00000187662	Akp3	TCONS_00002783	XLOC_000947	Akp3	1:87124972-87127912	RF	FA	NOTEST	0	0	0	0	1	1	no	ENSMUSG00000036500	ENSMUST00000187662		alkaline phosphatase 3, intestine, not Mn requiring [Source:MGI Symbol;Acc:MGI:87984]	1	87124973	87127912	1	C5	87124973	87127148	87124973	1602	tsl1		1	4	KNOWN	KNOWN	havana	ensembl_havana	retained_intron	protein_coding	56.7	2	MGI transcript name	Akp3-002	MGI Symbol	Akp3
TCONS_00002785	ENSMUST00000044533	Prss56	TCONS_00002785	XLOC_000948	Prss56	1:87183312-87188405	RF	FA	NOTEST	0	0	0	0	1	1	no	ENSMUSG00000036480	ENSMUST00000044533	ENSMUSP00000138773	protease, serine 56 [Source:MGI Symbol;Acc:MGI:1916703]	1	87183313	87188405	1	C5	87183313	87188405	87183313	2180	tsl1	GENCODE basic	8	9	KNOWN	KNOWN	ensembl_havana	ensembl_havana	protein_coding	protein_coding	57.8	1	MGI transcript name	Prss56-001	MGI Symbol	Prss56
TCONS_00002786	ENSMUST00000189970	Chrnd	TCONS_00002786	XLOC_000949	Chrnd	1:87190606-87200070	RF	FA	NOTEST	0	0	0	0	1	1	no	ENSMUSG00000026251	ENSMUST00000189970		cholinergic receptor, nicotinic, delta polypeptide [Source:MGI Symbol;Acc:MGI:87893]	1	87190607	87200070	1	C5	87190607	87191766	87190607	538	tsl2		1	13	KNOWN	KNOWN	havana	ensembl_havana	retained_intron	protein_coding	50.61	3	MGI transcript name	Chrnd-003	MGI Symbol	Chrnd
TCONS_00002789	ENSMUST00000185763	Chrng	TCONS_00002789	XLOC_000950	Chrng	1:87204656-87212694	RF	FA	NOTEST	0	0	0	0	1	1	no	ENSMUSG00000026253	ENSMUST00000185763	ENSMUSP00000139600	cholinergic receptor, nicotinic, gamma polypeptide [Source:MGI Symbol;Acc:MGI:87895]	1	87204657	87212694	1	C5	87204657	87208296	87204657	777	tsl1		6	14	KNOWN	KNOWN	havana	ensembl_havana	protein_coding	protein_coding	53.01	5	MGI transcript name	Chrng-002	MGI Symbol	Chrng
TCONS_00002796	ENSMUST00000113232	Eif4e2	TCONS_00002796	XLOC_000951	Eif4e2	1:87213913-87240781	RF	FA	OK	2.31056	2.54696	0.140539	0.116399	0.81635	0.998065	no	ENSMUSG00000026254	ENSMUST00000113232	ENSMUSP00000108858	eukaryotic translation initiation factor 4E member 2 [Source:MGI Symbol;Acc:MGI:1914440]	1	87213914	87240488	1	C5	87213914	87226607	87213914	1125	tsl1	GENCODE basic	7	17	KNOWN	KNOWN	havana	ensembl_havana	protein_coding	protein_coding	45.86	8	MGI transcript name	Eif4e2-005	MGI Symbol	Eif4e2
TCONS_00002805	ENSMUST00000157693	Gm26187	TCONS_00002805	XLOC_000952	Gm26187	1:87251147-87251248	RF	FA	NOTEST	0	0	0	0	1	1	no	ENSMUSG00000088318	ENSMUST00000157693		predicted gene, 26187 [Source:MGI Symbol;Acc:MGI:5455964]	1	87251148	87251248	1	C5	87251148	87251248	87251148	101	tslNA	GENCODE basic	1	1	KNOWN	KNOWN	ensembl	ensembl	snRNA	snRNA	37.62	1	MGI transcript name	Gm26187-201	MGI Symbol	Gm26187
TCONS_00002806	ENSMUST00000118687	Efhd1	TCONS_00002806	XLOC_000953	Efhd1	1:87264362-87310839	RF	FA	NOTEST	0.0105751	0.00406516	-1.37929	0	1	1	no	ENSMUSG00000026255	ENSMUST00000118687	ENSMUSP00000112980	EF hand domain containing 1 [Source:MGI Symbol;Acc:MGI:1921607]	1	87264363	87310839	1	C5	87264363	87310836	87264363	1726	tsl1		7	15	KNOWN	KNOWN	havana	ensembl_havana	nonsense_mediated_decay	protein_coding	48.37	3	MGI transcript name	Efhd1-002	MGI Symbol	Efhd1
TCONS_00002810	ENSMUST00000174846	Gigyf2	TCONS_00002810	XLOC_000954	Gigyf2	1:87326997-87450796	RF	FA	NOTEST	0.193441	0.0799227	-1.27521	0	1	1	no	ENSMUSG00000048000	ENSMUST00000174846		GRB10 interacting GYF protein 2 [Source:MGI Symbol;Acc:MGI:2138584]	1	87326998	87450796	1	C5	87326998	87355722	87326998	995	tsl1		7	15	KNOWN	KNOWN	havana	ensembl_havana	processed_transcript	protein_coding	39.42	23	MGI transcript name	Gigyf2-011	MGI Symbol	Gigyf2
TCONS_00002844	ENSMUST00000027476	3110079O15Rik	TCONS_00002844	XLOC_000955	3110079O15Rik	1:87470270-87475482	RF	FA	NOTEST	0.0795042	0.0587606	-0.436182	0	1	1	no	ENSMUSG00000026258	ENSMUST00000027476	ENSMUSP00000027476	RIKEN cDNA 3110079O15 gene [Source:MGI Symbol;Acc:MGI:1920484]	1	87470271	87475482	1	D	87470271	87475482	87470271	478	tsl1	GENCODE basic	5	5	KNOWN	KNOWN	ensembl_havana	ensembl_havana	protein_coding	protein_coding	53.95	2	MGI transcript name	3110079O15Rik-001	MGI Symbol	3110079O15Rik
TCONS_00002846	ENSMUST00000166055	Neu2	TCONS_00002846	XLOC_000956	Neu2	1:87476833-87597845	RF	FA	NOTEST	0.19087	0.28303	0.568365	0	1	1	no	ENSMUSG00000079434	ENSMUST00000166055	ENSMUSP00000132099	neuraminidase 2 [Source:MGI Symbol;Acc:MGI:1344417]	1	87509889	87597845	1	D	87509889	87596670	87509889	672	tsl3		7	8	KNOWN	KNOWN	havana	ensembl_havana	protein_coding	protein_coding	46.23	7	MGI transcript name	Neu2-006	MGI Symbol	Neu2
TCONS_00002847	ENSMUST00000168856	Gm17181	TCONS_00002847	XLOC_000957	Gm17181	1:87476833-87597845	RF	FA	OK	1.59962	2.29626	0.521553	1.43364	0.00395	0.101004	no	ENSMUSG00000091123	ENSMUST00000168856		predicted gene 17181 [Source:MGI Symbol;Acc:MGI:4938008]	1	87514175	87514297	1	D	87514175	87514297	87514175	123	tslNA	GENCODE basic	1	1	KNOWN	KNOWN	havana	havana	processed_pseudogene	processed_pseudogene	41.46	1	MGI transcript name	Gm17181-001	MGI Symbol	Gm17181
[truncated: 65,511 more rows]
