# Supplementary material for: A MAFG-lncRNA axis links systemic nutrient abundance to hepatic glucose metabolism
Source: Nat Commun. 2020 Jan 31;11:644. doi: 10.1038/s41467-020-14323-y (PMC6994702; doi:10.1038/s41467-020-14323-y)
Supplement: Supplementary file 6 — Supplementary Data 4 [file 41467_2020_14323_MOESM6_ESM.xlsx]

## Sheet: attr_table.biotypes
RNA-Sequencing of livers from Leprdb (DBDB) or Dock7m (misty) mice
tracking_id	nearest_ref_id	gene_short_name	test_id	gene_id	gene	locus	sample_1	sample_2	status_x	value_1	value_2	log2(fold_change)	test_stat	p_value	q_value	significant	ensembl_gene_id	ensembl_transcript_id	ensembl_peptide_id	description	chromosome_name	start_position	end_position	strand	band	transcript_start	transcript_end	transcription_start_site	transcript_length	transcript_tsl	transcript_gencode_basic	transcript_version	version	transcript_status	status_y	transcript_source	source	transcript_biotype	gene_biotype	percentage_gc_content	transcript_count	external_transcript_source_name	external_transcript_name	external_gene_source	external_gene_name
TCONS_00000001	ENSMUST00000193812	4933401J01Rik	TCONS_00000001	XLOC_000001	4933401J01Rik	1:3073252-3074322	Misty	DBDB	NOTEST	0	0	0	0	1	1	no	ENSMUSG00000102693	ENSMUST00000193812		RIKEN cDNA 4933401J01 gene [Source:MGI Symbol;Acc:MGI:1918292]	1	3073253	3074322	1	A1	3073253	3074322	3073253	1070	tslNA	GENCODE basic	1	1	KNOWN	KNOWN	havana	havana	TEC	TEC	34.21	1	MGI transcript name	4933401J01Rik-001	MGI Symbol	4933401J01Rik
TCONS_00000002	ENSMUST00000082908	Gm26206	TCONS_00000002	XLOC_000002	Gm26206	1:3102015-3102125	Misty	DBDB	NOTEST	0	0	0	0	1	1	no	ENSMUSG00000064842	ENSMUST00000082908		predicted gene, 26206 [Source:MGI Symbol;Acc:MGI:5455983]	1	3102016	3102125	1	A1	3102016	3102125	3102016	110	tslNA	GENCODE basic	1	1	KNOWN	KNOWN	ensembl	ensembl	snRNA	snRNA	36.36	1	MGI transcript name	Gm26206-201	MGI Symbol	Gm26206
TCONS_00000003	ENSMUST00000192857	Gm18956	TCONS_00000003	XLOC_000003	Gm18956	1:3205900-3671498	Misty	DBDB	NOTEST	0	0	0	0	1	1	no	ENSMUSG00000102851	ENSMUST00000192857		predicted gene, 18956 [Source:MGI Symbol;Acc:MGI:5011141]	1	3252757	3253236	1	A1	3252757	3253236	3252757	480	tslNA	GENCODE basic	1	1	KNOWN	KNOWN	havana	havana	processed_pseudogene	processed_pseudogene	39.79	1	MGI transcript name	Gm18956-001	MGI Symbol	Gm18956
TCONS_00000004	ENSMUST00000161581	Gm1992	TCONS_00000004	XLOC_000004	Gm1992	1:3205900-3671498	Misty	DBDB	NOTEST	0	0	0	0	1	1	no	ENSMUSG00000089699	ENSMUST00000161581		predicted gene 1992 [Source:MGI Symbol;Acc:MGI:3780162]	1	3466587	3513553	1	A1	3466587	3513553	3466587	250	tsl3	GENCODE basic	1	1	KNOWN	KNOWN	havana	havana	antisense	antisense	39.27	1	MGI transcript name	Gm1992-001	MGI Symbol	Gm1992
TCONS_00000005	ENSMUST00000192183	Gm7341	TCONS_00000005	XLOC_000005	Gm7341	1:3205900-3671498	Misty	DBDB	NOTEST	0	0	0	0	1	1	no	ENSMUSG00000103147	ENSMUST00000192183		predicted gene 7341 [Source:MGI Symbol;Acc:MGI:3648497]	1	3531795	3532720	1	A1	3531795	3532720	3531795	926	tslNA	GENCODE basic	1	1	KNOWN	KNOWN	havana	havana	processed_pseudogene	processed_pseudogene	49.89	1	MGI transcript name	Gm7341-001	MGI Symbol	Gm7341
TCONS_00000006	ENSMUST00000193244	Gm10568	TCONS_00000006	XLOC_000006	Gm10568	1:3680154-3681788	Misty	DBDB	NOTEST	0	0	0	0	1	1	no	ENSMUSG00000102348	ENSMUST00000193244		predicted gene 10568 [Source:MGI Symbol;Acc:MGI:3642703]	1	3680155	3681788	1	A1	3680155	3681788	3680155	1634	tslNA	GENCODE basic	1	1	KNOWN	KNOWN	havana	havana	TEC	TEC	36.47	1	MGI transcript name	Gm10568-001	MGI Symbol	Gm10568
TCONS_00000007	ENSMUST00000194454	Gm38385	TCONS_00000007	XLOC_000007	Gm38385	1:3752009-3754360	Misty	DBDB	NOTEST	0	0	0	0	1	1	no	ENSMUSG00000102592	ENSMUST00000194454		predicted gene, 38385 [Source:MGI Symbol;Acc:MGI:5611613]	1	3752010	3754360	1	A1	3752010	3754360	3752010	2351	tslNA	GENCODE basic	1	1	KNOWN	KNOWN	havana	havana	TEC	TEC	42.58	1	MGI transcript name	Gm38385-001	MGI Symbol	Gm38385
TCONS_00000008	ENSMUST00000194935	Gm37587	TCONS_00000008	XLOC_000008	Gm37587	1:4490930-4499558	Misty	DBDB	OK	0.323746	0.324874	0.00501573	0.010768	0.98365	0.995259	no	ENSMUSG00000104238	ENSMUST00000194935		predicted gene, 37587 [Source:MGI Symbol;Acc:MGI:5610815]	1	4496551	4499558	1	A1	4497474	4499558	4497474	475	tsl3	GENCODE basic	1	1	KNOWN	KNOWN	havana	havana	antisense	processed_transcript	46.84	2	MGI transcript name	Gm37587-001	MGI Symbol	Gm37587
TCONS_00000011	ENSMUST00000195361	Gm7357	TCONS_00000011	XLOC_000009	Gm7357	1:4522904-4526737	Misty	DBDB	NOTEST	0	0.00237633	inf	0	1	1	no	ENSMUSG00000102269	ENSMUST00000195361		predicted gene 7357 [Source:MGI Symbol;Acc:MGI:3643257]	1	4522905	4526737	1	A1	4522905	4526737	4522905	2991	tslNA	GENCODE basic	1	1	KNOWN	KNOWN	havana	havana	processed_pseudogene	processed_pseudogene	52.8	1	MGI transcript name	Gm7357-001	MGI Symbol	Gm7357
TCONS_00000012	ENSMUST00000180019	Gm22307	TCONS_00000012	XLOC_000010	Gm22307	1:4529016-4529123	Misty	DBDB	NOTEST	0	0	0	0	1	1	no	ENSMUSG00000096126	ENSMUST00000180019		predicted gene, 22307 [Source:MGI Symbol;Acc:MGI:5452084]	1	4529017	4529123	1	A1	4529017	4529123	4529017	107	tslNA	GENCODE basic	1	1	KNOWN	KNOWN	ensembl	ensembl	snRNA	snRNA	44.86	1	MGI transcript name	Gm22307-201	MGI Symbol	Gm22307
TCONS_00000013	ENSMUST00000192738	Gm7369	TCONS_00000013	XLOC_000011	Gm7369	1:4610470-4611406	Misty	DBDB	NOTEST	0	0	0	0	1	1	no	ENSMUSG00000102735	ENSMUST00000192738		predicted gene 7369 [Source:MGI Symbol;Acc:MGI:3643485]	1	4610471	4611406	1	A1	4610471	4611406	4610471	936	tslNA	GENCODE basic	1	1	KNOWN	KNOWN	havana	havana	processed_pseudogene	processed_pseudogene	45.62	1	MGI transcript name	Gm7369-001	MGI Symbol	Gm7369
TCONS_00000014	ENSMUST00000182774	Gm6085	TCONS_00000014	XLOC_000012	Gm6085	1:4687933-4689407	Misty	DBDB	OK	0.134836	0.216559	0.683554	0.532651	0.35305	0.932748	no	ENSMUSG00000098104	ENSMUST00000182774		predicted gene 6085 [Source:MGI Symbol;Acc:MGI:3646770]	1	4687934	4689403	-1	A1	4687934	4689403	4689403	1470	tslNA	GENCODE basic	1	1	KNOWN	KNOWN	havana	havana	processed_pseudogene	processed_pseudogene	58.1	1	MGI transcript name	Gm6085-001	MGI Symbol	Gm6085
TCONS_00000015	ENSMUST00000193658	Gm6123	TCONS_00000015	XLOC_000013	Gm6123	1:4769295-4786790	Misty	DBDB	OK	1.64306	1.52307	-0.109401	-0.327806	0.56705	0.991458	no	ENSMUSG00000103922	ENSMUST00000193658		predicted gene 6123 [Source:MGI Symbol;Acc:MGI:3647047]	1	4771131	4772199	1	A1	4771131	4772199	4771131	1069	tslNA	GENCODE basic	1	1	KNOWN	KNOWN	havana	havana	processed_pseudogene	processed_pseudogene	48.92	1	MGI transcript name	Gm6123-001	MGI Symbol	Gm6123
TCONS_00000017	-	-	TCONS_00000017	XLOC_000014	-	1:4806790-4807482	Misty	DBDB	OK	0.378432	0.120168	-1.65498	-0.902108	0.1264	0.685636	no
TCONS_00000018	ENSMUST00000134384	Lypla1	TCONS_00000018	XLOC_000015	Lypla1	1:4807667-4897909	Misty	DBDB	OK	0.199975	0.291771	0.545017	0.103876	0.7324	0.991458	no	ENSMUSG00000025903	ENSMUST00000134384	ENSMUSP00000137104	lysophospholipase 1 [Source:MGI Symbol;Acc:MGI:1344588]	1	4807788	4848410	1	A1	4807788	4848410	4807788	1136	tsl1		7	14	KNOWN	KNOWN	havana	ensembl_havana	nonsense_mediated_decay	protein_coding	41.08	8	MGI transcript name	Lypla1-002	MGI Symbol	Lypla1
TCONS_00000035	ENSMUST00000144339	Gm16041	TCONS_00000035	XLOC_000016	Gm16041	1:4909575-5162529	Misty	DBDB	NOTEST	0.00417733	0	-inf	0	1	1	no	ENSMUSG00000085623	ENSMUST00000144339		predicted gene 16041 [Source:MGI Symbol;Acc:MGI:3801909]	1	4970857	4976820	1	A1	4970857	4976820	4970857	3725	tsl1	GENCODE basic	1	1	KNOWN	KNOWN	havana	havana	antisense	antisense	41.16	1	MGI transcript name	Gm16041-001	MGI Symbol	Gm16041
TCONS_00000036	ENSMUST00000169520	Gm17101	TCONS_00000036	XLOC_000017	Gm17101	1:4909575-5162529	Misty	DBDB	NOTEST	0	0	0	0	1	1	no	ENSMUSG00000091665	ENSMUST00000169520		predicted gene 17101 [Source:MGI Symbol;Acc:MGI:4937928]	1	5063060	5064647	1	A1	5063060	5064647	5063060	1588	tslNA	GENCODE basic	1	1	KNOWN	KNOWN	havana	havana	processed_pseudogene	processed_pseudogene	39.23	1	MGI transcript name	Gm17101-001	MGI Symbol	Gm17101
TCONS_00000037	ENSMUST00000192847	Atp6v1h	TCONS_00000037	XLOC_000018	Atp6v1h	1:4909575-5162529	Misty	DBDB	OK	0.253555	0.177082	-0.517882	-0.137378	0.85205	0.991458	no	ENSMUSG00000033793	ENSMUST00000192847	ENSMUSP00000141636	ATPase, H+ transporting, lysosomal V1 subunit H [Source:MGI Symbol;Acc:MGI:1914864]	1	5070018	5162529	1	A1	5070018	5162340	5070018	1662	tsl5	GENCODE basic	5	12	KNOWN	KNOWN	havana	ensembl_havana	protein_coding	protein_coding	39.86	8	MGI transcript name	Atp6v1h-003	MGI Symbol	Atp6v1h
TCONS_00000047	ENSMUST00000193241	Gm37567	TCONS_00000047	XLOC_000019	Gm37567	1:5307738-5310017	Misty	DBDB	NOTEST	0.00333261	0	-inf	0	1	1	no	ENSMUSG00000104046	ENSMUST00000193241		predicted gene, 37567 [Source:MGI Symbol;Acc:MGI:5610795]	1	5307739	5310017	1	A1	5307739	5310017	5307739	2279	tslNA	GENCODE basic	1	1	KNOWN	KNOWN	havana	havana	TEC	TEC	44.36	1	MGI transcript name	Gm37567-001	MGI Symbol	Gm37567
TCONS_00000048	ENSMUST00000194850	Gm38264	TCONS_00000048	XLOC_000020	Gm38264	1:5403546-5405578	Misty	DBDB	NOTEST	0	0	0	0	1	1	no	ENSMUSG00000102907	ENSMUST00000194850		predicted gene, 38264 [Source:MGI Symbol;Acc:MGI:5611492]	1	5403547	5405578	1	A1	5403547	5405578	5403547	2032	tslNA	GENCODE basic	1	1	KNOWN	KNOWN	havana	havana	TEC	TEC	36.17	1	MGI transcript name	Gm38264-001	MGI Symbol	Gm38264
TCONS_00000049	ENSMUST00000192685	Oprk1	TCONS_00000049	XLOC_000021	Oprk1	1:5588465-5606131	Misty	DBDB	NOTEST	0	0	0	0	1	1	no	ENSMUSG00000025905	ENSMUST00000192685		opioid receptor, kappa 1 [Source:MGI Symbol;Acc:MGI:97439]	1	5588466	5606131	1	A1	5588466	5591311	5588466	2846	tslNA		1	13	KNOWN	KNOWN	havana	ensembl_havana	retained_intron	protein_coding	38.99	5	MGI transcript name	Oprk1-005	MGI Symbol	Oprk1
TCONS_00000056	-	-	TCONS_00000056	XLOC_000022	-	1:6177284-6179353	Misty	DBDB	NOTEST	0.0128385	0.0896512	2.80385	0	1	1	no
TCONS_00000057	-	-	TCONS_00000057	XLOC_000023	-	1:6181007-6182318	Misty	DBDB	NOTEST	0.0429289	0.121143	1.49669	0	1	1	no
TCONS_00000058	-	-	TCONS_00000058	XLOC_000024	-	1:6182421-6183708	Misty	DBDB	NOTEST	0.0183047	0.123048	2.74894	0	1	1	no
TCONS_00000059	-	-	TCONS_00000059	XLOC_000025	-	1:6184721-6186175	Misty	DBDB	NOTEST	0.0363714	0.154802	2.08955	0	1	1	no
TCONS_00000060	-	-	TCONS_00000060	XLOC_000026	-	1:6188522-6192638	Misty	DBDB	OK	0.0847209	0.281661	1.73317	2.14974	0.00155	0.0358823	yes
TCONS_00000061	ENSMUST00000027040	Rb1cc1	TCONS_00000061	XLOC_000027	Rb1cc1	1:6192761-6284052	Misty	DBDB	OK	0.077049	0.324682	2.07518	0.270301	0.4156	0.958141	no	ENSMUSG00000025907	ENSMUST00000027040	ENSMUSP00000027040	RB1-inducible coiled-coil 1 [Source:MGI Symbol;Acc:MGI:1341850]	1	6206197	6276648	1	A1	6214645	6276648	6214645	7607	tsl1	GENCODE basic	12	14	KNOWN	KNOWN	ensembl_havana	ensembl_havana	protein_coding	protein_coding	38.04	16	MGI transcript name	Rb1cc1-001	MGI Symbol	Rb1cc1
TCONS_00000062	-	-	TCONS_00000062	XLOC_000028	-	1:6192761-6284052	Misty	DBDB	OK	0.141615	0.490715	1.79291	0.355679	0.41755	0.958702	no
TCONS_00000063	-	-	TCONS_00000063	XLOC_000029	-	1:6192761-6284052	Misty	DBDB	OK	0.209934	0.575514	1.45492	0.417661	0.45695	0.971989	no
TCONS_00000064	-	-	TCONS_00000064	XLOC_000030	-	1:6192761-6284052	Misty	DBDB	OK	0.209956	0.5035	1.2619	0.348633	0.6	0.991458	no
TCONS_00000065	-	-	TCONS_00000065	XLOC_000031	-	1:6192761-6284052	Misty	DBDB	OK	0.276827	0.931666	1.75083	0.284837	0.4614	0.973782	no
TCONS_00000066	ENSMUST00000159906	Rb1cc1	TCONS_00000066	XLOC_000032	Rb1cc1	1:6192761-6284052	Misty	DBDB	OK	0.0731959	0.28016	1.93642	0.11319	0.4217	0.96016	no	ENSMUSG00000025907	ENSMUST00000159906	ENSMUSP00000125396	RB1-inducible coiled-coil 1 [Source:MGI Symbol;Acc:MGI:1341850]	1	6206197	6276648	1	A1	6206197	6234311	6206197	656	tsl2		7	14	KNOWN	KNOWN	havana	ensembl_havana	protein_coding	protein_coding	38.04	16	MGI transcript name	Rb1cc1-009	MGI Symbol	Rb1cc1
TCONS_00000086	ENSMUST00000133144	Fam150a	TCONS_00000086	XLOC_000033	Fam150a	1:6359217-6394731	Misty	DBDB	NOTEST	0	0	0	0	1	1	no	ENSMUSG00000087247	ENSMUST00000133144	ENSMUSP00000137420	family with sequence similarity 150, member A [Source:MGI Symbol;Acc:MGI:3645495]	1	6359218	6394731	1	A1	6359218	6394731	6359218	971	tsl1	GENCODE basic	3	3	KNOWN	KNOWN	ensembl_havana	ensembl_havana	protein_coding	protein_coding	40.78	1	MGI transcript name	Fam150a-001	MGI Symbol	Fam150a
TCONS_00000087	ENSMUST00000193588	Gm2147	TCONS_00000087	XLOC_000034	Gm2147	1:6359217-6394731	Misty	DBDB	NOTEST	0	0	0	0	1	1	no	ENSMUSG00000103355	ENSMUST00000193588		predicted gene 2147 [Source:MGI Symbol;Acc:MGI:3780316]	1	6380394	6381032	1	A1	6380394	6381032	6380394	639	tslNA	GENCODE basic	1	1	KNOWN	KNOWN	havana	havana	processed_pseudogene	processed_pseudogene	43.04	1	MGI transcript name	Gm2147-001	MGI Symbol	Gm2147
TCONS_00000088	ENSMUST00000140079	St18	TCONS_00000088	XLOC_000035	St18	1:6487230-6860940	Misty	DBDB	NOTEST	0	0	0	0	1	1	no	ENSMUSG00000033740	ENSMUST00000140079	ENSMUSP00000118322	suppression of tumorigenicity 18 [Source:MGI Symbol;Acc:MGI:2446700]	1	6487231	6860940	1	A1	6487231	6860934	6487231	5892	tsl1	GENCODE basic	7	17	KNOWN	KNOWN	havana	ensembl_havana	protein_coding	protein_coding	38.75	13	MGI transcript name	St18-004	MGI Symbol	St18
TCONS_00000103	ENSMUST00000194393	Gm7449	TCONS_00000103	XLOC_000036	Gm7449	1:6910559-6911222	Misty	DBDB	NOTEST	0	0	0	0	1	1	no	ENSMUSG00000104385	ENSMUST00000194393		predicted gene 7449 [Source:MGI Symbol;Acc:MGI:3647895]	1	6910560	6911222	1	A1	6910560	6911222	6910560	663	tslNA	GENCODE basic	1	1	KNOWN	KNOWN	havana	havana	processed_pseudogene	processed_pseudogene	43.89	1	MGI transcript name	Gm7449-001	MGI Symbol	Gm7449
TCONS_00000104	ENSMUST00000194605	Gm37108	TCONS_00000104	XLOC_000037	Gm37108	1:6916558-6923588	Misty	DBDB	NOTEST	0	0	0	0	1	1	no	ENSMUSG00000102135	ENSMUST00000194605		predicted gene, 37108 [Source:MGI Symbol;Acc:MGI:5610336]	1	6916559	6923588	1	A1	6916559	6923588	6916559	626	tslNA	GENCODE basic	1	1	KNOWN	KNOWN	havana	havana	processed_pseudogene	processed_pseudogene	42.55	1	MGI transcript name	Gm37108-001	MGI Symbol	Gm37108
TCONS_00000105	ENSMUST00000191703	Gm37275	TCONS_00000105	XLOC_000038	Gm37275	1:6929758-6929788	Misty	DBDB	NOTEST	0	0	0	0	1	1	no	ENSMUSG00000103282	ENSMUST00000191703		predicted gene, 37275 [Source:MGI Symbol;Acc:MGI:5610503]	1	6929759	6929788	1	A1	6929759	6929788	6929759	30	tslNA	GENCODE basic	1	1	KNOWN	KNOWN	havana	havana	processed_pseudogene	processed_pseudogene	46.67	1	MGI transcript name	Gm37275-001	MGI Symbol	Gm37275
TCONS_00000106	ENSMUST00000193423	Gm37225	TCONS_00000106	XLOC_000039	Gm37225	1:6938370-7179814	Misty	DBDB	NOTEST	0	0	0	0	1	1	no	ENSMUSG00000102534	ENSMUST00000193423		predicted gene, 37225 [Source:MGI Symbol;Acc:MGI:5610453]	1	6998217	6998541	1	A1	6998217	6998541	6998217	325	tslNA	GENCODE basic	1	1	KNOWN	KNOWN	havana	havana	processed_pseudogene	processed_pseudogene	51.38	1	MGI transcript name	Gm37225-001	MGI Symbol	Gm37225
TCONS_00000107	ENSMUST00000191883	Gm37489	TCONS_00000107	XLOC_000040	Gm37489	1:6938370-7179814	Misty	DBDB	NOTEST	0	0	0	0	1	1	no	ENSMUSG00000102213	ENSMUST00000191883		predicted gene, 37489 [Source:MGI Symbol;Acc:MGI:5610717]	1	7013762	7013920	1	A1	7013762	7013920	7013762	159	tslNA	GENCODE basic	1	1	KNOWN	KNOWN	havana	havana	processed_pseudogene	processed_pseudogene	64.78	1	MGI transcript name	Gm37489-001	MGI Symbol	Gm37489
TCONS_00000108	ENSMUST00000195648	Gm5694	TCONS_00000108	XLOC_000041	Gm5694	1:6938370-7179814	Misty	DBDB	NOTEST	0	0	0	0	1	1	no	ENSMUSG00000103629	ENSMUST00000195648		predicted gene 5694 [Source:MGI Symbol;Acc:MGI:3645764]	1	7035915	7037217	1	A1	7035915	7037217	7035915	641	tslNA	GENCODE basic	1	1	KNOWN	KNOWN	havana	havana	processed_pseudogene	processed_pseudogene	42.13	1	MGI transcript name	Gm5694-001	MGI Symbol	Gm5694
TCONS_00000109	ENSMUST00000182114	Pcmtd1	TCONS_00000109	XLOC_000042	Pcmtd1	1:6938370-7179814	Misty	DBDB	NOTEST	4.52895e-84	1.36894e-81	8.23967	0	1	1	no	ENSMUSG00000051285	ENSMUST00000182114	ENSMUSP00000138680	protein-L-isoaspartate (D-aspartate) O-methyltransferase domain containing 1 [Source:MGI Symbol;Acc:MGI:2441773]	1	7088920	7173628	1	A1	7088930	7169598	7088930	770	tsl1		7	17	KNOWN	KNOWN	havana	ensembl_havana	protein_coding	protein_coding	39.03	8	MGI transcript name	Pcmtd1-006	MGI Symbol	Pcmtd1
TCONS_00000120	ENSMUST00000194854	Gm38372	TCONS_00000120	XLOC_000043	Gm38372	1:6938370-7179814	Misty	DBDB	NOTEST	0	0	0	0	1	1	no	ENSMUSG00000103509	ENSMUST00000194854		predicted gene, 38372 [Source:MGI Symbol;Acc:MGI:5611600]	1	7148110	7152137	1	A1	7148110	7152137	7148110	4028	tslNA	GENCODE basic	1	1	KNOWN	KNOWN	havana	havana	TEC	TEC	37.54	1	MGI transcript name	Gm38372-001	MGI Symbol	Gm38372
TCONS_00000127	ENSMUST00000029124	Gm9826	TCONS_00000127	XLOC_000044	Gm9826	1:6938370-7179814	Misty	DBDB	NOTEST	0	0.0064724	inf	0	1	1	no	ENSMUSG00000048538	ENSMUST00000029124		predicted gene 9826 [Source:MGI Symbol;Acc:MGI:3642725]	1	7177739	7179037	1	A1	7177739	7179037	7177739	1299	tslNA	GENCODE basic	7	7	KNOWN	KNOWN	ensembl_havana	ensembl_havana	processed_pseudogene	processed_pseudogene	55.2	1	MGI transcript name	Gm9826-001	MGI Symbol	Gm9826
TCONS_00000128	ENSMUST00000104056	Gm23274	TCONS_00000128	XLOC_000045	Gm23274	1:7265802-7265932	Misty	DBDB	NOTEST	0	0	0	0	1	1	no	ENSMUSG00000077244	ENSMUST00000104056		predicted gene, 23274 [Source:MGI Symbol;Acc:MGI:5453051]	1	7265803	7265932	1	A1	7265803	7265932	7265803	130	tslNA	GENCODE basic	1	1	KNOWN	KNOWN	ensembl	ensembl	snoRNA	snoRNA	45.38	1	MGI transcript name	Gm23274-201	MGI Symbol	Gm23274
TCONS_00000129	ENSMUST00000192649	Gm19002	TCONS_00000129	XLOC_000046	Gm19002	1:7315450-7316462	Misty	DBDB	NOTEST	0	0	0	0	1	1	no	ENSMUSG00000102768	ENSMUST00000192649		predicted gene, 19002 [Source:MGI Symbol;Acc:MGI:5011187]	1	7315451	7316462	1	A1	7315451	7316462	7315451	1012	tslNA	GENCODE basic	1	1	KNOWN	KNOWN	havana	havana	processed_pseudogene	processed_pseudogene	40.61	1	MGI transcript name	Gm19002-001	MGI Symbol	Gm19002
TCONS_00000130	ENSMUST00000181554	Gm26901	TCONS_00000130	XLOC_000047	Gm26901	1:7349405-7397869	Misty	DBDB	NOTEST	0.105688	0.0934512	-0.177525	0	1	1	no	ENSMUSG00000097797	ENSMUST00000181554		predicted gene, 26901 [Source:MGI Symbol;Acc:MGI:5477395]	1	7349406	7397869	-1	A1	7349406	7397801	7397801	1193	tsl1	GENCODE basic	1	6	KNOWN	KNOWN	havana	havana	lincRNA	lincRNA	39.65	4	MGI transcript name	Gm26901-001	MGI Symbol	Gm26901
TCONS_00000131	ENSMUST00000193998	Gm18984	TCONS_00000131	XLOC_000048	Gm18984	1:7410678-7411993	Misty	DBDB	NOTEST	0	0	0	0	1	1	no	ENSMUSG00000103498	ENSMUST00000193998		predicted gene, 18984 [Source:MGI Symbol;Acc:MGI:5011169]	1	7410679	7411993	1	A1	7410679	7411993	7410679	1124	tslNA	GENCODE basic	1	1	KNOWN	KNOWN	havana	havana	processed_pseudogene	processed_pseudogene	41.06	1	MGI transcript name	Gm18984-001	MGI Symbol	Gm18984
TCONS_00000132	ENSMUST00000194886	Gm30414	TCONS_00000132	XLOC_000049	Gm30414	1:7497967-7518149	Misty	DBDB	NOTEST	0	0	0	0	1	1	no	ENSMUSG00000103067	ENSMUST00000194886		predicted gene, 30414 [Source:MGI Symbol;Acc:MGI:5589573]	1	7497968	7518149	1	A1	7497968	7518149	7497968	2596	tsl1	GENCODE basic	1	1	KNOWN	KNOWN	havana	havana	lincRNA	lincRNA	37	1	MGI transcript name	Gm30414-001	MGI Symbol	Gm30414
TCONS_00000133	ENSMUST00000195081	Gm37791	TCONS_00000133	XLOC_000050	Gm37791	1:7591645-7591931	Misty	DBDB	NOTEST	0	0	0	0	1	1	no	ENSMUSG00000102320	ENSMUST00000195081		predicted gene, 37791 [Source:MGI Symbol;Acc:MGI:5611019]	1	7591646	7591931	1	A1	7591646	7591931	7591646	286	tslNA	GENCODE basic	1	1	KNOWN	KNOWN	havana	havana	processed_pseudogene	processed_pseudogene	50.7	1	MGI transcript name	Gm37791-001	MGI Symbol	Gm37791
TCONS_00000134	ENSMUST00000194219	Gm7470	TCONS_00000134	XLOC_000051	Gm7470	1:7597378-7599473	Misty	DBDB	NOTEST	0	0	0	0	1	1	no	ENSMUSG00000104226	ENSMUST00000194219		predicted gene 7470 [Source:MGI Symbol;Acc:MGI:3645544]	1	7597379	7599473	1	A1	7597379	7599473	7597379	2095	tslNA	GENCODE basic	1	1	KNOWN	KNOWN	havana	havana	processed_pseudogene	processed_pseudogene	40.72	1	MGI transcript name	Gm7470-001	MGI Symbol	Gm7470
TCONS_00000135	ENSMUST00000194305	Rps2-ps2	TCONS_00000135	XLOC_000052	Rps2-ps2	1:7664080-7664961	Misty	DBDB	NOTEST	0	0	0	0	1	1	no	ENSMUSG00000103903	ENSMUST00000194305		ribosomal protein S2, pseudogene 2 [Source:MGI Symbol;Acc:MGI:3645546]	1	7664081	7664961	1	A1	7664081	7664961	7664081	881	tslNA	GENCODE basic	1	1	KNOWN	KNOWN	havana	havana	processed_pseudogene	processed_pseudogene	53.12	1	MGI transcript name	Rps2-ps2-001	MGI Symbol	Rps2-ps2
TCONS_00000136	-	-	TCONS_00000136	XLOC_000053	-	1:7708923-7709431	Misty	DBDB	OK	0.573861	1.13028	0.977911	0.70309	0.2542	0.871894	no
TCONS_00000137	-	-	TCONS_00000137	XLOC_000054	-	1:8360000-8360885	Misty	DBDB	OK	0.0493004	0.37936	2.9439	1.79216	0.07145	0.510815	no
TCONS_00000138	ENSMUST00000132064	Sntg1	TCONS_00000138	XLOC_000055	Sntg1	1:8361049-9299878	Misty	DBDB	OK	0.0478222	0.444817	3.21746	1.73412	0.06125	0.470137	no	ENSMUSG00000025909	ENSMUST00000132064	ENSMUSP00000122134	syntrophin, gamma 1 [Source:MGI Symbol;Acc:MGI:1918346]	1	8361475	9299878	-1	A2	8361475	9298573	9298573	4165	tsl5	GENCODE basic	7	16	KNOWN	KNOWN	havana	ensembl_havana	protein_coding	protein_coding	38.02	11	MGI transcript name	Sntg1-004	MGI Symbol	Sntg1
TCONS_00000139	ENSMUST00000191876	Gm36964	TCONS_00000139	XLOC_000056	Gm36964	1:8361049-9299878	Misty	DBDB	NOTEST	0	0	0	0	1	1	no	ENSMUSG00000103933	ENSMUST00000191876		predicted gene, 36964 [Source:MGI Symbol;Acc:MGI:5610192]	1	8815842	8816039	1	A1	8815842	8816039	8815842	198	tslNA	GENCODE basic	1	1	KNOWN	KNOWN	havana	havana	processed_pseudogene	processed_pseudogene	50	1	MGI transcript name	Gm36964-001	MGI Symbol	Gm36964
TCONS_00000143	ENSMUST00000192115	Gm7445	TCONS_00000143	XLOC_000057	Gm7445	1:8361049-9299878	Misty	DBDB	NOTEST	0	0	0	0	1	1	no	ENSMUSG00000104504	ENSMUST00000192115		predicted gene 7445 [Source:MGI Symbol;Acc:MGI:3644942]	1	8856763	8857102	1	A2	8856763	8857102	8856763	340	tslNA	GENCODE basic	1	1	KNOWN	KNOWN	havana	havana	processed_pseudogene	processed_pseudogene	53.53	1	MGI transcript name	Gm7445-001	MGI Symbol	Gm7445
TCONS_00000144	ENSMUST00000132064	Sntg1	TCONS_00000144	XLOC_000058	Sntg1	1:8361049-9299878	Misty	DBDB	OK	0.148822	0.266257	0.839232	0.728066	0.2195	0.842231	no	ENSMUSG00000025909	ENSMUST00000132064	ENSMUSP00000122134	syntrophin, gamma 1 [Source:MGI Symbol;Acc:MGI:1918346]	1	8361475	9299878	-1	A2	8361475	9298573	9298573	4165	tsl5	GENCODE basic	7	16	KNOWN	KNOWN	havana	ensembl_havana	protein_coding	protein_coding	38.02	11	MGI transcript name	Sntg1-004	MGI Symbol	Sntg1
TCONS_00000145	ENSMUST00000195180	Gm37143	TCONS_00000145	XLOC_000059	Gm37143	1:8361049-9299878	Misty	DBDB	NOTEST	0	0	0	0	1	1	no	ENSMUSG00000102871	ENSMUST00000195180		predicted gene, 37143 [Source:MGI Symbol;Acc:MGI:5610371]	1	9286922	9290180	1	A2	9286922	9290180	9286922	3259	tslNA	GENCODE basic	1	1	KNOWN	KNOWN	havana	havana	TEC	TEC	35.1	1	MGI transcript name	Gm37143-001	MGI Symbol	Gm37143
TCONS_00000147	ENSMUST00000195217	Gm7512	TCONS_00000147	XLOC_000060	Gm7512	1:9450578-9451748	Misty	DBDB	NOTEST	0	0	0	0	1	1	no	ENSMUSG00000102272	ENSMUST00000195217		predicted gene 7512 [Source:MGI Symbol;Acc:MGI:3646401]	1	9450579	9451748	1	A2	9450579	9451748	9450579	1170	tslNA	GENCODE basic	1	1	KNOWN	KNOWN	havana	havana	processed_pseudogene	processed_pseudogene	41.62	1	MGI transcript name	Gm7512-001	MGI Symbol	Gm7512
TCONS_00000148	ENSMUST00000083691	Gm24765	TCONS_00000148	XLOC_000061	Gm24765	1:9458669-9458772	Misty	DBDB	NOTEST	0	0	0	0	1	1	no	ENSMUSG00000065625	ENSMUST00000083691		predicted gene, 24765 [Source:MGI Symbol;Acc:MGI:5454542]	1	9458670	9458772	1	A2	9458670	9458772	9458670	103	tslNA	GENCODE basic	1	1	KNOWN	KNOWN	ensembl	ensembl	snRNA	snRNA	38.83	1	MGI transcript name	Gm24765-201	MGI Symbol	Gm24765
TCONS_00000149	-	-	TCONS_00000149	XLOC_000062	-	1:9535050-9537577	Misty	DBDB	NOTEST	0.0846559	0.19037	1.16913	0	1	1	no
TCONS_00000150	-	-	TCONS_00000150	XLOC_000063	-	1:9541198-9545155	Misty	DBDB	OK	0.070103	0.275173	1.97279	2.50217	0.0008	0.0209421	yes
TCONS_00000151	ENSMUST00000072079	Rrs1	TCONS_00000151	XLOC_000064	Rrs1	1:9545407-9547455	Misty	DBDB	NOTEST	0.0501077	0.124452	1.31248	0	1	1	no	ENSMUSG00000061024	ENSMUST00000072079	ENSMUSP00000071955	ribosome biogenesis regulator 1 [Source:MGI Symbol;Acc:MGI:1929721]	1	9545408	9547455	1	A2	9545408	9547455	9545408	2048	tslNA	GENCODE basic	8	8	KNOWN	KNOWN	ensembl_havana	ensembl_havana	protein_coding	protein_coding	54.25	1	MGI transcript name	Rrs1-001	MGI Symbol	Rrs1
TCONS_00000152	ENSMUST00000190654	Adhfe1	TCONS_00000152	XLOC_000065	Adhfe1	1:9547835-9631175	Misty	DBDB	OK	2.42361	6.91772	1.51314	2.54863	5e-05	0.0019455	yes	ENSMUSG00000025911	ENSMUST00000190654	ENSMUSP00000140592	alcohol dehydrogenase, iron containing, 1 [Source:MGI Symbol;Acc:MGI:1923437]	1	9547948	9580673	1	A2	9548119	9580673	9548119	2021	tsl1		1	14	KNOWN	KNOWN	havana	ensembl_havana	nonsense_mediated_decay	protein_coding	43.16	5	MGI transcript name	Adhfe1-004	MGI Symbol	Adhfe1
TCONS_00000160	ENSMUST00000121942	Gm6161	TCONS_00000160	XLOC_000066	Gm6161	1:9547835-9631175	Misty	DBDB	NOTEST	0	0	0	0	1	1	no	ENSMUSG00000081441	ENSMUST00000121942		predicted gene 6161 [Source:MGI Symbol;Acc:MGI:3644104]	1	9574548	9575649	1	A2	9574548	9575649	9574548	1102	tslNA	GENCODE basic	1	3	KNOWN	KNOWN	havana	havana	processed_pseudogene	processed_pseudogene	45.92	1	MGI transcript name	Gm6161-001	MGI Symbol	Gm6161
TCONS_00000161	ENSMUST00000088666	3110035E14Rik	TCONS_00000161	XLOC_000067	3110035E14Rik	1:9547835-9631175	Misty	DBDB	NOTEST	0.0391187	0.0529309	0.43625	0	1	1	no	ENSMUSG00000067879	ENSMUST00000088666	ENSMUSP00000086041	RIKEN cDNA 3110035E14 gene [Source:MGI Symbol;Acc:MGI:1924232]	1	9601199	9627143	1	A2	9601199	9627143	9601199	3256	tsl1	GENCODE basic	3	3	KNOWN	KNOWN	ensembl_havana	ensembl_havana	protein_coding	protein_coding	45.04	1	MGI transcript name	3110035E14Rik-001	MGI Symbol	3110035E14Rik
TCONS_00000162	ENSMUST00000148585	2610203C22Rik	TCONS_00000162	XLOC_000068	2610203C22Rik	1:9547835-9631175	Misty	DBDB	OK	0.196963	0.209552	0.0893886	0.0239112	0.9537	0.991458	no	ENSMUSG00000079671	ENSMUST00000148585		RIKEN cDNA 2610203C22 gene [Source:MGI Symbol;Acc:MGI:1919731]	1	9560832	9631175	-1	A2	9600413	9631144	9631144	3475	tsl1	GENCODE basic	7	8	KNOWN	KNOWN	havana	havana	antisense	processed_transcript	43.23	5	MGI transcript name	2610203C22Rik-002	MGI Symbol	2610203C22Rik
TCONS_00000163	ENSMUST00000148585	2610203C22Rik	TCONS_00000163	XLOC_000069	2610203C22Rik	1:9547835-9631175	Misty	DBDB	NOTEST	0.0906655	0.171905	0.922989	0	1	1	no	ENSMUSG00000079671	ENSMUST00000148585		RIKEN cDNA 2610203C22 gene [Source:MGI Symbol;Acc:MGI:1919731]	1	9560832	9631175	-1	A2	9600413	9631144	9631144	3475	tsl1	GENCODE basic	7	8	KNOWN	KNOWN	havana	havana	antisense	processed_transcript	43.23	5	MGI transcript name	2610203C22Rik-002	MGI Symbol	2610203C22Rik
TCONS_00000164	ENSMUST00000148585	2610203C22Rik	TCONS_00000164	XLOC_000070	2610203C22Rik	1:9547835-9631175	Misty	DBDB	NOTEST	0.193419	0.193951	0.0039646	0	1	1	no	ENSMUSG00000079671	ENSMUST00000148585		RIKEN cDNA 2610203C22 gene [Source:MGI Symbol;Acc:MGI:1919731]	1	9560832	9631175	-1	A2	9600413	9631144	9631144	3475	tsl1	GENCODE basic	7	8	KNOWN	KNOWN	havana	havana	antisense	processed_transcript	43.23	5	MGI transcript name	2610203C22Rik-002	MGI Symbol	2610203C22Rik
TCONS_00000165	ENSMUST00000088658	Mybl1	TCONS_00000165	XLOC_000071	Mybl1	1:9667406-9700209	Misty	DBDB	OK	0.0713491	0.437278	2.61559	2.16501	0.00575	0.0972302	no	ENSMUSG00000025912	ENSMUST00000088658	ENSMUSP00000086034	myeloblastosis oncogene-like 1 [Source:MGI Symbol;Acc:MGI:99925]	1	9667415	9700209	-1	A2	9667415	9700209	9700209	4980	tsl1	GENCODE basic	10	16	KNOWN	KNOWN	ensembl_havana	ensembl_havana	protein_coding	protein_coding	35.06	5	MGI transcript name	Mybl1-001	MGI Symbol	Mybl1
TCONS_00000166	ENSMUST00000181358	1700034P13Rik	TCONS_00000166	XLOC_000072	1700034P13Rik	1:9718621-9791924	Misty	DBDB	OK	1.27874	1.18409	-0.110937	-0.0942649	0.86915	0.991458	no	ENSMUSG00000097893	ENSMUST00000181358		RIKEN cDNA 1700034P13 gene [Source:MGI Symbol;Acc:MGI:1920581]	1	9747648	9791924	1	A2	9747956	9791318	9747956	1343	tsl1	GENCODE basic	7	8	KNOWN	KNOWN	havana	havana	antisense	antisense	42.71	7	MGI transcript name	1700034P13Rik-002	MGI Symbol	1700034P13Rik
TCONS_00000167	ENSMUST00000181358	1700034P13Rik	TCONS_00000167	XLOC_000073	1700034P13Rik	1:9718621-9791924	Misty	DBDB	OK	5.02234	5.03418	0.00339453	0.013388	0.98145	0.995003	no	ENSMUSG00000097893	ENSMUST00000181358		RIKEN cDNA 1700034P13 gene [Source:MGI Symbol;Acc:MGI:1920581]	1	9747648	9791924	1	A2	9747956	9791318	9747956	1343	tsl1	GENCODE basic	7	8	KNOWN	KNOWN	havana	havana	antisense	antisense	42.71	7	MGI transcript name	1700034P13Rik-002	MGI Symbol	1700034P13Rik
TCONS_00000177	ENSMUST00000168907	Sgk3	TCONS_00000177	XLOC_000074	Sgk3	1:9797993-9905616	Misty	DBDB	NOTEST	0.103337	0.0946362	-0.126888	0	1	1	no	ENSMUSG00000025915	ENSMUST00000168907	ENSMUSP00000126861	serum/glucocorticoid regulated kinase 3 [Source:MGI Symbol;Acc:MGI:2182368]	1	9798107	9900845	1	A2	9798143	9900845	9798143	3779	tsl1	GENCODE basic	7	14	KNOWN	KNOWN	ensembl_havana	ensembl_havana	protein_coding	protein_coding	41.73	12	MGI transcript name	Sgk3-001	MGI Symbol	Sgk3
TCONS_00000194	ENSMUST00000052843	Mcmdc2	TCONS_00000194	XLOC_000075	Mcmdc2	1:9908637-9944173	Misty	DBDB	NOTEST	0	6.69118e-37	inf	0	1	1	no	ENSMUSG00000046101	ENSMUST00000052843	ENSMUSP00000054715	minichromosome maintenance domain containing 2 [Source:MGI Symbol;Acc:MGI:3045334]	1	9908638	9942085	1	A2	9908638	9922525	9908638	2826	tsl1	GENCODE basic	11	16	KNOWN	KNOWN	havana	ensembl_havana	protein_coding	protein_coding	39.85	6	MGI transcript name	Mcmdc2-001	MGI Symbol	Mcmdc2
TCONS_00000205	ENSMUST00000192299	E330040D14Rik	TCONS_00000205	XLOC_000076	E330040D14Rik	1:9960162-10009136	Misty	DBDB	NOTEST	0.00779152	0	-inf	0	1	1	no	ENSMUSG00000104025	ENSMUST00000192299		RIKEN cDNA E330040D14 gene [Source:MGI Symbol;Acc:MGI:3649088]	1	9967314	9968687	1	A2	9967314	9968687	9967314	1374	tslNA	GENCODE basic	1	1	KNOWN	KNOWN	havana	havana	TEC	TEC	63.54	1	MGI transcript name	E330040D14Rik-001	MGI Symbol	E330040D14Rik
TCONS_00000206	ENSMUST00000134692	Gm15818	TCONS_00000206	XLOC_000077	Gm15818	1:9960162-10009136	Misty	DBDB	NOTEST	0	0	0	0	1	1	no	ENSMUSG00000087199	ENSMUST00000134692		predicted gene 15818 [Source:MGI Symbol;Acc:MGI:3801960]	1	9982387	9992366	1	A2	9982387	9992366	9982387	656	tsl3	GENCODE basic	1	1	KNOWN	KNOWN	havana	havana	antisense	antisense	42.28	1	MGI transcript name	Gm15818-001	MGI Symbol	Gm15818
TCONS_00000207	ENSMUST00000190610	Cspp1	TCONS_00000207	XLOC_000078	Cspp1	1:10024600-10233057	Misty	DBDB	NOTEST	0	0	0	0	1	1	no	ENSMUSG00000056763	ENSMUST00000190610		centrosome and spindle pole associated protein 1 [Source:MGI Symbol;Acc:MGI:2681832]	1	10037987	10136768	1	A2	10037987	10039342	10037987	1356	tslNA		1	16	KNOWN	KNOWN	havana	ensembl_havana	retained_intron	protein_coding	40.04	27	MGI transcript name	Cspp1-016	MGI Symbol	Cspp1
TCONS_00000249	ENSMUST00000157528	Gm26348	TCONS_00000249	XLOC_000079	Gm26348	1:10024600-10233057	Misty	DBDB	NOTEST	2.68577	0	-inf	0	1	1	no	ENSMUSG00000088153	ENSMUST00000157528		predicted gene, 26348 [Source:MGI Symbol;Acc:MGI:5456125]	1	10166539	10166778	1	A2	10166539	10166778	10166539	240	tslNA	GENCODE basic	1	1	KNOWN	KNOWN	ensembl	ensembl	misc_RNA	misc_RNA	43.75	1	MGI transcript name	Gm26348-201	MGI Symbol	Gm26348
TCONS_00000250	ENSMUST00000119252	Gm15603	TCONS_00000250	XLOC_000080	Gm15603	1:10324719-10719945	Misty	DBDB	NOTEST	0	0	0	0	1	1	no	ENSMUSG00000081417	ENSMUST00000119252		predicted gene 15603 [Source:MGI Symbol;Acc:MGI:3783050]	1	10695123	10695614	1	A2	10695123	10695614	10695123	492	tslNA	GENCODE basic	1	1	KNOWN	KNOWN	havana	havana	processed_pseudogene	processed_pseudogene	58.94	1	MGI transcript name	Gm15603-001	MGI Symbol	Gm15603
TCONS_00000251	ENSMUST00000189483	Gm5522	TCONS_00000251	XLOC_000081	Gm5522	1:10805280-10806522	Misty	DBDB	NOTEST	0	0	0	0	1	1	no	ENSMUSG00000100212	ENSMUST00000189483		predicted gene 5522 [Source:MGI Symbol;Acc:MGI:3649087]	1	10805281	10806522	1	A2	10805281	10806522	10805281	1242	tslNA	GENCODE basic	1	1	KNOWN	KNOWN	havana	havana	processed_pseudogene	processed_pseudogene	60.47	1	MGI transcript name	Gm5522-001	MGI Symbol	Gm5522
TCONS_00000252	ENSMUST00000188013	Gm28659	TCONS_00000252	XLOC_000082	Gm28659	1:10868687-10869446	Misty	DBDB	NOTEST	0	0	0	0	1	1	no	ENSMUSG00000100648	ENSMUST00000188013		predicted gene 28659 [Source:MGI Symbol;Acc:MGI:5579365]	1	10868688	10869446	1	A2	10868688	10869446	10868688	759	tslNA	GENCODE basic	1	1	KNOWN	KNOWN	havana	havana	processed_pseudogene	processed_pseudogene	54.02	1	MGI transcript name	Gm28659-001	MGI Symbol	Gm28659
TCONS_00000253	ENSMUST00000157960	Gm22963	TCONS_00000253	XLOC_000083	Gm22963	1:10921669-10921760	Misty	DBDB	NOTEST	0	0	0	0	1	1	no	ENSMUSG00000088585	ENSMUST00000157960		predicted gene, 22963 [Source:MGI Symbol;Acc:MGI:5452740]	1	10921670	10921760	1	A2	10921670	10921760	10921670	91	tslNA	GENCODE basic	1	1	KNOWN	KNOWN	ensembl	ensembl	snoRNA	snoRNA	41.76	1	MGI transcript name	Gm22963-201	MGI Symbol	Gm22963
TCONS_00000254	ENSMUST00000027056	Prex2	TCONS_00000254	XLOC_000084	Prex2	1:10993439-11303761	Misty	DBDB	NOTEST	0.0327507	0.0104412	-1.64923	0	1	1	no	ENSMUSG00000048960	ENSMUST00000027056	ENSMUSP00000027056	phosphatidylinositol-3,4,5-trisphosphate-dependent Rac exchange factor 2 [Source:MGI Symbol;Acc:MGI:1923385]	1	10993465	11303681	1	A2	10993465	11303681	10993465	11053	tsl1	GENCODE basic	11	13	KNOWN	KNOWN	ensembl_havana	ensembl_havana	protein_coding	protein_coding	39.1	8	MGI transcript name	Prex2-001	MGI Symbol	Prex2
TCONS_00000268	ENSMUST00000048613	A830018L16Rik	TCONS_00000268	XLOC_000085	A830018L16Rik	1:11414104-11975901	Misty	DBDB	NOTEST	1.68577e-74	0	-inf	0	1	1	no	ENSMUSG00000057715	ENSMUST00000048613	ENSMUSP00000043857	RIKEN cDNA A830018L16 gene [Source:MGI Symbol;Acc:MGI:2444149]	1	11414105	11975901	1	A2	11414105	11975901	11414105	2779	tsl1	GENCODE basic	13	13	KNOWN	KNOWN	ensembl_havana	ensembl_havana	protein_coding	protein_coding	38.63	10	MGI transcript name	A830018L16Rik-001	MGI Symbol	A830018L16Rik
TCONS_00000278	ENSMUST00000194502	Gm38178	TCONS_00000278	XLOC_000086	Gm38178	1:11414104-11975901	Misty	DBDB	NOTEST	0	0	0	0	1	1	no	ENSMUSG00000103825	ENSMUST00000194502		predicted gene, 38178 [Source:MGI Symbol;Acc:MGI:5611406]	1	11416918	11419388	1	A2	11416918	11419388	11416918	2471	tslNA	GENCODE basic	1	1	KNOWN	KNOWN	havana	havana	TEC	TEC	38.32	1	MGI transcript name	Gm38178-001	MGI Symbol	Gm38178
TCONS_00000282	ENSMUST00000195360	Gm38069	TCONS_00000282	XLOC_000087	Gm38069	1:11414104-11975901	Misty	DBDB	NOTEST	0	0	0	0	1	1	no	ENSMUSG00000103561	ENSMUST00000195360		predicted gene, 38069 [Source:MGI Symbol;Acc:MGI:5611297]	1	11704207	11706350	1	A2	11704207	11706350	11704207	2144	tslNA	GENCODE basic	1	1	KNOWN	KNOWN	havana	havana	TEC	TEC	37.78	1	MGI transcript name	Gm38069-001	MGI Symbol	Gm38069
TCONS_00000283	ENSMUST00000187748	Gm7560	TCONS_00000283	XLOC_000088	Gm7560	1:12120959-12121832	Misty	DBDB	NOTEST	0	0	0	0	1	1	no	ENSMUSG00000101610	ENSMUST00000187748		predicted gene 7560 [Source:MGI Symbol;Acc:MGI:3648484]	1	12120960	12121832	1	A2	12120960	12121832	12120960	873	tslNA	GENCODE basic	1	1	KNOWN	KNOWN	havana	havana	processed_pseudogene	processed_pseudogene	48.91	1	MGI transcript name	Gm7560-001	MGI Symbol	Gm7560
TCONS_00000284	ENSMUST00000179834	Gm22633	TCONS_00000284	XLOC_000089	Gm22633	1:12374935-12375042	Misty	DBDB	NOTEST	0	0	0	0	1	1	no	ENSMUSG00000093864	ENSMUST00000179834		predicted gene, 22633 [Source:MGI Symbol;Acc:MGI:5452410]	1	12374936	12375042	1	A3	12374936	12375042	12374936	107	tslNA	GENCODE basic	1	1	KNOWN	KNOWN	ensembl	ensembl	snRNA	snRNA	45.79	1	MGI transcript name	Gm22633-201	MGI Symbol	Gm22633
TCONS_00000285	ENSMUST00000183490	Mir6341	TCONS_00000285	XLOC_000090	Mir6341	1:12425985-12426106	Misty	DBDB	NOTEST	0	0	0	0	1	1	no	ENSMUSG00000098555	ENSMUST00000183490		microRNA 6341 [Source:MGI Symbol;Acc:MGI:5530644]	1	12425986	12426106	1	A3	12425986	12426106	12425986	121	tslNA	GENCODE basic	1	1	KNOWN	KNOWN	mirbase	mirbase	miRNA	miRNA	40.5	1	MGI transcript name	Mir6341-201	MGI Symbol	Mir6341
TCONS_00000286	ENSMUST00000181461	Gm2383	TCONS_00000286	XLOC_000091	Gm2383	1:12565576-12566383	Misty	DBDB	NOTEST	0	0	0	0	1	1	no	ENSMUSG00000097628	ENSMUST00000181461		predicted gene 2383 [Source:MGI Symbol;Acc:MGI:3780551]	1	12565577	12566383	1	A3	12565577	12566383	12565577	807	tslNA	GENCODE basic	1	1	KNOWN	KNOWN	havana	havana	processed_pseudogene	processed_pseudogene	53.9	1	MGI transcript name	Gm2383-001	MGI Symbol	Gm2383
TCONS_00000287	ENSMUST00000182390	Gm6216	TCONS_00000287	XLOC_000092	Gm6216	1:12655866-12656553	Misty	DBDB	NOTEST	0	0	0	0	1	1	no	ENSMUSG00000098163	ENSMUST00000182390		predicted gene 6216 [Source:MGI Symbol;Acc:MGI:3647030]	1	12655867	12656553	1	A3	12655867	12656553	12655867	687	tslNA	GENCODE basic	1	1	KNOWN	KNOWN	havana	havana	processed_pseudogene	processed_pseudogene	48.47	1	MGI transcript name	Gm6216-001	MGI Symbol	Gm6216
TCONS_00000288	ENSMUST00000181272	Gm17644	TCONS_00000288	XLOC_000093	Gm17644	1:12667562-12673090	Misty	DBDB	NOTEST	0	0	0	0	1	1	no	ENSMUSG00000097171	ENSMUST00000181272		predicted gene, 17644 [Source:MGI Symbol;Acc:MGI:4937278]	1	12667563	12673090	1	A3	12667563	12673090	12667563	3200	tsl1	GENCODE basic	1	1	KNOWN	KNOWN	havana	havana	lincRNA	lincRNA	41.79	1	MGI transcript name	Gm17644-001	MGI Symbol	Gm17644
TCONS_00000289	ENSMUST00000180062	Sulf1	TCONS_00000289	XLOC_000094	Sulf1	1:12692276-12861192	Misty	DBDB	NOTEST	2.90972e-09	6.22646e-11	-5.54633	0	1	1	no	ENSMUSG00000016918	ENSMUST00000180062	ENSMUSP00000136014	sulfatase 1 [Source:MGI Symbol;Acc:MGI:2138563]	1	12692277	12861192	1	A3	12692323	12860371	12692323	4636	tsl1	GENCODE basic	7	15	KNOWN	KNOWN	ensembl_havana	ensembl_havana	protein_coding	protein_coding	43.45	10	MGI transcript name	Sulf1-002	MGI Symbol	Sulf1
TCONS_00000303	ENSMUST00000059065	Gm5250	TCONS_00000303	XLOC_000095	Gm5250	1:13062024-13062345	Misty	DBDB	NOTEST	0	0	0	0	1	1	no	ENSMUSG00000069620	ENSMUST00000059065		predicted gene 5250 [Source:MGI Symbol;Acc:MGI:3647667]	1	13062025	13062345	1	A3	13062025	13062345	13062025	321	tslNA	GENCODE basic	9	6	KNOWN	KNOWN	havana	havana	processed_pseudogene	processed_pseudogene	51.09	1	MGI transcript name	Gm5250-001	MGI Symbol	Gm5250
TCONS_00000304	ENSMUST00000187394	Gm29283	TCONS_00000304	XLOC_000096	Gm29283	1:13068837-13078662	Misty	DBDB	NOTEST	0	0	0	0	1	1	no	ENSMUSG00000099498	ENSMUST00000187394		predicted gene 29283 [Source:MGI Symbol;Acc:MGI:5579989]	1	13068838	13078662	1	A3	13068838	13078662	13068838	288	tsl5	GENCODE basic	1	1	KNOWN	KNOWN	havana	havana	lincRNA	lincRNA	45.28	1	MGI transcript name	Gm29283-001	MGI Symbol	Gm29283
TCONS_00000305	-	-	TCONS_00000305	XLOC_000097	-	1:13089332-13089445	Misty	DBDB	OK	3632.37	2123.22	-0.774657	-0.80422	0.1887	0.801332	no
TCONS_00000306	ENSMUST00000081713	Ncoa2	TCONS_00000306	XLOC_000098	Ncoa2	1:13138853-13374398	Misty	DBDB	OK	2.1048	1.98853	-0.081981	-0.203438	0.72655	0.991458	no	ENSMUSG00000005886	ENSMUST00000081713	ENSMUSP00000080413	nuclear receptor coactivator 2 [Source:MGI Symbol;Acc:MGI:1276533]	1	13139105	13374083	-1	A3	13139105	13372439	13372439	8171	tsl1	GENCODE basic	10	14	KNOWN	KNOWN	ensembl_havana	ensembl_havana	protein_coding	protein_coding	44.28	11	MGI transcript name	Ncoa2-001	MGI Symbol	Ncoa2
TCONS_00000307	ENSMUST00000183805	Gm27881	TCONS_00000307	XLOC_000099	Gm27881	1:13138853-13374398	Misty	DBDB	OK	0.787522	0.671714	-0.229474	-0.438045	0.45205	0.970857	no	ENSMUSG00000099183	ENSMUST00000183805		predicted gene, 27881 [Source:MGI Symbol;Acc:MGI:5531263]	1	13262198	13262279	1	A3	13262198	13262279	13262198	82	tslNA	GENCODE basic	1	1	KNOWN	KNOWN	ensembl	ensembl	miRNA	miRNA	52.44	1	MGI transcript name	Gm27881-201	MGI Symbol	Gm27881
TCONS_00000309	ENSMUST00000081713	Ncoa2	TCONS_00000309	XLOC_000100	Ncoa2	1:13138853-13374398	Misty	DBDB	OK	1.18846	0.993557	-0.258422	-0.51523	0.37225	0.94234	no	ENSMUSG00000005886	ENSMUST00000081713	ENSMUSP00000080413	nuclear receptor coactivator 2 [Source:MGI Symbol;Acc:MGI:1276533]	1	13139105	13374083	-1	A3	13139105	13372439	13372439	8171	tsl1	GENCODE basic	10	14	KNOWN	KNOWN	ensembl_havana	ensembl_havana	protein_coding	protein_coding	44.28	11	MGI transcript name	Ncoa2-001	MGI Symbol	Ncoa2
TCONS_00000310	ENSMUST00000185813	Gm29570	TCONS_00000310	XLOC_000101	Gm29570	1:13376069-13388413	Misty	DBDB	NOTEST	0	0.0450586	inf	0	1	1	no	ENSMUSG00000101476	ENSMUST00000185813		predicted gene 29570 [Source:MGI Symbol;Acc:MGI:5580276]	1	13376070	13388413	1	A3	13376070	13388413	13376070	681	tsl3	GENCODE basic	1	1	KNOWN	KNOWN	havana	havana	antisense	antisense	41.59	1	MGI transcript name	Gm29570-001	MGI Symbol	Gm29570
TCONS_00000311	ENSMUST00000027068	Tram1	TCONS_00000311	XLOC_000102	Tram1	1:13563667-13589939	Misty	DBDB	OK	0.236238	0.297777	0.333996	0.280267	0.63595	0.991458	no	ENSMUSG00000025935	ENSMUST00000027068	ENSMUSP00000027068	translocating chain-associating membrane protein 1 [Source:MGI Symbol;Acc:MGI:1919515]	1	13564698	13589910	-1	A3	13564698	13589910	13589910	2938	tsl1	GENCODE basic	10	10	KNOWN	KNOWN	ensembl_havana	ensembl_havana	protein_coding	protein_coding	44.82	3	MGI transcript name	Tram1-001	MGI Symbol	Tram1
TCONS_00000313	ENSMUST00000027071	Lactb2	TCONS_00000313	XLOC_000103	Lactb2	1:13612837-13660571	Misty	DBDB	OK	3.0016	3.14362	0.0666909	0.158678	0.7819	0.991458	no	ENSMUSG00000025937	ENSMUST00000027071	ENSMUSP00000027071	lactamase, beta 2 [Source:MGI Symbol;Acc:MGI:2442551]	1	13623330	13660546	-1	A3	13623330	13660546	13660546	4494	tsl1	GENCODE basic	6	6	KNOWN	KNOWN	ensembl_havana	ensembl_havana	protein_coding	protein_coding	42.88	2	MGI transcript name	Lactb2-001	MGI Symbol	Lactb2
TCONS_00000316	ENSMUST00000088542	Xkr9	TCONS_00000316	XLOC_000104	Xkr9	1:13668680-13711938	Misty	DBDB	OK	4.21128	3.49983	-0.266971	-0.304804	0.59875	0.991458	no	ENSMUSG00000067813	ENSMUST00000088542	ENSMUSP00000085900	X-linked Kx blood group related 9 [Source:MGI Symbol;Acc:MGI:2686466]	1	13668771	13701723	1	A3	13668771	13701723	13668771	1926	tsl1	GENCODE basic	3	3	KNOWN	KNOWN	ensembl_havana	ensembl_havana	protein_coding	protein_coding	39.69	1	MGI transcript name	Xkr9-001	MGI Symbol	Xkr9
TCONS_00000317	ENSMUST00000158733	Gm25491	TCONS_00000317	XLOC_000105	Gm25491	1:13932377-13932685	Misty	DBDB	NOTEST	0	0	0	0	1	1	no	ENSMUSG00000089358	ENSMUST00000158733		predicted gene, 25491 [Source:MGI Symbol;Acc:MGI:5455268]	1	13932378	13932685	1	A3	13932378	13932685	13932378	308	tslNA	GENCODE basic	1	1	KNOWN	KNOWN	ensembl	ensembl	misc_RNA	misc_RNA	46.43	1	MGI transcript name	Gm25491-201	MGI Symbol	Gm25491
TCONS_00000318	ENSMUST00000179783	Gm22616	TCONS_00000318	XLOC_000106	Gm22616	1:14168953-14310235	Misty	DBDB	NOTEST	0	0	0	0	1	1	no	ENSMUSG00000095853	ENSMUST00000179783		predicted gene, 22616 [Source:MGI Symbol;Acc:MGI:5452393]	1	14182578	14182677	1	A3	14182578	14182677	14182578	100	tslNA	GENCODE basic	1	1	KNOWN	KNOWN	ensembl	ensembl	miRNA	miRNA	51	1	MGI transcript name	Gm22616-201	MGI Symbol	Gm22616
TCONS_00000319	ENSMUST00000187401	Gm9947	TCONS_00000319	XLOC_000107	Gm9947	1:14752936-14776931	Misty	DBDB	NOTEST	0	0	0	0	1	1	no	ENSMUSG00000054493	ENSMUST00000187401		predicted gene 9947 [Source:MGI Symbol;Acc:MGI:3642739]	1	14752937	14776931	1	A3	14752937	14776931	14752937	687	tsl5	GENCODE basic	1	2	KNOWN	KNOWN	havana	ensembl_havana	antisense	antisense	42.88	2	MGI transcript name	Gm9947-002	MGI Symbol	Gm9947
TCONS_00000320	ENSMUST00000027062	Msc	TCONS_00000320	XLOC_000108	Msc	1:14752936-14776931	Misty	DBDB	OK	0.344584	0.629008	0.868221	0.704815	0.25005	0.869127	no	ENSMUSG00000025930	ENSMUST00000027062	ENSMUSP00000027062	musculin [Source:MGI Symbol;Acc:MGI:1333884]	1	14753346	14755992	-1	A3	14753346	14755990	14755990	1741	tsl1	GENCODE basic	6	6	KNOWN	KNOWN	ensembl_havana	ensembl_havana	protein_coding	protein_coding	54.48	4	MGI transcript name	Msc-001	MGI Symbol	Msc
TCONS_00000322	ENSMUST00000194866	Gm37412	TCONS_00000322	XLOC_000109	Gm37412	1:14788644-14792965	Misty	DBDB	NOTEST	0	0	0	0	1	1	no	ENSMUSG00000103492	ENSMUST00000194866		predicted gene, 37412 [Source:MGI Symbol;Acc:MGI:5610640]	1	14788645	14792965	1	A3	14788645	14792965	14788645	4321	tslNA	GENCODE basic	1	1	KNOWN	KNOWN	havana	havana	TEC	TEC	39.57	1	MGI transcript name	Gm37412-001	MGI Symbol	Gm37412
TCONS_00000323	ENSMUST00000121367	Rpl5-ps1	TCONS_00000323	XLOC_000110	Rpl5-ps1	1:14865071-14865965	Misty	DBDB	NOTEST	0	0	0	0	1	1	no	ENSMUSG00000082193	ENSMUST00000121367		ribosomal protein L5, pseudogene 1 [Source:MGI Symbol;Acc:MGI:3647110]	1	14865072	14865965	1	A3	14865072	14865965	14865072	894	tslNA	GENCODE basic	1	1	KNOWN	KNOWN	ensembl_havana	ensembl_havana	processed_pseudogene	processed_pseudogene	45.19	1	MGI transcript name	Rpl5-ps1-001	MGI Symbol	Rpl5-ps1
TCONS_00000324	ENSMUST00000175681	Kcnb2	TCONS_00000324	XLOC_000111	Kcnb2	1:15287253-15723750	Misty	DBDB	NOTEST	0.00174488	0.00168221	-0.0527731	0	1	1	no	ENSMUSG00000092083	ENSMUST00000175681	ENSMUSP00000135382	potassium voltage gated channel, Shab-related subfamily, member 2 [Source:MGI Symbol;Acc:MGI:99632]	1	15287254	15723750	1	A3	15287254	15712548	15287254	3963	tsl5	GENCODE basic	2	4	KNOWN	KNOWN	havana	ensembl_havana	protein_coding	protein_coding	40.05	2	MGI transcript name	Kcnb2-002	MGI Symbol	Kcnb2
TCONS_00000327	ENSMUST00000193873	Gm38116	TCONS_00000327	XLOC_000112	Gm38116	1:15287253-15723750	Misty	DBDB	NOTEST	0	0.00692754	inf	0	1	1	no	ENSMUSG00000102937	ENSMUST00000193873		predicted gene, 38116 [Source:MGI Symbol;Acc:MGI:5611344]	1	15364302	15365834	1	A3	15364302	15365834	15364302	1533	tslNA	GENCODE basic	1	1	KNOWN	KNOWN	havana	havana	TEC	TEC	37.7	1	MGI transcript name	Gm38116-001	MGI Symbol	Gm38116
TCONS_00000328	ENSMUST00000194564	Gm37138	TCONS_00000328	XLOC_000113	Gm37138	1:15287253-15723750	Misty	DBDB	NOTEST	2.80888e-07	0.10879	18.5631	0	1	1	no	ENSMUSG00000104149	ENSMUST00000194564		predicted gene, 37138 [Source:MGI Symbol;Acc:MGI:5610366]	1	15556249	15558337	1	A3	15556249	15558337	15556249	2089	tslNA	GENCODE basic	1	1	KNOWN	KNOWN	havana	havana	TEC	TEC	38.39	1	MGI transcript name	Gm37138-001	MGI Symbol	Gm37138
TCONS_00000330	ENSMUST00000104189	Gm25168	TCONS_00000330	XLOC_000114	Gm25168	1:15757831-15757963	Misty	DBDB	NOTEST	0	0	0	0	1	1	no	ENSMUSG00000077377	ENSMUST00000104189		predicted gene, 25168 [Source:MGI Symbol;Acc:MGI:5454945]	1	15757832	15757963	1	A3	15757832	15757963	15757832	132	tslNA	GENCODE basic	1	1	KNOWN	KNOWN	ensembl	ensembl	snoRNA	snoRNA	48.48	1	MGI transcript name	Gm25168-201	MGI Symbol	Gm25168
TCONS_00000331	ENSMUST00000188400	Gm28669	TCONS_00000331	XLOC_000115	Gm28669	1:15760760-15760860	Misty	DBDB	NOTEST	0	0	0	0	1	1	no	ENSMUSG00000100814	ENSMUST00000188400		predicted gene 28669 [Source:MGI Symbol;Acc:MGI:5579375]	1	15760761	15760860	1	A3	15760761	15760860	15760761	100	tslNA	GENCODE basic	1	1	KNOWN	KNOWN	havana	havana	processed_pseudogene	processed_pseudogene	40	1	MGI transcript name	Gm28669-001	MGI Symbol	Gm28669
TCONS_00000332	-	-	TCONS_00000332	XLOC_000116	-	1:15801690-15801792	Misty	DBDB	OK	2068.41	104.757	-4.30341	-997.482	0.1504	0.736522	no
TCONS_00000333	ENSMUST00000188371	Terf1	TCONS_00000333	XLOC_000117	Terf1	1:15805645-15852581	Misty	DBDB	NOTEST	4.63915e-29	0.00398902	86.1523	0	1	1	no	ENSMUSG00000025925	ENSMUST00000188371	ENSMUSP00000140744	telomeric repeat binding factor 1 [Source:MGI Symbol;Acc:MGI:109634]	1	15805646	15844052	1	A3	15805646	15844052	15805646	2268	tsl1	GENCODE basic	6	14	KNOWN	KNOWN	ensembl_havana	ensembl_havana	protein_coding	protein_coding	38.78	4	MGI transcript name	Terf1-001	MGI Symbol	Terf1
TCONS_00000338	ENSMUST00000194867	Gm37509	TCONS_00000338	XLOC_000118	Gm37509	1:15852854-15892722	Misty	DBDB	NOTEST	0.00286458	0.0438255	3.93537	0	1	1	no	ENSMUSG00000104379	ENSMUST00000194867		predicted gene, 37509 [Source:MGI Symbol;Acc:MGI:5610737]	1	15853331	15856499	1	A3	15853331	15856499	15853331	3169	tslNA	GENCODE basic	1	1	KNOWN	KNOWN	havana	havana	TEC	TEC	41.15	1	MGI transcript name	Gm37509-001	MGI Symbol	Gm37509
TCONS_00000340	ENSMUST00000158318	Gm23259	TCONS_00000340	XLOC_000119	Gm23259	1:15852854-15892722	Misty	DBDB	NOTEST	0	0	0	0	1	1	no	ENSMUSG00000088943	ENSMUST00000158318		predicted gene, 23259 [Source:MGI Symbol;Acc:MGI:5453036]	1	15879530	15879832	1	A3	15879530	15879832	15879530	303	tslNA	GENCODE basic	1	1	KNOWN	KNOWN	ensembl	ensembl	misc_RNA	misc_RNA	50.83	1	MGI transcript name	Gm23259-201	MGI Symbol	Gm23259
TCONS_00000342	ENSMUST00000185778	Gm7634	TCONS_00000342	XLOC_000120	Gm7634	1:16053334-16053887	Misty	DBDB	NOTEST	0	0	0	0	1	1	no	ENSMUSG00000100652	ENSMUST00000185778		predicted gene 7634 [Source:MGI Symbol;Acc:MGI:3644198]	1	16053335	16053887	1	A3	16053335	16053887	16053335	553	tslNA	GENCODE basic	1	1	KNOWN	KNOWN	havana	havana	processed_pseudogene	processed_pseudogene	45.03	1	MGI transcript name	Gm7634-001	MGI Symbol	Gm7634
TCONS_00000343	-	-	TCONS_00000343	XLOC_000121	-	1:16098504-16100470	Misty	DBDB	OK	0.299994	0.16775	-0.838622	-0.972065	0.0982	0.606691	no
TCONS_00000344	ENSMUST00000027053	Rdh10	TCONS_00000344	XLOC_000122	Rdh10	1:16104794-16135990	Misty	DBDB	OK	2.45483	5.2225	1.08912	2.12095	0.00045	0.0131371	yes	ENSMUSG00000025921	ENSMUST00000027053	ENSMUSP00000027053	retinol dehydrogenase 10 (all-trans) [Source:MGI Symbol;Acc:MGI:1924238]	1	16105774	16133734	1	A3	16105774	16133734	16105774	3587	tsl1	GENCODE basic	7	7	KNOWN	KNOWN	ensembl_havana	ensembl_havana	protein_coding	protein_coding	43.04	2	MGI transcript name	Rdh10-001	MGI Symbol	Rdh10
TCONS_00000348	ENSMUST00000186343	Gm28095	TCONS_00000348	XLOC_000123	Gm28095	1:16228505-16520112	Misty	DBDB	NOTEST	0.0470054	0.0163291	-1.52539	0	1	1	no	ENSMUSG00000100868	ENSMUST00000186343		predicted gene 28095 [Source:MGI Symbol;Acc:MGI:5578801]	1	16228506	16244062	1	A3	16228506	16244062	16228506	1515	tsl5	GENCODE basic	1	1	KNOWN	KNOWN	havana	havana	antisense	antisense	43.3	1	MGI transcript name	Gm28095-001	MGI Symbol	Gm28095
TCONS_00000350	ENSMUST00000161626	Gm7568	TCONS_00000350	XLOC_000124	Gm7568	1:16228505-16520112	Misty	DBDB	NOTEST	0	0	0	0	1	1	no	ENSMUSG00000089982	ENSMUST00000161626		predicted gene 7568 [Source:MGI Symbol;Acc:MGI:3649156]	1	16253592	16267921	1	A3	16253592	16258861	16253592	415	tsl3	GENCODE basic	1	7	KNOWN	KNOWN	havana	havana	antisense	antisense	44.68	3	MGI transcript name	Gm7568-003	MGI Symbol	Gm7568
TCONS_00000353	ENSMUST00000162751	Stau2	TCONS_00000353	XLOC_000125	Stau2	1:16228505-16520112	Misty	DBDB	NOTEST	0.153094	0.158049	0.0459577	0	1	1	no	ENSMUSG00000025920	ENSMUST00000162751	ENSMUSP00000124505	staufen (RNA binding protein) homolog 2 (Drosophila) [Source:MGI Symbol;Acc:MGI:1352508]	1	16228674	16520112	-1	A3	16228674	16519306	16519306	3030	tsl1	GENCODE basic	7	19	KNOWN	KNOWN	ensembl_havana	ensembl_havana	protein_coding	protein_coding	40.73	17	MGI transcript name	Stau2-001	MGI Symbol	Stau2
TCONS_00000354	ENSMUST00000162751	Stau2	TCONS_00000354	XLOC_000126	Stau2	1:16228505-16520112	Misty	DBDB	OK	0.216488	0.1604	-0.432615	-0.16873	0.82885	0.991458	no	ENSMUSG00000025920	ENSMUST00000162751	ENSMUSP00000124505	staufen (RNA binding protein) homolog 2 (Drosophila) [Source:MGI Symbol;Acc:MGI:1352508]	1	16228674	16520112	-1	A3	16228674	16519306	16519306	3030	tsl1	GENCODE basic	7	19	KNOWN	KNOWN	ensembl_havana	ensembl_havana	protein_coding	protein_coding	40.73	17	MGI transcript name	Stau2-001	MGI Symbol	Stau2
TCONS_00000355	ENSMUST00000127420	Stau2	TCONS_00000355	XLOC_000127	Stau2	1:16228505-16520112	Misty	DBDB	OK	0.312759	0.301271	-0.0539922	-0.119083	0.8293	0.991458	no	ENSMUSG00000025920	ENSMUST00000127420	ENSMUSP00000122116	staufen (RNA binding protein) homolog 2 (Drosophila) [Source:MGI Symbol;Acc:MGI:1352508]	1	16228674	16520112	-1	A3	16344299	16519253	16519253	3081	tsl1		7	19	KNOWN	KNOWN	havana	ensembl_havana	nonsense_mediated_decay	protein_coding	40.73	17	MGI transcript name	Stau2-005	MGI Symbol	Stau2
TCONS_00000356	ENSMUST00000195710	Gm38342	TCONS_00000356	XLOC_000128	Gm38342	1:16540789-16621539	Misty	DBDB	OK	1.00959	1.09684	0.119589	0.465877	0.41265	0.956945	no	ENSMUSG00000102457	ENSMUST00000195710		predicted gene, 38342 [Source:MGI Symbol;Acc:MGI:5611570]	1	16618560	16621539	1	A3	16618560	16621539	16618560	2980	tslNA	GENCODE basic	1	1	KNOWN	KNOWN	havana	havana	TEC	TEC	50.27	1	MGI transcript name	Gm38342-001	MGI Symbol	Gm38342
TCONS_00000358	ENSMUST00000188641	Tceb1	TCONS_00000358	XLOC_000129	Tceb1	1:16638883-16657185	Misty	DBDB	OK	1.65786	2.36491	0.512465	1.25552	0.03215	0.321494	no	ENSMUSG00000079658	ENSMUST00000188641	ENSMUSP00000140422	transcription elongation factor B (SIII), polypeptide 1 [Source:MGI Symbol;Acc:MGI:1915173]	1	16641725	16657042	-1	A3	16641725	16656884	16656884	2014	tsl1	GENCODE basic	6	9	KNOWN	KNOWN	ensembl_havana	ensembl_havana	protein_coding	protein_coding	41.06	11	MGI transcript name	Tceb1-002	MGI Symbol	Tceb1
TCONS_00000359	ENSMUST00000186541	Tceb1	TCONS_00000359	XLOC_000130	Tceb1	1:16638883-16657185	Misty	DBDB	OK	0.843493	0.665794	-0.3413	-0.670424	0.24035	0.862339	no	ENSMUSG00000079658	ENSMUST00000186541		transcription elongation factor B (SIII), polypeptide 1 [Source:MGI Symbol;Acc:MGI:1915173]	1	16641725	16657042	-1	A3	16646955	16656915	16656915	410	tsl3		1	9	KNOWN	KNOWN	havana	ensembl_havana	retained_intron	protein_coding	41.06	11	MGI transcript name	Tceb1-010	MGI Symbol	Tceb1
TCONS_00000360	ENSMUST00000181371	D030040B21Rik	TCONS_00000360	XLOC_000131	D030040B21Rik	1:16657551-16662278	Misty	DBDB	NOTEST	0	0	0	0	1	1	no	ENSMUSG00000097744	ENSMUST00000181371		RIKEN cDNA D030040B21 gene [Source:MGI Symbol;Acc:MGI:4437728]	1	16657552	16662278	1	A3	16657552	16662278	16657552	2788	tsl1	GENCODE basic	1	1	KNOWN	KNOWN	havana	havana	lincRNA	lincRNA	40.89	1	MGI transcript name	D030040B21Rik-001	MGI Symbol	D030040B21Rik
TCONS_00000361	ENSMUST00000186738	Gm7654	TCONS_00000361	XLOC_000132	Gm7654	1:16662979-16664372	Misty	DBDB	OK	0.123805	0.239757	0.953506	0.686883	0.1281	0.689477	no	ENSMUSG00000100959	ENSMUST00000186738		predicted gene 7654 [Source:MGI Symbol;Acc:MGI:3648037]	1	16662980	16663662	-1	A3	16662980	16663662	16663662	683	tslNA	GENCODE basic	1	1	KNOWN	KNOWN	havana	havana	processed_pseudogene	processed_pseudogene	36.31	1	MGI transcript name	Gm7654-001	MGI Symbol	Gm7654
TCONS_00000362	ENSMUST00000177501	Tmem70	TCONS_00000362	XLOC_000133	Tmem70	1:16665190-16679210	Misty	DBDB	OK	0.47795	0.551282	0.205931	0.0963866	0.8918	0.991458	no	ENSMUSG00000025940	ENSMUST00000177501	ENSMUSP00000135483	transmembrane protein 70 [Source:MGI Symbol;Acc:MGI:1915068]	1	16665207	16678275	1	A3	16665207	16678195	16665207	1636	tsl1	GENCODE basic	1	6	KNOWN	KNOWN	ensembl_havana	ensembl_havana	protein_coding	protein_coding	42.08	4	MGI transcript name	Tmem70-001	MGI Symbol	Tmem70
TCONS_00000367	ENSMUST00000191260	Ly96	TCONS_00000367	XLOC_000134	Ly96	1:16688050-16709611	Misty	DBDB	NOTEST	5.31845e-06	8.18471e-15	-29.2754	0	1	1	no	ENSMUSG00000025779	ENSMUST00000191260		lymphocyte antigen 96 [Source:MGI Symbol;Acc:MGI:1341909]	1	16688051	16709611	1	A3	16688051	16691947	16688051	666	tsl3		1	10	KNOWN	KNOWN	havana	ensembl_havana	retained_intron	protein_coding	42.3	3	MGI transcript name	Ly96-003	MGI Symbol	Ly96
TCONS_00000371	ENSMUST00000071842	Gm5828	TCONS_00000371	XLOC_000135	Gm5828	1:16767458-16770766	Misty	DBDB	OK	0.191191	0.256692	0.425021	0.633845	0.26925	0.882036	no	ENSMUSG00000091020	ENSMUST00000071842		predicted gene 5828 [Source:MGI Symbol;Acc:MGI:3644176]	1	16768279	16770138	-1	A3	16768279	16770138	16770138	1860	tslNA	GENCODE basic	9	3	KNOWN	KNOWN	havana	havana	processed_pseudogene	processed_pseudogene	51.29	1	MGI transcript name	Gm5828-001	MGI Symbol	Gm5828
TCONS_00000372	ENSMUST00000186604	Gm28376	TCONS_00000372	XLOC_000136	Gm28376	1:16771329-17097889	Misty	DBDB	OK	0.206918	0.419215	1.01863	1.60915	0.0101	0.144838	no	ENSMUSG00000101640	ENSMUST00000186604		predicted gene 28376 [Source:MGI Symbol;Acc:MGI:5579082]	1	16898185	17091631	1	A3	16898185	17091631	16898185	176	tsl5	GENCODE basic	1	1	KNOWN	KNOWN	havana	havana	antisense	antisense	40.16	1	MGI transcript name	Gm28376-001	MGI Symbol	Gm28376
TCONS_00000373	ENSMUST00000186604	Gm28376	TCONS_00000373	XLOC_000137	Gm28376	1:16771329-17097889	Misty	DBDB	NOTEST	0	0	0	0	1	1	no	ENSMUSG00000101640	ENSMUST00000186604		predicted gene 28376 [Source:MGI Symbol;Acc:MGI:5579082]	1	16898185	17091631	1	A3	16898185	17091631	16898185	176	tsl5	GENCODE basic	1	1	KNOWN	KNOWN	havana	havana	antisense	antisense	40.16	1	MGI transcript name	Gm28376-001	MGI Symbol	Gm28376
TCONS_00000374	ENSMUST00000194790	4921511E07Rik	TCONS_00000374	XLOC_000138	4921511E07Rik	1:16771329-17097889	Misty	DBDB	NOTEST	0	0	0	0	1	1	no	ENSMUSG00000104133	ENSMUST00000194790		RIKEN cDNA 4921511E07 gene [Source:MGI Symbol;Acc:MGI:1918145]	1	16930970	16931796	1	A3	16930970	16931796	16930970	827	tslNA	GENCODE basic	1	1	KNOWN	KNOWN	havana	havana	TEC	TEC	33.62	1	MGI transcript name	4921511E07Rik-001	MGI Symbol	4921511E07Rik
TCONS_00000375	ENSMUST00000038382	Jph1	TCONS_00000375	XLOC_000139	Jph1	1:16771329-17097889	Misty	DBDB	OK	0.151509	0.227352	0.585522	0.295287	0.59985	0.991458	no	ENSMUSG00000042686	ENSMUST00000038382	ENSMUSP00000039072	junctophilin 1 [Source:MGI Symbol;Acc:MGI:1891495]	1	16964560	17097889	-1	A3	16994938	17097889	17097889	4809	tsl1	GENCODE basic	4	5	KNOWN	KNOWN	ensembl_havana	ensembl_havana	protein_coding	protein_coding	40.29	2	MGI transcript name	Jph1-001	MGI Symbol	Jph1
TCONS_00000376	ENSMUST00000038382	Jph1	TCONS_00000376	XLOC_000140	Jph1	1:16771329-17097889	Misty	DBDB	NOTEST	0.0858881	0.11412	0.41002	0	1	1	no	ENSMUSG00000042686	ENSMUST00000038382	ENSMUSP00000039072	junctophilin 1 [Source:MGI Symbol;Acc:MGI:1891495]	1	16964560	17097889	-1	A3	16994938	17097889	17097889	4809	tsl1	GENCODE basic	4	5	KNOWN	KNOWN	ensembl_havana	ensembl_havana	protein_coding	protein_coding	40.29	2	MGI transcript name	Jph1-001	MGI Symbol	Jph1
TCONS_00000377	ENSMUST00000038382	Jph1	TCONS_00000377	XLOC_000141	Jph1	1:16771329-17097889	Misty	DBDB	NOTEST	0.152071	0.116031	-0.390228	0	1	1	no	ENSMUSG00000042686	ENSMUST00000038382	ENSMUSP00000039072	junctophilin 1 [Source:MGI Symbol;Acc:MGI:1891495]	1	16964560	17097889	-1	A3	16994938	17097889	17097889	4809	tsl1	GENCODE basic	4	5	KNOWN	KNOWN	ensembl_havana	ensembl_havana	protein_coding	protein_coding	40.29	2	MGI transcript name	Jph1-001	MGI Symbol	Jph1
TCONS_00000378	ENSMUST00000038382	Jph1	TCONS_00000378	XLOC_000142	Jph1	1:16771329-17097889	Misty	DBDB	NOTEST	0.154439	0.0452466	-1.77116	0	1	1	no	ENSMUSG00000042686	ENSMUST00000038382	ENSMUSP00000039072	junctophilin 1 [Source:MGI Symbol;Acc:MGI:1891495]	1	16964560	17097889	-1	A3	16994938	17097889	17097889	4809	tsl1	GENCODE basic	4	5	KNOWN	KNOWN	ensembl_havana	ensembl_havana	protein_coding	protein_coding	40.29	2	MGI transcript name	Jph1-001	MGI Symbol	Jph1
TCONS_00000379	ENSMUST00000038382	Jph1	TCONS_00000379	XLOC_000143	Jph1	1:16771329-17097889	Misty	DBDB	NOTEST	0.0236701	0.133307	2.49361	0	1	1	no	ENSMUSG00000042686	ENSMUST00000038382	ENSMUSP00000039072	junctophilin 1 [Source:MGI Symbol;Acc:MGI:1891495]	1	16964560	17097889	-1	A3	16994938	17097889	17097889	4809	tsl1	GENCODE basic	4	5	KNOWN	KNOWN	ensembl_havana	ensembl_havana	protein_coding	protein_coding	40.29	2	MGI transcript name	Jph1-001	MGI Symbol	Jph1
TCONS_00000380	ENSMUST00000188872	Gm28783	TCONS_00000380	XLOC_000144	Gm28783	1:17124746-17128956	Misty	DBDB	NOTEST	0	0	0	0	1	1	no	ENSMUSG00000100110	ENSMUST00000188872		predicted gene 28783 [Source:MGI Symbol;Acc:MGI:5579489]	1	17124747	17128956	1	A3	17124747	17128956	17124747	359	tsl5	GENCODE basic	1	1	KNOWN	KNOWN	havana	havana	lincRNA	lincRNA	40.33	1	MGI transcript name	Gm28783-001	MGI Symbol	Gm28783
TCONS_00000381	ENSMUST00000150457	Gdap1	TCONS_00000381	XLOC_000145	Gdap1	1:17145361-17164271	Misty	DBDB	NOTEST	0	0	0	0	1	1	no	ENSMUSG00000025777	ENSMUST00000150457		ganglioside-induced differentiation-associated-protein 1 [Source:MGI Symbol;Acc:MGI:1338002]	1	17145362	17164271	1	A3	17145404	17158744	17145404	2162	tsl1		1	8	KNOWN	KNOWN	havana	ensembl_havana	retained_intron	protein_coding	39.6	4	MGI transcript name	Gdap1-002	MGI Symbol	Gdap1
TCONS_00000387	ENSMUST00000187817	Gm28784	TCONS_00000387	XLOC_000146	Gm28784	1:17168402-17173103	Misty	DBDB	NOTEST	0	0	0	0	1	1	no	ENSMUSG00000099899	ENSMUST00000187817		predicted gene 28784 [Source:MGI Symbol;Acc:MGI:5579490]	1	17168403	17173103	1	A3	17168403	17173103	17168403	1011	tsl1	GENCODE basic	1	1	KNOWN	KNOWN	havana	havana	lincRNA	lincRNA	38.25	1	MGI transcript name	Gm28784-001	MGI Symbol	Gm28784
TCONS_00000388	ENSMUST00000188959	Gm5251	TCONS_00000388	XLOC_000147	Gm5251	1:17394957-17395429	Misty	DBDB	NOTEST	0	0	0	0	1	1	no	ENSMUSG00000100398	ENSMUST00000188959		predicted gene 5251 [Source:MGI Symbol;Acc:MGI:3647666]	1	17394958	17395429	1	A3	17394958	17395429	17394958	472	tslNA	GENCODE basic	1	1	KNOWN	KNOWN	havana	havana	processed_pseudogene	processed_pseudogene	44.7	1	MGI transcript name	Gm5251-001	MGI Symbol	Gm5251
TCONS_00000389	ENSMUST00000158909	Gm25166	TCONS_00000389	XLOC_000148	Gm25166	1:17520000-17520111	Misty	DBDB	NOTEST	0	0	0	0	1	1	no	ENSMUSG00000089534	ENSMUST00000158909		predicted gene, 25166 [Source:MGI Symbol;Acc:MGI:5454943]	1	17520001	17520111	1	A3	17520001	17520111	17520001	111	tslNA	GENCODE basic	1	1	KNOWN	KNOWN	ensembl	ensembl	snoRNA	snoRNA	42.34	1	MGI transcript name	Gm25166-201	MGI Symbol	Gm25166
TCONS_00000390	ENSMUST00000088476	Pi15	TCONS_00000390	XLOC_000149	Pi15	1:17601900-17641081	Misty	DBDB	NOTEST	0	0.0102931	inf	0	1	1	no	ENSMUSG00000067780	ENSMUST00000088476	ENSMUSP00000085826	peptidase inhibitor 15 [Source:MGI Symbol;Acc:MGI:1934659]	1	17601901	17630939	1	A3	17601901	17630939	17601901	6923	tsl1	GENCODE basic	3	3	KNOWN	KNOWN	ensembl_havana	ensembl_havana	protein_coding	protein_coding	36.48	1	MGI transcript name	Pi15-001	MGI Symbol	Pi15
TCONS_00000391	ENSMUST00000159958	Crispld1	TCONS_00000391	XLOC_000150	Crispld1	1:17676026-17805417	Misty	DBDB	NOTEST	0	0.00533601	inf	0	1	1	no	ENSMUSG00000025776	ENSMUST00000159958	ENSMUSP00000124095	cysteine-rich secretory protein LCCL domain containing 1 [Source:MGI Symbol;Acc:MGI:1934666]	1	17727045	17766344	1	A3	17727045	17765575	17727045	3117	tsl1	GENCODE basic	7	13	KNOWN	KNOWN	havana	ensembl_havana	protein_coding	protein_coding	37.32	3	MGI transcript name	Crispld1-002	MGI Symbol	Crispld1
TCONS_00000396	ENSMUST00000190885	Gm7690	TCONS_00000396	XLOC_000151	Gm7690	1:17947040-17948439	Misty	DBDB	NOTEST	0	0	0	0	1	1	no	ENSMUSG00000100554	ENSMUST00000190885		predicted gene 7690 [Source:MGI Symbol;Acc:MGI:3648169]	1	17947041	17948439	1	A3	17947041	17948439	17947041	1399	tslNA	GENCODE basic	1	1	KNOWN	KNOWN	havana	havana	processed_pseudogene	processed_pseudogene	42.53	1	MGI transcript name	Gm7690-001	MGI Symbol	Gm7690
TCONS_00000397	ENSMUST00000185706	Gm17969	TCONS_00000397	XLOC_000152	Gm17969	1:17993009-18059056	Misty	DBDB	NOTEST	0	0	0	0	1	1	no	ENSMUSG00000099591	ENSMUST00000185706		predicted gene, 17969 [Source:MGI Symbol;Acc:MGI:5010154]	1	17993813	17997483	1	A3	17993813	17997483	17993813	2557	tslNA	GENCODE basic	1	1	KNOWN	KNOWN	havana	havana	processed_pseudogene	processed_pseudogene	39.85	1	MGI transcript name	Gm17969-001	MGI Symbol	Gm17969
TCONS_00000398	ENSMUST00000187966	Gm29006	TCONS_00000398	XLOC_000153	Gm29006	1:18307983-18313686	Misty	DBDB	NOTEST	0	0	0	0	1	1	no	ENSMUSG00000101738	ENSMUST00000187966		predicted gene 29006 [Source:MGI Symbol;Acc:MGI:5579712]	1	18307984	18313686	1	A3	18307984	18313686	18307984	200	tsl5 (assigned to previous version 1)	GENCODE basic	2	2	KNOWN	KNOWN	havana	havana	unitary_pseudogene	unitary_pseudogene	34.53	1	MGI transcript name	Gm29006-001	MGI Symbol	Gm29006
TCONS_00000399	ENSMUST00000189030	Gm5252	TCONS_00000399	XLOC_000154	Gm5252	1:18708427-18709336	Misty	DBDB	NOTEST	0	0	0	0	1	1	no	ENSMUSG00000101306	ENSMUST00000189030		predicted gene 5252 [Source:MGI Symbol;Acc:MGI:3647664]	1	18708428	18709336	1	A3	18708428	18709336	18708428	909	tslNA	GENCODE basic	1	1	KNOWN	KNOWN	havana	havana	processed_pseudogene	processed_pseudogene	46.2	1	MGI transcript name	Gm5252-001	MGI Symbol	Gm5252
TCONS_00000400	ENSMUST00000185386	Gm28343	TCONS_00000400	XLOC_000155	Gm28343	1:19037265-19037377	Misty	DBDB	NOTEST	0	0	0	0	1	1	no	ENSMUSG00000101644	ENSMUST00000185386		predicted gene 28343 [Source:MGI Symbol;Acc:MGI:5579049]	1	19037266	19037377	1	A3	19037266	19037377	19037266	112	tslNA	GENCODE basic	1	1	KNOWN	KNOWN	havana	havana	processed_pseudogene	processed_pseudogene	39.29	1	MGI transcript name	Gm28343-001	MGI Symbol	Gm28343
TCONS_00000401	ENSMUST00000185704	Gm28344	TCONS_00000401	XLOC_000156	Gm28344	1:19062856-19063135	Misty	DBDB	NOTEST	0	0	0	0	1	1	no	ENSMUSG00000099433	ENSMUST00000185704		predicted gene 28344 [Source:MGI Symbol;Acc:MGI:5579050]	1	19062857	19063135	1	A3	19062857	19063135	19062857	279	tslNA	GENCODE basic	1	1	KNOWN	KNOWN	havana	havana	processed_pseudogene	processed_pseudogene	44.44	1	MGI transcript name	Gm28344-001	MGI Symbol	Gm28344
TCONS_00000402	ENSMUST00000037294	Tfap2d	TCONS_00000402	XLOC_000157	Tfap2d	1:19063299-19166346	Misty	DBDB	NOTEST	0	0	0	0	1	1	no	ENSMUSG00000042596	ENSMUST00000037294	ENSMUSP00000037699	transcription factor AP-2, delta [Source:MGI Symbol;Acc:MGI:2153466]	1	19103022	19166346	1	A3	19103022	19166346	19103022	1761	tsl1	GENCODE basic	7	7	KNOWN	KNOWN	ensembl_havana	ensembl_havana	protein_coding	protein_coding	39.67	2	MGI transcript name	Tfap2d-001	MGI Symbol	Tfap2d
TCONS_00000405	ENSMUST00000027059	Tfap2b	TCONS_00000405	XLOC_000158	Tfap2b	1:19208913-19238576	Misty	DBDB	NOTEST	0	0	0	0	1	1	no	ENSMUSG00000025927	ENSMUST00000027059	ENSMUSP00000027059	transcription factor AP-2 beta [Source:MGI Symbol;Acc:MGI:104672]	1	19208914	19238576	1	A3	19208914	19238576	19208914	5863	tsl1	GENCODE basic	10	13	KNOWN	KNOWN	ensembl_havana	ensembl_havana	protein_coding	protein_coding	43.89	5	MGI transcript name	Tfap2b-001	MGI Symbol	Tfap2b
TCONS_00000411	ENSMUST00000189218	Gm28340	TCONS_00000411	XLOC_000159	Gm28340	1:19242724-19243769	Misty	DBDB	NOTEST	0	0	0	0	1	1	no	ENSMUSG00000100538	ENSMUST00000189218		predicted gene 28340 [Source:MGI Symbol;Acc:MGI:5579046]	1	19242725	19243769	1	A3	19242725	19243769	19242725	202	tsl3	GENCODE basic	1	1	KNOWN	KNOWN	havana	havana	lincRNA	lincRNA	38.66	1	MGI transcript name	Gm28340-001	MGI Symbol	Gm28340
TCONS_00000412	ENSMUST00000188428	Gm4849	TCONS_00000412	XLOC_000160	Gm4849	1:19330938-19333197	Misty	DBDB	NOTEST	0	0	0	0	1	1	no	ENSMUSG00000100204	ENSMUST00000188428		predicted gene 4849 [Source:MGI Symbol;Acc:MGI:3645366]	1	19330939	19333184	1	A3	19330939	19333184	19330939	2246	tslNA	GENCODE basic	1	1	KNOWN	KNOWN	havana	havana	processed_pseudogene	processed_pseudogene	47.73	1	MGI transcript name	Gm4849-001	MGI Symbol	Gm4849
TCONS_00000413	ENSMUST00000193790	Gm38382	TCONS_00000413	XLOC_000161	Gm38382	1:19614268-19616767	Misty	DBDB	NOTEST	0	0	0	0	1	1	no	ENSMUSG00000102597	ENSMUST00000193790		predicted gene, 38382 [Source:MGI Symbol;Acc:MGI:5611610]	1	19614269	19616767	1	A3	19614269	19616767	19614269	2499	tslNA	GENCODE basic	1	1	KNOWN	KNOWN	havana	havana	TEC	TEC	36.77	1	MGI transcript name	Gm38382-001	MGI Symbol	Gm38382
TCONS_00000414	-	-	TCONS_00000414	XLOC_000162	-	1:19692735-19693199	Misty	DBDB	OK	0.282576	0.89286	1.65979	1.30844	0.15815	0.750261	no
TCONS_00000415	-	-	TCONS_00000415	XLOC_000163	-	1:20051200-20052489	Misty	DBDB	NOTEST	0.124722	0.0237017	-2.39565	0	1	1	no
TCONS_00000416	-	-	TCONS_00000416	XLOC_000164	-	1:20055701-20057043	Misty	DBDB	NOTEST	0.19642	0.104765	-0.90678	0	1	1	no
TCONS_00000417	ENSMUST00000161509	4930486I03Rik	TCONS_00000417	XLOC_000165	4930486I03Rik	1:20057778-20618064	Misty	DBDB	NOTEST	0.104523	0.0864063	-0.274606	0	1	1	no	ENSMUSG00000089914	ENSMUST00000161509		RIKEN cDNA 4930486I03 gene [Source:MGI Symbol;Acc:MGI:1922278]	1	20356452	20392300	1	A4	20356452	20392300	20356452	788	tsl1	GENCODE basic	2	2	KNOWN	KNOWN	havana	havana	antisense	antisense	38.82	1	MGI transcript name	4930486I03Rik-001	MGI Symbol	4930486I03Rik
TCONS_00000418	ENSMUST00000088448	Pkhd1	TCONS_00000418	XLOC_000166	Pkhd1	1:20057778-20618064	Misty	DBDB	NOTEST	0.130128	0.158588	0.285354	0	1	1	no	ENSMUSG00000043760	ENSMUST00000088448	ENSMUSP00000085794	polycystic kidney and hepatic disease 1 [Source:MGI Symbol;Acc:MGI:2155808]	1	20057779	20618064	-1	A4	20057779	20618064	20618064	12935	tsl1	GENCODE basic	11	16	KNOWN	KNOWN	ensembl_havana	ensembl_havana	protein_coding	protein_coding	39.68	4	MGI transcript name	Pkhd1-001	MGI Symbol	Pkhd1
TCONS_00000419	ENSMUST00000088448	Pkhd1	TCONS_00000419	XLOC_000167	Pkhd1	1:20057778-20618064	Misty	DBDB	NOTEST	0.160032	0.0897461	-0.834439	0	1	1	no	ENSMUSG00000043760	ENSMUST00000088448	ENSMUSP00000085794	polycystic kidney and hepatic disease 1 [Source:MGI Symbol;Acc:MGI:2155808]	1	20057779	20618064	-1	A4	20057779	20618064	20618064	12935	tsl1	GENCODE basic	11	16	KNOWN	KNOWN	ensembl_havana	ensembl_havana	protein_coding	protein_coding	39.68	4	MGI transcript name	Pkhd1-001	MGI Symbol	Pkhd1
TCONS_00000420	ENSMUST00000088448	Pkhd1	TCONS_00000420	XLOC_000168	Pkhd1	1:20057778-20618064	Misty	DBDB	OK	0.741718	1.18675	0.678078	0.840709	0.14725	0.730555	no	ENSMUSG00000043760	ENSMUST00000088448	ENSMUSP00000085794	polycystic kidney and hepatic disease 1 [Source:MGI Symbol;Acc:MGI:2155808]	1	20057779	20618064	-1	A4	20057779	20618064	20618064	12935	tsl1	GENCODE basic	11	16	KNOWN	KNOWN	ensembl_havana	ensembl_havana	protein_coding	protein_coding	39.68	4	MGI transcript name	Pkhd1-001	MGI Symbol	Pkhd1
TCONS_00000421	ENSMUST00000147480	Pkhd1	TCONS_00000421	XLOC_000169	Pkhd1	1:20057778-20618064	Misty	DBDB	OK	0.221696	0.234225	0.0793091	0.0937235	0.87135	0.991458	no	ENSMUSG00000043760	ENSMUST00000147480		polycystic kidney and hepatic disease 1 [Source:MGI Symbol;Acc:MGI:2155808]	1	20057779	20618064	-1	A4	20592953	20618064	20618064	1636	tsl1		7	16	KNOWN	KNOWN	havana	ensembl_havana	retained_intron	protein_coding	39.68	4	MGI transcript name	Pkhd1-003	MGI Symbol	Pkhd1
TCONS_00000422	ENSMUST00000083625	Mir206	TCONS_00000422	XLOC_000170	Mir206	1:20679009-20684298	Misty	DBDB	NOTEST	0	0	0	0	1	1	no	ENSMUSG00000065559	ENSMUST00000083625		microRNA 206 [Source:MGI Symbol;Acc:MGI:2676881]	1	20679010	20679082	1	A4	20679010	20679082	20679010	73	tslNA	GENCODE basic	1	1	KNOWN	KNOWN	mirbase	mirbase	miRNA	miRNA	42.47	1	MGI transcript name	Mir206-201	MGI Symbol	Mir206
TCONS_00000424	ENSMUST00000027061	Il17a	TCONS_00000424	XLOC_000171	Il17a	1:20730904-20734496	Misty	DBDB	NOTEST	0	0	0	0	1	1	no	ENSMUSG00000025929	ENSMUST00000027061	ENSMUSP00000027061	interleukin 17A [Source:MGI Symbol;Acc:MGI:107364]	1	20730905	20734496	1	A4	20730905	20734496	20730905	1171	tsl1	GENCODE basic	4	4	KNOWN	KNOWN	ensembl_havana	ensembl_havana	protein_coding	protein_coding	39.45	1	MGI transcript name	Il17a-001	MGI Symbol	Il17a
TCONS_00000425	ENSMUST00000188112	Mcm3	TCONS_00000425	XLOC_000172	Mcm3	1:20802549-20820312	Misty	DBDB	OK	0.214119	0.227906	0.090026	0.080152	0.8933	0.991458	no	ENSMUSG00000041859	ENSMUST00000188112		minichromosome maintenance complex component 3 [Source:MGI Symbol;Acc:MGI:101845]	1	20802968	20820312	-1	A4	20803006	20803721	20803721	716	tslNA		1	10	KNOWN	KNOWN	havana	ensembl_havana	retained_intron	protein_coding	46.82	5	MGI transcript name	Mcm3-005	MGI Symbol	Mcm3
TCONS_00000426	ENSMUST00000186367	Gm20587	TCONS_00000426	XLOC_000173	Gm20587	1:20821330-20822516	Misty	DBDB	NOTEST	0	0	0	0	1	1	no	ENSMUSG00000099714	ENSMUST00000186367		predicted gene, 20587 [Source:MGI Symbol;Acc:MGI:5295693]	1	20821331	20822516	1	A4	20821331	20822516	20821331	1186	tslNA	GENCODE basic	1	1	KNOWN	KNOWN	havana	havana	processed_pseudogene	processed_pseudogene	48.9	1	MGI transcript name	Gm20587-001	MGI Symbol	Gm20587
TCONS_00000427	ENSMUST00000185290	Gm28065	TCONS_00000427	XLOC_000174	Gm28065	1:20836660-20839689	Misty	DBDB	NOTEST	0	0	0	0	1	1	no	ENSMUSG00000102121	ENSMUST00000185290		predicted gene 28065 [Source:MGI Symbol;Acc:MGI:5578771]	1	20836661	20839689	1	A4	20836661	20839689	20836661	833	tsl3	GENCODE basic	1	1	KNOWN	KNOWN	havana	havana	lincRNA	lincRNA	41.9	1	MGI transcript name	Gm28065-001	MGI Symbol	Gm28065
TCONS_00000428	ENSMUST00000189400	Paqr8	TCONS_00000428	XLOC_000175	Paqr8	1:20890605-20939650	Misty	DBDB	NOTEST	5.00931e-143	3.03704e-10	441.094	0	1	1	no	ENSMUSG00000025931	ENSMUST00000189400	ENSMUSP00000141054	progestin and adipoQ receptor family member VIII [Source:MGI Symbol;Acc:MGI:1921479]	1	20890606	20939650	1	A4	20890606	20939650	20890606	5330	tsl1	GENCODE basic	6	15	KNOWN	KNOWN	ensembl_havana	ensembl_havana	protein_coding	protein_coding	44.42	4	MGI transcript name	Paqr8-001	MGI Symbol	Paqr8
TCONS_00000433	ENSMUST00000185639	Gm28064	TCONS_00000433	XLOC_000176	Gm28064	1:20945710-20946914	Misty	DBDB	NOTEST	0	0	0	0	1	1	no	ENSMUSG00000100929	ENSMUST00000185639		predicted gene 28064 [Source:MGI Symbol;Acc:MGI:5578770]	1	20945711	20946914	1	A4	20945711	20946914	20945711	858	tslNA	GENCODE basic	1	1	KNOWN	KNOWN	havana	havana	processed_pseudogene	processed_pseudogene	38.37	1	MGI transcript name	Gm28064-001	MGI Symbol	Gm28064
TCONS_00000434	ENSMUST00000160782	Efhc1	TCONS_00000434	XLOC_000177	Efhc1	1:20951625-20991824	Misty	DBDB	NOTEST	0	0	0	0	1	1	no	ENSMUSG00000041809	ENSMUST00000160782		EF-hand domain (C-terminal) containing 1 [Source:MGI Symbol;Acc:MGI:1919127]	1	20951626	20990841	1	A4	20951626	20955527	20951626	357	tsl3		1	5	KNOWN	KNOWN	havana	ensembl_havana	processed_transcript	protein_coding	42.17	2	MGI transcript name	Efhc1-002	MGI Symbol	Efhc1
TCONS_00000439	ENSMUST00000037998	Tram2	TCONS_00000439	XLOC_000178	Tram2	1:20991877-21079234	Misty	DBDB	OK	2.04057	1.08419	-0.912357	-3.16113	5e-05	0.0019455	yes	ENSMUSG00000041779	ENSMUST00000037998	ENSMUSP00000047992	translocating chain-associating membrane protein 2 [Source:MGI Symbol;Acc:MGI:1924817]	1	20996299	21079229	-1	A4	20996299	21079229	21079229	6492	tsl1	GENCODE basic	5	5	KNOWN	KNOWN	ensembl_havana	ensembl_havana	protein_coding	protein_coding	46.88	2	MGI transcript name	Tram2-001	MGI Symbol	Tram2
TCONS_00000440	ENSMUST00000037998	Tram2	TCONS_00000440	XLOC_000179	Tram2	1:20991877-21079234	Misty	DBDB	OK	0.943618	0.514802	-0.874186	-1.52885	0.0087	0.130055	no	ENSMUSG00000041779	ENSMUST00000037998	ENSMUSP00000047992	translocating chain-associating membrane protein 2 [Source:MGI Symbol;Acc:MGI:1924817]	1	20996299	21079229	-1	A4	20996299	21079229	21079229	6492	tsl1	GENCODE basic	5	5	KNOWN	KNOWN	ensembl_havana	ensembl_havana	protein_coding	protein_coding	46.88	2	MGI transcript name	Tram2-001	MGI Symbol	Tram2
TCONS_00000441	ENSMUST00000186612	Gm28287	TCONS_00000441	XLOC_000180	Gm28287	1:21080113-21082382	Misty	DBDB	NOTEST	0.0465449	0	-inf	0	1	1	no	ENSMUSG00000099971	ENSMUST00000186612		predicted gene 28287 [Source:MGI Symbol;Acc:MGI:5578993]	1	21080114	21081748	1	A4	21080114	21081748	21080114	546	tsl5	GENCODE basic	1	1	KNOWN	KNOWN	havana	havana	antisense	antisense	42.69	1	MGI transcript name	Gm28287-001	MGI Symbol	Gm28287
TCONS_00000442	ENSMUST00000027064	Tmem14a	TCONS_00000442	XLOC_000181	Tmem14a	1:21166468-21230428	Misty	DBDB	NOTEST	0.0158955	0.120366	2.92074	0	1	1	no	ENSMUSG00000025933	ENSMUST00000027064	ENSMUSP00000027064	transmembrane protein 14A [Source:MGI Symbol;Acc:MGI:1922962]	1	21218575	21230167	1	A4	21218662	21230164	21218662	1261	tsl1	GENCODE basic	7	15	KNOWN	KNOWN	havana	ensembl_havana	protein_coding	protein_coding	44.65	2	MGI transcript name	Tmem14a-002	MGI Symbol	Tmem14a
TCONS_00000443	ENSMUST00000189119	Gm2693	TCONS_00000443	XLOC_000182	Gm2693	1:21166468-21230428	Misty	DBDB	NOTEST	0	0	0	0	1	1	no	ENSMUSG00000100819	ENSMUST00000189119		predicted gene 2693 [Source:MGI Symbol;Acc:MGI:3780862]	1	21178988	21187427	1	A4	21178988	21187427	21178988	571	tslNA	GENCODE basic	1	1	KNOWN	KNOWN	havana	havana	unprocessed_pseudogene	unprocessed_pseudogene	42.86	1	MGI transcript name	Gm2693-001	MGI Symbol	Gm2693
TCONS_00000446	ENSMUST00000191648	Gm38224	TCONS_00000446	XLOC_000183	Gm38224	1:21234721-21236821	Misty	DBDB	NOTEST	0.00497602	0	-inf	0	1	1	no	ENSMUSG00000102633	ENSMUST00000191648		predicted gene, 38224 [Source:MGI Symbol;Acc:MGI:5611452]	1	21234722	21236821	1	A4	21234722	21236821	21234722	2100	tslNA	GENCODE basic	1	1	KNOWN	KNOWN	havana	havana	TEC	TEC	39.29	1	MGI transcript name	Gm38224-001	MGI Symbol	Gm38224
TCONS_00000447	ENSMUST00000124990	Gsta3	TCONS_00000447	XLOC_000184	Gsta3	1:21240588-21271593	Misty	DBDB	OK	1.51235	14.8127	3.29198	1.8281	0.1823	0.79167	no	ENSMUSG00000025934	ENSMUST00000124990	ENSMUSP00000140210	glutathione S-transferase, alpha 3 [Source:MGI Symbol;Acc:MGI:95856]	1	21240589	21265661	1	A4	21240629	21264846	21240629	742	tsl5		2	15	KNOWN	KNOWN	havana	ensembl_havana	protein_coding	protein_coding	42.76	4	MGI transcript name	Gsta3-003	MGI Symbol	Gsta3
TCONS_00000453	ENSMUST00000178379	Gm7094	TCONS_00000453	XLOC_000185	Gm7094	1:21272402-21272906	Misty	DBDB	NOTEST	0	0	0	0	1	1	no	ENSMUSG00000096375	ENSMUST00000178379		predicted pseudogene 7094 [Source:MGI Symbol;Acc:MGI:3648114]	1	21272403	21272906	1	A4	21272403	21272906	21272403	366	tslNA	GENCODE basic	2	2	KNOWN	KNOWN	havana	havana	unprocessed_pseudogene	unprocessed_pseudogene	39.48	1	MGI transcript name	Gm7094-001	MGI Symbol	Gm7094
TCONS_00000454	-	-	TCONS_00000454	XLOC_000186	-	1:21276665-21277948	Misty	DBDB	OK	0.103616	0.223154	1.10679	0.905604	0.1288	0.690788	no
TCONS_00000455	ENSMUST00000082032	Gm4956	TCONS_00000455	XLOC_000187	Gm4956	1:21283052-21302587	Misty	DBDB	OK	0.260056	0.942498	1.85767	4.50054	5e-05	0.0019455	yes	ENSMUSG00000025936	ENSMUST00000082032		predicted gene 4956 [Source:MGI Symbol;Acc:MGI:3647976]	1	21285246	21298312	-1	A4	21285246	21298312	21298312	1148	tsl1	GENCODE basic	12	15	KNOWN	KNOWN	havana	ensembl_havana	processed_transcript	transcribed_unprocessed_pseudogene	41.3	3	MGI transcript name	Gm4956-002	MGI Symbol	Gm4956
TCONS_00000456	-	-	TCONS_00000456	XLOC_000188	-	1:21323153-21324470	Misty	DBDB	NOTEST	0.0350524	0.234246	2.74044	0	1	1	no
TCONS_00000457	ENSMUST00000088407	Khdc1a	TCONS_00000457	XLOC_000189	Khdc1a	1:21349640-21352200	Misty	DBDB	NOTEST	0	0	0	0	1	1	no	ENSMUSG00000067750	ENSMUST00000088407	ENSMUSP00000085749	KH domain containing 1A [Source:MGI Symbol;Acc:MGI:2676610]	1	21349641	21352200	1	A4	21349641	21352200	21349641	1987	tsl1	GENCODE basic	3	3	KNOWN	KNOWN	ensembl_havana	ensembl_havana	protein_coding	protein_coding	43.63	1	MGI transcript name	Khdc1a-001	MGI Symbol	Khdc1a
TCONS_00000458	ENSMUST00000148174	Gm16329	TCONS_00000458	XLOC_000190	Gm16329	1:21354004-21355116	Misty	DBDB	NOTEST	0	0	0	0	1	1	no	ENSMUSG00000086194	ENSMUST00000148174		predicted gene 16329 [Source:MGI Symbol;Acc:MGI:3840126]	1	21354005	21355116	1	A4	21354005	21355116	21354005	371	tslNA	GENCODE basic	1	1	KNOWN	KNOWN	havana	havana	unprocessed_pseudogene	unprocessed_pseudogene	47.57	1	MGI transcript name	Gm16329-001	MGI Symbol	Gm16329
TCONS_00000459	ENSMUST00000137146	Gm16327	TCONS_00000459	XLOC_000191	Gm16327	1:21364802-21365030	Misty	DBDB	NOTEST	0	0	0	0	1	1	no	ENSMUSG00000094436	ENSMUST00000137146		predicted gene 16327 [Source:MGI Symbol;Acc:MGI:3840125]	1	21364803	21365030	1	A4	21364803	21365030	21364803	228	tslNA	GENCODE basic	1	1	KNOWN	KNOWN	havana	havana	processed_pseudogene	processed_pseudogene	42.11	1	MGI transcript name	Gm16327-001	MGI Symbol	Gm16327
TCONS_00000460	ENSMUST00000070223	Khdc1c	TCONS_00000460	XLOC_000192	Khdc1c	1:21368330-21370845	Misty	DBDB	NOTEST	0	0	0	0	1	1	no	ENSMUSG00000041722	ENSMUST00000070223	ENSMUSP00000068792	KH domain containing 1C [Source:MGI Symbol;Acc:MGI:3583007]	1	21368331	21370845	1	A4	21368331	21370845	21368331	1946	tsl1	GENCODE basic	5	7	KNOWN	KNOWN	ensembl_havana	ensembl_havana	protein_coding	protein_coding	43.54	1	MGI transcript name	Khdc1c-001	MGI Symbol	Khdc1c
TCONS_00000461	ENSMUST00000142979	Gm2709	TCONS_00000461	XLOC_000193	Gm2709	1:21372669-21373764	Misty	DBDB	NOTEST	0	0	0	0	1	1	no	ENSMUSG00000085507	ENSMUST00000142979		predicted gene 2709 [Source:MGI Symbol;Acc:MGI:3780878]	1	21372670	21373764	1	A4	21372670	21373764	21372670	350	tslNA	GENCODE basic	1	1	KNOWN	KNOWN	havana	havana	unprocessed_pseudogene	unprocessed_pseudogene	47.58	1	MGI transcript name	Gm2709-001	MGI Symbol	Gm2709
TCONS_00000462	ENSMUST00000140035	Gm16533	TCONS_00000462	XLOC_000194	Gm16533	1:21379554-21379782	Misty	DBDB	NOTEST	0	0	0	0	1	1	no	ENSMUSG00000094926	ENSMUST00000140035		predited gene 16533 [Source:MGI Symbol;Acc:MGI:4410373]	1	21379555	21379782	1	A4	21379555	21379782	21379555	228	tslNA	GENCODE basic	1	1	KNOWN	KNOWN	havana	havana	processed_pseudogene	processed_pseudogene	42.11	1	MGI transcript name	Gm16533-001	MGI Symbol	Gm16533
TCONS_00000463	ENSMUST00000147615	Khdc1b	TCONS_00000463	XLOC_000195	Khdc1b	1:21383555-21386373	Misty	DBDB	NOTEST	0	0	0	0	1	1	no	ENSMUSG00000085079	ENSMUST00000147615	ENSMUSP00000120275	KH domain containing 1B [Source:MGI Symbol;Acc:MGI:2138477]	1	21383556	21386373	1	A4	21383556	21386373	21383556	2236	tsl1	GENCODE basic	1	3	KNOWN	KNOWN	ensembl_havana	ensembl_havana	protein_coding	protein_coding	44	1	MGI transcript name	Khdc1b-001	MGI Symbol	Khdc1b
TCONS_00000464	ENSMUST00000126985	Gm16328	TCONS_00000464	XLOC_000196	Gm16328	1:21390905-21391101	Misty	DBDB	NOTEST	0	0	0	0	1	1	no	ENSMUSG00000085679	ENSMUST00000126985		predicted gene 16328 [Source:MGI Symbol;Acc:MGI:3840127]	1	21390906	21391101	1	A4	21390906	21391101	21390906	196	tslNA	GENCODE basic	2	2	KNOWN	KNOWN	havana	havana	processed_pseudogene	processed_pseudogene	49.49	1	MGI transcript name	Gm16328-001	MGI Symbol	Gm16328
TCONS_00000465	ENSMUST00000181002	Gm26580	TCONS_00000465	XLOC_000197	Gm26580	1:21398402-21962530	Misty	DBDB	NOTEST	0.00860203	0.0172453	1.00346	0	1	1	no	ENSMUSG00000097109	ENSMUST00000181002		predicted gene, 26580 [Source:MGI Symbol;Acc:MGI:5477074]	1	21959842	21962530	1	A4	21959842	21962530	21959842	2095	tsl5	GENCODE basic	1	1	KNOWN	KNOWN	ensembl	ensembl	lincRNA	lincRNA	59.84	1	MGI transcript name	Gm26580-201	MGI Symbol	Gm26580
TCONS_00000466	-	-	TCONS_00000466	XLOC_000198	-	1:21981300-21981342	Misty	DBDB	OK	50393	159986	1.66665	1.30959	0.31545	0.914062	no
TCONS_00000467	ENSMUST00000190225	Gm28239	TCONS_00000467	XLOC_000199	Gm28239	1:22237848-22238295	Misty	DBDB	NOTEST	0	0	0	0	1	1	no	ENSMUSG00000100418	ENSMUST00000190225		predicted gene 28239 [Source:MGI Symbol;Acc:MGI:5578945]	1	22237849	22238295	1	A5	22237849	22238295	22237849	447	tslNA	GENCODE basic	1	1	KNOWN	KNOWN	havana	havana	processed_pseudogene	processed_pseudogene	44.3	1	MGI transcript name	Gm28239-001	MGI Symbol	Gm28239
TCONS_00000468	ENSMUST00000180414	Gm26866	TCONS_00000468	XLOC_000200	Gm26866	1:22286250-22805724	Misty	DBDB	NOTEST	0	0	0	0	1	1	no	ENSMUSG00000097642	ENSMUST00000180414		predicted gene, 26866 [Source:MGI Symbol;Acc:MGI:5477360]	1	22740764	22741565	1	A5	22740764	22741565	22740764	802	tslNA	GENCODE basic	1	1	KNOWN	KNOWN	havana	havana	processed_pseudogene	processed_pseudogene	46.38	1	MGI transcript name	Gm26866-001	MGI Symbol	Gm26866
TCONS_00000469	ENSMUST00000158928	Gm24176	TCONS_00000469	XLOC_000201	Gm24176	1:23245210-23245331	Misty	DBDB	NOTEST	0	0	0	0	1	1	no	ENSMUSG00000089553	ENSMUST00000158928		predicted gene, 24176 [Source:MGI Symbol;Acc:MGI:5453953]	1	23245211	23245331	1	A5	23245211	23245331	23245211	121	tslNA	GENCODE basic	1	1	KNOWN	KNOWN	ensembl	ensembl	snoRNA	snoRNA	47.11	1	MGI transcript name	Gm24176-201	MGI Symbol	Gm24176
TCONS_00000470	ENSMUST00000083471	Mir30a	TCONS_00000470	XLOC_000202	Mir30a	1:23255684-23315385	Misty	DBDB	NOTEST	0	0	0	0	1	1	no	ENSMUSG00000065405	ENSMUST00000083471		microRNA 30a [Source:MGI Symbol;Acc:MGI:2676907]	1	23272269	23272339	1	A5	23272269	23272339	23272269	71	tslNA	GENCODE basic	3	3	KNOWN	KNOWN	mirbase	mirbase	miRNA	miRNA	52.11	1	MGI transcript name	Mir30a-201	MGI Symbol	Mir30a
TCONS_00000471	ENSMUST00000182303	Gm27028	TCONS_00000471	XLOC_000203	Gm27028	1:23255684-23315385	Misty	DBDB	NOTEST	0	0	0	0	1	1	no	ENSMUSG00000097970	ENSMUST00000182303		predicted gene, 27028 [Source:MGI Symbol;Acc:MGI:5504143]	1	23291537	23291935	1	A5	23291537	23291935	23291537	399	tslNA	GENCODE basic	1	1	KNOWN	KNOWN	havana	havana	lincRNA	lincRNA	44.36	1	MGI transcript name	Gm27028-001	MGI Symbol	Gm27028
TCONS_00000472	ENSMUST00000190910	Gm29107	TCONS_00000472	XLOC_000204	Gm29107	1:23255684-23315385	Misty	DBDB	NOTEST	0	0.275545	inf	0	1	1	no	ENSMUSG00000100775	ENSMUST00000190910		predicted gene 29107 [Source:MGI Symbol;Acc:MGI:5579813]	1	23293729	23294075	1	A5	23293729	23294075	23293729	347	tslNA	GENCODE basic	1	1	KNOWN	KNOWN	havana	havana	lincRNA	lincRNA	25.65	1	MGI transcript name	Gm29107-001	MGI Symbol	Gm29107
TCONS_00000473	ENSMUST00000027343	Ogfrl1	TCONS_00000473	XLOC_000205	Ogfrl1	1:23366205-23397772	Misty	DBDB	OK	1.39944	2.51461	0.845486	2.47026	5e-05	0.0019455	yes	ENSMUSG00000026158	ENSMUST00000027343	ENSMUSP00000027343	opioid growth factor receptor-like 1 [Source:MGI Symbol;Acc:MGI:1917405]	1	23366424	23397772	-1	A5	23366424	23383175	23383175	4844	tsl3	GENCODE basic	5	11	KNOWN	KNOWN	ensembl_havana	ensembl_havana	protein_coding	protein_coding	42.44	4	MGI transcript name	Ogfrl1-001	MGI Symbol	Ogfrl1
TCONS_00000474	ENSMUST00000180769	Gm7784	TCONS_00000474	XLOC_000206	Gm7784	1:23479538-23480527	Misty	DBDB	NOTEST	0	0	0	0	1	1	no	ENSMUSG00000097920	ENSMUST00000180769		predicted gene 7784 [Source:MGI Symbol;Acc:MGI:3645448]	1	23479539	23480527	1	A5	23479539	23480527	23479539	989	tslNA	GENCODE basic	1	1	KNOWN	KNOWN	havana	havana	processed_pseudogene	processed_pseudogene	49.75	1	MGI transcript name	Gm7784-001	MGI Symbol	Gm7784
TCONS_00000475	ENSMUST00000191140	Gm28822	TCONS_00000475	XLOC_000207	Gm28822	1:23574586-23596664	Misty	DBDB	NOTEST	0	0	0	0	1	1	no	ENSMUSG00000099503	ENSMUST00000191140		predicted gene 28822 [Source:MGI Symbol;Acc:MGI:5579528]	1	23574587	23596664	1	A5	23574587	23596664	23574587	778	tsl5	GENCODE basic	1	1	KNOWN	KNOWN	havana	havana	lincRNA	lincRNA	39.65	1	MGI transcript name	Gm28822-001	MGI Symbol	Gm28822
TCONS_00000476	-	-	TCONS_00000476	XLOC_000208	-	1:23674142-23674151	Misty	DBDB	OK	225138000	8223250	-4.77496	-4.92082	0.0002	0.0065863	yes
TCONS_00000477	-	-	TCONS_00000477	XLOC_000209	-	1:23697902-23697937	Misty	DBDB	OK	862748	352527	-1.29121	-1.60197	0.06195	0.472026	no
TCONS_00000478	ENSMUST00000144602	B3gat2	TCONS_00000478	XLOC_000210	B3gat2	1:23761752-23922317	Misty	DBDB	NOTEST	2.9018e-182	0	-inf	0	1	1	no	ENSMUSG00000026156	ENSMUST00000144602	ENSMUSP00000115870	beta-1,3-glucuronyltransferase 2 (glucuronosyltransferase S) [Source:MGI Symbol;Acc:MGI:2389490]	1	23761753	23849158	1	A5	23761753	23815740	23761753	1488	tsl1	GENCODE basic	1	8	KNOWN	KNOWN	havana	ensembl_havana	protein_coding	protein_coding	43.16	3	MGI transcript name	B3gat2-002	MGI Symbol	B3gat2
TCONS_00000481	-	-	TCONS_00000481	XLOC_000211	-	1:23924295-23924334	Misty	DBDB	OK	15331800	6200650	-1.30603	-4.6181	5e-05	0.0019455	yes
TCONS_00000482	-	-	TCONS_00000482	XLOC_000212	-	1:23972956-23973032	Misty	DBDB	OK	196260	149188	-0.395639	-0.685047	0.2543	0.871937	no
TCONS_00000483	ENSMUST00000192339	Gm26524	TCONS_00000483	XLOC_000213	Gm26524	1:23995938-24005894	Misty	DBDB	NOTEST	0	0	0	0	1	1	no	ENSMUSG00000102495	ENSMUST00000192339		predicted gene, 26524 [Source:MGI Symbol;Acc:MGI:5477018]	1	24005505	24005894	1	A5	24005505	24005894	24005505	390	tslNA	GENCODE basic	1	1	KNOWN	KNOWN	ensembl	ensembl_havana	TEC	TEC	59.74	2	MGI transcript name	Gm26524-201	MGI Symbol	Gm26524
TCONS_00000485	ENSMUST00000027337	Fam135a	TCONS_00000485	XLOC_000214	Fam135a	1:24006382-24100341	Misty	DBDB	OK	1.47052	1.03985	-0.499955	-1.80537	0.0018	0.0401519	yes	ENSMUSG00000026153	ENSMUST00000027337	ENSMUSP00000027337	family with sequence similarity 135, member A [Source:MGI Symbol;Acc:MGI:1915437]	1	24011093	24100341	-1	A5	24011681	24100333	24100333	5536	tsl5	GENCODE basic	14	15	KNOWN	KNOWN	ensembl_havana	ensembl_havana	protein_coding	protein_coding	38.35	9	MGI transcript name	Fam135a-001	MGI Symbol	Fam135a
TCONS_00000486	ENSMUST00000192408	Gm37580	TCONS_00000486	XLOC_000215	Gm37580	1:24100624-24103424	Misty	DBDB	NOTEST	0.00604058	0	-inf	0	1	1	no	ENSMUSG00000102398	ENSMUST00000192408		predicted gene, 37580 [Source:MGI Symbol;Acc:MGI:5610808]	1	24100625	24103424	1	A5	24100625	24103424	24100625	2800	tslNA	GENCODE basic	1	1	KNOWN	KNOWN	havana	havana	TEC	TEC	43.96	1	MGI transcript name	Gm37580-001	MGI Symbol	Gm37580
TCONS_00000487	ENSMUST00000180661	Gm26607	TCONS_00000487	XLOC_000216	Gm26607	1:24125274-24126141	Misty	DBDB	NOTEST	0	0	0	0	1	1	no	ENSMUSG00000097670	ENSMUST00000180661		predicted gene, 26607 [Source:MGI Symbol;Acc:MGI:5477101]	1	24125275	24126141	1	A5	24125275	24126141	24125275	867	tslNA	GENCODE basic	1	1	KNOWN	KNOWN	havana	havana	processed_pseudogene	processed_pseudogene	44.41	1	MGI transcript name	Gm26607-001	MGI Symbol	Gm26607
TCONS_00000488	ENSMUST00000054588	Col9a1	TCONS_00000488	XLOC_000217	Col9a1	1:24177609-24252684	Misty	DBDB	NOTEST	3.95732e-11	1.63966e-15	-14.5588	0	1	1	no	ENSMUSG00000026147	ENSMUST00000054588	ENSMUSP00000051579	collagen, type IX, alpha 1 [Source:MGI Symbol;Acc:MGI:88465]	1	24177610	24252684	1	A5	24177610	24252684	24177610	3834	tsl1	GENCODE basic	14	16	KNOWN	KNOWN	ensembl_havana	ensembl_havana	protein_coding	protein_coding	40.87	4	MGI transcript name	Col9a1-001	MGI Symbol	Col9a1
TCONS_00000494	ENSMUST00000095062	Lmbrd1	TCONS_00000494	XLOC_000218	Lmbrd1	1:24678271-24772421	Misty	DBDB	OK	0.388457	0.380664	-0.0292347	-0.013393	0.745	0.991458	no	ENSMUSG00000073725	ENSMUST00000095062	ENSMUSP00000092672	LMBR1 domain containing 1 [Source:MGI Symbol;Acc:MGI:1915671]	1	24678630	24766301	1	A5	24678926	24766301	24678926	5228	tsl1	GENCODE basic	9	8	KNOWN	KNOWN	havana	ensembl_havana	protein_coding	protein_coding	41.13	6	MGI transcript name	Lmbrd1-002	MGI Symbol	Lmbrd1
TCONS_00000505	ENSMUST00000188406	Gm9443	TCONS_00000505	XLOC_000219	Gm9443	1:25011940-25012756	Misty	DBDB	NOTEST	0.0185223	0.0314593	0.764224	0	1	1	no	ENSMUSG00000100450	ENSMUST00000188406		predicted gene 9443 [Source:MGI Symbol;Acc:MGI:3779853]	1	25011941	25012756	1	A5	25011941	25012756	25011941	816	tslNA	GENCODE basic	1	1	KNOWN	KNOWN	havana	havana	processed_pseudogene	processed_pseudogene	40.93	1	MGI transcript name	Gm9443-001	MGI Symbol	Gm9443
TCONS_00000506	ENSMUST00000119680	Gm15702	TCONS_00000506	XLOC_000220	Gm15702	1:25067475-25829707	Misty	DBDB	NOTEST	0.110072	0	-inf	0	1	1	no	ENSMUSG00000080849	ENSMUST00000119680		predicted gene 15702 [Source:MGI Symbol;Acc:MGI:3783142]	1	25223730	25224173	1	A5	25223730	25224173	25223730	444	tslNA	GENCODE basic	1	1	KNOWN	KNOWN	havana	havana	processed_pseudogene	processed_pseudogene	53.15	1	MGI transcript name	Gm15702-001	MGI Symbol	Gm15702
TCONS_00000507	ENSMUST00000122791	Gm25294	TCONS_00000507	XLOC_000221	Gm25294	1:25067475-25829707	Misty	DBDB	NOTEST	0	0	0	0	1	1	no	ENSMUSG00000084740	ENSMUST00000122791		predicted gene, 25294 [Source:MGI Symbol;Acc:MGI:5455071]	1	25451071	25451174	1	A5	25451071	25451174	25451071	104	tslNA	GENCODE basic	1	1	KNOWN	KNOWN	ensembl	ensembl	snRNA	snRNA	39.42	1	MGI transcript name	Gm25294-201	MGI Symbol	Gm25294
TCONS_00000508	ENSMUST00000194343	Gm9884	TCONS_00000508	XLOC_000222	Gm9884	1:25830656-25831878	Misty	DBDB	NOTEST	0	0	0	0	1	1	no	ENSMUSG00000104516	ENSMUST00000194343		predicted gene 9884 [Source:MGI Symbol;Acc:MGI:3642830]	1	25830657	25831878	1	A5	25830657	25831878	25830657	1222	tslNA	GENCODE basic	1	1	KNOWN	KNOWN	ensembl_havana	ensembl_havana	TEC	TEC	42.8	1	MGI transcript name	Gm9884-001	MGI Symbol	Gm9884
TCONS_00000509	ENSMUST00000190716	Gm19123	TCONS_00000509	XLOC_000223	Gm19123	1:26466235-26466886	Misty	DBDB	NOTEST	0	0	0	0	1	1	no	ENSMUSG00000099458	ENSMUST00000190716		predicted gene, 19123 [Source:MGI Symbol;Acc:MGI:5011308]	1	26466236	26466886	1	A5	26466236	26466886	26466236	651	tslNA	GENCODE basic	1	1	KNOWN	KNOWN	havana	havana	processed_pseudogene	processed_pseudogene	42.4	1	MGI transcript name	Gm19123-001	MGI Symbol	Gm19123
TCONS_00000510	ENSMUST00000157486	Gm24064	TCONS_00000510	XLOC_000224	Gm24064	1:26566832-26566938	Misty	DBDB	NOTEST	0	0	0	0	1	1	no	ENSMUSG00000088111	ENSMUST00000157486		predicted gene, 24064 [Source:MGI Symbol;Acc:MGI:5453841]	1	26566833	26566938	1	A5	26566833	26566938	26566833	106	tslNA	GENCODE basic	1	1	KNOWN	KNOWN	ensembl	ensembl	snoRNA	snoRNA	40.57	1	MGI transcript name	Gm24064-201	MGI Symbol	Gm24064
TCONS_00000511	-	-	TCONS_00000511	XLOC_000225	-	1:27504808-27505849	Misty	DBDB	OK	0.495518	0.0480735	-3.36562	-2.45225	0.05145	0.423649	no
TCONS_00000512	ENSMUST00000185409	Gm5524	TCONS_00000512	XLOC_000226	Gm5524	1:27884009-27905530	Misty	DBDB	OK	0.24746	0.880997	1.83194	1.25359	0.0426	0.380236	no	ENSMUSG00000101514	ENSMUST00000185409		predicted gene 5524 [Source:MGI Symbol;Acc:MGI:3646041]	1	27884046	27902396	1	A5	27884046	27902396	27884046	2002	tsl1	GENCODE basic	1	1	KNOWN	KNOWN	havana	havana	lincRNA	lincRNA	33.98	1	MGI transcript name	Gm5524-001	MGI Symbol	Gm5524
TCONS_00000513	ENSMUST00000189614	Gm19028	TCONS_00000513	XLOC_000227	Gm19028	1:27989909-27991782	Misty	DBDB	NOTEST	0	0	0	0	1	1	no	ENSMUSG00000101372	ENSMUST00000189614		predicted gene, 19028 [Source:MGI Symbol;Acc:MGI:5011213]	1	27989910	27991782	1	A5	27989910	27991782	27989910	1873	tslNA	GENCODE basic	1	1	KNOWN	KNOWN	havana	havana	processed_pseudogene	processed_pseudogene	42.98	1	MGI transcript name	Gm19028-001	MGI Symbol	Gm19028
TCONS_00000514	ENSMUST00000193585	Gm38089	TCONS_00000514	XLOC_000228	Gm38089	1:28569917-28571431	Misty	DBDB	NOTEST	0	0	0	0	1	1	no	ENSMUSG00000103241	ENSMUST00000193585		predicted gene, 38089 [Source:MGI Symbol;Acc:MGI:5611317]	1	28569918	28571431	1	A5	28569918	28571431	28569918	1514	tslNA	GENCODE basic	1	1	KNOWN	KNOWN	havana	havana	TEC	TEC	34.28	1	MGI transcript name	Gm38089-001	MGI Symbol	Gm38089
TCONS_00000515	ENSMUST00000145844	Gm7846	TCONS_00000515	XLOC_000229	Gm7846	1:28580290-28580772	Misty	DBDB	OK	0.270745	2.75958	3.34944	4.03877	0.1408	0.71837	no	ENSMUSG00000086240	ENSMUST00000145844		predicted gene 7846 [Source:MGI Symbol;Acc:MGI:3645212]	1	28580499	28580772	-1	A5	28580499	28580772	28580772	274	tslNA	GENCODE basic	2	4	KNOWN	KNOWN	havana	havana	processed_pseudogene	processed_pseudogene	40.51	1	MGI transcript name	Gm7846-001	MGI Symbol	Gm7846
TCONS_00000516	ENSMUST00000081488	Gm6462	TCONS_00000516	XLOC_000230	Gm6462	1:28938035-28938339	Misty	DBDB	NOTEST	0	0	0	0	1	1	no	ENSMUSG00000058590	ENSMUST00000081488		predicted gene 6462 [Source:MGI Symbol;Acc:MGI:3647053]	1	28938036	28938339	1	A5	28938036	28938339	28938036	304	tslNA	GENCODE basic	2	2	KNOWN	KNOWN	havana	havana	processed_pseudogene	processed_pseudogene	40.13	1	MGI transcript name	Gm6462-001	MGI Symbol	Gm6462
TCONS_00000517	ENSMUST00000186678	Gm18033	TCONS_00000517	XLOC_000231	Gm18033	1:29219699-29220249	Misty	DBDB	NOTEST	0	0	0	0	1	1	no	ENSMUSG00000101235	ENSMUST00000186678		predicted gene, 18033 [Source:MGI Symbol;Acc:MGI:5010218]	1	29219700	29220249	1	A5	29219700	29220249	29219700	550	tslNA	GENCODE basic	1	1	KNOWN	KNOWN	havana	havana	processed_pseudogene	processed_pseudogene	43.82	1	MGI transcript name	Gm18033-001	MGI Symbol	Gm18033
TCONS_00000518	ENSMUST00000116975	Gm22679	TCONS_00000518	XLOC_000232	Gm22679	1:29301479-29301579	Misty	DBDB	NOTEST	0	0	0	0	1	1	no	ENSMUSG00000080625	ENSMUST00000116975		predicted gene, 22679 [Source:MGI Symbol;Acc:MGI:5452456]	1	29301480	29301579	1	A5	29301480	29301579	29301480	100	tslNA	GENCODE basic	1	1	KNOWN	KNOWN	ensembl	ensembl	miRNA	miRNA	27	1	MGI transcript name	Gm22679-201	MGI Symbol	Gm22679
TCONS_00000519	ENSMUST00000183870	Mir6342	TCONS_00000519	XLOC_000233	Mir6342	1:29421487-29421612	Misty	DBDB	NOTEST	0	0	0	0	1	1	no	ENSMUSG00000099257	ENSMUST00000183870		microRNA 6342 [Source:MGI Symbol;Acc:MGI:5530650]	1	29421488	29421612	1	A5	29421488	29421612	29421488	125	tslNA	GENCODE basic	1	1	KNOWN	KNOWN	mirbase	mirbase	miRNA	miRNA	48	1	MGI transcript name	Mir6342-201	MGI Symbol	Mir6342
TCONS_00000520	ENSMUST00000190177	Gm7858	TCONS_00000520	XLOC_000234	Gm7858	1:29930093-29930715	Misty	DBDB	NOTEST	0	0	0	0	1	1	no	ENSMUSG00000101726	ENSMUST00000190177		predicted gene 7858 [Source:MGI Symbol;Acc:MGI:3644844]	1	29930094	29930715	1	A5	29930094	29930715	29930094	622	tslNA	GENCODE basic	1	1	KNOWN	KNOWN	havana	havana	processed_pseudogene	processed_pseudogene	45.5	1	MGI transcript name	Gm7858-001	MGI Symbol	Gm7858
TCONS_00000521	ENSMUST00000178702	Gm23771	TCONS_00000521	XLOC_000235	Gm23771	1:29985933-29986043	Misty	DBDB	NOTEST	0	0	0	0	1	1	no	ENSMUSG00000096829	ENSMUST00000178702		predicted gene, 23771 [Source:MGI Symbol;Acc:MGI:5453548]	1	29985934	29986043	1	A5	29985934	29986043	29985934	110	tslNA	GENCODE basic	1	1	KNOWN	KNOWN	ensembl	ensembl	miRNA	miRNA	57.27	1	MGI transcript name	Gm23771-201	MGI Symbol	Gm23771
TCONS_00000522	-	-	TCONS_00000522	XLOC_000236	-	1:30660563-30660626	Misty	DBDB	OK	60302.1	78510.7	0.380682	0.407072	0.5815	0.991458	no
TCONS_00000523	ENSMUST00000188572	Gm6473	TCONS_00000523	XLOC_000237	Gm6473	1:30769686-30771815	Misty	DBDB	NOTEST	0.00720779	0	-inf	0	1	1	no	ENSMUSG00000100261	ENSMUST00000188572		predicted gene 6473 [Source:MGI Symbol;Acc:MGI:3645176]	1	30769687	30771815	1	A5	30769687	30771815	30769687	1210	tslNA	GENCODE basic	1	1	KNOWN	KNOWN	havana	havana	unprocessed_pseudogene	unprocessed_pseudogene	55.57	1	MGI transcript name	Gm6473-001	MGI Symbol	Gm6473
TCONS_00000524	ENSMUST00000186733	Phf3	TCONS_00000524	XLOC_000238	Phf3	1:30799034-30873921	Misty	DBDB	OK	1.7938	1.73358	-0.0492654	-0.156939	0.78305	0.991458	no	ENSMUSG00000048874	ENSMUST00000186733	ENSMUSP00000139610	PHD finger protein 3 [Source:MGI Symbol;Acc:MGI:2446126]	1	30802339	30873921	-1	A5	30802339	30873581	30873581	7567	tsl5	GENCODE basic	6	15	KNOWN	KNOWN	havana	ensembl_havana	protein_coding	protein_coding	39.53	14	MGI transcript name	Phf3-003	MGI Symbol	Phf3
TCONS_00000526	ENSMUST00000027232	Ptp4a1	TCONS_00000526	XLOC_000239	Ptp4a1	1:30939012-30950388	Misty	DBDB	OK	8.76557	15.5186	0.824078	2.90292	5e-05	0.0019455	yes	ENSMUSG00000026064	ENSMUST00000027232	ENSMUSP00000027232	protein tyrosine phosphatase 4a1 [Source:MGI Symbol;Acc:MGI:1277096]	1	30940302	30949770	-1	B	30940302	30949770	30949770	4145	tsl1	GENCODE basic	13	15	KNOWN	KNOWN	ensembl_havana	ensembl_havana	protein_coding	protein_coding	40.53	6	MGI transcript name	Ptp4a1-001	MGI Symbol	Ptp4a1
TCONS_00000527	-	-	TCONS_00000527	XLOC_000240	-	1:31009486-31010709	Misty	DBDB	NOTEST	0.0487423	0.197958	2.02194	0	1	1	no
TCONS_00000528	-	-	TCONS_00000528	XLOC_000241	-	1:31011056-31012327	Misty	DBDB	NOTEST	0.109266	0.174174	0.672682	0	1	1	no
TCONS_00000529	-	-	TCONS_00000529	XLOC_000242	-	1:31012650-31013601	Misty	DBDB	OK	0.0549527	0.313432	2.51189	1.47834	0.0483	0.408568	no
TCONS_00000530	-	-	TCONS_00000530	XLOC_000243	-	1:31013872-31017666	Misty	DBDB	OK	0.186714	0.367997	0.978865	1.53458	0.00925	0.135752	no
TCONS_00000531	ENSMUST00000191364	Gm28644	TCONS_00000531	XLOC_000244	Gm28644	1:31019187-31096454	Misty	DBDB	OK	0.231479	0.372076	0.684719	1.4375	0.0137	0.179454	no	ENSMUSG00000100237	ENSMUST00000191364		predicted gene 28644 [Source:MGI Symbol;Acc:MGI:5579350]	1	31041919	31043675	1	B	31041919	31043675	31041919	585	tsl2	GENCODE basic	1	1	KNOWN	KNOWN	havana	havana	lincRNA	lincRNA	42.4	1	MGI transcript name	Gm28644-001	MGI Symbol	Gm28644
TCONS_00000533	ENSMUST00000186448	Gm29128	TCONS_00000533	XLOC_000245	Gm29128	1:31135225-31222684	Misty	DBDB	NOTEST	0.00286706	0.00839983	1.55079	0	1	1	no	ENSMUSG00000100910	ENSMUST00000186448		predicted gene 29128 [Source:MGI Symbol;Acc:MGI:5579834]	1	31136026	31150105	1	B	31136026	31150105	31136026	2858	tsl1	GENCODE basic	1	1	KNOWN	KNOWN	havana	havana	antisense	antisense	40.59	1	MGI transcript name	Gm29128-001	MGI Symbol	Gm29128
TCONS_00000534	ENSMUST00000189666	Gm7893	TCONS_00000534	XLOC_000246	Gm7893	1:31135225-31222684	Misty	DBDB	NOTEST	0	0	0	0	1	1	no	ENSMUSG00000099796	ENSMUST00000189666		predicted gene 7893 [Source:MGI Symbol;Acc:MGI:3648015]	1	31164549	31164773	1	B	31164549	31164773	31164549	225	tslNA	GENCODE basic	1	1	KNOWN	KNOWN	havana	havana	processed_pseudogene	processed_pseudogene	57.33	1	MGI transcript name	Gm7893-001	MGI Symbol	Gm7893
TCONS_00000535	ENSMUST00000062560	Lgsn	TCONS_00000535	XLOC_000247	Lgsn	1:31135225-31222684	Misty	DBDB	NOTEST	0	0	0	0	1	1	no	ENSMUSG00000050217	ENSMUST00000062560	ENSMUSP00000059871	lengsin, lens protein with glutamine synthetase domain [Source:MGI Symbol;Acc:MGI:2672844]	1	31176401	31204725	1	B	31176401	31204725	31176401	1937	tsl1	GENCODE basic	13	13	KNOWN	KNOWN	ensembl_havana	ensembl_havana	protein_coding	protein_coding	38.79	2	MGI transcript name	Lgsn-001	MGI Symbol	Lgsn
TCONS_00000538	ENSMUST00000027230	Pih1d3	TCONS_00000538	XLOC_000248	Pih1d3	1:31222837-31224288	Misty	DBDB	NOTEST	0	0	0	0	1	1	no	ENSMUSG00000026063	ENSMUST00000027230	ENSMUSP00000127665	PIH1 domain containing 3 [Source:MGI Symbol;Acc:MGI:1921958]	1	31222838	31224288	1	B	31222838	31224288	31222838	1451	tslNA	GENCODE basic	2	4	KNOWN	KNOWN	ensembl_havana	ensembl_havana	protein_coding	protein_coding	36.73	1	MGI transcript name	Pih1d3-001	MGI Symbol	Pih1d3
TCONS_00000539	ENSMUST00000185684	Gm4850	TCONS_00000539	XLOC_000249	Gm4850	1:31267325-31267884	Misty	DBDB	NOTEST	0	0	0	0	1	1	no	ENSMUSG00000100205	ENSMUST00000185684		predicted pseudogene 4850 [Source:MGI Symbol;Acc:MGI:3647946]	1	31267326	31267884	1	B	31267326	31267884	31267326	559	tslNA	GENCODE basic	1	1	KNOWN	KNOWN	havana	havana	processed_pseudogene	processed_pseudogene	49.19	1	MGI transcript name	Gm4850-001	MGI Symbol	Gm4850
TCONS_00000540	ENSMUST00000185859	Gm28645	TCONS_00000540	XLOC_000250	Gm28645	1:31274891-31275455	Misty	DBDB	NOTEST	0	0	0	0	1	1	no	ENSMUSG00000100592	ENSMUST00000185859		predicted gene 28645 [Source:MGI Symbol;Acc:MGI:5579351]	1	31274892	31275455	1	B	31274892	31275455	31274892	564	tslNA	GENCODE basic	1	1	KNOWN	KNOWN	havana	havana	processed_pseudogene	processed_pseudogene	49.47	1	MGI transcript name	Gm28645-001	MGI Symbol	Gm28645
TCONS_00000541	ENSMUST00000178167	Gm6489	TCONS_00000541	XLOC_000251	Gm6489	1:31286944-31287640	Misty	DBDB	NOTEST	0	0	0	0	1	1	no	ENSMUSG00000094215	ENSMUST00000178167		predicted gene 6489 [Source:MGI Symbol;Acc:MGI:3646684]	1	31286945	31287640	1	B	31286945	31287640	31286945	696	tslNA	GENCODE basic	2	2	KNOWN	KNOWN	havana	havana	processed_pseudogene	processed_pseudogene	52.01	1	MGI transcript name	Gm6489-001	MGI Symbol	Gm6489
TCONS_00000542	ENSMUST00000189839	Gm10307	TCONS_00000542	XLOC_000252	Gm10307	1:31559539-31561400	Misty	DBDB	NOTEST	0	0	0	0	1	1	no	ENSMUSG00000101093	ENSMUST00000189839		predicted gene 10307 [Source:MGI Symbol;Acc:MGI:3642371]	1	31559540	31561400	1	B	31559540	31561400	31559540	1337	tslNA	GENCODE basic	1	1	KNOWN	KNOWN	havana	havana	processed_pseudogene	processed_pseudogene	42.5	1	MGI transcript name	Gm10307-001	MGI Symbol	Gm10307
TCONS_00000543	ENSMUST00000095050	Gm19680	TCONS_00000543	XLOC_000253	Gm19680	1:31615148-31616661	Misty	DBDB	NOTEST	0	0	0	0	1	1	no	ENSMUSG00000070960	ENSMUST00000095050		predicted gene, 19680 [Source:MGI Symbol;Acc:MGI:5011865]	1	31615149	31616661	1	B	31615149	31616661	31615149	1513	tslNA	GENCODE basic	4	4	KNOWN	KNOWN	havana	havana	processed_pseudogene	processed_pseudogene	52.21	1	MGI transcript name	Gm19680-001	MGI Symbol	Gm19680
TCONS_00000544	ENSMUST00000117896	Gm7910	TCONS_00000544	XLOC_000254	Gm7910	1:31736056-31736891	Misty	DBDB	NOTEST	0	0	0	0	1	1	no	ENSMUSG00000082159	ENSMUST00000117896		predicted gene 7910 [Source:MGI Symbol;Acc:MGI:3645646]	1	31736057	31736891	1	B	31736057	31736891	31736057	835	tslNA	GENCODE basic	2	2	KNOWN	KNOWN	havana	havana	processed_pseudogene	processed_pseudogene	46.71	1	MGI transcript name	Gm7910-001	MGI Symbol	Gm7910
TCONS_00000545	ENSMUST00000027226	Khdrbs2	TCONS_00000545	XLOC_000255	Khdrbs2	1:32172713-32658568	Misty	DBDB	NOTEST	0	0	0	0	1	1	no	ENSMUSG00000026058	ENSMUST00000027226	ENSMUSP00000027226	KH domain containing, RNA binding, signal transduction associated 2 [Source:MGI Symbol;Acc:MGI:2159649]	1	32172714	32658568	1	B	32172714	32658568	32172714	2281	tsl1	GENCODE basic	11	11	KNOWN	KNOWN	ensembl_havana	ensembl_havana	protein_coding	protein_coding	37.64	5	MGI transcript name	Khdrbs2-001	MGI Symbol	Khdrbs2
TCONS_00000551	ENSMUST00000195178	Gm37999	TCONS_00000551	XLOC_000256	Gm37999	1:32172713-32658568	Misty	DBDB	NOTEST	0	0	0	0	1	1	no	ENSMUSG00000103482	ENSMUST00000195178		predicted gene, 37999 [Source:MGI Symbol;Acc:MGI:5611227]	1	32473757	32475565	1	B	32473757	32475565	32473757	1809	tslNA	GENCODE basic	1	1	KNOWN	KNOWN	havana	havana	TEC	TEC	36.48	1	MGI transcript name	Gm37999-001	MGI Symbol	Gm37999
TCONS_00000552	ENSMUST00000192993	Gm37110	TCONS_00000552	XLOC_000257	Gm37110	1:32172713-32658568	Misty	DBDB	NOTEST	0	0	0	0	1	1	no	ENSMUSG00000104498	ENSMUST00000192993		predicted gene, 37110 [Source:MGI Symbol;Acc:MGI:5610338]	1	32485315	32486942	1	B	32485315	32486942	32485315	1628	tslNA	GENCODE basic	1	1	KNOWN	KNOWN	havana	havana	TEC	TEC	46.13	1	MGI transcript name	Gm37110-001	MGI Symbol	Gm37110
TCONS_00000553	ENSMUST00000193099	Gm37911	TCONS_00000553	XLOC_000258	Gm37911	1:32172713-32658568	Misty	DBDB	NOTEST	0	0	0	0	1	1	no	ENSMUSG00000104313	ENSMUST00000193099		predicted gene, 37911 [Source:MGI Symbol;Acc:MGI:5611139]	1	32496444	32497988	1	B	32496444	32497988	32496444	1545	tslNA	GENCODE basic	1	1	KNOWN	KNOWN	havana	havana	TEC	TEC	36.12	1	MGI transcript name	Gm37911-001	MGI Symbol	Gm37911
TCONS_00000554	ENSMUST00000195761	Gm37792	TCONS_00000554	XLOC_000259	Gm37792	1:32172713-32658568	Misty	DBDB	NOTEST	0	0	0	0	1	1	no	ENSMUSG00000102321	ENSMUST00000195761		predicted gene, 37792 [Source:MGI Symbol;Acc:MGI:5611020]	1	32539028	32542440	1	B	32539028	32542440	32539028	3413	tslNA	GENCODE basic	1	1	KNOWN	KNOWN	havana	havana	TEC	TEC	35.42	1	MGI transcript name	Gm37792-001	MGI Symbol	Gm37792
TCONS_00000555	ENSMUST00000195241	Gm37426	TCONS_00000555	XLOC_000260	Gm37426	1:32710178-32712648	Misty	DBDB	NOTEST	0	0	0	0	1	1	no	ENSMUSG00000104433	ENSMUST00000195241		predicted gene, 37426 [Source:MGI Symbol;Acc:MGI:5610654]	1	32710179	32712648	1	B	32710179	32712648	32710179	2470	tslNA	GENCODE basic	1	1	KNOWN	KNOWN	havana	havana	TEC	TEC	42.02	1	MGI transcript name	Gm37426-001	MGI Symbol	Gm37426
TCONS_00000556	ENSMUST00000158770	Gm23024	TCONS_00000556	XLOC_000261	Gm23024	1:32726638-32726930	Misty	DBDB	NOTEST	0	0	0	0	1	1	no	ENSMUSG00000089395	ENSMUST00000158770		predicted gene, 23024 [Source:MGI Symbol;Acc:MGI:5452801]	1	32726639	32726930	1	B	32726639	32726930	32726639	292	tslNA	GENCODE basic	1	1	KNOWN	KNOWN	ensembl	ensembl	misc_RNA	misc_RNA	39.04	1	MGI transcript name	Gm23024-201	MGI Symbol	Gm23024
TCONS_00000557	ENSMUST00000195240	Gm37724	TCONS_00000557	XLOC_000262	Gm37724	1:33065129-33066350	Misty	DBDB	NOTEST	0	0	0	0	1	1	no	ENSMUSG00000102917	ENSMUST00000195240		predicted gene, 37724 [Source:MGI Symbol;Acc:MGI:5610952]	1	33065130	33066350	1	B	33065130	33066350	33065130	1221	tslNA	GENCODE basic	1	1	KNOWN	KNOWN	havana	havana	lincRNA	lincRNA	45.29	1	MGI transcript name	Gm37724-001	MGI Symbol	Gm37724
TCONS_00000558	ENSMUST00000190159	Gm7114	TCONS_00000558	XLOC_000263	Gm7114	1:33100906-33102695	Misty	DBDB	NOTEST	0	0	0	0	1	1	no	ENSMUSG00000100481	ENSMUST00000190159		predicted gene 7114 [Source:MGI Symbol;Acc:MGI:3643085]	1	33100907	33102695	1	B	33100907	33102695	33100907	1789	tslNA	GENCODE basic	1	1	KNOWN	KNOWN	havana	havana	processed_pseudogene	processed_pseudogene	46.9	1	MGI transcript name	Gm7114-001	MGI Symbol	Gm7114
TCONS_00000559	ENSMUST00000158125	Gm24901	TCONS_00000559	XLOC_000264	Gm24901	1:33191992-33192102	Misty	DBDB	NOTEST	0	0	0	0	1	1	no	ENSMUSG00000088750	ENSMUST00000158125		predicted gene, 24901 [Source:MGI Symbol;Acc:MGI:5454678]	1	33191993	33192102	1	B	33191993	33192102	33191993	110	tslNA	GENCODE basic	1	1	KNOWN	KNOWN	ensembl	ensembl	snRNA	snRNA	31.82	1	MGI transcript name	Gm24901-201	MGI Symbol	Gm24901
TCONS_00000560	ENSMUST00000187673	Gm2987	TCONS_00000560	XLOC_000265	Gm2987	1:33235938-33237631	Misty	DBDB	NOTEST	0	0	0	0	1	1	no	ENSMUSG00000101754	ENSMUST00000187673		predicted gene 2987 [Source:MGI Symbol;Acc:MGI:3781165]	1	33235939	33237631	1	B	33235939	33237631	33235939	1693	tslNA	GENCODE basic	2	2	KNOWN	KNOWN	havana	havana	processed_pseudogene	processed_pseudogene	43	1	MGI transcript name	Gm2987-001	MGI Symbol	Gm2987
TCONS_00000561	ENSMUST00000083289	Gm25792	TCONS_00000561	XLOC_000266	Gm25792	1:33293675-33293775	Misty	DBDB	NOTEST	0	0	0	0	1	1	no	ENSMUSG00000065223	ENSMUST00000083289		predicted gene, 25792 [Source:MGI Symbol;Acc:MGI:5455569]	1	33293676	33293775	1	B	33293676	33293775	33293676	100	tslNA	GENCODE basic	1	1	KNOWN	KNOWN	ensembl	ensembl	snRNA	snRNA	40	1	MGI transcript name	Gm25792-201	MGI Symbol	Gm25792
TCONS_00000562	ENSMUST00000191215	Gm7933	TCONS_00000562	XLOC_000267	Gm7933	1:33371330-33373585	Misty	DBDB	NOTEST	0	0	0	0	1	1	no	ENSMUSG00000101612	ENSMUST00000191215		predicted gene 7933 [Source:MGI Symbol;Acc:MGI:3643452]	1	33371331	33373585	1	B	33371331	33373585	33371331	2255	tslNA	GENCODE basic	2	2	KNOWN	KNOWN	havana	havana	processed_pseudogene	processed_pseudogene	44.57	1	MGI transcript name	Gm7933-001	MGI Symbol	Gm7933
TCONS_00000563	ENSMUST00000083326	Gm23453	TCONS_00000563	XLOC_000268	Gm23453	1:33422732-33422838	Misty	DBDB	NOTEST	0	0	0	0	1	1	no	ENSMUSG00000065260	ENSMUST00000083326		predicted gene, 23453 [Source:MGI Symbol;Acc:MGI:5453230]	1	33422733	33422838	1	B	33422733	33422838	33422733	106	tslNA	GENCODE basic	1	1	KNOWN	KNOWN	ensembl	ensembl	snRNA	snRNA	40.57	1	MGI transcript name	Gm23453-201	MGI Symbol	Gm23453
TCONS_00000565	ENSMUST00000185489	Gm29228	TCONS_00000565	XLOC_000269	Gm29228	1:33453809-33669795	Misty	DBDB	NOTEST	0	0	0	0	1	1	no	ENSMUSG00000101682	ENSMUST00000185489		predicted gene 29228 [Source:MGI Symbol;Acc:MGI:5579934]	1	33482101	33482518	1	B	33482101	33482518	33482101	418	tslNA	GENCODE basic	1	1	KNOWN	KNOWN	havana	havana	processed_pseudogene	processed_pseudogene	45.69	1	MGI transcript name	Gm29228-001	MGI Symbol	Gm29228
TCONS_00000566	ENSMUST00000185377	Gm17813	TCONS_00000566	XLOC_000270	Gm17813	1:33453809-33669795	Misty	DBDB	NOTEST	0.126572	0.0363737	-1.79899	0	1	1	no	ENSMUSG00000102093	ENSMUST00000185377		predicted gene, 17813 [Source:MGI Symbol;Acc:MGI:5009998]	1	33657781	33658108	1	B	33657781	33658108	33657781	328	tslNA	GENCODE basic	1	1	KNOWN	KNOWN	havana	havana	processed_pseudogene	processed_pseudogene	52.74	1	MGI transcript name	Gm17813-001	MGI Symbol	Gm17813
TCONS_00000569	ENSMUST00000191779	1700001G17Rik	TCONS_00000569	XLOC_000271	1700001G17Rik	1:33669823-33670712	Misty	DBDB	NOTEST	0	0	0	0	1	1	no	ENSMUSG00000103746	ENSMUST00000191779		RIKEN cDNA 1700001G17 gene [Source:MGI Symbol;Acc:MGI:1914753]	1	33669824	33670712	1	B	33669824	33670712	33669824	889	tslNA	GENCODE basic	1	1	KNOWN	KNOWN	havana	ensembl_havana	TEC	TEC	57.59	2	MGI transcript name	1700001G17Rik-001	MGI Symbol	1700001G17Rik
TCONS_00000571	ENSMUST00000195006	Rab23	TCONS_00000571	XLOC_000272	Rab23	1:33719886-33742564	Misty	DBDB	NOTEST	1.3635e-159	0	-inf	0	1	1	no	ENSMUSG00000004768	ENSMUST00000195006		RAB23, member RAS oncogene family [Source:MGI Symbol;Acc:MGI:99833]	1	33719887	33742564	1	B	33719887	33723837	33719887	444	tsl3		5	14	KNOWN	KNOWN	havana	ensembl_havana	processed_transcript	protein_coding	46	10	MGI transcript name	Rab23-010	MGI Symbol	Rab23
TCONS_00000583	ENSMUST00000044691	Bag2	TCONS_00000583	XLOC_000273	Bag2	1:33745483-33757795	Misty	DBDB	OK	1.00735	0.668587	-0.591376	-1.06349	0.0641	0.480507	no	ENSMUSG00000042215	ENSMUST00000044691	ENSMUSP00000042009	BCL2-associated athanogene 2 [Source:MGI Symbol;Acc:MGI:1891254]	1	33745484	33757795	-1	B	33745484	33757795	33757795	1860	tsl1	GENCODE basic	8	8	KNOWN	KNOWN	ensembl_havana	ensembl_havana	protein_coding	protein_coding	47.61	4	MGI transcript name	Bag2-001	MGI Symbol	Bag2
TCONS_00000585	ENSMUST00000195310	Gm37905	TCONS_00000585	XLOC_000274	Gm37905	1:33745483-33757795	Misty	DBDB	NOTEST	0	0	0	0	1	1	no	ENSMUSG00000103072	ENSMUST00000195310		predicted gene, 37905 [Source:MGI Symbol;Acc:MGI:5611133]	1	33748007	33748347	1	B	33748007	33748347	33748007	341	tslNA	GENCODE basic	1	1	KNOWN	KNOWN	havana	havana	TEC	TEC	57.48	1	MGI transcript name	Gm37905-001	MGI Symbol	Gm37905
TCONS_00000586	-	-	TCONS_00000586	XLOC_000275	-	1:33759311-33759943	Misty	DBDB	OK	0.0874047	0.376522	2.10695	1.25845	0.125	0.68207	no
TCONS_00000587	ENSMUST00000044455	Zfp451	TCONS_00000587	XLOC_000276	Zfp451	1:33761544-33814595	Misty	DBDB	OK	1.07333	1.16371	0.116633	0.446143	0.43675	0.966071	no	ENSMUSG00000042197	ENSMUST00000044455	ENSMUSP00000044372	zinc finger protein 451 [Source:MGI Symbol;Acc:MGI:2137896]	1	33761545	33814595	-1	B	33792136	33814570	33814570	11876	tsl1	GENCODE basic	7	13	KNOWN	KNOWN	havana	ensembl_havana	protein_coding	protein_coding	41.51	9	MGI transcript name	Zfp451-004	MGI Symbol	Zfp451
TCONS_00000588	ENSMUST00000117459	Gm15455	TCONS_00000588	XLOC_000277	Gm15455	1:33836123-33838680	Misty	DBDB	OK	0.149005	0.272099	0.868771	0.724072	0.222	0.845135	no	ENSMUSG00000081402	ENSMUST00000117459		predicted gene 15455 [Source:MGI Symbol;Acc:MGI:3705563]	1	33836124	33838680	-1	B	33836124	33838680	33838680	2557	tslNA	GENCODE basic	2	4	KNOWN	KNOWN	havana	havana	processed_pseudogene	processed_pseudogene	54.79	1	MGI transcript name	Gm15455-001	MGI Symbol	Gm15455
TCONS_00000589	ENSMUST00000183034	Dst	TCONS_00000589	XLOC_000278	Dst	1:33908224-34309103	Misty	DBDB	NOTEST	0.0630874	0.156747	1.31301	0	1	1	no	ENSMUSG00000026131	ENSMUST00000183034	ENSMUSP00000138308	dystonin [Source:MGI Symbol;Acc:MGI:104627]	1	33908225	34308661	1	B	33908225	34307592	33908225	23201	tsl5	GENCODE basic	4	18	KNOWN	KNOWN	havana	ensembl_havana	protein_coding	protein_coding	44.27	20	MGI transcript name	Dst-004	MGI Symbol	Dst
TCONS_00000591	ENSMUST00000193333	Gm37354	TCONS_00000591	XLOC_000279	Gm37354	1:33908224-34309103	Misty	DBDB	NOTEST	0	0.00382255	inf	0	1	1	no	ENSMUSG00000103596	ENSMUST00000193333		predicted gene, 37354 [Source:MGI Symbol;Acc:MGI:5610582]	1	33922455	33924838	1	B	33922455	33924838	33922455	2384	tslNA	GENCODE basic	1	1	KNOWN	KNOWN	havana	havana	TEC	TEC	40.73	1	MGI transcript name	Gm37354-001	MGI Symbol	Gm37354
TCONS_00000599	ENSMUST00000194178	Gm38157	TCONS_00000599	XLOC_000280	Gm38157	1:33908224-34309103	Misty	DBDB	NOTEST	0	0	0	0	1	1	no	ENSMUSG00000103364	ENSMUST00000194178		predicted gene, 38157 [Source:MGI Symbol;Acc:MGI:5611385]	1	34032100	34033797	1	B	34032100	34033797	34032100	1698	tslNA	GENCODE basic	1	1	KNOWN	KNOWN	havana	havana	TEC	TEC	45.47	1	MGI transcript name	Gm38157-001	MGI Symbol	Gm38157
TCONS_00000601	ENSMUST00000198033	Mir6896	TCONS_00000601	XLOC_000281	Mir6896	1:33908224-34309103	Misty	DBDB	NOTEST	0	0	0	0	1	1	no	ENSMUSG00000105982	ENSMUST00000198033		microRNA 6896 [Source:MGI Symbol;Acc:MGI:5562721]	1	34117359	34117431	1	B	34117359	34117431	34117359	73	tslNA	GENCODE basic	1	1	KNOWN	KNOWN	mirbase	mirbase	miRNA	miRNA	46.58	1	MGI transcript name	Mir6896-201	MGI Symbol	Mir6896
TCONS_00000616	ENSMUST00000195223	Gm37385	TCONS_00000616	XLOC_000282	Gm37385	1:34350774-34351161	Misty	DBDB	NOTEST	0	0	0	0	1	1	no	ENSMUSG00000102839	ENSMUST00000195223		predicted gene, 37385 [Source:MGI Symbol;Acc:MGI:5610613]	1	34350775	34351161	1	B	34350775	34351161	34350775	387	tslNA	GENCODE basic	1	1	KNOWN	KNOWN	havana	havana	TEC	TEC	49.87	1	MGI transcript name	Gm37385-001	MGI Symbol	Gm37385
TCONS_00000617	ENSMUST00000187302	Gm5266	TCONS_00000617	XLOC_000283	Gm5266	1:34367370-34369003	Misty	DBDB	NOTEST	0	0	0	0	1	1	no	ENSMUSG00000101206	ENSMUST00000187302		predicted gene 5266 [Source:MGI Symbol;Acc:MGI:3646119]	1	34367371	34369003	1	B	34367371	34369003	34367371	1162	tslNA	GENCODE basic	1	1	KNOWN	KNOWN	havana	havana	processed_pseudogene	processed_pseudogene	52.97	1	MGI transcript name	Gm5266-001	MGI Symbol	Gm5266
TCONS_00000618	ENSMUST00000192173	Gm37233	TCONS_00000618	XLOC_000284	Gm37233	1:34427001-34433264	Misty	DBDB	NOTEST	0.148352	0.157466	0.0860131	0	1	1	no	ENSMUSG00000102336	ENSMUST00000192173		predicted gene, 37233 [Source:MGI Symbol;Acc:MGI:5610461]	1	34427002	34433264	-1	B	34427002	34433264	34433264	6263	tslNA	GENCODE basic	1	1	KNOWN	KNOWN	havana	havana	lincRNA	lincRNA	49.05	1	MGI transcript name	Gm37233-001	MGI Symbol	Gm37233
TCONS_00000619	ENSMUST00000027303	Imp4	TCONS_00000619	XLOC_000285	Imp4	1:34436669-34449356	Misty	DBDB	NOTEST	0.00718155	0.00685927	-0.0662408	0	1	1	no	ENSMUSG00000026127	ENSMUST00000027303	ENSMUSP00000027303	IMP4, U3 small nucleolar ribonucleoprotein [Source:MGI Symbol;Acc:MGI:106572]	1	34439851	34449356	1	B	34439851	34449356	34439851	5836	tsl1	GENCODE basic	13	13	KNOWN	KNOWN	ensembl_havana	ensembl_havana	protein_coding	protein_coding	46.81	8	MGI transcript name	Imp4-001	MGI Symbol	Imp4
TCONS_00000630	ENSMUST00000185610	Ptpn18	TCONS_00000630	XLOC_000286	Ptpn18	1:34459761-34475733	Misty	DBDB	NOTEST	0	0	0	0	1	1	no	ENSMUSG00000026126	ENSMUST00000185610		protein tyrosine phosphatase, non-receptor type 18 [Source:MGI Symbol;Acc:MGI:108410]	1	34459762	34475733	1	B	34459762	34461056	34459762	1295	tslNA		1	15	KNOWN	KNOWN	havana	ensembl_havana	retained_intron	protein_coding	48.19	7	MGI transcript name	Ptpn18-006	MGI Symbol	Ptpn18
TCONS_00000640	ENSMUST00000027299	Prss39	TCONS_00000640	XLOC_000287	Prss39	1:34498409-34503063	Misty	DBDB	NOTEST	0	0	0	0	1	1	no	ENSMUSG00000026125	ENSMUST00000027299	ENSMUSP00000027299	protease, serine 39 [Source:MGI Symbol;Acc:MGI:1270856]	1	34498410	34503063	1	B	34498410	34503063	34498410	1267	tsl1	GENCODE basic	9	9	KNOWN	KNOWN	ensembl_havana	ensembl_havana	protein_coding	protein_coding	53.5	2	MGI transcript name	Prss39-001	MGI Symbol	Prss39
TCONS_00000643	ENSMUST00000027298	Cfc1	TCONS_00000643	XLOC_000288	Cfc1	1:34535647-34560943	Misty	DBDB	NOTEST	0	0	0	0	1	1	no	ENSMUSG00000026124	ENSMUST00000027298	ENSMUSP00000027298	cripto, FRL-1, cryptic family 1 [Source:MGI Symbol;Acc:MGI:109448]	1	34535648	34544313	1	B	34535648	34544313	34535648	1040	tsl1	GENCODE basic	4	4	KNOWN	KNOWN	ensembl_havana	ensembl_havana	protein_coding	protein_coding	47.95	1	MGI transcript name	Cfc1-001	MGI Symbol	Cfc1
TCONS_00000644	ENSMUST00000052670	Amer3	TCONS_00000644	XLOC_000289	Amer3	1:34579201-34590944	Misty	DBDB	NOTEST	0	0	0	0	1	1	no	ENSMUSG00000045174	ENSMUST00000052670	ENSMUSP00000054748	APC membrane recruitment 3 [Source:MGI Symbol;Acc:MGI:3026939]	1	34579657	34590944	1	B	34579657	34590944	34579657	4392	tsl1	GENCODE basic	10	10	KNOWN	KNOWN	ensembl_havana	ensembl_havana	protein_coding	protein_coding	50.52	1	MGI transcript name	Amer3-001	MGI Symbol	Amer3
TCONS_00000645	ENSMUST00000159747	Arhgef4	TCONS_00000645	XLOC_000290	Arhgef4	1:34678187-34843065	Misty	DBDB	NOTEST	1.77393e-283	0	-inf	0	1	1	no	ENSMUSG00000037509	ENSMUST00000159747	ENSMUSP00000124213	Rho guanine nucleotide exchange factor (GEF) 4 [Source:MGI Symbol;Acc:MGI:2442507]	1	34678188	34813309	1	B	34678188	34812739	34678188	6514	tsl5	GENCODE basic	8	19	KNOWN	KNOWN	havana	ensembl_havana	protein_coding	protein_coding	46.51	8	MGI transcript name	Arhgef4-004	MGI Symbol	Arhgef4
TCONS_00000652	ENSMUST00000192878	Gm37224	TCONS_00000652	XLOC_000291	Gm37224	1:34678187-34843065	Misty	DBDB	NOTEST	0	0	0	0	1	1	no	ENSMUSG00000102537	ENSMUST00000192878		predicted gene, 37224 [Source:MGI Symbol;Acc:MGI:5610452]	1	34752775	34752922	1	B	34752775	34752922	34752775	148	tslNA	GENCODE basic	1	1	KNOWN	KNOWN	havana	havana	processed_pseudogene	processed_pseudogene	29.73	1	MGI transcript name	Gm37224-001	MGI Symbol	Gm37224
TCONS_00000653	ENSMUST00000194977	Gm37845	TCONS_00000653	XLOC_000292	Gm37845	1:34678187-34843065	Misty	DBDB	NOTEST	0	0	0	0	1	1	no	ENSMUSG00000102612	ENSMUST00000194977		predicted gene, 37845 [Source:MGI Symbol;Acc:MGI:5611073]	1	34753123	34753477	1	B	34753123	34753477	34753123	355	tslNA	GENCODE basic	1	1	KNOWN	KNOWN	havana	havana	processed_pseudogene	processed_pseudogene	25.35	1	MGI transcript name	Gm37845-001	MGI Symbol	Gm37845
TCONS_00000661	ENSMUST00000156687	Plekhb2	TCONS_00000661	XLOC_000293	Plekhb2	1:34849975-34879580	Misty	DBDB	NOTEST	0.0812704	0.0858815	0.0796172	0	1	1	no	ENSMUSG00000026123	ENSMUST00000156687	ENSMUSP00000140475	pleckstrin homology domain containing, family B (evectins) member 2 [Source:MGI Symbol;Acc:MGI:2385825]	1	34849976	34879580	1	B	34849976	34873956	34849976	5176	tsl1	GENCODE basic	7	11	KNOWN	KNOWN	havana	ensembl_havana	protein_coding	protein_coding	47.01	4	MGI transcript name	Plekhb2-002	MGI Symbol	Plekhb2
TCONS_00000666	ENSMUST00000193847	Gm19430	TCONS_00000666	XLOC_000294	Gm19430	1:34928508-34930645	Misty	DBDB	NOTEST	0	0	0	0	1	1	no	ENSMUSG00000103716	ENSMUST00000193847		predicted gene, 19430 [Source:MGI Symbol;Acc:MGI:5011615]	1	34928509	34930645	1	B	34928509	34930645	34928509	2137	tslNA	GENCODE basic	1	1	KNOWN	KNOWN	havana	havana	processed_pseudogene	processed_pseudogene	60.36	1	MGI transcript name	Gm19430-001	MGI Symbol	Gm19430
TCONS_00000667	ENSMUST00000191672	Gm8009	TCONS_00000667	XLOC_000295	Gm8009	1:34970064-34970500	Misty	DBDB	NOTEST	0	0	0	0	1	1	no	ENSMUSG00000103760	ENSMUST00000191672		predicted gene 8009 [Source:MGI Symbol;Acc:MGI:3648650]	1	34970065	34970500	1	B	34970065	34970500	34970065	436	tslNA	GENCODE basic	1	1	KNOWN	KNOWN	havana	havana	processed_pseudogene	processed_pseudogene	47.94	1	MGI transcript name	Gm8009-001	MGI Symbol	Gm8009
TCONS_00000668	ENSMUST00000192315	Gm38027	TCONS_00000668	XLOC_000296	Gm38027	1:34985655-34985890	Misty	DBDB	NOTEST	0	0	0	0	1	1	no	ENSMUSG00000103997	ENSMUST00000192315		predicted gene, 38027 [Source:MGI Symbol;Acc:MGI:5611255]	1	34985656	34985890	1	B	34985656	34985890	34985656	235	tslNA	GENCODE basic	1	1	KNOWN	KNOWN	havana	havana	processed_pseudogene	processed_pseudogene	55.32	1	MGI transcript name	Gm38027-001	MGI Symbol	Gm38027
TCONS_00000669	ENSMUST00000082667	Gm25634	TCONS_00000669	XLOC_000297	Gm25634	1:35761601-35761706	Misty	DBDB	NOTEST	0	0	0	0	1	1	no	ENSMUSG00000064601	ENSMUST00000082667		predicted gene, 25634 [Source:MGI Symbol;Acc:MGI:5455411]	1	35761602	35761706	1	B	35761602	35761706	35761602	105	tslNA	GENCODE basic	1	1	KNOWN	KNOWN	ensembl	ensembl	snRNA	snRNA	45.71	1	MGI transcript name	Gm25634-201	MGI Symbol	Gm25634
TCONS_00000670	ENSMUST00000187528	Gm28415	TCONS_00000670	XLOC_000298	Gm28415	1:35806973-35810462	Misty	DBDB	NOTEST	0	0	0	0	1	1	no	ENSMUSG00000101714	ENSMUST00000187528		predicted gene 28415 [Source:MGI Symbol;Acc:MGI:5579121]	1	35806974	35810462	1	B	35806974	35810462	35806974	452	tsl2	GENCODE basic	1	1	KNOWN	KNOWN	havana	havana	lincRNA	lincRNA	51.22	1	MGI transcript name	Gm28415-001	MGI Symbol	Gm28415
TCONS_00000671	ENSMUST00000194261	1110002O04Rik	TCONS_00000671	XLOC_000299	1110002O04Rik	1:35879844-35881119	Misty	DBDB	NOTEST	0	0	0	0	1	1	no	ENSMUSG00000102531	ENSMUST00000194261		RIKEN cDNA 1110002O04 gene [Source:MGI Symbol;Acc:MGI:1915733]	1	35879845	35881119	1	B	35879845	35881119	35879845	566	tsl1	GENCODE basic	1	1	KNOWN	KNOWN	havana	havana	lincRNA	lincRNA	48.31	1	MGI transcript name	1110002O04Rik-001	MGI Symbol	1110002O04Rik
TCONS_00000672	ENSMUST00000191763	Gm8022	TCONS_00000672	XLOC_000300	Gm8022	1:35958918-35959822	Misty	DBDB	NOTEST	0	0	0	0	1	1	no	ENSMUSG00000103096	ENSMUST00000191763		predicted gene 8022 [Source:MGI Symbol;Acc:MGI:3647993]	1	35958919	35959822	1	B	35958919	35959822	35958919	904	tslNA	GENCODE basic	1	1	KNOWN	KNOWN	havana	havana	processed_pseudogene	processed_pseudogene	47.23	1	MGI transcript name	Gm8022-001	MGI Symbol	Gm8022
TCONS_00000673	ENSMUST00000192017	4930535G08Rik	TCONS_00000673	XLOC_000301	4930535G08Rik	1:36011071-36011894	Misty	DBDB	NOTEST	0	0	0	0	1	1	no	ENSMUSG00000104201	ENSMUST00000192017		RIKEN cDNA 4930535G08 gene [Source:MGI Symbol;Acc:MGI:1925283]	1	36011072	36011894	1	B	36011072	36011894	36011072	425	tsl1	GENCODE basic	1	1	KNOWN	KNOWN	havana	havana	lincRNA	lincRNA	45.93	1	MGI transcript name	4930535G08Rik-001	MGI Symbol	4930535G08Rik
TCONS_00000674	-	-	TCONS_00000674	XLOC_000302	-	1:36059101-36060008	Misty	DBDB	NOTEST	0.10979	0.172835	0.654647	0	1	1	no
TCONS_00000675	ENSMUST00000088174	Hs6st1	TCONS_00000675	XLOC_000303	Hs6st1	1:36068399-36106446	Misty	DBDB	OK	1.30973	1.64282	0.326905	0.868931	0.1253	0.682332	no	ENSMUSG00000045216	ENSMUST00000088174	ENSMUSP00000085499	heparan sulfate 6-O-sulfotransferase 1 [Source:MGI Symbol;Acc:MGI:1354958]	1	36068400	36106446	1	B	36068400	36106446	36068400	3719	tsl1	GENCODE basic	3	7	KNOWN	KNOWN	ensembl_havana	ensembl_havana	protein_coding	protein_coding	51.85	2	MGI transcript name	Hs6st1-001	MGI Symbol	Hs6st1
TCONS_00000678	ENSMUST00000193983	Gm33280	TCONS_00000678	XLOC_000304	Gm33280	1:36132041-36244720	Misty	DBDB	NOTEST	0	0	inf	0	1	1	no	ENSMUSG00000102202	ENSMUST00000193983		predicted gene, 33280 [Source:MGI Symbol;Acc:MGI:5592439]	1	36132042	36138746	1	B	36132042	36138746	36132042	4340	tsl1	GENCODE basic	1	1	KNOWN	KNOWN	havana	havana	lincRNA	lincRNA	47.28	1	MGI transcript name	Gm33280-001	MGI Symbol	Gm33280
TCONS_00000680	ENSMUST00000056946	Neurl3	TCONS_00000680	XLOC_000305	Neurl3	1:36264421-36274679	Misty	DBDB	OK	0.44266	0.453694	0.0355209	0.088939	0.8761	0.991458	no	ENSMUSG00000047180	ENSMUST00000056946	ENSMUSP00000055437	neuralized E3 ubiquitin protein ligase 3 [Source:MGI Symbol;Acc:MGI:2429944]	1	36264597	36274679	-1	B	36264597	36273435	36273435	2598	tsl1	GENCODE basic	7	8	KNOWN	KNOWN	ensembl_havana	ensembl_havana	protein_coding	protein_coding	51.55	2	MGI transcript name	Neurl3-001	MGI Symbol	Neurl3
TCONS_00000681	ENSMUST00000126413	Arid5a	TCONS_00000681	XLOC_000306	Arid5a	1:36307732-36324029	Misty	DBDB	NOTEST	0.186088	0.149973	-0.311281	0	1	1	no	ENSMUSG00000037447	ENSMUST00000126413	ENSMUSP00000115490	AT rich interactive domain 5A (MRF1-like) [Source:MGI Symbol;Acc:MGI:2443039]	1	36307733	36324029	1	B	36307733	36319203	36307733	870	tsl2		7	16	KNOWN	KNOWN	havana	ensembl_havana	protein_coding	protein_coding	53.91	15	MGI transcript name	Arid5a-007	MGI Symbol	Arid5a
TCONS_00000704	ENSMUST00000192234	4930403P22Rik	TCONS_00000704	XLOC_000307	4930403P22Rik	1:36330073-36369181	Misty	DBDB	OK	1.40537	1.27414	-0.141427	-0.490567	0.39305	0.950958	no	ENSMUSG00000102762	ENSMUST00000192234		RIKEN cDNA 4930403P22 gene [Source:MGI Symbol;Acc:MGI:1921057]	1	36332708	36333420	1	B	36332708	36333420	36332708	713	tslNA	GENCODE basic	1	1	KNOWN	KNOWN	havana	havana	lincRNA	lincRNA	46.56	1	MGI transcript name	4930403P22Rik-001	MGI Symbol	4930403P22Rik
TCONS_00000706	ENSMUST00000179162	Fer1l5	TCONS_00000706	XLOC_000308	Fer1l5	1:36372290-36445271	Misty	DBDB	NOTEST	1.55084e-99	7.95265e-157	-190.313	0	1	1	no	ENSMUSG00000037432	ENSMUST00000179162	ENSMUSP00000142130	fer-1-like 5 (C. elegans) [Source:MGI Symbol;Acc:MGI:3616091]	1	36372291	36422110	1	B	36372291	36422107	36372291	6315	tsl1	GENCODE basic	6	15	KNOWN	KNOWN	havana	havana	protein_coding	protein_coding	49.13	3	MGI transcript name	Fer1l5-002	MGI Symbol	Fer1l5
TCONS_00000711	ENSMUST00000153128	Cnnm4	TCONS_00000711	XLOC_000309	Cnnm4	1:36471611-36508778	Misty	DBDB	OK	0.49798	0.213238	-1.22362	-1.51546	0.012	0.16304	no	ENSMUSG00000037408	ENSMUST00000153128	ENSMUSP00000121317	cyclin M4 [Source:MGI Symbol;Acc:MGI:2151060]	1	36471620	36508764	1	B	36471620	36508764	36471620	4547	tsl1	GENCODE basic	1	10	KNOWN	KNOWN	ensembl_havana	ensembl_havana	protein_coding	protein_coding	49.13	2	MGI transcript name	Cnnm4-001	MGI Symbol	Cnnm4
TCONS_00000713	ENSMUST00000193157	Gm37909	TCONS_00000713	XLOC_000310	Gm37909	1:36471611-36508778	Misty	DBDB	NOTEST	0	0.00356763	inf	0	1	1	no	ENSMUSG00000104316	ENSMUST00000193157		predicted gene, 37909 [Source:MGI Symbol;Acc:MGI:5611137]	1	36473952	36476110	1	B	36473952	36476110	36473952	2159	tslNA	GENCODE basic	1	1	KNOWN	KNOWN	havana	havana	TEC	TEC	50.67	1	MGI transcript name	Gm37909-001	MGI Symbol	Gm37909
TCONS_00000715	ENSMUST00000097776	Cnnm3	TCONS_00000715	XLOC_000311	Cnnm3	1:36511866-36528237	Misty	DBDB	NOTEST	0.139475	0.0899725	-0.632454	0	1	1	no	ENSMUSG00000001138	ENSMUST00000097776	ENSMUSP00000095383	cyclin M3 [Source:MGI Symbol;Acc:MGI:2151055]	1	36511867	36528237	1	B	36511867	36528237	36511867	5292	tsl1	GENCODE basic	3	13	KNOWN	KNOWN	ensembl_havana	ensembl_havana	protein_coding	protein_coding	52.74	5	MGI transcript name	Cnnm3-002	MGI Symbol	Cnnm3
TCONS_00000722	ENSMUST00000207843	Ankrd39	TCONS_00000722	XLOC_000312	Ankrd39	1:36529438-36547445	Misty	DBDB	OK	0.573318	0.256803	-1.15867	-3.01943	5e-05	0.0019455	yes	ENSMUSG00000079610	ENSMUST00000207843	ENSMUSP00000147091	ankyrin repeat domain 39 [Source:MGI Symbol;Acc:MGI:1914816]	1	36537507	36547445	-1	B	36537507	36547219	36547219	2646			1	9	KNOWN	KNOWN	havana	ensembl_havana	nonsense_mediated_decay	protein_coding	49.34	6	MGI transcript name	Ankrd39-003	MGI Symbol	Ankrd39
TCONS_00000723	ENSMUST00000194426	D430040D24Rik	TCONS_00000723	XLOC_000313	D430040D24Rik	1:36548638-36683183	Misty	DBDB	NOTEST	0.0137862	0.00874965	-0.655933	0	1	1	no	ENSMUSG00000087589	ENSMUST00000194426		RIKEN cDNA D430040D24 gene [Source:MGI Symbol;Acc:MGI:2442526]	1	36557701	36565613	1	B	36557701	36559667	36557701	1967	tslNA		1	3	KNOWN	KNOWN	havana	havana	retained_intron	processed_transcript	54.9	2	MGI transcript name	D430040D24Rik-002	MGI Symbol	D430040D24Rik
TCONS_00000725	ENSMUST00000161062	Gm6428	TCONS_00000725	XLOC_000314	Gm6428	1:36548638-36683183	Misty	DBDB	NOTEST	0	0	0	0	1	1	no	ENSMUSG00000089906	ENSMUST00000161062		predicted pseudogene 6428 [Source:MGI Symbol;Acc:MGI:3649065]	1	36601802	36602146	1	B	36601802	36602146	36601802	345	tslNA	GENCODE basic	1	1	KNOWN	KNOWN	havana	havana	processed_pseudogene	processed_pseudogene	45.51	1	MGI transcript name	Gm6428-001	MGI Symbol	Gm6428
TCONS_00000726	ENSMUST00000104746	Gm24133	TCONS_00000726	XLOC_000315	Gm24133	1:36548638-36683183	Misty	DBDB	NOTEST	0	0	0	0	1	1	no	ENSMUSG00000077939	ENSMUST00000104746		predicted gene, 24133 [Source:MGI Symbol;Acc:MGI:5453910]	1	36663965	36664039	1	B	36663965	36664039	36663965	75	tslNA	GENCODE basic	1	1	KNOWN	KNOWN	ensembl	ensembl	miRNA	miRNA	46.67	1	MGI transcript name	Gm24133-201	MGI Symbol	Gm24133
TCONS_00000727	ENSMUST00000193210	Cox5b	TCONS_00000727	XLOC_000316	Cox5b	1:36691450-36696732	Misty	DBDB	NOTEST	3.31529e-06	2.60823e-06	-0.34606	0	1	1	no	ENSMUSG00000061518	ENSMUST00000193210	ENSMUSP00000141554	cytochrome c oxidase subunit Vb [Source:MGI Symbol;Acc:MGI:88475]	1	36691484	36693681	1	B	36691484	36693681	36691484	865	tsl1	GENCODE basic	5	10	KNOWN	KNOWN	ensembl_havana	ensembl_havana	protein_coding	protein_coding	49.32	6	MGI transcript name	Cox5b-001	MGI Symbol	Cox5b
TCONS_00000737	ENSMUST00000043951	Actr1b	TCONS_00000737	XLOC_000317	Actr1b	1:36697121-36757953	Misty	DBDB	OK	2.99812	3.21265	0.0997069	0.322559	0.57905	0.991458	no	ENSMUSG00000037351	ENSMUST00000043951	ENSMUSP00000047326	ARP1 actin-related protein 1B, centractin beta [Source:MGI Symbol;Acc:MGI:1917446]	1	36698114	36714422	-1	B	36698114	36710008	36710008	3248	tsl1	GENCODE basic	9	9	KNOWN	KNOWN	ensembl_havana	ensembl_havana	protein_coding	protein_coding	49.83	7	MGI transcript name	Actr1b-001	MGI Symbol	Actr1b
TCONS_00000738	ENSMUST00000192873	4933424G06Rik	TCONS_00000738	XLOC_000318	4933424G06Rik	1:36697121-36757953	Misty	DBDB	NOTEST	0	0	0	0	1	1	no	ENSMUSG00000102416	ENSMUST00000192873	ENSMUSP00000147230	RIKEN cDNA 4933424G06 gene [Source:MGI Symbol;Acc:MGI:1918416]	1	36710149	36757953	1	B	36710149	36733881	36710149	611	tsl2 (assigned to previous version 1)		2	4	KNOWN	KNOWN	havana	havana	protein_coding	protein_coding	46.37	4	MGI transcript name	4933424G06Rik-004	MGI Symbol	4933424G06Rik
TCONS_00000743	ENSMUST00000027291	Zap70	TCONS_00000743	XLOC_000319	Zap70	1:36761797-36782981	Misty	DBDB	NOTEST	0.0601558	0.0341392	-0.817276	0	1	1	no	ENSMUSG00000026117	ENSMUST00000027291	ENSMUSP00000027291	zeta-chain (TCR) associated protein kinase [Source:MGI Symbol;Acc:MGI:99613]	1	36761798	36782818	1	B	36761798	36782818	36761798	2245	tsl1	GENCODE basic	6	10	KNOWN	KNOWN	ensembl_havana	ensembl_havana	protein_coding	protein_coding	51.54	4	MGI transcript name	Zap70-001	MGI Symbol	Zap70
TCONS_00000750	ENSMUST00000194563	Tmem131	TCONS_00000750	XLOC_000320	Tmem131	1:36792190-36943666	Misty	DBDB	OK	0.789045	0.586521	-0.427925	-1.23143	0.03145	0.316959	no	ENSMUSG00000026116	ENSMUST00000194563	ENSMUSP00000142307	transmembrane protein 131 [Source:MGI Symbol;Acc:MGI:1927110]	1	36792191	36943666	-1	B	36792194	36939822	36939822	6698	tsl5	GENCODE basic	5	11	KNOWN	KNOWN	havana	ensembl_havana	protein_coding	protein_coding	43.66	8	MGI transcript name	Tmem131-001	MGI Symbol	Tmem131
TCONS_00000752	ENSMUST00000177688	n-R5s210	TCONS_00000752	XLOC_000321	n-R5s210	1:37005438-37005557	Misty	DBDB	NOTEST	0	0	0	0	1	1	no	ENSMUSG00000095944	ENSMUST00000177688		nuclear encoded rRNA 5S 210 [Source:MGI Symbol;Acc:MGI:4422075]	1	37005439	37005557	1	B	37005439	37005557	37005439	119	tslNA	GENCODE basic	1	1	KNOWN	KNOWN	ensembl	ensembl	rRNA	rRNA	52.1	1	MGI transcript name	n-R5s210-201	MGI Symbol	n-R5s210
TCONS_00000753	ENSMUST00000027289	Vwa3b	TCONS_00000753	XLOC_000322	Vwa3b	1:37026567-37187613	Misty	DBDB	OK	0.227193	0.234239	0.0440622	0.0489037	0.9316	0.991458	no	ENSMUSG00000050122	ENSMUST00000027289	ENSMUSP00000027289	von Willebrand factor A domain containing 3B [Source:MGI Symbol;Acc:MGI:1918103]	1	37026596	37187613	1	B	37035708	37186609	37035708	3394	tsl5		13	18	KNOWN	KNOWN	havana	ensembl_havana	nonsense_mediated_decay	protein_coding	44.99	10	MGI transcript name	Vwa3b-005	MGI Symbol	Vwa3b
TCONS_00000769	ENSMUST00000191981	Cnga3	TCONS_00000769	XLOC_000323	Cnga3	1:37214433-37263384	Misty	DBDB	NOTEST	0	0	0	0	1	1	no	ENSMUSG00000026114	ENSMUST00000191981	ENSMUSP00000142235	cyclic nucleotide gated channel alpha 3 [Source:MGI Symbol;Acc:MGI:1341818]	1	37214434	37263384	1	B	37214434	37241940	37214434	651	tsl5		5	14	KNOWN	KNOWN	havana	ensembl_havana	protein_coding	protein_coding	47.11	4	MGI transcript name	Cnga3-002	MGI Symbol	Cnga3
TCONS_00000776	ENSMUST00000146676	Inpp4a	TCONS_00000776	XLOC_000324	Inpp4a	1:37299864-37410736	Misty	DBDB	OK	8.01022	0.520404	-3.94414	-0.434225	0.2098	0.828362	no	ENSMUSG00000026113	ENSMUST00000146676		inositol polyphosphate-4-phosphatase, type I [Source:MGI Symbol;Acc:MGI:1931123]	1	37299865	37410736	1	B	37299865	37348512	37299865	369	tsl3		1	17	KNOWN	KNOWN	havana	ensembl_havana	processed_transcript	protein_coding	47.96	13	MGI transcript name	Inpp4a-009	MGI Symbol	Inpp4a
TCONS_00000796	ENSMUST00000027285	Unc50	TCONS_00000796	XLOC_000325	Unc50	1:37417083-37541016	Misty	DBDB	OK	0.360586	0.328518	-0.134371	-0.105811	0.85435	0.991458	no	ENSMUSG00000026111	ENSMUST00000027285	ENSMUSP00000027285	unc-50 homolog (C. elegans) [Source:MGI Symbol;Acc:MGI:1914637]	1	37430139	37439124	1	B	37430170	37439124	37430170	1414	tsl1	GENCODE basic	12	15	KNOWN	KNOWN	ensembl_havana	ensembl_havana	protein_coding	protein_coding	46.78	7	MGI transcript name	Unc50-001	MGI Symbol	Unc50
TCONS_00000806	ENSMUST00000160659	4930556I23Rik	TCONS_00000806	XLOC_000326	4930556I23Rik	1:37611676-37720085	Misty	DBDB	NOTEST	0	0	0	0	1	1	no	ENSMUSG00000089767	ENSMUST00000160659		RIKEN cDNA 4930556I23 gene [Source:MGI Symbol;Acc:MGI:1922520]	1	37614259	37615372	1	B	37614259	37615372	37614259	560	tsl1	GENCODE basic	1	1	KNOWN	KNOWN	havana	havana	antisense	antisense	53.86	1	MGI transcript name	4930556I23Rik-001	MGI Symbol	4930556I23Rik
TCONS_00000807	ENSMUST00000192005	4930470B04Rik	TCONS_00000807	XLOC_000327	4930470B04Rik	1:37611676-37720085	Misty	DBDB	NOTEST	0	0	0	0	1	1	no	ENSMUSG00000104365	ENSMUST00000192005		RIKEN cDNA 4930470B04 gene [Source:MGI Symbol;Acc:MGI:1923057]	1	37660722	37662647	1	B	37660722	37662647	37660722	1926	tslNA	GENCODE basic	1	1	KNOWN	KNOWN	havana	havana	TEC	TEC	44.18	1	MGI transcript name	4930470B04Rik-001	MGI Symbol	4930470B04Rik
TCONS_00000808	ENSMUST00000123082	Tsga10	TCONS_00000808	XLOC_000328	Tsga10	1:37754775-37871388	Misty	DBDB	OK	0.459618	0.737137	0.681498	1.18037	0.04195	0.376657	no	ENSMUSG00000060771	ENSMUST00000123082	ENSMUSP00000141261	testis specific 10 [Source:MGI Symbol;Acc:MGI:2685063]	1	37754776	37866429	-1	B	37832403	37864836	37864836	3953	tsl1	GENCODE basic	7	14	KNOWN	KNOWN	havana	ensembl_havana	protein_coding	protein_coding	40.33	8	MGI transcript name	Tsga10-006	MGI Symbol	Tsga10
TCONS_00000809	ENSMUST00000041815	Tsga10	TCONS_00000809	XLOC_000329	Tsga10	1:37754775-37871388	Misty	DBDB	NOTEST	0.116013	0.173235	0.57845	0	1	1	no	ENSMUSG00000060771	ENSMUST00000041815	ENSMUSP00000048859	testis specific 10 [Source:MGI Symbol;Acc:MGI:2685063]	1	37754776	37866429	-1	B	37754776	37865079	37865079	3400	tsl1	GENCODE basic	14	14	KNOWN	KNOWN	ensembl_havana	ensembl_havana	protein_coding	protein_coding	40.33	8	MGI transcript name	Tsga10-001	MGI Symbol	Tsga10
TCONS_00000810	ENSMUST00000181885	Gm26805	TCONS_00000810	XLOC_000330	Gm26805	1:37754775-37871388	Misty	DBDB	NOTEST	0	0.00481434	inf	0	1	1	no	ENSMUSG00000097268	ENSMUST00000181885		predicted gene, 26805 [Source:MGI Symbol;Acc:MGI:5477299]	1	37865299	37871388	1	B	37865299	37871388	37865299	3089	tsl1	GENCODE basic	1	1	KNOWN	KNOWN	havana	havana	antisense	antisense	44.02	1	MGI transcript name	Gm26805-001	MGI Symbol	Gm26805
TCONS_00000811	ENSMUST00000128085	Lipt1	TCONS_00000811	XLOC_000331	Lipt1	1:37871737-37890411	Misty	DBDB	NOTEST	8.02783e-159	0.0185625	519.43	0	1	1	no	ENSMUSG00000037216	ENSMUST00000128085	ENSMUSP00000119243	lipoyltransferase 1 [Source:MGI Symbol;Acc:MGI:3645211]	1	37871738	37876228	1	B	37871738	37875343	37871738	774	tsl3		1	5	KNOWN	KNOWN	havana	ensembl_havana	protein_coding	protein_coding	43.29	4	MGI transcript name	Lipt1-002	MGI Symbol	Lipt1
TCONS_00000818	ENSMUST00000027256	Mrpl30	TCONS_00000818	XLOC_000332	Mrpl30	1:37890467-37901107	Misty	DBDB	NOTEST	0.0818667	0.118811	0.537321	0	1	1	no	ENSMUSG00000026087	ENSMUST00000027256	ENSMUSP00000027256	mitochondrial ribosomal protein L30 [Source:MGI Symbol;Acc:MGI:1333820]	1	37890477	37898535	1	B	37890477	37898535	37890477	969	tsl1	GENCODE basic	11	11	KNOWN	KNOWN	ensembl_havana	ensembl_havana	protein_coding	protein_coding	43.13	7	MGI transcript name	Mrpl30-001	MGI Symbol	Mrpl30
TCONS_00000827	ENSMUST00000129513	Gm15457	TCONS_00000827	XLOC_000333	Gm15457	1:37933595-37957759	Misty	DBDB	NOTEST	0	0	0	0	1	1	no	ENSMUSG00000087374	ENSMUST00000129513		predicted gene 15457 [Source:MGI Symbol;Acc:MGI:3705190]	1	37933596	37954136	1	B	37933596	37954136	37933596	3990	tsl2	GENCODE basic	1	1	KNOWN	KNOWN	havana	havana	antisense	antisense	43.81	1	MGI transcript name	Gm15457-001	MGI Symbol	Gm15457
TCONS_00000828	ENSMUST00000158516	Gm23409	TCONS_00000828	XLOC_000334	Gm23409	1:37973966-37974203	Misty	DBDB	NOTEST	0	0	0	0	1	1	no	ENSMUSG00000089141	ENSMUST00000158516		predicted gene, 23409 [Source:MGI Symbol;Acc:MGI:5453186]	1	37973967	37974203	1	B	37973967	37974203	37973967	237	tslNA	GENCODE basic	1	1	KNOWN	KNOWN	ensembl	ensembl	misc_RNA	misc_RNA	49.79	1	MGI transcript name	Gm23409-201	MGI Symbol	Gm23409
TCONS_00000829	-	-	TCONS_00000829	XLOC_000335	-	1:37976394-37979383	Misty	DBDB	OK	0.233764	0.197622	-0.242305	-0.320859	0.57335	0.991458	no
TCONS_00000830	-	-	TCONS_00000830	XLOC_000336	-	1:37980636-37983466	Misty	DBDB	OK	0.761609	0.675151	-0.17384	-0.341022	0.54665	0.991458	no
TCONS_00000831	ENSMUST00000193832	Txndc9	TCONS_00000831	XLOC_000337	Txndc9	1:37983589-37997893	Misty	DBDB	OK	2.20508	2.28087	0.0487563	0.15015	0.78485	0.991458	no	ENSMUSG00000058407	ENSMUST00000193832	ENSMUSP00000142188	thioredoxin domain containing 9 [Source:MGI Symbol;Acc:MGI:2138153]	1	37985189	37997893	-1	B	37987394	37997243	37997243	3472	tsl2	GENCODE basic	5	12	KNOWN	KNOWN	havana	ensembl_havana	protein_coding	protein_coding	43.92	8	MGI transcript name	Txndc9-005	MGI Symbol	Txndc9
TCONS_00000832	ENSMUST00000027252	Eif5b	TCONS_00000832	XLOC_000338	Eif5b	1:37998009-38129801	Misty	DBDB	OK	0.321502	0.258578	-0.314228	-0.154827	0.82955	0.991458	no	ENSMUSG00000026083	ENSMUST00000027252	ENSMUSP00000027252	eukaryotic translation initiation factor 5B [Source:MGI Symbol;Acc:MGI:2441772]	1	37998010	38055579	1	B	37998010	38055579	37998010	7797	tsl2	GENCODE basic	7	12	KNOWN	KNOWN	ensembl_havana	ensembl_havana	protein_coding	protein_coding	41.45	5	MGI transcript name	Eif5b-002	MGI Symbol	Eif5b
TCONS_00000839	ENSMUST00000194892	Gm5099	TCONS_00000839	XLOC_000339	Gm5099	1:38132082-38159892	Misty	DBDB	NOTEST	0	0	0	0	1	1	no	ENSMUSG00000102716	ENSMUST00000194892		predicted gene 5099 [Source:MGI Symbol;Acc:MGI:3644917]	1	38132083	38159892	1	B	38132083	38159892	38132083	1848	tsl1	GENCODE basic	1	1	KNOWN	KNOWN	havana	havana	lincRNA	lincRNA	44.08	1	MGI transcript name	Gm5099-001	MGI Symbol	Gm5099
TCONS_00000840	ENSMUST00000127620	Gm16150	TCONS_00000840	XLOC_000340	Gm16150	1:38177325-38664955	Misty	DBDB	NOTEST	0	0	0	0	1	1	no	ENSMUSG00000085391	ENSMUST00000127620		predicted gene 16150 [Source:MGI Symbol;Acc:MGI:3801827]	1	38235420	38246666	1	B	38235420	38245603	38235420	437	tsl5	GENCODE basic	1	1	KNOWN	KNOWN	havana	havana	antisense	antisense	46.55	2	MGI transcript name	Gm16150-001	MGI Symbol	Gm16150
TCONS_00000843	ENSMUST00000129696	Gm16151	TCONS_00000843	XLOC_000341	Gm16151	1:38177325-38664955	Misty	DBDB	NOTEST	0	0	0	0	1	1	no	ENSMUSG00000085280	ENSMUST00000129696		predicted gene 16151 [Source:MGI Symbol;Acc:MGI:3801826]	1	38307902	38311930	1	B	38307902	38311930	38307902	639	tsl3	GENCODE basic	1	1	KNOWN	KNOWN	havana	havana	antisense	antisense	46.84	1	MGI transcript name	Gm16151-001	MGI Symbol	Gm16151
TCONS_00000844	ENSMUST00000143261	Gm16152	TCONS_00000844	XLOC_000342	Gm16152	1:38177325-38664955	Misty	DBDB	NOTEST	0	1.51148e-32	inf	0	1	1	no	ENSMUSG00000087131	ENSMUST00000143261		predicted gene 16152 [Source:MGI Symbol;Acc:MGI:3802058]	1	38384949	38393974	1	B	38384949	38393974	38384949	1189	tsl1	GENCODE basic	7	7	KNOWN	KNOWN	havana	havana	antisense	antisense	45.69	2	MGI transcript name	Gm16152-001	MGI Symbol	Gm16152
TCONS_00000847	ENSMUST00000195175	Gm34727	TCONS_00000847	XLOC_000343	Gm34727	1:38177325-38664955	Misty	DBDB	NOTEST	0	0	0	0	1	1	no	ENSMUSG00000102984	ENSMUST00000195175		predicted gene, 34727 [Source:MGI Symbol;Acc:MGI:5593886]	1	38487519	38488047	1	B	38487519	38488047	38487519	529	tslNA	GENCODE basic	1	1	KNOWN	KNOWN	havana	havana	processed_pseudogene	processed_pseudogene	51.23	1	MGI transcript name	Gm34727-001	MGI Symbol	Gm34727
TCONS_00000848	ENSMUST00000095027	Aff3	TCONS_00000848	XLOC_000344	Aff3	1:38177325-38664955	Misty	DBDB	OK	0.269274	0.104507	-1.36548	-0.68305	0.32275	0.9183	no	ENSMUSG00000037138	ENSMUST00000095027	ENSMUSP00000092637	AF4/FMR2 family, member 3 [Source:MGI Symbol;Acc:MGI:106927]	1	38177326	38664955	-1	B	38177326	38627185	38627185	5857	tsl5	GENCODE basic	8	17	KNOWN	KNOWN	havana	ensembl_havana	protein_coding	protein_coding	44.54	6	MGI transcript name	Aff3-002	MGI Symbol	Aff3
TCONS_00000849	ENSMUST00000195068	Gm38135	TCONS_00000849	XLOC_000345	Gm38135	1:38722619-38723121	Misty	DBDB	NOTEST	0	0	0	0	1	1	no	ENSMUSG00000102541	ENSMUST00000195068		predicted gene, 38135 [Source:MGI Symbol;Acc:MGI:5611363]	1	38722620	38723121	1	B	38722620	38723121	38722620	502	tslNA	GENCODE basic	1	1	KNOWN	KNOWN	havana	havana	processed_pseudogene	processed_pseudogene	52.19	1	MGI transcript name	Gm38135-001	MGI Symbol	Gm38135
TCONS_00000850	ENSMUST00000192930	2610300A13Rik	TCONS_00000850	XLOC_000346	2610300A13Rik	1:38767183-38767686	Misty	DBDB	NOTEST	0	0	0	0	1	1	no	ENSMUSG00000103531	ENSMUST00000192930		RIKEN cDNA 2610300A13 gene [Source:MGI Symbol;Acc:MGI:1917693]	1	38767184	38767686	1	B	38767184	38767686	38767184	503	tslNA	GENCODE basic	1	1	KNOWN	KNOWN	havana	havana	TEC	TEC	52.68	1	MGI transcript name	2610300A13Rik-001	MGI Symbol	2610300A13Rik
TCONS_00000851	ENSMUST00000195309	Gm37707	TCONS_00000851	XLOC_000347	Gm37707	1:38863866-38898161	Misty	DBDB	NOTEST	0	0	0	0	1	1	no	ENSMUSG00000103647	ENSMUST00000195309		predicted gene, 37707 [Source:MGI Symbol;Acc:MGI:5610935]	1	38884754	38888072	1	B	38884754	38888072	38884754	325	tsl3	GENCODE basic	1	1	KNOWN	KNOWN	havana	havana	antisense	antisense	51.22	1	MGI transcript name	Gm37707-001	MGI Symbol	Gm37707
TCONS_00000852	ENSMUST00000193251	Gm6621	TCONS_00000852	XLOC_000348	Gm6621	1:38907944-38908716	Misty	DBDB	NOTEST	0	0	0	0	1	1	no	ENSMUSG00000102447	ENSMUST00000193251		predicted gene 6621 [Source:MGI Symbol;Acc:MGI:3647848]	1	38907945	38908716	1	B	38907945	38908716	38907945	772	tslNA	GENCODE basic	1	1	KNOWN	KNOWN	havana	havana	processed_pseudogene	processed_pseudogene	51.94	1	MGI transcript name	Gm6621-001	MGI Symbol	Gm6621
TCONS_00000853	ENSMUST00000088029	Nms	TCONS_00000853	XLOC_000349	Nms	1:38939148-38950276	Misty	DBDB	NOTEST	0	0	0	0	1	1	no	ENSMUSG00000067604	ENSMUST00000088029	ENSMUSP00000085346	neuromedin S [Source:MGI Symbol;Acc:MGI:3583618]	1	38939149	38950276	1	B	38939149	38950276	38939149	1001	tsl1	GENCODE basic	7	8	KNOWN	KNOWN	ensembl_havana	ensembl_havana	protein_coding	protein_coding	43.93	2	MGI transcript name	Nms-001	MGI Symbol	Nms
TCONS_00000856	ENSMUST00000027247	Pdcl3	TCONS_00000856	XLOC_000350	Pdcl3	1:38984264-38997826	Misty	DBDB	NOTEST	0.068331	0.073621	0.107577	0	1	1	no	ENSMUSG00000026078	ENSMUST00000027247	ENSMUSP00000027247	phosducin-like 3 [Source:MGI Symbol;Acc:MGI:1916083]	1	38985608	38997238	1	B	38985608	38997238	38985608	3914	tsl1	GENCODE basic	10	10	KNOWN	KNOWN	ensembl_havana	ensembl_havana	protein_coding	protein_coding	46.92	4	MGI transcript name	Pdcl3-001	MGI Symbol	Pdcl3
TCONS_00000860	ENSMUST00000194994	Gm37309	TCONS_00000860	XLOC_000351	Gm37309	1:38984264-38997826	Misty	DBDB	NOTEST	0	0	0	0	1	1	no	ENSMUSG00000103046	ENSMUST00000194994		predicted gene, 37309 [Source:MGI Symbol;Acc:MGI:5610537]	1	38992678	38994316	1	B	38992678	38994316	38992678	1639	tslNA	GENCODE basic	1	1	KNOWN	KNOWN	havana	havana	TEC	TEC	45.45	1	MGI transcript name	Gm37309-001	MGI Symbol	Gm37309
TCONS_00000862	ENSMUST00000056815	Npas2	TCONS_00000862	XLOC_000352	Npas2	1:39193727-39363236	Misty	DBDB	OK	0.623719	0.143076	-2.12412	-2.84632	5e-05	0.0019455	yes	ENSMUSG00000026077	ENSMUST00000056815	ENSMUSP00000054719	neuronal PAS domain protein 2 [Source:MGI Symbol;Acc:MGI:109232]	1	39193731	39363236	1	B	39194212	39363236	39194212	4236	tsl1	GENCODE basic	8	15	KNOWN	KNOWN	ensembl_havana	ensembl_havana	protein_coding	protein_coding	46.19	3	MGI transcript name	Npas2-001	MGI Symbol	Npas2
TCONS_00000865	ENSMUST00000173076	Gm3617	TCONS_00000865	XLOC_000353	Gm3617	1:39193727-39363236	Misty	DBDB	NOTEST	0	0	0	0	1	1	no	ENSMUSG00000092563	ENSMUST00000173076		predicted gene 3617 [Source:MGI Symbol;Acc:MGI:3781793]	1	39314899	39315453	1	B	39314899	39315453	39314899	555	tslNA	GENCODE basic	1	1	KNOWN	KNOWN	havana	havana	processed_pseudogene	processed_pseudogene	47.03	1	MGI transcript name	Gm3617-001	MGI Symbol	Gm3617
TCONS_00000867	ENSMUST00000086535	Rpl31	TCONS_00000867	XLOC_000354	Rpl31	1:39367832-39478760	Misty	DBDB	OK	1.39303	0.435743	-1.67667	-3.44348	5e-05	0.0019455	yes	ENSMUSG00000073702	ENSMUST00000086535	ENSMUSP00000083722	ribosomal protein L31 [Source:MGI Symbol;Acc:MGI:2149632]	1	39367842	39371911	1	B	39367842	39371911	39367842	1049	tsl1	GENCODE basic	11	11	KNOWN	KNOWN	ensembl_havana	ensembl_havana	protein_coding	protein_coding	48.5	6	MGI transcript name	Rpl31-001	MGI Symbol	Rpl31
TCONS_00000875	ENSMUST00000197298	Gm24826	TCONS_00000875	XLOC_000355	Gm24826	1:39519532-39519748	Misty	DBDB	NOTEST	0	0	0	0	1	1	no	ENSMUSG00000104827	ENSMUST00000197298		predicted gene, 24826 [Source:MGI Symbol;Acc:MGI:5454603]	1	39519533	39519748	1	B	39519533	39519748	39519533	216	tslNA	GENCODE basic	1	1	KNOWN	KNOWN	ensembl	ensembl	snoRNA	snoRNA	50.93	1	MGI transcript name	Gm24826-202	MGI Symbol	Gm24826
TCONS_00000877	ENSMUST00000161515	Cnot11	TCONS_00000877	XLOC_000356	Cnot11	1:39534991-39591424	Misty	DBDB	NOTEST	0.0325695	2.51404e-13	-36.9147	0	1	1	no	ENSMUSG00000003135	ENSMUST00000161515	ENSMUSP00000125638	CCR4-NOT transcription complex, subunit 11 [Source:MGI Symbol;Acc:MGI:106580]	1	39534992	39546889	1	B	39534992	39546889	39534992	3482	tsl1	GENCODE basic	7	15	KNOWN	KNOWN	havana	ensembl_havana	protein_coding	protein_coding	45.97	4	MGI transcript name	Cnot11-001	MGI Symbol	Cnot11
TCONS_00000883	ENSMUST00000181841	D930019O06Rik	TCONS_00000883	XLOC_000357	D930019O06Rik	1:39618405-39657390	Misty	DBDB	NOTEST	0	0	0	0	1	1	no	ENSMUSG00000097083	ENSMUST00000181841		RIKEN cDNA D930019O06 [Source:MGI Symbol;Acc:MGI:3043219]	1	39650176	39657390	1	B	39650176	39657390	39650176	3663	tsl1	GENCODE basic	1	1	KNOWN	KNOWN	havana	havana	antisense	antisense	46.61	1	MGI transcript name	D930019O06Rik-001	MGI Symbol	D930019O06Rik
TCONS_00000884	ENSMUST00000195860	Map4k4	TCONS_00000884	XLOC_000358	Map4k4	1:39900891-40028115	Misty	DBDB	OK	0.262178	0.324425	0.30734	0.151123	0.7958	0.991458	no	ENSMUSG00000026074	ENSMUST00000195860	ENSMUSP00000141400	mitogen-activated protein kinase kinase kinase kinase 4 [Source:MGI Symbol;Acc:MGI:1349394]	1	39900913	40026310	1	B	39901179	40024754	39901179	3960	tsl1	GENCODE basic	5	14	KNOWN	KNOWN	havana	ensembl_havana	protein_coding	protein_coding	45.68	18	MGI transcript name	Map4k4-004	MGI Symbol	Map4k4
TCONS_00000909	ENSMUST00000191671	Il1r2	TCONS_00000909	XLOC_000359	Il1r2	1:40074078-40125231	Misty	DBDB	NOTEST	0	0.000679283	inf	0	1	1	no	ENSMUSG00000026073	ENSMUST00000191671	ENSMUSP00000141882	interleukin 1 receptor, type II [Source:MGI Symbol;Acc:MGI:96546]	1	40074079	40125231	1	B	40074079	40112136	40074079	760	tsl3		5	13	KNOWN	KNOWN	havana	ensembl_havana	protein_coding	protein_coding	45.29	4	MGI transcript name	Il1r2-004	MGI Symbol	Il1r2
TCONS_00000915	ENSMUST00000193969	Gm37347	TCONS_00000915	XLOC_000360	Gm37347	1:40074078-40125231	Misty	DBDB	NOTEST	0	0	0	0	1	1	no	ENSMUSG00000102975	ENSMUST00000193969		predicted gene, 37347 [Source:MGI Symbol;Acc:MGI:5610575]	1	40088511	40091581	1	B	40088511	40091581	40088511	3071	tslNA	GENCODE basic	1	1	KNOWN	KNOWN	havana	havana	TEC	TEC	46.3	1	MGI transcript name	Gm37347-001	MGI Symbol	Gm37347
TCONS_00000916	-	-	TCONS_00000916	XLOC_000361	-	1:40131096-40132271	Misty	DBDB	OK	0.138653	0.230908	0.735843	0.618722	0.2877	0.894632	no
TCONS_00000917	-	-	TCONS_00000917	XLOC_000362	-	1:40162587-40163469	Misty	DBDB	OK	0.167883	0.371958	1.14768	0.96304	0.13205	0.698891	no
TCONS_00000918	ENSMUST00000027241	Il1r1	TCONS_00000918	XLOC_000363	Il1r1	1:40223092-40319711	Misty	DBDB	OK	0.989112	1.47564	0.577131	0.312024	0.55895	0.991458	no	ENSMUSG00000026072	ENSMUST00000027241	ENSMUSP00000027241	interleukin 1 receptor, type I [Source:MGI Symbol;Acc:MGI:96545]	1	40225080	40317257	1	B	40225080	40317257	40225080	5819	tsl1	GENCODE basic	10	12	KNOWN	KNOWN	ensembl_havana	ensembl_havana	protein_coding	protein_coding	43.71	3	MGI transcript name	Il1r1-001	MGI Symbol	Il1r1
TCONS_00000919	ENSMUST00000191850	Gm38070	TCONS_00000919	XLOC_000364	Gm38070	1:40223092-40319711	Misty	DBDB	NOTEST	0.00243835	0	-inf	0	1	1	no	ENSMUSG00000103560	ENSMUST00000191850		predicted gene, 38070 [Source:MGI Symbol;Acc:MGI:5611298]	1	40238020	40244499	1	B	40238020	40244499	40238020	6480	tslNA	GENCODE basic	1	1	KNOWN	KNOWN	havana	havana	TEC	TEC	41.96	1	MGI transcript name	Gm38070-001	MGI Symbol	Gm38070
TCONS_00000923	ENSMUST00000192551	Il1rl2	TCONS_00000923	XLOC_000365	Il1rl2	1:40324609-40367562	Misty	DBDB	NOTEST	0.00225484	0	-inf	0	1	1	no	ENSMUSG00000070942	ENSMUST00000192551		interleukin 1 receptor-like 2 [Source:MGI Symbol;Acc:MGI:1913107]	1	40324610	40367562	1	B	40324610	40329441	40324610	3468	tsl1		1	8	KNOWN	KNOWN	havana	ensembl_havana	retained_intron	protein_coding	43.06	4	MGI transcript name	Il1rl2-004	MGI Symbol	Il1rl2
TCONS_00000928	ENSMUST00000192199	Gm17970	TCONS_00000928	XLOC_000366	Gm17970	1:40324609-40367562	Misty	DBDB	NOTEST	0	0	0	0	1	1	no	ENSMUSG00000103230	ENSMUST00000192199		predicted gene, 17970 [Source:MGI Symbol;Acc:MGI:5010155]	1	40353852	40354536	1	B	40353852	40354536	40353852	685	tslNA	GENCODE basic	1	1	KNOWN	KNOWN	havana	havana	processed_pseudogene	processed_pseudogene	48.61	1	MGI transcript name	Gm17970-001	MGI Symbol	Gm17970
TCONS_00000929	ENSMUST00000174335	Il1rl1	TCONS_00000929	XLOC_000367	Il1rl1	1:40429569-40465415	Misty	DBDB	NOTEST	1.61147e-68	0	-inf	0	1	1	no	ENSMUSG00000026069	ENSMUST00000174335	ENSMUSP00000134351	interleukin 1 receptor-like 1 [Source:MGI Symbol;Acc:MGI:98427]	1	40429570	40465415	1	B	40429570	40446723	40429570	1216	tsl1	GENCODE basic	7	15	KNOWN	KNOWN	havana	ensembl_havana	protein_coding	protein_coding	41.55	5	MGI transcript name	Il1rl1-003	MGI Symbol	Il1rl1
TCONS_00000937	ENSMUST00000167723	Il18r1	TCONS_00000937	XLOC_000368	Il18r1	1:40465551-40500854	Misty	DBDB	NOTEST	0.00558362	3.14667e-17	-47.3344	0	1	1	no	ENSMUSG00000026070	ENSMUST00000167723	ENSMUSP00000128277	interleukin 18 receptor 1 [Source:MGI Symbol;Acc:MGI:105383]	1	40465552	40500854	1	B	40465552	40491578	40465552	1919	tsl1	GENCODE basic	7	15	KNOWN	KNOWN	ensembl_havana	ensembl_havana	protein_coding	protein_coding	41.93	6	MGI transcript name	Il18r1-001	MGI Symbol	Il18r1
TCONS_00000947	ENSMUST00000027237	Il18rap	TCONS_00000947	XLOC_000369	Il18rap	1:40515361-40551705	Misty	DBDB	NOTEST	0.0131766	0.0112168	-0.232323	0	1	1	no	ENSMUSG00000026068	ENSMUST00000027237	ENSMUSP00000027237	interleukin 18 receptor accessory protein [Source:MGI Symbol;Acc:MGI:1338888]	1	40515362	40551705	1	B	40515362	40551705	40515362	4889	tsl1	GENCODE basic	11	11	KNOWN	KNOWN	ensembl_havana	ensembl_havana	protein_coding	protein_coding	42.44	4	MGI transcript name	Il18rap-001	MGI Symbol	Il18rap
TCONS_00000951	ENSMUST00000027233	Slc9a4	TCONS_00000951	XLOC_000370	Slc9a4	1:40572187-40630725	Misty	DBDB	NOTEST	1.00413e-07	1.28187e-07	0.352297	0	1	1	no	ENSMUSG00000026065	ENSMUST00000027233	ENSMUSP00000027233	solute carrier family 9 (sodium/hydrogen exchanger), member 4 [Source:MGI Symbol;Acc:MGI:105074]	1	40580081	40630725	1	B	40580081	40630725	40580081	3962	tsl1	GENCODE basic	8	8	KNOWN	KNOWN	ensembl_havana	ensembl_havana	protein_coding	protein_coding	42.33	4	MGI transcript name	Slc9a4-001	MGI Symbol	Slc9a4
TCONS_00000956	ENSMUST00000027231	Slc9a2	TCONS_00000956	XLOC_000371	Slc9a2	1:40680573-40769273	Misty	DBDB	NOTEST	0	0	0	0	1	1	no	ENSMUSG00000026062	ENSMUST00000027231	ENSMUSP00000027231	solute carrier family 9 (sodium/hydrogen exchanger), member 2 [Source:MGI Symbol;Acc:MGI:105075]	1	40680574	40769273	1	B	40680574	40769273	40680574	5019	tsl1	GENCODE basic	12	12	KNOWN	KNOWN	ensembl_havana	ensembl_havana	protein_coding	protein_coding	42.8	3	MGI transcript name	Slc9a2-001	MGI Symbol	Slc9a2
TCONS_00000960	ENSMUST00000195134	Gm37915	TCONS_00000960	XLOC_000372	Gm37915	1:40771384-40790687	Misty	DBDB	OK	0.60966	1.02088	0.743739	1.55964	0.0071	0.11321	no	ENSMUSG00000103270	ENSMUST00000195134		predicted gene, 37915 [Source:MGI Symbol;Acc:MGI:5611143]	1	40771385	40785343	1	B	40771385	40785343	40771385	3261	tsl1	GENCODE basic	1	1	KNOWN	KNOWN	havana	havana	antisense	antisense	45.86	1	MGI transcript name	Gm37915-001	MGI Symbol	Gm37915
TCONS_00000961	ENSMUST00000114765	Tmem182	TCONS_00000961	XLOC_000373	Tmem182	1:40805600-40856887	Misty	DBDB	NOTEST	0	0	0	0	1	1	no	ENSMUSG00000079588	ENSMUST00000114765	ENSMUSP00000110413	transmembrane protein 182 [Source:MGI Symbol;Acc:MGI:1923725]	1	40805601	40856887	1	B	40805601	40856887	40805601	2716	tsl1	GENCODE basic	3	3	KNOWN	KNOWN	ensembl_havana	ensembl_havana	protein_coding	protein_coding	42.57	1	MGI transcript name	Tmem182-001	MGI Symbol	Tmem182
TCONS_00000962	ENSMUST00000186391	Gm29260	TCONS_00000962	XLOC_000374	Gm29260	1:41781807-41939560	Misty	DBDB	NOTEST	0	0	0	0	1	1	no	ENSMUSG00000100832	ENSMUST00000186391		predicted gene 29260 [Source:MGI Symbol;Acc:MGI:5579966]	1	41781808	41939560	1	B	41781808	41939560	41781808	2759	tsl3	GENCODE basic	1	1	KNOWN	KNOWN	havana	havana	lincRNA	lincRNA	38.1	2	MGI transcript name	Gm29260-001	MGI Symbol	Gm29260
TCONS_00000965	ENSMUST00000191574	Gm5267	TCONS_00000965	XLOC_000375	Gm5267	1:42103288-42104333	Misty	DBDB	NOTEST	0	0	0	0	1	1	no	ENSMUSG00000100178	ENSMUST00000191574		predicted gene 5267 [Source:MGI Symbol;Acc:MGI:3643178]	1	42103289	42104333	1	B	42103289	42104333	42103289	1045	tslNA	GENCODE basic	1	1	KNOWN	KNOWN	havana	havana	processed_pseudogene	processed_pseudogene	45.26	1	MGI transcript name	Gm5267-001	MGI Symbol	Gm5267
TCONS_00000966	ENSMUST00000066196	Gm9915	TCONS_00000966	XLOC_000376	Gm9915	1:42229725-42231108	Misty	DBDB	NOTEST	0	0	0	0	1	1	no	ENSMUSG00000053640	ENSMUST00000066196		predicted gene 9915 [Source:MGI Symbol;Acc:MGI:3641924]	1	42229726	42231108	1	B	42229726	42231108	42229726	1383	tslNA	GENCODE basic	1	2	KNOWN	KNOWN	ensembl	ensembl_havana	lincRNA	lincRNA	47.43	2	MGI transcript name	Gm9915-201	MGI Symbol	Gm9915
TCONS_00000968	ENSMUST00000189138	Gm28175	TCONS_00000968	XLOC_000377	Gm28175	1:42261854-42304412	Misty	DBDB	NOTEST	0	0	0	0	1	1	no	ENSMUSG00000101299	ENSMUST00000189138		predicted gene 28175 [Source:MGI Symbol;Acc:MGI:5578881]	1	42261855	42304412	1	B	42261855	42262253	42261855	399	tslNA		1	2	KNOWN	KNOWN	havana	havana	lincRNA	lincRNA	40.15	2	MGI transcript name	Gm28175-001	MGI Symbol	Gm28175
TCONS_00000970	ENSMUST00000191992	Gm37047	TCONS_00000970	XLOC_000378	Gm37047	1:42491812-42495663	Misty	DBDB	NOTEST	0	0	0	0	1	1	no	ENSMUSG00000103106	ENSMUST00000191992		predicted gene, 37047 [Source:MGI Symbol;Acc:MGI:5610275]	1	42491813	42495663	1	B	42491813	42495663	42491813	533	tsl5	GENCODE basic	1	1	KNOWN	KNOWN	havana	havana	TEC	TEC	44.69	1	MGI transcript name	Gm37047-001	MGI Symbol	Gm37047
TCONS_00000971	ENSMUST00000191831	4930420N18Rik	TCONS_00000971	XLOC_000379	4930420N18Rik	1:42590781-42694842	Misty	DBDB	NOTEST	0	0	0	0	1	1	no	ENSMUSG00000104199	ENSMUST00000191831		RIKEN cDNA 4930420N18 gene [Source:MGI Symbol;Acc:MGI:1921202]	1	42651726	42652401	1	B	42651726	42652401	42651726	676	tslNA	GENCODE basic	1	1	KNOWN	KNOWN	havana	havana	TEC	TEC	43.34	1	MGI transcript name	4930420N18Rik-001	MGI Symbol	4930420N18Rik
TCONS_00000972	ENSMUST00000199521	Gm20646	TCONS_00000972	XLOC_000380	Gm20646	1:42694924-42744791	Misty	DBDB	NOTEST	0	0	0	0	1	1	no	ENSMUSG00000093436	ENSMUST00000199521		predicted gene 20646 [Source:MGI Symbol;Acc:MGI:5313093]	1	42694925	42744791	1	B	42694925	42740968	42694925	660	tsl3	GENCODE basic	4	6	KNOWN	KNOWN	havana	havana	sense_overlapping	sense_overlapping	46.78	2	MGI transcript name	Gm20646-002	MGI Symbol	Gm20646
TCONS_00000974	ENSMUST00000054883	Pou3f3	TCONS_00000974	XLOC_000381	Pou3f3	1:42694924-42744791	Misty	DBDB	NOTEST	0	0.00120114	inf	0	1	1	no	ENSMUSG00000045515	ENSMUST00000054883	ENSMUSP00000052088	POU domain, class 3, transcription factor 3 [Source:MGI Symbol;Acc:MGI:102564]	1	42695768	42703176	1	B	42695768	42703176	42695768	7409	tslNA	GENCODE basic	3	3	KNOWN	KNOWN	ensembl_havana	ensembl_havana	protein_coding	protein_coding	51.14	1	MGI transcript name	Pou3f3-001	MGI Symbol	Pou3f3
TCONS_00000975	ENSMUST00000188773	Dalir	TCONS_00000975	XLOC_000382	Dalir	1:42750711-42752881	Misty	DBDB	NOTEST	0	0	0	0	1	1	no	ENSMUSG00000099784	ENSMUST00000188773		DNMT1 associated long intergenic non-coding RNA [Source:MGI Symbol;Acc:MGI:5579231]	1	42750712	42752881	1	B	42750712	42752881	42750712	2170	tslNA	GENCODE basic	1	1	KNOWN	KNOWN	havana	havana	lincRNA	lincRNA	41.15	1	MGI transcript name	Dalir-001	MGI Symbol	Dalir
TCONS_00000976	ENSMUST00000057208	Mrps9	TCONS_00000976	XLOC_000383	Mrps9	1:42851232-42905923	Misty	DBDB	NOTEST	0.00392505	4.18554e-15	-39.7704	0	1	1	no	ENSMUSG00000060679	ENSMUST00000057208	ENSMUSP00000056855	mitochondrial ribosomal protein S9 [Source:MGI Symbol;Acc:MGI:1916777]	1	42851233	42905683	1	B	42851233	42905682	42851233	1418	tsl1	GENCODE basic	12	14	KNOWN	KNOWN	ensembl_havana	ensembl_havana	protein_coding	protein_coding	41.57	7	MGI transcript name	Mrps9-002	MGI Symbol	Mrps9
TCONS_00000986	ENSMUST00000187998	Gpr45	TCONS_00000986	XLOC_000384	Gpr45	1:42952871-43035456	Misty	DBDB	NOTEST	0	0	0	0	1	1	no	ENSMUSG00000041907	ENSMUST00000187998		G protein-coupled receptor 45 [Source:MGI Symbol;Acc:MGI:2135882]	1	42952872	43035456	1	B	42953182	42953878	42953182	499	tsl5		1	9	KNOWN	KNOWN	havana	ensembl_havana	processed_transcript	protein_coding	42.75	5	MGI transcript name	Gpr45-004	MGI Symbol	Gpr45
TCONS_00000992	ENSMUST00000158463	Gm24001	TCONS_00000992	XLOC_000385	Gm24001	1:43036844-43036929	Misty	DBDB	NOTEST	0	0	0	0	1	1	no	ENSMUSG00000089088	ENSMUST00000158463		predicted gene, 24001 [Source:MGI Symbol;Acc:MGI:5453778]	1	43036845	43036929	1	B	43036845	43036929	43036845	85	tslNA	GENCODE basic	1	1	KNOWN	KNOWN	ensembl	ensembl	miRNA	miRNA	20	1	MGI transcript name	Gm24001-201	MGI Symbol	Gm24001
TCONS_00000993	ENSMUST00000185980	Gm28782	TCONS_00000993	XLOC_000386	Gm28782	1:43047199-43119467	Misty	DBDB	NOTEST	0.108508	0	-inf	0	1	1	no	ENSMUSG00000100269	ENSMUST00000185980		predicted gene 28782 [Source:MGI Symbol;Acc:MGI:5579488]	1	43056267	43057134	1	B	43056267	43057134	43056267	414	tsl3	GENCODE basic	1	1	KNOWN	KNOWN	havana	havana	antisense	antisense	43.78	1	MGI transcript name	Gm28782-001	MGI Symbol	Gm28782
TCONS_00000994	ENSMUST00000039080	8430432A02Rik	TCONS_00000994	XLOC_000387	8430432A02Rik	1:43047199-43119467	Misty	DBDB	NOTEST	0.17186	0.18515	0.107464	0	1	1	no	ENSMUSG00000041878	ENSMUST00000039080		RIKEN cDNA 8430432A02 gene [Source:MGI Symbol;Acc:MGI:1918774]	1	43092588	43093835	1	B	43092588	43093835	43092588	1248	tslNA	GENCODE basic	3	3	KNOWN	KNOWN	ensembl_havana	ensembl_havana	antisense	antisense	48.56	1	MGI transcript name	8430432A02Rik-001	MGI Symbol	8430432A02Rik
TCONS_00000995	ENSMUST00000010434	AI597479	TCONS_00000995	XLOC_000388	AI597479	1:43047199-43119467	Misty	DBDB	OK	0.726235	0.861323	0.246117	0.215366	0.70845	0.991458	no	ENSMUSG00000010290	ENSMUST00000010434	ENSMUSP00000010434	expressed sequence AI597479 [Source:MGI Symbol;Acc:MGI:2138299]	1	43098710	43115947	1	B	43098710	43115947	43098710	3458	tsl1	GENCODE basic	7	7	KNOWN	KNOWN	ensembl_havana	ensembl_havana	protein_coding	protein_coding	42.18	1	MGI transcript name	AI597479-001	MGI Symbol	AI597479
TCONS_00000996	ENSMUST00000178557	Gm8210	TCONS_00000996	XLOC_000389	Gm8210	1:43123073-43196984	Misty	DBDB	NOTEST	0	0	0	0	1	1	no	ENSMUSG00000094497	ENSMUST00000178557		predicted pseudogene 8210 [Source:MGI Symbol;Acc:MGI:3643593]	1	43189156	43189638	1	B	43189156	43189638	43189156	483	tslNA	GENCODE basic	1	1	KNOWN	KNOWN	ensembl_havana	ensembl_havana	processed_pseudogene	processed_pseudogene	56.94	1	MGI transcript name	Gm8210-001	MGI Symbol	Gm8210
TCONS_00000997	ENSMUST00000187749	Gm29610	TCONS_00000997	XLOC_000390	Gm29610	1:43250155-43302925	Misty	DBDB	NOTEST	0	0	0	0	1	1	no	ENSMUSG00000099694	ENSMUST00000187749		predicted gene 29610 [Source:MGI Symbol;Acc:MGI:5580316]	1	43270683	43271135	1	C1.1	43270683	43271135	43270683	453	tslNA	GENCODE basic	1	1	KNOWN	KNOWN	havana	havana	processed_pseudogene	processed_pseudogene	45.47	1	MGI transcript name	Gm29610-001	MGI Symbol	Gm29610
TCONS_00000998	ENSMUST00000189199	Gm29041	TCONS_00000998	XLOC_000391	Gm29041	1:43409583-43409963	Misty	DBDB	NOTEST	0	0	0	0	1	1	no	ENSMUSG00000101923	ENSMUST00000189199		predicted gene 29041 [Source:MGI Symbol;Acc:MGI:5579747]	1	43409584	43409963	1	C1.1	43409584	43409963	43409584	380	tslNA	GENCODE basic	1	1	KNOWN	KNOWN	havana	havana	processed_pseudogene	processed_pseudogene	46.58	1	MGI transcript name	Gm29041-001	MGI Symbol	Gm29041
TCONS_00000999	ENSMUST00000187435	Nck2	TCONS_00000999	XLOC_000392	Nck2	1:43444578-43570515	Misty	DBDB	OK	1.19154	2.89912	1.28279	0.486216	0.53015	0.991458	no	ENSMUSG00000066877	ENSMUST00000187435	ENSMUSP00000140338	non-catalytic region of tyrosine kinase adaptor protein 2 [Source:MGI Symbol;Acc:MGI:1306821]	1	43444579	43570515	1	C1.1	43444579	43533632	43444579	372	tsl5		6	11	KNOWN	KNOWN	havana	ensembl_havana	protein_coding	protein_coding	44.34	6	MGI transcript name	Nck2-007	MGI Symbol	Nck2
TCONS_00001006	ENSMUST00000194710	Gm37536	TCONS_00001006	XLOC_000393	Gm37536	1:43444578-43570515	Misty	DBDB	NOTEST	0	0	0	0	1	1	no	ENSMUSG00000103422	ENSMUST00000194710		predicted gene, 37536 [Source:MGI Symbol;Acc:MGI:5610764]	1	43488447	43490937	1	C1.1	43488447	43490937	43488447	2491	tslNA	GENCODE basic	1	1	KNOWN	KNOWN	havana	havana	TEC	TEC	44.52	1	MGI transcript name	Gm37536-001	MGI Symbol	Gm37536
TCONS_00001009	ENSMUST00000193169	Gm38228	TCONS_00001009	XLOC_000394	Gm38228	1:43444578-43570515	Misty	DBDB	NOTEST	0	0	0	0	1	1	no	ENSMUSG00000103945	ENSMUST00000193169		predicted gene, 38228 [Source:MGI Symbol;Acc:MGI:5611456]	1	43560273	43561565	1	C1.1	43560273	43561565	43560273	1293	tslNA	GENCODE basic	1	1	KNOWN	KNOWN	havana	havana	TEC	TEC	44.16	1	MGI transcript name	Gm38228-001	MGI Symbol	Gm38228
TCONS_00001010	ENSMUST00000027217	1500015O10Rik	TCONS_00001010	XLOC_000395	1500015O10Rik	1:43730601-43827800	Misty	DBDB	NOTEST	0	0.0129859	inf	0	1	1	no	ENSMUSG00000026051	ENSMUST00000027217	ENSMUSP00000027217	RIKEN cDNA 1500015O10 gene [Source:MGI Symbol;Acc:MGI:1926146]	1	43730602	43742578	1	C1.1	43730602	43742578	43730602	902	tsl1	GENCODE basic	8	8	KNOWN	KNOWN	ensembl_havana	ensembl_havana	protein_coding	protein_coding	43.81	1	MGI transcript name	1500015O10Rik-001	MGI Symbol	1500015O10Rik
TCONS_00001013	ENSMUST00000163003	Gm16103	TCONS_00001013	XLOC_000396	Gm16103	1:43730601-43827800	Misty	DBDB	NOTEST	0.0820113	0.132299	0.68991	0	1	1	no	ENSMUSG00000090243	ENSMUST00000163003		predicted gene 16103 [Source:MGI Symbol;Acc:MGI:3802086]	1	43785910	43787188	1	C1.1	43785910	43787188	43785910	1279	tslNA	GENCODE basic	1	1	KNOWN	KNOWN	havana	havana	processed_pseudogene	processed_pseudogene	52.93	1	MGI transcript name	Gm16103-001	MGI Symbol	Gm16103
TCONS_00001014	ENSMUST00000191395	Gm19587	TCONS_00001014	XLOC_000397	Gm19587	1:43887980-43889125	Misty	DBDB	NOTEST	0	0	0	0	1	1	no	ENSMUSG00000100701	ENSMUST00000191395		predicted gene, 19587 [Source:MGI Symbol;Acc:MGI:5011772]	1	43888051	43888595	1	C1.1	43888051	43888595	43888051	545	tslNA	GENCODE basic	1	1	KNOWN	KNOWN	havana	havana	processed_pseudogene	processed_pseudogene	51.19	1	MGI transcript name	Gm19587-001	MGI Symbol	Gm19587
TCONS_00001015	ENSMUST00000189286	Gm8241	TCONS_00001015	XLOC_000398	Gm8241	1:43898293-43899109	Misty	DBDB	NOTEST	0	0	0	0	1	1	no	ENSMUSG00000101395	ENSMUST00000189286		predicted gene 8241 [Source:MGI Symbol;Acc:MGI:3647219]	1	43898294	43899109	1	C1.1	43898294	43899109	43898294	816	tslNA	GENCODE basic	1	1	KNOWN	KNOWN	havana	havana	processed_pseudogene	processed_pseudogene	48.28	1	MGI transcript name	Gm8241-001	MGI Symbol	Gm8241
TCONS_00001016	ENSMUST00000158223	Gm26352	TCONS_00001016	XLOC_000399	Gm26352	1:43902927-43903052	Misty	DBDB	NOTEST	0	0	0	0	1	1	no	ENSMUSG00000088848	ENSMUST00000158223		predicted gene, 26352 [Source:MGI Symbol;Acc:MGI:5456129]	1	43902928	43903052	1	C1.1	43902928	43903052	43902928	125	tslNA	GENCODE basic	1	1	KNOWN	KNOWN	ensembl	ensembl	snoRNA	snoRNA	39.2	1	MGI transcript name	Gm26352-201	MGI Symbol	Gm26352
TCONS_00001017	-	-	TCONS_00001017	XLOC_000400	-	1:43925294-43927436	Misty	DBDB	NOTEST	0.0840512	0.18024	1.10058	0	1	1	no
TCONS_00001018	-	-	TCONS_00001018	XLOC_000401	-	1:43927679-43928684	Misty	DBDB	OK	0.080446	0.262631	1.70694	1.14781	0.0616	0.470786	no
TCONS_00001019	-	-	TCONS_00001019	XLOC_000402	-	1:43929083-43930904	Misty	DBDB	NOTEST	0.127449	0.193124	0.599602	0	1	1	no
TCONS_00001020	ENSMUST00000185579	Tpp2	TCONS_00001020	XLOC_000403	Tpp2	1:43932327-44020034	Misty	DBDB	OK	0	0.487901	1044.76		0.3287	0.922171	no	ENSMUSG00000041763	ENSMUST00000185579		tripeptidyl peptidase II [Source:MGI Symbol;Acc:MGI:102724]	1	43933647	44003000	1	C1.1	43933647	43949405	43933647	450	tsl3		6	14	KNOWN	KNOWN	havana	ensembl_havana	processed_transcript	protein_coding	36.82	10	MGI transcript name	Tpp2-009	MGI Symbol	Tpp2
TCONS_00001034	-	-	TCONS_00001034	XLOC_000404	-	1:44069077-44071880	Misty	DBDB	NOTEST	0.0859535	0.082385	-0.0611754	0	1	1	no
TCONS_00001035	-	-	TCONS_00001035	XLOC_000405	-	1:44072656-44073877	Misty	DBDB	OK	0.0988343	0.252497	1.35318	1.14572	0.10485	0.62721	no
TCONS_00001036	-	-	TCONS_00001036	XLOC_000406	-	1:44083560-44085181	Misty	DBDB	NOTEST	0.156329	0.155636	-0.00640559	0	1	1	no
TCONS_00001037	ENSMUST00000035991	Bivm	TCONS_00001037	XLOC_000407	Bivm	1:44086612-44144770	Misty	DBDB	OK	0.362428	0.35367	-0.0352919	-0.0439683	0.93845	0.991458	no	ENSMUSG00000041684	ENSMUST00000035991	ENSMUSP00000041964	basic, immunoglobulin-like variable motif containing [Source:MGI Symbol;Acc:MGI:2179809]	1	44118957	44144770	1	C1.1	44119162	44144510	44119162	3313	tsl1	GENCODE basic	7	11	KNOWN	KNOWN	ensembl_havana	ensembl_havana	protein_coding	protein_coding	41.12	6	MGI transcript name	Bivm-002	MGI Symbol	Bivm
TCONS_00001048	ENSMUST00000188376	Ercc5	TCONS_00001048	XLOC_000408	Ercc5	1:44147743-44181260	Misty	DBDB	NOTEST	0	0	0	0	1	1	no	ENSMUSG00000026048	ENSMUST00000188376		excision repair cross-complementing rodent repair deficiency, complementation group 5 [Source:MGI Symbol;Acc:MGI:103582]	1	44147744	44181260	1	C1.1	44147744	44149522	44147744	1779	tslNA		1	16	KNOWN	KNOWN	havana	ensembl_havana	retained_intron	protein_coding	40.53	7	MGI transcript name	Ercc5-007	MGI Symbol	Ercc5
TCONS_00001059	ENSMUST00000161563	Gm15833	TCONS_00001059	XLOC_000409	Gm15833	1:44204069-44218961	Misty	DBDB	NOTEST	0	0	0	0	1	1	no	ENSMUSG00000089703	ENSMUST00000161563		predicted gene 15833 [Source:MGI Symbol;Acc:MGI:3801794]	1	44212162	44213118	1	C1.1	44212162	44213118	44212162	957	tslNA	GENCODE basic	1	1	KNOWN	KNOWN	havana	havana	processed_pseudogene	processed_pseudogene	49.01	1	MGI transcript name	Gm15833-001	MGI Symbol	Gm15833
TCONS_00001060	ENSMUST00000190951	Gm28893	TCONS_00001060	XLOC_000410	Gm28893	1:44392808-44394447	Misty	DBDB	NOTEST	0	0	0	0	1	1	no	ENSMUSG00000100769	ENSMUST00000190951		predicted gene 28893 [Source:MGI Symbol;Acc:MGI:5579599]	1	44392809	44394447	1	C1.1	44392809	44394447	44392809	1108	tsl1	GENCODE basic	1	1	KNOWN	KNOWN	havana	havana	processed_transcript	processed_transcript	43.69	1	MGI transcript name	Gm28893-001	MGI Symbol	Gm28893
TCONS_00001061	ENSMUST00000074525	Gulp1	TCONS_00001061	XLOC_000411	Gulp1	1:44551510-44796838	Misty	DBDB	NOTEST	0.000414046	0.0108374	4.71009	0	1	1	no	ENSMUSG00000056870	ENSMUST00000074525	ENSMUSP00000074115	GULP, engulfment adaptor PTB domain containing 1 [Source:MGI Symbol;Acc:MGI:1920407]	1	44551511	44796838	1	C1.1	44551511	44796838	44551511	3138	tsl1	GENCODE basic	9	9	KNOWN	KNOWN	ensembl_havana	ensembl_havana	protein_coding	protein_coding	37.9	6	MGI transcript name	Gulp1-001	MGI Symbol	Gulp1
TCONS_00001067	ENSMUST00000194332	Gm37626	TCONS_00001067	XLOC_000412	Gm37626	1:44551510-44796838	Misty	DBDB	NOTEST	0	0	0	0	1	1	no	ENSMUSG00000102319	ENSMUST00000194332		predicted gene, 37626 [Source:MGI Symbol;Acc:MGI:5610854]	1	44560885	44565447	1	C1.1	44560885	44565447	44560885	4563	tslNA	GENCODE basic	1	1	KNOWN	KNOWN	havana	havana	TEC	TEC	34.65	1	MGI transcript name	Gm37626-001	MGI Symbol	Gm37626
TCONS_00001068	ENSMUST00000160955	Gm16102	TCONS_00001068	XLOC_000413	Gm16102	1:44551510-44796838	Misty	DBDB	NOTEST	0	0	0	0	1	1	no	ENSMUSG00000089877	ENSMUST00000160955		predicted gene 16102 [Source:MGI Symbol;Acc:MGI:3802041]	1	44644279	44644698	1	C1.1	44644279	44644698	44644279	420	tslNA	GENCODE basic	1	1	KNOWN	KNOWN	havana	havana	processed_pseudogene	processed_pseudogene	47.14	1	MGI transcript name	Gm16102-001	MGI Symbol	Gm16102
TCONS_00001070	ENSMUST00000194594	Gm38110	TCONS_00001070	XLOC_000414	Gm38110	1:44551510-44796838	Misty	DBDB	NOTEST	0.00575409	0	-inf	0	1	1	no	ENSMUSG00000103071	ENSMUST00000194594		predicted gene, 38110 [Source:MGI Symbol;Acc:MGI:5611338]	1	44756942	44758492	1	C1.1	44756942	44758492	44756942	1551	tslNA	GENCODE basic	1	1	KNOWN	KNOWN	havana	havana	TEC	TEC	45.58	1	MGI transcript name	Gm38110-001	MGI Symbol	Gm38110
TCONS_00001071	ENSMUST00000190083	Gm3489	TCONS_00001071	XLOC_000415	Gm3489	1:44839170-44839698	Misty	DBDB	NOTEST	0	0	0	0	1	1	no	ENSMUSG00000100434	ENSMUST00000190083		predicted gene 3489 [Source:MGI Symbol;Acc:MGI:3781666]	1	44839171	44839698	1	C1.1	44839171	44839698	44839171	528	tslNA	GENCODE basic	1	1	KNOWN	KNOWN	havana	havana	processed_pseudogene	processed_pseudogene	37.5	1	MGI transcript name	Gm3489-001	MGI Symbol	Gm3489
TCONS_00001072	ENSMUST00000189212	Gm5268	TCONS_00001072	XLOC_000416	Gm5268	1:45178066-45179006	Misty	DBDB	NOTEST	0	0	0	0	1	1	no	ENSMUSG00000101937	ENSMUST00000189212		predicted gene 5268 [Source:MGI Symbol;Acc:MGI:3646790]	1	45178067	45179006	1	C1.1	45178067	45179006	45178067	940	tslNA	GENCODE basic	1	1	KNOWN	KNOWN	havana	havana	processed_pseudogene	processed_pseudogene	37.45	1	MGI transcript name	Gm5268-001	MGI Symbol	Gm5268
TCONS_00001073	ENSMUST00000129611	Col3a1	TCONS_00001073	XLOC_000417	Col3a1	1:45311537-45349706	Misty	DBDB	NOTEST	0	0	0	0	1	1	no	ENSMUSG00000026043	ENSMUST00000129611		collagen, type III, alpha 1 [Source:MGI Symbol;Acc:MGI:88453]	1	45311538	45349706	1	C1.1	45311538	45325018	45311538	3159	tsl2		1	18	KNOWN	KNOWN	havana	ensembl_havana	retained_intron	protein_coding	35.86	7	MGI transcript name	Col3a1-002	MGI Symbol	Col3a1
TCONS_00001088	ENSMUST00000185744	Gm8304	TCONS_00001088	XLOC_000418	Gm8304	1:45602025-45602753	Misty	DBDB	NOTEST	0	0	0	0	1	1	no	ENSMUSG00000100894	ENSMUST00000185744		predicted gene 8304 [Source:MGI Symbol;Acc:MGI:3646945]	1	45602026	45602753	1	C1.1	45602026	45602753	45602026	584	tslNA	GENCODE basic	1	1	KNOWN	KNOWN	havana	havana	processed_pseudogene	processed_pseudogene	47.66	1	MGI transcript name	Gm8304-001	MGI Symbol	Gm8304
TCONS_00001089	ENSMUST00000083321	Gm23974	TCONS_00001089	XLOC_000419	Gm23974	1:45746894-45747025	Misty	DBDB	NOTEST	0	0	0	0	1	1	no	ENSMUSG00000065255	ENSMUST00000083321		predicted gene, 23974 [Source:MGI Symbol;Acc:MGI:5453751]	1	45746895	45747025	1	C1.1	45746895	45747025	45746895	131	tslNA	GENCODE basic	1	1	KNOWN	KNOWN	ensembl	ensembl	snoRNA	snoRNA	55.73	1	MGI transcript name	Gm23974-201	MGI Symbol	Gm23974
TCONS_00001090	ENSMUST00000187682	Gm8307	TCONS_00001090	XLOC_000420	Gm8307	1:45768336-45769486	Misty	DBDB	NOTEST	0	0	0	0	1	1	no	ENSMUSG00000100843	ENSMUST00000187682		predicted gene 8307 [Source:MGI Symbol;Acc:MGI:3646941]	1	45768337	45769486	1	C1.1	45768337	45769486	45768337	1150	tslNA	GENCODE basic	1	1	KNOWN	KNOWN	havana	havana	processed_pseudogene	processed_pseudogene	50.09	1	MGI transcript name	Gm8307-001	MGI Symbol	Gm8307
TCONS_00001091	ENSMUST00000157139	Gm23984	TCONS_00001091	XLOC_000421	Gm23984	1:45772961-45773164	Misty	DBDB	NOTEST	0	0	0	0	1	1	no	ENSMUSG00000087764	ENSMUST00000157139		predicted gene, 23984 [Source:MGI Symbol;Acc:MGI:5453761]	1	45772962	45773164	1	C1.1	45772962	45773164	45772962	203	tslNA	GENCODE basic	1	1	KNOWN	KNOWN	ensembl	ensembl	ribozyme	ribozyme	55.67	1	MGI transcript name	Gm23984-201	MGI Symbol	Gm23984
TCONS_00001092	ENSMUST00000027139	Wdr75	TCONS_00001092	XLOC_000422	Wdr75	1:45795165-45825911	Misty	DBDB	OK	5.14408	4.74284	-0.117162	-0.254012	0.65425	0.991458	no	ENSMUSG00000025995	ENSMUST00000027139	ENSMUSP00000027139	WD repeat domain 75 [Source:MGI Symbol;Acc:MGI:1920924]	1	45795166	45823619	1	C1.1	45795166	45823619	45795166	2953	tsl1	GENCODE basic	14	16	KNOWN	KNOWN	ensembl_havana	ensembl_havana	protein_coding	protein_coding	39.5	9	MGI transcript name	Wdr75-001	MGI Symbol	Wdr75
TCONS_00001104	-	-	TCONS_00001104	XLOC_000423	-	1:45893271-45895510	Misty	DBDB	NOTEST	0.0465626	0.106955	1.19976	0	1	1	no
TCONS_00001105	-	-	TCONS_00001105	XLOC_000424	-	1:45898898-45899634	Misty	DBDB	OK	0.155046	0.51657	1.73627	1.26363	0.0687	0.499697	no
TCONS_00001106	-	-	TCONS_00001106	XLOC_000425	-	1:45900940-45903435	Misty	DBDB	OK	0.229406	0.200958	-0.191013	-0.240798	0.6718	0.991458	no
TCONS_00001107	ENSMUST00000190055	Gm18303	TCONS_00001107	XLOC_000426	Gm18303	1:45903560-45927941	Misty	DBDB	OK	0.632257	0.716109	0.179666	0.173498	0.7594	0.991458	no	ENSMUSG00000099381	ENSMUST00000190055		predicted gene, 18303 [Source:MGI Symbol;Acc:MGI:5010488]	1	45905623	45906798	1	C1.1	45905623	45906798	45905623	1176	tslNA	GENCODE basic	1	1	KNOWN	KNOWN	havana	havana	processed_pseudogene	processed_pseudogene	43.96	1	MGI transcript name	Gm18303-001	MGI Symbol	Gm18303
TCONS_00001110	ENSMUST00000191295	Gm9496	TCONS_00001110	XLOC_000427	Gm9496	1:45971181-45976975	Misty	DBDB	NOTEST	0	0	0	0	1	1	no	ENSMUSG00000099946	ENSMUST00000191295		predicted gene 9496 [Source:MGI Symbol;Acc:MGI:3779906]	1	45971182	45976975	1	C1.1	45971182	45976975	45971182	1601	tslNA	GENCODE basic	1	1	KNOWN	KNOWN	havana	havana	processed_pseudogene	processed_pseudogene	40.44	1	MGI transcript name	Gm9496-001	MGI Symbol	Gm9496
TCONS_00001111	ENSMUST00000085632	Rpl23a-ps1	TCONS_00001111	XLOC_000428	Rpl23a-ps1	1:45981547-45982012	Misty	DBDB	NOTEST	0	0	0	0	1	1	no	ENSMUSG00000070896	ENSMUST00000085632		ribosomal protein 23A, pseudogene 1 [Source:MGI Symbol;Acc:MGI:3646201]	1	45981548	45982012	1	C1.1	45981548	45982012	45981548	465	tslNA	GENCODE basic	3	2	KNOWN	KNOWN	ensembl_havana	ensembl_havana	processed_pseudogene	processed_pseudogene	48.82	1	MGI transcript name	Rpl23a-ps1-001	MGI Symbol	Rpl23a-ps1
TCONS_00001112	ENSMUST00000189861	Gm18849	TCONS_00001112	XLOC_000429	Gm18849	1:46056309-46058986	Misty	DBDB	NOTEST	0	0	0	0	1	1	no	ENSMUSG00000099432	ENSMUST00000189861		predicted gene, 18849 [Source:MGI Symbol;Acc:MGI:5011034]	1	46056310	46058986	1	C1.1	46056310	46058986	46056310	560	tslNA	GENCODE basic	1	1	KNOWN	KNOWN	havana	havana	unprocessed_pseudogene	unprocessed_pseudogene	36.42	1	MGI transcript name	Gm18849-001	MGI Symbol	Gm18849
TCONS_00001113	ENSMUST00000188209	Dnah7b	TCONS_00001113	XLOC_000430	Dnah7b	1:46066314-46373546	Misty	DBDB	NOTEST	0	0	0	0	1	1	no	ENSMUSG00000041144	ENSMUST00000188209		dynein, axonemal, heavy chain 7B [Source:MGI Symbol;Acc:MGI:2684953]	1	46066315	46373546	1	C1.1	46066315	46067380	46066315	631	tsl3		1	10	KNOWN	KNOWN	havana	ensembl_havana	retained_intron	protein_coding	39.6	6	MGI transcript name	Dnah7b-005	MGI Symbol	Dnah7b
TCONS_00001120	ENSMUST00000093689	n-R5s211	TCONS_00001120	XLOC_000431	n-R5s211	1:46374196-46374315	Misty	DBDB	NOTEST	0	0	0	0	1	1	no	ENSMUSG00000096047	ENSMUST00000093689		nuclear encoded rRNA 5S 211 [Source:MGI Symbol;Acc:MGI:4422076]	1	46374197	46374315	1	C1.1	46374197	46374315	46374197	119	tslNA	GENCODE basic	1	1	KNOWN	KNOWN	ensembl	ensembl	rRNA	rRNA	55.46	1	MGI transcript name	n-R5s211-201	MGI Symbol	n-R5s211
TCONS_00001121	ENSMUST00000188705	Gm8326	TCONS_00001121	XLOC_000432	Gm8326	1:46414501-46416932	Misty	DBDB	NOTEST	0	0	0	0	1	1	no	ENSMUSG00000101262	ENSMUST00000188705		predicted gene 8326 [Source:MGI Symbol;Acc:MGI:3644839]	1	46414502	46416932	1	C1.1	46414502	46416932	46414502	1953	tslNA	GENCODE basic	1	1	KNOWN	KNOWN	havana	havana	processed_pseudogene	processed_pseudogene	47.92	1	MGI transcript name	Gm8326-001	MGI Symbol	Gm8326
TCONS_00001122	ENSMUST00000189749	Dnah7c	TCONS_00001122	XLOC_000433	Dnah7c	1:46425591-46892852	Misty	DBDB	NOTEST	8.41021e-35	9.09358e-134	-328.758	0	1	1	no	ENSMUSG00000101337	ENSMUST00000189749	ENSMUSP00000140430	dynein, axonemal, heavy chain 7C [Source:MGI Symbol;Acc:MGI:3639762]	1	46425592	46807476	1	C1.1	46425592	46807476	46425592	12207	tsl5	GENCODE basic	6	6	KNOWN	KNOWN	havana	ensembl_havana	protein_coding	protein_coding	39.66	5	MGI transcript name	Dnah7c-001	MGI Symbol	Dnah7c
TCONS_00001129	ENSMUST00000186233	Gm28825	TCONS_00001129	XLOC_000434	Gm28825	1:47067787-47068025	Misty	DBDB	NOTEST	0	0	0	0	1	1	no	ENSMUSG00000101921	ENSMUST00000186233		predicted gene 28825 [Source:MGI Symbol;Acc:MGI:5579531]	1	47067788	47068025	1	C1.1	47067788	47068025	47067788	238	tslNA	GENCODE basic	1	1	KNOWN	KNOWN	havana	havana	processed_pseudogene	processed_pseudogene	47.9	1	MGI transcript name	Gm28825-001	MGI Symbol	Gm28825
TCONS_00001130	ENSMUST00000190006	Gm28826	TCONS_00001130	XLOC_000435	Gm28826	1:47153460-47189071	Misty	DBDB	NOTEST	0	0	0	0	1	1	no	ENSMUSG00000101447	ENSMUST00000190006		predicted gene 28826 [Source:MGI Symbol;Acc:MGI:5579532]	1	47153461	47189071	1	C1.1	47153461	47189071	47153461	488	tsl2	GENCODE basic	1	1	KNOWN	KNOWN	havana	havana	lincRNA	lincRNA	38.59	1	MGI transcript name	Gm28826-001	MGI Symbol	Gm28826
TCONS_00001131	ENSMUST00000187720	Gm18117	TCONS_00001131	XLOC_000436	Gm18117	1:47478867-47480198	Misty	DBDB	NOTEST	0	0	0	0	1	1	no	ENSMUSG00000100530	ENSMUST00000187720		predicted gene, 18117 [Source:MGI Symbol;Acc:MGI:5010302]	1	47478868	47480198	1	C1.1	47478868	47480198	47478868	742	tslNA	GENCODE basic	1	1	KNOWN	KNOWN	havana	havana	processed_pseudogene	processed_pseudogene	41.7	1	MGI transcript name	Gm18117-001	MGI Symbol	Gm18117
TCONS_00001132	ENSMUST00000194762	Gm37196	TCONS_00001132	XLOC_000437	Gm37196	1:47605995-47606901	Misty	DBDB	NOTEST	0	0	0	0	1	1	no	ENSMUSG00000104067	ENSMUST00000194762		predicted gene, 37196 [Source:MGI Symbol;Acc:MGI:5610424]	1	47605996	47606901	1	C1.1	47605996	47606901	47605996	906	tslNA	GENCODE basic	1	1	KNOWN	KNOWN	havana	havana	TEC	TEC	41.61	1	MGI transcript name	Gm37196-001	MGI Symbol	Gm37196
TCONS_00001133	ENSMUST00000187358	Gm8337	TCONS_00001133	XLOC_000438	Gm8337	1:47657692-47659630	Misty	DBDB	NOTEST	0	0	0	0	1	1	no	ENSMUSG00000100033	ENSMUST00000187358		predicted gene 8337 [Source:MGI Symbol;Acc:MGI:3644012]	1	47657693	47659630	1	C1.1	47657693	47659630	47657693	1938	tslNA	GENCODE basic	1	1	KNOWN	KNOWN	havana	havana	processed_pseudogene	processed_pseudogene	46.54	1	MGI transcript name	Gm8337-001	MGI Symbol	Gm8337
TCONS_00001134	ENSMUST00000188192	Gm28830	TCONS_00001134	XLOC_000439	Gm28830	1:48527638-48527851	Misty	DBDB	NOTEST	0	0	0	0	1	1	no	ENSMUSG00000100866	ENSMUST00000188192		predicted gene 28830 [Source:MGI Symbol;Acc:MGI:5579536]	1	48527639	48527851	1	C1.1	48527639	48527851	48527639	213	tslNA	GENCODE basic	1	1	KNOWN	KNOWN	havana	havana	processed_pseudogene	processed_pseudogene	44.6	1	MGI transcript name	Gm28830-001	MGI Symbol	Gm28830
TCONS_00001135	ENSMUST00000191041	Gm19124	TCONS_00001135	XLOC_000440	Gm19124	1:48783662-48784593	Misty	DBDB	NOTEST	0	0	0	0	1	1	no	ENSMUSG00000099376	ENSMUST00000191041		predicted gene, 19124 [Source:MGI Symbol;Acc:MGI:5011309]	1	48783663	48784593	1	C1.1	48783663	48784593	48783663	832	tslNA	GENCODE basic	1	1	KNOWN	KNOWN	havana	havana	processed_pseudogene	processed_pseudogene	40.06	1	MGI transcript name	Gm19124-001	MGI Symbol	Gm19124
TCONS_00001136	ENSMUST00000181115	Gm8357	TCONS_00001136	XLOC_000441	Gm8357	1:48881712-48882723	Misty	DBDB	NOTEST	0	0	0	0	1	1	no	ENSMUSG00000097883	ENSMUST00000181115		predicted gene 8357 [Source:MGI Symbol;Acc:MGI:3645186]	1	48881713	48882723	1	C1.1	48881713	48882723	48881713	1011	tslNA	GENCODE basic	1	1	KNOWN	KNOWN	havana	havana	processed_pseudogene	processed_pseudogene	49.46	1	MGI transcript name	Gm8357-001	MGI Symbol	Gm8357
TCONS_00001137	ENSMUST00000175049	Gm22693	TCONS_00001137	XLOC_000442	Gm22693	1:49095443-49095885	Misty	DBDB	NOTEST	0	0	0	0	1	1	no	ENSMUSG00000092790	ENSMUST00000175049		predicted gene, 22693 [Source:MGI Symbol;Acc:MGI:5452470]	1	49095444	49095885	1	C1.1	49095444	49095885	49095444	442	tslNA	GENCODE basic	1	1	KNOWN	KNOWN	ensembl	ensembl	miRNA	miRNA	25.57	1	MGI transcript name	Gm22693-201	MGI Symbol	Gm22693
TCONS_00001138	ENSMUST00000186145	Gm8367	TCONS_00001138	XLOC_000443	Gm8367	1:49236251-49237244	Misty	DBDB	NOTEST	0	0	0	0	1	1	no	ENSMUSG00000099454	ENSMUST00000186145		predicted gene 8367 [Source:MGI Symbol;Acc:MGI:3645196]	1	49236252	49237244	1	C1.1	49236252	49237244	49236252	887	tslNA	GENCODE basic	1	1	KNOWN	KNOWN	havana	havana	processed_pseudogene	processed_pseudogene	40.18	1	MGI transcript name	Gm8367-001	MGI Symbol	Gm8367
TCONS_00001139	ENSMUST00000056879	C230029F24Rik	TCONS_00001139	XLOC_000444	C230029F24Rik	1:49244615-49340443	Misty	DBDB	NOTEST	0	0	0	0	1	1	no	ENSMUSG00000051616	ENSMUST00000056879		RIKEN cDNA C230029F24 gene [Source:MGI Symbol;Acc:MGI:3045370]	1	49244616	49340443	1	C1.1	49244616	49338246	49244616	528	tsl1		8	14	KNOWN	KNOWN	ensembl	ensembl_havana	lincRNA	lincRNA	37.86	2	MGI transcript name	C230029F24Rik-201	MGI Symbol	C230029F24Rik
TCONS_00001141	ENSMUST00000185858	Gm3605	TCONS_00001141	XLOC_000445	Gm3605	1:49498552-49498992	Misty	DBDB	NOTEST	0	0	0	0	1	1	no	ENSMUSG00000099577	ENSMUST00000185858		predicted gene 3605 [Source:MGI Symbol;Acc:MGI:3781782]	1	49498553	49498992	1	C1.1	49498553	49498992	49498553	440	tslNA	GENCODE basic	1	1	KNOWN	KNOWN	havana	havana	processed_pseudogene	processed_pseudogene	43.41	1	MGI transcript name	Gm3605-001	MGI Symbol	Gm3605
TCONS_00001142	ENSMUST00000190905	Gm8384	TCONS_00001142	XLOC_000446	Gm8384	1:50056781-50058490	Misty	DBDB	NOTEST	0	0	0	0	1	1	no	ENSMUSG00000101760	ENSMUST00000190905		predicted gene 8384 [Source:MGI Symbol;Acc:MGI:3648814]	1	50056782	50058490	1	C1.1	50056782	50058490	50056782	704	tslNA	GENCODE basic	1	1	KNOWN	KNOWN	havana	havana	processed_pseudogene	processed_pseudogene	45.52	1	MGI transcript name	Gm8384-001	MGI Symbol	Gm8384
TCONS_00001143	ENSMUST00000186016	4933411E06Rik	TCONS_00001143	XLOC_000447	4933411E06Rik	1:50107469-50108962	Misty	DBDB	NOTEST	0	0	0	0	1	1	no	ENSMUSG00000099608	ENSMUST00000186016		RIKEN cDNA 4933411E06 gene [Source:MGI Symbol;Acc:MGI:1918431]	1	50107470	50108962	1	C1.1	50107470	50108962	50107470	1493	tslNA	GENCODE basic	1	1	KNOWN	KNOWN	havana	havana	lincRNA	lincRNA	40.32	1	MGI transcript name	4933411E06Rik-001	MGI Symbol	4933411E06Rik
TCONS_00001144	ENSMUST00000187207	Gm20118	TCONS_00001144	XLOC_000448	Gm20118	1:50533029-50533191	Misty	DBDB	NOTEST	0	0	0	0	1	1	no	ENSMUSG00000099941	ENSMUST00000187207		predicted gene, 20118 [Source:MGI Symbol;Acc:MGI:5012303]	1	50533030	50533191	1	C1.1	50533030	50533191	50533030	162	tslNA	GENCODE basic	1	1	KNOWN	KNOWN	havana	havana	processed_pseudogene	processed_pseudogene	43.21	1	MGI transcript name	Gm20118-001	MGI Symbol	Gm20118
TCONS_00001145	ENSMUST00000122582	Gm25843	TCONS_00001145	XLOC_000449	Gm25843	1:50559761-50560075	Misty	DBDB	NOTEST	0	0	0	0	1	1	no	ENSMUSG00000084531	ENSMUST00000122582		predicted gene, 25843 [Source:MGI Symbol;Acc:MGI:5455620]	1	50559762	50560075	1	C1.1	50559762	50560075	50559762	314	tslNA	GENCODE basic	1	1	KNOWN	KNOWN	ensembl	ensembl	misc_RNA	misc_RNA	45.22	1	MGI transcript name	Gm25843-201	MGI Symbol	Gm25843
TCONS_00001146	ENSMUST00000187677	Gm28321	TCONS_00001146	XLOC_000450	Gm28321	1:50815374-50817701	Misty	DBDB	NOTEST	0	0	0	0	1	1	no	ENSMUSG00000100816	ENSMUST00000187677		predicted gene 28321 [Source:MGI Symbol;Acc:MGI:5579027]	1	50815375	50817701	1	C1.1	50815375	50817701	50815375	2327	tslNA	GENCODE basic	1	1	KNOWN	KNOWN	havana	havana	lincRNA	lincRNA	44.18	1	MGI transcript name	Gm28321-001	MGI Symbol	Gm28321
TCONS_00001147	ENSMUST00000186103	Tmeff2	TCONS_00001147	XLOC_000451	Tmeff2	1:50900646-51187270	Misty	DBDB	NOTEST	0	0	0	0	1	1	no	ENSMUSG00000026109	ENSMUST00000186103		transmembrane protein with EGF-like and two follistatin-like domains 2 [Source:MGI Symbol;Acc:MGI:1861735]	1	50900647	51187270	1	C1.1	50900647	50913925	50900647	1274	tsl1		6	14	KNOWN	KNOWN	havana	ensembl_havana	processed_transcript	protein_coding	38.1	4	MGI transcript name	Tmeff2-004	MGI Symbol	Tmeff2
TCONS_00001150	ENSMUST00000185627	Gm28322	TCONS_00001150	XLOC_000452	Gm28322	1:50900646-51187270	Misty	DBDB	NOTEST	0	0	0	0	1	1	no	ENSMUSG00000100671	ENSMUST00000185627		predicted gene 28322 [Source:MGI Symbol;Acc:MGI:5579028]	1	50904444	50905918	1	C1.1	50904444	50905918	50904444	1475	tslNA	GENCODE basic	1	1	KNOWN	KNOWN	havana	havana	lincRNA	lincRNA	41.69	1	MGI transcript name	Gm28322-001	MGI Symbol	Gm28322
TCONS_00001153	ENSMUST00000175165	Gm25736	TCONS_00001153	XLOC_000453	Gm25736	1:50900646-51187270	Misty	DBDB	NOTEST	0	0	0	0	1	1	no	ENSMUSG00000092906	ENSMUST00000175165		predicted gene, 25736 [Source:MGI Symbol;Acc:MGI:5455513]	1	51015313	51015413	1	C1.1	51015313	51015413	51015313	101	tslNA	GENCODE basic	1	1	KNOWN	KNOWN	ensembl	ensembl	miRNA	miRNA	48.51	1	MGI transcript name	Gm25736-201	MGI Symbol	Gm25736
TCONS_00001154	ENSMUST00000187777	Gm28320	TCONS_00001154	XLOC_000454	Gm28320	1:50900646-51187270	Misty	DBDB	NOTEST	0	0	0	0	1	1	no	ENSMUSG00000099924	ENSMUST00000187777		predicted gene 28320 [Source:MGI Symbol;Acc:MGI:5579026]	1	51148309	51150581	1	C1.1	51148309	51150581	51148309	2273	tslNA	GENCODE basic	1	1	KNOWN	KNOWN	havana	havana	sense_intronic	sense_intronic	39.64	1	MGI transcript name	Gm28320-001	MGI Symbol	Gm28320
TCONS_00001155	ENSMUST00000190705	Gm29325	TCONS_00001155	XLOC_000455	Gm29325	1:51195220-51197748	Misty	DBDB	NOTEST	0	0	0	0	1	1	no	ENSMUSG00000099625	ENSMUST00000190705		predicted gene 29325 [Source:MGI Symbol;Acc:MGI:5580031]	1	51195221	51197748	1	C1.1	51195221	51197748	51195221	2528	tslNA	GENCODE basic	1	1	KNOWN	KNOWN	havana	havana	lincRNA	lincRNA	40.43	1	MGI transcript name	Gm29325-001	MGI Symbol	Gm29325
TCONS_00001156	ENSMUST00000051572	Sdpr	TCONS_00001156	XLOC_000456	Sdpr	1:51218385-51333779	Misty	DBDB	OK	0.607424	0.708734	0.222541	0.20937	0.71575	0.991458	no	ENSMUSG00000045954	ENSMUST00000051572	ENSMUSP00000055694	serum deprivation response [Source:MGI Symbol;Acc:MGI:99513]	1	51289126	51302960	1	C1.1	51289126	51302960	51289126	3055	tsl1	GENCODE basic	7	7	KNOWN	KNOWN	ensembl_havana	ensembl_havana	protein_coding	protein_coding	41.93	1	MGI transcript name	Sdpr-001	MGI Symbol	Sdpr
TCONS_00001157	ENSMUST00000189542	Nabp1	TCONS_00001157	XLOC_000457	Nabp1	1:51464899-51478425	Misty	DBDB	OK	1.53047	2.41471	0.657873	2.31036	5e-05	0.0019455	yes	ENSMUSG00000026107	ENSMUST00000189542	ENSMUSP00000140059	nucleic acid binding protein 1 [Source:MGI Symbol;Acc:MGI:1923258]	1	51465862	51478425	-1	C1.1	51465862	51478399	51478399	4790	tsl1		6	11	KNOWN	KNOWN	havana	ensembl_havana	nonsense_mediated_decay	protein_coding	38.76	10	MGI transcript name	Nabp1-003	MGI Symbol	Nabp1
TCONS_00001158	-	-	TCONS_00001158	XLOC_000458	-	1:51499590-51501517	Misty	DBDB	NOTEST	0.116459	0.0678713	-0.778952	0	1	1	no
TCONS_00001159	ENSMUST00000190169	Gm17767	TCONS_00001159	XLOC_000459	Gm17767	1:51502613-51596718	Misty	DBDB	OK	0.408404	0.387355	-0.0763403	-0.176353	0.7543	0.991458	no	ENSMUSG00000099413	ENSMUST00000190169		predicted gene, 17767 [Source:MGI Symbol;Acc:MGI:5009931]	1	51507086	51596718	-1	C1.1	51507086	51512329	51512329	3049	tsl1	GENCODE basic	1	1	KNOWN	KNOWN	havana	havana	lincRNA	lincRNA	41.13	2	MGI transcript name	Gm17767-002	MGI Symbol	Gm17767
TCONS_00001160	ENSMUST00000046390	Myo1b	TCONS_00001160	XLOC_000460	Myo1b	1:51696323-51916071	Misty	DBDB	OK	1.49361	1.40636	-0.0868446	-0.235041	0.67975	0.991458	no	ENSMUSG00000018417	ENSMUST00000046390	ENSMUSP00000040447	myosin IB [Source:MGI Symbol;Acc:MGI:107752]	1	51749765	51916071	-1	C1.1	51749765	51916071	51916071	5052	tsl1	GENCODE basic	13	14	KNOWN	KNOWN	ensembl_havana	ensembl_havana	protein_coding	protein_coding	43.11	15	MGI transcript name	Myo1b-001	MGI Symbol	Myo1b
TCONS_00001161	ENSMUST00000168302	Stat4	TCONS_00001161	XLOC_000461	Stat4	1:51987147-52233232	Misty	DBDB	NOTEST	0.0601885	0.0549605	-0.131094	0	1	1	no	ENSMUSG00000062939	ENSMUST00000168302	ENSMUSP00000130713	signal transducer and activator of transcription 4 [Source:MGI Symbol;Acc:MGI:103062]	1	51987148	52107189	1	C1.1	51987148	52107189	51987148	2662	tsl1	GENCODE basic	7	11	KNOWN	KNOWN	ensembl_havana	ensembl_havana	protein_coding	protein_coding	40.94	4	MGI transcript name	Stat4-001	MGI Symbol	Stat4
TCONS_00001169	ENSMUST00000210323	RP24-194N4.6	TCONS_00001169	XLOC_000462	RP24-194N4.6	1:51987147-52233232	Misty	DBDB	OK	0.220833	0.310715	0.492632	0.234274	0.75025	0.991458	no	ENSMUSG00000109599	ENSMUST00000210323			1	52108121	52113751	-1	C1.1	52108121	52113751	52113751	1170		GENCODE basic	1	1	KNOWN	KNOWN	havana	havana	lincRNA	lincRNA	42.27	1	Clone-based (Vega)	RP24-194N4.6-001	Clone-based (Vega)	RP24-194N4.6
TCONS_00001188	ENSMUST00000069792	Nab1	TCONS_00001188	XLOC_000463	Nab1	1:52453009-52504229	Misty	DBDB	OK	2.63849	2.15276	-0.293524	-1.07836	0.05985	0.463369	no	ENSMUSG00000002881	ENSMUST00000069792	ENSMUSP00000066696	Ngfi-A binding protein 1 [Source:MGI Symbol;Acc:MGI:107564]	1	52457294	52500679	-1	C1.1	52457294	52500679	52500679	3874	tsl1	GENCODE basic	13	14	KNOWN	KNOWN	ensembl_havana	ensembl_havana	protein_coding	protein_coding	41.06	5	MGI transcript name	Nab1-001	MGI Symbol	Nab1
TCONS_00001189	ENSMUST00000191424	Rps27a-ps1	TCONS_00001189	XLOC_000464	Rps27a-ps1	1:52522238-52522701	Misty	DBDB	NOTEST	0	0	0	0	1	1	no	ENSMUSG00000101501	ENSMUST00000191424		ribosomal protein S27A, pseudogene 1 [Source:MGI Symbol;Acc:MGI:3781839]	1	52522239	52522701	1	C1.1	52522239	52522701	52522239	463	tslNA	GENCODE basic	1	1	KNOWN	KNOWN	havana	havana	processed_pseudogene	processed_pseudogene	44.49	1	MGI transcript name	Rps27a-ps1-001	MGI Symbol	Rps27a-ps1
TCONS_00001190	ENSMUST00000189527	Gm553	TCONS_00001190	XLOC_000465	Gm553	1:52522901-52582679	Misty	DBDB	NOTEST	0	0	0	0	1	1	no	ENSMUSG00000100120	ENSMUST00000189527		predicted gene 553 [Source:MGI Symbol;Acc:MGI:2685399]	1	52522902	52582679	1	C1.1	52522902	52582679	52522902	701	tsl1	GENCODE basic	1	1	KNOWN	KNOWN	havana	havana	lincRNA	lincRNA	41.21	1	MGI transcript name	Gm553-001	MGI Symbol	Gm553
TCONS_00001191	ENSMUST00000179821	Gm5527	TCONS_00001191	XLOC_000466	Gm5527	1:52584517-52585159	Misty	DBDB	NOTEST	0	0	0	0	1	1	no	ENSMUSG00000100007	ENSMUST00000179821		predicted gene 5527 [Source:MGI Symbol;Acc:MGI:3646585]	1	52584518	52585159	1	C1.1	52584518	52585159	52584518	642	tslNA	GENCODE basic	2	1	KNOWN	KNOWN	havana	havana	processed_pseudogene	processed_pseudogene	46.73	1	MGI transcript name	Gm5527-001	MGI Symbol	Gm5527
TCONS_00001192	ENSMUST00000185790	Nemp2	TCONS_00001192	XLOC_000467	Nemp2	1:52630702-52651919	Misty	DBDB	NOTEST	3.78862e-18	0.00596702	50.4843	0	1	1	no	ENSMUSG00000043015	ENSMUST00000185790	ENSMUSP00000140351	nuclear envelope integral membrane protein 2 [Source:MGI Symbol;Acc:MGI:2444113]	1	52630703	52651919	1	C1.1	52630797	52650702	52630797	1571	tsl1		6	15	KNOWN	KNOWN	havana	ensembl_havana	nonsense_mediated_decay	protein_coding	43.27	8	MGI transcript name	Nemp2-004	MGI Symbol	Nemp2
TCONS_00001205	ENSMUST00000156876	Mfsd6	TCONS_00001205	XLOC_000468	Mfsd6	1:52656054-52727462	Misty	DBDB	OK	3.92136	1.73341	-1.17774	-2.567	5e-05	0.0019455	yes	ENSMUSG00000041439	ENSMUST00000156876	ENSMUSP00000122881	major facilitator superfamily domain containing 6 [Source:MGI Symbol;Acc:MGI:1922925]	1	52656286	52727462	-1	C1.1	52656286	52727462	52727462	4932	tsl5	GENCODE basic	7	15	KNOWN	KNOWN	ensembl_havana	ensembl_havana	protein_coding	protein_coding	41.65	6	MGI transcript name	Mfsd6-001	MGI Symbol	Mfsd6
TCONS_00001206	ENSMUST00000156876	Mfsd6	TCONS_00001206	XLOC_000469	Mfsd6	1:52656054-52727462	Misty	DBDB	OK	2.91639	1.11222	-1.39074	-2.48883	5e-05	0.0019455	yes	ENSMUSG00000041439	ENSMUST00000156876	ENSMUSP00000122881	major facilitator superfamily domain containing 6 [Source:MGI Symbol;Acc:MGI:1922925]	1	52656286	52727462	-1	C1.1	52656286	52727462	52727462	4932	tsl5	GENCODE basic	7	15	KNOWN	KNOWN	ensembl_havana	ensembl_havana	protein_coding	protein_coding	41.65	6	MGI transcript name	Mfsd6-001	MGI Symbol	Mfsd6
TCONS_00001207	ENSMUST00000188413	Gm28650	TCONS_00001207	XLOC_000470	Gm28650	1:52756718-52757129	Misty	DBDB	NOTEST	0	0	0	0	1	1	no	ENSMUSG00000100230	ENSMUST00000188413		predicted gene 28650 [Source:MGI Symbol;Acc:MGI:5579356]	1	52756719	52757129	1	C1.1	52756719	52757129	52756719	411	tslNA	GENCODE basic	1	1	KNOWN	KNOWN	havana	havana	processed_pseudogene	processed_pseudogene	46.72	1	MGI transcript name	Gm28650-001	MGI Symbol	Gm28650
TCONS_00001208	-	-	TCONS_00001208	XLOC_000471	-	1:52767304-52769010	Misty	DBDB	NOTEST	0.137674	0.146295	0.0876175	0	1	1	no
TCONS_00001209	-	-	TCONS_00001209	XLOC_000472	-	1:52770198-52770825	Misty	DBDB	OK	0.167845	0.343576	1.0335	0.722775	0.30055	0.902562	no
TCONS_00001210	ENSMUST00000027271	Inpp1	TCONS_00001210	XLOC_000473	Inpp1	1:52773196-52817762	Misty	DBDB	OK	0.862774	0.850108	-0.0213363	-0.0594611	0.91785	0.991458	no	ENSMUSG00000026102	ENSMUST00000027271	ENSMUSP00000027271	inositol polyphosphate-1-phosphatase [Source:MGI Symbol;Acc:MGI:104848]	1	52785427	52817688	-1	C1.1	52785427	52817688	52817688	5767	tsl1	GENCODE basic	8	9	KNOWN	KNOWN	ensembl_havana	ensembl_havana	protein_coding	protein_coding	42.6	6	MGI transcript name	Inpp1-001	MGI Symbol	Inpp1
TCONS_00001211	ENSMUST00000027271	Inpp1	TCONS_00001211	XLOC_000474	Inpp1	1:52773196-52817762	Misty	DBDB	OK	0.424304	0.295071	-0.524037	-1.08623	0.06115	0.469757	no	ENSMUSG00000026102	ENSMUST00000027271	ENSMUSP00000027271	inositol polyphosphate-1-phosphatase [Source:MGI Symbol;Acc:MGI:104848]	1	52785427	52817688	-1	C1.1	52785427	52817688	52817688	5767	tsl1	GENCODE basic	8	9	KNOWN	KNOWN	ensembl_havana	ensembl_havana	protein_coding	protein_coding	42.6	6	MGI transcript name	Inpp1-001	MGI Symbol	Inpp1
TCONS_00001212	-	-	TCONS_00001212	XLOC_000475	-	1:52840324-52843091	Misty	DBDB	NOTEST	0.10236	0.1913	0.902185	0	1	1	no
TCONS_00001213	-	-	TCONS_00001213	XLOC_000476	-	1:52843875-52844827	Misty	DBDB	OK	0.292961	0.27119	-0.111407	-0.0982391	0.86355	0.991458	no
TCONS_00001214	ENSMUST00000186922	Hibch	TCONS_00001214	XLOC_000477	Hibch	1:52844928-53020179	Misty	DBDB	NOTEST	0.00231924	0.00217553	-0.0922842	0	1	1	no	ENSMUSG00000041426	ENSMUST00000186922		3-hydroxyisobutyryl-Coenzyme A hydrolase [Source:MGI Symbol;Acc:MGI:1923792]	1	52844929	52920986	1	C1.1	52844929	52848693	52844929	3765	tslNA		1	12	KNOWN	KNOWN	havana	ensembl_havana	retained_intron	protein_coding	41	7	MGI transcript name	Hibch-007	MGI Symbol	Hibch
TCONS_00001224	ENSMUST00000027269	Mstn	TCONS_00001224	XLOC_000478	Mstn	1:53061639-53068079	Misty	DBDB	NOTEST	0	0	0	0	1	1	no	ENSMUSG00000026100	ENSMUST00000027269	ENSMUSP00000027269	myostatin [Source:MGI Symbol;Acc:MGI:95691]	1	53061640	53068079	1	C1.1	53061640	53068079	53061640	2705	tsl1	GENCODE basic	6	6	KNOWN	KNOWN	ensembl_havana	ensembl_havana	protein_coding	protein_coding	37.5	2	MGI transcript name	Mstn-001	MGI Symbol	Mstn
TCONS_00001226	ENSMUST00000158709	Gm24349	TCONS_00001226	XLOC_000479	Gm24349	1:53100049-53100150	Misty	DBDB	NOTEST	0	0	0	0	1	1	no	ENSMUSG00000089334	ENSMUST00000158709		predicted gene, 24349 [Source:MGI Symbol;Acc:MGI:5454126]	1	53100050	53100150	1	C1.1	53100050	53100150	53100050	101	tslNA	GENCODE basic	1	1	KNOWN	KNOWN	ensembl	ensembl	snoRNA	snoRNA	51.49	1	MGI transcript name	Gm24349-201	MGI Symbol	Gm24349
TCONS_00001227	ENSMUST00000072235	1700019A02Rik	TCONS_00001227	XLOC_000480	1700019A02Rik	1:53158576-53188409	Misty	DBDB	NOTEST	0.12373	0.197401	0.673938	0	1	1	no	ENSMUSG00000060715	ENSMUST00000072235	ENSMUSP00000072089	RIKEN cDNA 1700019A02 gene [Source:MGI Symbol;Acc:MGI:1916647]	1	53158577	53187636	-1	C1.1	53158577	53187636	53187636	646	tsl1	GENCODE basic	9	9	KNOWN	KNOWN	ensembl_havana	ensembl_havana	protein_coding	protein_coding	39.08	2	MGI transcript name	1700019A02Rik-001	MGI Symbol	1700019A02Rik
TCONS_00001228	ENSMUST00000190748	1700019A02Rik	TCONS_00001228	XLOC_000481	1700019A02Rik	1:53158576-53188409	Misty	DBDB	OK	0.232801	0.236003	0.0197085	0.0350343	0.9499	0.991458	no	ENSMUSG00000060715	ENSMUST00000190748	ENSMUSP00000139938	RIKEN cDNA 1700019A02 gene [Source:MGI Symbol;Acc:MGI:1916647]	1	53158577	53187636	-1	C1.1	53158600	53187608	53187608	726	tsl3	GENCODE basic	1	9	KNOWN	KNOWN	havana	ensembl_havana	protein_coding	protein_coding	39.08	2	MGI transcript name	1700019A02Rik-002	MGI Symbol	1700019A02Rik
TCONS_00001229	ENSMUST00000191402	Gm28777	TCONS_00001229	XLOC_000482	Gm28777	1:53189186-53706784	Misty	DBDB	NOTEST	0	0	0	0	1	1	no	ENSMUSG00000100763	ENSMUST00000191402		predicted gene 28777 [Source:MGI Symbol;Acc:MGI:5579483]	1	53196113	53197695	1	C1.1	53196113	53197695	53196113	535	tsl1	GENCODE basic	1	1	KNOWN	KNOWN	havana	havana	antisense	antisense	37.84	1	MGI transcript name	Gm28777-001	MGI Symbol	Gm28777
TCONS_00001230	ENSMUST00000135614	Osgepl1	TCONS_00001230	XLOC_000483	Osgepl1	1:53189186-53706784	Misty	DBDB	OK	0.261001	0.136523	-0.934914	-0.204666	0.6616	0.991458	no	ENSMUSG00000026096	ENSMUST00000135614	ENSMUSP00000137994	O-sialoglycoprotein endopeptidase-like 1 [Source:MGI Symbol;Acc:MGI:1919335]	1	53313624	53326343	1	C1.1	53313673	53326167	53313673	1723	tsl1		7	14	KNOWN	KNOWN	havana	ensembl_havana	nonsense_mediated_decay	protein_coding	37.62	7	MGI transcript name	Osgepl1-002	MGI Symbol	Osgepl1
TCONS_00001231	ENSMUST00000027267	Pms1	TCONS_00001231	XLOC_000484	Pms1	1:53189186-53706784	Misty	DBDB	OK	0.250322	0.145824	-0.779559	-0.425106	0.56075	0.991458	no	ENSMUSG00000026098	ENSMUST00000027267	ENSMUSP00000027267	postmeiotic segregation increased 1 (S. cerevisiae) [Source:MGI Symbol;Acc:MGI:1202302]	1	53189187	53297018	-1	C1.1	53189187	53297018	53297018	3054	tsl1	GENCODE basic	13	13	KNOWN	KNOWN	ensembl_havana	ensembl_havana	protein_coding	protein_coding	39.83	8	MGI transcript name	Pms1-001	MGI Symbol	Pms1
TCONS_00001232	ENSMUST00000142922	Pms1	TCONS_00001232	XLOC_000485	Pms1	1:53189186-53706784	Misty	DBDB	OK	0.347614	0.175947	-0.982348	-0.573005	0.38755	0.949525	no	ENSMUSG00000026098	ENSMUST00000142922		postmeiotic segregation increased 1 (S. cerevisiae) [Source:MGI Symbol;Acc:MGI:1202302]	1	53189187	53297018	-1	C1.1	53262895	53296967	53296967	3054	tsl1		1	13	KNOWN	KNOWN	havana	ensembl_havana	processed_transcript	protein_coding	39.83	8	MGI transcript name	Pms1-003	MGI Symbol	Pms1
TCONS_00001233	ENSMUST00000188890	Pms1	TCONS_00001233	XLOC_000486	Pms1	1:53189186-53706784	Misty	DBDB	OK	0.432517	0.276901	-0.643384	-0.592056	0.2981	0.901415	no	ENSMUSG00000026098	ENSMUST00000188890		postmeiotic segregation increased 1 (S. cerevisiae) [Source:MGI Symbol;Acc:MGI:1202302]	1	53189187	53297018	-1	C1.1	53295293	53297015	53297015	1723	tslNA		1	13	KNOWN	KNOWN	havana	ensembl_havana	retained_intron	protein_coding	39.83	8	MGI transcript name	Pms1-008	MGI Symbol	Pms1
TCONS_00001234	ENSMUST00000135746	Ormdl1	TCONS_00001234	XLOC_000487	Ormdl1	1:53189186-53706784	Misty	DBDB	NOTEST	0	0.00905778	inf	0	1	1	no	ENSMUSG00000026097	ENSMUST00000135746		ORM1-like 1 (S. cerevisiae) [Source:MGI Symbol;Acc:MGI:2181669]	1	53297095	53310309	1	C1.1	53297095	53301953	53297095	3076	tsl1		7	9	KNOWN	KNOWN	havana	ensembl_havana	retained_intron	protein_coding	38.86	2	MGI transcript name	Ormdl1-002	MGI Symbol	Ormdl1
TCONS_00001244	ENSMUST00000027264	Asnsd1	TCONS_00001244	XLOC_000488	Asnsd1	1:53189186-53706784	Misty	DBDB	OK	6.07058	8.41476	0.471087	1.15982	0.0436	0.385483	no	ENSMUSG00000026095	ENSMUST00000027264	ENSMUSP00000027264	asparagine synthetase domain containing 1 [Source:MGI Symbol;Acc:MGI:1917646]	1	53344617	53352752	-1	C1.1	53344617	53352752	53352752	2442	tsl1	GENCODE basic	9	15	KNOWN	KNOWN	ensembl_havana	ensembl_havana	protein_coding	protein_coding	39.58	5	MGI transcript name	Asnsd1-001	MGI Symbol	Asnsd1
TCONS_00001245	ENSMUST00000186919	Gm6799	TCONS_00001245	XLOC_000489	Gm6799	1:53189186-53706784	Misty	DBDB	NOTEST	0	0	0	0	1	1	no	ENSMUSG00000099450	ENSMUST00000186919		predicted gene 6799 [Source:MGI Symbol;Acc:MGI:3646265]	1	53363114	53363686	1	C1.1	53363114	53363686	53363114	573	tslNA	GENCODE basic	1	1	KNOWN	KNOWN	havana	havana	processed_pseudogene	processed_pseudogene	41.01	1	MGI transcript name	Gm6799-001	MGI Symbol	Gm6799
TCONS_00001246	ENSMUST00000190697	Gm6801	TCONS_00001246	XLOC_000490	Gm6801	1:53189186-53706784	Misty	DBDB	NOTEST	0	0	0	0	1	1	no	ENSMUSG00000100069	ENSMUST00000190697		predicted gene 6801 [Source:MGI Symbol;Acc:MGI:3643101]	1	53390415	53392585	1	C1.1	53390415	53392585	53390415	339	tslNA	GENCODE basic	1	1	KNOWN	KNOWN	havana	havana	unprocessed_pseudogene	unprocessed_pseudogene	40.9	1	MGI transcript name	Gm6801-001	MGI Symbol	Gm6801
TCONS_00001247	ENSMUST00000027263	Stk17b	TCONS_00001247	XLOC_000491	Stk17b	1:53751775-53785224	Misty	DBDB	OK	0.647445	0.520886	-0.313791	-1.03644	0.07285	0.515451	no	ENSMUSG00000026094	ENSMUST00000027263	ENSMUSP00000027263	serine/threonine kinase 17b (apoptosis-inducing) [Source:MGI Symbol;Acc:MGI:2138162]	1	53755506	53785224	-1	C1.1	53755506	53785224	53785224	3293	tsl1	GENCODE basic	13	14	KNOWN	KNOWN	ensembl_havana	ensembl_havana	protein_coding	protein_coding	37.08	3	MGI transcript name	Stk17b-001	MGI Symbol	Stk17b
TCONS_00001248	ENSMUST00000194911	Gm37863	TCONS_00001248	XLOC_000492	Gm37863	1:53791200-53792657	Misty	DBDB	NOTEST	0	0	0	0	1	1	no	ENSMUSG00000102405	ENSMUST00000194911		predicted gene, 37863 [Source:MGI Symbol;Acc:MGI:5611091]	1	53791201	53792657	1	C1.1	53791201	53792657	53791201	1457	tslNA	GENCODE basic	1	1	KNOWN	KNOWN	havana	havana	TEC	TEC	45.85	1	MGI transcript name	Gm37863-001	MGI Symbol	Gm37863
TCONS_00001249	ENSMUST00000120904	Hecw2	TCONS_00001249	XLOC_000493	Hecw2	1:53806797-54195168	Misty	DBDB	OK	1.23919	1.2443	0.00593822	0.0125421	0.98315	0.995163	no	ENSMUSG00000042807	ENSMUST00000120904	ENSMUSP00000113283	HECT, C2 and WW domain containing E3 ubiquitin protein ligase 2 [Source:MGI Symbol;Acc:MGI:2685817]	1	53806876	54195168	-1	C1.1	53806876	54194048	54194048	11263	tsl5	GENCODE basic	7	15	KNOWN	KNOWN	havana	ensembl_havana	protein_coding	protein_coding	41.15	6	MGI transcript name	Hecw2-001	MGI Symbol	Hecw2
TCONS_00001251	ENSMUST00000184834	Mir7681	TCONS_00001251	XLOC_000494	Mir7681	1:53806797-54195168	Misty	DBDB	NOTEST	0	0	0	0	1	1	no	ENSMUSG00000098443	ENSMUST00000184834		microRNA 7681 [Source:MGI Symbol;Acc:MGI:5531188]	1	53849424	53849495	1	C1.1	53849424	53849495	53849424	72	tslNA	GENCODE basic	1	1	KNOWN	KNOWN	mirbase	mirbase	miRNA	miRNA	50	1	MGI transcript name	Mir7681-201	MGI Symbol	Mir7681
TCONS_00001252	ENSMUST00000120904	Hecw2	TCONS_00001252	XLOC_000495	Hecw2	1:53806797-54195168	Misty	DBDB	OK	0.627058	0.454121	-0.465523	-0.867624	0.13195	0.698721	no	ENSMUSG00000042807	ENSMUST00000120904	ENSMUSP00000113283	HECT, C2 and WW domain containing E3 ubiquitin protein ligase 2 [Source:MGI Symbol;Acc:MGI:2685817]	1	53806876	54195168	-1	C1.1	53806876	54194048	54194048	11263	tsl5	GENCODE basic	7	15	KNOWN	KNOWN	havana	ensembl_havana	protein_coding	protein_coding	41.15	6	MGI transcript name	Hecw2-001	MGI Symbol	Hecw2
TCONS_00001253	ENSMUST00000146850	Hecw2	TCONS_00001253	XLOC_000496	Hecw2	1:53806797-54195168	Misty	DBDB	OK	0.471135	0.280885	-0.746163	-1.12426	0.0546	0.439251	no	ENSMUSG00000042807	ENSMUST00000146850		HECT, C2 and WW domain containing E3 ubiquitin protein ligase 2 [Source:MGI Symbol;Acc:MGI:2685817]	1	53806876	54195168	-1	C1.1	53941496	54195168	54195168	1933	tsl1		1	15	KNOWN	KNOWN	havana	ensembl_havana	retained_intron	protein_coding	41.15	6	MGI transcript name	Hecw2-002	MGI Symbol	Hecw2
TCONS_00001254	ENSMUST00000160472	Ccdc150	TCONS_00001254	XLOC_000497	Ccdc150	1:54242930-54439015	Misty	DBDB	OK	0.887621	1.04738	0.238767	0.545621	0.3415	0.928397	no	ENSMUSG00000025983	ENSMUST00000160472	ENSMUSP00000125195	coiled-coil domain containing 150 [Source:MGI Symbol;Acc:MGI:1925266]	1	54250683	54368727	1	C1.1	54250722	54368470	54250722	3696	tsl1		7	11	KNOWN	KNOWN	havana	ensembl_havana	nonsense_mediated_decay	protein_coding	40.85	5	MGI transcript name	Ccdc150-003	MGI Symbol	Ccdc150
TCONS_00001255	ENSMUST00000161988	Ccdc150	TCONS_00001255	XLOC_000498	Ccdc150	1:54242930-54439015	Misty	DBDB	NOTEST	0	0	0	0	1	1	no	ENSMUSG00000025983	ENSMUST00000161988		coiled-coil domain containing 150 [Source:MGI Symbol;Acc:MGI:1925266]	1	54250683	54368727	1	C1.1	54250683	54278961	54250683	1204	tsl1		1	11	KNOWN	KNOWN	havana	ensembl_havana	retained_intron	protein_coding	40.85	5	MGI transcript name	Ccdc150-002	MGI Symbol	Ccdc150
TCONS_00001262	-	-	TCONS_00001262	XLOC_000499	-	1:54242930-54439015	Misty	DBDB	NOTEST	0.153768	0.0902207	-0.769221	0	1	1	no
TCONS_00001263	-	-	TCONS_00001263	XLOC_000500	-	1:54242930-54439015	Misty	DBDB	OK	0.23807	0.261732	0.136705	0.0644157	0.91705	0.991458	no
TCONS_00001264	ENSMUST00000097739	Pgap1	TCONS_00001264	XLOC_000501	Pgap1	1:54472524-54557695	Misty	DBDB	OK	3.92615	3.96356	0.0136792	0.0449387	0.9365	0.991458	no	ENSMUSG00000073678	ENSMUST00000097739	ENSMUSP00000095346	post-GPI attachment to proteins 1 [Source:MGI Symbol;Acc:MGI:2443342]	1	54472994	54557684	-1	C1.2	54472994	54557682	54557682	10583	tsl5	GENCODE basic	4	4	KNOWN	KNOWN	ensembl_havana	ensembl_havana	protein_coding	protein_coding	38.95	4	MGI transcript name	Pgap1-001	MGI Symbol	Pgap1
TCONS_00001265	ENSMUST00000185933	Gm19637	TCONS_00001265	XLOC_000502	Gm19637	1:54566702-54567281	Misty	DBDB	NOTEST	0	0	0	0	1	1	no	ENSMUSG00000101130	ENSMUST00000185933		predicted gene, 19637 [Source:MGI Symbol;Acc:MGI:5011822]	1	54566703	54567281	1	C1.2	54566703	54567281	54566703	579	tslNA	GENCODE basic	1	1	KNOWN	KNOWN	havana	havana	processed_pseudogene	processed_pseudogene	47.67	1	MGI transcript name	Gm19637-001	MGI Symbol	Gm19637
TCONS_00001266	ENSMUST00000189563	Ankrd44	TCONS_00001266	XLOC_000503	Ankrd44	1:54638246-54926387	Misty	DBDB	OK	0.767663	0.601084	-0.352907	-0.669111	0.2414	0.862674	no	ENSMUSG00000052331	ENSMUST00000189563		ankyrin repeat domain 44 [Source:MGI Symbol;Acc:MGI:3045243]	1	54645340	54926387	-1	C1.2	54645340	54648613	54648613	3274	tslNA		1	14	KNOWN	KNOWN	havana	ensembl_havana	retained_intron	protein_coding	42.69	15	MGI transcript name	Ankrd44-014	MGI Symbol	Ankrd44
TCONS_00001267	ENSMUST00000190007	4930444A19Rik	TCONS_00001267	XLOC_000504	4930444A19Rik	1:54638246-54926387	Misty	DBDB	NOTEST	0	0	0	0	1	1	no	ENSMUSG00000101674	ENSMUST00000190007		RIKEN cDNA 4930444A19 gene [Source:MGI Symbol;Acc:MGI:1921230]	1	54681729	54767524	1	C1.2	54681729	54736816	54681729	633	tsl1	GENCODE basic	6	6	KNOWN	KNOWN	havana	havana	antisense	antisense	41.04	2	MGI transcript name	4930444A19Rik-001	MGI Symbol	4930444A19Rik
TCONS_00001269	ENSMUST00000044359	Ankrd44	TCONS_00001269	XLOC_000505	Ankrd44	1:54638246-54926387	Misty	DBDB	OK	0.2787	0.264947	-0.0730133	-0.0196944	0.9542	0.991458	no	ENSMUSG00000052331	ENSMUST00000044359	ENSMUSP00000040327	ankyrin repeat domain 44 [Source:MGI Symbol;Acc:MGI:3045243]	1	54645340	54926387	-1	C1.2	54645342	54926387	54926387	6192	tsl5	GENCODE basic	15	14	KNOWN	KNOWN	ensembl	ensembl_havana	protein_coding	protein_coding	42.69	15	MGI transcript name	Ankrd44-201	MGI Symbol	Ankrd44
TCONS_00001270	ENSMUST00000044359	Ankrd44	TCONS_00001270	XLOC_000506	Ankrd44	1:54638246-54926387	Misty	DBDB	OK	0.26059	0.296869	0.188043	0.0539537	0.91995	0.991458	no	ENSMUSG00000052331	ENSMUST00000044359	ENSMUSP00000040327	ankyrin repeat domain 44 [Source:MGI Symbol;Acc:MGI:3045243]	1	54645340	54926387	-1	C1.2	54645342	54926387	54926387	6192	tsl5	GENCODE basic	15	14	KNOWN	KNOWN	ensembl	ensembl_havana	protein_coding	protein_coding	42.69	15	MGI transcript name	Ankrd44-201	MGI Symbol	Ankrd44
TCONS_00001271	ENSMUST00000044359	Ankrd44	TCONS_00001271	XLOC_000507	Ankrd44	1:54638246-54926387	Misty	DBDB	OK	0.324762	0.274289	-0.243685	-0.076923	0.9106	0.991458	no	ENSMUSG00000052331	ENSMUST00000044359	ENSMUSP00000040327	ankyrin repeat domain 44 [Source:MGI Symbol;Acc:MGI:3045243]	1	54645340	54926387	-1	C1.2	54645342	54926387	54926387	6192	tsl5	GENCODE basic	15	14	KNOWN	KNOWN	ensembl	ensembl_havana	protein_coding	protein_coding	42.69	15	MGI transcript name	Ankrd44-201	MGI Symbol	Ankrd44
TCONS_00001272	ENSMUST00000044359	Ankrd44	TCONS_00001272	XLOC_000508	Ankrd44	1:54638246-54926387	Misty	DBDB	OK	0.279888	0.363167	0.375781	0.122954	0.8457	0.991458	no	ENSMUSG00000052331	ENSMUST00000044359	ENSMUSP00000040327	ankyrin repeat domain 44 [Source:MGI Symbol;Acc:MGI:3045243]	1	54645340	54926387	-1	C1.2	54645342	54926387	54926387	6192	tsl5	GENCODE basic	15	14	KNOWN	KNOWN	ensembl	ensembl_havana	protein_coding	protein_coding	42.69	15	MGI transcript name	Ankrd44-201	MGI Symbol	Ankrd44
TCONS_00001273	ENSMUST00000158620	Gm24053	TCONS_00001273	XLOC_000509	Gm24053	1:54638246-54926387	Misty	DBDB	NOTEST	0	0	0	0	1	1	no	ENSMUSG00000089245	ENSMUST00000158620		predicted gene, 24053 [Source:MGI Symbol;Acc:MGI:5453830]	1	54769218	54769322	1	C1.2	54769218	54769322	54769218	105	tslNA	GENCODE basic	1	1	KNOWN	KNOWN	ensembl	ensembl	miRNA	miRNA	48.57	1	MGI transcript name	Gm24053-201	MGI Symbol	Gm24053
TCONS_00001274	ENSMUST00000179030	Ankrd44	TCONS_00001274	XLOC_000510	Ankrd44	1:54638246-54926387	Misty	DBDB	OK	0.596556	0.343933	-0.794532	-1.70198	0.0047	0.0831945	no	ENSMUSG00000052331	ENSMUST00000179030	ENSMUSP00000137616	ankyrin repeat domain 44 [Source:MGI Symbol;Acc:MGI:3045243]	1	54645340	54926387	-1	C1.2	54645340	54926387	54926387	6140	tsl1	GENCODE basic	7	14	KNOWN	KNOWN	havana	ensembl_havana	protein_coding	protein_coding	42.69	15	MGI transcript name	Ankrd44-001	MGI Symbol	Ankrd44
TCONS_00001275	ENSMUST00000027127	Sf3b1	TCONS_00001275	XLOC_000511	Sf3b1	1:54980605-55027481	Misty	DBDB	OK	1.89289	1.93695	0.0331965	0.0746569	0.8955	0.991458	no	ENSMUSG00000025982	ENSMUST00000027127	ENSMUSP00000027127	splicing factor 3b, subunit 1 [Source:MGI Symbol;Acc:MGI:1932339]	1	54985169	55027481	-1	C1.2	54985169	55027481	55027481	6195	tsl1	GENCODE basic	13	13	KNOWN	KNOWN	ensembl_havana	ensembl_havana	protein_coding	protein_coding	38.63	8	MGI transcript name	Sf3b1-001	MGI Symbol	Sf3b1
TCONS_00001276	ENSMUST00000087617	Coq10b	TCONS_00001276	XLOC_000512	Coq10b	1:55051318-55076363	Misty	DBDB	OK	0.220602	0.417258	0.919493	0.202903	0.6821	0.991458	no	ENSMUSG00000025981	ENSMUST00000087617	ENSMUSP00000084899	coenzyme Q10B [Source:MGI Symbol;Acc:MGI:1915126]	1	55052770	55072702	1	C1.2	55052770	55071953	55052770	834	tsl1	GENCODE basic	10	13	KNOWN	KNOWN	ensembl_havana	ensembl_havana	protein_coding	protein_coding	43.11	4	MGI transcript name	Coq10b-004	MGI Symbol	Coq10b
TCONS_00001281	ENSMUST00000190239	Gm17971	TCONS_00001281	XLOC_000513	Gm17971	1:55051318-55076363	Misty	DBDB	NOTEST	0	0	0	0	1	1	no	ENSMUSG00000101122	ENSMUST00000190239		predicted gene, 17971 [Source:MGI Symbol;Acc:MGI:5010156]	1	55066264	55067069	1	C1.2	55066264	55067069	55066264	806	tslNA	GENCODE basic	1	1	KNOWN	KNOWN	havana	havana	processed_pseudogene	processed_pseudogene	54.09	1	MGI transcript name	Gm17971-001	MGI Symbol	Gm17971
TCONS_00001282	ENSMUST00000075242	Hspe1	TCONS_00001282	XLOC_000514	Hspe1	1:55077834-55091307	Misty	DBDB	OK	77.1582	54.1573	-0.510664	-0.439056	0.4543	0.971148	no	ENSMUSG00000073676	ENSMUST00000075242	ENSMUSP00000074724	heat shock protein 1 (chaperonin 10) [Source:MGI Symbol;Acc:MGI:104680]	1	55088132	55091307	1	C1.2	55088132	55091307	55088132	774	tsl1	GENCODE basic	6	4	KNOWN	KNOWN	ensembl_havana	ensembl_havana	protein_coding	protein_coding	45.69	2	MGI transcript name	Hspe1-001	MGI Symbol	Hspe1
TCONS_00001284	-	-	TCONS_00001284	XLOC_000515	-	1:55125468-55126872	Misty	DBDB	NOTEST	0.0361583	0.176039	2.2835	0	1	1	no
TCONS_00001285	ENSMUST00000160730	Gm16581	TCONS_00001285	XLOC_000516	Gm16581	1:55127296-55162600	Misty	DBDB	NOTEST	0.000136545	4.24976e-14	-31.5813	0	1	1	no	ENSMUSG00000089670	ENSMUST00000160730		predicted gene 16581 [Source:MGI Symbol;Acc:MGI:4415001]	1	55127297	55128287	1	C1.2	55127297	55128287	55127297	991	tslNA	GENCODE basic	1	1	KNOWN	KNOWN	havana	havana	processed_pseudogene	processed_pseudogene	55.9	1	MGI transcript name	Gm16581-001	MGI Symbol	Gm16581
TCONS_00001300	ENSMUST00000181563	Gm10561	TCONS_00001300	XLOC_000517	Gm10561	1:55170158-55235622	Misty	DBDB	NOTEST	4.91587e-30	0.00445967	89.5515	0	1	1	no	ENSMUSG00000097649	ENSMUST00000181563		predicted gene 10561 [Source:MGI Symbol;Acc:MGI:3648163]	1	55226251	55235622	1	C1.2	55226251	55235622	55226251	1943	tsl1	GENCODE basic	1	2	KNOWN	KNOWN	havana	havana	antisense	antisense	42.86	2	MGI transcript name	Gm10561-001	MGI Symbol	Gm10561
TCONS_00001302	ENSMUST00000061334	Mars2	TCONS_00001302	XLOC_000518	Mars2	1:55237174-55363469	Misty	DBDB	NOTEST	0.00598191	0	-inf	0	1	1	no	ENSMUSG00000046994	ENSMUST00000061334	ENSMUSP00000049770	methionine-tRNA synthetase 2 (mitochondrial) [Source:MGI Symbol;Acc:MGI:2444136]	1	55237177	55248470	1	C1.2	55237177	55248470	55237177	11294	tslNA	GENCODE basic	9	9	KNOWN	KNOWN	ensembl_havana	ensembl_havana	protein_coding	protein_coding	38.78	1	MGI transcript name	Mars2-001	MGI Symbol	Mars2
TCONS_00001303	ENSMUST00000162574	Gm8292	TCONS_00001303	XLOC_000519	Gm8292	1:55237174-55363469	Misty	DBDB	NOTEST	0.334487	0	-inf	0	1	1	no	ENSMUSG00000100215	ENSMUST00000162574		predicted gene 8292 [Source:MGI Symbol;Acc:MGI:3648460]	1	55335401	55335796	1	C1.2	55335401	55335796	55335401	396	tslNA	GENCODE basic	1	1	KNOWN	KNOWN	havana	havana	processed_pseudogene	processed_pseudogene	44.7	1	MGI transcript name	Gm8292-001	MGI Symbol	Gm8292
TCONS_00001304	ENSMUST00000042986	Plcl1	TCONS_00001304	XLOC_000520	Plcl1	1:55405914-55754285	Misty	DBDB	NOTEST	0.019998	0.0275703	0.46326	0	1	1	no	ENSMUSG00000038349	ENSMUST00000042986	ENSMUSP00000037854	phospholipase C-like 1 [Source:MGI Symbol;Acc:MGI:3036262]	1	55405921	55754285	1	C1.2	55405921	55754285	55405921	6580	tsl1	GENCODE basic	9	10	KNOWN	KNOWN	ensembl_havana	ensembl_havana	protein_coding	protein_coding	41.12	2	MGI transcript name	Plcl1-001	MGI Symbol	Plcl1
TCONS_00001306	ENSMUST00000193928	Gm38056	TCONS_00001306	XLOC_000521	Gm38056	1:55405914-55754285	Misty	DBDB	NOTEST	0.0126957	0.0154485	0.283125	0	1	1	no	ENSMUSG00000102145	ENSMUST00000193928		predicted gene, 38056 [Source:MGI Symbol;Acc:MGI:5611284]	1	55440904	55445930	1	C1.2	55440904	55445930	55440904	5027	tslNA	GENCODE basic	1	1	KNOWN	KNOWN	havana	havana	TEC	TEC	44.22	1	MGI transcript name	Gm38056-001	MGI Symbol	Gm38056
TCONS_00001307	ENSMUST00000193032	Gm37382	TCONS_00001307	XLOC_000522	Gm37382	1:55405914-55754285	Misty	DBDB	NOTEST	0	0	0	0	1	1	no	ENSMUSG00000102831	ENSMUST00000193032		predicted gene, 37382 [Source:MGI Symbol;Acc:MGI:5610610]	1	55559460	55561055	1	C1.2	55559460	55561055	55559460	1596	tslNA	GENCODE basic	1	1	KNOWN	KNOWN	havana	havana	TEC	TEC	40.79	1	MGI transcript name	Gm37382-001	MGI Symbol	Gm37382
TCONS_00001309	ENSMUST00000189293	9130227L01Rik	TCONS_00001309	XLOC_000523	9130227L01Rik	1:55931240-55972328	Misty	DBDB	NOTEST	0	0	0	0	1	1	no	ENSMUSG00000099950	ENSMUST00000189293		RIKEN cDNA 9130227L01 gene [Source:MGI Symbol;Acc:MGI:2445084]	1	55931241	55972328	1	C1.2	55931241	55972098	55931241	1906	tsl1	GENCODE basic	1	1	KNOWN	KNOWN	havana	havana	lincRNA	lincRNA	38.67	2	MGI transcript name	9130227L01Rik-001	MGI Symbol	9130227L01Rik
TCONS_00001312	ENSMUST00000186048	1700003I22Rik	TCONS_00001312	XLOC_000524	1700003I22Rik	1:56018977-56020203	Misty	DBDB	NOTEST	0	0	0	0	1	1	no	ENSMUSG00000100372	ENSMUST00000186048		RIKEN cDNA 1700003I22 gene [Source:MGI Symbol;Acc:MGI:1916606]	1	56018978	56020203	1	C1.3	56018978	56020203	56018978	424	tsl1	GENCODE basic	1	1	KNOWN	KNOWN	havana	havana	lincRNA	lincRNA	40.95	2	MGI transcript name	1700003I22Rik-001	MGI Symbol	1700003I22Rik
TCONS_00001314	ENSMUST00000185232	Gm28900	TCONS_00001314	XLOC_000525	Gm28900	1:56451406-56451562	Misty	DBDB	NOTEST	0	0	0	0	1	1	no	ENSMUSG00000100944	ENSMUST00000185232		predicted gene 28900 [Source:MGI Symbol;Acc:MGI:5579606]	1	56451407	56451562	1	C1.3	56451407	56451562	56451407	156	tslNA	GENCODE basic	1	1	KNOWN	KNOWN	havana	havana	processed_pseudogene	processed_pseudogene	45.51	1	MGI transcript name	Gm28900-001	MGI Symbol	Gm28900
TCONS_00001315	ENSMUST00000187560	Gm28240	TCONS_00001315	XLOC_000526	Gm28240	1:56531823-56533876	Misty	DBDB	NOTEST	0	0	0	0	1	1	no	ENSMUSG00000101332	ENSMUST00000187560		predicted gene 28240 [Source:MGI Symbol;Acc:MGI:5578946]	1	56531824	56533876	1	C1.3	56531824	56533876	56531824	2053	tslNA	GENCODE basic	1	1	KNOWN	KNOWN	havana	havana	lincRNA	lincRNA	41.11	1	MGI transcript name	Gm28240-001	MGI Symbol	Gm28240
TCONS_00001316	ENSMUST00000187927	9130024F11Rik	TCONS_00001316	XLOC_000527	9130024F11Rik	1:56793980-57050084	Misty	DBDB	NOTEST	3.61493e-18	2.61341e-65	-156.599	0	1	1	no	ENSMUSG00000087022	ENSMUST00000187927		RIKEN cDNA 9130024F11 gene [Source:MGI Symbol;Acc:MGI:1926150]	1	56971412	57050084	1	C1.3	56971478	56973608	56971478	517	tsl5	GENCODE basic	1	4	KNOWN	KNOWN	havana	havana	antisense	processed_transcript	42.39	5	MGI transcript name	9130024F11Rik-005	MGI Symbol	9130024F11Rik
TCONS_00001322	ENSMUST00000195287	Gm4081	TCONS_00001322	XLOC_000528	Gm4081	1:56793980-57050084	Misty	DBDB	NOTEST	0	0	0	0	1	1	no	ENSMUSG00000104310	ENSMUST00000195287		predicted gene 4081 [Source:MGI Symbol;Acc:MGI:3782256]	1	56976803	56978640	1	C1.3	56976803	56978640	56976803	1838	tslNA	GENCODE basic	1	1	KNOWN	KNOWN	havana	havana	TEC	TEC	54.52	1	MGI transcript name	Gm4081-001	MGI Symbol	Gm4081
TCONS_00001324	ENSMUST00000185283	1700126A01Rik	TCONS_00001324	XLOC_000529	1700126A01Rik	1:57127339-57129400	Misty	DBDB	NOTEST	0	0	0	0	1	1	no	ENSMUSG00000099945	ENSMUST00000185283		RIKEN cDNA 1700126A01 gene [Source:MGI Symbol;Acc:MGI:1920852]	1	57127340	57129400	1	C1.3	57127340	57129400	57127340	2061	tslNA	GENCODE basic	1	1	KNOWN	KNOWN	havana	havana	lincRNA	lincRNA	47.26	1	MGI transcript name	1700126A01Rik-001	MGI Symbol	1700126A01Rik
TCONS_00001325	ENSMUST00000042734	1700066M21Rik	TCONS_00001325	XLOC_000530	1700066M21Rik	1:57377619-57385423	Misty	DBDB	OK	0.273305	0.328846	0.2669	0.382705	0.5012	0.985789	no	ENSMUSG00000038323	ENSMUST00000042734	ENSMUSP00000040240	RIKEN cDNA 1700066M21 gene [Source:MGI Symbol;Acc:MGI:1920717]	1	57377620	57385423	1	C1.3	57377620	57385423	57377620	3008	tsl1	GENCODE basic	2	3	KNOWN	KNOWN	ensembl_havana	ensembl_havana	protein_coding	protein_coding	41.03	3	MGI transcript name	1700066M21Rik-001	MGI Symbol	1700066M21Rik
TCONS_00001328	ENSMUST00000027114	9430016H08Rik	TCONS_00001328	XLOC_000531	9430016H08Rik	1:57388236-57418442	Misty	DBDB	OK	0.21304	0.152864	-0.47887	-0.378615	0.51815	0.988889	no	ENSMUSG00000025971	ENSMUST00000027114	ENSMUSP00000027114	RIKEN cDNA 9430016H08 gene [Source:MGI Symbol;Acc:MGI:1915365]	1	57406328	57417953	1	C1.3	57406328	57417953	57406328	3540	tsl1	GENCODE basic	5	6	KNOWN	KNOWN	ensembl_havana	ensembl_havana	protein_coding	protein_coding	40.83	2	MGI transcript name	9430016H08Rik-001	MGI Symbol	9430016H08Rik
TCONS_00001331	ENSMUST00000157728	Gm24014	TCONS_00001331	XLOC_000532	Gm24014	1:57467869-57468026	Misty	DBDB	NOTEST	0	0	0	0	1	1	no	ENSMUSG00000088353	ENSMUST00000157728		predicted gene, 24014 [Source:MGI Symbol;Acc:MGI:5453791]	1	57467870	57468026	1	C1.3	57467870	57468026	57467870	157	tslNA	GENCODE basic	1	1	KNOWN	KNOWN	ensembl	ensembl	snRNA	snRNA	49.04	1	MGI transcript name	Gm24014-201	MGI Symbol	Gm24014
TCONS_00001332	ENSMUST00000168895	Spats2l	TCONS_00001332	XLOC_000533	Spats2l	1:57774161-57948908	Misty	DBDB	NOTEST	0.00533555	0.0146426	1.45646	0	1	1	no	ENSMUSG00000038305	ENSMUST00000168895		spermatogenesis associated, serine-rich 2-like [Source:MGI Symbol;Acc:MGI:1914448]	1	57774162	57948394	1	C1.3	57774917	57799580	57774917	384	tsl3		1	14	KNOWN	KNOWN	havana	ensembl_havana	retained_intron	protein_coding	43.36	15	MGI transcript name	Spats2l-009	MGI Symbol	Spats2l
TCONS_00001359	ENSMUST00000160130	Kctd18	TCONS_00001359	XLOC_000534	Kctd18	1:57951927-58025899	Misty	DBDB	OK	0.733657	0.781182	0.0905525	0.291547	0.6137	0.991458	no	ENSMUSG00000054770	ENSMUST00000160130		potassium channel tetramerisation domain containing 18 [Source:MGI Symbol;Acc:MGI:3603813]	1	57955101	58018956	-1	C1.3	57963602	57970079	57970079	4181	tsl1		1	16	KNOWN	KNOWN	havana	ensembl_havana	retained_intron	protein_coding	41.23	11	MGI transcript name	Kctd18-005	MGI Symbol	Kctd18
TCONS_00001360	ENSMUST00000027202	Sgol2a	TCONS_00001360	XLOC_000535	Sgol2a	1:57951927-58025899	Misty	DBDB	NOTEST	0.0119411	0.0379916	1.66974	0	1	1	no	ENSMUSG00000026039	ENSMUST00000027202	ENSMUSP00000027202	shugoshin-like 2a (S. pombe) [Source:MGI Symbol;Acc:MGI:1098767]	1	57995971	58025899	1	C1.3	57995971	58025899	57995971	4939	tsl1	GENCODE basic	8	9	KNOWN	KNOWN	ensembl_havana	ensembl_havana	protein_coding	protein_coding	38.99	2	MGI transcript name	Sgol2a-001	MGI Symbol	Sgol2a
TCONS_00001362	ENSMUST00000001027	Aox1	TCONS_00001362	XLOC_000536	Aox1	1:58029773-58106872	Misty	DBDB	NOTEST	0.105931	0.0892519	-0.247175	0	1	1	no	ENSMUSG00000063558	ENSMUST00000001027	ENSMUSP00000001027	aldehyde oxidase 1 [Source:MGI Symbol;Acc:MGI:88035]	1	58029931	58106413	1	C1.3	58029931	58106413	58029931	4423	tsl1	GENCODE basic	6	4	KNOWN	KNOWN	ensembl_havana	ensembl_havana	protein_coding	protein_coding	44.15	2	MGI transcript name	Aox1-001	MGI Symbol	Aox1
TCONS_00001365	ENSMUST00000040999	Aox3	TCONS_00001365	XLOC_000537	Aox3	1:58113122-58200698	Misty	DBDB	OK	2.0657	3.91093	0.92088	1.45311	0.0168	0.207336	no	ENSMUSG00000064294	ENSMUST00000040999	ENSMUSP00000049391	aldehyde oxidase 3 [Source:MGI Symbol;Acc:MGI:1918974]	1	58113130	58200698	1	C1.3	58113136	58200698	58113136	4606	tsl1	GENCODE basic	13	12	KNOWN	KNOWN	ensembl_havana	ensembl_havana	protein_coding	protein_coding	43.73	5	MGI transcript name	Aox3-001	MGI Symbol	Aox3
TCONS_00001371	ENSMUST00000040442	Aox4	TCONS_00001371	XLOC_000538	Aox4	1:58210396-58380259	Misty	DBDB	NOTEST	0	0	0	0	1	1	no	ENSMUSG00000038242	ENSMUST00000040442	ENSMUSP00000048929	aldehyde oxidase 4 [Source:MGI Symbol;Acc:MGI:1919122]	1	58210397	58268597	1	C1.3	58210397	58268597	58210397	4973	tsl1	GENCODE basic	5	12	KNOWN	KNOWN	ensembl_havana	ensembl_havana	protein_coding	protein_coding	44.54	5	MGI transcript name	Aox4-001	MGI Symbol	Aox4
TCONS_00001377	ENSMUST00000114366	Aox2	TCONS_00001377	XLOC_000539	Aox2	1:58210396-58380259	Misty	DBDB	NOTEST	0.0768264	0.0521655	-0.558505	0	1	1	no	ENSMUSG00000079554	ENSMUST00000114366	ENSMUSP00000110006	aldehyde oxidase 2 [Source:MGI Symbol;Acc:MGI:3529596]	1	58278326	58380259	1	C1.3	58278326	58380259	58278326	5771	tsl1	GENCODE basic	2	2	KNOWN	KNOWN	ensembl_havana	ensembl_havana	protein_coding	protein_coding	45.17	1	MGI transcript name	Aox2-001	MGI Symbol	Aox2
TCONS_00001378	ENSMUST00000050552	Bzw1	TCONS_00001378	XLOC_000540	Bzw1	1:58392897-58407353	Misty	DBDB	NOTEST	2.63963e-14	0.00718368	37.9856	0	1	1	no	ENSMUSG00000051223	ENSMUST00000050552	ENSMUSP00000051935	basic leucine zipper and W2 domains 1 [Source:MGI Symbol;Acc:MGI:1914132]	1	58392898	58407353	1	C1.3	58392898	58407353	58392898	3876	tsl1	GENCODE basic	14	14	KNOWN	KNOWN	ensembl_havana	ensembl_havana	protein_coding	protein_coding	42.57	4	MGI transcript name	Bzw1-001	MGI Symbol	Bzw1
TCONS_00001387	ENSMUST00000087521	Nif3l1	TCONS_00001387	XLOC_000541	Nif3l1	1:58430993-58505109	Misty	DBDB	NOTEST	6.82774e-15	1.50203e-18	-12.1503	0	1	1	no	ENSMUSG00000026036	ENSMUST00000087521	ENSMUSP00000084799	Ngg1 interacting factor 3-like 1 (S. pombe) [Source:MGI Symbol;Acc:MGI:1929485]	1	58445151	58481816	1	C1.3	58445151	58463456	58445151	3769	tsl1	GENCODE basic	12	17	KNOWN	KNOWN	ensembl_havana	ensembl_havana	protein_coding	protein_coding	43.81	8	MGI transcript name	Nif3l1-001	MGI Symbol	Nif3l1
TCONS_00001401	ENSMUST00000027198	Orc2	TCONS_00001401	XLOC_000542	Orc2	1:58430993-58505109	Misty	DBDB	OK	0.110319	0.58886	2.41624	0.755831	0.45995	0.973342	no	ENSMUSG00000026037	ENSMUST00000027198	ENSMUSP00000027198	origin recognition complex, subunit 2 [Source:MGI Symbol;Acc:MGI:1328306]	1	58462771	58505109	-1	C1.3	58462771	58505109	58505109	3561	tsl1	GENCODE basic	11	14	KNOWN	KNOWN	ensembl_havana	ensembl_havana	protein_coding	protein_coding	41.81	5	MGI transcript name	Orc2-001	MGI Symbol	Orc2
TCONS_00001402	ENSMUST00000027198	Orc2	TCONS_00001402	XLOC_000543	Orc2	1:58430993-58505109	Misty	DBDB	OK	0.370217	0.260159	-0.508979	-0.190821	0.8224	0.991458	no	ENSMUSG00000026037	ENSMUST00000027198	ENSMUSP00000027198	origin recognition complex, subunit 2 [Source:MGI Symbol;Acc:MGI:1328306]	1	58462771	58505109	-1	C1.3	58462771	58505109	58505109	3561	tsl1	GENCODE basic	11	14	KNOWN	KNOWN	ensembl_havana	ensembl_havana	protein_coding	protein_coding	41.81	5	MGI transcript name	Orc2-001	MGI Symbol	Orc2
TCONS_00001403	ENSMUST00000027198	Orc2	TCONS_00001403	XLOC_000544	Orc2	1:58430993-58505109	Misty	DBDB	OK	0.423083	0.27521	-0.620406	-0.241626	0.78755	0.991458	no	ENSMUSG00000026037	ENSMUST00000027198	ENSMUSP00000027198	origin recognition complex, subunit 2 [Source:MGI Symbol;Acc:MGI:1328306]	1	58462771	58505109	-1	C1.3	58462771	58505109	58505109	3561	tsl1	GENCODE basic	11	14	KNOWN	KNOWN	ensembl_havana	ensembl_havana	protein_coding	protein_coding	41.81	5	MGI transcript name	Orc2-001	MGI Symbol	Orc2
TCONS_00001404	ENSMUST00000160947	Gm15834	TCONS_00001404	XLOC_000545	Gm15834	1:58505147-58695989	Misty	DBDB	NOTEST	0	0.00381075	inf	0	1	1	no	ENSMUSG00000085054	ENSMUST00000160947		predicted gene 15834 [Source:MGI Symbol;Acc:MGI:3802168]	1	58505148	58523230	1	C1.3	58505148	58512616	58505148	2126	tsl1		1	2	KNOWN	KNOWN	havana	havana	lincRNA	lincRNA	40.71	3	MGI transcript name	Gm15834-003	MGI Symbol	Gm15834
TCONS_00001408	ENSMUST00000027193	Ndufb3	TCONS_00001408	XLOC_000546	Ndufb3	1:58505147-58695989	Misty	DBDB	OK	27.6572	39.5569	0.516274	0.529498	0.3498	0.931421	no	ENSMUSG00000026032	ENSMUST00000027193	ENSMUSP00000027193	NADH dehydrogenase (ubiquinone) 1 beta subcomplex 3 [Source:MGI Symbol;Acc:MGI:1913745]	1	58586384	58595964	1	C1.3	58586384	58595964	58586384	763	tsl1	GENCODE basic	8	8	KNOWN	KNOWN	ensembl_havana	ensembl_havana	protein_coding	protein_coding	38.12	1	MGI transcript name	Ndufb3-001	MGI Symbol	Ndufb3
TCONS_00001409	ENSMUST00000186270	Gm18802	TCONS_00001409	XLOC_000547	Gm18802	1:58505147-58695989	Misty	DBDB	NOTEST	0	0	0	0	1	1	no	ENSMUSG00000099490	ENSMUST00000186270		predicted gene, 18802 [Source:MGI Symbol;Acc:MGI:5010987]	1	58630375	58637344	1	C1.3	58630375	58637344	58630375	888	tslNA	GENCODE basic	1	1	KNOWN	KNOWN	havana	havana	processed_pseudogene	processed_pseudogene	39	1	MGI transcript name	Gm18802-001	MGI Symbol	Gm18802
TCONS_00001410	ENSMUST00000081455	Cbx3-ps7	TCONS_00001410	XLOC_000548	Cbx3-ps7	1:58505147-58695989	Misty	DBDB	NOTEST	0	0	0	0	1	1	no	ENSMUSG00000059647	ENSMUST00000081455		chromobox 3, pseudogene 7 [Source:MGI Symbol;Acc:MGI:3704187]	1	58646688	58647239	1	C1.3	58646688	58647239	58646688	552	tslNA	GENCODE basic	5	5	KNOWN	KNOWN	havana	havana	processed_pseudogene	processed_pseudogene	42.93	1	MGI transcript name	Cbx3-ps7-001	MGI Symbol	Cbx3-ps7
TCONS_00001411	ENSMUST00000185352	Gm20257	TCONS_00001411	XLOC_000549	Gm20257	1:58505147-58695989	Misty	DBDB	NOTEST	0.0530092	6.20466e-230	-757.172	0	1	1	no	ENSMUSG00000102059	ENSMUST00000185352		predicted gene, 20257 [Source:MGI Symbol;Acc:MGI:5012442]	1	58652641	58655831	1	C1.3	58652641	58655831	58652641	936	tsl1	GENCODE basic	1	1	KNOWN	KNOWN	havana	havana	processed_transcript	transcribed_unprocessed_pseudogene	48.32	2	MGI transcript name	Gm20257-002	MGI Symbol	Gm20257
TCONS_00001414	ENSMUST00000190385	Gm28803	TCONS_00001414	XLOC_000550	Gm28803	1:58702308-58703986	Misty	DBDB	NOTEST	0	0	0	0	1	1	no	ENSMUSG00000101046	ENSMUST00000190385		predicted gene 28803 [Source:MGI Symbol;Acc:MGI:5579509]	1	58702309	58703986	1	C1.3	58702309	58703986	58702309	764	tslNA	GENCODE basic	1	1	KNOWN	KNOWN	havana	havana	processed_pseudogene	processed_pseudogene	43.09	1	MGI transcript name	Gm28803-001	MGI Symbol	Gm28803
TCONS_00001415	ENSMUST00000149874	Cflar	TCONS_00001415	XLOC_000551	Cflar	1:58711200-58762012	Misty	DBDB	NOTEST	0.176508	0.0457365	-1.94832	0	1	1	no	ENSMUSG00000026031	ENSMUST00000149874		CASP8 and FADD-like apoptosis regulator [Source:MGI Symbol;Acc:MGI:1336166]	1	58711508	58758884	1	C1.3	58711508	58713886	58711508	676	tsl1		7	15	KNOWN	KNOWN	havana	ensembl_havana	processed_transcript	protein_coding	44.88	13	MGI transcript name	Cflar-007	MGI Symbol	Cflar
TCONS_00001437	-	-	TCONS_00001437	XLOC_000552	-	1:58765433-58767608	Misty	DBDB	NOTEST	0.16117	0.17693	0.134595	0	1	1	no
TCONS_00001438	ENSMUST00000191399	Gm3841	TCONS_00001438	XLOC_000553	Gm3841	1:58785208-58785659	Misty	DBDB	NOTEST	0	0	0	0	1	1	no	ENSMUSG00000100236	ENSMUST00000191399		predicted gene 3841 [Source:MGI Symbol;Acc:MGI:3782013]	1	58785209	58785659	1	C1.3	58785209	58785659	58785209	451	tslNA	GENCODE basic	1	1	KNOWN	KNOWN	havana	havana	processed_pseudogene	processed_pseudogene	46.56	1	MGI transcript name	Gm3841-001	MGI Symbol	Gm3841
TCONS_00001439	ENSMUST00000191201	Casp8	TCONS_00001439	XLOC_000554	Casp8	1:58795260-58848659	Misty	DBDB	NOTEST	2.30091e-06	9.98199e-07	-1.2048	0	1	1	no	ENSMUSG00000026029	ENSMUST00000191201	ENSMUSP00000140546	caspase 8 [Source:MGI Symbol;Acc:MGI:1261423]	1	58795374	58847503	1	C1.3	58795477	58846754	58795477	1849	tsl5	GENCODE basic	6	14	KNOWN	KNOWN	havana	ensembl_havana	protein_coding	protein_coding	42.29	4	MGI transcript name	Casp8-004	MGI Symbol	Casp8
TCONS_00001447	ENSMUST00000123965	Stradb	TCONS_00001447	XLOC_000555	Stradb	1:58900448-58996931	Misty	DBDB	NOTEST	0.0203413	0.0245717	0.27259	0	1	1	no	ENSMUSG00000026027	ENSMUST00000123965		STE20-related kinase adaptor beta [Source:MGI Symbol;Acc:MGI:2144047]	1	58973522	58995715	1	C1.3	58973522	58981475	58973522	1978	tsl1		7	13	KNOWN	KNOWN	havana	ensembl_havana	retained_intron	protein_coding	40.99	7	MGI transcript name	Stradb-006	MGI Symbol	Stradb
TCONS_00001455	ENSMUST00000188707	Gm29018	TCONS_00001455	XLOC_000556	Gm29018	1:59014223-59094900	Misty	DBDB	NOTEST	0	0	0	0	1	1	no	ENSMUSG00000099752	ENSMUST00000188707		predicted gene 29018 [Source:MGI Symbol;Acc:MGI:5579724]	1	59014224	59059481	1	C1.3	59014224	59059481	59014224	925	tsl3	GENCODE basic	1	1	KNOWN	KNOWN	havana	havana	antisense	antisense	38.8	2	MGI transcript name	Gm29018-001	MGI Symbol	Gm29018
TCONS_00001458	ENSMUST00000104428	Gm25502	TCONS_00001458	XLOC_000557	Gm25502	1:59014223-59094900	Misty	DBDB	NOTEST	0	0	0	0	1	1	no	ENSMUSG00000077616	ENSMUST00000104428		predicted gene, 25502 [Source:MGI Symbol;Acc:MGI:5455279]	1	59070988	59071118	1	C1.3	59070988	59071118	59070988	131	tslNA	GENCODE basic	1	1	KNOWN	KNOWN	ensembl	ensembl	snoRNA	snoRNA	51.91	1	MGI transcript name	Gm25502-201	MGI Symbol	Gm25502
TCONS_00001459	ENSMUST00000189096	G730003C15Rik	TCONS_00001459	XLOC_000558	G730003C15Rik	1:59100589-59237246	Misty	DBDB	NOTEST	0.0405805	0.0191919	-1.08029	0	1	1	no	ENSMUSG00000097573	ENSMUST00000189096		RIKEN cDNA G730003C15 gene [Source:MGI Symbol;Acc:MGI:3641700]	1	59119833	59122141	1	C1.3	59119833	59122141	59119833	2309	tslNA	GENCODE basic	1	2	KNOWN	KNOWN	havana	ensembl_havana	antisense	antisense	49.42	2	MGI transcript name	G730003C15Rik-001	MGI Symbol	G730003C15Rik
TCONS_00001461	ENSMUST00000190598	Gm29017	TCONS_00001461	XLOC_000559	Gm29017	1:59100589-59237246	Misty	DBDB	NOTEST	2.19106e-27	0.0489868	84.209	0	1	1	no	ENSMUSG00000101586	ENSMUST00000190598		predicted gene 29017 [Source:MGI Symbol;Acc:MGI:5579723]	1	59151047	59169320	1	C1.3	59151047	59169320	59151047	2092	tsl1	GENCODE basic	1	1	KNOWN	KNOWN	havana	havana	antisense	antisense	44.19	1	MGI transcript name	Gm29017-001	MGI Symbol	Gm29017
TCONS_00001464	-	-	TCONS_00001464	XLOC_000560	-	1:59247003-59247179	Misty	DBDB	OK	908.326	1298.65	0.515726	0.88625	0.14295	0.722319	no
TCONS_00001465	ENSMUST00000114248	Cdk15	TCONS_00001465	XLOC_000561	Cdk15	1:59256905-59352993	Misty	DBDB	NOTEST	0	0	0	0	1	1	no	ENSMUSG00000026023	ENSMUST00000114248	ENSMUSP00000109886	cyclin-dependent kinase 15 [Source:MGI Symbol;Acc:MGI:3583944]	1	59256906	59352993	1	C1.3	59256907	59352369	59256907	1477	tsl1	GENCODE basic	2	16	KNOWN	KNOWN	ensembl	ensembl_havana	protein_coding	protein_coding	43.79	4	MGI transcript name	Cdk15-201	MGI Symbol	Cdk15
TCONS_00001471	ENSMUST00000187523	Gm29016	TCONS_00001471	XLOC_000562	Gm29016	1:59378929-59392299	Misty	DBDB	NOTEST	0	0	0	0	1	1	no	ENSMUSG00000099922	ENSMUST00000187523		predicted gene 29016 [Source:MGI Symbol;Acc:MGI:5579722]	1	59378930	59392299	1	C1.3	59378930	59392299	59378930	1013	tsl3	GENCODE basic	1	1	KNOWN	KNOWN	havana	havana	lincRNA	lincRNA	45.64	1	MGI transcript name	Gm29016-001	MGI Symbol	Gm29016
TCONS_00001472	-	-	TCONS_00001472	XLOC_000563	-	1:59479994-59492605	Misty	DBDB	NOTEST	0.133296	0.0667058	-0.998751	0	1	1	no
TCONS_00001474	ENSMUST00000114246	Fzd7	TCONS_00001474	XLOC_000564	Fzd7	1:59479994-59492605	Misty	DBDB	NOTEST	0.0511338	0.0301679	-0.761264	0	1	1	no	ENSMUSG00000041075	ENSMUST00000114246	ENSMUSP00000109884	frizzled class receptor 7 [Source:MGI Symbol;Acc:MGI:108570]	1	59482424	59486955	1	C2	59482424	59486955	59482424	4532	tslNA	GENCODE basic	3	8	KNOWN	KNOWN	ensembl_havana	ensembl_havana	protein_coding	protein_coding	53.91	1	MGI transcript name	Fzd7-001	MGI Symbol	Fzd7
TCONS_00001475	ENSMUST00000114243	Gm973	TCONS_00001475	XLOC_000565	Gm973	1:59516263-59670951	Misty	DBDB	NOTEST	0	0	0	0	1	1	no	ENSMUSG00000047361	ENSMUST00000114243	ENSMUSP00000109881	predicted gene 973 [Source:MGI Symbol;Acc:MGI:2685819]	1	59516264	59636417	1	C2	59516264	59634509	59516264	3595	tsl1	GENCODE basic	7	16	KNOWN	KNOWN	ensembl_havana	ensembl_havana	protein_coding	protein_coding	45.51	10	MGI transcript name	Gm973-001	MGI Symbol	Gm973
TCONS_00001490	ENSMUST00000158651	Gm24545	TCONS_00001490	XLOC_000566	Gm24545	1:59516263-59670951	Misty	DBDB	NOTEST	0	0	0	0	1	1	no	ENSMUSG00000089276	ENSMUST00000158651		predicted gene, 24545 [Source:MGI Symbol;Acc:MGI:5454322]	1	59626580	59626664	1	C2	59626580	59626664	59626580	85	tslNA	GENCODE basic	1	1	KNOWN	KNOWN	ensembl	ensembl	misc_RNA	misc_RNA	50.59	1	MGI transcript name	Gm24545-201	MGI Symbol	Gm24545
TCONS_00001492	ENSMUST00000185710	Gm29596	TCONS_00001492	XLOC_000567	Gm29596	1:59673240-59673625	Misty	DBDB	NOTEST	0	0	0	0	1	1	no	ENSMUSG00000101400	ENSMUST00000185710		predicted gene 29596 [Source:MGI Symbol;Acc:MGI:5580302]	1	59673241	59673625	1	C2	59673241	59673625	59673241	385	tslNA	GENCODE basic	1	1	KNOWN	KNOWN	havana	havana	processed_pseudogene	processed_pseudogene	46.75	1	MGI transcript name	Gm29596-001	MGI Symbol	Gm29596
TCONS_00001493	ENSMUST00000191088	Nop58	TCONS_00001493	XLOC_000568	Nop58	1:59684901-59720406	Misty	DBDB	NOTEST	3.04193e-182	1.89493e-86	318.222	0	1	1	no	ENSMUSG00000026020	ENSMUST00000191088		NOP58 ribonucleoprotein [Source:MGI Symbol;Acc:MGI:1933184]	1	59684971	59719044	1	C2	59684971	59692666	59684971	576	tsl3		6	9	KNOWN	KNOWN	havana	ensembl_havana	processed_transcript	protein_coding	38.43	15	MGI transcript name	Nop58-003	MGI Symbol	Nop58
TCONS_00001513	ENSMUST00000104157	Snord70	TCONS_00001513	XLOC_000569	Snord70	1:59684901-59720406	Misty	DBDB	NOTEST	0	0	0	0	1	1	no	ENSMUSG00000077345	ENSMUST00000104157		small nucleolar RNA, C/D box 70 [Source:MGI Symbol;Acc:MGI:3819553]	1	59691934	59692020	1	C2	59691934	59692020	59691934	87	tslNA	GENCODE basic	1	1	KNOWN	KNOWN	ensembl	ensembl	snoRNA	snoRNA	32.18	1	MGI transcript name	Snord70-201	MGI Symbol	Snord70
TCONS_00001520	ENSMUST00000158887	Gm26287	TCONS_00001520	XLOC_000570	Gm26287	1:59684901-59720406	Misty	DBDB	NOTEST	0	0	0	0	1	1	no	ENSMUSG00000089512	ENSMUST00000158887		predicted gene, 26287 [Source:MGI Symbol;Acc:MGI:5456064]	1	59704258	59704338	1	C2	59704258	59704338	59704258	81	tslNA	GENCODE basic	3	3	KNOWN	KNOWN	ensembl	ensembl	snoRNA	snoRNA	38.27	1	MGI transcript name	Gm26287-201	MGI Symbol	Gm26287
TCONS_00001522	ENSMUST00000158468	Snord11	TCONS_00001522	XLOC_000571	Snord11	1:59684901-59720406	Misty	DBDB	NOTEST	0	0	0	0	1	1	no	ENSMUSG00000089093	ENSMUST00000158468		small nucleolar RNA, C/D box 11 [Source:MGI Symbol;Acc:MGI:3819516]	1	59704790	59704873	1	C2	59704790	59704873	59704790	84	tslNA	GENCODE basic	3	3	KNOWN	KNOWN	ensembl	ensembl	snoRNA	snoRNA	42.86	1	MGI transcript name	Snord11-201	MGI Symbol	Snord11
TCONS_00001523	ENSMUST00000087435	Bmpr2	TCONS_00001523	XLOC_000572	Bmpr2	1:59763059-59887978	Misty	DBDB	OK	0.509866	0.318373	-0.679399	-0.422325	0.45775	0.972298	no	ENSMUSG00000067336	ENSMUST00000087435	ENSMUSP00000084701	bone morphogenetic protein receptor, type II (serine/threonine kinase) [Source:MGI Symbol;Acc:MGI:1095407]	1	59763400	59879014	1	C2	59763400	59879014	59763400	12899	tsl1	GENCODE basic	6	6	KNOWN	KNOWN	ensembl_havana	ensembl_havana	protein_coding	protein_coding	38.17	3	MGI transcript name	Bmpr2-001	MGI Symbol	Bmpr2
TCONS_00001525	ENSMUST00000194136	Gm38125	TCONS_00001525	XLOC_000573	Gm38125	1:59763059-59887978	Misty	DBDB	NOTEST	0	0	0	0	1	1	no	ENSMUSG00000104052	ENSMUST00000194136		predicted gene, 38125 [Source:MGI Symbol;Acc:MGI:5611353]	1	59801263	59804700	1	C2	59801263	59804700	59801263	3438	tslNA	GENCODE basic	1	1	KNOWN	KNOWN	havana	havana	TEC	TEC	38.74	1	MGI transcript name	Gm38125-001	MGI Symbol	Gm38125
TCONS_00001529	ENSMUST00000036540	Fam117b	TCONS_00001529	XLOC_000574	Fam117b	1:59913005-60043184	Misty	DBDB	NOTEST	7.0311e-05	0.0231293	8.36176	0	1	1	no	ENSMUSG00000041040	ENSMUST00000036540	ENSMUSP00000041671	family with sequence similarity 117, member B [Source:MGI Symbol;Acc:MGI:1920000]	1	59913006	59985346	1	C2	59913006	59985346	59913006	5532	tsl1	GENCODE basic	11	12	KNOWN	KNOWN	ensembl_havana	ensembl_havana	protein_coding	protein_coding	41.2	3	MGI transcript name	Fam117b-001	MGI Symbol	Fam117b
TCONS_00001531	ENSMUST00000191628	Gm37531	TCONS_00001531	XLOC_000575	Gm37531	1:59913005-60043184	Misty	DBDB	NOTEST	0	0	0	0	1	1	no	ENSMUSG00000103696	ENSMUST00000191628		predicted gene, 37531 [Source:MGI Symbol;Acc:MGI:5610759]	1	59929688	59935102	1	C2	59929688	59935102	59929688	5415	tslNA	GENCODE basic	1	1	KNOWN	KNOWN	havana	havana	TEC	TEC	38.49	1	MGI transcript name	Gm37531-001	MGI Symbol	Gm37531
TCONS_00001534	-	-	TCONS_00001534	XLOC_000576	-	1:60068370-60069694	Misty	DBDB	OK	0.265221	0.210696	-0.332028	-0.318863	0.5888	0.991458	no
TCONS_00001535	ENSMUST00000130075	Carf	TCONS_00001535	XLOC_000577	Carf	1:60069784-60153953	Misty	DBDB	OK	0.284905	0.24072	-0.243125	-0.166108	0.78185	0.991458	no	ENSMUSG00000026017	ENSMUST00000130075	ENSMUSP00000137867	calcium response factor [Source:MGI Symbol;Acc:MGI:2182269]	1	60098247	60153953	1	C2	60098247	60151032	60098247	2763	tsl1		7	13	KNOWN	KNOWN	havana	ensembl_havana	nonsense_mediated_decay	protein_coding	39.03	10	MGI transcript name	Carf-002	MGI Symbol	Carf
TCONS_00001547	ENSMUST00000118718	Gm15464	TCONS_00001547	XLOC_000578	Gm15464	1:60069784-60153953	Misty	DBDB	NOTEST	0	0	0	0	1	1	no	ENSMUSG00000082609	ENSMUST00000118718		predicted gene 15464 [Source:MGI Symbol;Acc:MGI:3646025]	1	60117255	60117685	1	C2	60117255	60117685	60117255	431	tslNA	GENCODE basic	1	1	KNOWN	KNOWN	havana	havana	processed_pseudogene	processed_pseudogene	49.19	1	MGI transcript name	Gm15464-001	MGI Symbol	Gm15464
TCONS_00001550	ENSMUST00000160834	Nbeal1	TCONS_00001550	XLOC_000579	Nbeal1	1:60180566-60338328	Misty	DBDB	OK	1.9604	1.80278	-0.120925	-0.21638	0.6929	0.991458	no	ENSMUSG00000073664	ENSMUST00000160834	ENSMUSP00000124056	neurobeachin like 1 [Source:MGI Symbol;Acc:MGI:2444343]	1	60180599	60338328	1	C2	60180599	60338328	60180599	15731	tsl5	GENCODE basic	7	11	KNOWN	KNOWN	ensembl_havana	ensembl_havana	protein_coding	protein_coding	37.1	10	MGI transcript name	Nbeal1-001	MGI Symbol	Nbeal1
TCONS_00001567	ENSMUST00000060608	Cyp20a1	TCONS_00001567	XLOC_000580	Cyp20a1	1:60343305-60388594	Misty	DBDB	NOTEST	0.112271	0.0240229	-2.2245	0	1	1	no	ENSMUSG00000049439	ENSMUST00000060608	ENSMUSP00000050823	cytochrome P450, family 20, subfamily a, polypeptide 1 [Source:MGI Symbol;Acc:MGI:1925201]	1	60343323	60388060	1	C2	60343323	60388060	60343323	2223	tsl1	GENCODE basic	12	13	KNOWN	KNOWN	ensembl_havana	ensembl_havana	protein_coding	protein_coding	41.9	3	MGI transcript name	Cyp20a1-001	MGI Symbol	Cyp20a1
TCONS_00001572	ENSMUST00000191764	6030460B20Rik	TCONS_00001572	XLOC_000581	6030460B20Rik	1:60343305-60388594	Misty	DBDB	NOTEST	0	0	0	0	1	1	no	ENSMUSG00000103822	ENSMUST00000191764		RIKEN cDNA 6030460B20 gene [Source:MGI Symbol;Acc:MGI:1924974]	1	60353119	60354176	1	C2	60353119	60354176	60353119	1058	tslNA	GENCODE basic	1	1	KNOWN	KNOWN	havana	havana	TEC	TEC	41.59	1	MGI transcript name	6030460B20Rik-001	MGI Symbol	6030460B20Rik
TCONS_00001573	ENSMUST00000052332	Abi2	TCONS_00001573	XLOC_000582	Abi2	1:60409618-60567104	Misty	DBDB	NOTEST	0	0	0	0	1	1	no	ENSMUSG00000026782	ENSMUST00000052332	ENSMUSP00000058754	abl-interactor 2 [Source:MGI Symbol;Acc:MGI:106913]	1	60409619	60481158	1	C2	60409619	60481158	60409619	5768	tsl1	GENCODE basic	14	15	KNOWN	KNOWN	ensembl_havana	ensembl_havana	protein_coding	protein_coding	38.27	12	MGI transcript name	Abi2-001	MGI Symbol	Abi2
TCONS_00001590	ENSMUST00000195569	Gm38388	TCONS_00001590	XLOC_000583	Gm38388	1:60594806-60598717	Misty	DBDB	NOTEST	0.135266	0.100262	-0.432019	0	1	1	no	ENSMUSG00000103215	ENSMUST00000195569		predicted gene, 38388 [Source:MGI Symbol;Acc:MGI:5613624]	1	60594807	60596236	-1	C2	60594807	60596236	60596236	1430	tslNA	GENCODE basic	1	1	KNOWN	KNOWN	havana	havana	TEC	TEC	36.08	1	MGI transcript name	Gm38388-001	MGI Symbol	Gm38388
TCONS_00001591	-	-	TCONS_00001591	XLOC_000584	-	1:60661840-60662466	Misty	DBDB	OK	0.0620161	0.574312	3.21112	2.65876	0.1638	0.76095	no
TCONS_00001592	ENSMUST00000118030	Gm11577	TCONS_00001592	XLOC_000585	Gm11577	1:60700871-60701937	Misty	DBDB	NOTEST	0	0	0	0	1	1	no	ENSMUSG00000084151	ENSMUST00000118030		predicted gene 11577 [Source:MGI Symbol;Acc:MGI:3650975]	1	60700872	60701937	1	C2	60700872	60701937	60700872	737	tslNA	GENCODE basic	1	1	KNOWN	KNOWN	havana	havana	processed_pseudogene	processed_pseudogene	44.47	1	MGI transcript name	Gm11577-001	MGI Symbol	Gm11577
TCONS_00001593	ENSMUST00000122226	Eif4a-ps4	TCONS_00001593	XLOC_000586	Eif4a-ps4	1:60703917-60705917	Misty	DBDB	NOTEST	0.014284	0	-inf	0	1	1	no	ENSMUSG00000101188	ENSMUST00000122226		eukaryotic translation initiation factor 4A, pseudogene 4 [Source:MGI Symbol;Acc:MGI:1195958]	1	60703932	60705149	1	C2	60703932	60705149	60703932	1218	tslNA	GENCODE basic	1	1	KNOWN	KNOWN	havana	havana	processed_pseudogene	processed_pseudogene	48.6	1	MGI transcript name	Eif4a-ps4-001	MGI Symbol	Eif4a-ps4
TCONS_00001594	ENSMUST00000132833	Cd28	TCONS_00001594	XLOC_000587	Cd28	1:60716799-60773359	Misty	DBDB	NOTEST	0	0	0	0	1	1	no	ENSMUSG00000026012	ENSMUST00000132833		CD28 antigen [Source:MGI Symbol;Acc:MGI:88327]	1	60716800	60773359	1	C2	60716800	60763163	60716800	669	tsl5		1	2	KNOWN	KNOWN	havana	ensembl_havana	processed_transcript	protein_coding	41.16	3	MGI transcript name	Cd28-003	MGI Symbol	Cd28
TCONS_00001599	ENSMUST00000130082	2310016D23Rik	TCONS_00001599	XLOC_000588	2310016D23Rik	1:60776664-60803790	Misty	DBDB	NOTEST	0	0	0	0	1	1	no	ENSMUSG00000085965	ENSMUST00000130082		RIKEN cDNA 2310016D23 gene [Source:MGI Symbol;Acc:MGI:1923693]	1	60778843	60803790	1	C2	60778843	60803790	60778843	388	tsl1	GENCODE basic	1	1	KNOWN	KNOWN	havana	havana	lincRNA	lincRNA	40.34	1	MGI transcript name	2310016D23Rik-001	MGI Symbol	2310016D23Rik
TCONS_00001600	ENSMUST00000195593	Gm37198	TCONS_00001600	XLOC_000589	Gm37198	1:60776664-60803790	Misty	DBDB	NOTEST	0	0	0	0	1	1	no	ENSMUSG00000104069	ENSMUST00000195593		predicted gene, 37198 [Source:MGI Symbol;Acc:MGI:5610426]	1	60779352	60781461	1	C2	60779352	60781461	60779352	2110	tslNA	GENCODE basic	1	1	KNOWN	KNOWN	havana	havana	TEC	TEC	36.11	1	MGI transcript name	Gm37198-001	MGI Symbol	Gm37198
TCONS_00001601	ENSMUST00000121926	Gm11609	TCONS_00001601	XLOC_000590	Gm11609	1:60776664-60803790	Misty	DBDB	NOTEST	0	0	0	0	1	1	no	ENSMUSG00000083118	ENSMUST00000121926		predicted gene 11609 [Source:MGI Symbol;Acc:MGI:3694969]	1	60792490	60793832	1	C2	60792490	60793832	60792490	793	tslNA	GENCODE basic	1	1	KNOWN	KNOWN	havana	havana	processed_pseudogene	processed_pseudogene	42.67	1	MGI transcript name	Gm11609-001	MGI Symbol	Gm11609
TCONS_00001602	ENSMUST00000122024	Gm11581	TCONS_00001602	XLOC_000591	Gm11581	1:60809115-60809942	Misty	DBDB	NOTEST	0	0	0	0	1	1	no	ENSMUSG00000083355	ENSMUST00000122024		predicted gene 11581 [Source:MGI Symbol;Acc:MGI:3652083]	1	60809116	60809942	1	C2	60809116	60809942	60809116	763	tslNA	GENCODE basic	1	1	KNOWN	KNOWN	havana	havana	processed_pseudogene	processed_pseudogene	49.46	1	MGI transcript name	Gm11581-001	MGI Symbol	Gm11581
TCONS_00001603	ENSMUST00000193735	Gm38137	TCONS_00001603	XLOC_000592	Gm38137	1:60880337-60881738	Misty	DBDB	NOTEST	0	0	0	0	1	1	no	ENSMUSG00000102549	ENSMUST00000193735		predicted gene, 38137 [Source:MGI Symbol;Acc:MGI:5611365]	1	60880338	60881738	1	C2	60880338	60881738	60880338	1401	tslNA	GENCODE basic	1	1	KNOWN	KNOWN	havana	havana	TEC	TEC	38.26	1	MGI transcript name	Gm38137-001	MGI Symbol	Gm38137
TCONS_00001604	ENSMUST00000124816	Ctla4	TCONS_00001604	XLOC_000593	Ctla4	1:60886999-60915832	Misty	DBDB	NOTEST	0	0	0	0	1	1	no	ENSMUSG00000026011	ENSMUST00000124816		cytotoxic T-lymphocyte-associated protein 4 [Source:MGI Symbol;Acc:MGI:88556]	1	60887000	60915832	1	C2	60887000	60912716	60887000	691	tsl3		1	13	KNOWN	KNOWN	havana	ensembl_havana	processed_transcript	protein_coding	41.6	3	MGI transcript name	Ctla4-004	MGI Symbol	Ctla4
TCONS_00001605	ENSMUST00000121555	Rpl18-ps1	TCONS_00001605	XLOC_000594	Rpl18-ps1	1:60886999-60915832	Misty	DBDB	NOTEST	0	0	0	0	1	1	no	ENSMUSG00000081382	ENSMUST00000121555		ribosomal protein L18, pseudogene 1 [Source:MGI Symbol;Acc:MGI:98018]	1	60900898	60901422	1	C2	60900898	60901422	60900898	525	tslNA	GENCODE basic	1	1	KNOWN	KNOWN	havana	havana	processed_pseudogene	processed_pseudogene	57.14	1	MGI transcript name	Rpl18-ps1-001	MGI Symbol	Rpl18-ps1
TCONS_00001609	ENSMUST00000027162	Icos	TCONS_00001609	XLOC_000595	Icos	1:60977926-61000421	Misty	DBDB	OK	0.0202341	0.254113	3.65061	0.890806	0.27535	0.886613	no	ENSMUSG00000026009	ENSMUST00000027162	ENSMUSP00000027162	inducible T cell co-stimulator [Source:MGI Symbol;Acc:MGI:1858745]	1	60977927	61000320	1	C2	60977927	60995797	60977927	810	tsl1	GENCODE basic	11	14	KNOWN	KNOWN	havana	ensembl_havana	protein_coding	protein_coding	40.9	2	MGI transcript name	Icos-002	MGI Symbol	Icos
TCONS_00001611	ENSMUST00000193733	Gm37039	TCONS_00001611	XLOC_000596	Gm37039	1:60977926-61000421	Misty	DBDB	NOTEST	0	0	0	0	1	1	no	ENSMUSG00000102561	ENSMUST00000193733		predicted gene, 37039 [Source:MGI Symbol;Acc:MGI:5610267]	1	60989479	60991963	1	C2	60989479	60991963	60989479	2485	tslNA	GENCODE basic	1	1	KNOWN	KNOWN	havana	havana	TEC	TEC	45.55	1	MGI transcript name	Gm37039-001	MGI Symbol	Gm37039
TCONS_00001612	ENSMUST00000119156	Rpl17-ps1	TCONS_00001612	XLOC_000597	Rpl17-ps1	1:61075673-61076225	Misty	DBDB	NOTEST	0	0	0	0	1	1	no	ENSMUSG00000082804	ENSMUST00000119156		ribosomal protein L17, pseudogene 1 [Source:MGI Symbol;Acc:MGI:3652107]	1	61075674	61076225	1	C2	61075674	61076225	61075674	552	tslNA	GENCODE basic	1	3	KNOWN	KNOWN	havana	havana	processed_pseudogene	processed_pseudogene	48.19	1	MGI transcript name	Rpl17-ps1-001	MGI Symbol	Rpl17-ps1
TCONS_00001613	ENSMUST00000128274	Gm11587	TCONS_00001613	XLOC_000598	Gm11587	1:61301908-61307746	Misty	DBDB	NOTEST	0	0	0	0	1	1	no	ENSMUSG00000085248	ENSMUST00000128274		predicted gene 11587 [Source:MGI Symbol;Acc:MGI:3652110]	1	61301909	61307746	1	C2	61301909	61307746	61301909	1120	tsl1	GENCODE basic	2	2	KNOWN	KNOWN	havana	havana	lincRNA	lincRNA	44.98	1	MGI transcript name	Gm11587-001	MGI Symbol	Gm11587
TCONS_00001614	ENSMUST00000141000	9530026F06Rik	TCONS_00001614	XLOC_000599	9530026F06Rik	1:61378431-61395904	Misty	DBDB	NOTEST	0	0	0	0	1	1	no	ENSMUSG00000085447	ENSMUST00000141000		RIKEN cDNA 9530026F06 gene [Source:MGI Symbol;Acc:MGI:1924591]	1	61378432	61395904	1	C2	61378432	61395904	61378432	892	tsl1	GENCODE basic	1	1	KNOWN	KNOWN	havana	havana	lincRNA	lincRNA	42.2	1	MGI transcript name	9530026F06Rik-001	MGI Symbol	9530026F06Rik
TCONS_00001615	ENSMUST00000141758	Gm11588	TCONS_00001615	XLOC_000600	Gm11588	1:61440100-61469475	Misty	DBDB	NOTEST	0	0	0	0	1	1	no	ENSMUSG00000086408	ENSMUST00000141758		predicted gene 11588 [Source:MGI Symbol;Acc:MGI:3650951]	1	61440101	61469475	1	C2	61440101	61469475	61440101	658	tsl5	GENCODE basic	1	1	KNOWN	KNOWN	havana	havana	lincRNA	lincRNA	39.79	1	MGI transcript name	Gm11588-001	MGI Symbol	Gm11588
TCONS_00001616	ENSMUST00000158921	Gm25839	TCONS_00001616	XLOC_000601	Gm25839	1:61470440-61470543	Misty	DBDB	NOTEST	0	0	0	0	1	1	no	ENSMUSG00000089546	ENSMUST00000158921		predicted gene, 25839 [Source:MGI Symbol;Acc:MGI:5455616]	1	61470441	61470543	1	C2	61470441	61470543	61470441	103	tslNA	GENCODE basic	1	1	KNOWN	KNOWN	ensembl	ensembl	snRNA	snRNA	37.86	1	MGI transcript name	Gm25839-201	MGI Symbol	Gm25839
TCONS_00001617	ENSMUST00000187655	Gm28449	TCONS_00001617	XLOC_000602	Gm28449	1:61474950-61476028	Misty	DBDB	NOTEST	0	0	0	0	1	1	no	ENSMUSG00000100965	ENSMUST00000187655		predicted gene 28449 [Source:MGI Symbol;Acc:MGI:5579155]	1	61474951	61476028	1	C2	61474951	61476028	61474951	506	tsl3	GENCODE basic	1	1	KNOWN	KNOWN	havana	havana	lincRNA	lincRNA	39.8	1	MGI transcript name	Gm28449-001	MGI Symbol	Gm28449
TCONS_00001618	ENSMUST00000194422	Gm36943	TCONS_00001618	XLOC_000603	Gm36943	1:61545881-61546163	Misty	DBDB	NOTEST	0	0	0	0	1	1	no	ENSMUSG00000102168	ENSMUST00000194422		predicted gene, 36943 [Source:MGI Symbol;Acc:MGI:5610171]	1	61545882	61546163	1	C2	61545882	61546163	61545882	282	tslNA	GENCODE basic	1	1	KNOWN	KNOWN	havana	havana	TEC	TEC	34.4	1	MGI transcript name	Gm36943-001	MGI Symbol	Gm36943
TCONS_00001619	ENSMUST00000185262	Gm28094	TCONS_00001619	XLOC_000604	Gm28094	1:61548121-61548511	Misty	DBDB	NOTEST	0	0	0	0	1	1	no	ENSMUSG00000100381	ENSMUST00000185262		predicted gene 28094 [Source:MGI Symbol;Acc:MGI:5578800]	1	61548122	61548511	1	C2	61548122	61548511	61548122	390	tslNA	GENCODE basic	1	1	KNOWN	KNOWN	havana	havana	processed_pseudogene	processed_pseudogene	44.1	1	MGI transcript name	Gm28094-001	MGI Symbol	Gm28094
TCONS_00001620	ENSMUST00000075374	Pard3b	TCONS_00001620	XLOC_000605	Pard3b	1:61638077-62642284	Misty	DBDB	NOTEST	0.0294034	1.34655e-20	-60.9214	0	1	1	no	ENSMUSG00000052062	ENSMUST00000075374	ENSMUSP00000074837	par-3 family cell polarity regulator beta [Source:MGI Symbol;Acc:MGI:1919301]	1	61638824	62642284	1	C2	61638824	62642284	61638824	8392	tsl5	GENCODE basic	9	14	KNOWN	KNOWN	ensembl_havana	ensembl_havana	protein_coding	protein_coding	39.35	6	MGI transcript name	Pard3b-001	MGI Symbol	Pard3b
TCONS_00001631	ENSMUST00000194820	Gm37205	TCONS_00001631	XLOC_000606	Gm37205	1:61638077-62642284	Misty	DBDB	NOTEST	0	0	0	0	1	1	no	ENSMUSG00000103656	ENSMUST00000194820		predicted gene, 37205 [Source:MGI Symbol;Acc:MGI:5610433]	1	61654423	61657158	1	C2	61654423	61657158	61654423	2736	tslNA	GENCODE basic	1	1	KNOWN	KNOWN	havana	havana	TEC	TEC	36.55	1	MGI transcript name	Gm37205-001	MGI Symbol	Gm37205
TCONS_00001632	ENSMUST00000193022	Gm38012	TCONS_00001632	XLOC_000607	Gm38012	1:61638077-62642284	Misty	DBDB	NOTEST	0	0	0	0	1	1	no	ENSMUSG00000104402	ENSMUST00000193022		predicted gene, 38012 [Source:MGI Symbol;Acc:MGI:5611240]	1	61677249	61680277	1	C2	61677249	61680277	61677249	3029	tslNA	GENCODE basic	1	1	KNOWN	KNOWN	havana	havana	TEC	TEC	38.79	1	MGI transcript name	Gm38012-001	MGI Symbol	Gm38012
TCONS_00001633	ENSMUST00000194715	Gm38278	TCONS_00001633	XLOC_000608	Gm38278	1:61638077-62642284	Misty	DBDB	NOTEST	0	0	0	0	1	1	no	ENSMUSG00000104081	ENSMUST00000194715		predicted gene, 38278 [Source:MGI Symbol;Acc:MGI:5611506]	1	61702527	61703891	1	C2	61702527	61703891	61702527	1365	tslNA	GENCODE basic	1	1	KNOWN	KNOWN	havana	havana	TEC	TEC	39.56	1	MGI transcript name	Gm38278-001	MGI Symbol	Gm38278
TCONS_00001635	ENSMUST00000191979	Gm38075	TCONS_00001635	XLOC_000609	Gm38075	1:61638077-62642284	Misty	DBDB	NOTEST	0	0	0	0	1	1	no	ENSMUSG00000103002	ENSMUST00000191979		predicted gene, 38075 [Source:MGI Symbol;Acc:MGI:5611303]	1	61805221	61806140	1	C2	61805221	61806140	61805221	920	tslNA	GENCODE basic	1	1	KNOWN	KNOWN	havana	havana	TEC	TEC	41.52	1	MGI transcript name	Gm38075-001	MGI Symbol	Gm38075
TCONS_00001637	ENSMUST00000195466	Gm38351	TCONS_00001637	XLOC_000610	Gm38351	1:61638077-62642284	Misty	DBDB	NOTEST	0	0	0	0	1	1	no	ENSMUSG00000102359	ENSMUST00000195466		predicted gene, 38351 [Source:MGI Symbol;Acc:MGI:5611579]	1	62247153	62249670	1	C2	62247153	62249670	62247153	2518	tslNA	GENCODE basic	1	1	KNOWN	KNOWN	havana	havana	TEC	TEC	39.24	1	MGI transcript name	Gm38351-001	MGI Symbol	Gm38351
TCONS_00001638	ENSMUST00000118720	Gm11599	TCONS_00001638	XLOC_000611	Gm11599	1:62660838-62661716	Misty	DBDB	NOTEST	0	0	0	0	1	1	no	ENSMUSG00000084333	ENSMUST00000118720		predicted gene 11599 [Source:MGI Symbol;Acc:MGI:3651840]	1	62660839	62661716	1	C2	62660839	62661716	62660839	878	tslNA	GENCODE basic	1	1	KNOWN	KNOWN	havana	havana	processed_pseudogene	processed_pseudogene	56.38	1	MGI transcript name	Gm11599-001	MGI Symbol	Gm11599
TCONS_00001639	ENSMUST00000126344	Nrp2	TCONS_00001639	XLOC_000612	Nrp2	1:62703284-62818695	Misty	DBDB	NOTEST	0.00731041	0.0116491	0.672195	0	1	1	no	ENSMUSG00000025969	ENSMUST00000126344		neuropilin 2 [Source:MGI Symbol;Acc:MGI:1100492]	1	62703285	62818695	1	C2	62703285	62739932	62703285	2815	tsl1		1	15	KNOWN	KNOWN	havana	ensembl_havana	retained_intron	protein_coding	46.81	7	MGI transcript name	Nrp2-007	MGI Symbol	Nrp2
TCONS_00001647	ENSMUST00000192219	Gm37121	TCONS_00001647	XLOC_000613	Gm37121	1:62703284-62818695	Misty	DBDB	NOTEST	0	0.00973013	inf	0	1	1	no	ENSMUSG00000103032	ENSMUST00000192219		predicted gene, 37121 [Source:MGI Symbol;Acc:MGI:5610349]	1	62809302	62811857	1	C2	62809302	62811857	62809302	2556	tslNA	GENCODE basic	1	1	KNOWN	KNOWN	havana	havana	TEC	TEC	45.5	1	MGI transcript name	Gm37121-001	MGI Symbol	Gm37121
TCONS_00001648	ENSMUST00000199516	Gm44468	TCONS_00001648	XLOC_000614	Gm44468	1:62958417-63180486	Misty	DBDB	NOTEST	0	0	0	0	1	1	no	ENSMUSG00000104991	ENSMUST00000199516		predicted gene, 44468 [Source:MGI Symbol;Acc:MGI:5690860]	1	63025742	63025846	1	C2	63025742	63025846	63025742	105	tslNA	GENCODE basic	1	1	KNOWN	KNOWN	ensembl	ensembl	miRNA	miRNA	32.38	1	MGI transcript name	Gm44468-201	MGI Symbol	Gm44468
TCONS_00001649	ENSMUST00000158328	Gm24942	TCONS_00001649	XLOC_000615	Gm24942	1:62958417-63180486	Misty	DBDB	NOTEST	0	0	0	0	1	1	no	ENSMUSG00000088953	ENSMUST00000158328		predicted gene, 24942 [Source:MGI Symbol;Acc:MGI:5454719]	1	63032706	63032819	1	C2	63032706	63032819	63032706	114	tslNA	GENCODE basic	1	1	KNOWN	KNOWN	ensembl	ensembl	snoRNA	snoRNA	53.51	1	MGI transcript name	Gm24942-201	MGI Symbol	Gm24942
TCONS_00001650	ENSMUST00000122045	Rps13-ps7	TCONS_00001650	XLOC_000616	Rps13-ps7	1:62958417-63180486	Misty	DBDB	NOTEST	0	0	0	0	1	1	no	ENSMUSG00000081617	ENSMUST00000122045		ribosomal protein S13, pseudogene 7 [Source:MGI Symbol;Acc:MGI:3650301]	1	63038214	63038581	1	C2	63038214	63038581	63038214	368	tslNA	GENCODE basic	1	1	KNOWN	KNOWN	havana	havana	processed_pseudogene	processed_pseudogene	45.11	1	MGI transcript name	Rps13-ps7-001	MGI Symbol	Rps13-ps7
TCONS_00001651	ENSMUST00000118179	Rps27-ps1	TCONS_00001651	XLOC_000617	Rps27-ps1	1:62958417-63180486	Misty	DBDB	NOTEST	0	0	0	0	1	1	no	ENSMUSG00000081429	ENSMUST00000118179		ribosomal protein S27, pseudogene 1 [Source:MGI Symbol;Acc:MGI:3652266]	1	63073774	63074019	1	C2	63073774	63074019	63073774	246	tslNA	GENCODE basic	1	1	KNOWN	KNOWN	havana	havana	processed_pseudogene	processed_pseudogene	50	1	MGI transcript name	Rps27-ps1-001	MGI Symbol	Rps27-ps1
TCONS_00001652	ENSMUST00000186436	Ino80dos	TCONS_00001652	XLOC_000618	Ino80dos	1:62958417-63180486	Misty	DBDB	NOTEST	1.44205e-226	0	-inf	0	1	1	no	ENSMUSG00000084799	ENSMUST00000186436		INO80 complex subunit D, opposite strand [Source:MGI Symbol;Acc:MGI:3651861]	1	63113078	63158290	1	C2	63113078	63114960	63113078	652	tsl5	GENCODE basic	1	7	KNOWN	KNOWN	havana	havana	lincRNA	lincRNA	42.92	4	MGI transcript name	Ino80dos-003	MGI Symbol	Ino80dos
TCONS_00001657	ENSMUST00000185480	Gm20342	TCONS_00001657	XLOC_000619	Gm20342	1:62958417-63180486	Misty	DBDB	NOTEST	0.00373815	0.00221834	-0.752846	0	1	1	no	ENSMUSG00000101599	ENSMUST00000185480		predicted gene, 20342 [Source:MGI Symbol;Acc:MGI:5012527]	1	63117118	63126837	1	C2	63117118	63126837	63117118	9720	tslNA	GENCODE basic	1	1	KNOWN	KNOWN	havana	havana	lincRNA	lincRNA	43.43	1	MGI transcript name	Gm20342-001	MGI Symbol	Gm20342
TCONS_00001658	ENSMUST00000104692	Gm24557	TCONS_00001658	XLOC_000620	Gm24557	1:62958417-63180486	Misty	DBDB	NOTEST	0	0	0	0	1	1	no	ENSMUSG00000077884	ENSMUST00000104692		predicted gene, 24557 [Source:MGI Symbol;Acc:MGI:5454334]	1	63161855	63161943	1	C2	63161855	63161943	63161855	89	tslNA	GENCODE basic	2	2	KNOWN	KNOWN	ensembl	ensembl	miRNA	miRNA	32.58	1	MGI transcript name	Gm24557-201	MGI Symbol	Gm24557
TCONS_00001659	ENSMUST00000129339	Eef1b2	TCONS_00001659	XLOC_000621	Eef1b2	1:62958417-63180486	Misty	DBDB	NOTEST	0.0552847	7.69668e-77	-248.667	0	1	1	no	ENSMUSG00000025967	ENSMUST00000129339	ENSMUSP00000116492	eukaryotic translation elongation factor 1 beta 2 [Source:MGI Symbol;Acc:MGI:1929520]	1	63176825	63180486	1	C2	63176825	63180486	63176825	1939	tsl1	GENCODE basic	7	16	KNOWN	KNOWN	ensembl_havana	ensembl_havana	protein_coding	protein_coding	45.88	9	MGI transcript name	Eef1b2-001	MGI Symbol	Eef1b2
TCONS_00001670	ENSMUST00000082678	Gm26457	TCONS_00001670	XLOC_000622	Gm26457	1:62958417-63180486	Misty	DBDB	NOTEST	0	0	0	0	1	1	no	ENSMUSG00000064612	ENSMUST00000082678		predicted gene, 26457 [Source:MGI Symbol;Acc:MGI:5456234]	1	63178677	63178754	1	C2	63178677	63178754	63178677	78	tslNA	GENCODE basic	2	2	KNOWN	KNOWN	ensembl	ensembl	snoRNA	snoRNA	38.46	1	MGI transcript name	Gm26457-201	MGI Symbol	Gm26457
TCONS_00001671	ENSMUST00000082668	Snora41	TCONS_00001671	XLOC_000623	Snora41	1:62958417-63180486	Misty	DBDB	NOTEST	0	0	0	0	1	1	no	ENSMUSG00000064602	ENSMUST00000082668		small nucleolar RNA, H/ACA box 41 [Source:MGI Symbol;Acc:MGI:3819505]	1	63179004	63179135	1	C2	63179004	63179135	63179004	132	tslNA	GENCODE basic	1	1	KNOWN	KNOWN	ensembl	ensembl	snoRNA	snoRNA	43.18	1	MGI transcript name	Snora41-201	MGI Symbol	Snora41
TCONS_00001672	ENSMUST00000175328	Gm27512	TCONS_00001672	XLOC_000624	Gm27512	1:63180760-63214543	Misty	DBDB	NOTEST	0	0	0	0	1	1	no	ENSMUSG00000094290	ENSMUST00000175328		predicted gene, 27512 [Source:MGI Symbol;Acc:MGI:5530894]	1	63198031	63198156	1	C2	63198031	63198156	63198031	126	tslNA	GENCODE basic	3	2	KNOWN	KNOWN	ensembl	ensembl	miRNA	miRNA	57.14	1	MGI transcript name	Gm27512-201	MGI Symbol	Gm27512
TCONS_00001673	ENSMUST00000141027	Platr12	TCONS_00001673	XLOC_000625	Platr12	1:63180760-63214543	Misty	DBDB	NOTEST	0	0	0	0	1	1	no	ENSMUSG00000086730	ENSMUST00000141027		pluripotency associated transcript 12 [Source:MGI Symbol;Acc:MGI:3651341]	1	63200313	63207967	1	C2	63200313	63207614	63200313	462	tsl3	GENCODE basic	1	2	KNOWN	KNOWN	havana	havana	antisense	processed_transcript	42.87	2	MGI transcript name	Platr12-001	MGI Symbol	Platr12
TCONS_00001675	ENSMUST00000114132	Zdbf2	TCONS_00001675	XLOC_000626	Zdbf2	1:63273225-63314576	Misty	DBDB	NOTEST	0	0	0	0	1	1	no	ENSMUSG00000027520	ENSMUST00000114132	ENSMUSP00000109767	zinc finger, DBF-type containing 2 [Source:MGI Symbol;Acc:MGI:1921134]	1	63273265	63314576	1	C2	63273265	63314576	63273265	12629	tsl5	GENCODE basic	7	15	KNOWN	KNOWN	havana	ensembl_havana	protein_coding	protein_coding	38.27	3	MGI transcript name	Zdbf2-001	MGI Symbol	Zdbf2
TCONS_00001679	ENSMUST00000120413	Gm11605	TCONS_00001679	XLOC_000627	Gm11605	1:63364474-63365365	Misty	DBDB	OK	1.46041	3.07857	1.07589	1.36974	0.0214	0.24687	no	ENSMUSG00000081643	ENSMUST00000120413		predicted gene 11605 [Source:MGI Symbol;Acc:MGI:3651339]	1	63364720	63365365	-1	C2	63364720	63365365	63365365	646	tslNA	GENCODE basic	1	1	KNOWN	KNOWN	havana	havana	processed_pseudogene	processed_pseudogene	53.41	1	MGI transcript name	Gm11605-001	MGI Symbol	Gm11605
TCONS_00001680	ENSMUST00000182642	Adam23	TCONS_00001680	XLOC_000628	Adam23	1:63445890-63597170	Misty	DBDB	OK	3.64692	2.34104	-0.639534	-0.758021	0.1937	0.809043	no	ENSMUSG00000025964	ENSMUST00000182642	ENSMUSP00000138362	a disintegrin and metallopeptidase domain 23 [Source:MGI Symbol;Acc:MGI:1345162]	1	63445891	63596276	1	C2	63445891	63573217	63445891	2889	tsl1	GENCODE basic	7	15	KNOWN	KNOWN	ensembl_havana	ensembl_havana	protein_coding	protein_coding	41.4	12	MGI transcript name	Adam23-002	MGI Symbol	Adam23
TCONS_00001695	ENSMUST00000120763	Gm12748	TCONS_00001695	XLOC_000629	Gm12748	1:63622850-63686927	Misty	DBDB	NOTEST	0	0	0	0	1	1	no	ENSMUSG00000083066	ENSMUST00000120763		predicted gene 12748 [Source:MGI Symbol;Acc:MGI:3652128]	1	63671468	63671971	1	C2	63671468	63671971	63671468	504	tslNA	GENCODE basic	1	1	KNOWN	KNOWN	havana	havana	processed_pseudogene	processed_pseudogene	40.28	1	MGI transcript name	Gm12748-001	MGI Symbol	Gm12748
TCONS_00001696	ENSMUST00000027103	Fastkd2	TCONS_00001696	XLOC_000630	Fastkd2	1:63730613-63754655	Misty	DBDB	NOTEST	0.0706161	0.071335	0.0146131	0	1	1	no	ENSMUSG00000025962	ENSMUST00000027103	ENSMUSP00000027103	FAST kinase domains 2 [Source:MGI Symbol;Acc:MGI:1922869]	1	63730614	63754655	1	C2	63730614	63754655	63730614	4486	tsl1	GENCODE basic	6	15	KNOWN	KNOWN	ensembl_havana	ensembl_havana	protein_coding	protein_coding	39.94	6	MGI transcript name	Fastkd2-001	MGI Symbol	Fastkd2
TCONS_00001708	ENSMUST00000120486	Gm13754	TCONS_00001708	XLOC_000631	Gm13754	1:63917847-63935932	Misty	DBDB	NOTEST	0	0	0	0	1	1	no	ENSMUSG00000082373	ENSMUST00000120486		predicted gene 13754 [Source:MGI Symbol;Acc:MGI:3651213]	1	63917848	63935932	1	C2	63917848	63935932	63917848	998	tslNA	GENCODE basic	2	2	KNOWN	KNOWN	havana	havana	unitary_pseudogene	unitary_pseudogene	42.19	1	MGI transcript name	Gm13754-001	MGI Symbol	Gm13754
TCONS_00001709	ENSMUST00000133244	Gm13749	TCONS_00001709	XLOC_000632	Gm13749	1:63964726-63968999	Misty	DBDB	NOTEST	0	0	0	0	1	1	no	ENSMUSG00000044689	ENSMUST00000133244		predicted gene 13749 [Source:MGI Symbol;Acc:MGI:3649721]	1	63964727	63968999	1	C2	63964727	63968999	63964727	1432	tsl1	GENCODE basic	1	5	KNOWN	KNOWN	ensembl_havana	ensembl_havana	lincRNA	lincRNA	42.29	1	MGI transcript name	Gm13749-001	MGI Symbol	Gm13749
TCONS_00001710	ENSMUST00000181595	Gm26649	TCONS_00001710	XLOC_000633	Gm26649	1:64029446-64122282	Misty	DBDB	OK	1.65336	1.68468	0.0270691	0.0646621	0.9074	0.991458	no	ENSMUSG00000097272	ENSMUST00000181595		predicted gene, 26649 [Source:MGI Symbol;Acc:MGI:5477143]	1	64029463	64032927	1	C2	64029463	64032927	64029463	3196	tsl5	GENCODE basic	1	1	KNOWN	KNOWN	ensembl	ensembl	lincRNA	lincRNA	42.66	1	MGI transcript name	Gm26649-201	MGI Symbol	Gm26649
TCONS_00001711	ENSMUST00000149820	Gm13748	TCONS_00001711	XLOC_000634	Gm13748	1:64029446-64122282	Misty	DBDB	NOTEST	0	0	0	0	1	1	no	ENSMUSG00000086836	ENSMUST00000149820		predicted gene 13748 [Source:MGI Symbol;Acc:MGI:3702115]	1	64078654	64090782	1	C2	64078654	64090782	64078654	378	tsl2	GENCODE basic	1	1	KNOWN	KNOWN	havana	havana	antisense	antisense	42.74	1	MGI transcript name	Gm13748-001	MGI Symbol	Gm13748
TCONS_00001712	ENSMUST00000114086	Klf7	TCONS_00001712	XLOC_000635	Klf7	1:64029446-64122282	Misty	DBDB	OK	0.257321	0.19194	-0.422913	-0.514328	0.3745	0.944052	no	ENSMUSG00000025959	ENSMUST00000114086	ENSMUSP00000109720	Kruppel-like factor 7 (ubiquitous) [Source:MGI Symbol;Acc:MGI:1935151]	1	64029447	64122282	-1	C2	64029447	64121491	64121491	7662	tsl1	GENCODE basic	7	13	KNOWN	KNOWN	ensembl_havana	ensembl_havana	protein_coding	protein_coding	43.45	3	MGI transcript name	Klf7-001	MGI Symbol	Klf7
TCONS_00001713	ENSMUST00000114086	Klf7	TCONS_00001713	XLOC_000636	Klf7	1:64029446-64122282	Misty	DBDB	OK	0.238891	0.155387	-0.620484	-0.308173	0.6213	0.991458	no	ENSMUSG00000025959	ENSMUST00000114086	ENSMUSP00000109720	Kruppel-like factor 7 (ubiquitous) [Source:MGI Symbol;Acc:MGI:1935151]	1	64029447	64122282	-1	C2	64029447	64121491	64121491	7662	tsl1	GENCODE basic	7	13	KNOWN	KNOWN	ensembl_havana	ensembl_havana	protein_coding	protein_coding	43.45	3	MGI transcript name	Klf7-001	MGI Symbol	Klf7
TCONS_00001714	ENSMUST00000117621	Gm13750	TCONS_00001714	XLOC_000637	Gm13750	1:64150200-64150665	Misty	DBDB	NOTEST	0	0	0	0	1	1	no	ENSMUSG00000086721	ENSMUST00000117621		predicted gene 13750 [Source:MGI Symbol;Acc:MGI:3650598]	1	64150201	64150665	1	C2	64150201	64150665	64150201	465	tslNA	GENCODE basic	1	2	KNOWN	KNOWN	havana	havana	processed_pseudogene	processed_pseudogene	46.88	1	MGI transcript name	Gm13750-001	MGI Symbol	Gm13750
TCONS_00001715	-	-	TCONS_00001715	XLOC_000638	-	1:64155733-64155802	Misty	DBDB	OK	94325.1	68900.5	-0.453126	-0.579515	0.387	0.949517	no
TCONS_00001716	ENSMUST00000175487	Gm25748	TCONS_00001716	XLOC_000639	Gm25748	1:64396333-64396403	Misty	DBDB	NOTEST	0	0	0	0	1	1	no	ENSMUSG00000093228	ENSMUST00000175487		predicted gene, 25748 [Source:MGI Symbol;Acc:MGI:5455525]	1	64396334	64396403	1	C2	64396334	64396403	64396334	70	tslNA	GENCODE basic	1	1	KNOWN	KNOWN	ensembl	ensembl	miRNA	miRNA	55.71	1	MGI transcript name	Gm25748-201	MGI Symbol	Gm25748
TCONS_00001717	-	-	TCONS_00001717	XLOC_000640	-	1:64526327-64532269	Misty	DBDB	OK	0.361033	0.335294	-0.1067	-0.229319	0.6924	0.991458	no
TCONS_00001718	ENSMUST00000187811	Creb1	TCONS_00001718	XLOC_000641	Creb1	1:64532508-64605356	Misty	DBDB	NOTEST	7.82274e-36	5.45629e-57	-70.2802	0	1	1	no	ENSMUSG00000025958	ENSMUST00000187811	ENSMUSP00000140649	cAMP responsive element binding protein 1 [Source:MGI Symbol;Acc:MGI:88494]	1	64532645	64604548	1	C2	64532809	64578216	64532809	1255	tsl1	GENCODE basic	6	14	KNOWN	KNOWN	havana	ensembl_havana	protein_coding	protein_coding	38.54	11	MGI transcript name	Creb1-003	MGI Symbol	Creb1
TCONS_00001735	ENSMUST00000053469	Mettl21a	TCONS_00001735	XLOC_000642	Mettl21a	1:64605710-64617242	Misty	DBDB	OK	0.576868	0.648573	0.169028	0.470065	0.41575	0.958315	no	ENSMUSG00000025956	ENSMUST00000053469	ENSMUSP00000050424	methyltransferase like 21A [Source:MGI Symbol;Acc:MGI:1914349]	1	64606473	64617242	-1	C2	64606480	64617168	64617168	2666	tsl1	GENCODE basic	1	10	KNOWN	KNOWN	ensembl_havana	ensembl_havana	protein_coding	protein_coding	44.08	4	MGI transcript name	Mettl21a-002	MGI Symbol	Mettl21a
TCONS_00001736	ENSMUST00000186895	Gm28982	TCONS_00001736	XLOC_000643	Gm28982	1:64617783-64626033	Misty	DBDB	NOTEST	0	0	0	0	1	1	no	ENSMUSG00000101832	ENSMUST00000186895		predicted gene 28982 [Source:MGI Symbol;Acc:MGI:5579688]	1	64617784	64626033	1	C2	64617784	64626033	64617784	512	tsl3	GENCODE basic	1	1	KNOWN	KNOWN	havana	havana	lincRNA	lincRNA	46.27	1	MGI transcript name	Gm28982-001	MGI Symbol	Gm28982
TCONS_00001737	ENSMUST00000189284	Gm29152	TCONS_00001737	XLOC_000644	Gm29152	1:64649934-64652756	Misty	DBDB	NOTEST	0.552578	0	-inf	0	1	1	no	ENSMUSG00000100437	ENSMUST00000189284		predicted gene 29152 [Source:MGI Symbol;Acc:MGI:5579858]	1	64649935	64652756	1	C2	64649935	64652756	64649935	325	tsl5	GENCODE basic	1	1	KNOWN	KNOWN	havana	havana	lincRNA	lincRNA	41.42	1	MGI transcript name	Gm29152-001	MGI Symbol	Gm29152
TCONS_00001738	ENSMUST00000114077	Ccnyl1	TCONS_00001738	XLOC_000645	Ccnyl1	1:64679870-64726384	Misty	DBDB	NOTEST	6.41391e-08	9.19583e-08	0.519776	0	1	1	no	ENSMUSG00000070871	ENSMUST00000114077	ENSMUSP00000109711	cyclin Y-like 1 [Source:MGI Symbol;Acc:MGI:2138614]	1	64690455	64725644	1	C2	64690455	64725644	64690455	3281	tsl1	GENCODE basic	7	10	KNOWN	KNOWN	havana	ensembl_havana	protein_coding	protein_coding	40.42	4	MGI transcript name	Ccnyl1-001	MGI Symbol	Ccnyl1
TCONS_00001743	ENSMUST00000194323	Gm38058	TCONS_00001743	XLOC_000646	Gm38058	1:64730557-64740607	Misty	DBDB	OK	0.453173	0.379633	-0.255457	-0.471493	0.40825	0.955617	no	ENSMUSG00000102140	ENSMUST00000194323		predicted gene, 38058 [Source:MGI Symbol;Acc:MGI:5611286]	1	64736240	64740607	1	C2	64736240	64740607	64736240	4368	tslNA	GENCODE basic	1	1	KNOWN	KNOWN	havana	havana	TEC	TEC	54.21	1	MGI transcript name	Gm38058-001	MGI Symbol	Gm38058
TCONS_00001744	ENSMUST00000097713	Plekhm3	TCONS_00001744	XLOC_000647	Plekhm3	1:64785982-64956824	Misty	DBDB	OK	0.619663	0.580794	-0.0934577	-0.207759	0.71725	0.991458	no	ENSMUSG00000051344	ENSMUST00000097713	ENSMUSP00000095320	pleckstrin homology domain containing, family M, member 3 [Source:MGI Symbol;Acc:MGI:2443627]	1	64785983	64956824	-1	C2	64789121	64956824	64956824	8562	tsl1	GENCODE basic	1	13	KNOWN	KNOWN	ensembl_havana	ensembl_havana	protein_coding	protein_coding	42.98	6	MGI transcript name	Plekhm3-001	MGI Symbol	Plekhm3
TCONS_00001745	ENSMUST00000139649	Plekhm3	TCONS_00001745	XLOC_000648	Plekhm3	1:64785982-64956824	Misty	DBDB	OK	0.384538	0.258292	-0.574122	-0.651377	0.2526	0.870586	no	ENSMUSG00000051344	ENSMUST00000139649	ENSMUSP00000138002	pleckstrin homology domain containing, family M, member 3 [Source:MGI Symbol;Acc:MGI:2443627]	1	64785983	64956824	-1	C2	64785983	64956824	64956824	4236	tsl1		7	13	KNOWN	KNOWN	havana	ensembl_havana	nonsense_mediated_decay	protein_coding	42.98	6	MGI transcript name	Plekhm3-002	MGI Symbol	Plekhm3
TCONS_00001746	ENSMUST00000181350	Rpl31-ps24	TCONS_00001746	XLOC_000649	Rpl31-ps24	1:64785982-64956824	Misty	DBDB	NOTEST	0.134117	0.301086	1.16668	0	1	1	no	ENSMUSG00000097264	ENSMUST00000181350		ribosomal protein L31, pseudogene 24 [Source:MGI Symbol;Acc:MGI:3648658]	1	64934402	64934780	1	C2	64934402	64934780	64934402	379	tslNA	GENCODE basic	1	1	KNOWN	KNOWN	havana	havana	processed_pseudogene	processed_pseudogene	46.97	1	MGI transcript name	Rpl31-ps24-001	MGI Symbol	Rpl31-ps24
TCONS_00001748	ENSMUST00000139649	Plekhm3	TCONS_00001748	XLOC_000650	Plekhm3	1:64785982-64956824	Misty	DBDB	OK	0.626042	0.517871	-0.273666	-0.245596	0.67425	0.991458	no	ENSMUSG00000051344	ENSMUST00000139649	ENSMUSP00000138002	pleckstrin homology domain containing, family M, member 3 [Source:MGI Symbol;Acc:MGI:2443627]	1	64785983	64956824	-1	C2	64785983	64956824	64956824	4236	tsl1		7	13	KNOWN	KNOWN	havana	ensembl_havana	nonsense_mediated_decay	protein_coding	42.98	6	MGI transcript name	Plekhm3-002	MGI Symbol	Plekhm3
TCONS_00001749	ENSMUST00000161621	Gm8550	TCONS_00001749	XLOC_000651	Gm8550	1:65012688-65032759	Misty	DBDB	NOTEST	0	0	0	0	1	1	no	ENSMUSG00000090042	ENSMUST00000161621		predicted gene 8550 [Source:MGI Symbol;Acc:MGI:3779803]	1	65028080	65028732	1	C2	65028080	65028732	65028080	653	tslNA	GENCODE basic	1	1	KNOWN	KNOWN	havana	havana	processed_pseudogene	processed_pseudogene	43.8	1	MGI transcript name	Gm8550-001	MGI Symbol	Gm8550
TCONS_00001750	ENSMUST00000185915	Gm7329	TCONS_00001750	XLOC_000652	Gm7329	1:65095226-65095436	Misty	DBDB	NOTEST	0	0	0	0	1	1	no	ENSMUSG00000100774	ENSMUST00000185915		predicted gene 7329 [Source:MGI Symbol;Acc:MGI:3646271]	1	65095227	65095436	1	C2	65095227	65095436	65095227	210	tslNA	GENCODE basic	1	1	KNOWN	KNOWN	havana	havana	processed_pseudogene	processed_pseudogene	40.95	1	MGI transcript name	Gm7329-001	MGI Symbol	Gm7329
TCONS_00001751	-	-	TCONS_00001751	XLOC_000653	-	1:65155380-65157080	Misty	DBDB	OK	0.166241	0.236179	0.5066	0.526273	0.3632	0.937931	no
TCONS_00001752	ENSMUST00000097709	Idh1	TCONS_00001752	XLOC_000654	Idh1	1:65157379-65186503	Misty	DBDB	OK	4.96132	6.47567	0.384306	1.0048	0.08175	0.551252	no	ENSMUSG00000025950	ENSMUST00000097709	ENSMUSP00000095316	isocitrate dehydrogenase 1 (NADP+), soluble [Source:MGI Symbol;Acc:MGI:96413]	1	65158616	65186500	-1	C2	65158616	65179181	65179181	2302	tsl1	GENCODE basic	10	16	KNOWN	KNOWN	ensembl_havana	ensembl_havana	protein_coding	protein_coding	42.52	7	MGI transcript name	Idh1-001	MGI Symbol	Idh1
TCONS_00001753	ENSMUST00000081154	Pikfyve	TCONS_00001753	XLOC_000655	Pikfyve	1:65186674-65278695	Misty	DBDB	OK	0.483605	0.539937	0.158963	0.239522	0.67555	0.991458	no	ENSMUSG00000025949	ENSMUST00000081154	ENSMUSP00000079926	phosphoinositide kinase, FYVE finger containing [Source:MGI Symbol;Acc:MGI:1335106]	1	65186683	65278695	1	C2	65186702	65278695	65186702	11237	tsl1	GENCODE basic	13	16	KNOWN	KNOWN	ensembl_havana	ensembl_havana	protein_coding	protein_coding	38.16	11	MGI transcript name	Pikfyve-001	MGI Symbol	Pikfyve
TCONS_00001768	ENSMUST00000140190	Pth2r	TCONS_00001768	XLOC_000656	Pth2r	1:65282055-65389244	Misty	DBDB	NOTEST	0	0	0	0	1	1	no	ENSMUSG00000025946	ENSMUST00000140190	ENSMUSP00000114594	parathyroid hormone 2 receptor [Source:MGI Symbol;Acc:MGI:2180917]	1	65282056	65389244	1	C2	65282056	65345341	65282056	631	tsl3		7	13	KNOWN	KNOWN	havana	ensembl_havana	protein_coding	protein_coding	40.83	2	MGI transcript name	Pth2r-002	MGI Symbol	Pth2r
TCONS_00001771	ENSMUST00000117848	Gm8805	TCONS_00001771	XLOC_000657	Gm8805	1:65552681-65552994	Misty	DBDB	NOTEST	0	0	0	0	1	1	no	ENSMUSG00000082774	ENSMUST00000117848		predicted gene 8805 [Source:MGI Symbol;Acc:MGI:3643512]	1	65552682	65552994	1	C3	65552682	65552994	65552682	313	tslNA	GENCODE basic	1	1	KNOWN	KNOWN	havana	havana	processed_pseudogene	processed_pseudogene	54.63	1	MGI transcript name	Gm8805-001	MGI Symbol	Gm8805
TCONS_00001772	ENSMUST00000027082	Crygf	TCONS_00001772	XLOC_000658	Crygf	1:65926519-65928307	Misty	DBDB	NOTEST	0	0	0	0	1	1	no	ENSMUSG00000025945	ENSMUST00000027082	ENSMUSP00000027082	crystallin, gamma F [Source:MGI Symbol;Acc:MGI:88526]	1	65926520	65928307	1	C3	65926520	65928307	65926520	627	tsl1	GENCODE basic	10	11	KNOWN	KNOWN	ensembl_havana	ensembl_havana	protein_coding	protein_coding	49.33	2	MGI transcript name	Crygf-001	MGI Symbol	Crygf
TCONS_00001774	ENSMUST00000118881	Gm15659	TCONS_00001774	XLOC_000659	Gm15659	1:66033084-66033425	Misty	DBDB	NOTEST	0	0	0	0	1	1	no	ENSMUSG00000083242	ENSMUST00000118881		predicted gene 15659 [Source:MGI Symbol;Acc:MGI:3801822]	1	66033085	66033425	1	C3	66033085	66033425	66033085	341	tslNA	GENCODE basic	1	1	KNOWN	KNOWN	havana	havana	processed_pseudogene	processed_pseudogene	40.47	1	MGI transcript name	Gm15659-001	MGI Symbol	Gm15659
TCONS_00001775	ENSMUST00000118496	Gm8812	TCONS_00001775	XLOC_000660	Gm8812	1:66062964-66063376	Misty	DBDB	NOTEST	0	0	0	0	1	1	no	ENSMUSG00000083289	ENSMUST00000118496		predicted gene 8812 [Source:MGI Symbol;Acc:MGI:3643091]	1	66062965	66063376	1	C3	66062965	66063376	66062965	412	tslNA	GENCODE basic	1	1	KNOWN	KNOWN	havana	havana	processed_pseudogene	processed_pseudogene	53.16	1	MGI transcript name	Gm8812-001	MGI Symbol	Gm8812
TCONS_00001776	ENSMUST00000156636	Map2	TCONS_00001776	XLOC_000661	Map2	1:66175272-66442583	Misty	DBDB	OK	0.889998	0.49221	-0.854527	-0.297096	0.55235	0.991458	no	ENSMUSG00000015222	ENSMUST00000156636	ENSMUSP00000133871	microtubule-associated protein 2 [Source:MGI Symbol;Acc:MGI:97175]	1	66175273	66442583	1	C3	66175273	66380617	66175273	546	tsl2		8	17	KNOWN	KNOWN	havana	ensembl_havana	protein_coding	protein_coding	38.34	24	MGI transcript name	Map2-011	MGI Symbol	Map2
TCONS_00001785	ENSMUST00000158225	Gm24729	TCONS_00001785	XLOC_000662	Gm24729	1:66175272-66442583	Misty	DBDB	NOTEST	30.0992	0	-inf	0	1	1	no	ENSMUSG00000088850	ENSMUST00000158225		predicted gene, 24729 [Source:MGI Symbol;Acc:MGI:5454506]	1	66305889	66306025	1	C3	66305889	66306025	66305889	137	tslNA	GENCODE basic	1	1	KNOWN	KNOWN	ensembl	ensembl	snoRNA	snoRNA	43.07	1	MGI transcript name	Gm24729-201	MGI Symbol	Gm24729
TCONS_00001806	ENSMUST00000083760	Gm25411	TCONS_00001806	XLOC_000663	Gm25411	1:66175272-66442583	Misty	DBDB	NOTEST	0	0	0	0	1	1	no	ENSMUSG00000065694	ENSMUST00000083760		predicted gene, 25411 [Source:MGI Symbol;Acc:MGI:5455188]	1	66436082	66436232	1	C3	66436082	66436232	66436082	151	tslNA	GENCODE basic	1	1	KNOWN	KNOWN	ensembl	ensembl	snRNA	snRNA	41.72	1	MGI transcript name	Gm25411-201	MGI Symbol	Gm25411
TCONS_00001807	ENSMUST00000061620	Unc80	TCONS_00001807	XLOC_000664	Unc80	1:66468366-66699866	Misty	DBDB	NOTEST	4.24351e-06	1.30384e-07	-5.02442	0	1	1	no	ENSMUSG00000055567	ENSMUST00000061620	ENSMUSP00000053692	unc-80, NALCN activator [Source:MGI Symbol;Acc:MGI:2652882]	1	66468367	66699866	1	C3	66468367	66699866	66468367	14331	tsl1	GENCODE basic	15	17	KNOWN	KNOWN	ensembl_havana	ensembl_havana	protein_coding	protein_coding	39.65	6	MGI transcript name	Unc80-001	MGI Symbol	Unc80
TCONS_00001815	ENSMUST00000151016	Rpe	TCONS_00001815	XLOC_000665	Rpe	1:66700830-66817562	Misty	DBDB	NOTEST	0	0.0191061	inf	0	1	1	no	ENSMUSG00000026005	ENSMUST00000151016	ENSMUSP00000137860	ribulose-5-phosphate-3-epimerase [Source:MGI Symbol;Acc:MGI:1913896]	1	66700831	66719805	1	C3	66700831	66715194	66700831	781	tsl3		1	15	KNOWN	KNOWN	havana	ensembl_havana	nonsense_mediated_decay	protein_coding	40.09	5	MGI transcript name	Rpe-004	MGI Symbol	Rpe
TCONS_00001820	ENSMUST00000118992	Gm15789	TCONS_00001820	XLOC_000666	Gm15789	1:66700830-66817562	Misty	DBDB	OK	0.408555	0.520569	0.34956	0.474428	0.4146	0.957625	no	ENSMUSG00000082057	ENSMUST00000118992		predicted gene 15789 [Source:MGI Symbol;Acc:MGI:3783231]	1	66783913	66786445	1	C3	66783913	66786445	66783913	1359	tslNA	GENCODE basic	1	1	KNOWN	KNOWN	havana	havana	processed_pseudogene	processed_pseudogene	37.31	1	MGI transcript name	Gm15789-001	MGI Symbol	Gm15789
TCONS_00001824	ENSMUST00000195880	Gm37755	TCONS_00001824	XLOC_000667	Gm37755	1:66700830-66817562	Misty	DBDB	OK	1.24669	1.63626	0.392304	0.302667	0.60935	0.991458	no	ENSMUSG00000103382	ENSMUST00000195880		predicted gene, 37755 [Source:MGI Symbol;Acc:MGI:5610983]	1	66812315	66814493	1	C3	66812315	66814493	66812315	2179	tslNA	GENCODE basic	1	1	KNOWN	KNOWN	havana	havana	TEC	TEC	33.55	1	MGI transcript name	Gm37755-001	MGI Symbol	Gm37755
TCONS_00001825	ENSMUST00000027153	Acadl	TCONS_00001825	XLOC_000668	Acadl	1:66817940-66863413	Misty	DBDB	OK	3.12392	2.59827	-0.265803	-0.392085	0.49325	0.984243	no	ENSMUSG00000026003	ENSMUST00000027153	ENSMUSP00000027153	acyl-Coenzyme A dehydrogenase, long-chain [Source:MGI Symbol;Acc:MGI:87866]	1	66830839	66863277	-1	C3	66830839	66863277	66863277	1916	tsl1	GENCODE basic	5	5	KNOWN	KNOWN	ensembl_havana	ensembl_havana	protein_coding	protein_coding	42.24	2	MGI transcript name	Acadl-001	MGI Symbol	Acadl
TCONS_00001827	ENSMUST00000158795	Gm27934	TCONS_00001827	XLOC_000669	Gm27934	1:66817940-66863413	Misty	DBDB	NOTEST	0	0	0	0	1	1	no	ENSMUSG00000089420	ENSMUST00000158795		predicted gene, 27934 [Source:MGI Symbol;Acc:MGI:5531316]	1	66856641	66856703	1	C3	66856641	66856703	66856641	63	tslNA	GENCODE basic	2	2	KNOWN	KNOWN	ensembl	ensembl	snRNA	snRNA	39.68	1	MGI transcript name	Gm27934-201	MGI Symbol	Gm27934
TCONS_00001828	ENSMUST00000104140	Gm25832	TCONS_00001828	XLOC_000670	Gm25832	1:66866796-66866926	Misty	DBDB	NOTEST	0	0	0	0	1	1	no	ENSMUSG00000077328	ENSMUST00000104140		predicted gene, 25832 [Source:MGI Symbol;Acc:MGI:5455609]	1	66866797	66866926	1	C3	66866797	66866926	66866797	130	tslNA	GENCODE basic	1	1	KNOWN	KNOWN	ensembl	ensembl	snoRNA	snoRNA	47.69	1	MGI transcript name	Gm25832-201	MGI Symbol	Gm25832
TCONS_00001829	ENSMUST00000121328	Gm15826	TCONS_00001829	XLOC_000671	Gm15826	1:66951828-66953469	Misty	DBDB	NOTEST	0	0	0	0	1	1	no	ENSMUSG00000082212	ENSMUST00000121328		predicted gene 15826 [Source:MGI Symbol;Acc:MGI:3801881]	1	66951829	66953469	1	C3	66951829	66953469	66951829	1384	tslNA	GENCODE basic	1	1	KNOWN	KNOWN	havana	havana	processed_pseudogene	processed_pseudogene	44.73	1	MGI transcript name	Gm15826-001	MGI Symbol	Gm15826
TCONS_00001830	ENSMUST00000027149	Lancl1	TCONS_00001830	XLOC_000672	Lancl1	1:66998926-67038872	Misty	DBDB	OK	0.48079	0.598264	0.315374	0.469028	0.40915	0.95594	no	ENSMUSG00000026000	ENSMUST00000027149	ENSMUSP00000027149	LanC (bacterial lantibiotic synthetase component C)-like 1 [Source:MGI Symbol;Acc:MGI:1336997]	1	67000517	67038872	-1	C3	67000517	67038865	67038865	4270	tsl1	GENCODE basic	11	16	KNOWN	KNOWN	ensembl_havana	ensembl_havana	protein_coding	protein_coding	44.17	6	MGI transcript name	Lancl1-001	MGI Symbol	Lancl1
TCONS_00001831	ENSMUST00000189210	Lancl1	TCONS_00001831	XLOC_000673	Lancl1	1:66998926-67038872	Misty	DBDB	OK	0.360299	0.18359	-0.97271	-1.12752	0.06315	0.477281	no	ENSMUSG00000026000	ENSMUST00000189210		LanC (bacterial lantibiotic synthetase component C)-like 1 [Source:MGI Symbol;Acc:MGI:1336997]	1	67000517	67038872	-1	C3	67019609	67022218	67022218	2610	tslNA		1	16	KNOWN	KNOWN	havana	ensembl_havana	retained_intron	protein_coding	44.17	6	MGI transcript name	Lancl1-006	MGI Symbol	Lancl1
TCONS_00001832	ENSMUST00000113979	Lancl1	TCONS_00001832	XLOC_000674	Lancl1	1:66998926-67038872	Misty	DBDB	OK	0.418126	0.228481	-0.871867	-1.31636	0.027	0.28725	no	ENSMUSG00000026000	ENSMUST00000113979	ENSMUSP00000109612	LanC (bacterial lantibiotic synthetase component C)-like 1 [Source:MGI Symbol;Acc:MGI:1336997]	1	67000517	67038872	-1	C3	67000517	67038872	67038872	4461	tsl1	GENCODE basic	9	16	KNOWN	KNOWN	ensembl_havana	ensembl_havana	protein_coding	protein_coding	44.17	6	MGI transcript name	Lancl1-002	MGI Symbol	Lancl1
TCONS_00001833	-	-	TCONS_00001833	XLOC_000675	-	1:67076781-67077821	Misty	DBDB	NOTEST	0.158289	0.151999	-0.0585062	0	1	1	no
TCONS_00001834	-	-	TCONS_00001834	XLOC_000676	-	1:67098284-67105978	Misty	DBDB	OK	0.947629	1.26795	0.420102	1.20609	0.03425	0.334305	no
TCONS_00001835	-	-	TCONS_00001835	XLOC_000677	-	1:67109103-67112772	Misty	DBDB	OK	1.41762	0.800086	-0.825246	-1.7177	0.0031	0.0609327	no
TCONS_00001836	-	-	TCONS_00001836	XLOC_000678	-	1:67115402-67116505	Misty	DBDB	OK	11.6035	1.50256	-2.94907	-5.42081	5e-05	0.0019455	yes
TCONS_00001837	ENSMUST00000027144	Cps1	TCONS_00001837	XLOC_000679	Cps1	1:67122417-67236239	Misty	DBDB	NOTEST	5.83918e-05	5.07197e-05	-0.20322	0	1	1	no	ENSMUSG00000025991	ENSMUST00000027144	ENSMUSP00000027144	carbamoyl-phosphate synthetase 1 [Source:MGI Symbol;Acc:MGI:891996]	1	67123026	67231259	1	C3	67123026	67231259	67123026	5555	tsl1	GENCODE basic	7	8	KNOWN	KNOWN	ensembl_havana	ensembl_havana	protein_coding	protein_coding	37.95	1	MGI transcript name	Cps1-001	MGI Symbol	Cps1
TCONS_00001840	ENSMUST00000140506	Gm15668	TCONS_00001840	XLOC_000680	Gm15668	1:67249199-67323609	Misty	DBDB	NOTEST	0	0	0	0	1	1	no	ENSMUSG00000086204	ENSMUST00000140506		predicted gene 15668 [Source:MGI Symbol;Acc:MGI:3783110]	1	67249200	67323609	1	C3	67249200	67323609	67249200	678	tsl3	GENCODE basic	1	1	KNOWN	KNOWN	havana	havana	lincRNA	lincRNA	38.81	1	MGI transcript name	Gm15668-001	MGI Symbol	Gm15668
TCONS_00001841	ENSMUST00000104557	Gm26342	TCONS_00001841	XLOC_000681	Gm26342	1:67249199-67323609	Misty	DBDB	NOTEST	0	0	0	0	1	1	no	ENSMUSG00000077745	ENSMUST00000104557		predicted gene, 26342 [Source:MGI Symbol;Acc:MGI:5456119]	1	67257224	67257352	1	C3	67257224	67257352	67257224	129	tslNA	GENCODE basic	1	1	KNOWN	KNOWN	ensembl	ensembl	snoRNA	snoRNA	47.29	1	MGI transcript name	Gm26342-201	MGI Symbol	Gm26342
TCONS_00001842	ENSMUST00000119302	Kif22-ps	TCONS_00001842	XLOC_000682	Kif22-ps	1:67585052-67587036	Misty	DBDB	NOTEST	0	0	0	0	1	1	no	ENSMUSG00000082473	ENSMUST00000119302		kinesin family member 22, pseudogene [Source:MGI Symbol;Acc:MGI:109206]	1	67585053	67587036	1	C3	67585053	67587036	67585053	1984	tslNA	GENCODE basic	1	1	KNOWN	KNOWN	havana	havana	processed_pseudogene	processed_pseudogene	49.5	1	MGI transcript name	Kif22-ps-001	MGI Symbol	Kif22-ps
TCONS_00001843	ENSMUST00000174899	Gm22548	TCONS_00001843	XLOC_000683	Gm22548	1:67616974-67617052	Misty	DBDB	NOTEST	0	0	0	0	1	1	no	ENSMUSG00000095282	ENSMUST00000174899		predicted gene, 22548 [Source:MGI Symbol;Acc:MGI:5452325]	1	67616975	67617052	1	C3	67616975	67617052	67616975	78	tslNA	GENCODE basic	2	1	KNOWN	KNOWN	ensembl	ensembl	miRNA	miRNA	52.56	1	MGI transcript name	Gm22548-201	MGI Symbol	Gm22548
TCONS_00001844	ENSMUST00000147834	Gm15669	TCONS_00001844	XLOC_000684	Gm15669	1:67792480-67805324	Misty	DBDB	NOTEST	0	0	0	0	1	1	no	ENSMUSG00000085075	ENSMUST00000147834		predicted gene 15669 [Source:MGI Symbol;Acc:MGI:3783111]	1	67792481	67805324	1	C3	67792481	67805324	67792481	526	tsl3	GENCODE basic	1	1	KNOWN	KNOWN	havana	havana	lincRNA	lincRNA	37.88	1	MGI transcript name	Gm15669-001	MGI Symbol	Gm15669
TCONS_00001845	ENSMUST00000192182	Gm37957	TCONS_00001845	XLOC_000685	Gm37957	1:67903229-67905532	Misty	DBDB	NOTEST	0	0	0	0	1	1	no	ENSMUSG00000104395	ENSMUST00000192182		predicted gene, 37957 [Source:MGI Symbol;Acc:MGI:5611185]	1	67903230	67905532	1	C3	67903230	67905532	67903230	2303	tslNA	GENCODE basic	1	1	KNOWN	KNOWN	havana	havana	TEC	TEC	40.08	1	MGI transcript name	Gm37957-001	MGI Symbol	Gm37957
TCONS_00001846	ENSMUST00000178954	Gm23189	TCONS_00001846	XLOC_000686	Gm23189	1:67973675-67973777	Misty	DBDB	NOTEST	0	0	0	0	1	1	no	ENSMUSG00000096031	ENSMUST00000178954		predicted gene, 23189 [Source:MGI Symbol;Acc:MGI:5452966]	1	67973676	67973777	1	C3	67973676	67973777	67973676	102	tslNA	GENCODE basic	1	1	KNOWN	KNOWN	ensembl	ensembl	miRNA	miRNA	50	1	MGI transcript name	Gm23189-201	MGI Symbol	Gm23189
TCONS_00001847	ENSMUST00000124160	Gm15671	TCONS_00001847	XLOC_000687	Gm15671	1:68024242-68025763	Misty	DBDB	NOTEST	0	0	0	0	1	1	no	ENSMUSG00000087329	ENSMUST00000124160		predicted gene 15671 [Source:MGI Symbol;Acc:MGI:3783113]	1	68024243	68025763	1	C3	68024243	68025763	68024243	576	tsl5	GENCODE basic	3	3	KNOWN	KNOWN	havana	havana	lincRNA	lincRNA	40.3	1	MGI transcript name	Gm15671-001	MGI Symbol	Gm15671
TCONS_00001848	ENSMUST00000187740	Pced1c-ps	TCONS_00001848	XLOC_000688	Pced1c-ps	1:69377320-69378071	Misty	DBDB	NOTEST	0	0	0	0	1	1	no	ENSMUSG00000101387	ENSMUST00000187740		PC-esterase domain containing 1C, pseudogene [Source:MGI Symbol;Acc:MGI:3644590]	1	69377321	69378071	1	C3	69377321	69378071	69377321	751	tslNA	GENCODE basic	1	1	KNOWN	KNOWN	havana	havana	processed_pseudogene	processed_pseudogene	61.52	1	MGI transcript name	Pced1c-ps-001	MGI Symbol	Pced1c-ps
TCONS_00001849	ENSMUST00000189646	Gm28497	TCONS_00001849	XLOC_000689	Gm28497	1:69441055-69444084	Misty	DBDB	NOTEST	0.0113462	0	-inf	0	1	1	no	ENSMUSG00000099804	ENSMUST00000189646		predicted gene 28497 [Source:MGI Symbol;Acc:MGI:5579203]	1	69441056	69444084	1	C3	69441056	69444084	69441056	3029	tslNA	GENCODE basic	1	1	KNOWN	KNOWN	havana	havana	lincRNA	lincRNA	42.65	1	MGI transcript name	Gm28497-001	MGI Symbol	Gm28497
TCONS_00001850	ENSMUST00000187100	Gm29114	TCONS_00001850	XLOC_000690	Gm29114	1:69513931-69687245	Misty	DBDB	NOTEST	0.021033	0.00944805	-1.15457	0	1	1	no	ENSMUSG00000101156	ENSMUST00000187100		predicted gene 29114 [Source:MGI Symbol;Acc:MGI:5579820]	1	69513932	69547707	1	C3	69513932	69547707	69513932	2508	tsl1	GENCODE basic	1	1	KNOWN	KNOWN	havana	havana	antisense	antisense	38.88	1	MGI transcript name	Gm29114-001	MGI Symbol	Gm29114
TCONS_00001851	ENSMUST00000027146	Ikzf2	TCONS_00001851	XLOC_000691	Ikzf2	1:69513931-69687245	Misty	DBDB	OK	0.162758	0.367127	1.17355	2.23878	0.0003	0.0092962	yes	ENSMUSG00000025997	ENSMUST00000027146	ENSMUSP00000027146	IKAROS family zinc finger 2 [Source:MGI Symbol;Acc:MGI:1342541]	1	69531214	69687245	-1	C3	69531214	69685821	69685821	9278	tsl1	GENCODE basic	8	13	KNOWN	KNOWN	ensembl_havana	ensembl_havana	protein_coding	protein_coding	38.97	9	MGI transcript name	Ikzf2-001	MGI Symbol	Ikzf2
TCONS_00001852	ENSMUST00000194308	Gm37930	TCONS_00001852	XLOC_000692	Gm37930	1:69770867-69772753	Misty	DBDB	NOTEST	0	0	0	0	1	1	no	ENSMUSG00000103402	ENSMUST00000194308		predicted gene, 37930 [Source:MGI Symbol;Acc:MGI:5611158]	1	69770868	69772753	1	C3	69770868	69772753	69770868	1886	tslNA	GENCODE basic	1	1	KNOWN	KNOWN	havana	havana	TEC	TEC	34.78	1	MGI transcript name	Gm37930-001	MGI Symbol	Gm37930
TCONS_00001853	ENSMUST00000065425	Spag16	TCONS_00001853	XLOC_000693	Spag16	1:69826969-70725132	Misty	DBDB	NOTEST	0	0	0	0	1	1	no	ENSMUSG00000053153	ENSMUST00000065425	ENSMUSP00000069821	sperm associated antigen 16 [Source:MGI Symbol;Acc:MGI:1913972]	1	69826970	70725132	1	C3	69826988	70725132	69826988	2126	tsl1	GENCODE basic	11	14	KNOWN	KNOWN	ensembl_havana	ensembl_havana	protein_coding	protein_coding	38.01	7	MGI transcript name	Spag16-001	MGI Symbol	Spag16
TCONS_00001863	ENSMUST00000102000	Gm23422	TCONS_00001863	XLOC_000694	Gm23422	1:69826969-70725132	Misty	DBDB	NOTEST	0	0	0	0	1	1	no	ENSMUSG00000075952	ENSMUST00000102000		predicted gene, 23422 [Source:MGI Symbol;Acc:MGI:5453199]	1	70596815	70596921	1	C3	70596815	70596921	70596815	107	tslNA	GENCODE basic	1	1	KNOWN	KNOWN	ensembl	ensembl	snRNA	snRNA	38.32	1	MGI transcript name	Gm23422-201	MGI Symbol	Gm23422
TCONS_00001864	ENSMUST00000162182	Vwc2l	TCONS_00001864	XLOC_000695	Vwc2l	1:70725714-70885397	Misty	DBDB	NOTEST	0.00232922	0	-inf	0	1	1	no	ENSMUSG00000045648	ENSMUST00000162182	ENSMUSP00000123819	von Willebrand factor C domain-containing protein 2-like [Source:MGI Symbol;Acc:MGI:2444069]	1	70725715	70885397	1	C3	70725923	70882489	70725923	1195	tsl1	GENCODE basic	1	15	KNOWN	KNOWN	havana	ensembl_havana	protein_coding	protein_coding	38.74	4	MGI transcript name	Vwc2l-004	MGI Symbol	Vwc2l
TCONS_00001872	-	-	TCONS_00001872	XLOC_000696	-	1:70912768-70914496	Misty	DBDB	NOTEST	0.005125	0.0963793	4.2331	0	1	1	no
TCONS_00001873	-	-	TCONS_00001873	XLOC_000697	-	1:70917773-70918398	Misty	DBDB	OK	0.0626904	0.530987	3.08236	2.28122	0.1635	0.760698	no
TCONS_00001874	ENSMUST00000027384	Atic	TCONS_00001874	XLOC_000698	Atic	1:71557140-71580744	Misty	DBDB	NOTEST	0.163826	0.12008	-0.44817	0	1	1	no	ENSMUSG00000026192	ENSMUST00000027384	ENSMUSP00000027384	5-aminoimidazole-4-carboxamide ribonucleotide formyltransferase/IMP cyclohydrolase [Source:MGI Symbol;Acc:MGI:1351352]	1	71557150	71579631	1	C3	71557150	71579631	71557150	2845	tsl1	GENCODE basic	5	13	KNOWN	KNOWN	ensembl_havana	ensembl_havana	protein_coding	protein_coding	44.2	6	MGI transcript name	Atic-001	MGI Symbol	Atic
TCONS_00001882	ENSMUST00000126516	Apol7d	TCONS_00001882	XLOC_000699	Apol7d	1:71583926-71666862	Misty	DBDB	NOTEST	8.44404e-05	0.000251484	1.57446	0	1	1	no	ENSMUSG00000073652	ENSMUST00000126516		apolipoprotein L 7d [Source:MGI Symbol;Acc:MGI:3723449]	1	71652837	71662843	1	C3	71653335	71662843	71653335	1193	tsl1	GENCODE basic	2	10	KNOWN	KNOWN	havana	ensembl_havana	antisense	antisense	42.55	4	MGI transcript name	Apol7d-003	MGI Symbol	Apol7d
TCONS_00001891	ENSMUST00000189680	Gm8883	TCONS_00001891	XLOC_000700	Gm8883	1:71887791-71917125	Misty	DBDB	OK	1.35371	1.13199	-0.258059	-0.104434	0.8641	0.991458	no	ENSMUSG00000099707	ENSMUST00000189680		predicted gene 8883 [Source:MGI Symbol;Acc:MGI:3649116]	1	71888112	71891204	1	C3	71888112	71891204	71888112	699	tsl2	GENCODE basic	6	6	KNOWN	KNOWN	havana	havana	lincRNA	lincRNA	42	4	MGI transcript name	Gm8883-001	MGI Symbol	Gm8883
TCONS_00001895	-	-	TCONS_00001895	XLOC_000701	-	1:71927749-71938612	Misty	DBDB	OK	1.48105	0.557474	-1.40964	-4.28114	5e-05	0.0019455	yes
TCONS_00001896	ENSMUST00000076314	Gm5528	TCONS_00001896	XLOC_000702	Gm5528	1:71958997-72038731	Misty	DBDB	NOTEST	0	0	0	0	1	1	no	ENSMUSG00000059483	ENSMUST00000076314		predicted gene 5528 [Source:MGI Symbol;Acc:MGI:3643453]	1	72004288	72004767	1	C3	72004288	72004767	72004288	480	tslNA	GENCODE basic	5	5	KNOWN	KNOWN	havana	havana	processed_pseudogene	processed_pseudogene	47.5	1	MGI transcript name	Gm5528-001	MGI Symbol	Gm5528
TCONS_00001897	ENSMUST00000189382	Gm8885	TCONS_00001897	XLOC_000703	Gm8885	1:72087856-72088454	Misty	DBDB	NOTEST	0	0	0	0	1	1	no	ENSMUSG00000101496	ENSMUST00000189382		predicted gene 8885 [Source:MGI Symbol;Acc:MGI:3649121]	1	72087857	72088454	1	C3	72087857	72088454	72087857	598	tslNA	GENCODE basic	1	1	KNOWN	KNOWN	havana	havana	processed_pseudogene	processed_pseudogene	53.01	1	MGI transcript name	Gm8885-001	MGI Symbol	Gm8885
TCONS_00001898	ENSMUST00000048860	Mreg	TCONS_00001898	XLOC_000704	Mreg	1:72157854-72212317	Misty	DBDB	OK	7.16427	16.8738	1.23589	3.19617	5e-05	0.0019455	yes	ENSMUSG00000039395	ENSMUST00000048860	ENSMUSP00000041878	melanoregulin [Source:MGI Symbol;Acc:MGI:2151839]	1	72159442	72212307	-1	C3	72159442	72212307	72212307	2284	tsl1	GENCODE basic	8	8	KNOWN	KNOWN	ensembl_havana	ensembl_havana	protein_coding	protein_coding	46.44	1	MGI transcript name	Mreg-001	MGI Symbol	Mreg
TCONS_00001899	ENSMUST00000048860	Mreg	TCONS_00001899	XLOC_000705	Mreg	1:72157854-72212317	Misty	DBDB	OK	0.555845	0.426373	-0.382567	-0.589419	0.3037	0.904306	no	ENSMUSG00000039395	ENSMUST00000048860	ENSMUSP00000041878	melanoregulin [Source:MGI Symbol;Acc:MGI:2151839]	1	72159442	72212307	-1	C3	72159442	72212307	72212307	2284	tsl1	GENCODE basic	8	8	KNOWN	KNOWN	ensembl_havana	ensembl_havana	protein_coding	protein_coding	46.44	1	MGI transcript name	Mreg-001	MGI Symbol	Mreg
TCONS_00001900	ENSMUST00000048860	Mreg	TCONS_00001900	XLOC_000706	Mreg	1:72157854-72212317	Misty	DBDB	OK	0.456734	0.392461	-0.218804	-0.278554	0.62655	0.991458	no	ENSMUSG00000039395	ENSMUST00000048860	ENSMUSP00000041878	melanoregulin [Source:MGI Symbol;Acc:MGI:2151839]	1	72159442	72212307	-1	C3	72159442	72212307	72212307	2284	tsl1	GENCODE basic	8	8	KNOWN	KNOWN	ensembl_havana	ensembl_havana	protein_coding	protein_coding	46.44	1	MGI transcript name	Mreg-001	MGI Symbol	Mreg
TCONS_00001901	ENSMUST00000178786	Gm25360	TCONS_00001901	XLOC_000707	Gm25360	1:72226079-72227445	Misty	DBDB	NOTEST	0	0	0	0	1	1	no	ENSMUSG00000094655	ENSMUST00000178786		predicted gene, 25360 [Source:MGI Symbol;Acc:MGI:5455137]	1	72226240	72226430	1	C3	72226240	72226430	72226240	191	tslNA	GENCODE basic	1	1	KNOWN	KNOWN	ensembl	ensembl	snRNA	snRNA	45.03	1	MGI transcript name	Gm25360-201	MGI Symbol	Gm25360
TCONS_00001902	ENSMUST00000181973	D230017M19Rik	TCONS_00001902	XLOC_000708	D230017M19Rik	1:72236464-72284318	Misty	DBDB	OK	0.464091	0.772826	0.735734	0.229628	0.80255	0.991458	no	ENSMUSG00000097131	ENSMUST00000181973		RIKEN cDNA D230017M19 gene [Source:MGI Symbol;Acc:MGI:2445071]	1	72236465	72274869	1	C3	72236465	72266136	72236465	1649	tsl1	GENCODE basic	1	1	KNOWN	KNOWN	ensembl	ensembl	lincRNA	lincRNA	44.69	3	MGI transcript name	D230017M19Rik-203	MGI Symbol	D230017M19Rik
TCONS_00001904	ENSMUST00000101806	Gm23472	TCONS_00001904	XLOC_000709	Gm23472	1:72236464-72284318	Misty	DBDB	NOTEST	0	0	0	0	1	1	no	ENSMUSG00000094050	ENSMUST00000101806		predicted gene, 23472 [Source:MGI Symbol;Acc:MGI:5453249]	1	72236946	72237136	1	C3	72236946	72237136	72236946	191	tslNA	GENCODE basic	2	1	KNOWN	KNOWN	ensembl	ensembl	snRNA	snRNA	45.55	1	MGI transcript name	Gm23472-201	MGI Symbol	Gm23472
TCONS_00001906	ENSMUST00000177868	Gm24497	TCONS_00001906	XLOC_000710	Gm24497	1:72236464-72284318	Misty	DBDB	NOTEST	0	0	0	0	1	1	no	ENSMUSG00000093956	ENSMUST00000177868		predicted gene, 24497 [Source:MGI Symbol;Acc:MGI:5454274]	1	72244213	72244403	1	C3	72244213	72244403	72244213	191	tslNA	GENCODE basic	1	1	KNOWN	KNOWN	ensembl	ensembl	snRNA	snRNA	45.03	1	MGI transcript name	Gm24497-201	MGI Symbol	Gm24497
TCONS_00001910	ENSMUST00000141783	Tmem169	TCONS_00001910	XLOC_000711	Tmem169	1:72284368-72303104	Misty	DBDB	NOTEST	2.03293e-09	0	-inf	0	1	1	no	ENSMUSG00000026188	ENSMUST00000141783	ENSMUSP00000114990	transmembrane protein 169 [Source:MGI Symbol;Acc:MGI:2442781]	1	72284369	72303104	1	C3	72284395	72300773	72284395	697	tsl3		1	11	KNOWN	KNOWN	havana	ensembl_havana	protein_coding	protein_coding	45.52	2	MGI transcript name	Tmem169-002	MGI Symbol	Tmem169
TCONS_00001913	ENSMUST00000027379	Xrcc5	TCONS_00001913	XLOC_000712	Xrcc5	1:72307420-72394952	Misty	DBDB	OK	7.17502	8.57086	0.256457	0.883495	0.12145	0.674783	no	ENSMUSG00000026187	ENSMUST00000027379	ENSMUSP00000027379	X-ray repair complementing defective repair in Chinese hamster cells 5 [Source:MGI Symbol;Acc:MGI:104517]	1	72307421	72394952	1	C3	72307421	72394952	72307421	2555	tsl1	GENCODE basic	8	8	KNOWN	KNOWN	ensembl	ensembl	protein_coding	protein_coding	43.6	1	MGI transcript name	Xrcc5-201	MGI Symbol	Xrcc5
TCONS_00001914	ENSMUST00000146593	Gm15843	TCONS_00001914	XLOC_000713	Gm15843	1:72427111-72536930	Misty	DBDB	NOTEST	0	0	0	0	1	1	no	ENSMUSG00000085812	ENSMUST00000146593		predicted gene 15843 [Source:MGI Symbol;Acc:MGI:3801845]	1	72459499	72460027	1	C3	72459499	72460027	72459499	529	tslNA	GENCODE basic	1	1	KNOWN	KNOWN	havana	havana	processed_pseudogene	processed_pseudogene	46.31	1	MGI transcript name	Gm15843-001	MGI Symbol	Gm15843
TCONS_00001915	ENSMUST00000145868	Smarcal1	TCONS_00001915	XLOC_000714	Smarcal1	1:72583250-72633134	Misty	DBDB	NOTEST	0	2.78826e-08	inf	0	1	1	no	ENSMUSG00000039354	ENSMUST00000145868	ENSMUSP00000120230	SWI/SNF related matrix associated, actin dependent regulator of chromatin, subfamily a-like 1 [Source:MGI Symbol;Acc:MGI:1859183]	1	72583251	72633134	1	C3	72583251	72585991	72583251	579	tsl3		7	16	KNOWN	KNOWN	havana	ensembl_havana	protein_coding	protein_coding	46.78	9	MGI transcript name	Smarcal1-007	MGI Symbol	Smarcal1
TCONS_00001927	ENSMUST00000212057	RP23-432C4.2	TCONS_00001927	XLOC_000715	RP23-432C4.2	1:72641187-72642963	Misty	DBDB	NOTEST	0	0	0	0	1	1	no	ENSMUSG00000110712	ENSMUST00000212057			1	72641188	72642963	1	C3	72641188	72642963	72641188	1238			1	1	KNOWN	KNOWN	havana	havana	antisense	antisense	38.51	2	Clone-based (Vega)	RP23-432C4.2-001	Clone-based (Vega)	RP23-432C4.2
TCONS_00001929	ENSMUST00000211962	RP23-38P22.2	TCONS_00001929	XLOC_000716	RP23-38P22.2	1:72642979-72700579	Misty	DBDB	NOTEST	0	0	0	0	1	1	no	ENSMUSG00000110487	ENSMUST00000211962			1	72692864	72693452	1	C3	72692864	72693452	72692864	589		GENCODE basic	1	1	KNOWN	KNOWN	havana	havana	processed_pseudogene	processed_pseudogene	45.33	1	Clone-based (Vega)	RP23-38P22.2-001	Clone-based (Vega)	RP23-38P22.2
TCONS_00001930	ENSMUST00000059980	Rpl37a	TCONS_00001930	XLOC_000717	Rpl37a	1:72711256-72719859	Misty	DBDB	OK	161.633	158.116	-0.0317377	-0.0740885	0.89665	0.991458	no	ENSMUSG00000046330	ENSMUST00000059980	ENSMUSP00000058919	ribosomal protein L37a [Source:MGI Symbol;Acc:MGI:98068]	1	72711290	72713813	1	C3	72711290	72713813	72711290	558	tsl1 (assigned to previous version 9)	GENCODE basic	10	10	KNOWN	KNOWN	ensembl_havana	ensembl_havana	protein_coding	protein_coding	47.07	4	MGI transcript name	Rpl37a-001	MGI Symbol	Rpl37a
TCONS_00001936	-	-	TCONS_00001936	XLOC_000718	-	1:72771293-72772049	Misty	DBDB	OK	0.444605	0.0383302	-3.53597	-2.32115	0.1688	0.769829	no
TCONS_00001937	ENSMUST00000047328	Igfbp2	TCONS_00001937	XLOC_000719	Igfbp2	1:72824448-72854422	Misty	DBDB	OK	209.345	14.5834	-3.84349	-6.97841	5e-05	0.0019455	yes	ENSMUSG00000039323	ENSMUST00000047328	ENSMUSP00000046610	insulin-like growth factor binding protein 2 [Source:MGI Symbol;Acc:MGI:96437]	1	72824503	72852474	1	C3	72824503	72852474	72824503	1307	tsl1	GENCODE basic	10	18	KNOWN	KNOWN	ensembl_havana	ensembl_havana	protein_coding	protein_coding	48.43	3	MGI transcript name	Igfbp2-001	MGI Symbol	Igfbp2
TCONS_00001941	ENSMUST00000027377	Igfbp5	TCONS_00001941	XLOC_000720	Igfbp5	1:72857807-72874884	Misty	DBDB	OK	1.24349	3.46227	1.47732	4.4327	5e-05	0.0019455	yes	ENSMUSG00000026185	ENSMUST00000027377	ENSMUSP00000027377	insulin-like growth factor binding protein 5 [Source:MGI Symbol;Acc:MGI:96440]	1	72857932	72874884	-1	C3	72857932	72874884	72874884	6006	tsl1	GENCODE basic	8	8	KNOWN	KNOWN	ensembl_havana	ensembl_havana	protein_coding	protein_coding	49.55	2	MGI transcript name	Igfbp5-001	MGI Symbol	Igfbp5
TCONS_00001942	ENSMUST00000027377	Igfbp5	TCONS_00001942	XLOC_000721	Igfbp5	1:72857807-72874884	Misty	DBDB	OK	1.2445	2.87968	1.21034	1.30672	0.024	0.265949	no	ENSMUSG00000026185	ENSMUST00000027377	ENSMUSP00000027377	insulin-like growth factor binding protein 5 [Source:MGI Symbol;Acc:MGI:96440]	1	72857932	72874884	-1	C3	72857932	72874884	72874884	6006	tsl1	GENCODE basic	8	8	KNOWN	KNOWN	ensembl_havana	ensembl_havana	protein_coding	protein_coding	49.55	2	MGI transcript name	Igfbp5-001	MGI Symbol	Igfbp5
TCONS_00001943	ENSMUST00000188793	1700027A15Rik	TCONS_00001943	XLOC_000722	1700027A15Rik	1:72984843-73025507	Misty	DBDB	NOTEST	0	0	0	0	1	1	no	ENSMUSG00000101968	ENSMUST00000188793		RIKEN cDNA 1700027A15 gene [Source:MGI Symbol;Acc:MGI:1916699]	1	72984844	73025507	1	C3	72984844	73024724	72984844	423	tsl3	GENCODE basic	1	6	KNOWN	KNOWN	havana	havana	antisense	antisense	43.89	5	MGI transcript name	1700027A15Rik-003	MGI Symbol	1700027A15Rik
TCONS_00001949	ENSMUST00000190578	Gm29185	TCONS_00001949	XLOC_000723	Gm29185	1:73269063-73306360	Misty	DBDB	NOTEST	0	0	0	0	1	1	no	ENSMUSG00000101112	ENSMUST00000190578		predicted gene 29185 [Source:MGI Symbol;Acc:MGI:5579891]	1	73269064	73306360	1	C3	73269064	73306360	73269064	516	tsl5	GENCODE basic	1	1	KNOWN	KNOWN	havana	havana	lincRNA	lincRNA	42.17	1	MGI transcript name	Gm29185-001	MGI Symbol	Gm29185
TCONS_00001950	ENSMUST00000183977	Gm27315	TCONS_00001950	XLOC_000724	Gm27315	1:73390774-73430790	Misty	DBDB	NOTEST	0	0	0	0	1	1	no	ENSMUSG00000098697	ENSMUST00000183977		predicted gene, 27315 [Source:MGI Symbol;Acc:MGI:5530697]	1	73392246	73392399	1	C3	73392246	73392399	73392246	154	tslNA	GENCODE basic	1	1	KNOWN	KNOWN	ensembl	ensembl	misc_RNA	misc_RNA	50	1	MGI transcript name	Gm27315-201	MGI Symbol	Gm27315
TCONS_00001951	ENSMUST00000186582	D530049I02Rik	TCONS_00001951	XLOC_000725	D530049I02Rik	1:73390774-73430790	Misty	DBDB	NOTEST	0	0	0	0	1	1	no	ENSMUSG00000101812	ENSMUST00000186582		RIKEN cDNA D530049I02 gene [Source:MGI Symbol;Acc:MGI:1925968]	1	73398968	73430790	1	C3	73398968	73430790	73398968	562	tsl1	GENCODE basic	1	1	KNOWN	KNOWN	havana	havana	lincRNA	lincRNA	39.98	1	MGI transcript name	D530049I02Rik-001	MGI Symbol	D530049I02Rik
TCONS_00001952	ENSMUST00000185703	Gm9553	TCONS_00001952	XLOC_000726	Gm9553	1:73512045-73513041	Misty	DBDB	NOTEST	0	0	0	0	1	1	no	ENSMUSG00000100044	ENSMUST00000185703		predicted gene 9553 [Source:MGI Symbol;Acc:MGI:3779963]	1	73512046	73513041	1	C3	73512046	73513041	73512046	996	tslNA	GENCODE basic	1	1	KNOWN	KNOWN	havana	havana	processed_pseudogene	processed_pseudogene	46.18	1	MGI transcript name	Gm9553-001	MGI Symbol	Gm9553
TCONS_00001953	ENSMUST00000189178	Gm29186	TCONS_00001953	XLOC_000727	Gm29186	1:73522094-73536349	Misty	DBDB	NOTEST	0	0.0224851	inf	0	1	1	no	ENSMUSG00000100429	ENSMUST00000189178		predicted gene 29186 [Source:MGI Symbol;Acc:MGI:5579892]	1	73528937	73536349	1	C3	73528937	73536349	73528937	660	tsl2	GENCODE basic	1	1	KNOWN	KNOWN	havana	havana	lincRNA	lincRNA	44.22	1	MGI transcript name	Gm29186-001	MGI Symbol	Gm29186
TCONS_00001954	ENSMUST00000158041	Gm25329	TCONS_00001954	XLOC_000728	Gm25329	1:73618087-73864466	Misty	DBDB	NOTEST	0	0	0	0	1	1	no	ENSMUSG00000088666	ENSMUST00000158041		predicted gene, 25329 [Source:MGI Symbol;Acc:MGI:5455106]	1	73763710	73763835	1	C3	73763710	73763835	73763710	126	tslNA	GENCODE basic	1	1	KNOWN	KNOWN	ensembl	ensembl	rRNA	rRNA	39.68	1	MGI transcript name	Gm25329-201	MGI Symbol	Gm25329
TCONS_00001955	ENSMUST00000080167	Rufy4	TCONS_00001955	XLOC_000729	Rufy4	1:73893515-74268209	Misty	DBDB	OK	1.57334	2.31463	0.556953	0.735695	0.21045	0.829274	no	ENSMUSG00000061815	ENSMUST00000080167	ENSMUSP00000079062	RUN and FYVE domain containing 4 [Source:MGI Symbol;Acc:MGI:3588214]	1	74125541	74148223	1	C3	74125541	74148223	74125541	2306	tsl1	GENCODE basic	10	11	KNOWN	KNOWN	ensembl_havana	ensembl_havana	protein_coding	protein_coding	48.49	2	MGI transcript name	Rufy4-001	MGI Symbol	Rufy4
TCONS_00001958	ENSMUST00000080167	Rufy4	TCONS_00001958	XLOC_000730	Rufy4	1:73893515-74268209	Misty	DBDB	NOTEST	0.023171	0.0258366	0.157092	0	1	1	no	ENSMUSG00000061815	ENSMUST00000080167	ENSMUSP00000079062	RUN and FYVE domain containing 4 [Source:MGI Symbol;Acc:MGI:3588214]	1	74125541	74148223	1	C3	74125541	74148223	74125541	2306	tsl1	GENCODE basic	10	11	KNOWN	KNOWN	ensembl_havana	ensembl_havana	protein_coding	protein_coding	48.49	2	MGI transcript name	Rufy4-001	MGI Symbol	Rufy4
TCONS_00001961	ENSMUST00000027372	Cxcr2	TCONS_00001961	XLOC_000731	Cxcr2	1:73893515-74268209	Misty	DBDB	NOTEST	0	0.00374294	inf	0	1	1	no	ENSMUSG00000026180	ENSMUST00000027372	ENSMUSP00000027372	chemokine (C-X-C motif) receptor 2 [Source:MGI Symbol;Acc:MGI:105303]	1	74153989	74161246	1	C3	74153989	74160610	74153989	2220	tsl5	GENCODE basic	7	8	KNOWN	KNOWN	ensembl	ensembl_havana	protein_coding	protein_coding	43.9	2	MGI transcript name	Cxcr2-201	MGI Symbol	Cxcr2
TCONS_00001964	ENSMUST00000190313	Cxcr1	TCONS_00001964	XLOC_000732	Cxcr1	1:73893515-74268209	Misty	DBDB	NOTEST	0.17914	0.148353	-0.272049	0	1	1	no	ENSMUSG00000048480	ENSMUST00000190313	ENSMUSP00000139555	chemokine (C-X-C motif) receptor 1 [Source:MGI Symbol;Acc:MGI:2448715]	1	74191785	74194631	-1	C3	74191785	74193235	74193235	1451	tslNA	GENCODE basic	1	5	KNOWN	KNOWN	ensembl_havana	ensembl_havana	protein_coding	protein_coding	47.84	2	MGI transcript name	Cxcr1-002	MGI Symbol	Cxcr1
TCONS_00001965	ENSMUST00000101821	Gm25524	TCONS_00001965	XLOC_000733	Gm25524	1:73893515-74268209	Misty	DBDB	NOTEST	0	0	0	0	1	1	no	ENSMUSG00000094768	ENSMUST00000101821		predicted gene, 25524 [Source:MGI Symbol;Acc:MGI:5455301]	1	74212813	74212919	1	C3	74212813	74212919	74212813	107	tslNA	GENCODE basic	1	1	KNOWN	KNOWN	ensembl	ensembl	snRNA	snRNA	37.38	1	MGI transcript name	Gm25524-201	MGI Symbol	Gm25524
TCONS_00001966	ENSMUST00000185733	Arpc2	TCONS_00001966	XLOC_000734	Arpc2	1:73893515-74268209	Misty	DBDB	NOTEST	0	0	0	0	1	1	no	ENSMUSG00000006304	ENSMUST00000185733	ENSMUSP00000140762	actin related protein 2/3 complex, subunit 2 [Source:MGI Symbol;Acc:MGI:1923959]	1	74236084	74268209	1	C3	74236084	74236888	74236084	310	tsl3		1	14	KNOWN	KNOWN	havana	ensembl_havana	protein_coding	protein_coding	44.47	4	MGI transcript name	Arpc2-004	MGI Symbol	Arpc2
TCONS_00001971	ENSMUST00000077985	Gpbar1	TCONS_00001971	XLOC_000735	Gpbar1	1:74278549-74353694	Misty	DBDB	NOTEST	1.56069e-217	1.62332e-233	-53.0941	0	1	1	no	ENSMUSG00000064272	ENSMUST00000077985	ENSMUSP00000077135	G protein-coupled bile acid receptor 1 [Source:MGI Symbol;Acc:MGI:2653863]	1	74278550	74279624	1	C3	74278550	74279624	74278550	1075	tslNA	GENCODE basic	3	3	KNOWN	KNOWN	ensembl_havana	ensembl_havana	protein_coding	protein_coding	61.3	1	MGI transcript name	Gpbar1-001	MGI Symbol	Gpbar1
TCONS_00001984	ENSMUST00000194686	Gm37931	TCONS_00001984	XLOC_000736	Gm37931	1:74278549-74353694	Misty	DBDB	NOTEST	0	0.00271008	inf	0	1	1	no	ENSMUSG00000103403	ENSMUST00000194686		predicted gene, 37931 [Source:MGI Symbol;Acc:MGI:5611159]	1	74307848	74310713	1	C3	74307848	74310713	74307848	2866	tslNA	GENCODE basic	1	1	KNOWN	KNOWN	havana	havana	TEC	TEC	47.1	1	MGI transcript name	Gm37931-001	MGI Symbol	Gm37931
TCONS_00001987	ENSMUST00000097697	Catip	TCONS_00001987	XLOC_000737	Catip	1:74362107-74369321	Misty	DBDB	NOTEST	3.32171e-07	6.12842e-07	0.883591	0	1	1	no	ENSMUSG00000073650	ENSMUST00000097697	ENSMUSP00000095303	ciliogenesis associated TTC17 interacting protein [Source:MGI Symbol;Acc:MGI:2685062]	1	74362108	74369321	1	C3	74362108	74369321	74362108	2101	tsl1	GENCODE basic	7	8	KNOWN	KNOWN	ensembl_havana	ensembl_havana	protein_coding	protein_coding	50.25	4	MGI transcript name	Catip-001	MGI Symbol	Catip
TCONS_00001991	ENSMUST00000187516	Slc11a1	TCONS_00001991	XLOC_000738	Slc11a1	1:74375194-74386062	Misty	DBDB	OK	0.383279	0.4865	0.344042	0.26758	0.6489	0.991458	no	ENSMUSG00000026177	ENSMUST00000187516	ENSMUSP00000139455	solute carrier family 11 (proton-coupled divalent metal ion transporters), member 1 [Source:MGI Symbol;Acc:MGI:1345275]	1	74375195	74386062	1	C3	74375195	74385755	74375195	1893	tsl5	GENCODE basic	6	11	KNOWN	KNOWN	havana	ensembl_havana	protein_coding	protein_coding	52.07	11	MGI transcript name	Slc11a1-011	MGI Symbol	Slc11a1
TCONS_00002006	ENSMUST00000027367	Ctdsp1	TCONS_00002006	XLOC_000739	Ctdsp1	1:74387927-74397285	Misty	DBDB	OK	0.503761	0.665096	0.400822	0.295593	0.61285	0.991458	no	ENSMUSG00000026176	ENSMUST00000027367	ENSMUSP00000027367	CTD (carboxy-terminal domain, RNA polymerase II, polypeptide A) small phosphatase 1 [Source:MGI Symbol;Acc:MGI:2654470]	1	74391509	74397285	1	C3	74391509	74397285	74391509	2876	tsl1	GENCODE basic	13	13	KNOWN	KNOWN	ensembl_havana	ensembl_havana	protein_coding	protein_coding	58.66	3	MGI transcript name	Ctdsp1-001	MGI Symbol	Ctdsp1
TCONS_00002013	ENSMUST00000083534	Mir26b	TCONS_00002013	XLOC_000740	Mir26b	1:74387927-74397285	Misty	DBDB	NOTEST	0	0	0	0	1	1	no	ENSMUSG00000065468	ENSMUST00000083534		microRNA 26b [Source:MGI Symbol;Acc:MGI:2676901]	1	74394310	74394394	1	C3	74394310	74394394	74394310	85	tslNA	GENCODE basic	1	1	KNOWN	KNOWN	mirbase	mirbase	miRNA	miRNA	58.82	1	MGI transcript name	Mir26b-201	MGI Symbol	Mir26b
TCONS_00002014	ENSMUST00000027366	Vil1	TCONS_00002014	XLOC_000741	Vil1	1:74409375-74592947	Misty	DBDB	NOTEST	0	0	0	0	1	1	no	ENSMUSG00000026175	ENSMUST00000027366	ENSMUSP00000027366	villin 1 [Source:MGI Symbol;Acc:MGI:98930]	1	74409376	74435559	1	C3	74409376	74435559	74409376	3124	tsl1	GENCODE basic	12	12	KNOWN	KNOWN	ensembl_havana	ensembl_havana	protein_coding	protein_coding	49.55	4	MGI transcript name	Vil1-001	MGI Symbol	Vil1
TCONS_00002020	ENSMUST00000087215	Cnot9	TCONS_00002020	XLOC_000742	Cnot9	1:74409375-74592947	Misty	DBDB	OK	0.923414	1.56155	0.757928	0.455412	0.41425	0.957625	no	ENSMUSG00000026174	ENSMUST00000087215	ENSMUSP00000084466	CCR4-NOT transcription complex, subunit 9 [Source:MGI Symbol;Acc:MGI:1928902]	1	74506058	74530842	1	C3	74506058	74530842	74506058	3268	tsl1	GENCODE basic	6	9	KNOWN	KNOWN	ensembl_havana	ensembl_havana	protein_coding	protein_coding	41.85	3	MGI transcript name	Cnot9-001	MGI Symbol	Cnot9
TCONS_00002026	ENSMUST00000141412	Plcd4	TCONS_00002026	XLOC_000743	Plcd4	1:74409375-74592947	Misty	DBDB	NOTEST	0	0	0	0	1	1	no	ENSMUSG00000026173	ENSMUST00000141412	ENSMUSP00000115322	phospholipase C, delta 4 [Source:MGI Symbol;Acc:MGI:107469]	1	74542888	74567794	1	C3	74542888	74567794	74542888	4682	tsl1		7	15	KNOWN	KNOWN	havana	ensembl_havana	nonsense_mediated_decay	protein_coding	46.08	11	MGI transcript name	Plcd4-003	MGI Symbol	Plcd4
TCONS_00002050	ENSMUST00000135140	Rnf25	TCONS_00002050	XLOC_000744	Rnf25	1:74593195-74601397	Misty	DBDB	OK	0.666571	0.372796	-0.838371	-0.69066	0.23505	0.858229	no	ENSMUSG00000026171	ENSMUST00000135140	ENSMUSP00000138040	ring finger protein 25 [Source:MGI Symbol;Acc:MGI:1890215]	1	74593748	74601397	-1	C3	74593748	74601372	74601372	1507	tsl5		7	12	KNOWN	KNOWN	havana	ensembl_havana	nonsense_mediated_decay	protein_coding	47.37	10	MGI transcript name	Rnf25-002	MGI Symbol	Rnf25
TCONS_00002052	ENSMUST00000087183	Stk36	TCONS_00002052	XLOC_000745	Stk36	1:74601444-74636894	Misty	DBDB	NOTEST	0.0444733	0.0438737	-0.0195845	0	1	1	no	ENSMUSG00000033276	ENSMUST00000087183	ENSMUSP00000084430	serine/threonine kinase 36 [Source:MGI Symbol;Acc:MGI:1920831]	1	74601445	74636894	1	C3	74601445	74636894	74601445	5245	tsl5	GENCODE basic	10	18	KNOWN	KNOWN	ensembl_havana	ensembl_havana	protein_coding	protein_coding	46.63	9	MGI transcript name	Stk36-001	MGI Symbol	Stk36
TCONS_00002063	ENSMUST00000042125	Ttll4	TCONS_00002063	XLOC_000746	Ttll4	1:74661744-74703730	Misty	DBDB	NOTEST	7.642e-68	1.24853e-30	123.62	0	1	1	no	ENSMUSG00000033257	ENSMUST00000042125	ENSMUSP00000037406	tubulin tyrosine ligase-like family, member 4 [Source:MGI Symbol;Acc:MGI:1914784]	1	74661745	74703730	1	C4	74661745	74703730	74661745	10019	tsl1	GENCODE basic	14	14	KNOWN	KNOWN	ensembl_havana	ensembl_havana	protein_coding	protein_coding	43.92	11	MGI transcript name	Ttll4-001	MGI Symbol	Ttll4
TCONS_00002081	ENSMUST00000027356	Cyp27a1	TCONS_00002081	XLOC_000747	Cyp27a1	1:74712927-74749221	Misty	DBDB	OK	62.3542	72.4015	0.215532	0.491758	0.38855	0.949592	no	ENSMUSG00000026170	ENSMUST00000027356	ENSMUSP00000027356	cytochrome P450, family 27, subfamily a, polypeptide 1 [Source:MGI Symbol;Acc:MGI:88594]	1	74713574	74737892	1	C4	74713574	74737892	74713574	1892	tsl1	GENCODE basic	6	6	KNOWN	KNOWN	ensembl_havana	ensembl_havana	protein_coding	protein_coding	45.63	3	MGI transcript name	Cyp27a1-001	MGI Symbol	Cyp27a1
TCONS_00002085	ENSMUST00000184199	Gm27507	TCONS_00002085	XLOC_000748	Gm27507	1:74764797-74764890	Misty	DBDB	NOTEST	0	0	0	0	1	1	no	ENSMUSG00000098351	ENSMUST00000184199		predicted gene, 27507 [Source:MGI Symbol;Acc:MGI:5530889]	1	74764798	74764890	1	C4	74764798	74764890	74764798	93	tslNA	GENCODE basic	1	1	KNOWN	KNOWN	ensembl	ensembl	misc_RNA	misc_RNA	48.39	1	MGI transcript name	Gm27507-201	MGI Symbol	Gm27507
TCONS_00002086	ENSMUST00000006716	Wnt6	TCONS_00002086	XLOC_000749	Wnt6	1:74771891-74785322	Misty	DBDB	NOTEST	0	0	0	0	1	1	no	ENSMUSG00000033227	ENSMUST00000006716	ENSMUSP00000006716	wingless-type MMTV integration site family, member 6 [Source:MGI Symbol;Acc:MGI:98960]	1	74771892	74785322	1	C4	74771892	74785322	74771892	2071	tsl1	GENCODE basic	7	7	KNOWN	KNOWN	ensembl_havana	ensembl_havana	protein_coding	protein_coding	53.1	2	MGI transcript name	Wnt6-001	MGI Symbol	Wnt6
TCONS_00002088	ENSMUST00000006718	Wnt10a	TCONS_00002088	XLOC_000750	Wnt10a	1:74791515-74804179	Misty	DBDB	NOTEST	0	0	0	0	1	1	no	ENSMUSG00000026167	ENSMUST00000006718	ENSMUSP00000006718	wingless-type MMTV integration site family, member 10A [Source:MGI Symbol;Acc:MGI:108071]	1	74791516	74804179	1	C4	74791516	74804179	74791516	2468	tsl1	GENCODE basic	14	14	KNOWN	KNOWN	ensembl_havana	ensembl_havana	protein_coding	protein_coding	54.11	2	MGI transcript name	Wnt10a-001	MGI Symbol	Wnt10a
TCONS_00002091	ENSMUST00000159627	Gm16582	TCONS_00002091	XLOC_000751	Gm16582	1:74850894-74879953	Misty	DBDB	NOTEST	0	0	0	0	1	1	no	ENSMUSG00000089964	ENSMUST00000159627		predicted gene 16582 [Source:MGI Symbol;Acc:MGI:4415002]	1	74850895	74879953	1	C4	74850895	74879953	74850895	1930	tsl1	GENCODE basic	1	1	KNOWN	KNOWN	havana	havana	processed_transcript	processed_transcript	47.72	1	MGI transcript name	Gm16582-001	MGI Symbol	Gm16582
TCONS_00002092	ENSMUST00000160379	Cdk5r2	TCONS_00002092	XLOC_000752	Cdk5r2	1:74850894-74879953	Misty	DBDB	NOTEST	0	0	0	0	1	1	no	ENSMUSG00000090071	ENSMUST00000160379	ENSMUSP00000125322	cyclin-dependent kinase 5, regulatory subunit 2 (p39) [Source:MGI Symbol;Acc:MGI:1330828]	1	74854934	74857732	1	C4	74854934	74857732	74854934	2799	tslNA	GENCODE basic	3	4	KNOWN	KNOWN	ensembl_havana	ensembl_havana	protein_coding	protein_coding	63.92	1	MGI transcript name	Cdk5r2-001	MGI Symbol	Cdk5r2
TCONS_00002093	ENSMUST00000160540	Gm15841	TCONS_00002093	XLOC_000753	Gm15841	1:74902070-74935599	Misty	DBDB	NOTEST	0	0	0	0	1	1	no	ENSMUSG00000089653	ENSMUST00000160540		predicted gene 15841 [Source:MGI Symbol;Acc:MGI:3801860]	1	74902371	74907653	1	C4	74902371	74907653	74902371	517	tsl3	GENCODE basic	1	1	KNOWN	KNOWN	havana	havana	antisense	antisense	52.02	1	MGI transcript name	Gm15841-001	MGI Symbol	Gm15841
TCONS_00002094	ENSMUST00000164097	Ihh	TCONS_00002094	XLOC_000754	Ihh	1:74945314-74951672	Misty	DBDB	OK	0.0833909	0.235604	1.4984	1.16137	0.0568	0.449498	no	ENSMUSG00000006538	ENSMUST00000164097	ENSMUSP00000128056	Indian hedgehog [Source:MGI Symbol;Acc:MGI:96533]	1	74945315	74951672	-1	C4	74945315	74951672	74951672	2468	tsl1	GENCODE basic	2	10	KNOWN	KNOWN	ensembl_havana	ensembl_havana	protein_coding	protein_coding	59.37	2	MGI transcript name	Ihh-001	MGI Symbol	Ihh
TCONS_00002095	ENSMUST00000194616	Gm37744	TCONS_00002095	XLOC_000755	Gm37744	1:74954251-74955841	Misty	DBDB	NOTEST	0	0.0210023	inf	0	1	1	no	ENSMUSG00000103145	ENSMUST00000194616		predicted gene, 37744 [Source:MGI Symbol;Acc:MGI:5610972]	1	74954252	74955841	1	C4	74954252	74955841	74954252	1590	tslNA	GENCODE basic	1	1	KNOWN	KNOWN	havana	havana	TEC	TEC	41.38	1	MGI transcript name	Gm37744-001	MGI Symbol	Gm37744
TCONS_00002096	-	-	TCONS_00002096	XLOC_000756	-	1:74964251-74965166	Misty	DBDB	NOTEST	0.0653474	0.180797	1.46817	0	1	1	no
TCONS_00002097	ENSMUST00000152855	Nhej1	TCONS_00002097	XLOC_000757	Nhej1	1:74965366-75046649	Misty	DBDB	OK	0.23035	0.254495	0.143811	0.187784	0.7513	0.991458	no	ENSMUSG00000026162	ENSMUST00000152855	ENSMUSP00000116797	nonhomologous end-joining factor 1 [Source:MGI Symbol;Acc:MGI:1922820]	1	74967139	75125200	-1	C4	74967139	75046639	75046639	1053	tsl1	GENCODE basic	1	7	KNOWN	KNOWN	ensembl_havana	ensembl_havana	protein_coding	protein_coding	44.02	2	MGI transcript name	Nhej1-001	MGI Symbol	Nhej1
TCONS_00002098	ENSMUST00000152855	Nhej1	TCONS_00002098	XLOC_000758	Nhej1	1:74965366-75046649	Misty	DBDB	OK	0.241506	0.157191	-0.61954	-0.452728	0.416	0.95848	no	ENSMUSG00000026162	ENSMUST00000152855	ENSMUSP00000116797	nonhomologous end-joining factor 1 [Source:MGI Symbol;Acc:MGI:1922820]	1	74967139	75125200	-1	C4	74967139	75046639	75046639	1053	tsl1	GENCODE basic	1	7	KNOWN	KNOWN	ensembl_havana	ensembl_havana	protein_coding	protein_coding	44.02	2	MGI transcript name	Nhej1-001	MGI Symbol	Nhej1
TCONS_00002099	ENSMUST00000152855	Nhej1	TCONS_00002099	XLOC_000759	Nhej1	1:74965366-75046649	Misty	DBDB	OK	379.621	268.771	-0.498181	-0.223479	0.73705	0.991458	no	ENSMUSG00000026162	ENSMUST00000152855	ENSMUSP00000116797	nonhomologous end-joining factor 1 [Source:MGI Symbol;Acc:MGI:1922820]	1	74967139	75125200	-1	C4	74967139	75046639	75046639	1053	tsl1	GENCODE basic	1	7	KNOWN	KNOWN	ensembl_havana	ensembl_havana	protein_coding	protein_coding	44.02	2	MGI transcript name	Nhej1-001	MGI Symbol	Nhej1
TCONS_00002100	-	-	TCONS_00002100	XLOC_000760	-	1:75052730-75054744	Misty	DBDB	NOTEST	0.1124	0.0818992	-0.456717	0	1	1	no
TCONS_00002101	ENSMUST00000190240	Fam134a	TCONS_00002101	XLOC_000761	Fam134a	1:75125540-75152912	Misty	DBDB	OK	0.390018	0.37404	-0.0603465	-0.037569	0.94825	0.991458	no	ENSMUSG00000049339	ENSMUST00000190240	ENSMUSP00000139410	family with sequence similarity 134, member A [Source:MGI Symbol;Acc:MGI:2388278]	1	75142778	75147913	1	C4	75142794	75147909	75142794	2438	tsl1	GENCODE basic	6	16	KNOWN	KNOWN	havana	ensembl_havana	protein_coding	protein_coding	52.76	8	MGI transcript name	Fam134a-002	MGI Symbol	Fam134a
TCONS_00002115	ENSMUST00000162768	Zfand2b	TCONS_00002115	XLOC_000762	Zfand2b	1:75168645-75171629	Misty	DBDB	OK	0.403426	0.440753	0.127668	0.0391316	0.9097	0.991458	no	ENSMUSG00000026197	ENSMUST00000162768	ENSMUSP00000124552	zinc finger, AN1 type domain 2B [Source:MGI Symbol;Acc:MGI:1916068]	1	75168646	75171629	1	C4	75168646	75170752	75168646	735	tsl5		7	12	KNOWN	KNOWN	havana	ensembl_havana	protein_coding	protein_coding	53.52	9	MGI transcript name	Zfand2b-002	MGI Symbol	Zfand2b
TCONS_00002129	ENSMUST00000145459	Ankzf1	TCONS_00002129	XLOC_000763	Ankzf1	1:75171716-75219865	Misty	DBDB	OK	0.556616	0.420522	-0.404503	-0.187164	0.76915	0.991458	no	ENSMUSG00000026199	ENSMUST00000145459	ENSMUSP00000135971	ankyrin repeat and zinc finger domain containing 1 [Source:MGI Symbol;Acc:MGI:1098746]	1	75192151	75199387	1	C4	75192160	75199387	75192160	2770	tsl1		8	17	KNOWN	KNOWN	havana	ensembl_havana	nonsense_mediated_decay	protein_coding	47.69	8	MGI transcript name	Ankzf1-007	MGI Symbol	Ankzf1
TCONS_00002141	ENSMUST00000027401	Stk16	TCONS_00002141	XLOC_000764	Stk16	1:75171716-75219865	Misty	DBDB	NOTEST	2.04192e-127	6.81572e-64	211.02	0	1	1	no	ENSMUSG00000026201	ENSMUST00000027401	ENSMUSP00000027401	serine/threonine kinase 16 [Source:MGI Symbol;Acc:MGI:1313271]	1	75210838	75215606	1	C4	75210838	75215606	75210838	2876	tsl1	GENCODE basic	10	12	KNOWN	KNOWN	ensembl_havana	ensembl_havana	protein_coding	protein_coding	51.58	16	MGI transcript name	Stk16-001	MGI Symbol	Stk16
TCONS_00002160	ENSMUST00000188290	Dnajb2	TCONS_00002160	XLOC_000765	Dnajb2	1:75235555-75264502	Misty	DBDB	NOTEST	0.0390717	0.0668085	0.773905	0	1	1	no	ENSMUSG00000026203	ENSMUST00000188290	ENSMUSP00000140634	DnaJ heat shock protein family (Hsp40) member B2 [Source:MGI Symbol;Acc:MGI:1928739]	1	75236406	75245692	1	C4	75236487	75245690	75236487	1855	tsl1	GENCODE basic	6	16	KNOWN	KNOWN	havana	ensembl_havana	protein_coding	protein_coding	52.02	12	MGI transcript name	Dnajb2-003	MGI Symbol	Dnajb2
TCONS_00002177	ENSMUST00000191154	Gm28294	TCONS_00002177	XLOC_000766	Gm28294	1:75235555-75264502	Misty	DBDB	NOTEST	0	0	0	0	1	1	no	ENSMUSG00000101840	ENSMUST00000191154		predicted gene 28294 [Source:MGI Symbol;Acc:MGI:5579000]	1	75252322	75257427	1	C4	75252322	75257427	75252322	386	tsl2	GENCODE basic	1	1	KNOWN	KNOWN	havana	havana	antisense	antisense	52.82	1	MGI transcript name	Gm28294-001	MGI Symbol	Gm28294
TCONS_00002178	ENSMUST00000191531	Gm28902	TCONS_00002178	XLOC_000767	Gm28902	1:75272198-75278415	Misty	DBDB	NOTEST	0	0	0	0	1	1	no	ENSMUSG00000100556	ENSMUST00000191531		predicted gene 28902 [Source:MGI Symbol;Acc:MGI:5579608]	1	75272605	75275652	1	C4	75272605	75275652	75272605	215	tsl5	GENCODE basic	1	1	KNOWN	KNOWN	havana	havana	antisense	antisense	46.69	1	MGI transcript name	Gm28902-001	MGI Symbol	Gm28902
TCONS_00002179	ENSMUST00000185419	Dnpep	TCONS_00002179	XLOC_000768	Dnpep	1:75305773-75317990	Misty	DBDB	OK	0.412122	0.501943	0.28445	0.486129	0.40415	0.953933	no	ENSMUSG00000026209	ENSMUST00000185419	ENSMUSP00000140035	aspartyl aminopeptidase [Source:MGI Symbol;Acc:MGI:1278328]	1	75307896	75317990	-1	C4	75307940	75316993	75316993	2833	tsl1	GENCODE basic	6	15	KNOWN	KNOWN	havana	ensembl_havana	protein_coding	protein_coding	53.11	14	MGI transcript name	Dnpep-003	MGI Symbol	Dnpep
TCONS_00002180	ENSMUST00000027409	Des	TCONS_00002180	XLOC_000769	Des	1:75360239-75375012	Misty	DBDB	OK	0.65592	0.495423	-0.404861	-0.731357	0.2015	0.818532	no	ENSMUSG00000026208	ENSMUST00000027409	ENSMUSP00000027409	desmin [Source:MGI Symbol;Acc:MGI:94885]	1	75360329	75368579	1	C4	75360329	75368579	75360329	3028	tsl1	GENCODE basic	9	9	KNOWN	KNOWN	ensembl_havana	ensembl_havana	protein_coding	protein_coding	52.59	3	MGI transcript name	Des-001	MGI Symbol	Des
TCONS_00002184	ENSMUST00000087122	Speg	TCONS_00002184	XLOC_000770	Speg	1:75375296-75432320	Misty	DBDB	NOTEST	3.8995e-19	0.00690874	53.976	0	1	1	no	ENSMUSG00000026207	ENSMUST00000087122	ENSMUSP00000084361	SPEG complex locus [Source:MGI Symbol;Acc:MGI:109282]	1	75375297	75432320	1	C4	75375297	75432320	75375297	10801	tsl1	GENCODE basic	11	16	KNOWN	KNOWN	ensembl_havana	ensembl_havana	protein_coding	protein_coding	53.54	15	MGI transcript name	Speg-001	MGI Symbol	Speg
TCONS_00002201	ENSMUST00000037796	Gmppa	TCONS_00002201	XLOC_000771	Gmppa	1:75435929-75443882	Misty	DBDB	OK	6.27675	7.49089	0.255121	0.54586	0.3434	0.929461	no	ENSMUSG00000033021	ENSMUST00000037796	ENSMUSP00000035564	GDP-mannose pyrophosphorylase A [Source:MGI Symbol;Acc:MGI:1916330]	1	75435930	75443179	1	C4	75435930	75443174	75435930	1539	tsl1	GENCODE basic	13	16	KNOWN	KNOWN	ensembl_havana	ensembl_havana	protein_coding	protein_coding	53.12	13	MGI transcript name	Gmppa-001	MGI Symbol	Gmppa
TCONS_00002224	ENSMUST00000113577	Asic4	TCONS_00002224	XLOC_000772	Asic4	1:75450435-75506452	Misty	DBDB	NOTEST	0	0	0	0	1	1	no	ENSMUSG00000033007	ENSMUST00000113577	ENSMUSP00000109207	acid-sensing (proton-gated) ion channel family member 4 [Source:MGI Symbol;Acc:MGI:2652846]	1	75450436	75474343	1	C4	75450436	75474340	75450436	2667	tsl5	GENCODE basic	7	15	KNOWN	KNOWN	havana	ensembl_havana	protein_coding	protein_coding	53.47	2	MGI transcript name	Asic4-002	MGI Symbol	Asic4
TCONS_00002228	ENSMUST00000113575	Tmem198	TCONS_00002228	XLOC_000773	Tmem198	1:75450435-75506452	Misty	DBDB	NOTEST	4.02788e-12	2.46039e-08	12.5766	0	1	1	no	ENSMUSG00000051703	ENSMUST00000113575	ENSMUSP00000109205	transmembrane protein 198 [Source:MGI Symbol;Acc:MGI:2443133]	1	75479532	75485705	1	C4	75479532	75485693	75479532	2185	tsl1	GENCODE basic	8	14	KNOWN	KNOWN	ensembl_havana	ensembl_havana	protein_coding	protein_coding	54.31	4	MGI transcript name	Tmem198-001	MGI Symbol	Tmem198
TCONS_00002234	ENSMUST00000037330	Inha	TCONS_00002234	XLOC_000774	Inha	1:75507076-75510366	Misty	DBDB	NOTEST	0	0.00616031	inf	0	1	1	no	ENSMUSG00000032968	ENSMUST00000037330	ENSMUSP00000040310	inhibin alpha [Source:MGI Symbol;Acc:MGI:96569]	1	75507077	75510366	1	C4	75507077	75510366	75507077	1475	tsl1	GENCODE basic	4	4	KNOWN	KNOWN	ensembl_havana	ensembl_havana	protein_coding	protein_coding	53.5	1	MGI transcript name	Inha-001	MGI Symbol	Inha
TCONS_00002235	ENSMUST00000027414	Stk11ip	TCONS_00002235	XLOC_000775	Stk11ip	1:75521528-75537335	Misty	DBDB	NOTEST	0.0360518	0.128046	1.82852	0	1	1	no	ENSMUSG00000026213	ENSMUST00000027414	ENSMUSP00000027414	serine/threonine kinase 11 interacting protein [Source:MGI Symbol;Acc:MGI:1918978]	1	75521529	75537335	1	C4	75521529	75537335	75521529	4458	tsl1	GENCODE basic	15	15	KNOWN	KNOWN	ensembl_havana	ensembl_havana	protein_coding	protein_coding	51.35	9	MGI transcript name	Stk11ip-001	MGI Symbol	Stk11ip
TCONS_00002247	ENSMUST00000118933	Gm15183	TCONS_00002247	XLOC_000776	Gm15183	1:75542210-75542558	Misty	DBDB	NOTEST	0	0	0	0	1	1	no	ENSMUSG00000082059	ENSMUST00000118933		predicted gene 15183 [Source:MGI Symbol;Acc:MGI:3705481]	1	75542211	75542558	1	C4	75542211	75542558	75542211	348	tslNA	GENCODE basic	1	1	KNOWN	KNOWN	havana	havana	processed_pseudogene	processed_pseudogene	45.11	1	MGI transcript name	Gm15183-001	MGI Symbol	Gm15183
TCONS_00002248	ENSMUST00000124341	Slc4a3	TCONS_00002248	XLOC_000777	Slc4a3	1:75546265-75562172	Misty	DBDB	NOTEST	0.000750896	1.83702e-07	-11.997	0	1	1	no	ENSMUSG00000006576	ENSMUST00000124341	ENSMUSP00000116747	solute carrier family 4 (anion exchanger), member 3 [Source:MGI Symbol;Acc:MGI:109350]	1	75546266	75562172	1	C4	75546266	75562172	75546266	7182	tsl1	GENCODE basic	7	16	KNOWN	KNOWN	ensembl_havana	ensembl_havana	protein_coding	protein_coding	55.79	12	MGI transcript name	Slc4a3-001	MGI Symbol	Slc4a3
TCONS_00002263	ENSMUST00000117745	Gm15180	TCONS_00002263	XLOC_000778	Gm15180	1:75568082-75568574	Misty	DBDB	NOTEST	0	0	0	0	1	1	no	ENSMUSG00000083244	ENSMUST00000117745		predicted gene 15180 [Source:MGI Symbol;Acc:MGI:3705360]	1	75568083	75568574	1	C4	75568083	75568574	75568083	492	tslNA	GENCODE basic	1	1	KNOWN	KNOWN	havana	havana	processed_pseudogene	processed_pseudogene	50	1	MGI transcript name	Gm15180-001	MGI Symbol	Gm15180
TCONS_00002264	ENSMUST00000120832	Gm15182	TCONS_00002264	XLOC_000779	Gm15182	1:75624653-75626329	Misty	DBDB	NOTEST	0	0	0	0	1	1	no	ENSMUSG00000082528	ENSMUST00000120832		predicted gene 15182 [Source:MGI Symbol;Acc:MGI:3705533]	1	75624654	75626329	1	C4	75624654	75626329	75624654	1676	tslNA	GENCODE basic	1	1	KNOWN	KNOWN	havana	havana	processed_pseudogene	processed_pseudogene	40.69	1	MGI transcript name	Gm15182-001	MGI Symbol	Gm15182
TCONS_00002265	ENSMUST00000121823	Gm5257	TCONS_00002265	XLOC_000780	Gm5257	1:75636389-75637179	Misty	DBDB	NOTEST	0	0	0	0	1	1	no	ENSMUSG00000082012	ENSMUST00000121823		predicted gene 5257 [Source:MGI Symbol;Acc:MGI:3647791]	1	75636390	75637179	1	C4	75636390	75637179	75636390	790	tslNA	GENCODE basic	1	1	KNOWN	KNOWN	havana	havana	processed_pseudogene	processed_pseudogene	52.66	1	MGI transcript name	Gm5257-001	MGI Symbol	Gm5257
TCONS_00002266	ENSMUST00000185857	Gm29069	TCONS_00002266	XLOC_000781	Gm29069	1:76420691-76528422	Misty	DBDB	NOTEST	0	0	0	0	1	1	no	ENSMUSG00000100827	ENSMUST00000185857		predicted gene 29069 [Source:MGI Symbol;Acc:MGI:5579775]	1	76420692	76528422	1	C4	76420692	76528422	76420692	675	tsl3	GENCODE basic	1	1	KNOWN	KNOWN	havana	havana	lincRNA	lincRNA	39.59	1	MGI transcript name	Gm29069-001	MGI Symbol	Gm29069
TCONS_00002267	ENSMUST00000190362	Gm17751	TCONS_00002267	XLOC_000782	Gm17751	1:76420691-76528422	Misty	DBDB	NOTEST	0	0	0	0	1	1	no	ENSMUSG00000100553	ENSMUST00000190362		predicted gene, 17751 [Source:MGI Symbol;Acc:MGI:5009832]	1	76489133	76502028	1	C4	76489133	76501444	76489133	1604	tsl1		6	6	KNOWN	KNOWN	havana	havana	lincRNA	lincRNA	38.09	2	MGI transcript name	Gm17751-001	MGI Symbol	Gm17751
TCONS_00002269	ENSMUST00000183584	Mir6343	TCONS_00002269	XLOC_000783	Mir6343	1:76420691-76528422	Misty	DBDB	NOTEST	0	0	0	0	1	1	no	ENSMUSG00000098611	ENSMUST00000183584		microRNA 6343 [Source:MGI Symbol;Acc:MGI:5530686]	1	76509560	76509643	1	C4	76509560	76509643	76509560	84	tslNA	GENCODE basic	1	1	KNOWN	KNOWN	mirbase	mirbase	miRNA	miRNA	42.86	1	MGI transcript name	Mir6343-201	MGI Symbol	Mir6343
TCONS_00002270	ENSMUST00000158701	Gm25974	TCONS_00002270	XLOC_000784	Gm25974	1:77143226-77146992	Misty	DBDB	NOTEST	0	0	0	0	1	1	no	ENSMUSG00000089326	ENSMUST00000158701		predicted gene, 25974 [Source:MGI Symbol;Acc:MGI:5455751]	1	77144753	77144846	1	C4	77144753	77144846	77144753	94	tslNA	GENCODE basic	1	1	KNOWN	KNOWN	ensembl	ensembl	rRNA	rRNA	51.06	1	MGI transcript name	Gm25974-201	MGI Symbol	Gm25974
TCONS_00002271	ENSMUST00000189147	Gm28386	TCONS_00002271	XLOC_000785	Gm28386	1:77515279-77517128	Misty	DBDB	NOTEST	0	0	0	0	1	1	no	ENSMUSG00000101849	ENSMUST00000189147		predicted gene 28386 [Source:MGI Symbol;Acc:MGI:5579092]	1	77515280	77517128	1	C4	77515280	77517128	77515280	1849	tslNA	GENCODE basic	1	1	KNOWN	KNOWN	havana	havana	lincRNA	lincRNA	55.81	1	MGI transcript name	Gm28386-001	MGI Symbol	Gm28386
TCONS_00002272	ENSMUST00000185671	Gm28385	TCONS_00002272	XLOC_000786	Gm28385	1:77570671-77570963	Misty	DBDB	NOTEST	0	0	0	0	1	1	no	ENSMUSG00000101506	ENSMUST00000185671		predicted gene 28385 [Source:MGI Symbol;Acc:MGI:5579091]	1	77570672	77570963	1	C4	77570672	77570963	77570672	292	tslNA	GENCODE basic	1	1	KNOWN	KNOWN	havana	havana	processed_pseudogene	processed_pseudogene	47.26	1	MGI transcript name	Gm28385-001	MGI Symbol	Gm28385
TCONS_00002273	ENSMUST00000036172	Sgpp2	TCONS_00002273	XLOC_000787	Sgpp2	1:78310344-78488915	Misty	DBDB	NOTEST	0.201285	0.127321	-0.660774	0	1	1	no	ENSMUSG00000032908	ENSMUST00000036172	ENSMUSP00000036656	sphingosine-1-phosphate phosphotase 2 [Source:MGI Symbol;Acc:MGI:3589109]	1	78310345	78420289	1	C4	78310345	78420289	78310345	4002	tsl1	GENCODE basic	9	9	KNOWN	KNOWN	ensembl_havana	ensembl_havana	protein_coding	protein_coding	44.37	1	MGI transcript name	Sgpp2-001	MGI Symbol	Sgpp2
TCONS_00002274	ENSMUST00000191857	Gm37884	TCONS_00002274	XLOC_000788	Gm37884	1:78310344-78488915	Misty	DBDB	NOTEST	0	0	0	0	1	1	no	ENSMUSG00000102945	ENSMUST00000191857		predicted gene, 37884 [Source:MGI Symbol;Acc:MGI:5611112]	1	78375614	78376431	1	C4	78375614	78376431	78375614	818	tslNA	GENCODE basic	1	1	KNOWN	KNOWN	havana	havana	TEC	TEC	44.5	1	MGI transcript name	Gm37884-001	MGI Symbol	Gm37884
TCONS_00002275	ENSMUST00000186625	Gm28995	TCONS_00002275	XLOC_000789	Gm28995	1:78310344-78488915	Misty	DBDB	OK	0.429872	0.318059	-0.43461	-0.336085	0.55425	0.991458	no	ENSMUSG00000101798	ENSMUST00000186625		predicted gene 28995 [Source:MGI Symbol;Acc:MGI:5579701]	1	78433352	78433612	1	C4	78433352	78433612	78433352	261	tslNA	GENCODE basic	1	1	KNOWN	KNOWN	havana	havana	unprocessed_pseudogene	unprocessed_pseudogene	41.76	1	MGI transcript name	Gm28995-001	MGI Symbol	Gm28995
TCONS_00002277	ENSMUST00000068333	Farsb	TCONS_00002277	XLOC_000790	Farsb	1:78310344-78488915	Misty	DBDB	OK	0.788788	0.521082	-0.598126	-1.52204	0.00855	0.12856	no	ENSMUSG00000026245	ENSMUST00000068333	ENSMUSP00000069508	phenylalanyl-tRNA synthetase, beta subunit [Source:MGI Symbol;Acc:MGI:1346035]	1	78417975	78488897	-1	C4	78425068	78488897	78488897	1951	tsl1	GENCODE basic	13	16	KNOWN	KNOWN	ensembl_havana	ensembl_havana	protein_coding	protein_coding	41.88	7	MGI transcript name	Farsb-001	MGI Symbol	Farsb
TCONS_00002278	ENSMUST00000134947	Mogat1	TCONS_00002278	XLOC_000791	Mogat1	1:78497025-78538173	Misty	DBDB	NOTEST	5.42325e-28	1.07566e-09	60.7827	0	1	1	no	ENSMUSG00000012187	ENSMUST00000134947	ENSMUSP00000116178	monoacylglycerol O-acyltransferase 1 [Source:MGI Symbol;Acc:MGI:1915643]	1	78510991	78538173	1	C4	78510991	78527695	78510991	796	tsl5		7	13	KNOWN	KNOWN	havana	ensembl_havana	protein_coding	protein_coding	45.41	6	MGI transcript name	Mogat1-002	MGI Symbol	Mogat1
TCONS_00002286	ENSMUST00000186132	Gm29611	TCONS_00002286	XLOC_000792	Gm29611	1:78615466-78620165	Misty	DBDB	NOTEST	0	0	0	0	1	1	no	ENSMUSG00000100562	ENSMUST00000186132		predicted gene 29611 [Source:MGI Symbol;Acc:MGI:5580317]	1	78615467	78620165	1	C4	78615467	78620165	78615467	1011	tsl5	GENCODE basic	1	1	KNOWN	KNOWN	havana	havana	lincRNA	lincRNA	42.73	1	MGI transcript name	Gm29611-001	MGI Symbol	Gm29611
TCONS_00002287	ENSMUST00000035779	Acsl3	TCONS_00002287	XLOC_000793	Acsl3	1:78657824-78707743	Misty	DBDB	OK	0.270712	0.192301	-0.493393	-0.287107	0.62905	0.991458	no	ENSMUSG00000032883	ENSMUST00000035779	ENSMUSP00000045291	acyl-CoA synthetase long-chain family member 3 [Source:MGI Symbol;Acc:MGI:1921455]	1	78657825	78707743	1	C4	78657825	78707743	78657825	3950	tsl1	GENCODE basic	14	15	KNOWN	KNOWN	ensembl_havana	ensembl_havana	protein_coding	protein_coding	42.55	7	MGI transcript name	Acsl3-001	MGI Symbol	Acsl3
TCONS_00002298	ENSMUST00000191249	Gm6159	TCONS_00002298	XLOC_000794	Gm6159	1:78783135-78784859	Misty	DBDB	OK	0.232565	0.157261	-0.564471	-0.462717	0.42025	0.960041	no	ENSMUSG00000099377	ENSMUST00000191249		predicted gene 6159 [Source:MGI Symbol;Acc:MGI:3644323]	1	78783136	78784859	-1	C4	78783136	78784859	78784859	1724	tslNA	GENCODE basic	1	1	KNOWN	KNOWN	havana	havana	processed_pseudogene	processed_pseudogene	48.03	1	MGI transcript name	Gm6159-001	MGI Symbol	Gm6159
TCONS_00002299	ENSMUST00000057262	Kcne4	TCONS_00002299	XLOC_000795	Kcne4	1:78791622-79224511	Misty	DBDB	NOTEST	0.0137867	0.00543101	-1.34399	0	1	1	no	ENSMUSG00000047330	ENSMUST00000057262	ENSMUSP00000055415	potassium voltage-gated channel, Isk-related subfamily, gene 4 [Source:MGI Symbol;Acc:MGI:1891125]	1	78816758	78820028	1	C4	78816758	78820028	78816758	2657	tsl1	GENCODE basic	7	8	KNOWN	KNOWN	ensembl_havana	ensembl_havana	protein_coding	protein_coding	47.2	2	MGI transcript name	Kcne4-001	MGI Symbol	Kcne4
TCONS_00002301	ENSMUST00000186681	Gm29187	TCONS_00002301	XLOC_000796	Gm29187	1:78791622-79224511	Misty	DBDB	NOTEST	0	0	0	0	1	1	no	ENSMUSG00000101324	ENSMUST00000186681		predicted gene 29187 [Source:MGI Symbol;Acc:MGI:5579893]	1	78821258	78822652	1	C4	78821258	78822652	78821258	689	tsl3	GENCODE basic	1	1	KNOWN	KNOWN	havana	havana	lincRNA	lincRNA	48.89	1	MGI transcript name	Gm29187-001	MGI Symbol	Gm29187
TCONS_00002302	ENSMUST00000162342	Ap1s3	TCONS_00002302	XLOC_000797	Ap1s3	1:79606701-79671972	Misty	DBDB	OK	0.477552	0.26948	-0.825481	-1.30679	0.0237	0.263761	no	ENSMUSG00000054702	ENSMUST00000162342	ENSMUSP00000125268	adaptor-related protein complex AP-1, sigma 3 [Source:MGI Symbol;Acc:MGI:1891304]	1	79606876	79671972	-1	C4	79606876	79671972	79671972	2876	tsl1	GENCODE basic	7	14	KNOWN	KNOWN	ensembl_havana	ensembl_havana	protein_coding	protein_coding	42.51	3	MGI transcript name	Ap1s3-001	MGI Symbol	Ap1s3
TCONS_00002303	ENSMUST00000113513	Wdfy1	TCONS_00002303	XLOC_000798	Wdfy1	1:79697141-79781445	Misty	DBDB	OK	1.30224	1.67399	0.362295	1.27238	0.02735	0.289596	no	ENSMUSG00000073643	ENSMUST00000113513	ENSMUSP00000109141	WD repeat and FYVE domain containing 1 [Source:MGI Symbol;Acc:MGI:1916618]	1	79702262	79776143	-1	C4	79702262	79761769	79761769	4551	tsl5	GENCODE basic	7	11	KNOWN	KNOWN	havana	ensembl_havana	protein_coding	protein_coding	43.98	14	MGI transcript name	Wdfy1-003	MGI Symbol	Wdfy1
TCONS_00002304	ENSMUST00000193178	Gm10555	TCONS_00002304	XLOC_000799	Gm10555	1:79697141-79781445	Misty	DBDB	NOTEST	0	0	0	0	1	1	no	ENSMUSG00000104497	ENSMUST00000193178		predicted gene 10555 [Source:MGI Symbol;Acc:MGI:3642807]	1	79762717	79764507	1	C4	79762717	79764507	79762717	1791	tslNA	GENCODE basic	1	1	KNOWN	KNOWN	havana	havana	TEC	TEC	44.95	1	MGI transcript name	Gm10555-001	MGI Symbol	Gm10555
TCONS_00002305	ENSMUST00000027464	Mrpl44	TCONS_00002305	XLOC_000800	Mrpl44	1:79697141-79781445	Misty	DBDB	OK	6.26	6.79422	0.118147	0.183328	0.7467	0.991458	no	ENSMUSG00000026248	ENSMUST00000027464	ENSMUSP00000027464	mitochondrial ribosomal protein L44 [Source:MGI Symbol;Acc:MGI:1916413]	1	79776018	79781445	1	C4	79776018	79781445	79776018	1424	tsl1	GENCODE basic	8	9	KNOWN	KNOWN	ensembl_havana	ensembl_havana	protein_coding	protein_coding	43.57	2	MGI transcript name	Mrpl44-001	MGI Symbol	Mrpl44
TCONS_00002307	ENSMUST00000027467	Serpine2	TCONS_00002307	XLOC_000801	Serpine2	1:79794196-79861180	Misty	DBDB	OK	1.50022	0.425906	-1.81657	-1.5171	0.0158	0.198713	no	ENSMUSG00000026249	ENSMUST00000027467	ENSMUSP00000027467	serine (or cysteine) peptidase inhibitor, clade E, member 2 [Source:MGI Symbol;Acc:MGI:101780]	1	79794197	79861180	-1	C4	79794197	79858696	79858696	2210	tsl1	GENCODE basic	10	10	KNOWN	KNOWN	ensembl_havana	ensembl_havana	protein_coding	protein_coding	44.61	6	MGI transcript name	Serpine2-001	MGI Symbol	Serpine2
TCONS_00002308	ENSMUST00000190355	Gm28071	TCONS_00002308	XLOC_000802	Gm28071	1:79957579-79958057	Misty	DBDB	NOTEST	0	0	0	0	1	1	no	ENSMUSG00000100397	ENSMUST00000190355		predicted gene 28071 [Source:MGI Symbol;Acc:MGI:5578777]	1	79957580	79958057	1	C4	79957580	79958057	79957580	478	tslNA	GENCODE basic	1	1	KNOWN	KNOWN	havana	havana	processed_pseudogene	processed_pseudogene	52.93	1	MGI transcript name	Gm28071-001	MGI Symbol	Gm28071
TCONS_00002309	ENSMUST00000186421	Gm28058	TCONS_00002309	XLOC_000803	Gm28058	1:80098621-80098885	Misty	DBDB	NOTEST	0	0	0	0	1	1	no	ENSMUSG00000099753	ENSMUST00000186421		predicted gene 28058 [Source:MGI Symbol;Acc:MGI:5578764]	1	80098622	80098885	1	C5	80098622	80098885	80098622	264	tslNA	GENCODE basic	1	1	KNOWN	KNOWN	havana	havana	processed_pseudogene	processed_pseudogene	47.73	1	MGI transcript name	Gm28058-001	MGI Symbol	Gm28058
TCONS_00002310	ENSMUST00000179111	Gm23934	TCONS_00002310	XLOC_000804	Gm23934	1:80135465-80135572	Misty	DBDB	NOTEST	0	0	0	0	1	1	no	ENSMUSG00000096297	ENSMUST00000179111		predicted gene, 23934 [Source:MGI Symbol;Acc:MGI:5453711]	1	80135466	80135572	1	C5	80135466	80135572	80135466	107	tslNA	GENCODE basic	1	1	KNOWN	KNOWN	ensembl	ensembl	snRNA	snRNA	45.79	1	MGI transcript name	Gm23934-201	MGI Symbol	Gm23934
TCONS_00002311	ENSMUST00000191325	9830004L10Rik	TCONS_00002311	XLOC_000805	9830004L10Rik	1:80184718-80192073	Misty	DBDB	NOTEST	0	0	0	0	1	1	no	ENSMUSG00000099552	ENSMUST00000191325		RIKEN cDNA 9830004L10 gene [Source:MGI Symbol;Acc:MGI:3642808]	1	80184719	80192073	1	C5	80184719	80192028	80184719	2156	tsl1		1	1	KNOWN	KNOWN	havana	havana	lincRNA	lincRNA	40.41	3	MGI transcript name	9830004L10Rik-001	MGI Symbol	9830004L10Rik
TCONS_00002314	ENSMUST00000191452	2310015K22Rik	TCONS_00002314	XLOC_000806	2310015K22Rik	1:80225043-80228792	Misty	DBDB	NOTEST	0	0	0	0	1	1	no	ENSMUSG00000101257	ENSMUST00000191452		RIKEN cDNA 2310015K22 gene [Source:MGI Symbol;Acc:MGI:1916815]	1	80225044	80228792	1	C5	80225044	80228792	80225044	1461	tsl1	GENCODE basic	1	1	KNOWN	KNOWN	havana	havana	lincRNA	lincRNA	42.54	1	MGI transcript name	2310015K22Rik-001	MGI Symbol	2310015K22Rik
TCONS_00002315	ENSMUST00000163119	Cul3	TCONS_00002315	XLOC_000807	Cul3	1:80256662-80340775	Misty	DBDB	OK	1.15003	1.16564	0.0194546	0.0585781	0.9192	0.991458	no	ENSMUSG00000004364	ENSMUST00000163119	ENSMUSP00000130738	cullin 3 [Source:MGI Symbol;Acc:MGI:1347360]	1	80264923	80340480	-1	C5	80264923	80340480	80340480	4709	tsl1	GENCODE basic	7	14	KNOWN	KNOWN	ensembl_havana	ensembl_havana	protein_coding	protein_coding	35.79	6	MGI transcript name	Cul3-001	MGI Symbol	Cul3
TCONS_00002316	ENSMUST00000187121	Gm29125	TCONS_00002316	XLOC_000808	Gm29125	1:80382821-80386251	Misty	DBDB	NOTEST	0	0	0	0	1	1	no	ENSMUSG00000101722	ENSMUST00000187121		predicted gene 29125 [Source:MGI Symbol;Acc:MGI:5579831]	1	80382822	80386251	1	C5	80382822	80386251	80382822	3220	tsl1	GENCODE basic	1	1	KNOWN	KNOWN	havana	havana	lincRNA	lincRNA	47.81	1	MGI transcript name	Gm29125-001	MGI Symbol	Gm29125
TCONS_00002317	ENSMUST00000187497	1700016L21Rik	TCONS_00002317	XLOC_000809	1700016L21Rik	1:80445931-80479867	Misty	DBDB	NOTEST	0	0	0	0	1	1	no	ENSMUSG00000101483	ENSMUST00000187497		RIKEN cDNA 1700016L21 gene [Source:MGI Symbol;Acc:MGI:1919458]	1	80445932	80479867	1	C5	80445932	80475660	80445932	394	tsl1	GENCODE basic	1	1	KNOWN	KNOWN	havana	havana	antisense	antisense	39.07	2	MGI transcript name	1700016L21Rik-001	MGI Symbol	1700016L21Rik
TCONS_00002319	ENSMUST00000188657	Gm28066	TCONS_00002319	XLOC_000810	Gm28066	1:80949425-80949897	Misty	DBDB	NOTEST	0	0	0	0	1	1	no	ENSMUSG00000099918	ENSMUST00000188657		predicted gene 28066 [Source:MGI Symbol;Acc:MGI:5578772]	1	80949426	80949897	1	C5	80949426	80949897	80949426	472	tslNA	GENCODE basic	1	1	KNOWN	KNOWN	havana	havana	processed_pseudogene	processed_pseudogene	52.75	1	MGI transcript name	Gm28066-001	MGI Symbol	Gm28066
TCONS_00002320	ENSMUST00000123285	Nyap2	TCONS_00002320	XLOC_000811	Nyap2	1:81076949-81341764	Misty	DBDB	NOTEST	0	0	0	0	1	1	no	ENSMUSG00000054976	ENSMUST00000123285	ENSMUSP00000122935	neuronal tyrosine-phophorylated phosphoinositide 3-kinase adaptor 2 [Source:MGI Symbol;Acc:MGI:2443135]	1	81076950	81341764	1	C5	81077583	81341764	81077583	7501	tsl1	GENCODE basic	1	14	KNOWN	KNOWN	havana	ensembl_havana	protein_coding	protein_coding	38.29	5	MGI transcript name	Nyap2-005	MGI Symbol	Nyap2
TCONS_00002329	ENSMUST00000117185	Gm5530	TCONS_00002329	XLOC_000812	Gm5530	1:81741633-81742969	Misty	DBDB	OK	0.279257	0.239964	-0.218775	-0.212274	0.71005	0.991458	no	ENSMUSG00000087008	ENSMUST00000117185		predicted gene 5530 [Source:MGI Symbol;Acc:MGI:3646374]	1	81741985	81742969	-1	C5	81741985	81742969	81742969	985	tslNA	GENCODE basic	1	4	KNOWN	KNOWN	havana	havana	processed_pseudogene	processed_pseudogene	50.76	1	MGI transcript name	Gm5530-001	MGI Symbol	Gm5530
TCONS_00002330	ENSMUST00000186198	Gm7516	TCONS_00002330	XLOC_000813	Gm7516	1:81797240-81797946	Misty	DBDB	NOTEST	0	0	0	0	1	1	no	ENSMUSG00000100561	ENSMUST00000186198		predicted gene 7516 [Source:MGI Symbol;Acc:MGI:3643007]	1	81797241	81797946	1	C5	81797241	81797946	81797241	706	tslNA	GENCODE basic	1	1	KNOWN	KNOWN	havana	havana	processed_pseudogene	processed_pseudogene	56.09	1	MGI transcript name	Gm7516-001	MGI Symbol	Gm7516
TCONS_00002331	ENSMUST00000195065	Gm37114	TCONS_00002331	XLOC_000814	Gm37114	1:82105179-82106983	Misty	DBDB	NOTEST	0.00586393	0	-inf	0	1	1	no	ENSMUSG00000103571	ENSMUST00000195065		predicted gene, 37114 [Source:MGI Symbol;Acc:MGI:5610342]	1	82105180	82106983	1	C5	82105180	82106983	82105180	1804	tslNA	GENCODE basic	1	1	KNOWN	KNOWN	havana	havana	TEC	TEC	39.41	1	MGI transcript name	Gm37114-001	MGI Symbol	Gm37114
TCONS_00002332	ENSMUST00000183462	Mir6344	TCONS_00002332	XLOC_000815	Mir6344	1:82131915-82132019	Misty	DBDB	NOTEST	0	0	0	0	1	1	no	ENSMUSG00000098797	ENSMUST00000183462		microRNA 6344 [Source:MGI Symbol;Acc:MGI:5531222]	1	82131916	82132019	1	C5	82131916	82132019	82131916	104	tslNA	GENCODE basic	1	1	KNOWN	KNOWN	mirbase	mirbase	miRNA	miRNA	44.23	1	MGI transcript name	Mir6344-201	MGI Symbol	Mir6344
TCONS_00002333	ENSMUST00000023262	Gm9747	TCONS_00002333	XLOC_000816	Gm9747	1:82232431-82291622	Misty	DBDB	OK	2.01375	2.07352	0.042201	0.164591	0.77175	0.991458	no	ENSMUSG00000022591	ENSMUST00000023262	ENSMUSP00000023262	predicted gene 9747 [Source:MGI Symbol;Acc:MGI:3710571]	1	82233112	82235933	1	C5	82233112	82235933	82233112	2822	tslNA	GENCODE basic	5	5	KNOWN	KNOWN	ensembl	ensembl	protein_coding	protein_coding	41.57	1	MGI transcript name	Gm9747-201	MGI Symbol	Gm9747
TCONS_00002335	ENSMUST00000140020	Rhbdd1	TCONS_00002335	XLOC_000817	Rhbdd1	1:82316451-82586849	Misty	DBDB	OK	0.230003	0.175839	-0.387398	-0.109985	0.8473	0.991458	no	ENSMUSG00000026142	ENSMUST00000140020	ENSMUSP00000137770	rhomboid domain containing 1 [Source:MGI Symbol;Acc:MGI:1924117]	1	82316452	82445366	1	C5	82339049	82445366	82339049	3687	tsl1	GENCODE basic	1	15	KNOWN	KNOWN	ensembl_havana	ensembl_havana	protein_coding	protein_coding	43.2	3	MGI transcript name	Rhbdd1-002	MGI Symbol	Rhbdd1
TCONS_00002340	ENSMUST00000194744	Gm19552	TCONS_00002340	XLOC_000818	Gm19552	1:82316451-82586849	Misty	DBDB	NOTEST	0	0	0	0	1	1	no	ENSMUSG00000104493	ENSMUST00000194744		predicted gene, 19552 [Source:MGI Symbol;Acc:MGI:5011737]	1	82352217	82355049	1	C5	82352217	82355049	82352217	2833	tslNA	GENCODE basic	1	1	KNOWN	KNOWN	havana	havana	TEC	TEC	41.23	1	MGI transcript name	Gm19552-001	MGI Symbol	Gm19552
TCONS_00002341	ENSMUST00000087050	Col4a4	TCONS_00002341	XLOC_000819	Col4a4	1:82316451-82586849	Misty	DBDB	NOTEST	0.0995429	0.13539	0.443731	0	1	1	no	ENSMUSG00000067158	ENSMUST00000087050	ENSMUSP00000084282	collagen, type IV, alpha 4 [Source:MGI Symbol;Acc:MGI:104687]	1	82448423	82586849	-1	C5	82448423	82586849	82586849	10108	tsl1	GENCODE basic	6	9	KNOWN	KNOWN	ensembl_havana	ensembl_havana	protein_coding	protein_coding	43.02	2	MGI transcript name	Col4a4-001	MGI Symbol	Col4a4
TCONS_00002342	ENSMUST00000087050	Col4a4	TCONS_00002342	XLOC_000820	Col4a4	1:82316451-82586849	Misty	DBDB	NOTEST	0.0881818	0.156894	0.831233	0	1	1	no	ENSMUSG00000067158	ENSMUST00000087050	ENSMUSP00000084282	collagen, type IV, alpha 4 [Source:MGI Symbol;Acc:MGI:104687]	1	82448423	82586849	-1	C5	82448423	82586849	82586849	10108	tsl1	GENCODE basic	6	9	KNOWN	KNOWN	ensembl_havana	ensembl_havana	protein_coding	protein_coding	43.02	2	MGI transcript name	Col4a4-001	MGI Symbol	Col4a4
TCONS_00002343	ENSMUST00000141994	Col4a3	TCONS_00002343	XLOC_000821	Col4a3	1:82586920-82768461	Misty	DBDB	NOTEST	9.29788e-176	4.46205e-189	-44.2443	0	1	1	no	ENSMUSG00000079465	ENSMUST00000141994		collagen, type IV, alpha 3 [Source:MGI Symbol;Acc:MGI:104688]	1	82586921	82722059	1	C5	82586921	82642853	82586921	1926	tsl2		1	8	KNOWN	KNOWN	havana	ensembl_havana	retained_intron	protein_coding	41.61	4	MGI transcript name	Col4a3-004	MGI Symbol	Col4a3
TCONS_00002345	ENSMUST00000083121	n-R5s213	TCONS_00002345	XLOC_000822	n-R5s213	1:82586920-82768461	Misty	DBDB	NOTEST	0	0	0	0	1	1	no	ENSMUSG00000065055	ENSMUST00000083121		nuclear encoded rRNA 5S 213 [Source:MGI Symbol;Acc:MGI:4422078]	1	82635013	82635110	1	C5	82635013	82635110	82635013	98	tslNA	GENCODE basic	1	1	KNOWN	KNOWN	ensembl	ensembl	rRNA	rRNA	56.12	1	MGI transcript name	n-R5s213-201	MGI Symbol	n-R5s213
TCONS_00002346	ENSMUST00000181720	C430014B12Rik	TCONS_00002346	XLOC_000823	C430014B12Rik	1:82586920-82768461	Misty	DBDB	NOTEST	0.0807442	0.202627	1.3274	0	1	1	no	ENSMUSG00000097564	ENSMUST00000181720		RIKEN cDNA C430014B12 gene [Source:MGI Symbol;Acc:MGI:2444820]	1	82691928	82725169	-1	C5	82691928	82725117	82725117	1001	tsl1	GENCODE basic	1	2	KNOWN	KNOWN	havana	havana	antisense	processed_transcript	40.63	3	MGI transcript name	C430014B12Rik-001	MGI Symbol	C430014B12Rik
TCONS_00002349	ENSMUST00000162003	Mff	TCONS_00002349	XLOC_000824	Mff	1:82586920-82768461	Misty	DBDB	NOTEST	3.09966e-178	0.00774535	582.659	0	1	1	no	ENSMUSG00000026150	ENSMUST00000162003	ENSMUSP00000124334	mitochondrial fission factor [Source:MGI Symbol;Acc:MGI:1922984]	1	82724890	82752394	1	C5	82724948	82752394	82724948	2087	tsl5	GENCODE basic	7	14	KNOWN	KNOWN	havana	ensembl_havana	protein_coding	protein_coding	38.94	16	MGI transcript name	Mff-005	MGI Symbol	Mff
TCONS_00002364	ENSMUST00000185536	Gm28941	TCONS_00002364	XLOC_000825	Gm28941	1:82586920-82768461	Misty	DBDB	NOTEST	0	0	0	0	1	1	no	ENSMUSG00000101450	ENSMUST00000185536		predicted gene 28941 [Source:MGI Symbol;Acc:MGI:5579647]	1	82739691	82740707	1	C5	82739691	82740707	82739691	1017	tslNA	GENCODE basic	1	1	KNOWN	KNOWN	havana	havana	sense_intronic	sense_intronic	37.46	1	MGI transcript name	Gm28941-001	MGI Symbol	Gm28941
TCONS_00002370	ENSMUST00000186334	Gm28942	TCONS_00002370	XLOC_000826	Gm28942	1:82819834-82820377	Misty	DBDB	NOTEST	0	0	0	0	1	1	no	ENSMUSG00000100170	ENSMUST00000186334		predicted gene 28942 [Source:MGI Symbol;Acc:MGI:5579648]	1	82819835	82820377	1	C5	82819835	82820377	82819835	365	tsl3	GENCODE basic	1	1	KNOWN	KNOWN	havana	havana	lincRNA	lincRNA	45.3	1	MGI transcript name	Gm28942-001	MGI Symbol	Gm28942
TCONS_00002371	ENSMUST00000177110	Gm22396	TCONS_00002371	XLOC_000827	Gm22396	1:82839445-82913648	Misty	DBDB	NOTEST	0	0	0	0	1	1	no	ENSMUSG00000093782	ENSMUST00000177110		predicted gene, 22396 [Source:MGI Symbol;Acc:MGI:5452173]	1	82839446	82839498	1	C5	82839446	82839498	82839446	53	tslNA	GENCODE basic	1	1	KNOWN	KNOWN	ensembl	ensembl	miRNA	miRNA	67.92	1	MGI transcript name	Gm22396-201	MGI Symbol	Gm22396
TCONS_00002388	ENSMUST00000189789	Gm7539	TCONS_00002388	XLOC_000828	Gm7539	1:83012522-83038448	Misty	DBDB	NOTEST	0	0	0	0	1	1	no	ENSMUSG00000100432	ENSMUST00000189789		predicted gene 7539 [Source:MGI Symbol;Acc:MGI:3647619]	1	83015393	83016022	1	C5	83015393	83016022	83015393	630	tslNA	GENCODE basic	1	1	KNOWN	KNOWN	havana	havana	processed_pseudogene	processed_pseudogene	46.83	1	MGI transcript name	Gm7539-001	MGI Symbol	Gm7539
TCONS_00002389	ENSMUST00000188005	Krtap28-13	TCONS_00002389	XLOC_000829	Krtap28-13	1:83060929-83061921	Misty	DBDB	NOTEST	0	0	0	0	1	1	no	ENSMUSG00000101315	ENSMUST00000188005	ENSMUSP00000140288	keratin associated protein 28-13 [Source:MGI Symbol;Acc:MGI:1918636]	1	83060930	83061921	1	C5	83060930	83061921	83060930	992	tslNA	GENCODE basic	1	1	KNOWN	KNOWN	havana	havana	protein_coding	protein_coding	52.52	1	MGI transcript name	Krtap28-13-001	MGI Symbol	Krtap28-13
TCONS_00002390	ENSMUST00000190858	Gm29518	TCONS_00002390	XLOC_000830	Gm29518	1:83067101-83067473	Misty	DBDB	NOTEST	0	0	0	0	1	1	no	ENSMUSG00000099691	ENSMUST00000190858		predicted gene 29518 [Source:MGI Symbol;Acc:MGI:5580224]	1	83067102	83067473	1	C5	83067102	83067473	83067102	372	tslNA	GENCODE basic	1	1	KNOWN	KNOWN	havana	havana	processed_pseudogene	processed_pseudogene	53.49	1	MGI transcript name	Gm29518-001	MGI Symbol	Gm29518
TCONS_00002391	ENSMUST00000027351	Ccl20	TCONS_00002391	XLOC_000831	Ccl20	1:83116765-83119167	Misty	DBDB	NOTEST	0	0	0	0	1	1	no	ENSMUSG00000026166	ENSMUST00000027351	ENSMUSP00000027351	chemokine (C-C motif) ligand 20 [Source:MGI Symbol;Acc:MGI:1329031]	1	83116766	83119167	1	C5	83116766	83119166	83116766	1417	tsl1	GENCODE basic	12	14	KNOWN	KNOWN	havana	ensembl_havana	protein_coding	protein_coding	39.26	3	MGI transcript name	Ccl20-002	MGI Symbol	Ccl20
TCONS_00002394	ENSMUST00000186994	Gm29519	TCONS_00002394	XLOC_000832	Gm29519	1:83157983-83159017	Misty	DBDB	NOTEST	0	0	0	0	1	1	no	ENSMUSG00000101173	ENSMUST00000186994		predicted gene 29519 [Source:MGI Symbol;Acc:MGI:5580225]	1	83157984	83159017	1	C5	83157984	83159017	83157984	398	tslNA	GENCODE basic	1	1	KNOWN	KNOWN	havana	havana	processed_pseudogene	processed_pseudogene	45.45	1	MGI transcript name	Gm29519-001	MGI Symbol	Gm29519
TCONS_00002395	ENSMUST00000133079	Daw1	TCONS_00002395	XLOC_000833	Daw1	1:83159751-83210574	Misty	DBDB	NOTEST	0	0	0	0	1	1	no	ENSMUSG00000053161	ENSMUST00000133079		dynein assembly factor with WDR repeat domains 1 [Source:MGI Symbol;Acc:MGI:1923089]	1	83159752	83210574	1	C5	83159752	83179824	83159752	620	tsl5		1	16	KNOWN	KNOWN	havana	ensembl_havana	retained_intron	protein_coding	40.99	5	MGI transcript name	Daw1-005	MGI Symbol	Daw1
TCONS_00002401	ENSMUST00000159051	Gm6374	TCONS_00002401	XLOC_000834	Gm6374	1:83254138-83408200	Misty	DBDB	NOTEST	0	0	0	0	1	1	no	ENSMUSG00000079140	ENSMUST00000159051		predicted gene 6374 [Source:MGI Symbol;Acc:MGI:3647016]	1	83314513	83315300	1	C5	83314513	83315300	83314513	788	tslNA	GENCODE basic	1	3	KNOWN	KNOWN	havana	havana	processed_pseudogene	processed_pseudogene	45.81	1	MGI transcript name	Gm6374-001	MGI Symbol	Gm6374
TCONS_00002402	ENSMUST00000178653	Gm25754	TCONS_00002402	XLOC_000835	Gm25754	1:83659549-83911644	Misty	DBDB	NOTEST	0	0	0	0	1	1	no	ENSMUSG00000094946	ENSMUST00000178653		predicted gene, 25754 [Source:MGI Symbol;Acc:MGI:5455531]	1	83795912	83796032	1	C5	83795912	83796032	83795912	121	tslNA	GENCODE basic	1	1	KNOWN	KNOWN	ensembl	ensembl	miRNA	miRNA	49.59	1	MGI transcript name	Gm25754-201	MGI Symbol	Gm25754
TCONS_00002403	ENSMUST00000104548	Gm24555	TCONS_00002403	XLOC_000836	Gm24555	1:83921917-83922041	Misty	DBDB	NOTEST	0	0	0	0	1	1	no	ENSMUSG00000077736	ENSMUST00000104548		predicted gene, 24555 [Source:MGI Symbol;Acc:MGI:5454332]	1	83921918	83922041	1	C5	83921918	83922041	83921918	124	tslNA	GENCODE basic	1	1	KNOWN	KNOWN	ensembl	ensembl	snoRNA	snoRNA	45.97	1	MGI transcript name	Gm24555-201	MGI Symbol	Gm24555
TCONS_00002404	-	-	TCONS_00002404	XLOC_000837	-	1:84012169-84013308	Misty	DBDB	NOTEST	0.115098	0.144485	0.328061	0	1	1	no
TCONS_00002405	ENSMUST00000168574	Pid1	TCONS_00002405	XLOC_000838	Pid1	1:84016869-84364180	Misty	DBDB	OK	2.22008	2.64108	0.250514	0.734859	0.1983	0.814204	no	ENSMUSG00000045658	ENSMUST00000168574	ENSMUSP00000127716	phosphotyrosine interaction domain containing 1 [Source:MGI Symbol;Acc:MGI:2138391]	1	84036296	84364180	-1	C5	84036296	84284645	84284645	2664	tsl1	GENCODE basic	8	16	KNOWN	KNOWN	ensembl_havana	ensembl_havana	protein_coding	protein_coding	41.17	8	MGI transcript name	Pid1-001	MGI Symbol	Pid1
TCONS_00002406	ENSMUST00000177458	Pid1	TCONS_00002406	XLOC_000839	Pid1	1:84016869-84364180	Misty	DBDB	OK	2.99635	2.19833	-0.446796	-1.025	0.0809	0.548204	no	ENSMUSG00000045658	ENSMUST00000177458	ENSMUSP00000135120	phosphotyrosine interaction domain containing 1 [Source:MGI Symbol;Acc:MGI:2138391]	1	84036296	84364180	-1	C5	84157129	84284611	84284611	2521	tsl2	GENCODE basic	1	16	KNOWN	KNOWN	havana	ensembl_havana	protein_coding	protein_coding	41.17	8	MGI transcript name	Pid1-002	MGI Symbol	Pid1
TCONS_00002407	ENSMUST00000189162	Gm18304	TCONS_00002407	XLOC_000840	Gm18304	1:84016869-84364180	Misty	DBDB	OK	0.528937	0.387478	-0.448982	-0.195069	0.82435	0.991458	no	ENSMUSG00000101934	ENSMUST00000189162		predicted gene, 18304 [Source:MGI Symbol;Acc:MGI:5010489]	1	84168188	84168733	1	C5	84168188	84168733	84168188	546	tslNA	GENCODE basic	1	1	KNOWN	KNOWN	havana	havana	processed_pseudogene	processed_pseudogene	47.44	1	MGI transcript name	Gm18304-001	MGI Symbol	Gm18304
TCONS_00002409	ENSMUST00000175513	Mir5126	TCONS_00002409	XLOC_000841	Mir5126	1:84369838-84696221	Misty	DBDB	NOTEST	0	0	0	0	1	1	no	ENSMUSG00000093254	ENSMUST00000175513		microRNA 5126 [Source:MGI Symbol;Acc:MGI:4950451]	1	84695839	84695915	1	C5	84695839	84695915	84695839	77	tslNA	GENCODE basic	1	1	KNOWN	KNOWN	mirbase	mirbase	miRNA	miRNA	83.12	1	MGI transcript name	Mir5126-201	MGI Symbol	Mir5126
TCONS_00002410	ENSMUST00000027421	Trip12	TCONS_00002410	XLOC_000842	Trip12	1:84720736-84900487	Misty	DBDB	OK	0.214837	0.505299	1.2339	0.816584	0.1825	0.79167	no	ENSMUSG00000026219	ENSMUST00000027421	ENSMUSP00000027421	thyroid hormone receptor interactor 12 [Source:MGI Symbol;Acc:MGI:1309481]	1	84721189	84840516	-1	C5	84721189	84839304	84839304	9632	tsl5	GENCODE basic	12	14	KNOWN	KNOWN	ensembl	ensembl_havana	protein_coding	protein_coding	37.92	18	MGI transcript name	Trip12-201	MGI Symbol	Trip12
TCONS_00002413	ENSMUST00000143656	Fbxo36	TCONS_00002413	XLOC_000843	Fbxo36	1:84720736-84900487	Misty	DBDB	OK	0.0619015	1.02496	4.04945	0.199168	0.2462	0.86747	no	ENSMUSG00000073633	ENSMUST00000143656		F-box protein 36 [Source:MGI Symbol;Acc:MGI:1289192]	1	84839841	84900487	1	C5	84839853	84900487	84839853	1088	tsl3		7	9	KNOWN	KNOWN	havana	ensembl_havana	processed_transcript	protein_coding	45.33	4	MGI transcript name	Fbxo36-004	MGI Symbol	Fbxo36
TCONS_00002418	ENSMUST00000097671	Gm15433	TCONS_00002418	XLOC_000844	Gm15433	1:84963668-84964780	Misty	DBDB	NOTEST	0	0	0	0	1	1	no	ENSMUSG00000096802	ENSMUST00000097671		predicted pseudogene 15433 [Source:MGI Symbol;Acc:MGI:3705860]	1	84963669	84964559	1	C5	84963669	84964559	84963669	891	tslNA	GENCODE basic	1	1	KNOWN	KNOWN	ensembl_havana	ensembl_havana	processed_pseudogene	processed_pseudogene	49.38	1	MGI transcript name	Gm15433-001	MGI Symbol	Gm15433
TCONS_00002419	ENSMUST00000121059	Rpl19-ps1	TCONS_00002419	XLOC_000845	Rpl19-ps1	1:84990637-85342615	Misty	DBDB	NOTEST	0	0	0	0	1	1	no	ENSMUSG00000064281	ENSMUST00000121059		ribosomal protein L19, pseudogene 1 [Source:MGI Symbol;Acc:MGI:3642668]	1	85012114	85012704	1	C5	85012114	85012704	85012114	591	tslNA	GENCODE basic	1	7	KNOWN	KNOWN	ensembl_havana	ensembl_havana	processed_pseudogene	processed_pseudogene	54.15	1	MGI transcript name	Rpl19-ps1-001	MGI Symbol	Rpl19-ps1
TCONS_00002420	ENSMUST00000160487	Gm2389	TCONS_00002420	XLOC_000846	Gm2389	1:84990637-85342615	Misty	DBDB	NOTEST	0	0	0	0	1	1	no	ENSMUSG00000089976	ENSMUST00000160487		predicted pseudogene 2389 [Source:MGI Symbol;Acc:MGI:3780557]	1	85061154	85062642	1	C5	85061154	85062642	85061154	189	tslNA	GENCODE basic	1	1	KNOWN	KNOWN	havana	havana	unprocessed_pseudogene	unprocessed_pseudogene	41.77	1	MGI transcript name	Gm2389-001	MGI Symbol	Gm2389
TCONS_00002421	ENSMUST00000097669	Gm10553	TCONS_00002421	XLOC_000847	Gm10553	1:84990637-85342615	Misty	DBDB	NOTEST	0	0	0	0	1	1	no	ENSMUSG00000073631	ENSMUST00000097669	ENSMUSP00000137265	predicted gene 10553 [Source:MGI Symbol;Acc:MGI:3642178]	1	85100164	85100535	1	C5	85100164	85100535	85100164	372	tslNA	GENCODE basic	1	1	KNOWN	KNOWN	ensembl	ensembl	protein_coding	protein_coding	50	1	MGI transcript name	Gm10553-201	MGI Symbol	Gm10553
TCONS_00002422	ENSMUST00000162353	A530040E14Rik	TCONS_00002422	XLOC_000848	A530040E14Rik	1:84990637-85342615	Misty	DBDB	NOTEST	1.54097e-37	0.00629581	114.976	0	1	1	no	ENSMUSG00000072109	ENSMUST00000162353		RIKEN cDNA A530040E14 gene [Source:MGI Symbol;Acc:MGI:3612703]	1	85105946	85114035	1	C5	85105946	85114032	85105946	2017	tsl1		7	11	KNOWN	KNOWN	havana	ensembl_havana	antisense	antisense	45.5	6	MGI transcript name	A530040E14Rik-001	MGI Symbol	A530040E14Rik
TCONS_00002429	ENSMUST00000159317	Gm16038	TCONS_00002429	XLOC_000849	Gm16038	1:84990637-85342615	Misty	DBDB	NOTEST	0	0	0	0	1	1	no	ENSMUSG00000090128	ENSMUST00000159317		predicted gene 16038 [Source:MGI Symbol;Acc:MGI:3802117]	1	85115319	85117237	1	C5	85115319	85117237	85115319	193	tslNA	GENCODE basic	1	1	KNOWN	KNOWN	havana	havana	unprocessed_pseudogene	unprocessed_pseudogene	44.97	1	MGI transcript name	Gm16038-001	MGI Symbol	Gm16038
TCONS_00002430	ENSMUST00000160802	Gm6264	TCONS_00002430	XLOC_000850	Gm6264	1:84990637-85342615	Misty	DBDB	NOTEST	0	0	0	0	1	1	no	ENSMUSG00000089716	ENSMUST00000160802		predicted gene 6264 [Source:MGI Symbol;Acc:MGI:3779580]	1	85159764	85194260	1	C5	85159764	85171155	85159764	624	tslNA	GENCODE basic	7	7	KNOWN	KNOWN	havana	havana	transcribed_unprocessed_pseudogene	transcribed_unprocessed_pseudogene	43.04	2	MGI transcript name	Gm6264-002	MGI Symbol	Gm6264
TCONS_00002433	ENSMUST00000160058	Gm7609	TCONS_00002433	XLOC_000851	Gm7609	1:84990637-85342615	Misty	DBDB	NOTEST	0.00940636	0.0359761	1.93533	0	1	1	no	ENSMUSG00000079457	ENSMUST00000160058		predicted pseudogene 7609 [Source:MGI Symbol;Acc:MGI:3644536]	1	85199613	85213786	1	C5	85199613	85203171	85199613	1142	tsl1	GENCODE basic	7	9	KNOWN	KNOWN	havana	ensembl_havana	processed_transcript	transcribed_unprocessed_pseudogene	45.53	4	MGI transcript name	Gm7609-002	MGI Symbol	Gm7609
TCONS_00002438	ENSMUST00000162347	Gm16028	TCONS_00002438	XLOC_000852	Gm16028	1:84990637-85342615	Misty	DBDB	NOTEST	0.0141254	0.0139605	-0.0169367	0	1	1	no	ENSMUSG00000090252	ENSMUST00000162347		predicted gene 16028 [Source:MGI Symbol;Acc:MGI:3801982]	1	85246851	85255465	1	C5	85246851	85255465	85246851	890	tsl5	GENCODE basic	1	1	KNOWN	KNOWN	havana	havana	antisense	antisense	43.89	1	MGI transcript name	Gm16028-001	MGI Symbol	Gm16028
TCONS_00002439	ENSMUST00000162652	Gm16026	TCONS_00002439	XLOC_000853	Gm16026	1:84990637-85342615	Misty	DBDB	NOTEST	0	0	0	0	1	1	no	ENSMUSG00000079455	ENSMUST00000162652		predicted pseudogene 16026 [Source:MGI Symbol;Acc:MGI:3783243]	1	85266698	85285491	1	C5	85266701	85276176	85266701	683	tslNA	GENCODE basic	7	9	KNOWN	KNOWN	havana	havana	transcribed_unprocessed_pseudogene	transcribed_unprocessed_pseudogene	45.56	6	MGI transcript name	Gm16026-003	MGI Symbol	Gm16026
TCONS_00002448	ENSMUST00000161923	Gm16025	TCONS_00002448	XLOC_000854	Gm16025	1:84990637-85342615	Misty	DBDB	NOTEST	0	0	0	0	1	1	no	ENSMUSG00000089652	ENSMUST00000161923		predicted gene 16025 [Source:MGI Symbol;Acc:MGI:3802144]	1	85326729	85342615	1	C5	85326729	85342615	85326729	2425	tsl2	GENCODE basic	1	1	KNOWN	KNOWN	havana	havana	lincRNA	lincRNA	44.33	2	MGI transcript name	Gm16025-001	MGI Symbol	Gm16025
TCONS_00002450	ENSMUST00000189121	Gm2427	TCONS_00002450	XLOC_000855	Gm2427	1:85501089-85550577	Misty	DBDB	NOTEST	0.0622762	0.0717891	0.205083	0	1	1	no	ENSMUSG00000101751	ENSMUST00000189121		predicted gene 2427 [Source:MGI Symbol;Acc:MGI:3780593]	1	85501090	85514604	1	C5	85501090	85514604	85501090	881	tslNA	GENCODE basic	1	1	KNOWN	KNOWN	havana	havana	unprocessed_pseudogene	unprocessed_pseudogene	43.09	1	MGI transcript name	Gm2427-001	MGI Symbol	Gm2427
TCONS_00002451	ENSMUST00000160674	Gm7592	TCONS_00002451	XLOC_000856	Gm7592	1:85501089-85550577	Misty	DBDB	NOTEST	0	0.0258875	inf	0	1	1	no	ENSMUSG00000090186	ENSMUST00000160674		predicted gene 7592 [Source:MGI Symbol;Acc:MGI:3644077]	1	85526690	85550577	1	C5	85526690	85550577	85526690	627	tslNA	GENCODE basic	1	5	KNOWN	KNOWN	havana	havana	transcribed_unprocessed_pseudogene	transcribed_unprocessed_pseudogene	43.95	1	MGI transcript name	Gm7592-001	MGI Symbol	Gm7592
TCONS_00002452	ENSMUST00000178024	G530012D18Rik	TCONS_00002452	XLOC_000857	G530012D18Rik	1:85571270-85598817	Misty	DBDB	NOTEST	1.77346e-63	1.48367e-08	182.449	0	1	1	no	ENSMUSG00000094127	ENSMUST00000178024	ENSMUSP00000136816	RIKEN cDNA G530012D1 gene [Source:MGI Symbol;Acc:MGI:3642025]	1	85575676	85577295	1	C5	85575676	85577295	85575676	420	tsl5	GENCODE basic	1	1	KNOWN	KNOWN	ensembl	ensembl	protein_coding	protein_coding	46.17	1	MGI transcript name	G530012D18Rik-201	MGI Symbol	G530012D18Rik
TCONS_00002454	ENSMUST00000162784	Gm16094	TCONS_00002454	XLOC_000858	Gm16094	1:85599285-85599839	Misty	DBDB	NOTEST	0	0	0	0	1	1	no	ENSMUSG00000090103	ENSMUST00000162784		predicted gene 16094 [Source:MGI Symbol;Acc:MGI:3801967]	1	85599286	85599839	1	C5	85599286	85599839	85599286	427	tsl5	GENCODE basic	1	1	KNOWN	KNOWN	havana	havana	antisense	antisense	47.11	1	MGI transcript name	Gm16094-001	MGI Symbol	Gm16094
TCONS_00002455	ENSMUST00000113385	Sp140	TCONS_00002455	XLOC_000859	Sp140	1:85600377-85710326	Misty	DBDB	NOTEST	0	0.144228	inf	0	1	1	no	ENSMUSG00000070031	ENSMUST00000113385	ENSMUSP00000109012	Sp140 nuclear body protein [Source:MGI Symbol;Acc:MGI:3702467]	1	85600378	85645037	1	C5	85600378	85610782	85600378	485	tsl3		2	11	KNOWN	KNOWN	havana	ensembl_havana	nonsense_mediated_decay	protein_coding	43.41	6	MGI transcript name	Sp140-002	MGI Symbol	Sp140
TCONS_00002466	ENSMUST00000141998	Sp100	TCONS_00002466	XLOC_000860	Sp100	1:85600377-85710326	Misty	DBDB	NOTEST	3.18341e-82	0	-inf	0	1	1	no	ENSMUSG00000026222	ENSMUST00000141998		nuclear antigen Sp100 [Source:MGI Symbol;Acc:MGI:109561]	1	85649988	85709998	1	C5	85649988	85662871	85649988	699	tsl2		1	16	KNOWN	KNOWN	havana	ensembl_havana	retained_intron	protein_coding	43.52	13	MGI transcript name	Sp100-008	MGI Symbol	Sp100
TCONS_00002485	ENSMUST00000162038	A630001G21Rik	TCONS_00002485	XLOC_000861	A630001G21Rik	1:85717082-85784694	Misty	DBDB	OK	0.316748	0.312215	-0.0207974	-0.0445828	0.93635	0.991458	no	ENSMUSG00000052760	ENSMUST00000162038	ENSMUSP00000125643	RIKEN cDNA A630001G21 gene [Source:MGI Symbol;Acc:MGI:2443131]	1	85717083	85778643	-1	C5	85717692	85736581	85736581	1508	tsl2		7	15	KNOWN	KNOWN	havana	ensembl_havana	nonsense_mediated_decay	protein_coding	45.98	6	MGI transcript name	A630001G21Rik-003	MGI Symbol	A630001G21Rik
TCONS_00002486	ENSMUST00000184526	Mir8096	TCONS_00002486	XLOC_000862	Mir8096	1:85717082-85784694	Misty	DBDB	NOTEST	0	0	0	0	1	1	no	ENSMUSG00000098634	ENSMUST00000184526		microRNA 8096 [Source:MGI Symbol;Acc:MGI:5530861]	1	85751948	85752074	1	C5	85751948	85752074	85751948	127	tslNA	GENCODE basic	1	1	KNOWN	KNOWN	mirbase	mirbase	miRNA	miRNA	55.91	1	MGI transcript name	Mir8096-201	MGI Symbol	Mir8096
TCONS_00002487	ENSMUST00000175454	Gm25472	TCONS_00002487	XLOC_000863	Gm25472	1:85717082-85784694	Misty	DBDB	NOTEST	0	0	0	0	1	1	no	ENSMUSG00000094834	ENSMUST00000175454		predicted gene, 25472 [Source:MGI Symbol;Acc:MGI:5455249]	1	85763794	85763871	1	C5	85763794	85763871	85763794	78	tslNA	GENCODE basic	3	1	KNOWN	KNOWN	ensembl	ensembl	miRNA	miRNA	57.69	1	MGI transcript name	Gm25472-201	MGI Symbol	Gm25472
TCONS_00002488	ENSMUST00000187270	9930111H07Rik	TCONS_00002488	XLOC_000864	9930111H07Rik	1:85717082-85784694	Misty	DBDB	NOTEST	0	0	0	0	1	1	no	ENSMUSG00000100217	ENSMUST00000187270		RIKEN cDNA 9930111H07 gene [Source:MGI Symbol;Acc:MGI:1925012]	1	85775271	85784694	1	C5	85775271	85784694	85775271	821	tsl1	GENCODE basic	1	1	KNOWN	KNOWN	havana	havana	lincRNA	lincRNA	45.47	1	MGI transcript name	9930111H07Rik-001	MGI Symbol	9930111H07Rik
TCONS_00002489	ENSMUST00000175191	Gm22906	TCONS_00002489	XLOC_000865	Gm22906	1:85784712-85784962	Misty	DBDB	NOTEST	0	0	0	0	1	1	no	ENSMUSG00000092932	ENSMUST00000175191		predicted gene, 22906 [Source:MGI Symbol;Acc:MGI:5452683]	1	85784713	85784962	1	C5	85784713	85784962	85784713	250	tslNA	GENCODE basic	2	2	KNOWN	KNOWN	ensembl	ensembl	misc_RNA	misc_RNA	49.2	1	MGI transcript name	Gm22906-201	MGI Symbol	Gm22906
TCONS_00002490	ENSMUST00000097666	Cab39	TCONS_00002490	XLOC_000866	Cab39	1:85793405-85856681	Misty	DBDB	NOTEST	0.136356	0.1189	-0.197633	0	1	1	no	ENSMUSG00000036707	ENSMUST00000097666	ENSMUSP00000095270	calcium binding protein 39 [Source:MGI Symbol;Acc:MGI:107438]	1	85793441	85851576	1	C5	85794511	85850365	85794511	2369	tsl5	GENCODE basic	3	16	KNOWN	KNOWN	havana	ensembl_havana	protein_coding	protein_coding	41.52	5	MGI transcript name	Cab39-002	MGI Symbol	Cab39
TCONS_00002498	ENSMUST00000027425	Itm2c	TCONS_00002498	XLOC_000867	Itm2c	1:85894280-85908696	Misty	DBDB	NOTEST	0.0366761	0.0394694	0.105895	0	1	1	no	ENSMUSG00000026223	ENSMUST00000027425	ENSMUSP00000027425	integral membrane protein 2C [Source:MGI Symbol;Acc:MGI:1927594]	1	85894281	85908675	1	C5	85894281	85908675	85894281	2230	tsl1	GENCODE basic	15	15	KNOWN	KNOWN	ensembl_havana	ensembl_havana	protein_coding	protein_coding	52.42	3	MGI transcript name	Itm2c-001	MGI Symbol	Itm2c
TCONS_00002503	ENSMUST00000027426	4933407L21Rik	TCONS_00002503	XLOC_000868	4933407L21Rik	1:85928482-85961007	Misty	DBDB	NOTEST	0	0	0	0	1	1	no	ENSMUSG00000026224	ENSMUST00000027426	ENSMUSP00000027426	RIKEN cDNA 4933407L21 gene [Source:MGI Symbol;Acc:MGI:1918391]	1	85928483	85940624	1	C5	85928483	85931754	85928483	1146	tsl1	GENCODE basic	10	11	KNOWN	KNOWN	ensembl_havana	ensembl_havana	protein_coding	protein_coding	49.91	3	MGI transcript name	4933407L21Rik-001	MGI Symbol	4933407L21Rik
TCONS_00002506	ENSMUST00000086975	Gpr55	TCONS_00002506	XLOC_000869	Gpr55	1:85928482-85961007	Misty	DBDB	OK	0.211597	0.0837293	-1.33752	-0.934193	0.11855	0.667333	no	ENSMUSG00000049608	ENSMUST00000086975	ENSMUSP00000084196	G protein-coupled receptor 55 [Source:MGI Symbol;Acc:MGI:2685064]	1	85938318	85961007	-1	C5	85938318	85961007	85961007	3721	tsl1	GENCODE basic	5	8	KNOWN	KNOWN	ensembl_havana	ensembl_havana	protein_coding	protein_coding	46.1	1	MGI transcript name	Gpr55-001	MGI Symbol	Gpr55
TCONS_00002507	ENSMUST00000187562	Gm18180	TCONS_00002507	XLOC_000870	Gm18180	1:86013216-86016014	Misty	DBDB	OK	1.98557	1.53643	-0.369967	-0.947188	0.09995	0.612063	no	ENSMUSG00000099342	ENSMUST00000187562		predicted gene, 18180 [Source:MGI Symbol;Acc:MGI:5010365]	1	86014403	86015886	-1	C5	86014403	86015886	86015886	1484	tslNA	GENCODE basic	1	1	KNOWN	KNOWN	havana	havana	processed_pseudogene	processed_pseudogene	41.71	1	MGI transcript name	Gm18180-001	MGI Symbol	Gm18180
TCONS_00002508	ENSMUST00000129169	Spata3	TCONS_00002508	XLOC_000871	Spata3	1:86016815-86029958	Misty	DBDB	NOTEST	0	0	0	0	1	1	no	ENSMUSG00000026226	ENSMUST00000129169		spermatogenesis associated 3 [Source:MGI Symbol;Acc:MGI:1917310]	1	86016816	86029958	1	C5	86016816	86024669	86016816	597	tsl3		1	15	KNOWN	KNOWN	havana	ensembl_havana	processed_transcript	protein_coding	47.1	11	MGI transcript name	Spata3-008	MGI Symbol	Spata3
TCONS_00002522	-	-	TCONS_00002522	XLOC_000872	-	1:86033529-86038018	Misty	DBDB	OK	0.168831	0.216985	0.362019	0.569954	0.3185	0.916222	no
TCONS_00002523	ENSMUST00000027429	2810459M11Rik	TCONS_00002523	XLOC_000873	2810459M11Rik	1:86039430-86063719	Misty	DBDB	OK	4.79557	4.64614	-0.0456695	-0.0332476	0.9526	0.991458	no	ENSMUSG00000026227	ENSMUST00000027429	ENSMUSP00000027429	RIKEN cDNA 2810459M11 gene [Source:MGI Symbol;Acc:MGI:1920042]	1	86045863	86055456	1	C5	86045863	86053353	86045863	1225	tsl1	GENCODE basic	10	11	KNOWN	KNOWN	havana	ensembl_havana	protein_coding	protein_coding	48.84	2	MGI transcript name	2810459M11Rik-002	MGI Symbol	2810459M11Rik
TCONS_00002526	ENSMUST00000147807	Psmd1	TCONS_00002526	XLOC_000874	Psmd1	1:86064386-86301375	Misty	DBDB	NOTEST	0	0	0	0	1	1	no	ENSMUSG00000026229	ENSMUST00000147807		proteasome (prosome, macropain) 26S subunit, non-ATPase, 1 [Source:MGI Symbol;Acc:MGI:1917497]	1	86064387	86139151	1	C5	86064387	86070776	86064387	613	tsl2		7	17	KNOWN	KNOWN	havana	ensembl_havana	retained_intron	protein_coding	40.8	9	MGI transcript name	Psmd1-004	MGI Symbol	Psmd1
TCONS_00002545	ENSMUST00000104086	Gm22786	TCONS_00002545	XLOC_000875	Gm22786	1:86064386-86301375	Misty	DBDB	NOTEST	0	0	0	0	1	1	no	ENSMUSG00000077274	ENSMUST00000104086		predicted gene, 22786 [Source:MGI Symbol;Acc:MGI:5452563]	1	86087301	86087422	1	C5	86087301	86087422	86087301	122	tslNA	GENCODE basic	1	1	KNOWN	KNOWN	ensembl	ensembl	snoRNA	snoRNA	48.36	1	MGI transcript name	Gm22786-201	MGI Symbol	Gm22786
TCONS_00002549	ENSMUST00000195317	Gm37914	TCONS_00002549	XLOC_000876	Gm37914	1:86064386-86301375	Misty	DBDB	NOTEST	0	0	0	0	1	1	no	ENSMUSG00000103272	ENSMUST00000195317		predicted gene, 37914 [Source:MGI Symbol;Acc:MGI:5611142]	1	86120883	86123561	1	C5	86120883	86123561	86120883	2679	tslNA	GENCODE basic	1	1	KNOWN	KNOWN	havana	havana	TEC	TEC	39.01	1	MGI transcript name	Gm37914-001	MGI Symbol	Gm37914
TCONS_00002567	ENSMUST00000189618	B3gnt7	TCONS_00002567	XLOC_000877	B3gnt7	1:86302831-86307305	Misty	DBDB	NOTEST	0	0	0	0	1	1	no	ENSMUSG00000079445	ENSMUST00000189618		UDP-GlcNAc:betaGal beta-1,3-N-acetylglucosaminyltransferase 7 [Source:MGI Symbol;Acc:MGI:2384394]	1	86302832	86307305	1	C5	86302832	86304707	86302832	1876	tslNA		1	3	KNOWN	KNOWN	havana	ensembl_havana	retained_intron	protein_coding	56.24	3	MGI transcript name	B3gnt7-002	MGI Symbol	B3gnt7
TCONS_00002571	ENSMUST00000165437	Gm5258	TCONS_00002571	XLOC_000878	Gm5258	1:86323266-86323593	Misty	DBDB	NOTEST	0	0	0	0	1	1	no	ENSMUSG00000091806	ENSMUST00000165437		predicted gene 5258 [Source:MGI Symbol;Acc:MGI:3647794]	1	86323267	86323593	1	C5	86323267	86323593	86323267	327	tslNA	GENCODE basic	1	1	KNOWN	KNOWN	ensembl_havana	ensembl_havana	processed_pseudogene	processed_pseudogene	53.52	1	MGI transcript name	Gm5258-001	MGI Symbol	Gm5258
TCONS_00002572	ENSMUST00000186141	Gm28627	TCONS_00002572	XLOC_000879	Gm28627	1:86328038-86328873	Misty	DBDB	NOTEST	0	0	0	0	1	1	no	ENSMUSG00000101853	ENSMUST00000186141		predicted gene 28627 [Source:MGI Symbol;Acc:MGI:5579333]	1	86328039	86328873	1	C5	86328039	86328873	86328039	453	tslNA	GENCODE basic	1	1	KNOWN	KNOWN	havana	havana	processed_pseudogene	processed_pseudogene	43.59	1	MGI transcript name	Gm28627-001	MGI Symbol	Gm28627
TCONS_00002573	ENSMUST00000127284	C130036L24Rik	TCONS_00002573	XLOC_000880	C130036L24Rik	1:86344718-86373791	Misty	DBDB	NOTEST	0	0.0204679	inf	0	1	1	no	ENSMUSG00000073627	ENSMUST00000127284		RIKEN cDNA C130036L24 gene [Source:MGI Symbol;Acc:MGI:2441877]	1	86359574	86373791	1	C5	86359574	86367964	86359574	1266	tsl1		1	7	KNOWN	KNOWN	havana	ensembl_havana	retained_intron	processed_transcript	45.58	3	MGI transcript name	C130036L24Rik-002	MGI Symbol	C130036L24Rik
TCONS_00002576	ENSMUST00000046004	1700019O17Rik	TCONS_00002576	XLOC_000881	1700019O17Rik	1:86426328-86428052	Misty	DBDB	NOTEST	0	0	0	0	1	1	no	ENSMUSG00000036574	ENSMUST00000046004	ENSMUSP00000136430	RIKEN cDNA 1700019O17 gene [Source:MGI Symbol;Acc:MGI:1919113]	1	86426329	86428052	1	C5	86426329	86428052	86426329	1724	tslNA	GENCODE basic	5	5	KNOWN	KNOWN	ensembl_havana	ensembl_havana	protein_coding	protein_coding	55.05	1	MGI transcript name	1700019O17Rik-001	MGI Symbol	1700019O17Rik
TCONS_00002577	ENSMUST00000163337	Rpl30-ps6	TCONS_00002577	XLOC_000882	Rpl30-ps6	1:86473658-86474006	Misty	DBDB	NOTEST	0	0	0	0	1	1	no	ENSMUSG00000101328	ENSMUST00000163337		ribosomal protein L30, pseudogene 6 [Source:MGI Symbol;Acc:MGI:3642608]	1	86473659	86474006	1	C5	86473659	86474006	86473659	348	tslNA	GENCODE basic	3	1	KNOWN	KNOWN	havana	havana	processed_pseudogene	processed_pseudogene	43.97	1	MGI transcript name	Rpl30-ps6-001	MGI Symbol	Rpl30-ps6
TCONS_00002578	-	-	TCONS_00002578	XLOC_000883	-	1:86503133-86504470	Misty	DBDB	OK	0.204456	0.113549	-0.848473	-0.722715	0.21525	0.836146	no
TCONS_00002579	-	-	TCONS_00002579	XLOC_000884	-	1:86523834-86524927	Misty	DBDB	NOTEST	0.165247	0.0191298	-3.11073	0	1	1	no
TCONS_00002580	ENSMUST00000045897	Ptma	TCONS_00002580	XLOC_000885	Ptma	1:86525907-86532603	Misty	DBDB	NOTEST	0.0214154	0.0119808	-0.837922	0	1	1	no	ENSMUSG00000026238	ENSMUST00000045897	ENSMUSP00000044188	prothymosin alpha [Source:MGI Symbol;Acc:MGI:97803]	1	86526726	86530712	1	C5	86526726	86530712	86526726	1216	tsl1	GENCODE basic	14	14	KNOWN	KNOWN	ensembl_havana	ensembl_havana	protein_coding	protein_coding	57.14	5	MGI transcript name	Ptma-001	MGI Symbol	Ptma
TCONS_00002586	ENSMUST00000027444	Pde6d	TCONS_00002586	XLOC_000886	Pde6d	1:86542675-86582629	Misty	DBDB	OK	0.682052	0.645662	-0.0791034	-0.0767791	0.89495	0.991458	no	ENSMUSG00000026239	ENSMUST00000027444	ENSMUSP00000027444	phosphodiesterase 6D, cGMP-specific, rod, delta [Source:MGI Symbol;Acc:MGI:1270843]	1	86542994	86582629	-1	C5	86542994	86582547	86582547	1159	tsl1	GENCODE basic	14	14	KNOWN	KNOWN	ensembl_havana	ensembl_havana	protein_coding	protein_coding	43.17	5	MGI transcript name	Pde6d-001	MGI Symbol	Pde6d
TCONS_00002587	ENSMUST00000193369	Gm37152	TCONS_00002587	XLOC_000887	Gm37152	1:86542675-86582629	Misty	DBDB	OK	0.348279	0.418121	0.263674	0.487823	0.4064	0.955209	no	ENSMUSG00000102927	ENSMUST00000193369		predicted gene, 37152 [Source:MGI Symbol;Acc:MGI:5610380]	1	86580058	86581232	1	C5	86580058	86581232	86580058	1175	tslNA	GENCODE basic	1	1	KNOWN	KNOWN	havana	havana	TEC	TEC	44.26	1	MGI transcript name	Gm37152-001	MGI Symbol	Gm37152
TCONS_00002589	ENSMUST00000121534	Cops7b	TCONS_00002589	XLOC_000888	Cops7b	1:86582903-86609375	Misty	DBDB	NOTEST	0.00141999	0.00833023	2.55248	0	1	1	no	ENSMUSG00000026240	ENSMUST00000121534	ENSMUSP00000113587	COP9 signalosome subunit 7B [Source:MGI Symbol;Acc:MGI:1349388]	1	86582904	86609375	1	C5	86582904	86609375	86582904	5383	tsl5	GENCODE basic	7	12	KNOWN	KNOWN	havana	ensembl_havana	protein_coding	protein_coding	44.28	6	MGI transcript name	Cops7b-001	MGI Symbol	Cops7b
TCONS_00002599	ENSMUST00000192517	Gm37022	TCONS_00002599	XLOC_000889	Gm37022	1:86638200-86640454	Misty	DBDB	NOTEST	0	0	0	0	1	1	no	ENSMUSG00000103609	ENSMUST00000192517		predicted gene, 37022 [Source:MGI Symbol;Acc:MGI:5610250]	1	86638201	86640454	1	C5	86638201	86640454	86638201	2254	tslNA	GENCODE basic	1	1	KNOWN	KNOWN	havana	havana	TEC	TEC	41.22	1	MGI transcript name	Gm37022-001	MGI Symbol	Gm37022
TCONS_00002600	ENSMUST00000188121	Dis3l2	TCONS_00002600	XLOC_000890	Dis3l2	1:86703807-87057596	Misty	DBDB	NOTEST	1.31724e-87	0.0535923	284.388	0	1	1	no	ENSMUSG00000053333	ENSMUST00000188121		DIS3 like 3'-5' exoribonuclease 2 [Source:MGI Symbol;Acc:MGI:2442555]	1	86703808	87050095	1	C5	86703808	86748331	86703808	1173	tsl1		6	15	KNOWN	KNOWN	havana	ensembl_havana	processed_transcript	protein_coding	41.83	6	MGI transcript name	Dis3l2-004	MGI Symbol	Dis3l2
TCONS_00002607	ENSMUST00000186337	Gm29055	TCONS_00002607	XLOC_000891	Gm29055	1:86703807-87057596	Misty	DBDB	NOTEST	0	0.0044045	inf	0	1	1	no	ENSMUSG00000100768	ENSMUST00000186337		predicted gene 29055 [Source:MGI Symbol;Acc:MGI:5579761]	1	86774819	86776528	1	C5	86774819	86776528	86774819	1710	tslNA	GENCODE basic	1	1	KNOWN	KNOWN	havana	havana	sense_intronic	sense_intronic	41.87	1	MGI transcript name	Gm29055-001	MGI Symbol	Gm29055
TCONS_00002608	ENSMUST00000192326	Gm37485	TCONS_00002608	XLOC_000892	Gm37485	1:86703807-87057596	Misty	DBDB	NOTEST	0	0	0	0	1	1	no	ENSMUSG00000104121	ENSMUST00000192326		predicted gene, 37485 [Source:MGI Symbol;Acc:MGI:5610713]	1	86801075	86804027	1	C5	86801075	86804027	86801075	2953	tslNA	GENCODE basic	1	1	KNOWN	KNOWN	havana	havana	TEC	TEC	39.76	1	MGI transcript name	Gm37485-001	MGI Symbol	Gm37485
TCONS_00002609	ENSMUST00000194093	Gm38142	TCONS_00002609	XLOC_000893	Gm38142	1:86703807-87057596	Misty	DBDB	NOTEST	0	0	0	0	1	1	no	ENSMUSG00000102383	ENSMUST00000194093		predicted gene, 38142 [Source:MGI Symbol;Acc:MGI:5611370]	1	86826101	86829655	1	C5	86826101	86829655	86826101	3555	tslNA	GENCODE basic	1	1	KNOWN	KNOWN	havana	havana	TEC	TEC	41.01	1	MGI transcript name	Gm38142-001	MGI Symbol	Gm38142
TCONS_00002610	ENSMUST00000192592	Gm38010	TCONS_00002610	XLOC_000894	Gm38010	1:86703807-87057596	Misty	DBDB	NOTEST	0	0	0	0	1	1	no	ENSMUSG00000104400	ENSMUST00000192592		predicted gene, 38010 [Source:MGI Symbol;Acc:MGI:5611238]	1	86834995	86837778	1	C5	86834995	86837778	86834995	2784	tslNA	GENCODE basic	1	1	KNOWN	KNOWN	havana	havana	TEC	TEC	39.3	1	MGI transcript name	Gm38010-001	MGI Symbol	Gm38010
TCONS_00002612	ENSMUST00000192464	Gm37541	TCONS_00002612	XLOC_000895	Gm37541	1:86703807-87057596	Misty	DBDB	NOTEST	0	0	0	0	1	1	no	ENSMUSG00000102293	ENSMUST00000192464		predicted gene, 37541 [Source:MGI Symbol;Acc:MGI:5610769]	1	86874350	86876664	1	C5	86874350	86876664	86874350	2315	tslNA	GENCODE basic	1	1	KNOWN	KNOWN	havana	havana	TEC	TEC	39.09	1	MGI transcript name	Gm37541-001	MGI Symbol	Gm37541
TCONS_00002613	ENSMUST00000195687	Gm38021	TCONS_00002613	XLOC_000896	Gm38021	1:86703807-87057596	Misty	DBDB	NOTEST	0.0132302	0.0062309	-1.08632	0	1	1	no	ENSMUSG00000102649	ENSMUST00000195687		predicted gene, 38021 [Source:MGI Symbol;Acc:MGI:5611249]	1	86893573	86895132	1	C5	86893573	86895132	86893573	1560	tslNA	GENCODE basic	1	1	KNOWN	KNOWN	havana	havana	TEC	TEC	40.26	1	MGI transcript name	Gm38021-001	MGI Symbol	Gm38021
TCONS_00002614	ENSMUST00000120149	Gm6136	TCONS_00002614	XLOC_000897	Gm6136	1:86703807-87057596	Misty	DBDB	OK	41.9574	32.8026	-0.355113	-0.888818	0.12475	0.681847	no	ENSMUSG00000084106	ENSMUST00000120149		predicted pseudogene 6136 [Source:MGI Symbol;Acc:MGI:3646897]	1	86908793	86909683	-1	C5	86908793	86909683	86909683	891	tslNA	GENCODE basic	1	4	KNOWN	KNOWN	havana	havana	processed_pseudogene	processed_pseudogene	51.85	1	MGI transcript name	Gm6136-001	MGI Symbol	Gm6136
TCONS_00002615	ENSMUST00000195634	Gm37967	TCONS_00002615	XLOC_000898	Gm37967	1:86703807-87057596	Misty	DBDB	NOTEST	0	0	0	0	1	1	no	ENSMUSG00000102571	ENSMUST00000195634		predicted gene, 37967 [Source:MGI Symbol;Acc:MGI:5611195]	1	86917992	86920656	1	C5	86917992	86920656	86917992	2665	tslNA	GENCODE basic	1	1	KNOWN	KNOWN	havana	havana	TEC	TEC	38.5	1	MGI transcript name	Gm37967-001	MGI Symbol	Gm37967
TCONS_00002617	ENSMUST00000195625	Gm37447	TCONS_00002617	XLOC_000899	Gm37447	1:86703807-87057596	Misty	DBDB	NOTEST	0	0	0	0	1	1	no	ENSMUSG00000103984	ENSMUST00000195625		predicted gene, 37447 [Source:MGI Symbol;Acc:MGI:5610675]	1	87036723	87039650	1	C5	87036723	87039650	87036723	2928	tslNA	GENCODE basic	1	1	KNOWN	KNOWN	havana	havana	TEC	TEC	49.93	1	MGI transcript name	Gm37447-001	MGI Symbol	Gm37447
TCONS_00002618	ENSMUST00000212812	Akp-ps1	TCONS_00002618	XLOC_000900	Akp-ps1	1:87067671-87071098	Misty	DBDB	NOTEST	0	0	0	0	1	1	no	ENSMUSG00000101940	ENSMUST00000212812		alkaline phosphatase pseudogene 1 [Source:MGI Symbol;Acc:MGI:87981]	1	87067672	87071098	1	C5	87067672	87071098	87067672	1959		GENCODE basic	1	2	KNOWN	KNOWN	havana	havana	processed_transcript	transcribed_unprocessed_pseudogene	54.36	2	MGI transcript name	Akp-ps1-002	MGI Symbol	Akp-ps1
TCONS_00002620	ENSMUST00000186823	Gm29371	TCONS_00002620	XLOC_000901	Gm29371	1:87080170-87096418	Misty	DBDB	NOTEST	0	0	0	0	1	1	no	ENSMUSG00000101625	ENSMUST00000186823		predicted gene 29371 [Source:MGI Symbol;Acc:MGI:5580077]	1	87080171	87096418	1	C5	87080171	87096418	87080171	885	tsl1	GENCODE basic	1	1	KNOWN	KNOWN	havana	havana	lincRNA	lincRNA	49.51	1	MGI transcript name	Gm29371-001	MGI Symbol	Gm29371
TCONS_00002621	ENSMUST00000187662	Akp3	TCONS_00002621	XLOC_000902	Akp3	1:87124972-87127912	Misty	DBDB	NOTEST	0	0	0	0	1	1	no	ENSMUSG00000036500	ENSMUST00000187662		alkaline phosphatase 3, intestine, not Mn requiring [Source:MGI Symbol;Acc:MGI:87984]	1	87124973	87127912	1	C5	87124973	87127148	87124973	1602	tsl1		1	4	KNOWN	KNOWN	havana	ensembl_havana	retained_intron	protein_coding	56.7	2	MGI transcript name	Akp3-002	MGI Symbol	Akp3
TCONS_00002623	ENSMUST00000044533	Prss56	TCONS_00002623	XLOC_000903	Prss56	1:87183312-87188405	Misty	DBDB	NOTEST	0.0045192	0	-inf	0	1	1	no	ENSMUSG00000036480	ENSMUST00000044533	ENSMUSP00000138773	protease, serine 56 [Source:MGI Symbol;Acc:MGI:1916703]	1	87183313	87188405	1	C5	87183313	87188405	87183313	2180	tsl1	GENCODE basic	8	9	KNOWN	KNOWN	ensembl_havana	ensembl_havana	protein_coding	protein_coding	57.8	1	MGI transcript name	Prss56-001	MGI Symbol	Prss56
TCONS_00002624	ENSMUST00000189970	Chrnd	TCONS_00002624	XLOC_000904	Chrnd	1:87190606-87200070	Misty	DBDB	NOTEST	0	0	0	0	1	1	no	ENSMUSG00000026251	ENSMUST00000189970		cholinergic receptor, nicotinic, delta polypeptide [Source:MGI Symbol;Acc:MGI:87893]	1	87190607	87200070	1	C5	87190607	87191766	87190607	538	tsl2		1	13	KNOWN	KNOWN	havana	ensembl_havana	retained_intron	protein_coding	50.61	3	MGI transcript name	Chrnd-003	MGI Symbol	Chrnd
TCONS_00002627	ENSMUST00000185763	Chrng	TCONS_00002627	XLOC_000905	Chrng	1:87204656-87212694	Misty	DBDB	NOTEST	0	0	0	0	1	1	no	ENSMUSG00000026253	ENSMUST00000185763	ENSMUSP00000139600	cholinergic receptor, nicotinic, gamma polypeptide [Source:MGI Symbol;Acc:MGI:87895]	1	87204657	87212694	1	C5	87204657	87208296	87204657	777	tsl1		6	14	KNOWN	KNOWN	havana	ensembl_havana	protein_coding	protein_coding	53.01	5	MGI transcript name	Chrng-002	MGI Symbol	Chrng
TCONS_00002634	ENSMUST00000113232	Eif4e2	TCONS_00002634	XLOC_000906	Eif4e2	1:87213913-87241686	Misty	DBDB	OK	4.65945	3.73518	-0.318982	-0.287583	0.61655	0.991458	no	ENSMUSG00000026254	ENSMUST00000113232	ENSMUSP00000108858	eukaryotic translation initiation factor 4E member 2 [Source:MGI Symbol;Acc:MGI:1914440]	1	87213914	87240488	1	C5	87213914	87226607	87213914	1125	tsl1	GENCODE basic	7	17	KNOWN	KNOWN	havana	ensembl_havana	protein_coding	protein_coding	45.86	8	MGI transcript name	Eif4e2-005	MGI Symbol	Eif4e2
TCONS_00002643	ENSMUST00000157693	Gm26187	TCONS_00002643	XLOC_000907	Gm26187	1:87251147-87251248	Misty	DBDB	NOTEST	0	0	0	0	1	1	no	ENSMUSG00000088318	ENSMUST00000157693		predicted gene, 26187 [Source:MGI Symbol;Acc:MGI:5455964]	1	87251148	87251248	1	C5	87251148	87251248	87251148	101	tslNA	GENCODE basic	1	1	KNOWN	KNOWN	ensembl	ensembl	snRNA	snRNA	37.62	1	MGI transcript name	Gm26187-201	MGI Symbol	Gm26187
TCONS_00002644	ENSMUST00000118687	Efhd1	TCONS_00002644	XLOC_000908	Efhd1	1:87264362-87310839	Misty	DBDB	NOTEST	0.0197257	0.0142528	-0.468823	0	1	1	no	ENSMUSG00000026255	ENSMUST00000118687	ENSMUSP00000112980	EF hand domain containing 1 [Source:MGI Symbol;Acc:MGI:1921607]	1	87264363	87310839	1	C5	87264363	87310836	87264363	1726	tsl1		7	15	KNOWN	KNOWN	havana	ensembl_havana	nonsense_mediated_decay	protein_coding	48.37	3	MGI transcript name	Efhd1-002	MGI Symbol	Efhd1
TCONS_00002648	ENSMUST00000174846	Gigyf2	TCONS_00002648	XLOC_000909	Gigyf2	1:87326997-87450796	Misty	DBDB	OK	0.974928	0.238219	-2.03301	-0.409359	0.40605	0.955034	no	ENSMUSG00000048000	ENSMUST00000174846		GRB10 interacting GYF protein 2 [Source:MGI Symbol;Acc:MGI:2138584]	1	87326998	87450796	1	C5	87326998	87355722	87326998	995	tsl1		7	15	KNOWN	KNOWN	havana	ensembl_havana	processed_transcript	protein_coding	39.42	23	MGI transcript name	Gigyf2-011	MGI Symbol	Gigyf2
TCONS_00002682	ENSMUST00000027476	3110079O15Rik	TCONS_00002682	XLOC_000910	3110079O15Rik	1:87470270-87475482	Misty	DBDB	NOTEST	0.148201	0.385801	1.3803	0	1	1	no	ENSMUSG00000026258	ENSMUST00000027476	ENSMUSP00000027476	RIKEN cDNA 3110079O15 gene [Source:MGI Symbol;Acc:MGI:1920484]	1	87470271	87475482	1	D	87470271	87475482	87470271	478	tsl1	GENCODE basic	5	5	KNOWN	KNOWN	ensembl_havana	ensembl_havana	protein_coding	protein_coding	53.95	2	MGI transcript name	3110079O15Rik-001	MGI Symbol	3110079O15Rik
TCONS_00002684	ENSMUST00000166055	Neu2	TCONS_00002684	XLOC_000911	Neu2	1:87476833-87597845	Misty	DBDB	NOTEST	3.05868e-138	0	-inf	0	1	1	no	ENSMUSG00000079434	ENSMUST00000166055	ENSMUSP00000132099	neuraminidase 2 [Source:MGI Symbol;Acc:MGI:1344417]	1	87509889	87597845	1	D	87509889	87596670	87509889	672	tsl3		7	8	KNOWN	KNOWN	havana	ensembl_havana	protein_coding	protein_coding	46.23	7	MGI transcript name	Neu2-006	MGI Symbol	Neu2
TCONS_00002685	ENSMUST00000168856	Gm17181	TCONS_00002685	XLOC_000912	Gm17181	1:87476833-87597845	Misty	DBDB	OK	0.430303	1.00827	1.22846	3.35562	5e-05	0.0019455	yes	ENSMUSG00000091123	ENSMUST00000168856		predicted gene 17181 [Source:MGI Symbol;Acc:MGI:4938008]	1	87514175	87514297	1	D	87514175	87514297	87514175	123	tslNA	GENCODE basic	1	1	KNOWN	KNOWN	havana	havana	processed_pseudogene	processed_pseudogene	41.46	1	MGI transcript name	Gm17181-001	MGI Symbol	Gm17181
TCONS_00002687	ENSMUST00000068681	Ngef	TCONS_00002687	XLOC_000913	Ngef	1:87476833-87597845	Misty	DBDB	OK	0.237834	0.421791	0.826576	0.867873	0.15915	0.751568	no	ENSMUSG00000026259	ENSMUST00000068681	ENSMUSP00000066894	neuronal guanine nucleotide exchange factor [Source:MGI Symbol;Acc:MGI:1858414]	1	87476834	87573870	-1	D	87476834	87573870	87573870	3109	tsl1	GENCODE basic	11	14	KNOWN	KNOWN	ensembl_havana	ensembl_havana	protein_coding	protein_coding	47.13	4	MGI transcript name	Ngef-001	MGI Symbol	Ngef
TCONS_00002688	ENSMUST00000068681	Ngef	TCONS_00002688	XLOC_000914	Ngef	1:87476833-87597845	Misty	DBDB	OK	0.328419	0.569167	0.793314	0.878595	0.1436	0.723755	no	ENSMUSG00000026259	ENSMUST00000068681	ENSMUSP00000066894	neuronal guanine nucleotide exchange factor [Source:MGI Symbol;Acc:MGI:1858414]	1	87476834	87573870	-1	D	87476834	87573870	87573870	3109	tsl1	GENCODE basic	11	14	KNOWN	KNOWN	ensembl_havana	ensembl_havana	protein_coding	protein_coding	47.13	4	MGI transcript name	Ngef-001	MGI Symbol	Ngef
TCONS_00002695	ENSMUST00000168783	Inpp5d	TCONS_00002695	XLOC_000915	Inpp5d	1:87620311-87720507	Misty	DBDB	NOTEST	9.4835e-06	2.03073e-06	-2.22342	0	1	1	no	ENSMUSG00000026288	ENSMUST00000168783	ENSMUSP00000131244	inositol polyphosphate-5-phosphatase D [Source:MGI Symbol;Acc:MGI:107357]	1	87620312	87720507	1	D	87620399	87719694	87620399	3854	tsl1	GENCODE basic	7	14	KNOWN	KNOWN	ensembl_havana	ensembl_havana	protein_coding	protein_coding	47.06	11	MGI transcript name	Inpp5d-003	MGI Symbol	Inpp5d
TCONS_00002710	-	-	TCONS_00002710	XLOC_000916	-	1:87752982-87754337	Misty	DBDB	NOTEST	0.107082	0.103512	-0.0489216	0	1	1	no
TCONS_00002711	ENSMUST00000134603	Atg16l1	TCONS_00002711	XLOC_000917	Atg16l1	1:87755869-87799293	Misty	DBDB	NOTEST	3.67551e-53	2.17781e-41	39.1081	0	1	1	no	ENSMUSG00000026289	ENSMUST00000134603		autophagy related 16-like 1 (S. cerevisiae) [Source:MGI Symbol;Acc:MGI:1924290]	1	87755870	87792428	1	D	87756093	87767983	87756093	1674	tsl2		1	15	KNOWN	KNOWN	havana	ensembl_havana	retained_intron	protein_coding	44.78	11	MGI transcript name	Atg16l1-005	MGI Symbol	Atg16l1
TCONS_00002725	ENSMUST00000157343	Gm25395	TCONS_00002725	XLOC_000918	Gm25395	1:87755869-87799293	Misty	DBDB	NOTEST	0	0	0	0	1	1	no	ENSMUSG00000087968	ENSMUST00000157343		predicted gene, 25395 [Source:MGI Symbol;Acc:MGI:5455172]	1	87776938	87777209	1	D	87776938	87777209	87776938	272	tslNA	GENCODE basic	1	1	KNOWN	KNOWN	ensembl	ensembl	scaRNA	scaRNA	48.53	1	MGI transcript name	Gm25395-201	MGI Symbol	Gm25395
TCONS_00002727	ENSMUST00000158656	Scarna6	TCONS_00002727	XLOC_000919	Scarna6	1:87755869-87799293	Misty	DBDB	NOTEST	0	0	0	0	1	1	no	ENSMUSG00000089281	ENSMUST00000158656		small Cajal body-specific RNA 6 [Source:MGI Symbol;Acc:MGI:3819487]	1	87784556	87784820	1	D	87784556	87784820	87784556	265	tslNA	GENCODE basic	1	1	KNOWN	KNOWN	ensembl	ensembl	scaRNA	scaRNA	50.94	1	MGI transcript name	Scarna6-201	MGI Symbol	Scarna6
TCONS_00002728	ENSMUST00000156381	Sag	TCONS_00002728	XLOC_000920	Sag	1:87803679-87845158	Misty	DBDB	NOTEST	0.0145284	0	-inf	0	1	1	no	ENSMUSG00000056055	ENSMUST00000156381		S-antigen, retina and pineal gland (arrestin) [Source:MGI Symbol;Acc:MGI:98227]	1	87803680	87845158	1	D	87803680	87817863	87803680	1086	tsl2		7	13	KNOWN	KNOWN	havana	ensembl_havana	retained_intron	protein_coding	46.58	9	MGI transcript name	Sag-006	MGI Symbol	Sag
TCONS_00002739	ENSMUST00000027517	Dgkd	TCONS_00002739	XLOC_000921	Dgkd	1:87853286-88008551	Misty	DBDB	OK	2.89924	2.6587	-0.124953	-0.153074	0.789	0.991458	no	ENSMUSG00000070738	ENSMUST00000027517	ENSMUSP00000027517	diacylglycerol kinase, delta [Source:MGI Symbol;Acc:MGI:2138334]	1	87853287	87945180	1	D	87853287	87944490	87853287	5695	tsl5	GENCODE basic	13	10	KNOWN	KNOWN	ensembl_havana	ensembl_havana	protein_coding	protein_coding	45.41	7	MGI transcript name	Dgkd-001	MGI Symbol	Dgkd
TCONS_00002741	ENSMUST00000191704	4833421G17Rik	TCONS_00002741	XLOC_000922	4833421G17Rik	1:87853286-88008551	Misty	DBDB	NOTEST	0	0	0	0	1	1	no	ENSMUSG00000103996	ENSMUST00000191704		RIKEN cDNA 4833421G17 gene [Source:MGI Symbol;Acc:MGI:1921007]	1	87865073	87865916	1	D	87865073	87865916	87865073	844	tslNA	GENCODE basic	1	1	KNOWN	KNOWN	havana	havana	TEC	TEC	39.93	1	MGI transcript name	4833421G17Rik-001	MGI Symbol	4833421G17Rik
TCONS_00002743	ENSMUST00000195720	Gm38365	TCONS_00002743	XLOC_000923	Gm38365	1:87853286-88008551	Misty	DBDB	NOTEST	0	0	0	0	1	1	no	ENSMUSG00000103591	ENSMUST00000195720		predicted gene, 38365 [Source:MGI Symbol;Acc:MGI:5611593]	1	87897540	87900532	1	D	87897540	87900532	87897540	2993	tslNA	GENCODE basic	1	1	KNOWN	KNOWN	havana	havana	TEC	TEC	41.93	1	MGI transcript name	Gm38365-001	MGI Symbol	Gm38365
TCONS_00002750	ENSMUST00000178574	Gm25198	TCONS_00002750	XLOC_000924	Gm25198	1:88015923-88016033	Misty	DBDB	NOTEST	0	0	0	0	1	1	no	ENSMUSG00000095942	ENSMUST00000178574		predicted gene, 25198 [Source:MGI Symbol;Acc:MGI:5454975]	1	88015924	88016033	1	D	88015924	88016033	88015924	110	tslNA	GENCODE basic	1	1	KNOWN	KNOWN	ensembl	ensembl	miRNA	miRNA	56.36	1	MGI transcript name	Gm25198-201	MGI Symbol	Gm25198
TCONS_00002751	ENSMUST00000121704	Gm5832	TCONS_00002751	XLOC_000925	Gm5832	1:88022380-88023962	Misty	DBDB	NOTEST	0	0	0	0	1	1	no	ENSMUSG00000084021	ENSMUST00000121704		predicted gene 5832 [Source:MGI Symbol;Acc:MGI:3643737]	1	88022381	88023962	1	D	88022381	88023962	88022381	1582	tslNA	GENCODE basic	1	1	KNOWN	KNOWN	havana	havana	processed_pseudogene	processed_pseudogene	44.31	1	MGI transcript name	Gm5832-001	MGI Symbol	Gm5832
TCONS_00002752	ENSMUST00000119510	Gm15375	TCONS_00002752	XLOC_000926	Gm15375	1:88025140-88029029	Misty	DBDB	NOTEST	0.0568161	0.013405	-2.08353	0	1	1	no	ENSMUSG00000083478	ENSMUST00000119510		predicted gene 15375 [Source:MGI Symbol;Acc:MGI:3705815]	1	88025211	88026059	1	D	88025211	88026059	88025211	849	tslNA	GENCODE basic	1	1	KNOWN	KNOWN	havana	havana	unprocessed_pseudogene	unprocessed_pseudogene	45.47	1	MGI transcript name	Gm15375-001	MGI Symbol	Gm15375
TCONS_00002753	ENSMUST00000138182	Ugt1a10	TCONS_00002753	XLOC_000927	Ugt1a10	1:88055387-88389293	Misty	DBDB	OK	0.130861	0.704349	2.42826	0.0584074	0.4458	0.968473	no	ENSMUSG00000090165	ENSMUST00000138182	ENSMUSP00000119985	UDP glycosyltransferase 1 family, polypeptide A10 [Source:MGI Symbol;Acc:MGI:3580642]	1	88055388	88219004	1	D	88055388	88216357	88055388	717	tsl3		7	8	KNOWN	KNOWN	havana	ensembl_havana	protein_coding	protein_coding	42.4	3	MGI transcript name	Ugt1a10-002	MGI Symbol	Ugt1a10
TCONS_00002765	ENSMUST00000121495	Gm15373	TCONS_00002765	XLOC_000928	Gm15373	1:88055387-88389293	Misty	DBDB	NOTEST	0	0	0	0	1	1	no	ENSMUSG00000082837	ENSMUST00000121495		predicted gene 15373 [Source:MGI Symbol;Acc:MGI:3707583]	1	88097918	88098131	1	D	88097918	88098131	88097918	214	tslNA	GENCODE basic	1	1	KNOWN	KNOWN	havana	havana	unprocessed_pseudogene	unprocessed_pseudogene	52.34	1	MGI transcript name	Gm15373-001	MGI Symbol	Gm15373
TCONS_00002770	ENSMUST00000120729	Gm15372	TCONS_00002770	XLOC_000929	Gm15372	1:88055387-88389293	Misty	DBDB	NOTEST	0	0	0	0	1	1	no	ENSMUSG00000084195	ENSMUST00000120729		predicted gene 15372 [Source:MGI Symbol;Acc:MGI:3707469]	1	88126776	88127609	1	D	88126776	88127609	88126776	834	tslNA	GENCODE basic	1	1	KNOWN	KNOWN	havana	havana	unprocessed_pseudogene	unprocessed_pseudogene	45.08	1	MGI transcript name	Gm15372-001	MGI Symbol	Gm15372
TCONS_00002771	ENSMUST00000117158	Gm15370	TCONS_00002771	XLOC_000930	Gm15370	1:88055387-88389293	Misty	DBDB	NOTEST	0	0	0	0	1	1	no	ENSMUSG00000081261	ENSMUST00000117158		predicted gene 15370 [Source:MGI Symbol;Acc:MGI:3707467]	1	88129581	88129833	1	D	88129581	88129833	88129581	253	tslNA	GENCODE basic	1	1	KNOWN	KNOWN	havana	havana	unprocessed_pseudogene	unprocessed_pseudogene	49.41	1	MGI transcript name	Gm15370-001	MGI Symbol	Gm15370
TCONS_00002778	ENSMUST00000119681	Gm15369	TCONS_00002778	XLOC_000931	Gm15369	1:88055387-88389293	Misty	DBDB	NOTEST	0	0	0	0	1	1	no	ENSMUSG00000081602	ENSMUST00000119681		predicted gene 15369 [Source:MGI Symbol;Acc:MGI:3707466]	1	88146376	88146769	1	D	88146376	88146769	88146376	394	tslNA	GENCODE basic	1	1	KNOWN	KNOWN	havana	havana	unprocessed_pseudogene	unprocessed_pseudogene	47.97	1	MGI transcript name	Gm15369-001	MGI Symbol	Gm15369
TCONS_00002779	ENSMUST00000119313	Gm15374	TCONS_00002779	XLOC_000932	Gm15374	1:88055387-88389293	Misty	DBDB	NOTEST	0	0.0150706	inf	0	1	1	no	ENSMUSG00000082513	ENSMUST00000119313		predicted gene 15374 [Source:MGI Symbol;Acc:MGI:3707463]	1	88151038	88151881	1	D	88151038	88151881	88151038	844	tslNA	GENCODE basic	1	1	KNOWN	KNOWN	havana	havana	unprocessed_pseudogene	unprocessed_pseudogene	45.85	1	MGI transcript name	Gm15374-001	MGI Symbol	Gm15374
TCONS_00002780	ENSMUST00000117057	Gm15371	TCONS_00002780	XLOC_000933	Gm15371	1:88055387-88389293	Misty	DBDB	NOTEST	0	0	0	0	1	1	no	ENSMUSG00000082677	ENSMUST00000117057		predicted gene 15371 [Source:MGI Symbol;Acc:MGI:3707464]	1	88153788	88154571	1	D	88153788	88154571	88153788	784	tslNA	GENCODE basic	1	1	KNOWN	KNOWN	havana	havana	unprocessed_pseudogene	unprocessed_pseudogene	44.26	1	MGI transcript name	Gm15371-001	MGI Symbol	Gm15371
TCONS_00002784	ENSMUST00000120438	Gm15368	TCONS_00002784	XLOC_000934	Gm15368	1:88055387-88389293	Misty	DBDB	NOTEST	0	0.0286279	inf	0	1	1	no	ENSMUSG00000081488	ENSMUST00000120438		predicted gene 15368 [Source:MGI Symbol;Acc:MGI:3707462]	1	88186662	88187519	1	D	88186662	88187519	88186662	858	tslNA	GENCODE basic	1	1	KNOWN	KNOWN	havana	havana	unprocessed_pseudogene	unprocessed_pseudogene	47.32	1	MGI transcript name	Gm15368-001	MGI Symbol	Gm15368
TCONS_00002785	ENSMUST00000122258	Gm15376	TCONS_00002785	XLOC_000935	Gm15376	1:88055387-88389293	Misty	DBDB	NOTEST	0	0	0	0	1	1	no	ENSMUSG00000083277	ENSMUST00000122258		predicted gene 15376 [Source:MGI Symbol;Acc:MGI:3707460]	1	88191901	88192683	1	D	88191901	88192683	88191901	783	tslNA	GENCODE basic	1	1	KNOWN	KNOWN	havana	havana	unprocessed_pseudogene	unprocessed_pseudogene	48.4	1	MGI transcript name	Gm15376-001	MGI Symbol	Gm15376
TCONS_00002790	ENSMUST00000148474	Mroh2a	TCONS_00002790	XLOC_000936	Mroh2a	1:88055387-88389293	Misty	DBDB	NOTEST	0	0	0	0	1	1	no	ENSMUSG00000079429	ENSMUST00000148474		maestro heat-like repeat family member 2A [Source:MGI Symbol;Acc:MGI:3705228]	1	88226986	88262289	1	D	88226986	88233461	88226986	654	tsl5		1	9	KNOWN	KNOWN	havana	ensembl_havana	processed_transcript	protein_coding	50.62	5	MGI transcript name	Mroh2a-002	MGI Symbol	Mroh2a
TCONS_00002797	ENSMUST00000113114	Trpm8	TCONS_00002797	XLOC_000937	Trpm8	1:88055387-88389293	Misty	DBDB	NOTEST	0.000132019	0.000170227	0.366709	0	1	1	no	ENSMUSG00000036251	ENSMUST00000113114	ENSMUSP00000108739	transient receptor potential cation channel, subfamily M, member 8 [Source:MGI Symbol;Acc:MGI:2181435]	1	88277661	88389293	1	D	88303283	88388851	88303283	4112	tsl1	GENCODE basic	9	16	KNOWN	KNOWN	havana	ensembl_havana	protein_coding	protein_coding	44.79	4	MGI transcript name	Trpm8-001	MGI Symbol	Trpm8
TCONS_00002803	ENSMUST00000027518	Spp2	TCONS_00002803	XLOC_000938	Spp2	1:88406949-88427913	Misty	DBDB	NOTEST	8.31542e-20	0.0268817	58.1655	0	1	1	no	ENSMUSG00000026295	ENSMUST00000027518	ENSMUSP00000027518	secreted phosphoprotein 2 [Source:MGI Symbol;Acc:MGI:1922646]	1	88406961	88426438	1	D	88406961	88426438	88406961	928	tsl1	GENCODE basic	11	12	KNOWN	KNOWN	ensembl_havana	ensembl_havana	protein_coding	protein_coding	45.79	3	MGI transcript name	Spp2-001	MGI Symbol	Spp2
TCONS_00002807	ENSMUST00000186556	Gm28888	TCONS_00002807	XLOC_000939	Gm28888	1:88443968-88465558	Misty	DBDB	NOTEST	0	0	0	0	1	1	no	ENSMUSG00000100908	ENSMUST00000186556		predicted gene 28888 [Source:MGI Symbol;Acc:MGI:5579594]	1	88459683	88465558	1	D	88459683	88465558	88459683	316	tsl3	GENCODE basic	1	1	KNOWN	KNOWN	havana	havana	lincRNA	lincRNA	48.01	1	MGI transcript name	Gm28888-001	MGI Symbol	Gm28888
[truncated: 62,006 more rows]
