# Supplementary material for: A MAFG-lncRNA axis links systemic nutrient abundance to hepatic glucose metabolism
Source: Nat Commun. 2020 Jan 31;11:644. doi: 10.1038/s41467-020-14323-y (PMC6994702; doi:10.1038/s41467-020-14323-y)
Supplement: Supplementary file 7 — Supplementary Data 5 [file 41467_2020_14323_MOESM7_ESM.xlsx]

## Sheet: p<=1; FC>=1
RNA-Sequencing from indicated human livers biopsies
EnsemblID	ensembl_gene_id	gene_biotype	gene_biotype_grouped	FoldChange 1436/10335 [Samples: 98_0121STR,37_1941JRO,32_0861NSC,31_0311RAN; Controls: 155_3141AZE,135_1311WER,13_1651HRU,11_0381WSC]	pValue 1436/10335 [Samples: 98_0121STR,37_1941JRO,32_0861NSC,31_0311RAN; Controls: 155_3141AZE,135_1311WER,13_1651HRU,11_0381WSC]	FoldChange 1437/10337 [Samples: 152_3011FHE,95_1701GBO,56_1781DGR,54_0951LZU; Controls: 155_3141AZE,135_1311WER,13_1651HRU,11_0381WSC]	pValue 1437/10337 [Samples: 152_3011FHE,95_1701GBO,56_1781DGR,54_0951LZU; Controls: 155_3141AZE,135_1311WER,13_1651HRU,11_0381WSC]	EnsemblBuild	EnsemblSpecies	EnsemblID	Symbol	Description	ORF	Strand	EntrezGene	RefSeq	OriginalDB	ProbesetID	BiologicalProcess	MolecularFunction	CellularComponent
ENSG00000000003	ENSG00000000003	protein_coding	coding	1.1	0.454804	1.12	0.450967	82	homo_sapiens	ENSG00000000003	TSPAN6	tetraspanin 6 [Source:HGNC Symbol;Acc:HGNC:11858]	X:100627109-100639991	-	7105	NM_003270;NM_001278741;NM_001278740;NM_001278743		209108_at;209109_s_at		signal transduction [GO:0007165];positive regulation of I-kappaB kinase/NF-kappaB signaling [GO:0043123];negative regulation of NIK/NF-kappaB signaling [GO:1901223];negative regulation of viral-induced cytoplasmic pattern recognition receptor signaling pathway [GO:0039532]	signal transducer activity [GO:0004871];protein binding [GO:0005515]	integral component of membrane [GO:0016021];extracellular exosome [GO:0070062]
ENSG00000000005	ENSG00000000005	protein_coding	coding	1.1	0.486124	1.15	0.471804	82	homo_sapiens	ENSG00000000005	TNMD	tenomodulin [Source:HGNC Symbol;Acc:HGNC:17757]	X:100584802-100599885	+	64102	NM_022144		220065_at		negative regulation of angiogenesis [GO:0016525];negative regulation of endothelial cell proliferation [GO:0001937];endothelial cell morphogenesis [GO:0001886];cellular response to BMP stimulus [GO:0071773];tendon cell differentiation [GO:0035990]	protein binding [GO:0005515]	cytoplasm [GO:0005737];integral component of membrane [GO:0016021];nuclear envelope [GO:0005635]
ENSG00000000419	ENSG00000000419	protein_coding	coding	1.03	0.802701	1.18	0.148164	82	homo_sapiens	ENSG00000000419	DPM1	dolichyl-phosphate mannosyltransferase polypeptide 1, catalytic subunit [Source:HGNC Symbol;Acc:HGNC:3005]	20:50934867-50958555	-	8813	NM_003859		202673_at		GPI anchor biosynthetic process [GO:0006506];C-terminal protein lipidation [GO:0006501];protein N-linked glycosylation via asparagine [GO:0018279];cellular protein metabolic process [GO:0044267];post-translational protein modification [GO:0043687];dolichol-linked oligosaccharide biosynthetic process [GO:0006488];protein O-linked mannosylation [GO:0035269];protein mannosylation [GO:0035268];dolich…	protein binding [GO:0005515];dolichyl-phosphate beta-D-mannosyltransferase activity [GO:0004582];dolichyl-phosphate-mannose-protein mannosyltransferase activity [GO:0004169];mannose binding [GO:0005537];alcohol binding [GO:0043178];transferase activity, transferring glycosyl groups [GO:0016757]	endoplasmic reticulum [GO:0005783];endoplasmic reticulum membrane [GO:0005789];nucleus [GO:0005634];membrane [GO:0016020];dolichol-phosphate-mannose synthase complex [GO:0033185];intracellular membrane-bounded organelle [GO:0043231]
ENSG00000000457	ENSG00000000457	protein_coding	coding	1.01	0.92862	-1.14	0.123457	82	homo_sapiens	ENSG00000000457	SCYL3	SCY1-like, kinase-like 3 [Source:HGNC Symbol;Acc:HGNC:19285]	1:169849631-169894267	-	57147	NM_020423;NM_181093		205607_s_at;231111_at;41329_at		cell migration [GO:0016477];protein phosphorylation [GO:0006468]	ATP binding [GO:0005524];protein kinase activity [GO:0004672];protein binding [GO:0005515];binding [GO:0005488]	Golgi apparatus [GO:0005794];cytoplasm [GO:0005737];lamellipodium [GO:0030027]
ENSG00000000460	ENSG00000000460	protein_coding	coding	-1.17	0.220906	1.11	0.379897	82	homo_sapiens	ENSG00000000460	C1orf112	chromosome 1 open reading frame 112 [Source:HGNC Symbol;Acc:HGNC:25565]	1:169662007-169854080	+	55732	NM_018186		220840_s_at
ENSG00000000938	ENSG00000000938	protein_coding	coding	1.1	0.507417	1.23	0.204256	82	homo_sapiens	ENSG00000000938	FGR	FGR proto-oncogene, Src family tyrosine kinase [Source:HGNC Symbol;Acc:HGNC:3697]	1:27612064-27635277	-	2268	NM_005248;NM_001042729;NM_001042747		208438_s_at		integrin-mediated signaling pathway [GO:0007229];positive regulation of mast cell degranulation [GO:0043306];innate immune response [GO:0045087];peptidyl-tyrosine autophosphorylation [GO:0038083];transmembrane receptor protein tyrosine kinase signaling pathway [GO:0007169];regulation of cell shape [GO:0008360];cell differentiation [GO:0030154];peptidyl-tyrosine phosphorylation [GO:0018108];respon…	protein kinase binding [GO:0019901];non-membrane spanning protein tyrosine kinase activity [GO:0004715];ATP binding [GO:0005524];protein kinase activity [GO:0004672];protein binding [GO:0005515];protein tyrosine kinase activity [GO:0004713];phosphotyrosine binding [GO:0001784];Fc-gamma receptor I complex binding [GO:0034988];immunoglobulin receptor binding [GO:0034987]	actin cytoskeleton [GO:0015629];extrinsic component of cytoplasmic side of plasma membrane [GO:0031234];cytosol [GO:0005829];plasma membrane [GO:0005886];mitochondrial inner membrane [GO:0005743];cytoskeleton [GO:0005856];mitochondrial intermembrane space [GO:0005758];extracellular exosome [GO:0070062];ruffle membrane [GO:0032587]
ENSG00000000971	ENSG00000000971	protein_coding	coding	-1.03	0.773211	1.03	0.790862	82	homo_sapiens	ENSG00000000971	CFH	complement factor H [Source:HGNC Symbol;Acc:HGNC:4883]	1:196651878-196747504	+	3075	NM_000186;NM_001014975		215388_s_at;213800_at		innate immune response [GO:0045087];complement activation [GO:0006956];regulation of complement activation [GO:0030449];complement activation, alternative pathway [GO:0006957]	heparin binding [GO:0008201];heparan sulfate proteoglycan binding [GO:0043395];protein binding [GO:0005515]	extracellular region [GO:0005576];extracellular space [GO:0005615];blood microparticle [GO:0072562];extracellular exosome [GO:0070062]
ENSG00000001036	ENSG00000001036	protein_coding	coding	-1.06	0.647072	1.09	0.519377	82	homo_sapiens	ENSG00000001036	FUCA2	fucosidase, alpha-L- 2, plasma [Source:HGNC Symbol;Acc:HGNC:4008]	6:143494811-143511690	-	2519	NM_032020		223120_at		carbohydrate metabolic process [GO:0005975];fucose metabolic process [GO:0006004];regulation of entry of bacterium into host cell [GO:2000535];glycoside catabolic process [GO:0016139];response to bacterium [GO:0009617]	protein binding [GO:0005515];alpha-L-fucosidase activity [GO:0004560]	extracellular space [GO:0005615];extracellular exosome [GO:0070062]
ENSG00000001084	ENSG00000001084	protein_coding	coding	-1.08	0.492691	-1.09	0.454249	82	homo_sapiens	ENSG00000001084	GCLC	glutamate-cysteine ligase, catalytic subunit [Source:HGNC Symbol;Acc:HGNC:4311]	6:53497341-53616970	-	2729	NM_001498;NM_001197115		202922_at;202923_s_at;1555330_at		response to heat [GO:0009408];negative regulation of transcription, DNA-templated [GO:0045892];negative regulation of apoptotic process [GO:0043066];response to oxidative stress [GO:0006979];cell redox homeostasis [GO:0045454];xenobiotic metabolic process [GO:0006805];glutathione biosynthetic process [GO:0006750];regulation of blood vessel size [GO:0050880];glutathione derivative biosynthetic pro…	magnesium ion binding [GO:0000287];ATP binding [GO:0005524];glutamate-cysteine ligase activity [GO:0004357];coenzyme binding [GO:0050662];ADP binding [GO:0043531];glutamate binding [GO:0016595];protein heterodimerization activity [GO:0046982]	cytosol [GO:0005829];glutamate-cysteine ligase complex [GO:0017109]
ENSG00000001167	ENSG00000001167	protein_coding	coding	-1.07	0.400064	-1.04	0.729937	82	homo_sapiens	ENSG00000001167	NFYA	nuclear transcription factor Y, alpha [Source:HGNC Symbol;Acc:HGNC:7804]	6:41072945-41099976	+	4800	NM_002505;NM_021705		204108_at;204107_at;215720_s_at;228433_at;204109_s		positive regulation of transcription, DNA-templated [GO:0045893];transcription from RNA polymerase II promoter [GO:0006366];regulation of transcription, DNA-templated [GO:0006355];small molecule metabolic process [GO:0044281];rhythmic process [GO:0048511];positive regulation of transcription from RNA polymerase II promoter [GO:0045944];positive regulation of stem cell proliferation [GO:2000648];r…	transcription regulatory region DNA binding [GO:0044212];transcription factor activity, sequence-specific DNA binding [GO:0003700];DNA binding [GO:0003677];protein binding [GO:0005515];core promoter sequence-specific DNA binding [GO:0001046]	CCAAT-binding factor complex [GO:0016602];nucleoplasm [GO:0005654];nucleus [GO:0005634];protein-DNA complex [GO:0032993]
ENSG00000001460	ENSG00000001460	protein_coding	coding	-1.05	0.707235	1.18	0.226953	82	homo_sapiens	ENSG00000001460	STPG1	sperm-tail PG-rich repeat containing 1 [Source:HGNC Symbol;Acc:HGNC:28070]	1:24356999-24416934	-	90529	NM_001199012;NM_178122;NM_001199013;NM_001199014		227694_at;233693_at		apoptotic process [GO:0006915]		cytoplasm [GO:0005737];nucleus [GO:0005634]
ENSG00000001461	ENSG00000001461	protein_coding	coding	-1.01	0.953742	1.02	0.830642	82	homo_sapiens	ENSG00000001461	NIPAL3	NIPA-like domain containing 3 [Source:HGNC Symbol;Acc:HGNC:25233]	1:24415794-24472976	+	57185	NM_020448		225875_s_at;225876_at;214579_at;210267_at		magnesium ion transport [GO:0015693]	protein binding [GO:0005515];magnesium ion transmembrane transporter activity [GO:0015095]	integral component of membrane [GO:0016021]
ENSG00000001497	ENSG00000001497	protein_coding	coding	1.02	0.793113	1.02	0.856363	82	homo_sapiens	ENSG00000001497	LAS1L	LAS1-like, ribosome biogenesis factor [Source:HGNC Symbol;Acc:HGNC:25726]	X:65512582-65534775	-	81887	NM_001170649;NM_031206;NM_001170650		208117_s_at;235541_at		rRNA processing [GO:0006364]	poly(A) RNA binding [GO:0044822]	nucleoplasm [GO:0005654];nucleolus [GO:0005730];microtubule organizing center [GO:0005815];cytoplasm [GO:0005737];membrane [GO:0016020];MLL1 complex [GO:0071339]
ENSG00000001561	ENSG00000001561	protein_coding	coding	1.1	0.403281	1.12	0.39568	82	homo_sapiens	ENSG00000001561	ENPP4	ectonucleotide pyrophosphatase/phosphodiesterase 4 (putative) [Source:HGNC Symbol;Acc:HGNC:3359]	6:46129993-46146699	+	22875	NM_014936		204160_s_at;204161_s_at		metabolic process [GO:0008152];blood coagulation [GO:0007596];purine ribonucleoside catabolic process [GO:0046130];positive regulation of blood coagulation [GO:0030194]	catalytic activity [GO:0003824];metal ion binding [GO:0046872];bis(5'-adenosyl)-triphosphatase activity [GO:0047710]	plasma membrane [GO:0005886];integral component of membrane [GO:0016021];membrane [GO:0016020];extracellular exosome [GO:0070062]
ENSG00000001617	ENSG00000001617	protein_coding	coding	1.14	0.251185	-1.05	0.73313	82	homo_sapiens	ENSG00000001617	SEMA3F	sema domain, immunoglobulin domain (Ig), short basic domain, secreted, (semaphorin) 3F [Source:HGNC Symbol;Acc:HGNC:10728]	3:50155045-50189075	+	6405	NM_004186		35666_at;209730_at;206832_s_at		axon guidance [GO:0007411];semaphorin-plexin signaling pathway involved in neuron projection guidance [GO:1902285];sympathetic neuron projection guidance [GO:0097491];sympathetic neuron projection extension [GO:0097490];sympathetic ganglion development [GO:0061549];axon extension involved in axon guidance [GO:0048846];nerve development [GO:0021675];neural crest cell migration [GO:0001755];negativ…	protein binding [GO:0005515];chemorepellent activity [GO:0045499]	extracellular space [GO:0005615]
ENSG00000001626	ENSG00000001626	protein_coding	coding	-1.06	0.704734	1.31	0.193326	82	homo_sapiens	ENSG00000001626	CFTR	cystic fibrosis transmembrane conductance regulator (ATP-binding cassette sub-family C, member 7) [Source:HGNC Symbol;Acc:HGNC:1884]	7:117465784-117715971	+	1080	NM_000492		215702_s_at;205043_at;234702_x_at;215703_at		chloride transmembrane transport [GO:1902476];transport [GO:0006810];small GTPase mediated signal transduction [GO:0007264];transmembrane transport [GO:0055085];intracellular pH elevation [GO:0051454];ion transport [GO:0006811];respiratory gaseous exchange [GO:0007585];bicarbonate transport [GO:0015701];cellular response to cAMP [GO:0071320];positive regulation of exocytosis [GO:0045921];sperm ca…	chloride channel activity [GO:0005254];ATPase activity, coupled to transmembrane movement of substances [GO:0042626];ATPase activity [GO:0016887];ATP binding [GO:0005524];protein binding [GO:0005515];enzyme binding [GO:0019899];PDZ domain binding [GO:0030165];channel-conductance-controlling ATPase activity [GO:0005260];ATP-binding and phosphorylation-dependent chloride channel activity [GO:000522…	membrane [GO:0016020];cytosol [GO:0005829];plasma membrane [GO:0005886];cytoplasm [GO:0005737];recycling endosome [GO:0055037];integral component of membrane [GO:0016021];early endosome [GO:0005769];basolateral plasma membrane [GO:0016323];Golgi-associated vesicle membrane [GO:0030660];apical plasma membrane [GO:0016324];lysosomal membrane [GO:0005765];protein complex [GO:0043234];chloride channe…
ENSG00000001629	ENSG00000001629	protein_coding	coding	-1.03	0.70012	-1.03	0.731349	82	homo_sapiens	ENSG00000001629	ANKIB1	ankyrin repeat and IBR domain containing 1 [Source:HGNC Symbol;Acc:HGNC:22215]	7:92246234-92401384	+	54467	NM_019004		243181_at;224687_at;224682_at		protein ubiquitination [GO:0016567]	ubiquitin-protein transferase activity [GO:0004842];zinc ion binding [GO:0008270];protein binding [GO:0005515]
ENSG00000001630	ENSG00000001630	protein_coding	coding	1.1	0.516058	-1.04	0.840397	82	homo_sapiens	ENSG00000001630	CYP51A1	cytochrome P450, family 51, subfamily A, polypeptide 1 [Source:HGNC Symbol;Acc:HGNC:2649]	7:92112151-92142952	-	1595	NM_000786;NM_001146152		202314_at;216607_s_at		oxidation-reduction process [GO:0055114];cholesterol biosynthetic process via 24,25-dihydrolanosterol [GO:0033488];xenobiotic metabolic process [GO:0006805];sterol metabolic process [GO:0016125];cholesterol biosynthetic process [GO:0006695];steroid biosynthetic process [GO:0006694];small molecule metabolic process [GO:0044281];demethylation [GO:0070988]	oxidoreductase activity, acting on paired donors, with incorporation or reduction of molecular oxygen [GO:0016705];monooxygenase activity [GO:0004497];heme binding [GO:0020037];iron ion binding [GO:0005506];sterol 14-demethylase activity [GO:0008398]	intracellular membrane-bounded organelle [GO:0043231];endoplasmic reticulum [GO:0005783];endoplasmic reticulum membrane [GO:0005789];integral component of membrane [GO:0016021];membrane [GO:0016020]
ENSG00000001631	ENSG00000001631	protein_coding	coding	-1.04	0.593313	-1.1	0.250444	82	homo_sapiens	ENSG00000001631	KRIT1	KRIT1, ankyrin repeat containing [Source:HGNC Symbol;Acc:HGNC:1573]	7:92198969-92246166	-	889	NM_004912;NM_194455;NM_194454;NM_001013406;NM_194456		229785_at;216713_at;34031_i_at		regulation of catalytic activity [GO:0050790];cell redox homeostasis [GO:0045454];small GTPase mediated signal transduction [GO:0007264];angiogenesis [GO:0001525];regulation of establishment of cell polarity [GO:2000114];negative regulation of endothelial cell apoptotic process [GO:2000352];negative regulation of endothelial cell migration [GO:0010596];negative regulation of endothelial cell prol…	microtubule binding [GO:0008017];protein binding [GO:0005515];phosphatidylinositol-4,5-bisphosphate binding [GO:0005546];GTPase regulator activity [GO:0030695];protein complex binding [GO:0032403]	plasma membrane [GO:0005886];cytoskeleton [GO:0005856];microtubule [GO:0005874];extracellular space [GO:0005615];cell-cell junction [GO:0005911];cytoplasm [GO:0005737];protein complex [GO:0043234]
ENSG00000002016	ENSG00000002016	protein_coding	coding	1.08	0.441735	-1.25	0.039408	82	homo_sapiens	ENSG00000002016	RAD52	RAD52 homolog, DNA repair protein [Source:HGNC Symbol;Acc:HGNC:9824]	12:912077-990053	-	5893	NM_001297421;NM_134424;NM_001297419;NM_001297422;NM_001297420		210630_s_at;211904_x_at;205647_at		DNA recombination [GO:0006310];double-strand break repair via homologous recombination [GO:0000724];DNA repair [GO:0006281];cellular response to DNA damage stimulus [GO:0006974];double-strand break repair [GO:0006302];cellular protein metabolic process [GO:0044267];post-translational protein modification [GO:0043687];double-strand break repair via single-strand annealing [GO:0045002];DNA recombin…	damaged DNA binding [GO:0003684];DNA binding [GO:0003677];protein binding [GO:0005515];identical protein binding [GO:0042802]	nucleoplasm [GO:0005654];nucleus [GO:0005634];protein complex [GO:0043234]
ENSG00000002079	ENSG00000002079	transcribed_unitary_pseudogene	pseudogenes	-1.01	0.948802	-1.15	0.482371	82	homo_sapiens	ENSG00000002079		myosin, heavy chain 16 pseudogene [Source:HGNC Symbol;Acc:HGNC:31038]	7:99238794-99311130	+				1564072_at
ENSG00000002330	ENSG00000002330	protein_coding	coding	1.17	0.17612	1.12	0.432647	82	homo_sapiens	ENSG00000002330	BAD	BCL2-associated agonist of cell death [Source:HGNC Symbol;Acc:HGNC:936]	11:64269830-64284704	-	572	NM_004322;NM_032989		209364_at;1861_at		fibroblast growth factor receptor signaling pathway [GO:0008543];apoptotic signaling pathway [GO:0097190];positive regulation of apoptotic process [GO:0043065];innate immune response [GO:0045087];apoptotic process [GO:0006915];activation of cysteine-type endopeptidase activity involved in apoptotic process [GO:0006919];Fc-epsilon receptor signaling pathway [GO:0038095];phosphatidylinositol-mediat…	lipid binding [GO:0008289];protein kinase binding [GO:0019901];phospholipid binding [GO:0005543];protein binding [GO:0005515];cysteine-type endopeptidase activator activity involved in apoptotic process [GO:0008656];protein heterodimerization activity [GO:0046982];protein phosphatase binding [GO:0019903];protein phosphatase 2B binding [GO:0030346];protein kinase B binding [GO:0043422]	cytosol [GO:0005829];mitochondrion [GO:0005739];mitochondrial outer membrane [GO:0005741];cytoplasm [GO:0005737]
ENSG00000002549	ENSG00000002549	protein_coding	coding	-1.07	0.624756	-1.07	0.660325	82	homo_sapiens	ENSG00000002549	LAP3	leucine aminopeptidase 3 [Source:HGNC Symbol;Acc:HGNC:18449]	4:17577192-17607972	+	51056	NM_015907		217933_s_at		proteolysis [GO:0006508]	aminopeptidase activity [GO:0004177];metalloexopeptidase activity [GO:0008235];manganese ion binding [GO:0030145];peptidase activity [GO:0008233]	nucleoplasm [GO:0005654];cytoplasm [GO:0005737];intracellular [GO:0005622];nucleus [GO:0005634];focal adhesion [GO:0005925];extracellular exosome [GO:0070062];mitochondrion [GO:0005739];trans-Golgi network [GO:0005802]
ENSG00000002586	ENSG00000002586	protein_coding	coding	1.03	0.744663	-1.02	0.859606	82	homo_sapiens	ENSG00000002586	CD99	CD99 molecule [Source:HGNC Symbol;Acc:HGNC:7082]	X:2691179-2741309	+	4267	NM_002414;NM_001122898;NM_001277710		201028_s_at;201029_s_at		cell adhesion [GO:0007155]		integral component of plasma membrane [GO:0005887];plasma membrane [GO:0005886];cytoplasm [GO:0005737];focal adhesion [GO:0005925]
ENSG00000002587	ENSG00000002587	protein_coding	coding	1.15	0.334684	1.39	0.056693	82	homo_sapiens	ENSG00000002587	HS3ST1	heparan sulfate (glucosamine) 3-O-sulfotransferase 1 [Source:HGNC Symbol;Acc:HGNC:5194]	4:11393150-11429765	-	9957	NM_005114		205465_x_at;205466_s_at		carbohydrate metabolic process [GO:0005975];glycosaminoglycan biosynthetic process [GO:0006024];glycosaminoglycan metabolic process [GO:0030203];small molecule metabolic process [GO:0044281]	sulfotransferase activity [GO:0008146];[heparan sulfate]-glucosamine 3-sulfotransferase 1 activity [GO:0008467]	integral component of membrane [GO:0016021];Golgi lumen [GO:0005796]
ENSG00000002726	ENSG00000002726	protein_coding	coding	1.04	0.654288	1.1	0.514348	82	homo_sapiens	ENSG00000002726	AOC1	amine oxidase, copper containing 1 [Source:HGNC Symbol;Acc:HGNC:80]	7:150824627-150861504	+	26	NM_001091;NM_001272072		203559_s_at		amine metabolic process [GO:0009308];sodium ion transmembrane transport [GO:0035725];oxidation-reduction process [GO:0055114];response to drug [GO:0042493];cellular response to azide [GO:0097185];cellular response to copper ion starvation [GO:0035874];cellular response to copper ion [GO:0071280];cellular response to heparin [GO:0071504];cellular response to histamine [GO:0071420];response to anti…	quinone binding [GO:0048038];primary amine oxidase activity [GO:0008131];copper ion binding [GO:0005507];heparin binding [GO:0008201];receptor activity [GO:0004872];cation channel activity [GO:0005261];protein homodimerization activity [GO:0042803];zinc ion binding [GO:0008270];calcium ion binding [GO:0005509];sodium channel activity [GO:0005272];protein complex binding [GO:0032403];drug binding …	bicellular tight junction [GO:0005923];plasma membrane [GO:0005886];extracellular space [GO:0005615];peroxisome [GO:0005777];extracellular exosome [GO:0070062]
ENSG00000002745	ENSG00000002745	protein_coding	coding	-1.14	0.314064	-1.11	0.595805	82	homo_sapiens	ENSG00000002745	WNT16	wingless-type MMTV integration site family, member 16 [Source:HGNC Symbol;Acc:HGNC:16267]	7:121325367-121341104	+	51384	NM_016087;NM_057168		221113_s_at;224022_x_at		multicellular organismal development [GO:0007275];cell fate commitment [GO:0045165];Wnt signaling pathway [GO:0016055];neuron differentiation [GO:0030182];negative regulation of cell death [GO:0060548];keratinocyte differentiation [GO:0030216];positive regulation of JNK cascade [GO:0046330];replicative senescence [GO:0090399];keratinocyte proliferation [GO:0043616];oxidative stress-induced premat…	frizzled binding [GO:0005109];receptor binding [GO:0005102]	proteinaceous extracellular matrix [GO:0005578];extracellular region [GO:0005576];cytoplasm [GO:0005737];extracellular space [GO:0005615]
ENSG00000002746	ENSG00000002746	protein_coding	coding	-1.09	0.54693	1.57	0.028405	82	homo_sapiens	ENSG00000002746	HECW1	HECT, C2 and WW domain containing E3 ubiquitin protein ligase 1 [Source:HGNC Symbol;Acc:HGNC:22195]	7:43112599-43566001	+	23072	NM_015052;NM_001287059		210331_at;243163_at;215584_at		protein ubiquitination involved in ubiquitin-dependent protein catabolic process [GO:0042787];negative regulation of canonical Wnt signaling pathway [GO:0090090]	ligase activity [GO:0016874];ubiquitin protein ligase activity [GO:0061630];ubiquitin-protein transferase activity [GO:0004842];protein binding [GO:0005515]	cytosol [GO:0005829];cytoplasm [GO:0005737]
ENSG00000002822	ENSG00000002822	protein_coding	coding	-1.08	0.445235	1.07	0.565704	82	homo_sapiens	ENSG00000002822	MAD1L1	MAD1 mitotic arrest deficient-like 1 (yeast) [Source:HGNC Symbol;Acc:HGNC:6762]	7:1815793-2233243	-	8379	NM_001304524;NM_001304523;NM_001013837;NM_003550;NM_001013836		204857_at		mitotic nuclear division [GO:0007067];small GTPase mediated signal transduction [GO:0007264];cell division [GO:0051301];mitotic cell cycle checkpoint [GO:0007093];mitotic spindle assembly checkpoint [GO:0007094];mitotic cell cycle [GO:0000278];regulation of metaphase plate congression [GO:0090235];thymus development [GO:0048538];negative regulation of T cell proliferation [GO:0042130];regulation …	protein binding [GO:0005515]	condensed chromosome kinetochore [GO:0000777];actin cytoskeleton [GO:0015629];centrosome [GO:0005813];cytosol [GO:0005829];cytoplasm [GO:0005737];nucleus [GO:0005634];nuclear pore [GO:0005643];spindle [GO:0005819];mitotic spindle [GO:0072686];kinetochore [GO:0000776];spindle pole [GO:0000922]
ENSG00000002834	ENSG00000002834	protein_coding	coding	-1.02	0.834241	1.09	0.507566	82	homo_sapiens	ENSG00000002834	LASP1	LIM and SH3 protein 1 [Source:HGNC Symbol;Acc:HGNC:6513]	17:38869859-38921770	+	3927	NM_006148;NM_001271608		200618_at		positive regulation of signal transduction [GO:0009967];ion transport [GO:0006811];ion transmembrane transport [GO:0034220]	zinc ion binding [GO:0008270];protein binding [GO:0005515];ion transmembrane transporter activity [GO:0015075];SH3/SH2 adaptor activity [GO:0005070];actin filament binding [GO:0051015]	focal adhesion [GO:0005925];extracellular exosome [GO:0070062];cortical actin cytoskeleton [GO:0030864];cytoplasm [GO:0005737]
ENSG00000002919	ENSG00000002919	protein_coding	coding	1.14	0.1592	1.12	0.269817	82	homo_sapiens	ENSG00000002919	SNX11	sorting nexin 11 [Source:HGNC Symbol;Acc:HGNC:14975]	17:48103357-48123074	+	29916	NM_152244;NM_013323		220140_s_at;53912_at		intracellular protein transport [GO:0006886];endocytosis [GO:0006897];vesicle organization [GO:0016050]	phosphatidylinositol binding [GO:0035091];protein binding [GO:0005515];phosphatidylinositol phosphate binding [GO:1901981]	intracellular [GO:0005622];extrinsic component of membrane [GO:0019898];endosome [GO:0005768]
ENSG00000002933	ENSG00000002933	protein_coding	coding	1.08	0.505985	-1.01	0.911396	82	homo_sapiens	ENSG00000002933	TMEM176A	transmembrane protein 176A [Source:HGNC Symbol;Acc:HGNC:24930]	7:150800403-150805120	+	55365	NM_018487		218345_at		negative regulation of dendritic cell differentiation [GO:2001199]	protein binding [GO:0005515]	integral component of membrane [GO:0016021]
ENSG00000003056	ENSG00000003056	protein_coding	coding	1.13	0.225014	1.15	0.245482	82	homo_sapiens	ENSG00000003056	M6PR	mannose-6-phosphate receptor (cation dependent) [Source:HGNC Symbol;Acc:HGNC:6752]	12:8940363-8949955	-	4074	NM_002355;NM_001207024		200901_s_at;200900_s_at		mannose transport [GO:0015761];receptor-mediated endocytosis [GO:0006898];signal transduction [GO:0007165];endosome to lysosome transport [GO:0008333]	mannose transmembrane transporter activity [GO:0015578];mannose binding [GO:0005537];transmembrane signaling receptor activity [GO:0004888]	integral component of membrane [GO:0016021];lytic vacuole [GO:0000323];perinuclear region of cytoplasm [GO:0048471];endosome [GO:0005768];integral component of plasma membrane [GO:0005887];membrane [GO:0016020];lysosomal membrane [GO:0005765];late endosome [GO:0005770]
ENSG00000003096	ENSG00000003096	protein_coding	coding	-1.06	0.640485	1.17	0.284143	82	homo_sapiens	ENSG00000003096	KLHL13	kelch-like family member 13 [Source:HGNC Symbol;Acc:HGNC:22931]	X:117897813-118117340	-	90293	NM_001168300;NM_001168303;NM_001168299;NM_033495;NM_001168302;NM_001168301		227875_at		mitotic nuclear division [GO:0007067];protein ubiquitination [GO:0016567];cytokinesis [GO:0000910]	protein binding [GO:0005515];ubiquitin-protein transferase activity [GO:0004842]	Cul3-RING ubiquitin ligase complex [GO:0031463]
ENSG00000003137	ENSG00000003137	protein_coding	coding	1.02	0.898842	1.36	0.128392	82	homo_sapiens	ENSG00000003137	CYP26B1	cytochrome P450, family 26, subfamily B, polypeptide 1 [Source:HGNC Symbol;Acc:HGNC:20581]	2:72129238-72148038	-	56603	NM_019885;NM_001277742		219825_at;234721_s_at		negative regulation of retinoic acid receptor signaling pathway [GO:0048387];oxidation-reduction process [GO:0055114];xenobiotic metabolic process [GO:0006805];spermatogenesis [GO:0007283];vitamin metabolic process [GO:0006766];cell fate determination [GO:0001709];embryonic limb morphogenesis [GO:0030326];bone morphogenesis [GO:0060349];small molecule metabolic process [GO:0044281];male meiosis […	oxidoreductase activity, acting on paired donors, with incorporation or reduction of molecular oxygen [GO:0016705];heme binding [GO:0020037];iron ion binding [GO:0005506];retinoic acid 4-hydroxylase activity [GO:0008401];retinoic acid binding [GO:0001972];monooxygenase activity [GO:0004497]	endoplasmic reticulum membrane [GO:0005789];cytoplasm [GO:0005737]
ENSG00000003147	ENSG00000003147	protein_coding	coding	1	0.987616	-1.61	0.009502	82	homo_sapiens	ENSG00000003147	ICA1	islet cell autoantigen 1, 69kDa [Source:HGNC Symbol;Acc:HGNC:5343]	7:8113184-8262687	-	3382	NM_001136020;NM_001276478;NM_022307;NM_004968		204002_s_at;207949_s_at;210547_x_at;211740_at;2306		neurotransmitter transport [GO:0006836];regulation of insulin secretion [GO:0050796]	protein binding [GO:0005515];protein domain specific binding [GO:0019904];molecular_function [GO:0003674]	cell junction [GO:0030054];Golgi membrane [GO:0000139];cytosol [GO:0005829];cytoplasm [GO:0005737];synaptic vesicle membrane [GO:0030672];secretory granule membrane [GO:0030667];transport vesicle membrane [GO:0030658]
ENSG00000003249	ENSG00000003249	protein_coding	coding	-1.01	0.912062	1.25	0.170597	82	homo_sapiens	ENSG00000003249	DBNDD1	dysbindin (dystrobrevin binding protein 1) domain containing 1 [Source:HGNC Symbol;Acc:HGNC:28455]	16:90004865-90020128	-	79007	NM_024043;NM_001042610;NM_001288709		222234_s_at				cytoplasm [GO:0005737]
ENSG00000003393	ENSG00000003393	protein_coding	coding	1.17	0.061815	-1.02	0.849868	82	homo_sapiens	ENSG00000003393	ALS2	amyotrophic lateral sclerosis 2 (juvenile) [Source:HGNC Symbol;Acc:HGNC:443]	2:201700554-201781189	-	57679	NM_020919;NM_001135745		226291_at;1555284_at;232184_at		regulation of Rho protein signal transduction [GO:0035023];positive regulation of GTPase activity [GO:0043547];neuron projection morphogenesis [GO:0048812];positive regulation of protein kinase activity [GO:0045860];positive regulation of protein serine/threonine kinase activity [GO:0071902];endosome organization [GO:0007032];positive regulation of Rac protein signal transduction [GO:0035022];reg…	guanyl-nucleotide exchange factor activity [GO:0005085];Rho guanyl-nucleotide exchange factor activity [GO:0005089];protein homodimerization activity [GO:0042803];protein binding [GO:0005515];Rab GTPase binding [GO:0017137];Rab guanyl-nucleotide exchange factor activity [GO:0017112];Ran guanyl-nucleotide exchange factor activity [GO:0005087];Rac guanyl-nucleotide exchange factor activity [GO:0030…	dendrite [GO:0030425];centrosome [GO:0005813];cytosol [GO:0005829];early endosome [GO:0005769];growth cone [GO:0030426];lamellipodium [GO:0030027];vesicle [GO:0031982];protein complex [GO:0043234];ruffle [GO:0001726];cytoplasm [GO:0005737];postsynaptic density [GO:0014069];dendritic spine [GO:0043197];membrane [GO:0016020];axon [GO:0030424];intracellular membrane-bounded organelle [GO:0043231];ne…
ENSG00000003400	ENSG00000003400	protein_coding	coding	1	0.965203	1.12	0.299388	82	homo_sapiens	ENSG00000003400	CASP10	caspase 10, apoptosis-related cysteine peptidase [Source:HGNC Symbol;Acc:HGNC:1500]	2:201182881-201229406	+	843	NM_032977;NM_032974;NM_001306083;NM_001230;NM_001206524;NM_001206542;NM_032976		205467_at;210708_x_at;211888_x_at;210955_at		apoptotic signaling pathway [GO:0097190];regulation of apoptotic process [GO:0042981];innate immune response [GO:0045087];apoptotic process [GO:0006915];activation of cysteine-type endopeptidase activity involved in apoptotic process [GO:0006919];proteolysis [GO:0006508];positive regulation of I-kappaB kinase/NF-kappaB signaling [GO:0043123];cell surface receptor signaling pathway [GO:0007166]	cysteine-type endopeptidase activity involved in apoptotic signaling pathway [GO:0097199];cysteine-type peptidase activity [GO:0008234];ubiquitin protein ligase binding [GO:0031625];cysteine-type endopeptidase activity [GO:0004197];protein binding [GO:0005515];death effector domain binding [GO:0035877]	cytosol [GO:0005829];cytoplasm [GO:0005737];CD95 death-inducing signaling complex [GO:0031265];ripoptosome [GO:0097342]
ENSG00000003402	ENSG00000003402	protein_coding	coding	-1.02	0.806591	-1.05	0.503069	82	homo_sapiens	ENSG00000003402	CFLAR	CASP8 and FADD-like apoptosis regulator [Source:HGNC Symbol;Acc:HGNC:1876]	2:201116104-201176687	+	8837	NM_003879;NM_001202517;NM_001127184;NM_001202516;NM_001308043;NM_001127183;NM_001308042;NM_001202518;NM_001202519		211316_x_at;208485_x_at;209508_x_at;224261_at;2118		regulation of apoptotic process [GO:0042981];positive regulation of NF-kappaB transcription factor activity [GO:0051092];negative regulation of apoptotic process [GO:0043066];apoptotic process [GO:0006915];activation of cysteine-type endopeptidase activity involved in apoptotic process [GO:0006919];proteolysis [GO:0006508];negative regulation of extrinsic apoptotic signaling pathway [GO:2001237];…	cysteine-type endopeptidase activity involved in apoptotic signaling pathway [GO:0097199];enzyme activator activity [GO:0008047];cysteine-type peptidase activity [GO:0008234];cysteine-type endopeptidase activity [GO:0004197];protein binding [GO:0005515];death effector domain binding [GO:0035877];protease binding [GO:0002020];protein complex binding [GO:0032403];death receptor binding [GO:0005123]	cytosol [GO:0005829];cytoplasm [GO:0005737];ripoptosome [GO:0097342];death-inducing signaling complex [GO:0031264];membrane raft [GO:0045121];CD95 death-inducing signaling complex [GO:0031265]
ENSG00000003436	ENSG00000003436	protein_coding	coding	-1.2	0.077366	-1.2	0.13703	82	homo_sapiens	ENSG00000003436	TFPI	tissue factor pathway inhibitor (lipoprotein-associated coagulation inhibitor) [Source:HGNC Symbol;Acc:HGNC:11760]	2:187464230-187565760	-	7035	NM_001032281;NM_006287		210664_s_at;209676_at;213258_at;210665_at		negative regulation of endopeptidase activity [GO:0010951];blood coagulation [GO:0007596];blood coagulation, extrinsic pathway [GO:0007598];negative regulation of peptidase activity [GO:0010466]	serine-type endopeptidase inhibitor activity [GO:0004867];endopeptidase inhibitor activity [GO:0004866];peptidase inhibitor activity [GO:0030414]	endoplasmic reticulum [GO:0005783];anchored component of membrane [GO:0031225];plasma membrane [GO:0005886];extracellular region [GO:0005576];extracellular space [GO:0005615];organelle membrane [GO:0031090];cell surface [GO:0009986]
ENSG00000003509	ENSG00000003509	protein_coding	coding	-1.09	0.369878	-1.07	0.545004	82	homo_sapiens	ENSG00000003509	NDUFAF7	NADH dehydrogenase (ubiquinone) complex I, assembly factor 7 [Source:HGNC Symbol;Acc:HGNC:28816]	2:37231631-37253403	+	55471	NM_144736;NM_001083946		223560_s_at;230379_x_at;220943_s_at		methylation [GO:0032259];mitochondrial respiratory chain complex I assembly [GO:0032981]	methyltransferase activity [GO:0008168];enzyme binding [GO:0019899]	mitochondrion [GO:0005739];extracellular space [GO:0005615]
ENSG00000003756	ENSG00000003756	protein_coding	coding	1.05	0.51792	-1.09	0.301156	82	homo_sapiens	ENSG00000003756	RBM5	RNA binding motif protein 5 [Source:HGNC Symbol;Acc:HGNC:9902]	3:50088908-50119021	+	10181	NM_005778		201395_at;201394_s_at;209936_at;230742_at		negative regulation of cell proliferation [GO:0008285];RNA processing [GO:0006396];positive regulation of apoptotic process [GO:0043065];apoptotic process [GO:0006915];RNA splicing [GO:0008380];mRNA splicing, via spliceosome [GO:0000398];regulation of alternative mRNA splicing, via spliceosome [GO:0000381];spliceosomal complex assembly [GO:0000245];gene expression [GO:0010467]	RNA binding [GO:0003723];metal ion binding [GO:0046872];nucleic acid binding [GO:0003676];nucleotide binding [GO:0000166];zinc ion binding [GO:0008270];DNA binding [GO:0003677];poly(A) RNA binding [GO:0044822];protein binding [GO:0005515];mRNA binding [GO:0003729]	nucleoplasm [GO:0005654];nucleus [GO:0005634];spliceosomal complex [GO:0005681]
ENSG00000003987	ENSG00000003987	protein_coding	coding	-1.18	0.175338	-1.05	0.705351	82	homo_sapiens	ENSG00000003987	MTMR7	myotubularin related protein 7 [Source:HGNC Symbol;Acc:HGNC:7454]	8:17298030-17413528	-	9108	NM_004686		243804_at;215793_at		protein dephosphorylation [GO:0006470];peptidyl-tyrosine dephosphorylation [GO:0035335];phosphatidylinositol biosynthetic process [GO:0006661];phospholipid metabolic process [GO:0006644];dephosphorylation [GO:0016311];small molecule metabolic process [GO:0044281];phosphatidylinositol dephosphorylation [GO:0046856];inositol phosphate dephosphorylation [GO:0046855]	phosphatase activity [GO:0016791];protein tyrosine phosphatase activity [GO:0004725];protein binding [GO:0005515];phosphatidylinositol phosphate phosphatase activity [GO:0052866]	cytosol [GO:0005829];membrane [GO:0016020]
ENSG00000003989	ENSG00000003989	protein_coding	coding	-1.21	0.135409	-1.13	0.368423	82	homo_sapiens	ENSG00000003989	SLC7A2	solute carrier family 7 (cationic amino acid transporter, y+ system), member 2 [Source:HGNC Symbol;Acc:HGNC:11060]	8:17497088-17570573	+	6542	NM_001008539;NM_001164771;NM_003046		207626_s_at;225516_at		cellular amino acid metabolic process [GO:0006520];amino acid transmembrane transport [GO:0003333];transport [GO:0006810];transmembrane transport [GO:0055085];ion transport [GO:0006811];L-lysine transmembrane transport [GO:1903401];L-ornithine transmembrane transport [GO:1903352];L-arginine import across plasma membrane [GO:0097638];amino acid transport [GO:0006865];macrophage activation [GO:0042…	antiporter activity [GO:0015297];amino acid transmembrane transporter activity [GO:0015171];basic amino acid transmembrane transporter activity [GO:0015174];L-lysine transmembrane transporter activity [GO:0015189];arginine transmembrane transporter activity [GO:0015181];L-ornithine transmembrane transporter activity [GO:0000064];high-affinity arginine transmembrane transporter activity [GO:000528…	integral component of plasma membrane [GO:0005887];plasma membrane [GO:0005886];integral component of membrane [GO:0016021];membrane [GO:0016020]
ENSG00000004059	ENSG00000004059	protein_coding	coding	-1.04	0.71717	-1.02	0.907084	82	homo_sapiens	ENSG00000004059	ARF5	ADP-ribosylation factor 5 [Source:HGNC Symbol;Acc:HGNC:658]	7:127588345-127591705	+	381	NM_001662		201526_at		vesicle-mediated transport [GO:0016192];intracellular protein transport [GO:0006886];protein transport [GO:0015031];small GTPase mediated signal transduction [GO:0007264]	GTPase activity [GO:0003924];GTP binding [GO:0005525];protein binding [GO:0005515]	perinuclear region of cytoplasm [GO:0048471];Golgi apparatus [GO:0005794];intracellular [GO:0005622];extracellular exosome [GO:0070062];cytoplasm [GO:0005737];plasma membrane [GO:0005886]
ENSG00000004139	ENSG00000004139	protein_coding	coding	1.1	0.332301	-1.12	0.355178	82	homo_sapiens	ENSG00000004139	SARM1	sterile alpha and TIR motif containing 1 [Source:HGNC Symbol;Acc:HGNC:17074]	17:28364356-28404049	+	23098	NM_015077		213257_at;213259_s_at;234060_at		innate immune response [GO:0045087];signal transduction [GO:0007165];regulation of dendrite morphogenesis [GO:0048814];toll-like receptor 3 signaling pathway [GO:0034138];MyD88-independent toll-like receptor signaling pathway [GO:0002756];toll-like receptor 4 signaling pathway [GO:0034142];toll-like receptor signaling pathway [GO:0002224];regulation of neuron death [GO:1901214];regulation of apop…	protein binding [GO:0005515];binding [GO:0005488]	dendrite [GO:0030425];cell junction [GO:0030054];synapse [GO:0045202];cytosol [GO:0005829];microtubule [GO:0005874];cytoplasm [GO:0005737];mitochondrion [GO:0005739];axon [GO:0030424];microtubule cytoskeleton [GO:0015630];extrinsic component of mitochondrial outer membrane [GO:0031315]
ENSG00000004142	ENSG00000004142	protein_coding	coding	-1.05	0.699978	-1.03	0.820498	82	homo_sapiens	ENSG00000004142	POLDIP2	polymerase (DNA-directed), delta interacting protein 2 [Source:HGNC Symbol;Acc:HGNC:23781]	17:28347177-28357522	-	26073	NM_015584;NM_001290145		217806_s_at;222425_s_at		mitochondrion morphogenesis [GO:0070584]	DNA binding [GO:0003677];protein binding [GO:0005515]	mitochondrion [GO:0005739];nucleus [GO:0005634];mitochondrial nucleoid [GO:0042645]
ENSG00000004399	ENSG00000004399	protein_coding	coding	1.11	0.208903	1.31	0.009472	82	homo_sapiens	ENSG00000004399	PLXND1	plexin D1 [Source:HGNC Symbol;Acc:HGNC:9107]	3:129555175-129606818	-	23129	NM_015103		38671_at;212235_at		regulation of cell migration [GO:0030334];signal transduction [GO:0007165];semaphorin-plexin signaling pathway [GO:0071526];axon guidance [GO:0007411];angiogenesis [GO:0001525];synapse assembly [GO:0007416];endothelial cell migration [GO:0043542];regulation of angiogenesis [GO:0045765];outflow tract morphogenesis [GO:0003151];positive regulation of protein binding [GO:0032092];patterning of blood…	semaphorin receptor activity [GO:0017154];protein binding [GO:0005515];protein domain specific binding [GO:0019904]	integral component of plasma membrane [GO:0005887];plasma membrane [GO:0005886];membrane [GO:0016020];lamellipodium [GO:0030027]
ENSG00000004455	ENSG00000004455	protein_coding	coding	-1.02	0.837627	1	0.97197	82	homo_sapiens	ENSG00000004455	AK2	adenylate kinase 2 [Source:HGNC Symbol;Acc:HGNC:362]	1:33007940-33080996	-	204	NM_001199199;NM_013411;NM_001625		212175_s_at;212173_at;205996_s_at;212174_at;208967		nucleobase-containing compound metabolic process [GO:0006139];nucleobase-containing small molecule interconversion [GO:0015949];nucleobase-containing small molecule metabolic process [GO:0055086];AMP metabolic process [GO:0046033];ADP biosynthetic process [GO:0006172];ATP metabolic process [GO:0046034];nucleotide phosphorylation [GO:0046939];small molecule metabolic process [GO:0044281];phosphory…	nucleobase-containing compound kinase activity [GO:0019205];ATP binding [GO:0005524];adenylate kinase activity [GO:0004017];phosphotransferase activity, phosphate group as acceptor [GO:0016776]	extracellular exosome [GO:0070062];mitochondrial intermembrane space [GO:0005758];mitochondrial inner membrane [GO:0005743];sperm flagellum [GO:0036126];mitochondrion [GO:0005739];sperm mitochondrial sheath [GO:0097226]
ENSG00000004468	ENSG00000004468	protein_coding	coding	1.06	0.657461	1.06	0.680546	82	homo_sapiens	ENSG00000004468	CD38	CD38 molecule [Source:HGNC Symbol;Acc:HGNC:1667]	4:15778275-15853230	+	952	NM_001775		205692_s_at		positive regulation of transcription, DNA-templated [GO:0045893];apoptotic signaling pathway [GO:0097190];positive regulation of B cell proliferation [GO:0030890];negative regulation of transcription, DNA-templated [GO:0045892];negative regulation of apoptotic process [GO:0043066];B cell receptor signaling pathway [GO:0050853];signal transduction [GO:0007165];metabolic process [GO:0008152];respon…	transferase activity [GO:0016740];phosphorus-oxygen lyase activity [GO:0016849];NAD+ nucleosidase activity [GO:0003953];NAD(P)+ nucleosidase activity [GO:0050135];hydrolase activity, acting on glycosyl bonds [GO:0016798]	integral component of membrane [GO:0016021];membrane [GO:0016020];extracellular exosome [GO:0070062];cell surface [GO:0009986];nucleus [GO:0005634];plasma membrane [GO:0005886];intracellular membrane-bounded organelle [GO:0043231]
ENSG00000004478	ENSG00000004478	protein_coding	coding	1.15	0.203809	-1.01	0.951256	82	homo_sapiens	ENSG00000004478	FKBP4	FK506 binding protein 4, 59kDa [Source:HGNC Symbol;Acc:HGNC:3720]	12:2794953-2805423	+	2288	NM_002014		200894_s_at;1560303_at;200895_s_at;1560305_x_at		chaperone-mediated protein folding [GO:0061077];protein folding [GO:0006457];protein peptidyl-prolyl isomerization [GO:0000413];negative regulation of microtubule polymerization or depolymerization [GO:0031111];negative regulation of neuron projection development [GO:0010977];regulation of cellular response to heat [GO:1900034];cellular response to heat [GO:0034605];embryo implantation [GO:000756…	protein binding, bridging [GO:0030674];heat shock protein binding [GO:0031072];peptidyl-prolyl cis-trans isomerase activity [GO:0003755];poly(A) RNA binding [GO:0044822];protein binding [GO:0005515];FK506 binding [GO:0005528];ATP binding [GO:0005524];GTP binding [GO:0005525];phosphoprotein binding [GO:0051219];glucocorticoid receptor binding [GO:0035259];tau protein binding [GO:0048156];copper-de…	nucleoplasm [GO:0005654];endoplasmic reticulum membrane [GO:0005789];cytosol [GO:0005829];microtubule [GO:0005874];cytoplasm [GO:0005737];mitochondrion [GO:0005739];axonal growth cone [GO:0044295];extracellular exosome [GO:0070062];nucleus [GO:0005634];protein complex [GO:0043234];neuronal cell body [GO:0043025];perinuclear region of cytoplasm [GO:0048471];neuron projection [GO:0043005]
ENSG00000004487	ENSG00000004487	protein_coding	coding	1	0.971248	-1.05	0.597219	82	homo_sapiens	ENSG00000004487	KDM1A	lysine (K)-specific demethylase 1A [Source:HGNC Symbol;Acc:HGNC:29079]	1:23019448-23083689	+	23028	NM_015013;NM_001009999		212348_s_at		negative regulation of transcription, DNA-templated [GO:0045892];negative regulation of transcription from RNA polymerase II promoter [GO:0000122];oxidation-reduction process [GO:0055114];positive regulation of transcription from RNA polymerase II promoter [GO:0045944];small GTPase mediated signal transduction [GO:0007264];transcription, DNA-templated [GO:0006351];regulation of transcription, DNA…	transcription regulatory region DNA binding [GO:0044212];p53 binding [GO:0002039];oxidoreductase activity [GO:0016491];flavin adenine dinucleotide binding [GO:0050660];transcription factor binding [GO:0008134];chromatin binding [GO:0003682];DNA binding [GO:0003677];protein binding [GO:0005515];enzyme binding [GO:0019899];MRF binding [GO:0043426];ligand-dependent nuclear receptor transcription coa…	nucleoplasm [GO:0005654];transcription factor complex [GO:0005667];nucleus [GO:0005634];nuclear chromatin [GO:0000790]
ENSG00000004534	ENSG00000004534	protein_coding	coding	-1.02	0.843664	-1.2	0.162275	82	homo_sapiens	ENSG00000004534	RBM6	RNA binding motif protein 6 [Source:HGNC Symbol;Acc:HGNC:9903]	3:49940007-50100045	+	10180	NM_001167582;NM_005777		201967_at		RNA processing [GO:0006396]	RNA binding [GO:0003723];nucleic acid binding [GO:0003676];nucleotide binding [GO:0000166];DNA binding [GO:0003677];poly(A) RNA binding [GO:0044822];protein binding [GO:0005515]	nucleus [GO:0005634]
ENSG00000004660	ENSG00000004660	protein_coding	coding	-1.14	0.247991	-1.07	0.614749	82	homo_sapiens	ENSG00000004660	CAMKK1	calcium/calmodulin-dependent protein kinase kinase 1, alpha [Source:HGNC Symbol;Acc:HGNC:1469]	17:3860315-3894891	-	84254	NM_032294;NM_172206;NM_172207		223460_at;1552768_at		protein phosphorylation [GO:0006468];synaptic transmission [GO:0007268];activation of protein kinase activity [GO:0032147];positive regulation of protein kinase activity [GO:0045860]	protein serine/threonine kinase activity [GO:0004674];ATP binding [GO:0005524];protein kinase activity [GO:0004672];protein binding [GO:0005515];calmodulin-dependent protein kinase activity [GO:0004683];calmodulin binding [GO:0005516]	cytosol [GO:0005829];nucleus [GO:0005634]
ENSG00000004700	ENSG00000004700	protein_coding	coding	-1.04	0.753072	1.15	0.303387	82	homo_sapiens	ENSG00000004700	RECQL	RecQ helicase-like [Source:HGNC Symbol;Acc:HGNC:9948]	12:21468911-21501669	-	5965	NM_002907;NM_032941		205091_x_at;212918_at;212917_x_at;210568_s_at		DNA recombination [GO:0006310];DNA replication [GO:0006260];DNA duplex unwinding [GO:0032508];DNA repair [GO:0006281];DNA strand renaturation [GO:0000733]	ATP-dependent DNA helicase activity [GO:0004003];nucleic acid binding [GO:0003676];DNA binding [GO:0003677];ATP binding [GO:0005524];protein binding [GO:0005515];ATP-dependent helicase activity [GO:0008026];annealing helicase activity [GO:0036310];DNA helicase activity [GO:0003678];ATP-dependent 3'-5' DNA helicase activity [GO:0043140]	nucleoplasm [GO:0005654];nucleus [GO:0005634];membrane [GO:0016020]
ENSG00000004766	ENSG00000004766	protein_coding	coding	-1.05	0.480772	1.05	0.523921	82	homo_sapiens	ENSG00000004766	VPS50	VPS50 EARP/GARPII complex subunit [Source:HGNC Symbol;Acc:HGNC:25956]	7:93232340-93361121	+	55610	NM_024553;NM_017667;NM_001257998		1554216_at;1554217_a_at;226031_at;207045_at		protein transport [GO:0015031];endocytic recycling [GO:0032456]		recycling endosome [GO:0055037];membrane [GO:0016020];extracellular exosome [GO:0070062];EARP complex [GO:1990745]
ENSG00000004776	ENSG00000004776	protein_coding	coding	-1.06	0.683245	1.41	0.060711	82	homo_sapiens	ENSG00000004776	HSPB6	heat shock protein, alpha-crystallin-related, B6 [Source:HGNC Symbol;Acc:HGNC:26511]	19:35754568-35758079	-	126393	NM_144617		214767_s_at;226304_at		regulation of muscle contraction [GO:0006937]	protein homodimerization activity [GO:0042803];structural constituent of eye lens [GO:0005212];protein binding [GO:0005515]	cytoplasm [GO:0005737];nucleus [GO:0005634]
ENSG00000004777	ENSG00000004777	protein_coding	coding	-1.01	0.965982	-1.07	0.69328	82	homo_sapiens	ENSG00000004777	ARHGAP33	Rho GTPase activating protein 33 [Source:HGNC Symbol;Acc:HGNC:23085]	19:35774532-35788822	+	115703	NM_001172630;NM_052948		233885_at;215256_x_at;213827_at		regulation of small GTPase mediated signal transduction [GO:0051056];positive regulation of GTPase activity [GO:0043547];signal transduction [GO:0007165];protein transport [GO:0015031];small GTPase mediated signal transduction [GO:0007264]	phosphatidylinositol binding [GO:0035091];protein binding [GO:0005515];GTPase activator activity [GO:0005096]	cytosol [GO:0005829];cytoplasm [GO:0005737];plasma membrane [GO:0005886]
ENSG00000004779	ENSG00000004779	protein_coding	coding	-1.1	0.441928	-1.04	0.785142	82	homo_sapiens	ENSG00000004779	NDUFAB1	NADH dehydrogenase (ubiquinone) 1, alpha/beta subcomplex, 1, 8kDa [Source:HGNC Symbol;Acc:HGNC:7694]	16:23581002-23596356	-	4706	NM_005003		202077_at		mitochondrial electron transport, NADH to ubiquinone [GO:0006120];respiratory electron transport chain [GO:0022904];fatty acid biosynthetic process [GO:0006633];cellular metabolic process [GO:0044237];protein lipoylation [GO:0009249];small molecule metabolic process [GO:0044281]	NADH dehydrogenase (ubiquinone) activity [GO:0008137];calcium ion binding [GO:0005509];fatty acid binding [GO:0005504];ACP phosphopantetheine attachment site binding involved in fatty acid biosynthetic process [GO:0000036]	mitochondrial membrane [GO:0031966];mitochondrial inner membrane [GO:0005743];mitochondrial matrix [GO:0005759];mitochondrial respiratory chain complex I [GO:0005747];mitochondrion [GO:0005739]
ENSG00000004799	ENSG00000004799	protein_coding	coding	1.13	0.380879	-1.14	0.486526	82	homo_sapiens	ENSG00000004799	PDK4	pyruvate dehydrogenase kinase, isozyme 4 [Source:HGNC Symbol;Acc:HGNC:8812]	7:95583499-95596491	-	5166	NM_002612		205960_at;225207_at;1562321_at		regulation of pH [GO:0006885];protein phosphorylation [GO:0006468];response to starvation [GO:0042594];cellular metabolic process [GO:0044237];cellular response to fatty acid [GO:0071398];positive regulation of defense response to virus by host [GO:0002230];regulation of acetyl-CoA biosynthetic process from pyruvate [GO:0010510];pyruvate metabolic process [GO:0006090];insulin receptor signaling p…	ATP binding [GO:0005524];protein kinase activity [GO:0004672];pyruvate dehydrogenase (acetyl-transferring) kinase activity [GO:0004740]	mitochondrion [GO:0005739];mitochondrial matrix [GO:0005759];mitochondrial inner membrane [GO:0005743]
ENSG00000004809	ENSG00000004809	protein_coding	coding	1.06	0.470393	-1.01	0.90556	82	homo_sapiens	ENSG00000004809	SLC22A16	solute carrier family 22 (organic cation/carnitine transporter), member 16 [Source:HGNC Symbol;Acc:HGNC:20302]	6:110424687-110476641	-	85413	NM_033125		232233_at;232232_s_at		transmembrane transport [GO:0055085];multicellular organismal development [GO:0007275];cell differentiation [GO:0030154];spermatogenesis [GO:0007283];sperm motility [GO:0030317];single fertilization [GO:0007338];acid secretion [GO:0046717];carnitine transmembrane transport [GO:1902603];carnitine transport [GO:0015879];amine transport [GO:0015837];organic cation transport [GO:0015695]	transmembrane transporter activity [GO:0022857];organic cation transmembrane transporter activity [GO:0015101];carnitine transmembrane transporter activity [GO:0015226];amine transmembrane transporter activity [GO:0005275]	integral component of membrane [GO:0016021];integral component of plasma membrane [GO:0005887];plasma membrane [GO:0005886]
ENSG00000004838	ENSG00000004838	protein_coding	coding	-1.07	0.633302	-1.08	0.701843	82	homo_sapiens	ENSG00000004838	ZMYND10	zinc finger, MYND-type containing 10 [Source:HGNC Symbol;Acc:HGNC:19412]	3:50341110-50346852	-	51364	NM_015896;NM_001308379		205714_s_at;216663_s_at;203246_s_at;210373_at		motile cilium assembly [GO:0044458];outer dynein arm assembly [GO:0036158];inner dynein arm assembly [GO:0036159]	metal ion binding [GO:0046872];protein binding [GO:0005515]	cytoplasm [GO:0005737];centriolar satellite [GO:0034451]
ENSG00000004846	ENSG00000004846	protein_coding	coding	-1.17	0.297582	-1.35	0.118235	82	homo_sapiens	ENSG00000004846	ABCB5	ATP-binding cassette, sub-family B (MDR/TAP), member 5 [Source:HGNC Symbol;Acc:HGNC:46]	7:20615207-20777038	+	340273	NM_001163941;NM_001163942;NM_001163993;NM_178559		1555371_at;243167_at;1569072_s_at;240717_at		positive regulation of antigen processing and presentation of peptide antigen via MHC class I [GO:0002591];antigen processing and presentation of endogenous peptide antigen via MHC class I via ER pathway, TAP-dependent [GO:0002485];antigen processing and presentation of exogenous protein antigen via MHC class Ib, TAP-dependent [GO:0002481];cell differentiation [GO:0030154];transport [GO:0006810];…	ATPase activity, coupled to transmembrane movement of substances [GO:0042626];ATPase activity [GO:0016887];ATP binding [GO:0005524];efflux transmembrane transporter activity [GO:0015562]	integral component of plasma membrane [GO:0005887];plasma membrane [GO:0005886];integral component of membrane [GO:0016021]
ENSG00000004848	ENSG00000004848	protein_coding	coding	-1.02	0.491119	-1.01	0.922755	82	homo_sapiens	ENSG00000004848	ARX	aristaless related homeobox [Source:HGNC Symbol;Acc:HGNC:18060]	X:25003694-25015948	-	170302	NM_139058		238878_at		transcription, DNA-templated [GO:0006351];regulation of transcription, DNA-templated [GO:0006355];neuron migration [GO:0001764];axon guidance [GO:0007411];negative regulation of transcription from RNA polymerase II promoter [GO:0000122];regulation of cell proliferation [GO:0042127];cerebral cortex GABAergic interneuron migration [GO:0021853];forebrain development [GO:0030900];cell proliferation i…	sequence-specific DNA binding [GO:0043565];DNA binding [GO:0003677];chromatin binding [GO:0003682];RNA polymerase II distal enhancer sequence-specific DNA binding [GO:0000980];transcriptional repressor activity, RNA polymerase II distal enhancer sequence-specific binding [GO:0001206]	nucleus [GO:0005634]
ENSG00000004864	ENSG00000004864	protein_coding	coding	1.11	0.283781	1.12	0.317436	82	homo_sapiens	ENSG00000004864	SLC25A13	solute carrier family 25 (aspartate/glutamate carrier), member 13 [Source:HGNC Symbol;Acc:HGNC:10983]	7:96120220-96322147	-	10165	NM_014251;NM_001160210		203775_at;229061_s_at		carbohydrate metabolic process [GO:0005975];transport [GO:0006810];gluconeogenesis [GO:0006094];L-aspartate transmembrane transport [GO:0089712];L-glutamate transmembrane transport [GO:0089711];L-glutamate transport [GO:0015813];aspartate transport [GO:0015810];glucose metabolic process [GO:0006006];small molecule metabolic process [GO:0044281];malate-aspartate shuttle [GO:0043490];ATP biosynthet…	transporter activity [GO:0005215];calcium ion binding [GO:0005509];L-aspartate transmembrane transporter activity [GO:0015183];L-glutamate transmembrane transporter activity [GO:0005313]	integral component of plasma membrane [GO:0005887];mitochondrial inner membrane [GO:0005743];mitochondrion [GO:0005739]
ENSG00000004866	ENSG00000004866	protein_coding	coding	-1.12	0.183377	-1.17	0.204094	82	homo_sapiens	ENSG00000004866	ST7-OT3;ST7	suppression of tumorigenicity 7 [Source:HGNC Symbol;Acc:HGNC:11351]	7:116953238-117230103	+	7982;93655	NM_021908;NM_018412;NR_002332		207871_s_at;207524_at				integral component of membrane [GO:0016021]
ENSG00000004897	ENSG00000004897	protein_coding	coding	1.06	0.559593	1.14	0.210198	82	homo_sapiens	ENSG00000004897	CDC27	cell division cycle 27 [Source:HGNC Symbol;Acc:HGNC:1728]	17:47117703-47189422	-	996	NM_001256;NM_001293091;NM_001114091;NM_001293089		217879_at;217880_at;217881_s_at;217878_s_at		cell proliferation [GO:0008283];protein K11-linked ubiquitination [GO:0070979];negative regulation of ubiquitin-protein ligase activity involved in mitotic cell cycle [GO:0051436];mitotic spindle assembly checkpoint [GO:0007094];regulation of ubiquitin-protein ligase activity involved in mitotic cell cycle [GO:0051439];positive regulation of ubiquitin-protein ligase activity involved in regulatio…	protein binding [GO:0005515];protein phosphatase binding [GO:0019903]	nucleoplasm [GO:0005654];anaphase-promoting complex [GO:0005680];centrosome [GO:0005813];cytosol [GO:0005829];cytoplasm [GO:0005737];nucleus [GO:0005634];spindle microtubule [GO:0005876];spindle [GO:0005819]
ENSG00000004939	ENSG00000004939	protein_coding	coding	1.13	0.407178	1.31	0.15989	82	homo_sapiens	ENSG00000004939	SLC4A1	solute carrier family 4 (anion exchanger), member 1 (Diego blood group) [Source:HGNC Symbol;Acc:HGNC:11027]	17:44248385-44268141	-	6521	NM_000342		1552713_a_at;205592_at		chloride transport [GO:0006821];transport [GO:0006810];transmembrane transport [GO:0055085];ion transport [GO:0006811];bicarbonate transport [GO:0015701];regulation of intracellular pH [GO:0051453];anion transport [GO:0006820];chloride transmembrane transport [GO:1902476];small molecule metabolic process [GO:0044281];cellular ion homeostasis [GO:0006873]	protein homodimerization activity [GO:0042803];transporter activity [GO:0005215];anion:anion antiporter activity [GO:0015301];protein binding [GO:0005515];inorganic anion exchanger activity [GO:0005452];protein anchor [GO:0043495];chloride transmembrane transporter activity [GO:0015108];bicarbonate transmembrane transporter activity [GO:0015106];anion transmembrane transporter activity [GO:000850…	integral component of plasma membrane [GO:0005887];plasma membrane [GO:0005886];integral component of membrane [GO:0016021];membrane [GO:0016020];basolateral plasma membrane [GO:0016323];Z disc [GO:0030018];blood microparticle [GO:0072562];extracellular exosome [GO:0070062];cortical cytoskeleton [GO:0030863];cell [GO:0005623]
ENSG00000004948	ENSG00000004948	protein_coding	coding	1.11	0.255097	1.34	0.089144	82	homo_sapiens	ENSG00000004948	CALCR	calcitonin receptor [Source:HGNC Symbol;Acc:HGNC:1440]	7:93424487-93574730	-	799	NM_001164738;NM_001742;NM_001164737		207886_s_at;207887_s_at		G-protein coupled receptor signaling pathway [GO:0007186];cell surface receptor signaling pathway [GO:0007166];protein transport [GO:0015031];adenylate cyclase-activating G-protein coupled receptor signaling pathway [GO:0007189];positive regulation of cytosolic calcium ion concentration [GO:0007204];protein localization to plasma membrane [GO:0072659];response to glucocorticoid [GO:0051384];posit…	transmembrane signaling receptor activity [GO:0004888];G-protein coupled receptor activity [GO:0004930];calcitonin receptor activity [GO:0004948];receptor activity [GO:0004872];protein transporter activity [GO:0008565];protein binding [GO:0005515];calcitonin binding [GO:0032841]	integral component of membrane [GO:0016021];membrane [GO:0016020];integral component of plasma membrane [GO:0005887];cytosol [GO:0005829];plasma membrane [GO:0005886];cilium [GO:0005929];acrosomal vesicle [GO:0001669];axon [GO:0030424];neuronal cell body [GO:0043025];neuron projection [GO:0043005]
ENSG00000004961	ENSG00000004961	protein_coding	coding	-1.29	0.023608	-1.02	0.861569	82	homo_sapiens	ENSG00000004961	HCCS	holocytochrome c synthase [Source:HGNC Symbol;Acc:HGNC:4837]	X:11111301-11123078	+	3052	NM_001171991;NM_001122608;NM_005333		203746_s_at;203745_at		oxidation-reduction process [GO:0055114];organ morphogenesis [GO:0009887]	metal ion binding [GO:0046872];holocytochrome-c synthase activity [GO:0004408];protein binding [GO:0005515]	mitochondrial inner membrane [GO:0005743];mitochondrion [GO:0005739]
ENSG00000004975	ENSG00000004975	protein_coding	coding	1.13	0.144368	1.1	0.334613	82	homo_sapiens	ENSG00000004975	DVL2	dishevelled segment polarity protein 2 [Source:HGNC Symbol;Acc:HGNC:3086]	17:7225341-7234545	-	1856	NM_004422		57532_at;218759_at		positive regulation of transcription, DNA-templated [GO:0045893];heart development [GO:0007507];planar cell polarity pathway involved in neural tube closure [GO:0090179];transcription from RNA polymerase II promoter [GO:0006366];canonical Wnt signaling pathway [GO:0060070];Wnt signaling pathway [GO:0016055];intracellular signal transduction [GO:0035556];small GTPase mediated signal transduction […	frizzled binding [GO:0005109];protein binding [GO:0005515];identical protein binding [GO:0042802];protein domain specific binding [GO:0019904];protein self-association [GO:0043621]	cytosol [GO:0005829];plasma membrane [GO:0005886];cytoplasm [GO:0005737];nucleus [GO:0005634];clathrin-coated endocytic vesicle [GO:0045334];cytoplasmic vesicle [GO:0031410];clathrin-coated vesicle [GO:0030136];apical part of cell [GO:0045177]
ENSG00000005001	ENSG00000005001	protein_coding	coding	-1.2	0.164898	1.23	0.327318	82	homo_sapiens	ENSG00000005001	PRSS22	protease, serine, 22 [Source:HGNC Symbol;Acc:HGNC:14368]	16:2852727-2858170	-	64063	NM_022119		205847_at		proteolysis [GO:0006508]	serine-type endopeptidase activity [GO:0004252]	extracellular region [GO:0005576]
ENSG00000005007	ENSG00000005007	protein_coding	coding	1.04	0.616393	-1.01	0.914541	82	homo_sapiens	ENSG00000005007	UPF1	UPF1 regulator of nonsense transcripts homolog (yeast) [Source:HGNC Symbol;Acc:HGNC:9962]	19:18831938-18868236	+	5976	NM_002911;NM_001297549		211168_s_at;208947_s_at		nuclear-transcribed mRNA catabolic process, nonsense-mediated decay [GO:0000184];DNA replication [GO:0006260];DNA repair [GO:0006281];histone mRNA catabolic process [GO:0071044];mRNA export from nucleus [GO:0006406];gene expression [GO:0010467];nuclear-transcribed mRNA catabolic process [GO:0000956];regulation of translational termination [GO:0006449];dosage compensation by inactivation of X chro…	helicase activity [GO:0004386];zinc ion binding [GO:0008270];DNA binding [GO:0003677];ATP binding [GO:0005524];ATP-dependent RNA helicase activity [GO:0004004];chromatin binding [GO:0003682];RNA binding [GO:0003723];poly(A) RNA binding [GO:0044822];protein binding [GO:0005515]	cytoplasm [GO:0005737];nucleoplasm [GO:0005654];cytosol [GO:0005829];nucleus [GO:0005634];chromatin [GO:0000785];cytoplasmic mRNA processing body [GO:0000932];exon-exon junction complex [GO:0035145];supraspliceosomal complex [GO:0044530]
ENSG00000005020	ENSG00000005020	protein_coding	coding	-1.16	0.171044	-1.01	0.916053	82	homo_sapiens	ENSG00000005020	SKAP2	src kinase associated phosphoprotein 2 [Source:HGNC Symbol;Acc:HGNC:15687]	7:26667062-26995239	-	8935	NM_001303468;NM_003930		204361_s_at;216899_s_at;204362_at;225639_at		signal transduction [GO:0007165];positive regulation of signal transduction [GO:0009967];protein complex assembly [GO:0006461];B cell activation [GO:0042113];immune response-activating signal transduction [GO:0002757]	protein binding [GO:0005515];SH3/SH2 adaptor activity [GO:0005070]	nucleoplasm [GO:0005654];cytosol [GO:0005829];plasma membrane [GO:0005886];cytoplasm [GO:0005737]
ENSG00000005022	ENSG00000005022	protein_coding	coding	-1.01	0.968074	-1.03	0.837321	82	homo_sapiens	ENSG00000005022	SLC25A5	solute carrier family 25 (mitochondrial carrier; adenine nucleotide translocator), member 5 [Source:HGNC Symbol;Acc:HGNC:10991]	X:119468400-119471319	+	292	NM_001152		200657_at		positive regulation of cell proliferation [GO:0008284];transport [GO:0006810];transmembrane transport [GO:0055085];energy reserve metabolic process [GO:0006112];chromosome segregation [GO:0007059];regulation of insulin secretion [GO:0050796];viral process [GO:0016032];small molecule metabolic process [GO:0044281];negative regulation of mitochondrial outer membrane permeabilization involved in apo…	ubiquitin protein ligase binding [GO:0031625];poly(A) RNA binding [GO:0044822];protein binding [GO:0005515];adenine transmembrane transporter activity [GO:0015207]	integral component of plasma membrane [GO:0005887];mitochondrial inner membrane [GO:0005743];mitochondrion [GO:0005739];nucleus [GO:0005634];membrane [GO:0016020];mitochondrial nucleoid [GO:0042645];extracellular exosome [GO:0070062];MMXD complex [GO:0071817];myelin sheath [GO:0043209]
ENSG00000005059	ENSG00000005059	protein_coding	coding	1.08	0.537131	1.42	0.043586	82	homo_sapiens	ENSG00000005059	CCDC109B	coiled-coil domain containing 109B [Source:HGNC Symbol;Acc:HGNC:26076]	4:109560205-109688726	+	55013	NM_017918		218802_at		mitochondrial calcium ion homeostasis [GO:0051560];mitochondrial calcium ion transport [GO:0006851]	calcium channel inhibitor activity [GO:0019855];protein binding [GO:0005515]	intrinsic component of membrane [GO:0031224];mitochondrion [GO:0005739];calcium channel complex [GO:0034704];integral component of mitochondrial inner membrane [GO:0031305];uniplex complex [GO:1990246]
ENSG00000005073	ENSG00000005073	protein_coding	coding	1.04	0.33676	NA	0	82	homo_sapiens	ENSG00000005073	HOXA11	homeobox A11 [Source:HGNC Symbol;Acc:HGNC:5101]	7:27181510-27185223	-	3207	NM_005523		213823_at;208493_at		regulation of transcription, DNA-templated [GO:0006355];positive regulation of transcription, DNA-templated [GO:0045893];multicellular organismal development [GO:0007275];anatomical structure morphogenesis [GO:0009653];transcription, DNA-templated [GO:0006351];skeletal system development [GO:0001501];mesodermal cell fate specification [GO:0007501];dorsal/ventral pattern formation [GO:0009953];emb…	sequence-specific DNA binding [GO:0043565];DNA binding [GO:0003677];protein binding [GO:0005515]	nucleus [GO:0005634];transcription factor complex [GO:0005667];protein complex [GO:0043234];protein-DNA complex [GO:0032993]
ENSG00000005075	ENSG00000005075	protein_coding	coding	1.08	0.527179	-1.05	0.750978	82	homo_sapiens	ENSG00000005075	POLR2J	polymerase (RNA) II (DNA directed) polypeptide J, 13.3kDa [Source:HGNC Symbol;Acc:HGNC:9197]	7:102473118-102478907	-	5439	NM_006234		212782_x_at		transcription from RNA polymerase II promoter [GO:0006366];nucleotide-excision repair [GO:0006289];DNA repair [GO:0006281];transcription, DNA-templated [GO:0006351];transcription elongation from RNA polymerase II promoter [GO:0006368];transcription initiation from RNA polymerase II promoter [GO:0006367];RNA splicing [GO:0008380];mRNA splicing, via spliceosome [GO:0000398];positive regulation of v…	RNA polymerase II activity [GO:0001055];protein dimerization activity [GO:0046983];DNA binding [GO:0003677];protein binding [GO:0005515];DNA-directed RNA polymerase activity [GO:0003899];LRR domain binding [GO:0030275]	DNA-directed RNA polymerase II, core complex [GO:0005665];nucleoplasm [GO:0005654];nucleus [GO:0005634]
ENSG00000005100	ENSG00000005100	protein_coding	coding	-1.09	0.372328	1	0.980512	82	homo_sapiens	ENSG00000005100	DHX33	DEAH (Asp-Glu-Ala-His) box polypeptide 33 [Source:HGNC Symbol;Acc:HGNC:16718]	17:5440912-5469060	-	56919	NM_020162;NM_001199699		226262_at;222875_at		RNA processing [GO:0006396];positive regulation of transcription from RNA polymerase I promoter [GO:0045943]	ATP-dependent RNA helicase activity [GO:0004004];helicase activity [GO:0004386];nucleic acid binding [GO:0003676];ATP binding [GO:0005524];poly(A) RNA binding [GO:0044822];ATP-dependent helicase activity [GO:0008026];rDNA binding [GO:0000182];activating transcription factor binding [GO:0033613]	nucleoplasm [GO:0005654];nucleolus [GO:0005730];cytoplasm [GO:0005737]
ENSG00000005102	ENSG00000005102	protein_coding	coding	-1.02	0.849431	1.38	0.114528	82	homo_sapiens	ENSG00000005102	MEOX1	mesenchyme homeobox 1 [Source:HGNC Symbol;Acc:HGNC:7013]	17:43640388-43661954	-	4222	NM_004527;NM_001040002;NM_013999		205619_s_at		multicellular organismal development [GO:0007275];regulation of transcription, DNA-templated [GO:0006355];biological_process [GO:0008150];sclerotome development [GO:0061056];hematopoietic stem cell differentiation [GO:0060218];somite development [GO:0061053];positive regulation of transcription from RNA polymerase II promoter [GO:0045944];transcription from RNA polymerase II promoter [GO:0006366]…	sequence-specific DNA binding [GO:0043565];transcription factor activity, sequence-specific DNA binding [GO:0003700];DNA binding [GO:0003677];protein binding [GO:0005515];molecular_function [GO:0003674];core promoter sequence-specific DNA binding [GO:0001046];chromatin binding [GO:0003682];RNA polymerase II core promoter proximal region sequence-specific DNA binding [GO:0000978];transcriptional a…	cytoplasm [GO:0005737];nucleus [GO:0005634]
ENSG00000005108	ENSG00000005108	protein_coding	coding	1.15	0.100136	1	0.98597	82	homo_sapiens	ENSG00000005108	THSD7A	thrombospondin, type I, domain containing 7A [Source:HGNC Symbol;Acc:HGNC:22207]	7:11370357-11832198	-	221981	NM_015204		230008_at;229159_at;214920_at;213894_at		cell differentiation [GO:0030154];angiogenesis [GO:0001525]		plasma membrane [GO:0005886];integral component of membrane [GO:0016021];extracellular exosome [GO:0070062]
ENSG00000005156	ENSG00000005156	protein_coding	coding	1.05	0.512902	-1.02	0.790177	82	homo_sapiens	ENSG00000005156	LIG3	ligase III, DNA, ATP-dependent [Source:HGNC Symbol;Acc:HGNC:6600]	17:34980494-35009743	+	3980	NM_013975;NM_002311		1554597_at;229861_at;1554599_x_at;207348_s_at;2041		DNA recombination [GO:0006310];DNA biosynthetic process [GO:0071897];DNA repair [GO:0006281];cell cycle [GO:0007049];cell division [GO:0051301];double-strand break repair [GO:0006302];DNA ligation involved in DNA repair [GO:0051103];base-excision repair [GO:0006284];mitochondrion organization [GO:0007005];DNA ligation [GO:0006266];negative regulation of mitochondrial DNA replication [GO:0090298];…	zinc ion binding [GO:0008270];DNA binding [GO:0003677];ATP binding [GO:0005524];protein binding [GO:0005515];DNA ligase (ATP) activity [GO:0003910];DNA ligase activity [GO:0003909]	nucleoplasm [GO:0005654];cytoplasm [GO:0005737];mitochondrion [GO:0005739];nucleus [GO:0005634];DNA ligase III-XRCC1 complex [GO:0070421];condensed nuclear chromosome [GO:0000794];synaptonemal complex [GO:0000795]
ENSG00000005175	ENSG00000005175	protein_coding	coding	-1.01	0.903808	1.03	0.761824	82	homo_sapiens	ENSG00000005175	RPAP3	RNA polymerase II associated protein 3 [Source:HGNC Symbol;Acc:HGNC:26151]	12:47661249-47706061	-	79657	NM_024604;NM_001146076;NM_001146075		1557984_s_at;218842_at			protein binding [GO:0005515]
ENSG00000005187	ENSG00000005187	protein_coding	coding	1.03	0.81813	1.03	0.86883	82	homo_sapiens	ENSG00000005187	ACSM3	acyl-CoA synthetase medium-chain family member 3 [Source:HGNC Symbol;Acc:HGNC:10522]	16:20610243-20797581	+	6296	NM_005622;NM_202000		210377_at;205942_s_at		metabolic process [GO:0008152];regulation of blood pressure [GO:0008217];cholesterol homeostasis [GO:0042632];fatty acid biosynthetic process [GO:0006633]	catalytic activity [GO:0003824];metal ion binding [GO:0046872];ATP binding [GO:0005524];molecular_function [GO:0003674];butyrate-CoA ligase activity [GO:0047760];fatty acid ligase activity [GO:0015645]	mitochondrial matrix [GO:0005759];cellular_component [GO:0005575];mitochondrion [GO:0005739]
ENSG00000005189	ENSG00000005189	protein_coding	coding	-1.03	0.828492	1.25	0.181387	82	homo_sapiens	ENSG00000005189	LOC81691	Putative RNA exonuclease NEF-sp [Source:UniProtKB/Swiss-Prot;Acc:Q96IC2]	16:20806429-20849668	+	81691	NM_001199053;NM_030941;NM_001144924		208107_s_at;215215_s_at		nucleic acid phosphodiester bond hydrolysis [GO:0090305]	RNA binding [GO:0003723];nucleic acid binding [GO:0003676];nucleotide binding [GO:0000166];exonuclease activity [GO:0004527]	nucleolus [GO:0005730];extracellular exosome [GO:0070062]
ENSG00000005194	ENSG00000005194	protein_coding	coding	1.03	0.783095	1	0.982155	82	homo_sapiens	ENSG00000005194	CIAPIN1	cytokine induced apoptosis inhibitor 1 [Source:HGNC Symbol;Acc:HGNC:28050]	16:57428169-57447528	-	57019	NM_020313;NM_001308347		208424_s_at;208968_s_at;230838_s_at		methylation [GO:0032259];negative regulation of apoptotic process [GO:0043066];hemopoiesis [GO:0030097];apoptotic process [GO:0006915];iron-sulfur cluster assembly [GO:0016226];small molecule metabolic process [GO:0044281];metabolic process [GO:0008152]	2 iron, 2 sulfur cluster binding [GO:0051537];methyltransferase activity [GO:0008168];iron-sulfur cluster binding [GO:0051536];electron carrier activity [GO:0009055];metal ion binding [GO:0046872];protein binding [GO:0005515]	nucleoplasm [GO:0005654];nucleolus [GO:0005730];cytoplasm [GO:0005737];mitochondrial intermembrane space [GO:0005758];mitochondrion [GO:0005739]
ENSG00000005206	ENSG00000005206	protein_coding	coding	1.11	0.250141	1	0.980741	82	homo_sapiens	ENSG00000005206	SPPL2B	signal peptide peptidase like 2B [Source:HGNC Symbol;Acc:HGNC:30627]	19:2328615-2354806	+	56928	NM_152988;NM_001077238		215833_s_at;225249_at;225248_at;210693_at		regulation of immune response [GO:0050776];membrane protein ectodomain proteolysis [GO:0006509];membrane protein proteolysis [GO:0033619];membrane protein intracellular domain proteolysis [GO:0031293];proteolysis [GO:0006508]	protein homodimerization activity [GO:0042803];aspartic-type endopeptidase activity [GO:0004190];protein binding [GO:0005515];aspartic endopeptidase activity, intramembrane cleaving [GO:0042500]	plasma membrane [GO:0005886];integral component of membrane [GO:0016021];membrane [GO:0016020];Golgi-associated vesicle membrane [GO:0030660];lysosomal membrane [GO:0005765];endosome membrane [GO:0010008];integral component of cytoplasmic side of endoplasmic reticulum membrane [GO:0071458];integral component of lumenal side of endoplasmic reticulum membrane [GO:0071556]
ENSG00000005238	ENSG00000005238	protein_coding	coding	1.19	0.110704	1.14	0.316094	82	homo_sapiens	ENSG00000005238	FAM214B	family with sequence similarity 214, member B [Source:HGNC Symbol;Acc:HGNC:25666]	9:35104112-35116341	-	80256	NM_025182		207765_s_at;211433_x_at			protein binding [GO:0005515]	nucleus [GO:0005634]
ENSG00000005243	ENSG00000005243	protein_coding	coding	1.12	0.243289	1.06	0.586425	82	homo_sapiens	ENSG00000005243	COPZ2	coatomer protein complex, subunit zeta 2 [Source:HGNC Symbol;Acc:HGNC:19356]	17:48026167-48038030	-	51226	NM_016429		219561_at;235897_at		protein transport [GO:0015031];transport [GO:0006810];vesicle-mediated transport [GO:0016192];intracellular protein transport [GO:0006886]		cis-Golgi network [GO:0005801];COPI vesicle coat [GO:0030126];endoplasmic reticulum-Golgi intermediate compartment membrane [GO:0033116]
ENSG00000005249	ENSG00000005249	protein_coding	coding	1	0.998415	1.04	0.779063	82	homo_sapiens	ENSG00000005249	PRKAR2B	protein kinase, cAMP-dependent, regulatory, type II, beta [Source:HGNC Symbol;Acc:HGNC:9392]	7:107044649-107161811	+	5577	NM_002736		203680_at		fibroblast growth factor receptor signaling pathway [GO:0008543];innate immune response [GO:0045087];signal transduction [GO:0007165];intracellular signal transduction [GO:0035556];transmembrane transport [GO:0055085];organelle organization [GO:0006996];regulation of protein phosphorylation [GO:0001932];energy reserve metabolic process [GO:0006112];cellular response to glucagon stimulus [GO:00713…	ubiquitin protein ligase binding [GO:0031625];cAMP-dependent protein kinase regulator activity [GO:0008603];cAMP-dependent protein kinase inhibitor activity [GO:0004862];protein kinase A catalytic subunit binding [GO:0034236];protein binding [GO:0005515];protein kinase binding [GO:0019901];protein domain specific binding [GO:0019904];cAMP binding [GO:0030552]	centrosome [GO:0005813];cytosol [GO:0005829];plasma membrane [GO:0005886];cytoplasm [GO:0005737];dendritic shaft [GO:0043198];ciliary base [GO:0097546];cAMP-dependent protein kinase complex [GO:0005952];dendritic spine [GO:0043197];extracellular exosome [GO:0070062];dendrite [GO:0030425];membrane raft [GO:0045121];neuronal cell body [GO:0043025];perinuclear region of cytoplasm [GO:0048471];mitoch…
ENSG00000005302	ENSG00000005302	protein_coding	coding	-1.02	0.841536	1.06	0.510675	82	homo_sapiens	ENSG00000005302	MSL3	male-specific lethal 3 homolog (Drosophila) [Source:HGNC Symbol;Acc:HGNC:7370]	X:11758159-11775753	+	10943	NM_078629;NM_078628;NM_006800;NM_001282174;NM_001193270		207551_s_at;236165_at;214009_at		chromatin remodeling [GO:0006338];transcription, DNA-templated [GO:0006351];chromatin organization [GO:0006325];histone deacetylation [GO:0016575];histone H4-K16 acetylation [GO:0043984];chromatin silencing [GO:0006342];histone H2A acetylation [GO:0043968];chromatin modification [GO:0016568];regulation of transcription, DNA-templated [GO:0006355]	methylated histone binding [GO:0035064];DNA binding [GO:0003677]	nucleoplasm [GO:0005654];MSL complex [GO:0072487];NuA4 histone acetyltransferase complex [GO:0035267];nucleus [GO:0005634]
ENSG00000005339	ENSG00000005339	protein_coding	coding	-1.03	0.664195	-1.19	0.090831	82	homo_sapiens	ENSG00000005339	CREBBP	CREB binding protein [Source:HGNC Symbol;Acc:HGNC:2348]	16:3725054-3880726	-	1387	NM_004380;NM_001079846		202160_at;211808_s_at;228177_at		positive regulation of transcription, DNA-templated [GO:0045893];innate immune response [GO:0045087];negative regulation of transcription from RNA polymerase II promoter [GO:0000122];cellular response to UV [GO:0034644];signal transduction [GO:0007165];regulation of transcription, DNA-templated [GO:0006355];histone acetylation [GO:0016573];transcription initiation from RNA polymerase II promoter …	transcription coactivator activity [GO:0003713];damaged DNA binding [GO:0003684];p53 binding [GO:0002039];transcription factor binding [GO:0008134];chromatin binding [GO:0003682];transcription factor activity, sequence-specific DNA binding [GO:0003700];signal transducer activity [GO:0004871];zinc ion binding [GO:0008270];protein binding [GO:0005515];core promoter proximal region sequence-specific…	nucleoplasm [GO:0005654];cytoplasm [GO:0005737];nucleus [GO:0005634];nuclear chromatin [GO:0000790];histone acetyltransferase complex [GO:0000123];nuclear body [GO:0016604];transcription factor complex [GO:0005667];RNA polymerase II transcription factor complex [GO:0090575];condensed chromosome outer kinetochore [GO:0000940];protein complex [GO:0043234]
ENSG00000005379	ENSG00000005379	protein_coding	coding	1.02	0.83527	-1.06	0.647842	82	homo_sapiens	ENSG00000005379	BZRAP1	benzodiazepine receptor (peripheral) associated protein 1 [Source:HGNC Symbol;Acc:HGNC:16831]	17:58301228-58328760	-	9256	NM_024418;NM_004758;NM_001261835		205839_s_at		synaptic transmission [GO:0007268];neurotransmitter secretion [GO:0007269];biological_process [GO:0008150];glutamate secretion [GO:0014047]	protein binding [GO:0005515];benzodiazepine receptor binding [GO:0030156]	cytosol [GO:0005829];cytoplasm [GO:0005737];mitochondrion [GO:0005739]
ENSG00000005381	ENSG00000005381	protein_coding	coding	1.17	0.235145	1.41	0.095499	82	homo_sapiens	ENSG00000005381	MPO	myeloperoxidase [Source:HGNC Symbol;Acc:HGNC:7218]	17:58269856-58280935	-	4353	NM_000250		203949_at;203948_s_at		negative regulation of apoptotic process [GO:0043066];response to oxidative stress [GO:0006979];oxidation-reduction process [GO:0055114];defense response [GO:0006952];hydrogen peroxide catabolic process [GO:0042744];low-density lipoprotein particle remodeling [GO:0034374];response to yeast [GO:0001878];hypochlorous acid biosynthetic process [GO:0002149];respiratory burst involved in defense respo…	heparin binding [GO:0008201];heme binding [GO:0020037];chromatin binding [GO:0003682];metal ion binding [GO:0046872];peroxidase activity [GO:0004601]	nucleus [GO:0005634];lysosome [GO:0005764];extracellular space [GO:0005615];secretory granule [GO:0030141];extracellular exosome [GO:0070062];azurophil granule [GO:0042582];mitochondrion [GO:0005739]
ENSG00000005421	ENSG00000005421	protein_coding	coding	-1.06	0.618994	-1.33	0.064873	82	homo_sapiens	ENSG00000005421	PON1	paraoxonase 1 [Source:HGNC Symbol;Acc:HGNC:9204]	7:95297676-95324707	-	5444	NM_000446		206344_at;206345_s_at		protein dephosphorylation [GO:0006470];positive regulation of transporter activity [GO:0032411];phosphatidylcholine metabolic process [GO:0046470];organophosphate catabolic process [GO:0046434];carboxylic acid catabolic process [GO:0046395];aromatic compound catabolic process [GO:0019439];response to external stimulus [GO:0009605];positive regulation of cholesterol efflux [GO:0010875];positive re…	phospholipid binding [GO:0005543];protein homodimerization activity [GO:0042803];calcium ion binding [GO:0005509];arylesterase activity [GO:0004064];aryldialkylphosphatase activity [GO:0004063]	extracellular region [GO:0005576];extracellular space [GO:0005615];high-density lipoprotein particle [GO:0034364];blood microparticle [GO:0072562];extracellular exosome [GO:0070062];spherical high-density lipoprotein particle [GO:0034366];intracellular membrane-bounded organelle [GO:0043231]
ENSG00000005436	ENSG00000005436	protein_coding	coding	-1.1	0.329083	-1	0.98454	82	homo_sapiens	ENSG00000005436	GCFC2	GC-rich sequence DNA-binding factor 2 [Source:HGNC Symbol;Acc:HGNC:1317]	2:75652000-75710989	-	6936	NM_003203;NM_001201334;NM_001201335		216305_s_at;210175_at		regulation of transcription, DNA-templated [GO:0006355];negative regulation of transcription, DNA-templated [GO:0045892];negative regulation of transcription from RNA polymerase II promoter [GO:0000122];transcription, DNA-templated [GO:0006351];spliceosomal complex assembly [GO:0000245]	transcription factor activity, sequence-specific DNA binding [GO:0003700];DNA binding [GO:0003677];RNA polymerase II core promoter proximal region sequence-specific DNA binding [GO:0000978];transcriptional repressor activity, RNA polymerase II core promoter proximal region sequence-specific binding [GO:0001078]	nucleus [GO:0005634];nucleoplasm [GO:0005654];nucleolus [GO:0005730];U2-type post-mRNA release spliceosomal complex [GO:0071008]
ENSG00000005448	ENSG00000005448	protein_coding	coding	1.06	0.658548	-1	0.997859	82	homo_sapiens	ENSG00000005448	WDR54	WD repeat domain 54 [Source:HGNC Symbol;Acc:HGNC:25770]	2:74421678-74425755	+	84058	NM_032118		225898_at			protein binding [GO:0005515]
ENSG00000005469	ENSG00000005469	protein_coding	coding	1.06	0.555173	1.03	0.83638	82	homo_sapiens	ENSG00000005469	CROT	carnitine O-octanoyltransferase [Source:HGNC Symbol;Acc:HGNC:2366]	7:87345681-87399795	+	54677	NM_001143935;NM_001243745;NM_021151		204573_at;231102_at		fatty acid metabolic process [GO:0006631];fatty acid beta-oxidation [GO:0006635];fatty acid beta-oxidation using acyl-CoA oxidase [GO:0033540];generation of precursor metabolites and energy [GO:0006091];coenzyme A metabolic process [GO:0015936];small molecule metabolic process [GO:0044281];cellular lipid metabolic process [GO:0044255];medium-chain fatty acid metabolic process [GO:0051791];carniti…	transferase activity, transferring acyl groups [GO:0016746];receptor binding [GO:0005102];carnitine O-octanoyltransferase activity [GO:0008458]	intracellular membrane-bounded organelle [GO:0043231];peroxisome [GO:0005777];peroxisomal matrix [GO:0005782];mitochondrion [GO:0005739]
ENSG00000005471	ENSG00000005471	protein_coding	coding	1.16	0.214493	1.53	0.006515	82	homo_sapiens	ENSG00000005471	ABCB4	ATP-binding cassette, sub-family B (MDR/TAP), member 4 [Source:HGNC Symbol;Acc:HGNC:45]	7:87401697-87480435	-	5244	NM_000443;NM_018849;NM_018850		209994_s_at;207819_s_at;1570505_at		transmembrane transport [GO:0055085];xenobiotic transport [GO:0042908];drug transmembrane transport [GO:0006855];lipid metabolic process [GO:0006629];transport [GO:0006810];response to drug [GO:0042493];small molecule metabolic process [GO:0044281];cellular lipid metabolic process [GO:0044255]	ATP binding [GO:0005524];xenobiotic-transporting ATPase activity [GO:0008559];ATPase activity, coupled to transmembrane movement of substances [GO:0042626];ATPase activity [GO:0016887]	integral component of membrane [GO:0016021];integral component of plasma membrane [GO:0005887];plasma membrane [GO:0005886];membrane [GO:0016020];extracellular exosome [GO:0070062];intercellular canaliculus [GO:0046581]
ENSG00000005483	ENSG00000005483	protein_coding	coding	-1.06	0.437182	-1.05	0.556167	82	homo_sapiens	ENSG00000005483	KMT2E	lysine (K)-specific methyltransferase 2E [Source:HGNC Symbol;Acc:HGNC:18541]	7:105014179-105114361	+	55904	NM_182931;NM_018682		223189_x_at;223190_s_at;226100_at;238552_at		positive regulation of transcription, DNA-templated [GO:0045893];erythrocyte differentiation [GO:0030218];cell cycle arrest [GO:0007050];transcription, DNA-templated [GO:0006351];DNA methylation [GO:0006306];chromatin organization [GO:0006325];histone H3-K4 methylation [GO:0051568];cellular response to retinoic acid [GO:0071300];positive regulation of granulocyte differentiation [GO:0030854];neut…	transcription coactivator activity [GO:0003713];zinc ion binding [GO:0008270];protein binding [GO:0005515];enzyme binding [GO:0019899];histone methyltransferase activity (H3-K4 specific) [GO:0042800]	nucleoplasm [GO:0005654];plasma membrane [GO:0005886];intracellular membrane-bounded organelle [GO:0043231];cytoplasm [GO:0005737];nuclear speck [GO:0016607];intercellular bridge [GO:0045171];MLL5-L complex [GO:0070688]
ENSG00000005486	ENSG00000005486	protein_coding	coding	1.09	0.366422	1.33	0.031219	82	homo_sapiens	ENSG00000005486	RHBDD2	rhomboid domain containing 2 [Source:HGNC Symbol;Acc:HGNC:23082]	7:75842602-75888926	+	57414	NM_001040456;NM_001040457		232053_x_at;222995_s_at		proteolysis [GO:0006508]	serine-type endopeptidase activity [GO:0004252]	nucleoplasm [GO:0005654];Golgi apparatus [GO:0005794];nucleus [GO:0005634];integral component of membrane [GO:0016021];perinuclear region of cytoplasm [GO:0048471];Golgi membrane [GO:0000139]
ENSG00000005513	ENSG00000005513	protein_coding	coding	1.03	0.797444	1.16	0.451454	82	homo_sapiens	ENSG00000005513	SOX8	SRY (sex determining region Y)-box 8 [Source:HGNC Symbol;Acc:HGNC:11203]	16:981808-986979	+	30812	NM_014587		226913_s_at		positive regulation of transcription, DNA-templated [GO:0045893];negative regulation of transcription, DNA-templated [GO:0045892];cell fate commitment [GO:0045165];negative regulation of apoptotic process [GO:0043066];signal transduction [GO:0007165];positive regulation of transcription from RNA polymerase II promoter [GO:0045944];spermatogenesis [GO:0007283];peripheral nervous system development…	DNA binding [GO:0003677];RNA polymerase II core promoter sequence-specific DNA binding [GO:0000979];protein binding [GO:0005515];transcription factor binding [GO:0008134];sequence-specific DNA binding [GO:0043565];RNA polymerase II transcription factor activity, sequence-specific DNA binding [GO:0000981];transcription factor activity, sequence-specific DNA binding [GO:0003700];protein heterodimer…	cytoplasm [GO:0005737];nucleus [GO:0005634];nuclear transcription factor complex [GO:0044798]
ENSG00000005700	ENSG00000005700	protein_coding	coding	1.05	0.682721	1.11	0.459734	82	homo_sapiens	ENSG00000005700	IBTK	inhibitor of Bruton agammaglobulinemia tyrosine kinase [Source:HGNC Symbol;Acc:HGNC:17853]	6:82169983-82247754	-	25998	NM_015525;NM_001300906		210970_s_at		release of sequestered calcium ion into cytosol [GO:0051209];negative regulation of protein phosphorylation [GO:0001933];negative regulation of protein tyrosine kinase activity [GO:0061099]	protein kinase binding [GO:0019901];protein binding [GO:0005515];protein tyrosine kinase inhibitor activity [GO:0030292]	nucleoplasm [GO:0005654];cytoplasm [GO:0005737];membrane [GO:0016020]
ENSG00000005801	ENSG00000005801	protein_coding	coding	-1.1	0.341365	-1.02	0.868035	82	homo_sapiens	ENSG00000005801	ZNF195	zinc finger protein 195 [Source:HGNC Symbol;Acc:HGNC:12986]	11:3339261-3379222	-	7748	NM_007152;NM_001130520;NM_001130519;NM_001256824;NM_001242841;NM_001256823;NM_001242842;NM_001242843;NM_001256825		204234_s_at		regulation of transcription, DNA-templated [GO:0006355];transcription, DNA-templated [GO:0006351]	nucleic acid binding [GO:0003676];RNA polymerase II core promoter proximal region sequence-specific DNA binding [GO:0000978];metal ion binding [GO:0046872];zinc ion binding [GO:0008270]	intracellular [GO:0005622];nucleus [GO:0005634]
ENSG00000005810	ENSG00000005810	protein_coding	coding	1.03	0.610614	-1.06	0.566642	82	homo_sapiens	ENSG00000005810	MYCBP2	MYC binding protein 2, E3 ubiquitin protein ligase [Source:HGNC Symbol;Acc:HGNC:23386]	13:77044655-77327050	-	23077	NM_015057		201960_s_at;1557370_s_at;201959_s_at		protein ubiquitination [GO:0016567];transcription, DNA-templated [GO:0006351];regulation of transcription, DNA-templated [GO:0006355];negative regulation of protein catabolic process [GO:0042177];regulation of protein localization [GO:0032880];motor neuron axon guidance [GO:0008045];central nervous system projection neuron axonogenesis [GO:0021952];cell morphogenesis involved in neuron differenti…	ligase activity [GO:0016874];ubiquitin-protein transferase activity [GO:0004842];zinc ion binding [GO:0008270];protein binding [GO:0005515];protein homodimerization activity [GO:0042803]	nucleus [GO:0005634];membrane [GO:0016020];axon [GO:0030424];microtubule cytoskeleton [GO:0015630]
ENSG00000005812	ENSG00000005812	protein_coding	coding	-1.1	0.388774	-1.06	0.650759	82	homo_sapiens	ENSG00000005812	FBXL3	F-box and leucine-rich repeat protein 3 [Source:HGNC Symbol;Acc:HGNC:13599]	13:76992598-77027195	-	26224	NM_012158		235608_at;225132_at		protein ubiquitination [GO:0016567];SCF-dependent proteasomal ubiquitin-dependent protein catabolic process [GO:0031146];regulation of circadian rhythm [GO:0042752];entrainment of circadian clock by photoperiod [GO:0043153];circadian rhythm [GO:0007623];protein destabilization [GO:0031648];proteasome-mediated ubiquitin-dependent protein catabolic process [GO:0043161]	ubiquitin protein ligase activity [GO:0061630];ubiquitin-protein transferase activity [GO:0004842];protein binding [GO:0005515]	nucleoplasm [GO:0005654];ubiquitin ligase complex [GO:0000151];cytosol [GO:0005829];cytoplasm [GO:0005737];nucleus [GO:0005634];SCF ubiquitin ligase complex [GO:0019005]
ENSG00000005844	ENSG00000005844	protein_coding	coding	-1.03	0.78689	1.14	0.230391	82	homo_sapiens	ENSG00000005844	ITGAL	integrin, alpha L (antigen CD11A (p180), lymphocyte function-associated antigen 1; alpha polypeptide) [Source:HGNC Symbol;Acc:HGNC:6148]	16:30472658-30523185	+	3683	NM_002209;NM_001114380		213475_s_at;1554240_a_at		integrin-mediated signaling pathway [GO:0007229];cell-matrix adhesion [GO:0007160];cell adhesion [GO:0007155];inflammatory response [GO:0006954];signal transduction [GO:0007165];receptor clustering [GO:0043113];regulation of immune response [GO:0050776];heterophilic cell-cell adhesion via plasma membrane cell adhesion molecules [GO:0007157];movement of cell or subcellular component [GO:0006928];l…	metal ion binding [GO:0046872];protein binding [GO:0005515];cell adhesion molecule binding [GO:0050839];ICAM-3 receptor activity [GO:0030369]	integrin complex [GO:0008305];plasma membrane [GO:0005886];membrane [GO:0016020];cell surface [GO:0009986];extracellular exosome [GO:0070062];integrin alphaL-beta2 complex [GO:0034687];external side of plasma membrane [GO:0009897];cell-cell junction [GO:0005911];immunological synapse [GO:0001772];integral component of membrane [GO:0016021]
ENSG00000005882	ENSG00000005882	protein_coding	coding	-1.05	0.695788	-1.21	0.205186	82	homo_sapiens	ENSG00000005882	PDK2	pyruvate dehydrogenase kinase, isozyme 2 [Source:HGNC Symbol;Acc:HGNC:8810]	17:50094737-50112152	+	5164	NM_001199898;NM_002611;NM_001199899		213724_s_at;202590_s_at		regulation of pH [GO:0006885];protein phosphorylation [GO:0006468];cellular metabolic process [GO:0044237];regulation of acetyl-CoA biosynthetic process from pyruvate [GO:0010510];pyruvate metabolic process [GO:0006090];insulin receptor signaling pathway [GO:0008286];glucose metabolic process [GO:0006006];small molecule metabolic process [GO:0044281];regulation of cellular ketone metabolic proces…	protein homodimerization activity [GO:0042803];ATP binding [GO:0005524];protein kinase activity [GO:0004672];pyruvate dehydrogenase (acetyl-transferring) kinase activity [GO:0004740];protein binding [GO:0005515]	nucleoplasm [GO:0005654];cytoplasm [GO:0005737];mitochondrion [GO:0005739];mitochondrial matrix [GO:0005759];mitochondrial pyruvate dehydrogenase complex [GO:0005967]
ENSG00000005884	ENSG00000005884	protein_coding	coding	-1.09	0.525881	1.36	0.045941	82	homo_sapiens	ENSG00000005884	ITGA3	integrin, alpha 3 (antigen CD49C, alpha 3 subunit of VLA-3 receptor) [Source:HGNC Symbol;Acc:HGNC:6139]	17:50055968-50090481	+	3675	NM_002204;NM_005501				integrin-mediated signaling pathway [GO:0007229];cell adhesion [GO:0007155];cell-matrix adhesion [GO:0007160];regulation of Wnt signaling pathway [GO:0030111];regulation of transforming growth factor beta receptor signaling pathway [GO:0017015];mesodermal cell differentiation [GO:0048333];leukocyte migration [GO:0050900];blood coagulation [GO:0007596];extracellular matrix organization [GO:0030198…	protein heterodimerization activity [GO:0046982];metal ion binding [GO:0046872];protein binding [GO:0005515];glycoprotein binding [GO:0001948];protease binding [GO:0002020];protein domain specific binding [GO:0019904];collagen binding [GO:0005518];fibronectin binding [GO:0001968];integrin binding [GO:0005178];laminin binding [GO:0043236]	integral component of membrane [GO:0016021];integrin complex [GO:0008305];plasma membrane [GO:0005886];focal adhesion [GO:0005925];cell periphery [GO:0071944];receptor complex [GO:0043235];cell surface [GO:0009986];extracellular exosome [GO:0070062];invadopodium membrane [GO:0071438];integrin alpha3-beta1 complex [GO:0034667];filopodium membrane [GO:0031527];external side of plasma membrane [GO:0…
ENSG00000005889	ENSG00000005889	protein_coding	coding	1.07	0.383167	1.13	0.262421	82	homo_sapiens	ENSG00000005889	ZFX	zinc finger protein, X-linked [Source:HGNC Symbol;Acc:HGNC:12869]	X:24149173-24216255	+	7543	NM_003410;NM_001178085;NM_001178084;NM_001178095;NM_001178086		214678_x_at;217176_s_at;207920_x_at;229022_at;2072		regulation of transcription, DNA-templated [GO:0006355];multicellular organismal development [GO:0007275];transcription, DNA-templated [GO:0006351]	metal ion binding [GO:0046872];DNA binding [GO:0003677];transcription coactivator activity [GO:0003713];transcription factor activity, sequence-specific DNA binding [GO:0003700];RNA polymerase II regulatory region sequence-specific DNA binding [GO:0000977]	nucleus [GO:0005634];nucleoplasm [GO:0005654]
ENSG00000005893	ENSG00000005893	protein_coding	coding	1.01	0.959838	1.16	0.329643	82	homo_sapiens	ENSG00000005893	LAMP2	lysosomal-associated membrane protein 2 [Source:HGNC Symbol;Acc:HGNC:6501]	X:120427827-120469365	-	3920	NM_001122606;NM_002294;NM_013995		203042_at;203041_s_at;200821_at		platelet activation [GO:0030168];platelet degranulation [GO:0002576];protein stabilization [GO:0050821];blood coagulation [GO:0007596]	enzyme binding [GO:0019899]	plasma membrane [GO:0005886];lysosome [GO:0005764];integral component of membrane [GO:0016021];membrane [GO:0016020];extracellular space [GO:0005615];lysosomal membrane [GO:0005765];late endosome [GO:0005770];late endosome membrane [GO:0031902];extracellular exosome [GO:0070062];platelet dense granule membrane [GO:0031088]
ENSG00000005961	ENSG00000005961	protein_coding	coding	-1.19	0.223661	1.15	0.470124	82	homo_sapiens	ENSG00000005961	ITGA2B	integrin, alpha 2b (platelet glycoprotein IIb of IIb/IIIa complex, antigen CD41) [Source:HGNC Symbol;Acc:HGNC:6138]	17:44372180-44389505	-	3674	NM_000419		206493_at;216956_s_at;206494_s_at		integrin-mediated signaling pathway [GO:0007229];platelet activation [GO:0030168];cell adhesion [GO:0007155];axon guidance [GO:0007411];platelet degranulation [GO:0002576];blood coagulation [GO:0007596];extracellular matrix organization [GO:0030198];cell-matrix adhesion [GO:0007160];positive regulation of leukocyte migration [GO:0002687];platelet aggregation [GO:0070527]	metal ion binding [GO:0046872];protein binding [GO:0005515];identical protein binding [GO:0042802];extracellular matrix binding [GO:0050840];fibrinogen binding [GO:0070051]	integrin complex [GO:0008305];integral component of plasma membrane [GO:0005887];plasma membrane [GO:0005886];cell surface [GO:0009986];blood microparticle [GO:0072562];extracellular exosome [GO:0070062];platelet alpha granule membrane [GO:0031092];external side of plasma membrane [GO:0009897];focal adhesion [GO:0005925]
ENSG00000005981	ENSG00000005981	protein_coding	coding	1.16	0.313952	1.05	0.803193	82	homo_sapiens	ENSG00000005981	ASB4	ankyrin repeat and SOCS box containing 4 [Source:HGNC Symbol;Acc:HGNC:16009]	7:95478444-95540232	+	51666	NM_145872;NM_016116		237721_s_at;237720_at;235619_at;208481_at;217228_s		intracellular signal transduction [GO:0035556];positive regulation of vasculogenesis [GO:2001214];protein autoubiquitination [GO:0051865]	protein binding [GO:0005515];ubiquitin-protein transferase activity [GO:0004842];ubiquitin protein ligase binding [GO:0031625];ubiquitin protein ligase activity [GO:0061630];enzyme binding [GO:0019899]	Cul2-RING ubiquitin ligase complex [GO:0031462];Cul5-RING ubiquitin ligase complex [GO:0031466]
ENSG00000006007	ENSG00000006007	protein_coding	coding	1.01	0.921799	1.05	0.713517	82	homo_sapiens	ENSG00000006007	GDE1	glycerophosphodiester phosphodiesterase 1 [Source:HGNC Symbol;Acc:HGNC:29644]	16:19501689-19522145	-	51573	NM_016641		226214_at;202593_s_at		glycerol metabolic process [GO:0006071];lipid metabolic process [GO:0006629]	metal ion binding [GO:0046872];phosphoric diester hydrolase activity [GO:0008081];glycerophosphodiester phosphodiesterase activity [GO:0008889];glycerophosphoinositol glycerophosphodiesterase activity [GO:0047395]	cytoplasm [GO:0005737];integral component of membrane [GO:0016021]
ENSG00000006015	ENSG00000006015	protein_coding	coding	-1.19	0.077806	-1.06	0.588821	82	homo_sapiens	ENSG00000006015	C19orf60	chromosome 19 open reading frame 60 [Source:HGNC Symbol;Acc:HGNC:26098]	19:18588685-18592336	+	55049	NM_001100418;NM_001100419		218958_at;51200_at			protein binding [GO:0005515]
ENSG00000006016	ENSG00000006016	protein_coding	coding	-1.16	0.312936	-1.15	0.493133	82	homo_sapiens	ENSG00000006016	CRLF1	cytokine receptor-like factor 1 [Source:HGNC Symbol;Acc:HGNC:2364]	19:18572220-18607741	-	9244	NM_004750		206315_at		positive regulation of cell proliferation [GO:0008284];negative regulation of neuron apoptotic process [GO:0043524];positive regulation of tyrosine phosphorylation of Stat3 protein [GO:0042517];ureteric bud development [GO:0001657];negative regulation of motor neuron apoptotic process [GO:2000672]	cytokine activity [GO:0005125];receptor activity [GO:0004872];protein heterodimerization activity [GO:0046982];protein binding [GO:0005515];cytokine binding [GO:0019955];ciliary neurotrophic factor receptor binding [GO:0005127]	extracellular space [GO:0005615];CRLF-CLCF1 complex [GO:0097058]
ENSG00000006025	ENSG00000006025	protein_coding	coding	1.21	0.164076	1.33	0.081271	82	homo_sapiens	ENSG00000006025	OSBPL7	oxysterol binding protein-like 7 [Source:HGNC Symbol;Acc:HGNC:16387]	17:47807372-47821834	-	114881	NM_145798		208163_s_at;227946_at;210344_at		lipid transport [GO:0006869];positive regulation of proteasomal protein catabolic process [GO:1901800];cellular response to cholesterol [GO:0071397]	protein binding [GO:0005515];cholesterol binding [GO:0015485]	cytosol [GO:0005829];plasma membrane [GO:0005886];autophagosome [GO:0005776];perinuclear endoplasmic reticulum [GO:0097038]
ENSG00000006042	ENSG00000006042	protein_coding	coding	1.22	0.148051	1.66	0.000909	82	homo_sapiens	ENSG00000006042	TMEM98	transmembrane protein 98 [Source:HGNC Symbol;Acc:HGNC:24529]	17:32927910-32945106	+	26022	NM_001033504;NM_015544;NM_001301746		223170_at				endoplasmic reticulum [GO:0005783];integral component of membrane [GO:0016021]
ENSG00000006047	ENSG00000006047	protein_coding	coding	-1.18	0.250251	-1.19	0.392465	82	homo_sapiens	ENSG00000006047	YBX2	Y box binding protein 2 [Source:HGNC Symbol;Acc:HGNC:17948]	17:7288252-7294615	-	51087	NM_015982		219704_at		transcription from RNA polymerase II promoter [GO:0006366];regulation of transcription, DNA-templated [GO:0006355];spermatogenesis [GO:0007283];translational attenuation [GO:0009386];mRNA stabilization [GO:0048255];oogenesis [GO:0048477];spermatid development [GO:0007286];negative regulation of translation [GO:0017148];negative regulation of binding [GO:0051100];oocyte development [GO:0048599]	nucleic acid binding [GO:0003676];DNA binding [GO:0003677];chromatin binding [GO:0003682];mRNA 3'-UTR binding [GO:0003730];mRNA binding [GO:0003729];lipid binding [GO:0008289];ribonucleoprotein complex binding [GO:0043021];translation regulator activity [GO:0045182]	nucleolus [GO:0005730];cytoplasm [GO:0005737];nucleus [GO:0005634];ribonucleoprotein complex [GO:0030529];polysome [GO:0005844]
ENSG00000006059	ENSG00000006059	protein_coding	coding	1	1	NA	0	82	homo_sapiens	ENSG00000006059	KRT33A	keratin 33A, type I [Source:HGNC Symbol;Acc:HGNC:6450]	17:41346092-41350812	-	3883	NM_004138		208483_x_at			structural molecule activity [GO:0005198]	intermediate filament [GO:0005882];extracellular space [GO:0005615]
ENSG00000006062	ENSG00000006062	protein_coding	coding	-1.09	0.485838	1.04	0.716812	82	homo_sapiens	ENSG00000006062	MAP3K14	mitogen-activated protein kinase kinase kinase 14 [Source:HGNC Symbol;Acc:HGNC:6853]	17:45263121-45317040	-	9020	NM_003954		205192_at		activation of MAPK activity [GO:0000187];regulation of apoptotic process [GO:0042981];I-kappaB kinase/NF-kappaB signaling [GO:0007249];stress-activated protein kinase signaling cascade [GO:0031098];signal transduction by protein phosphorylation [GO:0023014];regulation of mitotic cell cycle [GO:0007346];activation of MAPKK activity [GO:0000186];MAPK cascade [GO:0000165];innate immune response [GO:…	MAP kinase kinase activity [GO:0004708];MAP kinase kinase kinase activity [GO:0004709];protein serine/threonine kinase activity [GO:0004674];ATP binding [GO:0005524];protein kinase activity [GO:0004672];protein binding [GO:0005515];NF-kappaB-inducing kinase activity [GO:0004704]	cytosol [GO:0005829];cytoplasm [GO:0005737]
ENSG00000006071	ENSG00000006071	protein_coding	coding	1.03	0.735178	1.11	0.508861	82	homo_sapiens	ENSG00000006071	ABCC8	ATP-binding cassette, sub-family C (CFTR/MRP), member 8 [Source:HGNC Symbol;Acc:HGNC:59]	11:17392885-17476845	-	6833	NM_000352;NM_001287174		210246_s_at		synaptic transmission [GO:0007268];carbohydrate metabolic process [GO:0005975];signal transduction [GO:0007165];transport [GO:0006810];potassium ion transmembrane transport [GO:0071805];transmembrane transport [GO:0055085];potassium ion transport [GO:0006813];energy reserve metabolic process [GO:0006112];regulation of insulin secretion [GO:0050796];small molecule metabolic process [GO:0044281];me…	ATPase activity, coupled to transmembrane movement of substances [GO:0042626];ATPase activity [GO:0016887];ATP binding [GO:0005524];sulfonylurea receptor activity [GO:0008281];potassium channel activity [GO:0005267];ion channel binding [GO:0044325];potassium ion transmembrane transporter activity [GO:0015079];syntaxin binding [GO:0019905]	plasma membrane [GO:0005886];voltage-gated potassium channel complex [GO:0008076];integral component of membrane [GO:0016021];sarcolemma [GO:0042383];synaptic vesicle membrane [GO:0030672]
ENSG00000006116	ENSG00000006116	protein_coding	coding	1	1	NA	0	82	homo_sapiens	ENSG00000006116	CACNG3	calcium channel, voltage-dependent, gamma subunit 3 [Source:HGNC Symbol;Acc:HGNC:1407]	16:24255553-24362801	+	10368	NM_006539		206384_at		calcium ion transport [GO:0006816];calcium ion transmembrane transport [GO:0070588];synaptic transmission [GO:0007268];transmission of nerve impulse [GO:0019226];regulation of alpha-amino-3-hydroxy-5-methyl-4-isoxazole propionate selective glutamate receptor activity [GO:2000311]	voltage-gated calcium channel activity [GO:0005245];channel regulator activity [GO:0016247]	AMPA glutamate receptor complex [GO:0032281];voltage-gated calcium channel complex [GO:0005891];plasma membrane [GO:0005886];integral component of membrane [GO:0016021];endocytic vesicle membrane [GO:0030666]
ENSG00000006118	ENSG00000006118	protein_coding	coding	1.11	0.452183	1.32	0.098457	82	homo_sapiens	ENSG00000006118	TMEM132A	transmembrane protein 132A [Source:HGNC Symbol;Acc:HGNC:31092]	11:60924463-60937159	+	54972	NM_178031;NM_017870		218834_s_at;222758_s_at;232419_at		biological_process [GO:0008150]	molecular_function [GO:0003674]	endoplasmic reticulum membrane [GO:0005789];Golgi membrane [GO:0000139];integral component of membrane [GO:0016021];extracellular exosome [GO:0070062]
ENSG00000006125	ENSG00000006125	protein_coding	coding	-1.2	0.111962	-1.14	0.300996	82	homo_sapiens	ENSG00000006125	AP2B1	adaptor-related protein complex 2, beta 1 subunit [Source:HGNC Symbol;Acc:HGNC:563]	17:35578046-35726409	+	163	NM_001282;NM_001030006		200615_s_at;200612_s_at		vesicle-mediated transport [GO:0016192];intracellular protein transport [GO:0006886];protein transport [GO:0015031];synaptic transmission [GO:0007268];ephrin receptor signaling pathway [GO:0048013];axon guidance [GO:0007411];clathrin-mediated endocytosis [GO:0072583];negative regulation of epidermal growth factor receptor signaling pathway [GO:0042059];antigen processing and presentation of exoge…	binding [GO:0005488];protein transporter activity [GO:0008565];protein binding [GO:0005515];clathrin binding [GO:0030276];signal sequence binding [GO:0005048];clathrin adaptor activity [GO:0035615];protein complex binding [GO:0032403]	membrane coat [GO:0030117];clathrin adaptor complex [GO:0030131];cytosol [GO:0005829];plasma membrane [GO:0005886];intracellular membrane-bounded organelle [GO:0043231];membrane [GO:0016020];endocytic vesicle membrane [GO:0030666];AP-2 adaptor complex [GO:0030122];clathrin-coated endocytic vesicle membrane [GO:0030669];trans-Golgi network [GO:0005802];clathrin coat [GO:0030118]
ENSG00000006128	ENSG00000006128	protein_coding	coding	1.03	0.38556	1.08	0	82	homo_sapiens	ENSG00000006128	TAC1	tachykinin, precursor 1 [Source:HGNC Symbol;Acc:HGNC:11517]	7:97731908-97740472	+	6863	NM_003182;NM_013996;NM_013997		206552_s_at		cell-cell signaling [GO:0007267];synaptic transmission [GO:0007268];neuropeptide signaling pathway [GO:0007218];inflammatory response [GO:0006954];tachykinin receptor signaling pathway [GO:0007217];positive regulation of cytosolic calcium ion concentration [GO:0007204];detection of abiotic stimulus [GO:0009582];insemination [GO:0007320];sensory perception of pain [GO:0019233];response to pain [GO…	receptor binding [GO:0005102];protein binding [GO:0005515];substance P receptor binding [GO:0031835]	cytosol [GO:0005829];extracellular region [GO:0005576];axon [GO:0030424];neuronal cell body [GO:0043025];extracellular space [GO:0005615];plasma membrane [GO:0005886]
ENSG00000006194	ENSG00000006194	protein_coding	coding	1.05	0.538597	1.06	0.521153	82	homo_sapiens	ENSG00000006194	ZNF263	zinc finger protein 263 [Source:HGNC Symbol;Acc:HGNC:13056]	16:3263800-3301401	+	10127	NM_005741		203707_at;232089_at		transcription, DNA-templated [GO:0006351];regulation of transcription, DNA-templated [GO:0006355];negative regulation of transcription, DNA-templated [GO:0045892]	metal ion binding [GO:0046872];nucleic acid binding [GO:0003676];transcription factor activity, sequence-specific DNA binding [GO:0003700];protein binding [GO:0005515];DNA binding [GO:0003677]	nucleoplasm [GO:0005654];cytoplasm [GO:0005737];intracellular [GO:0005622];nucleus [GO:0005634];microtubule cytoskeleton [GO:0015630]
ENSG00000006210	ENSG00000006210	protein_coding	coding	-1.01	0.926654	1.08	0.56084	82	homo_sapiens	ENSG00000006210	CX3CL1	chemokine (C-X3-C motif) ligand 1 [Source:HGNC Symbol;Acc:HGNC:10647]	16:57372458-57385048	+	6376	NM_002996;NM_001304392		823_at;203687_at		cell adhesion [GO:0007155];cytokine-mediated signaling pathway [GO:0019221];positive regulation of GTPase activity [GO:0043547];chemokine-mediated signaling pathway [GO:0070098];immune response [GO:0006955];G-protein coupled receptor signaling pathway [GO:0007186];defense response [GO:0006952];chemotaxis [GO:0006935];positive regulation of ERK1 and ERK2 cascade [GO:0070374];eosinophil chemotaxis …	receptor binding [GO:0005102];chemokine activity [GO:0008009];protein binding [GO:0005515];CCR chemokine receptor binding [GO:0048020]	plasma membrane [GO:0005886];extracellular region [GO:0005576];integral component of membrane [GO:0016021];extracellular space [GO:0005615];cell surface [GO:0009986];cytoplasm [GO:0005737];perinuclear region of cytoplasm [GO:0048471];cell projection [GO:0042995]
ENSG00000006282	ENSG00000006282	protein_coding	coding	-1.03	0.863265	1.19	0.269358	82	homo_sapiens	ENSG00000006282	SPATA20	spermatogenesis associated 20 [Source:HGNC Symbol;Acc:HGNC:26125]	17:50543058-50555852	+	64847	NM_022827;NM_001258372;NM_001258373		218164_at;223895_s_at;220318_at		multicellular organismal development [GO:0007275];cell differentiation [GO:0030154];metabolic process [GO:0008152];spermatogenesis [GO:0007283]	catalytic activity [GO:0003824];protein binding [GO:0005515]	extracellular region [GO:0005576]
ENSG00000006283	ENSG00000006283	protein_coding	coding	1.02	0.739713	1.11	0.362807	82	homo_sapiens	ENSG00000006283	CACNA1G	calcium channel, voltage-dependent, T type, alpha 1G subunit [Source:HGNC Symbol;Acc:HGNC:1394]	17:50561068-50627474	+	8913	NM_198382;NM_198387;NM_198388;NM_198383;NM_198378;NM_001256330;NM_001256361;NM_001256360;NM_001256332;NM_001256331;NM_001256329;NM_001256359;NM_198385		210380_s_at;207869_s_at;211315_s_at;211802_x_at;21		membrane depolarization during action potential [GO:0086010];calcium ion import [GO:0070509];calcium ion transmembrane transport [GO:0070588];ion transmembrane transport [GO:0034220];regulation of ion transmembrane transport [GO:0034765];transport [GO:0006810];transmembrane transport [GO:0055085];axon guidance [GO:0007411];ion transport [GO:0006811];positive regulation of calcium ion-dependent ex…	low voltage-gated calcium channel activity [GO:0008332];ion channel activity [GO:0005216];scaffold protein binding [GO:0097110];protein binding [GO:0005515];voltage-gated calcium channel activity [GO:0005245]	voltage-gated calcium channel complex [GO:0005891];plasma membrane [GO:0005886];membrane [GO:0016020]
ENSG00000006327	ENSG00000006327	protein_coding	coding	1.07	0	1.51	0.025197	82	homo_sapiens	ENSG00000006327	TNFRSF12A	tumor necrosis factor receptor superfamily, member 12A [Source:HGNC Symbol;Acc:HGNC:18152]	16:3018445-3022383	+	51330	NM_016639		218368_s_at		positive regulation of apoptotic process [GO:0043065];angiogenesis [GO:0001525];regulation of wound healing [GO:0061041];positive regulation of extrinsic apoptotic signaling pathway [GO:2001238];cell adhesion [GO:0007155];substrate-dependent cell migration, cell attachment to substrate [GO:0006931];positive regulation of axon extension [GO:0045773];extrinsic apoptotic signaling pathway [GO:009719…	protein binding [GO:0005515]	integral component of membrane [GO:0016021];ruffle [GO:0001726];cell surface [GO:0009986];plasma membrane [GO:0005886]
ENSG00000006377	ENSG00000006377	protein_coding	coding	-1.02	0.482291	1.02	0.796268	82	homo_sapiens	ENSG00000006377	DLX6	distal-less homeobox 6 [Source:HGNC Symbol;Acc:HGNC:2919]	7:97005548-97011039	+	1750	NM_005222		221289_at;242940_x_at;239309_at		nervous system development [GO:0007399];regulation of transcription, DNA-templated [GO:0006355];skeletal system development [GO:0001501];anatomical structure formation involved in morphogenesis [GO:0048646];head development [GO:0060322];inner ear morphogenesis [GO:0042472];positive regulation of epithelial cell proliferation [GO:0050679];palate development [GO:0060021];embryonic limb morphogenesi…	sequence-specific DNA binding [GO:0043565];transcription factor activity, sequence-specific DNA binding [GO:0003700];DNA binding [GO:0003677]	nucleus [GO:0005634]
ENSG00000006432	ENSG00000006432	protein_coding	coding	-1.06	0.605276	1.08	0.531752	82	homo_sapiens	ENSG00000006432	MAP3K9	mitogen-activated protein kinase kinase kinase 9 [Source:HGNC Symbol;Acc:HGNC:6861]	14:70722526-70809534	-	4293	NM_001284230;NM_033141;NM_001284232;NM_001284231		214969_at;213927_at		activation of JUN kinase activity [GO:0007257];apoptotic process [GO:0006915];peptidyl-tyrosine phosphorylation [GO:0018108];transcription, DNA-templated [GO:0006351];regulation of transcription, DNA-templated [GO:0006355];protein phosphorylation [GO:0006468];protein autophosphorylation [GO:0046777];activation of JNKK activity [GO:0007256];positive regulation of apoptotic process [GO:0043065];cel…	MAP kinase kinase activity [GO:0004708];MAP kinase kinase kinase activity [GO:0004709];protein serine/threonine kinase activity [GO:0004674];protein homodimerization activity [GO:0042803];ATP binding [GO:0005524];protein kinase activity [GO:0004672];protein binding [GO:0005515];protein tyrosine kinase activity [GO:0004713];JUN kinase kinase kinase activity [GO:0004706]	intracellular [GO:0005622];cellular_component [GO:0005575]
ENSG00000006451	ENSG00000006451	protein_coding	coding	-1.01	0.872009	1.22	0.053447	82	homo_sapiens	ENSG00000006451	RALA	v-ral simian leukemia viral oncogene homolog A (ras related) [Source:HGNC Symbol;Acc:HGNC:9839]	7:39623483-39708124	+	5898	NM_005402		224880_at;214435_x_at		regulation of exocytosis [GO:0017157];exocytosis [GO:0006887];signal transduction [GO:0007165];intracellular protein transport [GO:0006886];protein transport [GO:0015031];small GTPase mediated signal transduction [GO:0007264];metabolic process [GO:0008152];Ras protein signal transduction [GO:0007265];cytokinesis [GO:0000910];nucleocytoplasmic transport [GO:0006913];actin cytoskeleton reorganizati…	ubiquitin protein ligase binding [GO:0031625];GTPase activity [GO:0003924];GTP binding [GO:0005525];protein binding [GO:0005515];myosin binding [GO:0017022];GDP binding [GO:0019003];ATPase binding [GO:0051117];Edg-2 lysophosphatidic acid receptor binding [GO:0031755]	cytoplasmic vesicle membrane [GO:0030659];midbody [GO:0030496];plasma membrane [GO:0005886];intracellular [GO:0005622];membrane [GO:0016020];endocytic vesicle [GO:0030139];focal adhesion [GO:0005925];extracellular exosome [GO:0070062];cleavage furrow [GO:0032154];cell surface [GO:0009986];myelin sheath [GO:0043209]
ENSG00000006453	ENSG00000006453	protein_coding	coding	-1.05	0.564488	1.12	0.381994	82	homo_sapiens	ENSG00000006453	BAIAP2L1	BAI1-associated protein 2-like 1 [Source:HGNC Symbol;Acc:HGNC:21649]	7:98291651-98401068	-	55971	NM_018842		222675_s_at;227371_at;227372_s_at;229798_s_at		plasma membrane organization [GO:0007009];actin filament bundle assembly [GO:0051017];positive regulation of actin cytoskeleton reorganization [GO:2000251];actin crosslink formation [GO:0051764];insulin receptor signaling pathway [GO:0008286];positive regulation of actin filament polymerization [GO:0030838];response to bacterium [GO:0009617];regulation of insulin receptor signaling pathway [GO:00…	actin binding [GO:0003779];protein binding [GO:0005515];cytoskeletal adaptor activity [GO:0008093];proline-rich region binding [GO:0070064]	actin cytoskeleton [GO:0015629];nucleoplasm [GO:0005654];cytosol [GO:0005829];plasma membrane [GO:0005886];cytoplasm [GO:0005737];extracellular exosome [GO:0070062]
ENSG00000006459	ENSG00000006459	protein_coding	coding	-1.19	0.088082	-1.05	0.610259	82	homo_sapiens	ENSG00000006459	KDM7A	lysine (K)-specific demethylase 7A [Source:HGNC Symbol;Acc:HGNC:22224]	7:140084746-140177035	-	80853	NM_030647		221778_at;225142_at		histone H3-K27 demethylation [GO:0071557];oxidation-reduction process [GO:0055114];transcription, DNA-templated [GO:0006351];chromatin organization [GO:0006325];midbrain development [GO:0030901];histone H4-K20 demethylation [GO:0035574];histone H3-K36 demethylation [GO:0070544];histone H3-K9 demethylation [GO:0033169];positive regulation of transcription, DNA-templated [GO:0045893]	histone demethylase activity (H3-K27 specific) [GO:0071558];methylated histone binding [GO:0035064];iron ion binding [GO:0005506];zinc ion binding [GO:0008270];protein binding [GO:0005515];oxidoreductase activity, acting on paired donors, with incorporation or reduction of molecular oxygen, 2-oxoglutarate as one donor, and incorporation of one atom each of oxygen into both donors [GO:0016706];his…	nucleoplasm [GO:0005654];nucleolus [GO:0005730];nucleus [GO:0005634]
ENSG00000006468	ENSG00000006468	protein_coding	coding	1.34	0.028166	1.39	0.04174	82	homo_sapiens	ENSG00000006468	ETV1	ets variant 1 [Source:HGNC Symbol;Acc:HGNC:3490]	7:13891228-13991425	-	2115	NM_004956;NM_001163147;NM_001163150;NM_001163149;NM_001163151;NM_001163148;NM_001163152		206501_x_at;217061_s_at;221911_at;221910_at;217053		transcription from RNA polymerase II promoter [GO:0006366];cell differentiation [GO:0030154];positive regulation of transcription from RNA polymerase II promoter [GO:0045944];regulation of transcription, DNA-templated [GO:0006355];peripheral nervous system neuron development [GO:0048935];axon guidance [GO:0007411];positive regulation of transcription, DNA-templated [GO:0045893];muscle organ devel…	sequence-specific DNA binding [GO:0043565];RNA polymerase II core promoter proximal region sequence-specific DNA binding [GO:0000978];transcription factor activity, sequence-specific DNA binding [GO:0003700];protein binding [GO:0005515];transcriptional activator activity, RNA polymerase II core promoter proximal region sequence-specific binding [GO:0001077]	nucleus [GO:0005634]
ENSG00000006530	ENSG00000006530	protein_coding	coding	1.01	0.93195	1.02	0.818619	82	homo_sapiens	ENSG00000006530	AGK	acylglycerol kinase [Source:HGNC Symbol;Acc:HGNC:21869]	7:141551189-141655244	+	55750	NM_018238		218568_at;222132_s_at;1555610_at		glycerolipid metabolic process [GO:0046486];lipid phosphorylation [GO:0046834];ceramide biosynthetic process [GO:0046513];phosphorylation [GO:0016310]	diacylglycerol kinase activity [GO:0004143];kinase activity [GO:0016301];ATP binding [GO:0005524];acylglycerol kinase activity [GO:0047620];lipid kinase activity [GO:0001727];ceramide kinase activity [GO:0001729]	mitochondrial membrane [GO:0031966];intracellular membrane-bounded organelle [GO:0043231];mitochondrion [GO:0005739];membrane [GO:0016020]
ENSG00000006534	ENSG00000006534	protein_coding	coding	1.08	0.530611	1.12	0.430463	82	homo_sapiens	ENSG00000006534	ALDH3B1	aldehyde dehydrogenase 3 family, member B1 [Source:HGNC Symbol;Acc:HGNC:410]	11:68008578-68029282	+	221	NM_001161473;NM_000694;NM_001290059;NM_001030010;NM_001290058		211004_s_at;205640_at;1565731_at		oxidation-reduction process [GO:0055114];lipid metabolic process [GO:0006629];metabolic process [GO:0008152];cellular response to oxidative stress [GO:0034599];aldehyde catabolic process [GO:0046185];ethanol catabolic process [GO:0006068];alcohol metabolic process [GO:0006066];cellular aldehyde metabolic process [GO:0006081]	oxidoreductase activity [GO:0016491];protein binding [GO:0005515];3-chloroallyl aldehyde dehydrogenase activity [GO:0004028];aldehyde dehydrogenase [NAD(P)+] activity [GO:0004030];oxidoreductase activity, acting on the aldehyde or oxo group of donors, NAD or NADP as acceptor [GO:0016620]	plasma membrane [GO:0005886];cytoplasm [GO:0005737];extracellular exosome [GO:0070062];vesicle [GO:0031982];cytosol [GO:0005829]
ENSG00000006555	ENSG00000006555	protein_coding	coding	1.03	0.793791	-1.08	0.551042	82	homo_sapiens	ENSG00000006555	TTC22	tetratricopeptide repeat domain 22 [Source:HGNC Symbol;Acc:HGNC:26067]	1:54779712-54801267	-	55001	NM_001114108;NM_017904		215107_s_at;235651_at;215106_at;220309_at			protein binding [GO:0005515]
ENSG00000006576	ENSG00000006576	protein_coding	coding	1.01	0.946582	1.13	0.218433	82	homo_sapiens	ENSG00000006576	PHTF2	putative homeodomain transcription factor 2 [Source:HGNC Symbol;Acc:HGNC:13411]	7:77798792-77957503	+	57157	NM_001127357;NM_020432;NM_001127358;NM_001127360;NM_001127359		209780_at;217097_s_at;215286_s_at;1554780_a_at;155		transcription, DNA-templated [GO:0006351];regulation of transcription, DNA-templated [GO:0006355]	DNA binding [GO:0003677]	endoplasmic reticulum [GO:0005783];nucleus [GO:0005634]
ENSG00000006606	ENSG00000006606	protein_coding	coding	-1.02	0.493679	-1	0.98088	82	homo_sapiens	ENSG00000006606	CCL26	chemokine (C-C motif) ligand 26 [Source:HGNC Symbol;Acc:HGNC:10625]	7:75769533-75789896	-	10344	NM_006072		223710_at		cell-cell signaling [GO:0007267];positive regulation of GTPase activity [GO:0043547];chemokine-mediated signaling pathway [GO:0070098];inflammatory response [GO:0006954];signal transduction [GO:0007165];immune response [GO:0006955];G-protein coupled receptor signaling pathway [GO:0007186];positive regulation of cell migration [GO:0030335];chemotaxis [GO:0006935];positive regulation of ERK1 and ER…	chemokine activity [GO:0008009];CCR chemokine receptor binding [GO:0048020]	extracellular region [GO:0005576];extracellular space [GO:0005615]
ENSG00000006607	ENSG00000006607	protein_coding	coding	-1.11	0.158651	-1.15	0.112782	82	homo_sapiens	ENSG00000006607	FARP2	FERM, RhoGEF and pleckstrin domain protein 2 [Source:HGNC Symbol;Acc:HGNC:16460]	2:241356243-241494841	+	9855	NM_014808;NM_001282984;NM_001282983		204511_at;1554337_at;225652_at;242857_at		cell adhesion [GO:0007155];regulation of Rho protein signal transduction [GO:0035023];positive regulation of GTPase activity [GO:0043547];semaphorin-plexin signaling pathway [GO:0071526];axon guidance [GO:0007411];actin cytoskeleton reorganization [GO:0031532];osteoclast differentiation [GO:0030316];podosome assembly [GO:0071800];regulation of integrin activation [GO:0033623];Rac protein signal t…	Rho guanyl-nucleotide exchange factor activity [GO:0005089];cytoskeletal protein binding [GO:0008092];Rac guanyl-nucleotide exchange factor activity [GO:0030676]	cytosol [GO:0005829];cytoskeleton [GO:0005856];cytoplasm [GO:0005737];extrinsic component of membrane [GO:0019898]
ENSG00000006611	ENSG00000006611	protein_coding	coding	-1.06	0.673748	1.39	0.093675	82	homo_sapiens	ENSG00000006611	USH1C	Usher syndrome 1C [Source:HGNC Symbol;Acc:HGNC:12597]	11:17493895-17544416	-	10083	NM_005709;NM_001297764;NM_153676		211184_s_at;205137_x_at		photoreceptor cell maintenance [GO:0045494];sensory perception of sound [GO:0007605];G2/M transition of mitotic cell cycle [GO:0000086];equilibrioception [GO:0050957];sensory perception of light stimulus [GO:0050953];inner ear morphogenesis [GO:0042472];inner ear receptor stereocilium organization [GO:0060122];auditory receptor cell differentiation [GO:0042491];neuromuscular process controlling b…	actin filament binding [GO:0051015];protein binding [GO:0005515];spectrin binding [GO:0030507];myosin tail binding [GO:0032029]	stereocilium [GO:0032420];cytosol [GO:0005829];cytoskeleton [GO:0005856];cytoplasm [GO:0005737];brush border [GO:0005903];apical part of cell [GO:0045177];photoreceptor outer segment [GO:0001750];synapse [GO:0045202];plasma membrane [GO:0005886];photoreceptor inner segment [GO:0001917]
ENSG00000006625	ENSG00000006625	protein_coding	coding	1.02	0.86575	1.17	0.280274	82	homo_sapiens	ENSG00000006625	GGCT	gamma-glutamylcyclotransferase [Source:HGNC Symbol;Acc:HGNC:21705]	7:30496621-30504844	-	79017	NM_024051;NM_001199817;NM_001199815;NM_001199816		215380_s_at		glutathione biosynthetic process [GO:0006750];xenobiotic metabolic process [GO:0006805];glutathione derivative biosynthetic process [GO:1901687];release of cytochrome c from mitochondria [GO:0001836];small molecule metabolic process [GO:0044281]	gamma-glutamylcyclotransferase activity [GO:0003839];protein homodimerization activity [GO:0042803]	cytosol [GO:0005829];extracellular exosome [GO:0070062]
ENSG00000006634	ENSG00000006634	protein_coding	coding	-1.09	0.519993	1.08	0.619823	82	homo_sapiens	ENSG00000006634	DBF4	DBF4 zinc finger [Source:HGNC Symbol;Acc:HGNC:17364]	7:87876216-87909541	+	10926	NM_006716		204244_s_at		DNA replication [GO:0006260];positive regulation of catalytic activity [GO:0043085];G1/S transition of mitotic cell cycle [GO:0000082];mitotic cell cycle [GO:0000278]	enzyme activator activity [GO:0008047];nucleic acid binding [GO:0003676];zinc ion binding [GO:0008270]	nucleoplasm [GO:0005654];nucleus [GO:0005634]
ENSG00000006638	ENSG00000006638	protein_coding	coding	-1.06	0.571673	1.1	0.473046	82	homo_sapiens	ENSG00000006638	TBXA2R	thromboxane A2 receptor [Source:HGNC Symbol;Acc:HGNC:11608]	19:3594506-3606840	-	6915	NM_001060;NM_201636		207555_s_at;207554_x_at;336_at;211590_x_at		platelet activation [GO:0030168];positive regulation of GTPase activity [GO:0043547];G-protein coupled receptor signaling pathway [GO:0007186];blood coagulation [GO:0007596];thromboxane A2 signaling pathway [GO:0038193];inflammatory response [GO:0006954];response to lipopolysaccharide [GO:0032496];regulation of vasoconstriction [GO:0019229];positive regulation of smooth muscle contraction [GO:004…	guanyl-nucleotide exchange factor activity [GO:0005085];G-protein coupled receptor activity [GO:0004930];protein binding [GO:0005515];thromboxane A2 receptor activity [GO:0004961];thromboxane receptor activity [GO:0004960]	integral component of plasma membrane [GO:0005887];plasma membrane [GO:0005886];integral component of membrane [GO:0016021];acrosomal vesicle [GO:0001669]
ENSG00000006652	ENSG00000006652	protein_coding	coding	-1.04	0.690829	1.01	0.906291	82	homo_sapiens	ENSG00000006652	IFRD1	interferon-related developmental regulator 1 [Source:HGNC Symbol;Acc:HGNC:5456]	7:112422968-112481017	+	3475	NM_001007245;NM_001550;NM_001197080;NM_001197079		202146_at;230048_at		myoblast fate determination [GO:0007518];striated muscle tissue development [GO:0014706];skeletal muscle tissue regeneration [GO:0043403];negative regulation of axon extension [GO:0030517];muscle cell differentiation [GO:0042692];negative regulation of collateral sprouting [GO:0048671]	binding [GO:0005488]	cytoplasm [GO:0005737];nucleus [GO:0005634]
ENSG00000006659	ENSG00000006659	protein_coding	coding	1	1	NA	0	82	homo_sapiens	ENSG00000006659	LGALS14	lectin, galactoside-binding, soluble, 14 [Source:HGNC Symbol;Acc:HGNC:30054]	19:39704306-39709444	+	56891	NM_020129;NM_203471		220158_at		apoptotic process [GO:0006915];positive regulation of T cell apoptotic process [GO:0070234]	carbohydrate binding [GO:0030246];protein binding [GO:0005515]	nucleus [GO:0005634]
ENSG00000006695	ENSG00000006695	protein_coding	coding	1	0.966674	-1.08	0.536224	82	homo_sapiens	ENSG00000006695	COX10	COX10 heme A:farnesyltransferase cytochrome c oxidase assembly factor [Source:HGNC Symbol;Acc:HGNC:2260]	17:14069496-14208677	+	1352	NM_001303		203858_s_at		hydrogen ion transmembrane transport [GO:1902600];porphyrin-containing compound metabolic process [GO:0006778];heme biosynthetic process [GO:0006783];mitochondrial electron transport, cytochrome c to oxygen [GO:0006123];small molecule metabolic process [GO:0044281];heme O biosynthetic process [GO:0048034];heme a biosynthetic process [GO:0006784];respiratory chain complex IV assembly [GO:0008535];…	cytochrome-c oxidase activity [GO:0004129];prenyltransferase activity [GO:0004659];protoheme IX farnesyltransferase activity [GO:0008495];farnesyltranstransferase activity [GO:0004311]	mitochondrial membrane [GO:0031966];mitochondrial inner membrane [GO:0005743];mitochondrion [GO:0005739];integral component of membrane [GO:0016021];cytochrome complex [GO:0070069]
ENSG00000006704	ENSG00000006704	protein_coding	coding	1.01	0.930922	-1.2	0.110014	82	homo_sapiens	ENSG00000006704	GTF2IRD1	GTF2I repeat domain containing 1 [Source:HGNC Symbol;Acc:HGNC:4661]	7:74453790-74602604	+	9569	NM_016328;NM_001199207;NM_005685		218412_s_at		multicellular organismal development [GO:0007275];transcription, DNA-templated [GO:0006351];regulation of transcription, DNA-templated [GO:0006355];regulation of transcription from RNA polymerase II promoter [GO:0006357];transition between slow and fast fiber [GO:0014886]	transcription factor activity, sequence-specific DNA binding [GO:0003700];DNA binding [GO:0003677];transcription factor activity, RNA polymerase II distal enhancer sequence-specific binding [GO:0003705]	nucleoplasm [GO:0005654];cytoplasm [GO:0005737];nucleus [GO:0005634]
ENSG00000006712	ENSG00000006712	protein_coding	coding	1.17	0.126687	1.21	0.058237	82	homo_sapiens	ENSG00000006712	PAF1	PAF1 homolog, Paf1/RNA polymerase II complex component [Source:HGNC Symbol;Acc:HGNC:25459]	19:39385852-39391195	-	54623	NM_019088;NM_001256826		202093_s_at		Wnt signaling pathway [GO:0016055];negative regulation of transcription from RNA polymerase II promoter [GO:0000122];positive regulation of transcription from RNA polymerase II promoter [GO:0045944];transcription elongation from RNA polymerase II promoter [GO:0006368];mRNA polyadenylation [GO:0006378];protein localization to nucleus [GO:0034504];negative regulation of myeloid cell differentiation…	protein binding [GO:0005515];RNA polymerase II core binding [GO:0000993];chromatin binding [GO:0003682]	cytoplasm [GO:0005737];membrane [GO:0016020];Cdc73/Paf1 complex [GO:0016593]
ENSG00000006715	ENSG00000006715	protein_coding	coding	-1.05	0.575942	1.14	0.158884	82	homo_sapiens	ENSG00000006715	VPS41	vacuolar protein sorting 41 homolog (S. cerevisiae) [Source:HGNC Symbol;Acc:HGNC:12713]	7:38722963-38932394	-	27072	NM_014396;NM_080631		235625_at;203106_s_at;210849_s_at		vesicle-mediated transport [GO:0016192];intracellular protein transport [GO:0006886];protein targeting to vacuole [GO:0006623];Golgi vesicle transport [GO:0048193];biological_process [GO:0008150];endosomal vesicle fusion [GO:0034058];vacuole fusion, non-autophagic [GO:0042144];regulation of SNARE complex assembly [GO:0035542];endosome to lysosome transport [GO:0008333];late endosome to lysosome t…	zinc ion binding [GO:0008270];protein binding [GO:0005515];molecular_function [GO:0003674];GTPase binding [GO:0051020];microtubule binding [GO:0008017]	cytosol [GO:0005829];membrane [GO:0016020];AP-3 adaptor complex [GO:0030123];Golgi-associated vesicle [GO:0005798];clathrin-coated vesicle [GO:0030136];CORVET complex [GO:0033263];lysosomal membrane [GO:0005765];late endosome [GO:0005770];late endosome membrane [GO:0031902];endosome membrane [GO:0010008];HOPS complex [GO:0030897];clathrin complex [GO:0071439];microtubule cytoskeleton [GO:0015630]…
ENSG00000006740	ENSG00000006740	protein_coding	coding	1.12	0.406258	1.31	0.065568	82	homo_sapiens	ENSG00000006740	ARHGAP44	Rho GTPase activating protein 44 [Source:HGNC Symbol;Acc:HGNC:29096]	17:12789539-12991643	+	9912	NM_014859		205414_s_at;215232_at		regulation of small GTPase mediated signal transduction [GO:0051056];exocytosis [GO:0006887];positive regulation of GTPase activity [GO:0043547];signal transduction [GO:0007165];small GTPase mediated signal transduction [GO:0007264]	phospholipid binding [GO:0005543];GTPase activator activity [GO:0005096];protein binding [GO:0005515]	cell junction [GO:0030054];cytosol [GO:0005829];cytoplasm [GO:0005737];recycling endosome [GO:0055037];dendritic spine [GO:0043197];leading edge membrane [GO:0031256]
ENSG00000006744	ENSG00000006744	protein_coding	coding	1.07	0.465041	1.12	0.285024	82	homo_sapiens	ENSG00000006744	ELAC2	elaC ribonuclease Z 2 [Source:HGNC Symbol;Acc:HGNC:14198]	17:12992391-13018187	-	60528	NM_173717;NM_018127;NM_001165962		201767_s_at		tRNA processing [GO:0008033];mitochondrial tRNA 3'-trailer cleavage, endonucleolytic [GO:0072684];tRNA 3'-trailer cleavage, endonucleolytic [GO:0034414]	metal ion binding [GO:0046872];poly(A) RNA binding [GO:0044822];3'-tRNA processing endoribonuclease activity [GO:0042781]	nucleoplasm [GO:0005654];mitochondrion [GO:0005739];nucleus [GO:0005634];mitochondrial nucleoid [GO:0042645]
ENSG00000006747	ENSG00000006747	protein_coding	coding	-1.11	0.493103	1.23	0.316102	82	homo_sapiens	ENSG00000006747	SCIN	scinderin [Source:HGNC Symbol;Acc:HGNC:21695]	7:12570577-12660179	+	85477	NM_001112706;NM_033128		1552365_at;222272_x_at;1552367_a_at		negative regulation of cell proliferation [GO:0008285];positive regulation of apoptotic process [GO:0043065];actin filament severing [GO:0051014];actin nucleation [GO:0045010];sequestering of actin monomers [GO:0042989];calcium ion-dependent exocytosis [GO:0017156];regulation of chondrocyte differentiation [GO:0032330];actin filament capping [GO:0051693];positive regulation of actin nucleation [G…	actin filament binding [GO:0051015];actin binding [GO:0003779];calcium ion binding [GO:0005509];1-phosphatidylinositol binding [GO:0005545];phosphatidylinositol-4,5-bisphosphate binding [GO:0005546];phosphatidylserine binding [GO:0001786]	cell cortex [GO:0005938];cytoskeleton [GO:0005856];cytoplasm [GO:0005737];extracellular exosome [GO:0070062];brush border [GO:0005903]
ENSG00000006756	ENSG00000006756	protein_coding	coding	-1.08	0.488352	-1.15	0.332198	82	homo_sapiens	ENSG00000006756	ARSD	arylsulfatase D [Source:HGNC Symbol;Acc:HGNC:717]	X:2903970-2929351	-	414	NM_001669		225280_x_at;206831_s_at;230131_x_at;223696_at;2236		metabolic process [GO:0008152];sphingolipid metabolic process [GO:0006665];cellular protein metabolic process [GO:0044267];post-translational protein modification [GO:0043687];small molecule metabolic process [GO:0044281];glycosphingolipid metabolic process [GO:0006687]	sulfuric ester hydrolase activity [GO:0008484];catalytic activity [GO:0003824];metal ion binding [GO:0046872];arylsulfatase activity [GO:0004065]	lysosome [GO:0005764];extracellular exosome [GO:0070062];endoplasmic reticulum lumen [GO:0005788]
ENSG00000006757	ENSG00000006757	protein_coding	coding	1.02	0.854971	-1.09	0.535618	82	homo_sapiens	ENSG00000006757	PNPLA4	patatin-like phospholipase domain containing 4 [Source:HGNC Symbol;Acc:HGNC:24887]	X:7898247-7927739	-	8228	NM_004650;NM_001172672;NM_001142389		209740_s_at;209739_s_at		lipid catabolic process [GO:0016042];lipid metabolic process [GO:0006629];metabolic process [GO:0008152];biological_process [GO:0008150]	triglyceride lipase activity [GO:0004806];molecular_function [GO:0003674]	cellular_component [GO:0005575]
ENSG00000006788	ENSG00000006788	protein_coding	coding	1.08	0.556563	1.2	0.354852	82	homo_sapiens	ENSG00000006788	MYH13	myosin, heavy chain 13, skeletal muscle [Source:HGNC Symbol;Acc:HGNC:7571]	17:10298084-10373130	-	8735	NM_003802		208208_at		metabolic process [GO:0008152];muscle contraction [GO:0006936];cellular response to starvation [GO:0009267]	calmodulin binding [GO:0005516];actin binding [GO:0003779];motor activity [GO:0003774];ATP binding [GO:0005524];protein binding [GO:0005515];microfilament motor activity [GO:0000146]	myosin complex [GO:0016459];myofibril [GO:0030016];myosin filament [GO:0032982];extracellular exosome [GO:0070062];muscle myosin complex [GO:0005859]
ENSG00000006831	ENSG00000006831	protein_coding	coding	1.18	0.069502	1.13	0.373377	82	homo_sapiens	ENSG00000006831	ADIPOR2	adiponectin receptor 2 [Source:HGNC Symbol;Acc:HGNC:24041]	12:1688574-1788678	+	79602	NM_024551		201346_at		G-protein coupled receptor signaling pathway [GO:0007186];hormone-mediated signaling pathway [GO:0009755];adiponectin-activated signaling pathway [GO:0033211];vascular wound healing [GO:0061042];fatty acid oxidation [GO:0019395];glucose homeostasis [GO:0042593];negative regulation of cell growth [GO:0030308];response to nutrient [GO:0007584];heart development [GO:0007507];female pregnancy [GO:000…	receptor activity [GO:0004872];metal ion binding [GO:0046872];adipokinetic hormone receptor activity [GO:0097003];adiponectin binding [GO:0055100];hormone binding [GO:0042562];protein heterodimerization activity [GO:0046982];identical protein binding [GO:0042802]	plasma membrane [GO:0005886];integral component of membrane [GO:0016021];intrinsic component of plasma membrane [GO:0031226]
ENSG00000006837	ENSG00000006837	protein_coding	coding	1	0.979769	-1.16	0.448445	82	homo_sapiens	ENSG00000006837	CDKL3	cyclin-dependent kinase-like 3 [Source:HGNC Symbol;Acc:HGNC:15483]	5:134286350-134371047	-	51265	NM_001113575;NM_001300853;NM_016508		219831_at;241911_at		protein phosphorylation [GO:0006468];cellular protein modification process [GO:0006464];regulation of cell cycle [GO:0051726];phosphorylation [GO:0016310]	ATP binding [GO:0005524];protein kinase activity [GO:0004672];protein binding [GO:0005515];cyclin-dependent protein serine/threonine kinase activity [GO:0004693];kinase activity [GO:0016301]	cytoplasm [GO:0005737]
ENSG00000007001	ENSG00000007001	protein_coding	coding	1.05	0.748737	1.2	0.367606	82	homo_sapiens	ENSG00000007001	UPP2	uridine phosphorylase 2 [Source:HGNC Symbol;Acc:HGNC:23061]	2:157876702-158136154	+	151531	NM_001135098;NM_173355		233155_at;231376_at		nucleobase-containing small molecule metabolic process [GO:0055086];pyrimidine nucleoside salvage [GO:0043097];nucleotide catabolic process [GO:0009166];pyrimidine nucleobase metabolic process [GO:0006206];nucleoside metabolic process [GO:0009116];small molecule metabolic process [GO:0044281];pyrimidine nucleoside catabolic process [GO:0046135];uridine metabolic process [GO:0046108];UMP salvage […	catalytic activity [GO:0003824];protein binding [GO:0005515];transferase activity, transferring pentosyl groups [GO:0016763];uridine phosphorylase activity [GO:0004850]	cytosol [GO:0005829];cytoplasm [GO:0005737];type III intermediate filament [GO:0045098]
ENSG00000007038	ENSG00000007038	protein_coding	coding	-1.14	0.098201	1.07	0.7049	82	homo_sapiens	ENSG00000007038	PRSS21	protease, serine, 21 (testisin) [Source:HGNC Symbol;Acc:HGNC:9485]	16:2817180-2826304	+	10942	NM_144957;NM_006799;NM_144956;NM_001270452		220051_at		proteolysis [GO:0006508];spermatogenesis [GO:0007283]	serine-type endopeptidase activity [GO:0004252];protein binding [GO:0005515];serine-type peptidase activity [GO:0008236]	anchored component of membrane [GO:0031225];plasma membrane [GO:0005886];cytoplasm [GO:0005737];membrane [GO:0016020]
ENSG00000007047	ENSG00000007047	protein_coding	coding	1.09	0.41948	1.02	0.850453	82	homo_sapiens	ENSG00000007047	MARK4	MAP/microtubule affinity-regulating kinase 4 [Source:HGNC Symbol;Acc:HGNC:13538]	19:45079288-45305283	+	57787	NM_001199867;NM_031417		55065_at;221560_at		protein phosphorylation [GO:0006468];microtubule cytoskeleton organization [GO:0000226];nervous system development [GO:0007399];organelle organization [GO:0006996];microtubule bundle formation [GO:0001578];positive regulation of programmed cell death [GO:0043068];positive regulation of cell proliferation [GO:0008284];Wnt signaling pathway [GO:0016055];G1/S transition of mitotic cell cycle [GO:000…	ATP binding [GO:0005524];protein kinase activity [GO:0004672];microtubule binding [GO:0008017];protein serine/threonine kinase activity [GO:0004674];protein binding [GO:0005515];ubiquitin binding [GO:0043130];gamma-tubulin binding [GO:0043015];tau-protein kinase activity [GO:0050321]	neuron projection [GO:0043005];centrosome [GO:0005813];cytosol [GO:0005829];microtubule organizing center [GO:0005815];ciliary basal body [GO:0036064];microtubule cytoskeleton [GO:0015630];microtubule [GO:0005874];cytoplasm [GO:0005737];gamma-tubulin complex [GO:0000930]
ENSG00000007062	ENSG00000007062	protein_coding	coding	-1.32	0.038498	-1.09	0.578317	82	homo_sapiens	ENSG00000007062	PROM1	prominin 1 [Source:HGNC Symbol;Acc:HGNC:9454]	4:15963076-16084378	-	8842	NM_001145848;NM_001145847;NM_006017;NM_001145851;NM_001145849;NM_001145852;NM_001145850		204304_s_at		photoreceptor cell maintenance [GO:0045494];glomerular visceral epithelial cell differentiation [GO:0072112];retina layer formation [GO:0010842];positive regulation of nephron tubule epithelial cell differentiation [GO:2000768];glomerular parietal epithelial cell differentiation [GO:0072139];camera-type eye photoreceptor cell differentiation [GO:0060219];retina morphogenesis in camera-type eye [G…	protein binding [GO:0005515];cadherin binding [GO:0045296];actinin binding [GO:0042805]	integral component of membrane [GO:0016021];endoplasmic reticulum [GO:0005783];plasma membrane [GO:0005886];extracellular space [GO:0005615];endoplasmic reticulum-Golgi intermediate compartment [GO:0005793];microvillus membrane [GO:0031528];vesicle [GO:0031982];apical plasma membrane [GO:0016324];photoreceptor outer segment [GO:0001750];cell surface [GO:0009986];extracellular exosome [GO:0070062]…
ENSG00000007080	ENSG00000007080	protein_coding	coding	1.02	0.861692	1.06	0.668994	82	homo_sapiens	ENSG00000007080	CCDC124	coiled-coil domain containing 124 [Source:HGNC Symbol;Acc:HGNC:25171]	19:17933016-17943991	+	115098	NM_001136203;NM_138442		225454_at		cell cycle [GO:0007049];cell division [GO:0051301]	poly(A) RNA binding [GO:0044822]	midbody [GO:0030496];plasma membrane [GO:0005886];microtubule organizing center [GO:0005815];cytoplasm [GO:0005737]
ENSG00000007129	ENSG00000007129	protein_coding	coding	1.07	0.66165	1.06	0.761076	82	homo_sapiens	ENSG00000007129	CEACAM21	carcinoembryonic antigen-related cell adhesion molecule 21 [Source:HGNC Symbol;Acc:HGNC:28834]	19:41549518-41586844	+	90273	NM_001290113;NM_001288773;NM_033543;NM_001098506		214907_at;216605_s_at			protein binding [GO:0005515]	integral component of membrane [GO:0016021]
ENSG00000007168	ENSG00000007168	protein_coding	coding	1.01	0.904903	1.09	0.3979	82	homo_sapiens	ENSG00000007168	PAFAH1B1	platelet-activating factor acetylhydrolase 1b, regulatory subunit 1 (45kDa) [Source:HGNC Symbol;Acc:HGNC:8574]	17:2593210-2685615	+	5048	NM_000430		200813_s_at;200816_s_at;200815_s_at;211547_s_at		mitotic nuclear division [GO:0007067];actin cytoskeleton organization [GO:0030036];microtubule cytoskeleton organization [GO:0000226];synaptic transmission [GO:0007268];lipid catabolic process [GO:0016042];microtubule-based process [GO:0007017];small GTPase mediated signal transduction [GO:0007264];brain morphogenesis [GO:0048854];transmission of nerve impulse [GO:0019226];cerebral cortex develop…	protein binding [GO:0005515];microtubule binding [GO:0008017];heparin binding [GO:0008201];protein homodimerization activity [GO:0042803];dynein binding [GO:0045502];dynactin binding [GO:0034452];phospholipase binding [GO:0043274];phosphoprotein binding [GO:0051219];protein complex binding [GO:0032403];dynein intermediate chain binding [GO:0045505]	cell cortex [GO:0005938];perinuclear region of cytoplasm [GO:0048471];centrosome [GO:0005813];cytosol [GO:0005829];extracellular exosome [GO:0070062];cell leading edge [GO:0031252];microtubule associated complex [GO:0005875];nuclear envelope [GO:0005635];kinetochore [GO:0000776];nuclear membrane [GO:0031965];motile primary cilium [GO:0031512];astral microtubule [GO:0000235];cytoplasm [GO:0005737]…
ENSG00000007171	ENSG00000007171	protein_coding	coding	-1.03	0.816236	-1.02	0.93992	82	homo_sapiens	ENSG00000007171	NOS2	nitric oxide synthase 2, inducible [Source:HGNC Symbol;Acc:HGNC:7873]	17:27756766-27800499	-	4843	NM_000625		210037_s_at		inflammatory response [GO:0006954];oxidation-reduction process [GO:0055114];positive regulation of vasodilation [GO:0045909];negative regulation of blood pressure [GO:0045776];nitric oxide mediated signal transduction [GO:0007263];nitric oxide biosynthetic process [GO:0006809];defense response to bacterium [GO:0042742];defense response to Gram-negative bacterium [GO:0050829];negative regulation o…	calmodulin binding [GO:0005516];FMN binding [GO:0010181];receptor binding [GO:0005102];oxidoreductase activity [GO:0016491];flavin adenine dinucleotide binding [GO:0050660];heme binding [GO:0020037];iron ion binding [GO:0005506];protein homodimerization activity [GO:0042803];protein binding [GO:0005515];nitric-oxide synthase activity [GO:0004517];NADPH-hemoprotein reductase activity [GO:0003958];…	cytosol [GO:0005829];cytoplasm [GO:0005737];intracellular [GO:0005622];nucleus [GO:0005634];peroxisome [GO:0005777];perinuclear region of cytoplasm [GO:0048471];cortical cytoskeleton [GO:0030863]
ENSG00000007174	ENSG00000007174	protein_coding	coding	-1.24	0.150513	-1.34	0.13076	82	homo_sapiens	ENSG00000007174	DNAH9	dynein, axonemal, heavy chain 9 [Source:HGNC Symbol;Acc:HGNC:2953]	17:11598431-11969748	+	1770	NM_001372;NM_004662		207959_s_at;210345_s_at;240857_at		microtubule-based movement [GO:0007018];metabolic process [GO:0008152];spermatogenesis [GO:0007283];cell projection organization [GO:0030030];movement of cell or subcellular component [GO:0006928]	motor activity [GO:0003774];ATPase activity [GO:0016887];microtubule motor activity [GO:0003777];ATP binding [GO:0005524]	cytoskeleton [GO:0005856];microtubule [GO:0005874];dynein complex [GO:0030286];axoneme [GO:0005930]
ENSG00000007202	ENSG00000007202	protein_coding	coding	1.03	0.818178	-1.02	0.889681	82	homo_sapiens	ENSG00000007202	KIAA0100	KIAA0100 [Source:HGNC Symbol;Acc:HGNC:28960]	17:28614440-28645454	-	9703	NM_014680		201728_s_at;201729_s_at			protein binding [GO:0005515]	extracellular region [GO:0005576]
ENSG00000007216	ENSG00000007216	protein_coding	coding	-1.18	0.266679	1.02	0.905132	82	homo_sapiens	ENSG00000007216	SLC13A2	solute carrier family 13 (sodium-dependent dicarboxylate transporter), member 2 [Source:HGNC Symbol;Acc:HGNC:10917]	17:28473293-28497781	+	9058	NM_001145975;NM_003984		239805_at;207567_at		anion transmembrane transport [GO:0098656];dicarboxylic acid transport [GO:0006835];transport [GO:0006810];transmembrane transport [GO:0055085];sodium ion transport [GO:0006814]	transporter activity [GO:0005215];low-affinity sodium:dicarboxylate symporter activity [GO:0015361]	integral component of plasma membrane [GO:0005887];plasma membrane [GO:0005886];membrane [GO:0016020];extracellular exosome [GO:0070062]
ENSG00000007237	ENSG00000007237	protein_coding	coding	1.07	0.521857	1.46	0.014089	82	homo_sapiens	ENSG00000007237	GAS7	growth arrest-specific 7 [Source:HGNC Symbol;Acc:HGNC:4169]	17:9910609-10198551	-	8522	NM_001130831;NM_201433;NM_201432;NM_003644		202192_s_at;210872_x_at;211067_s_at;202191_s_at;20		cell cycle arrest [GO:0007050];regulation of transcription, DNA-templated [GO:0006355];neuron projection morphogenesis [GO:0048812];neuron differentiation [GO:0030182];regulation of cell shape [GO:0008360];actin filament bundle assembly [GO:0051017];actin filament polymerization [GO:0030041]	transcription factor activity, sequence-specific DNA binding [GO:0003700];protein binding [GO:0005515];actin filament binding [GO:0051015]	cytoplasm [GO:0005737];ruffle [GO:0001726];actin filament [GO:0005884]
ENSG00000007255	ENSG00000007255	protein_coding	coding	1.17	0.264925	1.1	0.585311	82	homo_sapiens	ENSG00000007255	TRAPPC6A	trafficking protein particle complex 6A [Source:HGNC Symbol;Acc:HGNC:23069]	19:45162928-45178237	-	79090	NM_024108;NM_001270893;NM_001270891;NM_001270892		204985_s_at		vesicle-mediated transport [GO:0016192]	protein binding [GO:0005515]	endoplasmic reticulum [GO:0005783];Golgi apparatus [GO:0005794]
ENSG00000007264	ENSG00000007264	protein_coding	coding	1.32	0.027347	1.39	0.024758	82	homo_sapiens	ENSG00000007264	MATK	megakaryocyte-associated tyrosine kinase [Source:HGNC Symbol;Acc:HGNC:6906]	19:3777970-3802129	-	4145	NM_139354;NM_139355;NM_002378		206267_s_at		positive regulation of cell proliferation [GO:0008284];innate immune response [GO:0045087];peptidyl-tyrosine autophosphorylation [GO:0038083];cell migration [GO:0016477];transmembrane receptor protein tyrosine kinase signaling pathway [GO:0007169];morphogenesis of an epithelium [GO:0002009];cell differentiation [GO:0030154];protein phosphorylation [GO:0006468];cell proliferation [GO:0008283];meso…	non-membrane spanning protein tyrosine kinase activity [GO:0004715];receptor binding [GO:0005102];ATP binding [GO:0005524];protein kinase activity [GO:0004672];protein binding [GO:0005515];protein tyrosine kinase activity [GO:0004713]	extrinsic component of cytoplasmic side of plasma membrane [GO:0031234];cytosol [GO:0005829]
ENSG00000007306	ENSG00000007306	protein_coding	coding	-1.03	0.408562	-1.01	0.918843	82	homo_sapiens	ENSG00000007306	CEACAM7	carcinoembryonic antigen-related cell adhesion molecule 7 [Source:HGNC Symbol;Acc:HGNC:1819]	19:41673307-41706976	-	1087	NM_001291485;NM_006890		211848_s_at;206198_s_at;206199_at			protein binding [GO:0005515]	anchored component of membrane [GO:0031225];plasma membrane [GO:0005886];integral component of membrane [GO:0016021]
ENSG00000007312	ENSG00000007312	protein_coding	coding	1.1	0.497737	1.28	0.118314	82	homo_sapiens	ENSG00000007312	CD79B	CD79b molecule, immunoglobulin-associated beta [Source:HGNC Symbol;Acc:HGNC:1699]	17:63928740-63932354	-	974	NM_001039933;NM_000626;NM_021602		205297_s_at;1555746_at;1555748_x_at		adaptive immune response [GO:0002250];signal transduction [GO:0007165];immune response [GO:0006955];cell surface receptor signaling pathway [GO:0007166];B cell receptor signaling pathway [GO:0050853]	transmembrane signaling receptor activity [GO:0004888];protein binding [GO:0005515]	nucleoplasm [GO:0005654];Golgi apparatus [GO:0005794];integral component of plasma membrane [GO:0005887];plasma membrane [GO:0005886];cytoplasm [GO:0005737];membrane [GO:0016020];extracellular exosome [GO:0070062];external side of plasma membrane [GO:0009897];B cell receptor complex [GO:0019815]
ENSG00000007314	ENSG00000007314	protein_coding	coding	-1.1	0.527646	-1.03	0.901106	82	homo_sapiens	ENSG00000007314	SCN4A	sodium channel, voltage gated, type IV alpha subunit [Source:HGNC Symbol;Acc:HGNC:10591]	17:63938554-63972918	-	6329	NM_000334		206981_at		membrane depolarization during action potential [GO:0086010];sodium ion transmembrane transport [GO:0035725];regulation of ion transmembrane transport [GO:0034765];transmembrane transport [GO:0055085];ion transport [GO:0006811];neuronal action potential [GO:0019228];sodium ion transport [GO:0006814];muscle contraction [GO:0006936]	protein binding [GO:0005515];voltage-gated sodium channel activity [GO:0005248];ion channel activity [GO:0005216]	plasma membrane [GO:0005886];membrane [GO:0016020];voltage-gated sodium channel complex [GO:0001518];integral component of plasma membrane [GO:0005887]
ENSG00000007341	ENSG00000007341	protein_coding	coding	-1.1	0.314626	-1.03	0.780691	82	homo_sapiens	ENSG00000007341	ST7L	suppression of tumorigenicity 7 like [Source:HGNC Symbol;Acc:HGNC:18441]	1:112523518-112620825	-	54879	NM_138728;NM_017744;NM_001308264;NM_138727;NM_138729		233141_s_at;1552739_s_at;219964_at;1552738_a_at;23		negative regulation of cell growth [GO:0030308]		integral component of membrane [GO:0016021]
ENSG00000007350	ENSG00000007350	protein_coding	coding	1.07	0.587761	1.12	0.553347	82	homo_sapiens	ENSG00000007350	TKTL1	transketolase-like 1 [Source:HGNC Symbol;Acc:HGNC:11835]	X:154295671-154330350	+	8277	NM_012253;NM_001145933;NM_001145934		216370_s_at;214183_s_at		metabolic process [GO:0008152];thiamine metabolic process [GO:0006772];glucose catabolic process [GO:0006007]	catalytic activity [GO:0003824];metal ion binding [GO:0046872];transketolase activity [GO:0004802]	cytoplasm [GO:0005737];nucleus [GO:0005634]
ENSG00000007372	ENSG00000007372	protein_coding	coding	1.05	0.721719	1.02	0.902589	82	homo_sapiens	ENSG00000007372	PAX6	paired box 6 [Source:HGNC Symbol;Acc:HGNC:8620]	11:31784792-31817961	-	5080	NM_001127612;NM_001604;NM_001258465;NM_000280;NM_001258464;NM_001258463;NM_001310161;NM_001258462;NM_001310158		235795_at;205646_s_at		positive regulation of transcription, DNA-templated [GO:0045893];transcription from RNA polymerase II promoter [GO:0006366];protein ubiquitination [GO:0016567];positive regulation of transcription from RNA polymerase II promoter [GO:0045944];regulation of transcription, DNA-templated [GO:0006355];central nervous system development [GO:0007417];visual perception [GO:0007601];cornea development in …	protein kinase binding [GO:0019901];RNA polymerase II transcription factor activity, sequence-specific DNA binding [GO:0000981];transcription factor binding [GO:0008134];sequence-specific DNA binding [GO:0043565];transcription factor activity, sequence-specific DNA binding [GO:0003700];ubiquitin-protein transferase activity [GO:0004842];DNA binding [GO:0003677];protein binding [GO:0005515];R-SMAD…	nucleoplasm [GO:0005654];cytoplasm [GO:0005737];nucleus [GO:0005634];nuclear chromatin [GO:0000790];intracellular [GO:0005622]
ENSG00000007376	ENSG00000007376	protein_coding	coding	1.01	0.956164	1.12	0.332083	82	homo_sapiens	ENSG00000007376	RPUSD1	RNA pseudouridylate synthase domain containing 1 [Source:HGNC Symbol;Acc:HGNC:14173]	16:784974-788397	-	113000	NM_058192		226078_at		pseudouridine synthesis [GO:0001522];biological_process [GO:0008150];RNA modification [GO:0009451]	pseudouridine synthase activity [GO:0009982];RNA binding [GO:0003723];molecular_function [GO:0003674]	cellular_component [GO:0005575]
ENSG00000007384	ENSG00000007384	protein_coding	coding	-1.04	0.754012	1.48	0.027676	82	homo_sapiens	ENSG00000007384	RHBDF1	rhomboid 5 homolog 1 (Drosophila) [Source:HGNC Symbol;Acc:HGNC:20561]	16:58059-76355	-	64285	NM_022450		218686_s_at;222711_s_at		cell migration [GO:0016477];regulation of proteasomal protein catabolic process [GO:0061136];protein transport [GO:0015031];cell proliferation [GO:0008283];regulation of epidermal growth factor receptor signaling pathway [GO:0042058];regulation of protein secretion [GO:0050708];negative regulation of protein secretion [GO:0050709]	serine-type endopeptidase activity [GO:0004252];growth factor binding [GO:0019838]	endoplasmic reticulum membrane [GO:0005789];Golgi membrane [GO:0000139];integral component of membrane [GO:0016021]
ENSG00000007392	ENSG00000007392	protein_coding	coding	1.02	0.896229	-1.09	0.493747	82	homo_sapiens	ENSG00000007392	LUC7L	LUC7-like [Source:HGNC Symbol;Acc:HGNC:6723]	16:188969-229463	-	55692	NM_201412;NM_018032		223295_s_at;1557067_s_at;223546_x_at;220143_x_at;1		mRNA splice site selection [GO:0006376];negative regulation of striated muscle tissue development [GO:0045843]	protein binding [GO:0005515];mRNA binding [GO:0003729];identical protein binding [GO:0042802];RS domain binding [GO:0050733]	U1 snRNP [GO:0005685];nucleus [GO:0005634]
ENSG00000007402	ENSG00000007402	protein_coding	coding	1.27	0.101885	1.27	0.165884	82	homo_sapiens	ENSG00000007402	CACNA2D2	calcium channel, voltage-dependent, alpha 2/delta subunit 2 [Source:HGNC Symbol;Acc:HGNC:1400]	3:50362799-50504244	-	9254	NM_001005505;NM_001291101;NM_006030;NM_001174051		204811_s_at;242806_at		calcium ion transmembrane transport [GO:0070588];regulation of calcium ion transport [GO:0051924];regulation of ion transmembrane transport [GO:0034765];energy reserve metabolic process [GO:0006112];regulation of insulin secretion [GO:0050796];small molecule metabolic process [GO:0044281];neuromuscular junction development [GO:0007528];muscle fiber development [GO:0048747];regulation of multicell…	calcium channel regulator activity [GO:0005246];metal ion binding [GO:0046872];voltage-gated calcium channel activity [GO:0005245]	voltage-gated calcium channel complex [GO:0005891];plasma membrane [GO:0005886]
ENSG00000007516	ENSG00000007516	protein_coding	coding	-1.19	0.10169	-1.1	0.428203	82	homo_sapiens	ENSG00000007516	BAIAP3	BAI1-associated protein 3 [Source:HGNC Symbol;Acc:HGNC:948]	16:1333601-1349441	+	8938	NM_001199097;NM_001286464;NM_001199098;NM_001199099;NM_003933;NM_001199096		216356_x_at;204874_x_at		neurotransmitter secretion [GO:0007269];G-protein coupled receptor signaling pathway [GO:0007186]	protein C-terminus binding [GO:0008022];protein binding [GO:0005515]	cell [GO:0005623]
ENSG00000007520	ENSG00000007520	protein_coding	coding	-1.04	0.761819	-1.02	0.877037	82	homo_sapiens	ENSG00000007520	TSR3	TSR3, 20S rRNA accumulation, homolog (S. cerevisiae) [Source:HGNC Symbol;Acc:HGNC:14175]	16:1349240-1351911	-	115939	NM_001001410		213105_s_at;213104_at		maturation of SSU-rRNA [GO:0030490]
ENSG00000007541	ENSG00000007541	protein_coding	coding	1.05	0.593725	1.1	0.403621	82	homo_sapiens	ENSG00000007541	PIGQ	phosphatidylinositol glycan anchor biosynthesis, class Q [Source:HGNC Symbol;Acc:HGNC:14135]	16:566995-584136	+	9091	NM_004204;NM_148920		204144_s_at;1555359_at		GPI anchor biosynthetic process [GO:0006506];carbohydrate metabolic process [GO:0005975];C-terminal protein lipidation [GO:0006501];cellular protein metabolic process [GO:0044267];post-translational protein modification [GO:0043687];preassembly of GPI anchor in ER membrane [GO:0016254]	phosphatidylinositol N-acetylglucosaminyltransferase activity [GO:0017176]	glycosylphosphatidylinositol-N-acetylglucosaminyltransferase (GPI-GnT) complex [GO:0000506];endoplasmic reticulum membrane [GO:0005789];integral component of membrane [GO:0016021]
ENSG00000007545	ENSG00000007545	protein_coding	coding	-1.01	0.904888	-1.02	0.884812	82	homo_sapiens	ENSG00000007545	CRAMP1L	Crm, cramped-like (Drosophila) [Source:HGNC Symbol;Acc:HGNC:14122]	16:1612325-1677908	+	57585	NM_020825		225172_at			DNA binding [GO:0003677]	nucleus [GO:0005634]
ENSG00000007866	ENSG00000007866	protein_coding	coding	1.02	0.837656	1.1	0.446906	82	homo_sapiens	ENSG00000007866	TEAD3	TEA domain family member 3 [Source:HGNC Symbol;Acc:HGNC:11716]	6:35473597-35497076	-	7005	NM_003214		209454_s_at		regulation of transcription, DNA-templated [GO:0006355];hippo signaling [GO:0035329];positive regulation of transcription from RNA polymerase II promoter [GO:0045944];regulation of transcription from RNA polymerase II promoter [GO:0006357];transcription initiation from RNA polymerase II promoter [GO:0006367];female pregnancy [GO:0007565];gene expression [GO:0010467];positive regulation of stem ce…	transcription factor activity, sequence-specific DNA binding [GO:0003700];protein binding [GO:0005515];RNA polymerase II transcription factor binding [GO:0001085];DNA binding [GO:0003677]	nucleus [GO:0005634];nucleoplasm [GO:0005654];transcription factor complex [GO:0005667]
ENSG00000007908	ENSG00000007908	protein_coding	coding	1.06	0.653983	1.31	0.196352	82	homo_sapiens	ENSG00000007908	SELE	selectin E [Source:HGNC Symbol;Acc:HGNC:10718]	1:169722641-169764705	-	6401	NM_000450		206211_at		cell adhesion [GO:0007155];inflammatory response [GO:0006954];calcium-mediated signaling [GO:0019722];regulation of inflammatory response [GO:0050727];heterophilic cell-cell adhesion via plasma membrane cell adhesion molecules [GO:0007157];response to interleukin-1 [GO:0070555];response to tumor necrosis factor [GO:0034612];leukocyte migration [GO:0050900];positive regulation of receptor internal…	protein binding [GO:0005515];transmembrane signaling receptor activity [GO:0004888];sialic acid binding [GO:0033691];oligosaccharide binding [GO:0070492];phospholipase binding [GO:0043274]	membrane [GO:0016020];perinuclear region of cytoplasm [GO:0048471];plasma membrane [GO:0005886];integral component of membrane [GO:0016021];extracellular space [GO:0005615];coated pit [GO:0005905];caveola [GO:0005901];membrane raft [GO:0045121];cortical cytoskeleton [GO:0030863]
ENSG00000007923	ENSG00000007923	protein_coding	coding	-1.02	0.864042	-1.07	0.539892	82	homo_sapiens	ENSG00000007923	DNAJC11	DnaJ (Hsp40) homolog, subfamily C, member 11 [Source:HGNC Symbol;Acc:HGNC:25570]	1:6634168-6701924	-	55735	NM_018198		215792_s_at;1555360_a_at			protein binding [GO:0005515]	mitochondrion [GO:0005739];extracellular exosome [GO:0070062];mitochondrial inner membrane [GO:0005743]
ENSG00000007933	ENSG00000007933	protein_coding	coding	-1.03	0.82396	1	0.972603	82	homo_sapiens	ENSG00000007933	FMO3	flavin containing monooxygenase 3 [Source:HGNC Symbol;Acc:HGNC:3771]	1:171090877-171117819	+	2328	NM_006894;NM_001002294		206496_at;40665_at		oxidation-reduction process [GO:0055114];xenobiotic metabolic process [GO:0006805];drug metabolic process [GO:0017144];small molecule metabolic process [GO:0044281]	flavin adenine dinucleotide binding [GO:0050660];NADP binding [GO:0050661];N,N-dimethylaniline monooxygenase activity [GO:0004499];trimethylamine monooxygenase activity [GO:0034899]	endoplasmic reticulum membrane [GO:0005789];intracellular membrane-bounded organelle [GO:0043231];integral component of membrane [GO:0016021]
ENSG00000007944	ENSG00000007944	protein_coding	coding	-1.03	0.775425	1.19	0.20858	82	homo_sapiens	ENSG00000007944	MYLIP	myosin regulatory light chain interacting protein [Source:HGNC Symbol;Acc:HGNC:21155]	6:16129125-16148248	+	29116	NM_013262		220319_s_at;223129_x_at;228098_s_at;223130_s_at		nervous system development [GO:0007399];protein ubiquitination [GO:0016567];movement of cell or subcellular component [GO:0006928];protein ubiquitination involved in ubiquitin-dependent protein catabolic process [GO:0042787];protein destabilization [GO:0031648];positive regulation of protein catabolic process [GO:0045732];cholesterol homeostasis [GO:0042632];negative regulation of low-density lip…	ligase activity [GO:0016874];ubiquitin protein ligase activity [GO:0061630];ubiquitin-protein transferase activity [GO:0004842];zinc ion binding [GO:0008270];protein binding [GO:0005515];cytoskeletal protein binding [GO:0008092]	plasma membrane [GO:0005886];cytoskeleton [GO:0005856];cytoplasm [GO:0005737];intracellular [GO:0005622];extrinsic component of membrane [GO:0019898]
ENSG00000007952	ENSG00000007952	protein_coding	coding	1.03	0.802655	-1.03	0.850064	82	homo_sapiens	ENSG00000007952	NOX1	NADPH oxidase 1 [Source:HGNC Symbol;Acc:HGNC:7889]	X:100843324-100874345	-	27035	NM_007052;NM_013955;NM_001271815		207380_x_at;207217_s_at;210808_s_at;206418_at		positive regulation of cell proliferation [GO:0008284];cell migration [GO:0016477];proton transport [GO:0015992];inflammatory response [GO:0006954];signal transduction [GO:0007165];oxidation-reduction process [GO:0055114];regulation of ion transmembrane transport [GO:0034765];small GTPase mediated signal transduction [GO:0007264];angiogenesis [GO:0001525];intracellular pH elevation [GO:0051454];s…	oxidoreductase activity [GO:0016491];metal ion binding [GO:0046872];superoxide-generating NADPH oxidase activity [GO:0016175];protein binding [GO:0005515];Rac GTPase binding [GO:0048365];NADP binding [GO:0050661];voltage-gated proton channel activity [GO:0030171]	cell junction [GO:0030054];plasma membrane [GO:0005886];integral component of membrane [GO:0016021];early endosome [GO:0005769];invadopodium membrane [GO:0071438];NADPH oxidase complex [GO:0043020];cytoplasm [GO:0005737];endosome [GO:0005768];membrane [GO:0016020]
ENSG00000007968	ENSG00000007968	protein_coding	coding	-1.01	0.953994	1.35	0.132263	82	homo_sapiens	ENSG00000007968	E2F2	E2F transcription factor 2 [Source:HGNC Symbol;Acc:HGNC:3114]	1:23506430-23531220	-	1870	NM_004091		235582_at;228361_at;207042_at		regulation of transcription, DNA-templated [GO:0006355];transcription initiation from RNA polymerase II promoter [GO:0006367];mitotic cell cycle [GO:0000278];regulation of cell cycle [GO:0051726];intrinsic apoptotic signaling pathway by p53 class mediator [GO:0072332];lens fiber cell apoptotic process [GO:1990086]	transcription factor binding [GO:0008134];transcription factor activity, sequence-specific DNA binding [GO:0003700];DNA binding [GO:0003677];protein binding [GO:0005515];core promoter binding [GO:0001047]	nucleoplasm [GO:0005654];transcription factor complex [GO:0005667];nucleus [GO:0005634]
ENSG00000008018	ENSG00000008018	protein_coding	coding	-1.04	0.749593	1.03	0.827805	82	homo_sapiens	ENSG00000008018	PSMB1	proteasome (prosome, macropain) subunit, beta type, 1 [Source:HGNC Symbol;Acc:HGNC:9537]	6:170535117-170553341	-	5689	NM_002793		214288_s_at;200876_s_at		antigen processing and presentation of peptide antigen via MHC class I [GO:0002474];proteasomal ubiquitin-independent protein catabolic process [GO:0010499];regulation of apoptotic process [GO:0042981];innate immune response [GO:0045087];proteolysis involved in cellular protein catabolic process [GO:0051603];negative regulation of apoptotic process [GO:0043066];apoptotic process [GO:0006915];prot…	endopeptidase activity [GO:0004175];threonine-type endopeptidase activity [GO:0004298];protein binding [GO:0005515]	proteasome complex [GO:0000502];nucleoplasm [GO:0005654];proteasome core complex [GO:0005839];cytosol [GO:0005829];cytoplasm [GO:0005737];nucleus [GO:0005634];extracellular exosome [GO:0070062]
ENSG00000008056	ENSG00000008056	protein_coding	coding	-1.11	0.471044	1	0.996947	82	homo_sapiens	ENSG00000008056	SYN1	synapsin I [Source:HGNC Symbol;Acc:HGNC:11494]	X:47571898-47619853	-	6853	NM_006950;NM_133499		221914_at;1553264_a_at		synaptic transmission [GO:0007268];neurotransmitter secretion [GO:0007269];metabolic process [GO:0008152];regulation of neurotransmitter secretion [GO:0046928];regulation of synaptic vesicle exocytosis [GO:2000300]	protein kinase binding [GO:0019901];catalytic activity [GO:0003824];actin binding [GO:0003779];transporter activity [GO:0005215];ATP binding [GO:0005524];protein binding [GO:0005515];calcium-dependent protein binding [GO:0048306]	cell junction [GO:0030054];Golgi apparatus [GO:0005794];synaptic vesicle [GO:0008021];synaptic vesicle membrane [GO:0030672];myelin sheath [GO:0043209];dendrite [GO:0030425];synapse [GO:0045202];presynaptic active zone [GO:0048786];cytosol [GO:0005829];intracellular organelle [GO:0043229];terminal bouton [GO:0043195]
ENSG00000008083	ENSG00000008083	protein_coding	coding	1.06	0.449345	1.16	0.078591	82	homo_sapiens	ENSG00000008083	JARID2	jumonji, AT rich interactive domain 2 [Source:HGNC Symbol;Acc:HGNC:6196]	6:15246296-15522040	+	3720	NM_004973;NM_001267040		203298_s_at;203297_s_at;240674_at		chromatin modification [GO:0016568];negative regulation of transcription, DNA-templated [GO:0045892];transcription, DNA-templated [GO:0006351];central nervous system development [GO:0007417];negative regulation of gene expression, epigenetic [GO:0045814];regulation of gene expression, epigenetic [GO:0040029];stem cell differentiation [GO:0048863];gene expression [GO:0010467];negative regulation o…	chromatin binding [GO:0003682];DNA binding [GO:0003677];protein binding [GO:0005515];RNA polymerase II regulatory region sequence-specific DNA binding [GO:0000977];transcriptional repressor activity, RNA polymerase II transcription regulatory region sequence-specific binding [GO:0001227]	nucleoplasm [GO:0005654];nucleus [GO:0005634];histone methyltransferase complex [GO:0035097];ESC/E(Z) complex [GO:0035098]
ENSG00000008086	ENSG00000008086	protein_coding	coding	-1.05	0.511595	-1.08	0.385542	82	homo_sapiens	ENSG00000008086	CDKL5	cyclin-dependent kinase-like 5 [Source:HGNC Symbol;Acc:HGNC:11411]	X:18425583-18653629	+	6792	NM_003159;NM_001037343		206575_at;227004_at;231170_at		regulation of cell cycle [GO:0051726];positive regulation of GTPase activity [GO:0043547];protein phosphorylation [GO:0006468];positive regulation of axon extension [GO:0045773];neuron migration [GO:0001764];positive regulation of dendrite morphogenesis [GO:0050775];protein autophosphorylation [GO:0046777];regulation of dendrite development [GO:0050773]	protein serine/threonine kinase activity [GO:0004674];kinase activity [GO:0016301];ATP binding [GO:0005524];protein kinase activity [GO:0004672];Rac GTPase binding [GO:0048365];cyclin-dependent protein serine/threonine kinase activity [GO:0004693]	nucleoplasm [GO:0005654];cytoplasm [GO:0005737];nucleus [GO:0005634];dendrite cytoplasm [GO:0032839];dendritic growth cone [GO:0044294];ruffle membrane [GO:0032587]
ENSG00000008118	ENSG00000008118	protein_coding	coding	1.14	0.360501	1.51	0.046821	82	homo_sapiens	ENSG00000008118	CAMK1G	calcium/calmodulin-dependent protein kinase IG [Source:HGNC Symbol;Acc:HGNC:14585]	1:209583717-209613938	+	57172	NM_020439		217128_s_at;215161_at		protein phosphorylation [GO:0006468]	calmodulin binding [GO:0005516];ATP binding [GO:0005524];protein kinase activity [GO:0004672];calmodulin-dependent protein kinase activity [GO:0004683];protein serine/threonine kinase activity [GO:0004674]	Golgi membrane [GO:0000139];plasma membrane [GO:0005886];endomembrane system [GO:0012505];calcium- and calmodulin-dependent protein kinase complex [GO:0005954];cytoplasm [GO:0005737];neuron projection [GO:0043005]
ENSG00000008128	ENSG00000008128	protein_coding	coding	1.03	0.860227	1.06	0.752228	82	homo_sapiens	ENSG00000008128	CDK11A	cyclin-dependent kinase 11A [Source:HGNC Symbol;Acc:HGNC:1730]	1:1702730-1724324	-	728642	NM_024011;NM_033529		207428_x_at;215329_s_at;210474_s_at;212401_s_at;21		protein phosphorylation [GO:0006468];mitotic nuclear division [GO:0007067];regulation of cell growth [GO:0001558];regulation of cell cycle [GO:0051726];apoptotic process [GO:0006915];regulation of transcription, DNA-templated [GO:0006355];regulation of mRNA processing [GO:0050684]	ATP binding [GO:0005524];protein kinase activity [GO:0004672];protein serine/threonine kinase activity [GO:0004674];cyclin-dependent protein serine/threonine kinase activity [GO:0004693]	nucleoplasm [GO:0005654];cytoplasm [GO:0005737];nucleus [GO:0005634]
ENSG00000008130	ENSG00000008130	protein_coding	coding	1.03	0.782819	1.08	0.461954	82	homo_sapiens	ENSG00000008130	NADK	NAD kinase [Source:HGNC Symbol;Acc:HGNC:29831]	1:1751232-1780457	-	65220	NM_023018;NM_001198993;NM_001198994;NM_001198995		208919_s_at;215159_s_at;208917_x_at;208918_s_at;21		phosphorylation [GO:0016310];metabolic process [GO:0008152];NAD metabolic process [GO:0019674];NADP biosynthetic process [GO:0006741];water-soluble vitamin metabolic process [GO:0006767];vitamin metabolic process [GO:0006766];ATP metabolic process [GO:0046034];small molecule metabolic process [GO:0044281]	metal ion binding [GO:0046872];ATP binding [GO:0005524];protein binding [GO:0005515];NAD+ kinase activity [GO:0003951]	cytosol [GO:0005829]
ENSG00000008196	ENSG00000008196	protein_coding	coding	1	1	NA	0	82	homo_sapiens	ENSG00000008196	TFAP2B	transcription factor AP-2 beta (activating enhancer binding protein 2 beta) [Source:HGNC Symbol;Acc:HGNC:11743]	6:50818723-50847613	+	7021	NM_003221		1553394_a_at;214451_at		regulation of transcription, DNA-templated [GO:0006355];anatomical structure development [GO:0048856];positive regulation of transcription, DNA-templated [GO:0045893];negative regulation of cell proliferation [GO:0008285];negative regulation of transcription, DNA-templated [GO:0045892];positive regulation of cell proliferation [GO:0008284];negative regulation of transcription from RNA polymerase …	transcription factor activity, sequence-specific DNA binding [GO:0003700];transcription coactivator activity [GO:0003713];transcription corepressor activity [GO:0003714];RNA polymerase II transcription factor activity, sequence-specific DNA binding [GO:0000981];protein dimerization activity [GO:0046983];sequence-specific DNA binding [GO:0043565];protein heterodimerization activity [GO:0046982];pr…	nucleus [GO:0005634]
ENSG00000008197	ENSG00000008197	protein_coding	coding	1	1	1.03	0.54069	82	homo_sapiens	ENSG00000008197	TFAP2D	transcription factor AP-2 delta (activating enhancer binding protein 2 delta) [Source:HGNC Symbol;Acc:HGNC:15581]	6:50713828-50772988	+	83741	NM_172238		233987_at		regulation of transcription from RNA polymerase II promoter [GO:0006357];regulation of cell proliferation [GO:0042127];anatomical structure development [GO:0048856];positive regulation of transcription from RNA polymerase II promoter [GO:0045944];positive regulation of transcription, DNA-templated [GO:0045893];negative regulation of neuron apoptotic process [GO:0043524];inferior colliculus develo…	RNA polymerase II transcription factor activity, sequence-specific DNA binding [GO:0000981];RNA polymerase II regulatory region sequence-specific DNA binding [GO:0000977];protein binding [GO:0005515]	nucleus [GO:0005634];transcription factor complex [GO:0005667]
ENSG00000008226	ENSG00000008226	protein_coding	coding	-1.14	0.31283	-1.29	0.120818	82	homo_sapiens	ENSG00000008226	DLEC1	deleted in lung and esophageal cancer 1 [Source:HGNC Symbol;Acc:HGNC:2899]	3:38039205-38124025	+	9940	NM_007335;NM_007337		207896_s_at;206798_x_at;215085_x_at		negative regulation of cell proliferation [GO:0008285]	molecular_function [GO:0003674]	cytoplasm [GO:0005737]
ENSG00000008256	ENSG00000008256	protein_coding	coding	1.15	0.137242	1.29	0.034909	82	homo_sapiens	ENSG00000008256	CYTH3	cytohesin 3 [Source:HGNC Symbol;Acc:HGNC:9504]	7:6161776-6272644	-	9265	NM_004227		243752_s_at;225147_at;206523_at		regulation of cell adhesion [GO:0030155];regulation of ARF protein signal transduction [GO:0032012];positive regulation of GTPase activity [GO:0043547];Golgi vesicle transport [GO:0048193];establishment of epithelial cell polarity [GO:0090162];positive regulation of cell adhesion [GO:0045785]	ARF guanyl-nucleotide exchange factor activity [GO:0005086];protein binding [GO:0005515];phosphatidylinositol-3,4,5-trisphosphate binding [GO:0005547]	extrinsic component of cytoplasmic side of plasma membrane [GO:0031234];cytosol [GO:0005829];plasma membrane [GO:0005886];cytoplasm [GO:0005737];ruffle [GO:0001726]
ENSG00000008277	ENSG00000008277	protein_coding	coding	1.01	0.935701	1.07	0.724226	82	homo_sapiens	ENSG00000008277	ADAM22	ADAM metallopeptidase domain 22 [Source:HGNC Symbol;Acc:HGNC:201]	7:87934143-88202889	+	53616	NM_016351;NM_021721;NM_004194;NM_021723;NM_021722		208237_x_at;208226_x_at;206615_s_at;244194_at;2134		cell adhesion [GO:0007155];proteolysis [GO:0006508];central nervous system development [GO:0007417];negative regulation of cell adhesion [GO:0007162];adult locomotory behavior [GO:0008344];Schwann cell differentiation [GO:0014037];myelination in peripheral nervous system [GO:0022011];gliogenesis [GO:0042063]	integrin binding [GO:0005178];metalloendopeptidase activity [GO:0004222];zinc ion binding [GO:0008270];protein binding [GO:0005515]	integral component of membrane [GO:0016021];axon [GO:0030424]
ENSG00000008282	ENSG00000008282	protein_coding	coding	-1.16	0.211764	1.07	0.60801	82	homo_sapiens	ENSG00000008282	SYPL1	synaptophysin-like 1 [Source:HGNC Symbol;Acc:HGNC:11507]	7:106090503-106112576	-	6856	NM_182715;NM_006754		201260_s_at;201259_s_at		synaptic transmission [GO:0007268];transport [GO:0006810]	transporter activity [GO:0005215]	cytoplasmic vesicle membrane [GO:0030659];integral component of plasma membrane [GO:0005887];integral component of membrane [GO:0016021];membrane [GO:0016020];extracellular exosome [GO:0070062];integral component of synaptic vesicle membrane [GO:0030285];melanosome [GO:0042470];secretory granule [GO:0030141]
ENSG00000008283	ENSG00000008283	protein_coding	coding	1.4	0.001529	1.38	0.007587	82	homo_sapiens	ENSG00000008283	CYB561	cytochrome b561 [Source:HGNC Symbol;Acc:HGNC:2571]	17:63432304-63446378	-	1534	NM_001017917;NM_001915;NM_001017916		217200_x_at;207986_x_at;209163_at;210816_s_at;2091		oxidation-reduction process [GO:0055114];transmembrane transport [GO:0055085];electron transport chain [GO:0022900]	oxidoreductase activity [GO:0016491];metal ion binding [GO:0046872];protein binding [GO:0005515];transmembrane electron transfer carrier [GO:0022865];ferric-chelate reductase activity [GO:0000293]	integral component of membrane [GO:0016021]
ENSG00000008294	ENSG00000008294	protein_coding	coding	-1.08	0.404346	-1.09	0.424263	82	homo_sapiens	ENSG00000008294	SPAG9	sperm associated antigen 9 [Source:HGNC Symbol;Acc:HGNC:14524]	17:50962174-51120865	-	9043	NM_001130528;NM_001251971;NM_001130527;NM_003971		212468_at;206748_s_at;225339_at;212470_at;1554543_		activation of JUN kinase activity [GO:0007257];retrograde transport, endosome to Golgi [GO:0042147];spermatogenesis [GO:0007283];positive regulation of cell migration [GO:0030335];positive regulation of muscle cell differentiation [GO:0051149];muscle cell differentiation [GO:0042692];activation of MAPK activity [GO:0000187];positive regulation of MAPK cascade [GO:0043410];protein homooligomerizat…	kinesin binding [GO:0019894];JUN kinase binding [GO:0008432];MAP-kinase scaffold activity [GO:0005078];receptor signaling complex scaffold activity [GO:0030159];protein binding [GO:0005515];mitogen-activated protein kinase p38 binding [GO:0048273]	perinuclear region of cytoplasm [GO:0048471];cytosol [GO:0005829];cytoplasm [GO:0005737];integral component of membrane [GO:0016021];extracellular exosome [GO:0070062];acrosomal vesicle [GO:0001669];intracellular [GO:0005622]
ENSG00000008300	ENSG00000008300	protein_coding	coding	-1.08	0.56729	1.13	0.431703	82	homo_sapiens	ENSG00000008300	CELSR3	cadherin, EGF LAG seven-pass G-type receptor 3 [Source:HGNC Symbol;Acc:HGNC:3230]	3:48636469-48662915	-	1951	NM_001407		40020_at;205165_at		cell adhesion [GO:0007155];homophilic cell adhesion via plasma membrane adhesion molecules [GO:0007156];G-protein coupled receptor signaling pathway [GO:0007186];cell surface receptor signaling pathway [GO:0007166];cilium assembly [GO:0042384];neuron migration [GO:0001764];axonal fasciculation [GO:0007413];regulation of protein phosphorylation [GO:0001932];regulation of protein localization [GO:0…	transmembrane signaling receptor activity [GO:0004888];G-protein coupled receptor activity [GO:0004930];calcium ion binding [GO:0005509];protein binding [GO:0005515]	plasma membrane [GO:0005886];integral component of membrane [GO:0016021];membrane [GO:0016020]
ENSG00000008311	ENSG00000008311	protein_coding	coding	-1.21	0.037317	-1.36	0.024255	82	homo_sapiens	ENSG00000008311	AASS	aminoadipate-semialdehyde synthase [Source:HGNC Symbol;Acc:HGNC:17366]	7:122075647-122144280	-	10157	NM_005763		214829_at;210852_s_at		oxidation-reduction process [GO:0055114];protein tetramerization [GO:0051262];cellular nitrogen compound metabolic process [GO:0034641];small molecule metabolic process [GO:0044281];L-lysine catabolic process to acetyl-CoA via saccharopine [GO:0033512];lysine catabolic process [GO:0006554];L-lysine catabolic process [GO:0019477]	oxidoreductase activity [GO:0016491];saccharopine dehydrogenase (NAD+, L-glutamate-forming) activity [GO:0047131];saccharopine dehydrogenase (NADP+, L-lysine-forming) activity [GO:0047130]	intracellular membrane-bounded organelle [GO:0043231];mitochondrion [GO:0005739];mitochondrial matrix [GO:0005759]
ENSG00000008323	ENSG00000008323	protein_coding	coding	1.33	0.013621	1.24	0.091691	82	homo_sapiens	ENSG00000008323	PLEKHG6	pleckstrin homology domain containing, family G (with RhoGef domain) member 6 [Source:HGNC Symbol;Acc:HGNC:25562]	12:6310436-6328506	+	55200	NM_018173;NM_001144856;NM_001144857		220073_s_at		regulation of Rho protein signal transduction [GO:0035023];positive regulation of GTPase activity [GO:0043547]	Rho guanyl-nucleotide exchange factor activity [GO:0005089];GTPase activator activity [GO:0005096];protein binding [GO:0005515]	spindle pole [GO:0000922];cytoplasm [GO:0005737];cleavage furrow [GO:0032154]
ENSG00000008324	ENSG00000008324	protein_coding	coding	-1.02	0.876376	1.1	0.510311	82	homo_sapiens	ENSG00000008324	SS18L2	synovial sarcoma translocation gene on chromosome 18-like 2 [Source:HGNC Symbol;Acc:HGNC:15593]	3:42581840-42595114	+	51188	NM_016305		218283_at
ENSG00000008382	ENSG00000008382	protein_coding	coding	1.08	0.486949	-1.04	0.756994	82	homo_sapiens	ENSG00000008382	MPND	MPN domain containing [Source:HGNC Symbol;Acc:HGNC:25934]	19:4343527-4360086	+	84954	NM_032868;NM_001159846;NM_001300862		233651_s_at		proteolysis [GO:0006508]	peptidase activity [GO:0008233];protein binding [GO:0005515]
ENSG00000008394	ENSG00000008394	protein_coding	coding	-1.12	0.34777	-1.04	0.788635	82	homo_sapiens	ENSG00000008394	MGST1	microsomal glutathione S-transferase 1 [Source:HGNC Symbol;Acc:HGNC:7061]	12:16347142-16609259	+	4257	NM_001260511;NM_020300;NM_001267598;NM_145764;NM_145792;NM_145791		231736_x_at;1565162_s_at;224918_x_at		oxidation-reduction process [GO:0055114];xenobiotic metabolic process [GO:0006805];glutathione derivative biosynthetic process [GO:1901687];small molecule metabolic process [GO:0044281];cellular response to lipid hydroperoxide [GO:0071449];protein homotrimerization [GO:0070207];glutathione metabolic process [GO:0006749];response to lipopolysaccharide [GO:0032496];response to drug [GO:0042493];Ley…	glutathione transferase activity [GO:0004364];glutathione peroxidase activity [GO:0004602];protein binding [GO:0005515];identical protein binding [GO:0042802];protein homodimerization activity [GO:0042803];glutathione binding [GO:0043295]	endoplasmic reticulum [GO:0005783];endoplasmic reticulum membrane [GO:0005789];mitochondrion [GO:0005739];integral component of membrane [GO:0016021];mitochondrial outer membrane [GO:0005741];peroxisomal membrane [GO:0005778];mitochondrial inner membrane [GO:0005743];nucleus [GO:0005634];apical part of cell [GO:0045177]
ENSG00000008405	ENSG00000008405	protein_coding	coding	-1.05	0.712208	-1.02	0.90504	82	homo_sapiens	ENSG00000008405	CRY1	cryptochrome circadian clock 1 [Source:HGNC Symbol;Acc:HGNC:2384]	12:106991364-107093829	-	1407	NM_004075		209674_at		circadian regulation of gene expression [GO:0032922];negative regulation of transcription, DNA-templated [GO:0045892];negative regulation of transcription from RNA polymerase II promoter [GO:0000122];DNA repair [GO:0006281];transcription, DNA-templated [GO:0006351];gluconeogenesis [GO:0006094];negative regulation of circadian rhythm [GO:0042754];regulation of circadian rhythm [GO:0042752];negativ…	double-stranded DNA binding [GO:0003690];nucleotide binding [GO:0000166];DNA binding [GO:0003677];protein binding [GO:0005515];core promoter binding [GO:0001047];phosphatase binding [GO:0019902];ubiquitin binding [GO:0043130];DNA photolyase activity [GO:0003913];transcription factor activity, transcription factor binding [GO:0000989];nuclear hormone receptor binding [GO:0035257];blue light photor…	nucleus [GO:0005634];mitochondrion [GO:0005739]
ENSG00000008438	ENSG00000008438	protein_coding	coding	1.09	0.51843	1.16	0.468622	82	homo_sapiens	ENSG00000008438	PGLYRP1	peptidoglycan recognition protein 1 [Source:HGNC Symbol;Acc:HGNC:8904]	19:46019153-46023065	-	8993	NM_005091		207384_at		innate immune response [GO:0045087];immune response [GO:0006955];peptidoglycan catabolic process [GO:0009253];detection of bacterium [GO:0016045];pattern recognition receptor signaling pathway [GO:0002221];defense response to Gram-positive bacterium [GO:0050830];negative regulation of inflammatory response [GO:0050728];negative regulation of interferon-gamma production [GO:0032689];negative regul…	zinc ion binding [GO:0008270];N-acetylmuramoyl-L-alanine amidase activity [GO:0008745];peptidoglycan receptor activity [GO:0016019];peptidoglycan binding [GO:0042834]	extracellular region [GO:0005576];extracellular exosome [GO:0070062]
ENSG00000008441	ENSG00000008441	protein_coding	coding	-1.05	0.598306	-1.08	0.472341	82	homo_sapiens	ENSG00000008441	NFIX	nuclear factor I/X (CCAAT-binding transcription factor) [Source:HGNC Symbol;Acc:HGNC:7788]	19:12995608-13098796	+	4784	NM_002501;NM_001271044;NM_001271043		228278_at;209807_s_at;227400_at		DNA replication [GO:0006260];transcription from RNA polymerase II promoter [GO:0006366];negative regulation of transcription from RNA polymerase II promoter [GO:0000122];positive regulation of transcription from RNA polymerase II promoter [GO:0045944];regulation of transcription, DNA-templated [GO:0006355];cerebellum development [GO:0021549];cerebellar Purkinje cell layer development [GO:0021680]…	transcription factor activity, sequence-specific DNA binding [GO:0003700];DNA binding [GO:0003677];protein binding [GO:0005515];transcription factor activity, RNA polymerase II distal enhancer sequence-specific binding [GO:0003705]	intracellular [GO:0005622];nucleus [GO:0005634];nucleoplasm [GO:0005654]
ENSG00000008513	ENSG00000008513	protein_coding	coding	-1.22	0.071541	-1.2	0.229414	82	homo_sapiens	ENSG00000008513	ST3GAL1	ST3 beta-galactoside alpha-2,3-sialyltransferase 1 [Source:HGNC Symbol;Acc:HGNC:10862]	8:133454848-133571940	-	6482	NM_173344;NM_003033		225033_at;225034_at;208322_s_at		sialylation [GO:0097503];protein glycosylation [GO:0006486];cellular protein modification process [GO:0006464];carbohydrate metabolic process [GO:0005975];protein N-linked glycosylation [GO:0006487];protein N-linked glycosylation via asparagine [GO:0018279];cellular protein metabolic process [GO:0044267];post-translational protein modification [GO:0043687];protein O-linked glycosylation [GO:00064…	sialyltransferase activity [GO:0008373];beta-galactoside (CMP) alpha-2,3-sialyltransferase activity [GO:0003836]	Golgi membrane [GO:0000139];membrane [GO:0016020];integral component of Golgi membrane [GO:0030173];extracellular exosome [GO:0070062];Golgi cisterna membrane [GO:0032580];Golgi apparatus [GO:0005794];integral component of membrane [GO:0016021]
ENSG00000008516	ENSG00000008516	protein_coding	coding	-1.08	0.585906	-1.09	0.654397	82	homo_sapiens	ENSG00000008516	MMP25	matrix metallopeptidase 25 [Source:HGNC Symbol;Acc:HGNC:14246]	16:3046681-3060726	+	64386	NM_022468		207890_s_at;207289_at		inflammatory response [GO:0006954];proteolysis [GO:0006508];hard palate development [GO:0060022]	metallopeptidase activity [GO:0008237];metalloendopeptidase activity [GO:0004222];zinc ion binding [GO:0008270];calcium ion binding [GO:0005509]	extracellular matrix [GO:0031012];anchored component of membrane [GO:0031225];proteinaceous extracellular matrix [GO:0005578];plasma membrane [GO:0005886];integral component of membrane [GO:0016021];membrane [GO:0016020]
ENSG00000008517	ENSG00000008517	protein_coding	coding	1.2	0.200738	1.69	0.011614	82	homo_sapiens	ENSG00000008517	IL32	interleukin 32 [Source:HGNC Symbol;Acc:HGNC:16830]	16:3065297-3082192	+	9235	NM_004221;NM_001012718;NM_001012633;NM_001012631;NM_001012635;NM_001012634;NM_001012632;NM_001012636		203828_s_at		cell adhesion [GO:0007155];immune response [GO:0006955];defense response [GO:0006952]	cytokine activity [GO:0005125];protein binding [GO:0005515]	membrane [GO:0016020];extracellular space [GO:0005615]
ENSG00000008710	ENSG00000008710	protein_coding	coding	-1.01	0.883616	-1.1	0.290125	82	homo_sapiens	ENSG00000008710	PKD1	polycystic kidney disease 1 (autosomal dominant) [Source:HGNC Symbol;Acc:HGNC:9008]	16:2088710-2135898	-	5310	NM_001009944;NM_000296		202327_s_at;216949_s_at;202328_s_at;214682_at;2403		JAK-STAT cascade [GO:0007259];cell-matrix adhesion [GO:0007160];heart development [GO:0007507];peptidyl-serine phosphorylation [GO:0018105];anatomical structure morphogenesis [GO:0009653];calcium ion transmembrane transport [GO:0070588];neural tube development [GO:0021915];homophilic cell adhesion via plasma membrane adhesion molecules [GO:0007156];cell cycle arrest [GO:0007050];positive regulati…	protein kinase binding [GO:0019901];calcium channel activity [GO:0005262];carbohydrate binding [GO:0030246];protein binding [GO:0005515];protein domain specific binding [GO:0019904];ion channel binding [GO:0044325]	integral component of plasma membrane [GO:0005887];Golgi membrane [GO:0000139];plasma membrane [GO:0005886];cytoplasm [GO:0005737];nucleus [GO:0005634];integral component of membrane [GO:0016021];membrane [GO:0016020];cilium [GO:0005929];primary cilium [GO:0072372];basolateral plasma membrane [GO:0016323];extracellular exosome [GO:0070062];ciliary membrane [GO:0060170];Golgi-associated vesicle me…
ENSG00000008735	ENSG00000008735	protein_coding	coding	-1.07	0.643935	1.08	0.688898	82	homo_sapiens	ENSG00000008735	MAPK8IP2	mitogen-activated protein kinase 8 interacting protein 2 [Source:HGNC Symbol;Acc:HGNC:6883]	22:50600685-50613981	+	23542	NM_012324		208603_s_at;205050_s_at;1556001_at		MAPK cascade [GO:0000165];regulation of JNK cascade [GO:0046328];regulation of synaptic transmission, glutamatergic [GO:0051966];activation of protein kinase activity [GO:0032147];excitatory postsynaptic potential [GO:0060079];dendrite morphogenesis [GO:0048813];social behavior [GO:0035176];signal complex assembly [GO:0007172];nonassociative learning [GO:0046958];behavioral fear response [GO:0001…	kinesin binding [GO:0019894];MAP-kinase scaffold activity [GO:0005078];protein kinase binding [GO:0019901];structural molecule activity [GO:0005198];protein binding [GO:0005515];beta-amyloid binding [GO:0001540];protein kinase activator activity [GO:0030295];protein complex binding [GO:0032403]	cytoplasm [GO:0005737];intracellular [GO:0005622];neuronal postsynaptic density [GO:0097481];neuronal cell body [GO:0043025];protein complex [GO:0043234]
ENSG00000008838	ENSG00000008838	protein_coding	coding	-1.05	0.568083	-1.03	0.758355	82	homo_sapiens	ENSG00000008838	MED24	mediator complex subunit 24 [Source:HGNC Symbol;Acc:HGNC:22963]	17:40019097-40061215	-	9862	NM_001267797;NM_014815;NM_001079518		213043_s_at		positive regulation of transcription, DNA-templated [GO:0045893];androgen receptor signaling pathway [GO:0030521];regulation of transcription from RNA polymerase II promoter [GO:0006357];transcription initiation from RNA polymerase II promoter [GO:0006367];intracellular steroid hormone receptor signaling pathway [GO:0030518];gene expression [GO:0010467];transcription from RNA polymerase II promot…	RNA polymerase II transcription cofactor activity [GO:0001104];receptor activity [GO:0004872];protein binding [GO:0005515];transcription cofactor activity [GO:0003712];ligand-dependent nuclear receptor transcription coactivator activity [GO:0030374];thyroid hormone receptor binding [GO:0046966];vitamin D receptor binding [GO:0042809];transcription coactivator activity [GO:0003713];ubiquitin prote…	mediator complex [GO:0016592];nucleoplasm [GO:0005654];nucleus [GO:0005634];ubiquitin ligase complex [GO:0000151]
ENSG00000008853	ENSG00000008853	protein_coding	coding	1.14	0.214064	1.36	0.011376	82	homo_sapiens	ENSG00000008853	RHOBTB2	Rho-related BTB domain containing 2 [Source:HGNC Symbol;Acc:HGNC:18756]	8:22987417-23020199	+	23221	NM_001160036;NM_001160037;NM_015178		1554586_a_at;209441_at		regulation of small GTPase mediated signal transduction [GO:0051056];signal transduction [GO:0007165];protein transport [GO:0015031];small GTPase mediated signal transduction [GO:0007264]	GTP binding [GO:0005525];protein binding [GO:0005515]	cytosol [GO:0005829];plasma membrane [GO:0005886];intracellular [GO:0005622];membrane [GO:0016020]
ENSG00000008869	ENSG00000008869	protein_coding	coding	-1.02	0.800667	-1.06	0.442734	82	homo_sapiens	ENSG00000008869	HEATR5B	HEAT repeat containing 5B [Source:HGNC Symbol;Acc:HGNC:29273]	2:36968383-37084342	-	54497	NM_019024		233642_s_at;1569503_at			binding [GO:0005488];protein binding [GO:0005515]	membrane [GO:0016020];extracellular exosome [GO:0070062]
ENSG00000008952	ENSG00000008952	protein_coding	coding	-1.13	0.299589	-1.15	0.367745	82	homo_sapiens	ENSG00000008952	SEC62	SEC62 homolog (S. cerevisiae) [Source:HGNC Symbol;Acc:HGNC:11846]	3:169966635-169998373	+	7095	NM_003262		1552789_at;208942_s_at;225352_at;208943_s_at;15527		endoplasmic reticulum unfolded protein response [GO:0030968];protein transport [GO:0015031];IRE1-mediated unfolded protein response [GO:0036498];cellular protein metabolic process [GO:0044267];cotranslational protein targeting to membrane [GO:0006613];posttranslational protein targeting to membrane [GO:0006620]	receptor activity [GO:0004872];protein transporter activity [GO:0008565]	endoplasmic reticulum [GO:0005783];endoplasmic reticulum membrane [GO:0005789];cytosol [GO:0005829];integral component of membrane [GO:0016021];membrane [GO:0016020];aggresome [GO:0016235];intermediate filament cytoskeleton [GO:0045111];rough endoplasmic reticulum [GO:0005791]
ENSG00000008988	ENSG00000008988	protein_coding	coding	-1.09	0.465982	-1.05	0.683738	82	homo_sapiens	ENSG00000008988	RPS20	ribosomal protein S20 [Source:HGNC Symbol;Acc:HGNC:10405]	8:56067295-56074581	-	6224	NM_001146227;NM_001023		214003_x_at;200949_x_at;216247_at		SRP-dependent cotranslational protein targeting to membrane [GO:0006614];translational initiation [GO:0006413];translation [GO:0006412];translational elongation [GO:0006414];translational termination [GO:0006415];cellular protein metabolic process [GO:0044267];nuclear-transcribed mRNA catabolic process, nonsense-mediated decay [GO:0000184];gene expression [GO:0010467];viral life cycle [GO:0019058…	structural constituent of ribosome [GO:0003735];RNA binding [GO:0003723];poly(A) RNA binding [GO:0044822];protein binding [GO:0005515]	cytosol [GO:0005829];cytosolic small ribosomal subunit [GO:0022627];cytoplasm [GO:0005737];intracellular [GO:0005622];ribosome [GO:0005840];membrane [GO:0016020];small ribosomal subunit [GO:0015935];extracellular exosome [GO:0070062]
ENSG00000009307	ENSG00000009307	protein_coding	coding	-1.12	0.308551	-1.04	0.740384	82	homo_sapiens	ENSG00000009307	CSDE1	cold shock domain containing E1, RNA-binding [Source:HGNC Symbol;Acc:HGNC:29905]	1:114716913-114758676	-	7812	NM_007158;NM_001007553;NM_001242893;NM_001130523;NM_001242892;NM_001242891		222975_s_at;202646_s_at;219939_s_at		regulation of transcription, DNA-templated [GO:0006355];male gonad development [GO:0008584];nuclear-transcribed mRNA catabolic process, no-go decay [GO:0070966]	nucleic acid binding [GO:0003676];DNA binding [GO:0003677];poly(A) RNA binding [GO:0044822];protein binding [GO:0005515]	Golgi apparatus [GO:0005794];plasma membrane [GO:0005886];cytoplasm [GO:0005737];CRD-mediated mRNA stability complex [GO:0070937];mitochondrial inner membrane [GO:0005743]
ENSG00000009335	ENSG00000009335	protein_coding	coding	1.07	0.444158	1.01	0.902143	82	homo_sapiens	ENSG00000009335	UBE3C	ubiquitin protein ligase E3C [Source:HGNC Symbol;Acc:HGNC:16803]	7:157138913-157269372	+	9690	NM_014671		201817_at;1554794_a_at;1555405_at;1554793_at;24351		protein ubiquitination involved in ubiquitin-dependent protein catabolic process [GO:0042787];protein polyubiquitination [GO:0000209]	ligase activity [GO:0016874];ubiquitin-protein transferase activity [GO:0004842];protein binding [GO:0005515]	proteasome complex [GO:0000502];cytoplasm [GO:0005737];intracellular [GO:0005622];nucleus [GO:0005634]
ENSG00000009413	ENSG00000009413	protein_coding	coding	-1.08	0.407342	-1.04	0.703047	82	homo_sapiens	ENSG00000009413	REV3L	REV3-like, polymerase (DNA directed), zeta, catalytic subunit [Source:HGNC Symbol;Acc:HGNC:9968]	6:111299028-111483715	-	5980	NM_001286432;NM_001286431;NM_002912		208070_s_at		error-prone translesion synthesis [GO:0042276];nucleic acid phosphodiester bond hydrolysis [GO:0090305];DNA-dependent DNA replication [GO:0006261];DNA repair [GO:0006281];translesion synthesis [GO:0019985]	4 iron, 4 sulfur cluster binding [GO:0051539];3'-5' exonuclease activity [GO:0008408];DNA-directed DNA polymerase activity [GO:0003887];metal ion binding [GO:0046872];nucleic acid binding [GO:0003676];nucleotide binding [GO:0000166];DNA binding [GO:0003677];protein binding [GO:0005515]	zeta DNA polymerase complex [GO:0016035];nucleoplasm [GO:0005654];nucleolus [GO:0005730]
ENSG00000009694	ENSG00000009694	protein_coding	coding	-1.04	0.703532	-1.35	0.013788	82	homo_sapiens	ENSG00000009694	TENM1	teneurin transmembrane protein 1 [Source:HGNC Symbol;Acc:HGNC:8117]	X:124375903-124963817	-	10178	NM_014253;NM_001163279;NM_001163278		205728_at;1553007_a_at		negative regulation of cell proliferation [GO:0008285];neuropeptide signaling pathway [GO:0007218];nervous system development [GO:0007399];regulation of transcription from RNA polymerase III promoter [GO:0006359];signal transduction [GO:0007165];transcription, DNA-templated [GO:0006351];immune response [GO:0006955];positive regulation of intracellular protein transport [GO:0090316];positive regul…	heparin binding [GO:0008201];protein heterodimerization activity [GO:0046982];protein homodimerization activity [GO:0042803];protein binding [GO:0005515]	perinuclear region of cytoplasm [GO:0048471];endoplasmic reticulum [GO:0005783];Golgi apparatus [GO:0005794];integral component of plasma membrane [GO:0005887];plasma membrane [GO:0005886];extracellular region [GO:0005576];cytoskeleton [GO:0005856];cytoplasm [GO:0005737];nucleus [GO:0005634];integral component of membrane [GO:0016021];nuclear speck [GO:0016607];nuclear matrix [GO:0016363]
ENSG00000009709	ENSG00000009709	protein_coding	coding	1	1	NA	0	82	homo_sapiens	ENSG00000009709	PAX7	paired box 7 [Source:HGNC Symbol;Acc:HGNC:8621]	1:18631006-18748866	+	5081	NM_002584;NM_001135254;NM_013945		208060_at;1556638_at		anatomical structure morphogenesis [GO:0009653];negative regulation of apoptotic process [GO:0043066];regulation of transcription, DNA-templated [GO:0006355];positive regulation of transcription from RNA polymerase II promoter [GO:0045944];regulation of gene expression [GO:0010468];neuron fate commitment [GO:0048663];chromatin remodeling [GO:0006338];skeletal muscle tissue development [GO:0007519…	sequence-specific DNA binding [GO:0043565];transcription factor activity, sequence-specific DNA binding [GO:0003700];DNA binding [GO:0003677];protein binding [GO:0005515];transcription factor activity, RNA polymerase II core promoter sequence-specific [GO:0000983]	nucleus [GO:0005634]
ENSG00000009724	ENSG00000009724	protein_coding	coding	-1.03	0.803113	-1.05	0.73064	82	homo_sapiens	ENSG00000009724	MASP2	mannan-binding lectin serine peptidase 2 [Source:HGNC Symbol;Acc:HGNC:6902]	1:11026523-11047233	-	10747	NM_006610;NM_139208		207041_at;216968_at;210798_x_at		innate immune response [GO:0045087];proteolysis [GO:0006508];complement activation [GO:0006956];complement activation, classical pathway [GO:0006958];complement activation, lectin pathway [GO:0001867]	peptidase activity [GO:0008233];serine-type endopeptidase activity [GO:0004252];calcium ion binding [GO:0005509];protein binding [GO:0005515];complement component C4b binding [GO:0001855];calcium-dependent protein binding [GO:0048306]	extracellular region [GO:0005576];extracellular exosome [GO:0070062]
ENSG00000009765	ENSG00000009765	protein_coding	coding	-1.01	0.916212	-1.03	0.853151	82	homo_sapiens	ENSG00000009765	IYD	iodotyrosine deiodinase [Source:HGNC Symbol;Acc:HGNC:21071]	6:150368892-150405969	+	389434	NM_001164694;NM_203395;NM_001164695		231070_at		oxidation-reduction process [GO:0055114];thyroid hormone generation [GO:0006590];cellular nitrogen compound metabolic process [GO:0034641];small molecule metabolic process [GO:0044281]	oxidoreductase activity [GO:0016491];protein binding [GO:0005515];iodide peroxidase activity [GO:0004447]	plasma membrane [GO:0005886];integral component of membrane [GO:0016021]
ENSG00000009780	ENSG00000009780	protein_coding	coding	1.13	0.240613	1.16	0.185622	82	homo_sapiens	ENSG00000009780	FAM76A	family with sequence similarity 76, member A [Source:HGNC Symbol;Acc:HGNC:28530]	1:27725979-27763122	+	199870	NM_152660;NM_001143915;NM_001143913;NM_001143914;NM_001143912		228604_at;216897_s_at		protein deneddylation [GO:0000338]	NEDD8-specific protease activity [GO:0019784]	cytoplasm [GO:0005737]
ENSG00000009790	ENSG00000009790	protein_coding	coding	1.01	0.933703	1.15	0.428988	82	homo_sapiens	ENSG00000009790	TRAF3IP3	TRAF3 interacting protein 3 [Source:HGNC Symbol;Acc:HGNC:30766]	1:209756032-209782320	+	80342	NM_025228;NM_001287754		213888_s_at;205804_s_at;215275_at;240265_at			protein binding [GO:0005515]	integral component of membrane [GO:0016021]
ENSG00000009830	ENSG00000009830	protein_coding	coding	1	0.967658	-1.13	0.308788	82	homo_sapiens	ENSG00000009830	POMT2	protein-O-mannosyltransferase 2 [Source:HGNC Symbol;Acc:HGNC:19743]	14:77274956-77320884	-	29954	NM_013382		225560_at;220632_s_at		protein O-linked glycosylation [GO:0006493];protein O-linked mannosylation [GO:0035269];mannosylation [GO:0097502]	mannosyltransferase activity [GO:0000030];metal ion binding [GO:0046872];dolichyl-phosphate-mannose-protein mannosyltransferase activity [GO:0004169]	endoplasmic reticulum membrane [GO:0005789];integral component of membrane [GO:0016021];membrane [GO:0016020]
ENSG00000009844	ENSG00000009844	protein_coding	coding	1.05	0.627758	1.13	0.289448	82	homo_sapiens	ENSG00000009844	VTA1	vesicle (multivesicular body) trafficking 1 [Source:HGNC Symbol;Acc:HGNC:20954]	6:142147162-142224689	+	51534	NM_016485;NM_001286372;NM_001286371		223022_s_at;237059_at;223021_x_at;224437_s_at		endosomal transport [GO:0016197];protein transport [GO:0015031];multivesicular body sorting pathway [GO:0071985];membrane organization [GO:0061024];viral life cycle [GO:0019058];viral process [GO:0016032];viral budding [GO:0046755]	protein C-terminus binding [GO:0008022];protein binding [GO:0005515]	cytosol [GO:0005829];endosome membrane [GO:0010008];extracellular exosome [GO:0070062];cytoplasm [GO:0005737]
ENSG00000009950	ENSG00000009950	protein_coding	coding	-1.12	0.201212	-1.37	0.002461	82	homo_sapiens	ENSG00000009950	MLXIPL	MLX interacting protein-like [Source:HGNC Symbol;Acc:HGNC:12744]	7:73593194-73624543	-	51085	NM_032953;NM_032952;NM_032951;NM_032954		221163_s_at		positive regulation of transcription, DNA-templated [GO:0045893];anatomical structure morphogenesis [GO:0009653];negative regulation of transcription, DNA-templated [GO:0045892];positive regulation of cell proliferation [GO:0008284];negative regulation of cell cycle arrest [GO:0071157];intracellular signal transduction [GO:0035556];positive regulation of transcription from RNA polymerase II promo…	transcription factor binding [GO:0008134];protein heterodimerization activity [GO:0046982];transcription factor activity, sequence-specific DNA binding [GO:0003700];DNA binding [GO:0003677];carbohydrate response element binding [GO:0035538];protein dimerization activity [GO:0046983];protein binding [GO:0005515];RNA polymerase II core promoter proximal region sequence-specific DNA binding [GO:0000…	nucleoplasm [GO:0005654];cytosol [GO:0005829];transcription factor complex [GO:0005667];cytoplasm [GO:0005737];nucleus [GO:0005634]
ENSG00000009954	ENSG00000009954	protein_coding	coding	1.04	0.524525	1.06	0.41062	82	homo_sapiens	ENSG00000009954	BAZ1B	bromodomain adjacent to zinc finger domain, 1B [Source:HGNC Symbol;Acc:HGNC:961]	7:73440398-73522278	-	9031	NM_032408		208445_s_at;213336_at		peptidyl-tyrosine phosphorylation [GO:0018108];transcription, DNA-templated [GO:0006351];regulation of transcription, DNA-templated [GO:0006355];cellular response to DNA damage stimulus [GO:0006974];histone phosphorylation [GO:0016572];double-strand break repair [GO:0006302];heart morphogenesis [GO:0003007];chromatin-mediated maintenance of transcription [GO:0048096];chromatin remodeling [GO:0006…	non-membrane spanning protein tyrosine kinase activity [GO:0004715];chromatin binding [GO:0003682];zinc ion binding [GO:0008270];ATP binding [GO:0005524];protein binding [GO:0005515];protein tyrosine kinase activity [GO:0004713];lysine-acetylated histone binding [GO:0070577];histone kinase activity [GO:0035173];histone binding [GO:0042393];vitamin D receptor activator activity [GO:0071884]	nuclear replication fork [GO:0043596];nucleus [GO:0005634];condensed chromosome [GO:0000793];pericentric heterochromatin [GO:0005721]
ENSG00000010017	ENSG00000010017	protein_coding	coding	-1.09	0.416581	1.03	0.81156	82	homo_sapiens	ENSG00000010017	RANBP9	RAN binding protein 9 [Source:HGNC Symbol;Acc:HGNC:13727]	6:13621498-13711564	-	10048	NM_005493		202583_s_at;202582_s_at;216125_s_at		microtubule nucleation [GO:0007020];axon guidance [GO:0007411];negative regulation of ERK1 and ERK2 cascade [GO:0070373];protein complex assembly [GO:0006461]	Ran GTPase binding [GO:0008536];protein binding [GO:0005515];enzyme binding [GO:0019899]	cytosol [GO:0005829];nucleus [GO:0005634];microtubule associated complex [GO:0005875]
ENSG00000010030	ENSG00000010030	protein_coding	coding	-1.04	0.779698	1.06	0.782334	82	homo_sapiens	ENSG00000010030	ETV7	ets variant 7 [Source:HGNC Symbol;Acc:HGNC:18160]	6:36354091-36387800	-	51513	NM_001207035;NM_001207039;NM_016135;NM_001207038;NM_001207036;NM_001207040;NM_001207037;NM_001207041		224225_s_at;221680_s_at		transcription from RNA polymerase II promoter [GO:0006366];negative regulation of transcription from RNA polymerase II promoter [GO:0000122];cell differentiation [GO:0030154];regulation of transcription, DNA-templated [GO:0006355];organ morphogenesis [GO:0009887]	sequence-specific DNA binding [GO:0043565];transcription factor activity, sequence-specific DNA binding [GO:0003700];protein binding [GO:0005515];transcriptional repressor activity, RNA polymerase II transcription regulatory region sequence-specific binding [GO:0001227];RNA polymerase II regulatory region sequence-specific DNA binding [GO:0000977]	nucleoplasm [GO:0005654];nucleus [GO:0005634]
ENSG00000010072	ENSG00000010072	protein_coding	coding	1.02	0.862825	1.07	0.556401	82	homo_sapiens	ENSG00000010072	SPRTN	SprT-like N-terminal domain [Source:HGNC Symbol;Acc:HGNC:25356]	1:231337104-231355023	+	83932	NM_001010984;NM_032018;NM_001261462		223511_at		response to UV [GO:0009411];DNA repair [GO:0006281];cellular response to DNA damage stimulus [GO:0006974];translesion synthesis [GO:0019985];positive regulation of protein ubiquitination [GO:0031398];error-free translesion synthesis [GO:0070987]	K63-linked polyubiquitin binding [GO:0070530];metal ion binding [GO:0046872];DNA binding [GO:0003677];protein binding [GO:0005515];ubiquitin binding [GO:0043130]	nucleoplasm [GO:0005654];nucleus [GO:0005634];chromosome [GO:0005694];nuclear speck [GO:0016607]
ENSG00000010165	ENSG00000010165	protein_coding	coding	-1.03	0.747209	-1.05	0.663111	82	homo_sapiens	ENSG00000010165	METTL13	methyltransferase like 13 [Source:HGNC Symbol;Acc:HGNC:24248]	1:171781664-171814023	+	51603	NM_014955;NM_001007239;NM_015935		212407_at;212405_s_at;206468_s_at		methylation [GO:0032259];metabolic process [GO:0008152]	methyltransferase activity [GO:0008168];protein binding [GO:0005515]
ENSG00000010219	ENSG00000010219	protein_coding	coding	-1.06	0.628451	1.1	0.464356	82	homo_sapiens	ENSG00000010219	DYRK4	dual-specificity tyrosine-(Y)-phosphorylation regulated kinase 4 [Source:HGNC Symbol;Acc:HGNC:3095]	12:4562204-4615302	+	8798	NM_003845;NR_104115		212954_at		protein phosphorylation [GO:0006468];peptidyl-tyrosine phosphorylation [GO:0018108]	ATP binding [GO:0005524];protein kinase activity [GO:0004672];protein serine/threonine kinase activity [GO:0004674];metal ion binding [GO:0046872];protein binding [GO:0005515];protein tyrosine kinase activity [GO:0004713];protein serine/threonine/tyrosine kinase activity [GO:0004712]	intracellular membrane-bounded organelle [GO:0043231];cytoplasm [GO:0005737];nucleus [GO:0005634]
ENSG00000010244	ENSG00000010244	protein_coding	coding	-1.02	0.819405	-1.08	0.363306	82	homo_sapiens	ENSG00000010244	ZNF207	zinc finger protein 207 [Source:HGNC Symbol;Acc:HGNC:12998]	17:32350117-32381886	+	7756	NM_001098507;NM_003457;NM_001032293		1556035_s_at;229765_at;200828_s_at;244153_at;20082		regulation of transcription, DNA-templated [GO:0006355];cell division [GO:0051301];mitotic sister chromatid segregation [GO:0000070];attachment of spindle microtubules to kinetochore [GO:0008608];mitotic spindle assembly checkpoint [GO:0007094];protein stabilization [GO:0050821];regulation of chromosome segregation [GO:0051983]	microtubule binding [GO:0008017];transcription factor activity, sequence-specific DNA binding [GO:0003700];metal ion binding [GO:0046872];zinc ion binding [GO:0008270];DNA binding [GO:0003677];poly(A) RNA binding [GO:0044822];protein binding [GO:0005515];heparin binding [GO:0008201]	condensed chromosome kinetochore [GO:0000777];nucleolus [GO:0005730];microtubule [GO:0005874];nucleus [GO:0005634];kinetochore [GO:0000776]
ENSG00000010256	ENSG00000010256	protein_coding	coding	-1.05	0.725002	-1.1	0.533976	82	homo_sapiens	ENSG00000010256	UQCRC1	ubiquinol-cytochrome c reductase core protein I [Source:HGNC Symbol;Acc:HGNC:12585]	3:48599002-48610976	-	7384	NM_003365		201903_at		protein processing [GO:0016485];hydrogen ion transmembrane transport [GO:1902600];oxidation-reduction process [GO:0055114];mitochondrial electron transport, ubiquinol to cytochrome c [GO:0006122];respiratory electron transport chain [GO:0022904];cellular metabolic process [GO:0044237];aerobic respiration [GO:0009060];small molecule metabolic process [GO:0044281];oxidative phosphorylation [GO:0006…	catalytic activity [GO:0003824];metalloendopeptidase activity [GO:0004222];ubiquitin protein ligase binding [GO:0031625];metal ion binding [GO:0046872];zinc ion binding [GO:0008270];ubiquinol-cytochrome-c reductase activity [GO:0008121];protein binding [GO:0005515];protein complex binding [GO:0032403]	mitochondrial inner membrane [GO:0005743];mitochondrion [GO:0005739];mitochondrial respiratory chain [GO:0005746];mitochondrial respiratory chain complex III [GO:0005750];myelin sheath [GO:0043209]
ENSG00000010270	ENSG00000010270	protein_coding	coding	1.14	0.191973	1.38	0.004407	82	homo_sapiens	ENSG00000010270	STARD3NL	STARD3 N-terminal like [Source:HGNC Symbol;Acc:HGNC:19169]	7:38178222-38230671	+	83930	NM_032016		223065_s_at				intracellular membrane-bounded organelle [GO:0043231];integral component of membrane [GO:0016021];membrane [GO:0016020];lysosomal membrane [GO:0005765];late endosome membrane [GO:0031902]
ENSG00000010278	ENSG00000010278	protein_coding	coding	-1.13	0.374263	1.29	0.105256	82	homo_sapiens	ENSG00000010278	CD9	CD9 molecule [Source:HGNC Symbol;Acc:HGNC:1709]	12:6199715-6238271	+	928	NM_001769		201005_at		platelet activation [GO:0030168];cell adhesion [GO:0007155];movement of cell or subcellular component [GO:0006928];paranodal junction assembly [GO:0030913];platelet degranulation [GO:0002576];multicellular organism reproduction [GO:0032504];blood coagulation [GO:0007596];fusion of sperm to egg plasma membrane [GO:0007342];single fertilization [GO:0007338];negative regulation of cell proliferation…	protein binding [GO:0005515];integrin binding [GO:0005178]	integral component of plasma membrane [GO:0005887];plasma membrane [GO:0005886];integral component of membrane [GO:0016021];extracellular space [GO:0005615];focal adhesion [GO:0005925];extracellular exosome [GO:0070062];extracellular vesicle [GO:1903561];endocytic vesicle membrane [GO:0030666];platelet alpha granule membrane [GO:0031092];clathrin-coated endocytic vesicle membrane [GO:0030669];ext…
ENSG00000010282	ENSG00000010282	protein_coding	coding	1.1	0.273464	1.1	0.50082	82	homo_sapiens	ENSG00000010282	HHATL	hedgehog acyltransferase-like [Source:HGNC Symbol;Acc:HGNC:13242]	3:42692663-42702827	-	57467	NM_020707		223572_at		negative regulation of N-terminal protein palmitoylation [GO:0060262]	protein binding [GO:0005515]	perinuclear region of cytoplasm [GO:0048471];endoplasmic reticulum [GO:0005783];endoplasmic reticulum membrane [GO:0005789];integral component of membrane [GO:0016021]
ENSG00000010292	ENSG00000010292	protein_coding	coding	1.02	0.816559	1.01	0.963019	82	homo_sapiens	ENSG00000010292	NCAPD2	non-SMC condensin I complex, subunit D2 [Source:HGNC Symbol;Acc:HGNC:24305]	12:6493356-6531955	+	9918	NM_014865		201774_s_at		mitotic nuclear division [GO:0007067];cell division [GO:0051301];mitotic chromosome condensation [GO:0007076];chromosome separation [GO:0051304];mitotic cell cycle [GO:0000278];meiotic chromosome condensation [GO:0010032];chromosome condensation [GO:0030261]	histone binding [GO:0042393];chromatin binding [GO:0003682];protein binding [GO:0005515];binding [GO:0005488]	nuclear chromosome [GO:0000228];nucleoplasm [GO:0005654];cytosol [GO:0005829];cytoplasm [GO:0005737];nucleus [GO:0005634];membrane [GO:0016020];condensin complex [GO:0000796];nuclear condensin complex [GO:0000799];condensin core heterodimer [GO:0000797];condensed chromosome, centromeric region [GO:0000779];condensed chromosome [GO:0000793]
ENSG00000010295	ENSG00000010295	protein_coding	coding	1.02	0.826696	1.02	0.845702	82	homo_sapiens	ENSG00000010295	IFFO1	intermediate filament family orphan 1 [Source:HGNC Symbol;Acc:HGNC:24970]	12:6538375-6556083	-	25900	NM_080730;NM_001039670;NM_001193457		209721_s_at;36030_at;214427_at				intermediate filament [GO:0005882]
ENSG00000010310	ENSG00000010310	protein_coding	coding	-1.09	0.574274	-1.22	0.327889	82	homo_sapiens	ENSG00000010310	GIPR	gastric inhibitory polypeptide receptor [Source:HGNC Symbol;Acc:HGNC:4271]	19:45668244-45683724	+	2696	NM_000164		208105_at;231291_at		G-protein coupled receptor signaling pathway [GO:0007186];activation of adenylate cyclase activity [GO:0007190];cell surface receptor signaling pathway [GO:0007166];generation of precursor metabolites and energy [GO:0006091];gastric inhibitory peptide signaling pathway [GO:0038192];response to nutrient [GO:0007584];endocrine pancreas development [GO:0031018];response to glucose [GO:0009749];posit…	transmembrane signaling receptor activity [GO:0004888];G-protein coupled receptor activity [GO:0004930];peptide hormone binding [GO:0017046];gastric inhibitory peptide receptor activity [GO:0016519]	plasma membrane [GO:0005886];integral component of membrane [GO:0016021];membrane [GO:0016020]
ENSG00000010318	ENSG00000010318	protein_coding	coding	-1.09	0.372882	-1.04	0.725291	82	homo_sapiens	ENSG00000010318	PHF7	PHD finger protein 7 [Source:HGNC Symbol;Acc:HGNC:18458]	3:52410561-52423641	+	51533	NM_016483;NM_001278221		215622_x_at;221611_s_at			zinc ion binding [GO:0008270];protein binding [GO:0005515]	nucleoplasm [GO:0005654];microtubule organizing center [GO:0005815];nucleus [GO:0005634]
ENSG00000010319	ENSG00000010319	protein_coding	coding	1.39	0.01927	1.72	0.000284	82	homo_sapiens	ENSG00000010319	SEMA3G	sema domain, immunoglobulin domain (Ig), short basic domain, secreted, (semaphorin) 3G [Source:HGNC Symbol;Acc:HGNC:30400]	3:52433053-52445085	-	56920	NM_020163		219689_at			protein binding [GO:0005515]	membrane [GO:0016020];extracellular exosome [GO:0070062]
ENSG00000010322	ENSG00000010322	protein_coding	coding	1.14	0.102057	-1.02	0.830936	82	homo_sapiens	ENSG00000010322	NISCH	nischarin [Source:HGNC Symbol;Acc:HGNC:18006]	3:52455118-52493071	+	11188	NM_001276293;NM_001276294;NM_007184		201591_s_at;227392_at		apoptotic process [GO:0006915];actin cytoskeleton organization [GO:0030036];negative regulation of cell migration [GO:0030336];Rac protein signal transduction [GO:0016601];G-protein coupled receptor signaling pathway [GO:0007186];regulation of blood pressure [GO:0008217];glucose metabolic process [GO:0006006];regulation of synaptic transmission, GABAergic [GO:0032228];norepinephrine secretion [GO…	phosphatidylinositol binding [GO:0035091];protein binding [GO:0005515];identical protein binding [GO:0042802];integrin binding [GO:0005178]	cytosol [GO:0005829];plasma membrane [GO:0005886];recycling endosome [GO:0055037];membrane [GO:0016020];early endosome [GO:0005769]
ENSG00000010327	ENSG00000010327	protein_coding	coding	1.22	0.073716	1.15	0.327198	82	homo_sapiens	ENSG00000010327	STAB1	stabilin 1 [Source:HGNC Symbol;Acc:HGNC:18628]	3:52495338-52524495	+	23166	NM_015136		38487_at;1555320_a_at;204150_at;1555319_at		cell-cell signaling [GO:0007267];receptor-mediated endocytosis [GO:0006898];cell adhesion [GO:0007155];inflammatory response [GO:0006954];oxidation-reduction process [GO:0055114];defense response to bacterium [GO:0042742];negative regulation of angiogenesis [GO:0016525]	scavenger receptor activity [GO:0005044];protein disulfide oxidoreductase activity [GO:0015035];calcium ion binding [GO:0005509];protein binding [GO:0005515];hyaluronic acid binding [GO:0005540];low-density lipoprotein receptor activity [GO:0005041];low-density lipoprotein particle binding [GO:0030169]	integral component of plasma membrane [GO:0005887];plasma membrane [GO:0005886];endocytic vesicle membrane [GO:0030666]
ENSG00000010361	ENSG00000010361	protein_coding	coding	-1.01	0.956141	-1.11	0.51142	82	homo_sapiens	ENSG00000010361	FUZ	fuzzy planar cell polarity protein [Source:HGNC Symbol;Acc:HGNC:26219]	19:49806869-49817376	-	80199	NM_001171937;NM_025129		221187_s_at		negative regulation of cell proliferation [GO:0008285];establishment of planar polarity [GO:0001736];protein transport [GO:0015031];nonmotile primary cilium assembly [GO:0035058];cilium assembly [GO:0042384];regulation of smoothened signaling pathway [GO:0008589];negative regulation of cell migration [GO:0030336];negative regulation of canonical Wnt signaling pathway [GO:0090090];neural tube clos…		cytoskeleton [GO:0005856];cytoplasm [GO:0005737];extracellular exosome [GO:0070062]
ENSG00000010379	ENSG00000010379	protein_coding	coding	1.12	0.343709	-1.45	0.011068	82	homo_sapiens	ENSG00000010379	SLC6A13	solute carrier family 6 (neurotransmitter transporter), member 13 [Source:HGNC Symbol;Acc:HGNC:11046]	12:220621-262873	-	6540	NM_016615;NM_001243392;NM_001190997		207184_at;237058_x_at		neurotransmitter transport [GO:0006836];synaptic transmission [GO:0007268];neurotransmitter secretion [GO:0007269];transmembrane transport [GO:0055085];gamma-aminobutyric acid transport [GO:0015812]	neurotransmitter:sodium symporter activity [GO:0005328];gamma-aminobutyric acid:sodium symporter activity [GO:0005332]	integral component of plasma membrane [GO:0005887];neuron projection [GO:0043005];plasma membrane [GO:0005886];integral component of membrane [GO:0016021];extracellular exosome [GO:0070062]
ENSG00000010404	ENSG00000010404	protein_coding	coding	-1.09	0.260526	-1.14	0.201081	82	homo_sapiens	ENSG00000010404	IDS	iduronate 2-sulfatase [Source:HGNC Symbol;Acc:HGNC:5389]	X:149476990-149521096	-	3423	NM_000202;NM_001166550;NM_006123		202439_s_at;212221_x_at;212223_at;217432_s_at;2368		carbohydrate metabolic process [GO:0005975];metabolic process [GO:0008152];chondroitin sulfate catabolic process [GO:0030207];chondroitin sulfate metabolic process [GO:0030204];glycosaminoglycan catabolic process [GO:0006027];glycosaminoglycan metabolic process [GO:0030203];small molecule metabolic process [GO:0044281]	sulfuric ester hydrolase activity [GO:0008484];catalytic activity [GO:0003824];metal ion binding [GO:0046872];iduronate-2-sulfatase activity [GO:0004423]	lysosomal lumen [GO:0043202]
ENSG00000010438	ENSG00000010438	protein_coding	coding	-1.22	0.17446	-2.08	0.000272	82	homo_sapiens	ENSG00000010438	PRSS3	protease, serine, 3 [Source:HGNC Symbol;Acc:HGNC:9486]	9:33750466-33799231	+	5646	NM_007343;NM_002771;NM_001197098;NM_001197097		207463_x_at;213421_x_at		digestion [GO:0007586];innate immune response [GO:0045087];proteolysis [GO:0006508];endothelial cell migration [GO:0043542];water-soluble vitamin metabolic process [GO:0006767];vitamin metabolic process [GO:0006766];cobalamin metabolic process [GO:0009235];small molecule metabolic process [GO:0044281];zymogen activation [GO:0031638]	serine-type endopeptidase activity [GO:0004252];calcium ion binding [GO:0005509];protein binding [GO:0005515];serine-type peptidase activity [GO:0008236]	extracellular region [GO:0005576];extracellular space [GO:0005615];extracellular exosome [GO:0070062]
ENSG00000010539	ENSG00000010539	protein_coding	coding	-1.04	0.706148	1.03	0.786269	82	homo_sapiens	ENSG00000010539	ZNF200	zinc finger protein 200 [Source:HGNC Symbol;Acc:HGNC:12993]	16:3222325-3236221	-	7752	NM_198087;NM_198088;NM_001145448;NM_001145446;NM_003454;NM_001145447		214706_at;207338_s_at		transcription, DNA-templated [GO:0006351];regulation of transcription, DNA-templated [GO:0006355];biological_process [GO:0008150]	metal ion binding [GO:0046872];nucleic acid binding [GO:0003676];molecular_function [GO:0003674]	nucleus [GO:0005634]
ENSG00000010610	ENSG00000010610	protein_coding	coding	-1.08	0.532927	-1.4	0.019033	82	homo_sapiens	ENSG00000010610	CD4	CD4 molecule [Source:HGNC Symbol;Acc:HGNC:1678]	12:6786858-6820808	+	920	NM_000616		203547_at		adaptive immune response [GO:0002250];innate immune response [GO:0045087];transmembrane receptor protein tyrosine kinase signaling pathway [GO:0007169];cell adhesion [GO:0007155];signal transduction [GO:0007165];T cell receptor signaling pathway [GO:0050852];immune response [GO:0006955];cell surface receptor signaling pathway [GO:0007166];regulation of T cell activation [GO:0050863];positive regu…	protein kinase binding [GO:0019901];receptor activity [GO:0004872];transmembrane signaling receptor activity [GO:0004888];extracellular matrix structural constituent [GO:0005201];protein homodimerization activity [GO:0042803];zinc ion binding [GO:0008270];protein binding [GO:0005515];coreceptor activity [GO:0015026];enzyme binding [GO:0019899];glycoprotein binding [GO:0001948];MHC class II protei…	endoplasmic reticulum membrane [GO:0005789];plasma membrane [GO:0005886];integral component of membrane [GO:0016021];early endosome [GO:0005769];external side of plasma membrane [GO:0009897];T cell receptor complex [GO:0042101];cell surface [GO:0009986];membrane raft [GO:0045121];endoplasmic reticulum lumen [GO:0005788]
ENSG00000010626	ENSG00000010626	protein_coding	coding	1.54	0.002156	1.22	0.282446	82	homo_sapiens	ENSG00000010626	LRRC23	leucine rich repeat containing 23 [Source:HGNC Symbol;Acc:HGNC:19138]	12:6873569-6914243	+	10233	NM_201650;NM_006992;NM_001135217		217609_at;206076_at		biological_process [GO:0008150]	protein binding [GO:0005515];molecular_function [GO:0003674]	cellular_component [GO:0005575]
ENSG00000010671	ENSG00000010671	protein_coding	coding	-1.03	0.856114	1.01	0.947384	82	homo_sapiens	ENSG00000010671	BTK	Bruton agammaglobulinemia tyrosine kinase [Source:HGNC Symbol;Acc:HGNC:1133]	X:101349447-101390796	-	695	NM_000061;NM_001287344;NM_001287345		205504_at		apoptotic signaling pathway [GO:0097190];positive regulation of NF-kappaB transcription factor activity [GO:0051092];adaptive immune response [GO:0002250];innate immune response [GO:0045087];peptidyl-tyrosine autophosphorylation [GO:0038083];transmembrane receptor protein tyrosine kinase signaling pathway [GO:0007169];cell differentiation [GO:0030154];B cell receptor signaling pathway [GO:0050853…	non-membrane spanning protein tyrosine kinase activity [GO:0004715];metal ion binding [GO:0046872];ATP binding [GO:0005524];protein kinase activity [GO:0004672];protein binding [GO:0005515];protein tyrosine kinase activity [GO:0004713];identical protein binding [GO:0042802];phosphatidylinositol-3,4,5-trisphosphate binding [GO:0005547]	extrinsic component of cytoplasmic side of plasma membrane [GO:0031234];cytosol [GO:0005829];plasma membrane [GO:0005886];intracellular membrane-bounded organelle [GO:0043231];cytoplasm [GO:0005737];nucleus [GO:0005634];membrane raft [GO:0045121];cytoplasmic vesicle [GO:0031410]
ENSG00000010704	ENSG00000010704	protein_coding	coding	-1.03	0.823806	-1.03	0.822864	82	homo_sapiens	ENSG00000010704	HFE	hemochromatosis [Source:HGNC Symbol;Acc:HGNC:4886]	6:26087281-26098343	+	3077	NM_139009;NM_139010;NM_139011;NM_139007;NM_139004;NM_000410;NM_139003;NM_139006;NM_139008;NM_001300749		210864_x_at;211327_x_at;211329_x_at;211331_x_at;20		cellular iron ion homeostasis [GO:0006879];positive regulation of pathway-restricted SMAD protein phosphorylation [GO:0010862];antigen processing and presentation [GO:0019882];immune response [GO:0006955];BMP signaling pathway [GO:0030509];protein complex assembly [GO:0006461];positive regulation of receptor-mediated endocytosis [GO:0048260];positive regulation of protein binding [GO:0032092];neg…	receptor binding [GO:0005102];protein binding [GO:0005515];co-receptor binding [GO:0039706];beta-2-microglobulin binding [GO:0030881];transferrin receptor binding [GO:1990459]	perinuclear region of cytoplasm [GO:0048471];integral component of plasma membrane [GO:0005887];plasma membrane [GO:0005886];recycling endosome [GO:0055037];extracellular space [GO:0005615];early endosome [GO:0005769];HFE-transferrin receptor complex [GO:1990712];external side of plasma membrane [GO:0009897];cytoplasmic vesicle [GO:0031410];basal part of cell [GO:0045178];apical part of cell [GO:…
ENSG00000010803	ENSG00000010803	protein_coding	coding	1.03	0.750705	-1.03	0.720213	82	homo_sapiens	ENSG00000010803	SCMH1	sex comb on midleg homolog 1 (Drosophila) [Source:HGNC Symbol;Acc:HGNC:19003]	1:41027200-41242154	-	22955	NM_001031694;NM_001172221;NM_001172219;NM_012236;NM_001172218;NM_001172220;NM_001172222		221216_s_at		anatomical structure morphogenesis [GO:0009653];negative regulation of transcription, DNA-templated [GO:0045892];transcription, DNA-templated [GO:0006351];regulation of transcription, DNA-templated [GO:0006355];cellular protein metabolic process [GO:0044267];post-translational protein modification [GO:0043687];protein sumoylation [GO:0016925];gene silencing [GO:0016458];anterior/posterior pattern…	transcription factor activity, sequence-specific DNA binding [GO:0003700];DNA binding [GO:0003677];protein binding [GO:0005515]	nucleoplasm [GO:0005654];nucleus [GO:0005634];chromocenter [GO:0010369]
ENSG00000010810	ENSG00000010810	protein_coding	coding	-1	0.96089	1.11	0.37133	82	homo_sapiens	ENSG00000010810	FYN	FYN proto-oncogene, Src family tyrosine kinase [Source:HGNC Symbol;Acc:HGNC:4037]	6:111660332-111873452	-	2534	NM_002037;NM_153048;NM_153047		212486_s_at;210105_s_at;216033_s_at		fibroblast growth factor receptor signaling pathway [GO:0008543];calcium ion transport [GO:0006816];regulation of apoptotic process [GO:0042981];adaptive immune response [GO:0002250];innate immune response [GO:0045087];peptidyl-tyrosine autophosphorylation [GO:0038083];cell migration [GO:0016477];transmembrane receptor protein tyrosine kinase signaling pathway [GO:0007169];platelet activation [GO…	non-membrane spanning protein tyrosine kinase activity [GO:0004715];metal ion binding [GO:0046872];ATP binding [GO:0005524];protein kinase activity [GO:0004672];protein binding [GO:0005515];protein tyrosine kinase activity [GO:0004713];growth factor receptor binding [GO:0070851];glycoprotein binding [GO:0001948];ephrin receptor binding [GO:0046875];ion channel binding [GO:0044325];tubulin binding…	extrinsic component of cytoplasmic side of plasma membrane [GO:0031234];endosome [GO:0005768];cytosol [GO:0005829];plasma membrane [GO:0005886];nucleus [GO:0005634];membrane raft [GO:0045121];actin filament [GO:0005884];cell periphery [GO:0071944];membrane [GO:0016020];mitochondrion [GO:0005739];intracellular membrane-bounded organelle [GO:0043231];postsynaptic density [GO:0014069]
ENSG00000010818	ENSG00000010818	protein_coding	coding	-1.05	0.558399	1.11	0.315245	82	homo_sapiens	ENSG00000010818	HIVEP2	human immunodeficiency virus type I enhancer binding protein 2 [Source:HGNC Symbol;Acc:HGNC:4921]	6:142751467-142945201	-	3097	NM_006734		212641_at;212642_s_at		transcription, DNA-templated [GO:0006351];regulation of transcription, DNA-templated [GO:0006355]	metal ion binding [GO:0046872];DNA binding [GO:0003677]	nucleoplasm [GO:0005654]
ENSG00000010932	ENSG00000010932	protein_coding	coding	1.25	0.065917	1.47	0.042892	82	homo_sapiens	ENSG00000010932	FMO1	flavin containing monooxygenase 1 [Source:HGNC Symbol;Acc:HGNC:3769]	1:171248471-171285978	+	2326	NM_001282692;NM_001282694;NM_002021;NM_001282693		205666_at		oxidation-reduction process [GO:0055114];drug metabolic process [GO:0017144];xenobiotic metabolic process [GO:0006805];organic acid metabolic process [GO:0006082];small molecule metabolic process [GO:0044281];toxin metabolic process [GO:0009404];NADPH oxidation [GO:0070995];response to lipopolysaccharide [GO:0032496];response to osmotic stress [GO:0006970]	flavin adenine dinucleotide binding [GO:0050660];NADP binding [GO:0050661];N,N-dimethylaniline monooxygenase activity [GO:0004499];monooxygenase activity [GO:0004497]	endoplasmic reticulum membrane [GO:0005789];integral component of membrane [GO:0016021];endoplasmic reticulum lumen [GO:0005788];intracellular membrane-bounded organelle [GO:0043231]
ENSG00000011007	ENSG00000011007	protein_coding	coding	1	0.970364	1.02	0.869447	82	homo_sapiens	ENSG00000011007	TCEB3	transcription elongation factor B (SIII), polypeptide 3 (110kDa, elongin A) [Source:HGNC Symbol;Acc:HGNC:11620]	1:23743155-23762059	+	6924	NM_003198		202818_s_at;202819_s_at;213604_at		transcription from RNA polymerase II promoter [GO:0006366];transcription, DNA-templated [GO:0006351];protein ubiquitination involved in ubiquitin-dependent protein catabolic process [GO:0042787];transcription elongation from RNA polymerase II promoter [GO:0006368];regulation of transcription, DNA-templated [GO:0006355];positive regulation of viral transcription [GO:0050434];gene expression [GO:00…	ubiquitin-protein transferase activity [GO:0004842];DNA binding [GO:0003677];protein binding [GO:0005515];translation elongation factor activity [GO:0003746]	nucleoplasm [GO:0005654];cytoplasm [GO:0005737];elongin complex [GO:0070449];nucleus [GO:0005634];integral component of membrane [GO:0016021];extracellular space [GO:0005615]
ENSG00000011009	ENSG00000011009	protein_coding	coding	1.1	0.291912	1.18	0.094321	82	homo_sapiens	ENSG00000011009	LYPLA2	lysophospholipase II [Source:HGNC Symbol;Acc:HGNC:6738]	1:23790970-23795539	+	11313	NM_007260		202292_x_at;215566_x_at;215568_x_at;216606_x_at		fatty acid metabolic process [GO:0006631];metabolic process [GO:0008152]	hydrolase activity [GO:0016787]	cytoplasm [GO:0005737];extracellular exosome [GO:0070062]
ENSG00000011021	ENSG00000011021	protein_coding	coding	1	0.997938	-1.16	0.140344	82	homo_sapiens	ENSG00000011021	CLCN6	chloride channel, voltage-sensitive 6 [Source:HGNC Symbol;Acc:HGNC:2024]	1:11806096-11843144	+	1185	NM_001286;NM_001256959		203950_s_at		regulation of anion transmembrane transport [GO:1903959];ion transmembrane transport [GO:0034220];chloride transport [GO:0006821];signal transduction [GO:0007165];transmembrane transport [GO:0055085];cell volume homeostasis [GO:0006884];response to mechanical stimulus [GO:0009612]	voltage-gated chloride channel activity [GO:0005247];antiporter activity [GO:0015297];ATP binding [GO:0005524];ion channel activity [GO:0005216]	integral component of membrane [GO:0016021];membrane [GO:0016020];lysosomal membrane [GO:0005765];endosome membrane [GO:0010008]
ENSG00000011028	ENSG00000011028	protein_coding	coding	1.31	0.015275	1.75	0.000493	82	homo_sapiens	ENSG00000011028	MRC2	mannose receptor, C type 2 [Source:HGNC Symbol;Acc:HGNC:16875]	17:62627401-62693597	+	9902	NM_006039		209280_at;37408_at		endocytosis [GO:0006897];collagen catabolic process [GO:0030574];osteoblast differentiation [GO:0001649]	carbohydrate binding [GO:0030246];protein binding [GO:0005515];collagen binding [GO:0005518]	integral component of membrane [GO:0016021];membrane [GO:0016020];focal adhesion [GO:0005925]
ENSG00000011052	ENSG00000011052	protein_coding	coding	1	1	NA	0	82	homo_sapiens	ENSG00000011052	NME1-NME2	NME/NM23 nucleoside diphosphate kinase 2 [Source:HGNC Symbol;Acc:HGNC:7850]	17:51153590-51171744	+	654364	NM_001018136		201268_at;201577_at		integrin-mediated signaling pathway [GO:0007229];nucleoside triphosphate biosynthetic process [GO:0009142];CTP biosynthetic process [GO:0006241];UTP biosynthetic process [GO:0006228];pyrimidine nucleotide metabolic process [GO:0006220];GTP biosynthetic process [GO:0006183];nucleoside diphosphate phosphorylation [GO:0006165];purine nucleotide metabolic process [GO:0006163];negative regulation of a…	nucleoside diphosphate kinase activity [GO:0004550];transcription factor activity, sequence-specific DNA binding [GO:0003700];metal ion binding [GO:0046872];ATP binding [GO:0005524];protein binding [GO:0005515];protein histidine kinase activity [GO:0004673];single-stranded DNA binding [GO:0003697];protein kinase binding [GO:0019901];gamma-tubulin binding [GO:0043015];enzyme binding [GO:0019899];R…	cytosol [GO:0005829];cytoplasm [GO:0005737];intracellular [GO:0005622];nucleus [GO:0005634];lamellipodium [GO:0030027];extracellular exosome [GO:0070062];cell periphery [GO:0071944];ruffle [GO:0001726];mitochondrion [GO:0005739];myelin sheath [GO:0043209];centrosome [GO:0005813];membrane [GO:0016020];intermediate filament [GO:0005882];mitochondrial outer membrane [GO:0005741];perinuclear region o…
ENSG00000011083	ENSG00000011083	protein_coding	coding	-1.06	0.348081	1.04	0.783156	82	homo_sapiens	ENSG00000011083	SLC6A7	solute carrier family 6 (neurotransmitter transporter), member 7 [Source:HGNC Symbol;Acc:HGNC:11054]	5:150189957-150222788	+	6534	NM_014228		208494_at		neurotransmitter transport [GO:0006836];transport [GO:0006810];transmembrane transport [GO:0055085];proline transmembrane transport [GO:0035524];proline transport [GO:0015824]	neurotransmitter:sodium symporter activity [GO:0005328];L-proline transmembrane transporter activity [GO:0015193]	integral component of plasma membrane [GO:0005887];plasma membrane [GO:0005886];integral component of membrane [GO:0016021];membrane [GO:0016020]
ENSG00000011105	ENSG00000011105	protein_coding	coding	1.05	0.504262	1.03	0.729781	82	homo_sapiens	ENSG00000011105	TSPAN9	tetraspanin 9 [Source:HGNC Symbol;Acc:HGNC:21640]	12:3077355-3286564	+	10867	NM_006675;NM_001168320		205665_at;220968_s_at		biological_process [GO:0008150]	molecular_function [GO:0003674]	plasma membrane [GO:0005886];integral component of membrane [GO:0016021];focal adhesion [GO:0005925];tetraspanin-enriched microdomain [GO:0097197];membrane [GO:0016020]
ENSG00000011114	ENSG00000011114	protein_coding	coding	1.03	0.749938	-1.02	0.822599	82	homo_sapiens	ENSG00000011114	BTBD7	BTB (POZ) domain containing 7 [Source:HGNC Symbol;Acc:HGNC:18269]	14:93237550-93333092	-	55727	NM_001002860;NM_001289133;NM_018167		224943_at;1556000_s_at;224945_at;217141_at;220297_		multicellular organismal development [GO:0007275];regulation of branching involved in salivary gland morphogenesis [GO:0060693]	protein binding [GO:0005515]	nucleus [GO:0005634]
ENSG00000011132	ENSG00000011132	protein_coding	coding	1.03	0.718312	-1.04	0.710007	82	homo_sapiens	ENSG00000011132	APBA3	amyloid beta (A4) precursor protein-binding, family A, member 3 [Source:HGNC Symbol;Acc:HGNC:580]	19:3750819-3761699	-	9546	NM_004886		215148_s_at;205146_x_at		negative regulation of catalytic activity [GO:0043086];protein transport [GO:0015031];in utero embryonic development [GO:0001701];regulation of gene expression [GO:0010468];synaptic transmission [GO:0007268]	enzyme inhibitor activity [GO:0004857];protein binding [GO:0005515];enzyme binding [GO:0019899];beta-amyloid binding [GO:0001540]	perinuclear region of cytoplasm [GO:0048471]
ENSG00000011143	ENSG00000011143	protein_coding	coding	-1.03	0.809399	-1.13	0.387306	82	homo_sapiens	ENSG00000011143	MKS1	Meckel syndrome, type 1 [Source:HGNC Symbol;Acc:HGNC:7121]	17:58205437-58219605	-	54903	NM_017777;NM_001165927		218630_at;1555820_a_at		cilium assembly [GO:0042384];cilium morphogenesis [GO:0060271];organelle organization [GO:0006996];head development [GO:0060322];neural tube closure [GO:0001843];determination of left/right symmetry [GO:0007368];inner ear receptor stereocilium organization [GO:0060122];embryonic digit morphogenesis [GO:0042733];branching morphogenesis of an epithelial tube [GO:0048754];regulation of smoothened si…	protein binding [GO:0005515]	centrosome [GO:0005813];cytosol [GO:0005829];cytoplasm [GO:0005737];TCTN-B9D complex [GO:0036038];ciliary basal body [GO:0036064];membrane [GO:0016020];ciliary transition zone [GO:0035869];centriole [GO:0005814]
ENSG00000011198	ENSG00000011198	protein_coding	coding	1.21	0.166764	1.16	0.287366	82	homo_sapiens	ENSG00000011198	ABHD5	abhydrolase domain containing 5 [Source:HGNC Symbol;Acc:HGNC:21396]	3:43690113-43734371	+	51099	NM_016006		218739_at		proteolysis [GO:0006508];fatty acid metabolic process [GO:0006631];cell differentiation [GO:0030154];phosphatidic acid biosynthetic process [GO:0006654];positive regulation of triglyceride catabolic process [GO:0010898];triglyceride catabolic process [GO:0019433];small molecule metabolic process [GO:0044281];negative regulation of sequestering of triglyceride [GO:0010891];lipid homeostasis [GO:00…	peptidase activity [GO:0008233];carboxylic ester hydrolase activity [GO:0052689];1-acylglycerol-3-phosphate O-acyltransferase activity [GO:0003841];lysophosphatidic acid acyltransferase activity [GO:0042171];protein binding [GO:0005515]	cytosol [GO:0005829];intracellular membrane-bounded organelle [GO:0043231];cytoplasm [GO:0005737];nucleus [GO:0005634];lipid particle [GO:0005811]
ENSG00000011201	ENSG00000011201	protein_coding	coding	-1.19	0.219151	1.08	0.639179	82	homo_sapiens	ENSG00000011201	ANOS1	anosmin 1 [Source:HGNC Symbol;Acc:HGNC:6211]	X:8528874-8732187	-	3730	NM_000216		205206_at		cell adhesion [GO:0007155];negative regulation of endopeptidase activity [GO:0010951];axon guidance [GO:0007411];chemotaxis [GO:0006935];movement of cell or subcellular component [GO:0006928];negative regulation of peptidase activity [GO:0010466]	heparin binding [GO:0008201];peptidase inhibitor activity [GO:0030414];serine-type endopeptidase inhibitor activity [GO:0004867];extracellular matrix structural constituent [GO:0005201];protein binding [GO:0005515]	proteinaceous extracellular matrix [GO:0005578];plasma membrane [GO:0005886];extracellular region [GO:0005576];extracellular space [GO:0005615]
ENSG00000011243	ENSG00000011243	protein_coding	coding	1.09	0.396809	1.02	0.790733	82	homo_sapiens	ENSG00000011243	AKAP8L	A kinase (PRKA) anchor protein 8-like [Source:HGNC Symbol;Acc:HGNC:29857]	19:15380048-15419141	-	26993	NM_014371;NM_001291478		218064_s_at;240554_at;215741_x_at;227691_at;222160		biological_process [GO:0008150];phosphorylation [GO:0016310]	metal ion binding [GO:0046872];DNA binding [GO:0003677];poly(A) RNA binding [GO:0044822];protein binding [GO:0005515];DEAD/H-box RNA helicase binding [GO:0017151];kinase activity [GO:0016301]	nucleoplasm [GO:0005654];cytoplasm [GO:0005737];nucleus [GO:0005634];nuclear matrix [GO:0016363]
ENSG00000011258	ENSG00000011258	protein_coding	coding	-1.12	0.199743	-1.15	0.249403	82	homo_sapiens	ENSG00000011258	MBTD1	mbt domain containing 1 [Source:HGNC Symbol;Acc:HGNC:19866]	17:51177425-51260163	-	54799	NM_017643		226797_at;243552_at;243067_at;207115_x_at		chromatin modification [GO:0016568];transcription, DNA-templated [GO:0006351];regulation of transcription, DNA-templated [GO:0006355];embryonic skeletal system development [GO:0048706]	zinc ion binding [GO:0008270]	nucleus [GO:0005634]
ENSG00000011260	ENSG00000011260	protein_coding	coding	-1.06	0.569875	1.02	0.834857	82	homo_sapiens	ENSG00000011260	UTP18	UTP18 small subunit (SSU) processome component homolog (yeast) [Source:HGNC Symbol;Acc:HGNC:24274]	17:51260528-51297936	+	51096	NM_016001		203721_s_at		rRNA processing [GO:0006364]	poly(A) RNA binding [GO:0044822];protein binding [GO:0005515]	Pwp2p-containing subcomplex of 90S preribosome [GO:0034388];small-subunit processome [GO:0032040];nucleolus [GO:0005730];nucleus [GO:0005634]
ENSG00000011275	ENSG00000011275	protein_coding	coding	1.03	0.687803	-1.03	0.695973	82	homo_sapiens	ENSG00000011275	RNF216	ring finger protein 216 [Source:HGNC Symbol;Acc:HGNC:21698]	7:5620047-5781739	-	54476	NM_207116;NM_207111		218425_at;218426_s_at;227065_at;1563361_at		apoptotic process [GO:0006915];proteasome-mediated ubiquitin-dependent protein catabolic process [GO:0043161];protein K48-linked ubiquitination [GO:0070936];viral process [GO:0016032];regulation of interferon-beta production [GO:0032648];regulation of defense response to virus by host [GO:0050691]	ligase activity [GO:0016874];zinc ion binding [GO:0008270];protein binding [GO:0005515]	nucleoplasm [GO:0005654];cytoplasm [GO:0005737];nucleus [GO:0005634]
ENSG00000011295	ENSG00000011295	protein_coding	coding	-1.13	0.15679	-1.12	0.202296	82	homo_sapiens	ENSG00000011295	TTC19	tetratricopeptide repeat domain 19 [Source:HGNC Symbol;Acc:HGNC:26006]	17:15999380-16045015	+	54902	NM_001271420;NM_017775		217964_at		cytokinesis [GO:0000910];mitochondrial respiratory chain complex III assembly [GO:0034551]	protein binding [GO:0005515]	midbody [GO:0030496];centrosome [GO:0005813];mitochondrial inner membrane [GO:0005743];mitochondrion [GO:0005739]
ENSG00000011304	ENSG00000011304	protein_coding	coding	1.03	0.756894	1.12	0.230439	82	homo_sapiens	ENSG00000011304	PTBP1	polypyrimidine tract binding protein 1 [Source:HGNC Symbol;Acc:HGNC:9583]	19:797075-812327	+	5725	NM_002819;NM_031991;NM_031990		212015_x_at;211270_x_at;211271_x_at;212016_s_at;21		mRNA processing [GO:0006397];RNA splicing [GO:0008380];mRNA splicing, via spliceosome [GO:0000398];negative regulation of mRNA splicing, via spliceosome [GO:0048025];regulation of alternative mRNA splicing, via spliceosome [GO:0000381];gene expression [GO:0010467];negative regulation of muscle cell differentiation [GO:0051148];negative regulation of RNA splicing [GO:0033119];positive regulation o…	RNA binding [GO:0003723];nucleic acid binding [GO:0003676];nucleotide binding [GO:0000166];poly(A) RNA binding [GO:0044822];protein binding [GO:0005515];poly-pyrimidine tract binding [GO:0008187];pre-mRNA binding [GO:0036002]	nucleoplasm [GO:0005654];nucleolus [GO:0005730];nucleus [GO:0005634];membrane [GO:0016020];extracellular exosome [GO:0070062]
ENSG00000011332	ENSG00000011332	protein_coding	coding	1.07	0.470734	1.16	0.403993	82	homo_sapiens	ENSG00000011332	DPF1	D4, zinc and double PHD fingers family 1 [Source:HGNC Symbol;Acc:HGNC:20225]	19:38211006-38229714	-	8193	NM_004647;NM_001289978;NM_001135155;NM_001135156		206531_at;231599_x_at		nervous system development [GO:0007399];apoptotic process [GO:0006915];transcription, DNA-templated [GO:0006351];regulation of transcription, DNA-templated [GO:0006355]	zinc ion binding [GO:0008270];protein binding [GO:0005515];metal ion binding [GO:0046872];nucleic acid binding [GO:0003676]	cytoplasm [GO:0005737];nBAF complex [GO:0071565]
ENSG00000011347	ENSG00000011347	protein_coding	coding	1.37	0.026306	1.24	0.299227	82	homo_sapiens	ENSG00000011347	SYT7	synaptotagmin VII [Source:HGNC Symbol;Acc:HGNC:11514]	11:61515313-61581148	-	9066	NM_004200;NM_001252065;NM_001300773		1559392_s_at;231025_at;226167_at;232025_at;1559956		calcium ion-dependent exocytosis of neurotransmitter [GO:0048791];regulation of calcium ion-dependent exocytosis [GO:0017158];synaptic vesicle exocytosis [GO:0016079];plasma membrane repair [GO:0001778];regulation of insulin secretion [GO:0050796];positive regulation of calcium ion-dependent exocytosis [GO:0045956]	calcium-dependent phospholipid binding [GO:0005544];calcium ion binding [GO:0005509];protein binding [GO:0005515];clathrin binding [GO:0030276];syntaxin binding [GO:0019905]	cell junction [GO:0030054];plasma membrane [GO:0005886];integral component of membrane [GO:0016021];synaptic vesicle membrane [GO:0030672];extracellular exosome [GO:0070062];lysosome [GO:0005764];terminal bouton [GO:0043195];dense core granule [GO:0031045]
ENSG00000011376	ENSG00000011376	protein_coding	coding	1.08	0.419613	1.04	0.722456	82	homo_sapiens	ENSG00000011376	LARS2	leucyl-tRNA synthetase 2, mitochondrial [Source:HGNC Symbol;Acc:HGNC:17095]	3:45388506-45549421	+	23395	NM_015340		34764_at;204016_at		leucyl-tRNA aminoacylation [GO:0006429];regulation of translational fidelity [GO:0006450];tRNA aminoacylation for protein translation [GO:0006418];gene expression [GO:0010467]	leucine-tRNA ligase activity [GO:0004823];nucleotide binding [GO:0000166];ATP binding [GO:0005524];aminoacyl-tRNA editing activity [GO:0002161];aminoacyl-tRNA ligase activity [GO:0004812]	mitochondrion [GO:0005739];mitochondrial matrix [GO:0005759]
ENSG00000011405	ENSG00000011405	protein_coding	coding	-1	0.961372	1.06	0.517026	82	homo_sapiens	ENSG00000011405	PIK3C2A	phosphatidylinositol-4-phosphate 3-kinase, catalytic subunit type 2 alpha [Source:HGNC Symbol;Acc:HGNC:8971]	11:17077730-17207983	-	5286	NM_002645		1553694_a_at;235792_x_at;226094_at;1569022_a_at;21		exocytosis [GO:0006887];phosphatidylinositol-3-phosphate biosynthetic process [GO:0036092];phosphatidylinositol 3-kinase signaling [GO:0014065];adaptive immune response [GO:0002250];innate immune response [GO:0045087];platelet activation [GO:0030168];phosphatidylinositol phosphorylation [GO:0046854];cell chemotaxis [GO:0060326];inflammatory response [GO:0006954];endocytosis [GO:0006897];protein p…	1-phosphatidylinositol-4-phosphate 3-kinase activity [GO:0035005];phosphatidylinositol binding [GO:0035091];ATP binding [GO:0005524];phosphotransferase activity, alcohol group as acceptor [GO:0016773];protein binding [GO:0005515];phosphatidylinositol 3-kinase activity [GO:0035004];binding [GO:0005488];1-phosphatidylinositol-3-kinase activity [GO:0016303]	Golgi apparatus [GO:0005794];phosphatidylinositol 3-kinase complex [GO:0005942];cytosol [GO:0005829];plasma membrane [GO:0005886];cytoplasm [GO:0005737];nucleus [GO:0005634];membrane [GO:0016020];vesicle [GO:0031982];clathrin-coated vesicle [GO:0030136];extracellular exosome [GO:0070062];intracellular [GO:0005622]
ENSG00000011422	ENSG00000011422	protein_coding	coding	-1.13	0.406062	1.53	0.036279	82	homo_sapiens	ENSG00000011422	PLAUR	plasminogen activator, urokinase receptor [Source:HGNC Symbol;Acc:HGNC:9053]	19:43646095-43670547	-	5329	NM_001005376;NM_001301037;NM_002659;NM_001005377		214866_at;210845_s_at;211924_s_at		negative regulation of apoptotic process [GO:0043066];negative regulation of intrinsic apoptotic signaling pathway [GO:2001243];signal transduction [GO:0007165];C-terminal protein lipidation [GO:0006501];chemotaxis [GO:0006935];movement of cell or subcellular component [GO:0006928];cellular protein metabolic process [GO:0044267];post-translational protein modification [GO:0043687];positive regula…	receptor activity [GO:0004872];receptor binding [GO:0005102];protein binding [GO:0005515];enzyme binding [GO:0019899];protein domain specific binding [GO:0019904];urokinase plasminogen activator receptor activity [GO:0030377]	endoplasmic reticulum membrane [GO:0005789];anchored component of membrane [GO:0031225];plasma membrane [GO:0005886];integral component of membrane [GO:0016021];focal adhesion [GO:0005925];extrinsic component of membrane [GO:0019898];endoplasmic reticulum lumen [GO:0005788];extracellular exosome [GO:0070062];invadopodium membrane [GO:0071438];integral component of plasma membrane [GO:0005887]
ENSG00000011426	ENSG00000011426	protein_coding	coding	1.37	0.029657	2.1	0.000348	82	homo_sapiens	ENSG00000011426	ANLN	anillin actin binding protein [Source:HGNC Symbol;Acc:HGNC:14082]	7:36389806-36453791	+	54443	NM_018685;NM_001284302;NM_001284301		1552619_a_at;222608_s_at		mitotic nuclear division [GO:0007067];mitotic cytokinesis [GO:0000281];glomerular visceral epithelial cell migration [GO:0090521];septin ring assembly [GO:0000921];regulation of exit from mitosis [GO:0007096];hematopoietic progenitor cell differentiation [GO:0002244]	actin binding [GO:0003779];protein binding [GO:0005515]	actin cytoskeleton [GO:0015629];nucleoplasm [GO:0005654];intracellular membrane-bounded organelle [GO:0043231];actomyosin contractile ring [GO:0005826]
ENSG00000011451	ENSG00000011451	protein_coding	coding	-1.02	0.781869	-1.01	0.944929	82	homo_sapiens	ENSG00000011451	WIZ	widely interspaced zinc finger motifs [Source:HGNC Symbol;Acc:HGNC:30917]	19:15419980-15449951	-	58525	NM_021241		221783_at;221784_at;52005_at;221785_at		positive regulation of nuclear cell cycle DNA replication [GO:0010571];protein stabilization [GO:0050821];protein heterotrimerization [GO:0070208]	metal ion binding [GO:0046872];protein binding [GO:0005515];SET domain binding [GO:0070984]	nucleus [GO:0005634];extracellular exosome [GO:0070062]
ENSG00000011454	ENSG00000011454	protein_coding	coding	1.02	0.733728	1.01	0.943532	82	homo_sapiens	ENSG00000011454	RABGAP1;GPR21	RAB GTPase activating protein 1 [Source:HGNC Symbol;Acc:HGNC:17155]	9:122940833-123104866	+	2844;23637	NM_012197;NM_005294		213313_at;204028_s_at;215070_x_at;221294_at		cell cycle [GO:0007049];positive regulation of GTPase activity [GO:0043547];G-protein coupled receptor signaling pathway [GO:0007186]	GTPase activator activity [GO:0005096];DNA binding [GO:0003677];protein binding [GO:0005515];Rab GTPase binding [GO:0017137];tubulin binding [GO:0015631];G-protein coupled receptor activity [GO:0004930]	centrosome [GO:0005813];cytosol [GO:0005829];microtubule associated complex [GO:0005875];integral component of membrane [GO:0016021]
ENSG00000011465	ENSG00000011465	protein_coding	coding	-1	0.975796	1.51	0.016775	82	homo_sapiens	ENSG00000011465	DCN	decorin [Source:HGNC Symbol;Acc:HGNC:2705]	12:91140484-91183123	-	1634	NM_001920;NM_133506;NM_133504;NM_133507;NM_133505;NM_133503		239786_at;211813_x_at;211896_s_at;209335_at;201893		carbohydrate metabolic process [GO:0005975];dermatan sulfate biosynthetic process [GO:0030208];chondroitin sulfate catabolic process [GO:0030207];chondroitin sulfate biosynthetic process [GO:0030206];chondroitin sulfate metabolic process [GO:0030204];glycosaminoglycan metabolic process [GO:0030203];positive regulation of autophagy [GO:0010508];organ morphogenesis [GO:0009887];extracellular matrix…	poly(A) RNA binding [GO:0044822];protein binding [GO:0005515];glycosaminoglycan binding [GO:0005539];extracellular matrix binding [GO:0050840];collagen binding [GO:0005518];protein N-terminus binding [GO:0047485]	extracellular matrix [GO:0031012];extracellular region [GO:0005576];extracellular space [GO:0005615];lysosomal lumen [GO:0043202];Golgi lumen [GO:0005796];proteinaceous extracellular matrix [GO:0005578];collagen type VI trimer [GO:0005589]
ENSG00000011478	ENSG00000011478	protein_coding	coding	-1.05	0.645227	1.04	0.729158	82	homo_sapiens	ENSG00000011478	QPCTL	glutaminyl-peptide cyclotransferase-like [Source:HGNC Symbol;Acc:HGNC:25952]	19:45692483-45703989	+	54814	NM_017659;NM_001163377		220438_at		peptidyl-pyroglutamic acid biosynthetic process, using glutaminyl-peptide cyclotransferase [GO:0017186]	zinc ion binding [GO:0008270];glutaminyl-peptide cyclotransferase activity [GO:0016603]	Golgi apparatus [GO:0005794];Golgi membrane [GO:0000139];integral component of membrane [GO:0016021];membrane [GO:0016020]
ENSG00000011485	ENSG00000011485	protein_coding	coding	1.05	0.608419	1.08	0.472738	82	homo_sapiens	ENSG00000011485	PPP5C	protein phosphatase 5, catalytic subunit [Source:HGNC Symbol;Acc:HGNC:9322]	19:46346994-46392981	+	5536	NM_006247;NM_001204284		201979_s_at;215705_at		mitotic nuclear division [GO:0007067];protein dephosphorylation [GO:0006470];DNA repair [GO:0006281];signal transduction [GO:0007165];transcription, DNA-templated [GO:0006351];positive regulation of I-kappaB kinase/NF-kappaB signaling [GO:0043123];response to morphine [GO:0043278];negative regulation of protein phosphorylation [GO:0001933];response to lead ion [GO:0010288];negative regulation of …	phosphoprotein phosphatase activity [GO:0004721];lipid binding [GO:0008289];hydrolase activity [GO:0016787];metal ion binding [GO:0046872];signal transducer activity [GO:0004871];protein binding [GO:0005515];protein serine/threonine phosphatase activity [GO:0004722];identical protein binding [GO:0042802];RNA binding [GO:0003723];microtubule binding [GO:0008017];G-protein alpha-subunit binding [GO…	nucleoplasm [GO:0005654];intracellular membrane-bounded organelle [GO:0043231];cytoplasm [GO:0005737];nucleus [GO:0005634];membrane [GO:0016020];cytosol [GO:0005829];neuronal cell body [GO:0043025];neuron projection [GO:0043005];perikaryon [GO:0043204];cell periphery [GO:0071944];proximal dendrite [GO:1990635]
ENSG00000011523	ENSG00000011523	protein_coding	coding	1.06	0.519959	1.04	0.672762	82	homo_sapiens	ENSG00000011523	CEP68	centrosomal protein 68kDa [Source:HGNC Symbol;Acc:HGNC:29076]	2:65056366-65087004	+	23177	NM_015147		212677_s_at;212675_s_at;207971_s_at;1559159_at;239		centrosome organization [GO:0051297];centriole-centriole cohesion [GO:0010457];protein localization to organelle [GO:0033365]	protein kinase binding [GO:0019901];protein binding [GO:0005515];protein domain specific binding [GO:0019904]	cell junction [GO:0030054];nucleoplasm [GO:0005654];centrosome [GO:0005813];microtubule organizing center [GO:0005815];cytoplasm [GO:0005737];nucleus [GO:0005634]
ENSG00000011566	ENSG00000011566	protein_coding	coding	-1.02	0.760603	1.08	0.414453	82	homo_sapiens	ENSG00000011566	MAP4K3	mitogen-activated protein kinase kinase kinase kinase 3 [Source:HGNC Symbol;Acc:HGNC:6865]	2:39249266-39437312	-	8491	NM_003618;NM_001270425		218311_at		response to UV [GO:0009411];regulation of apoptotic process [GO:0042981];regulation of mitotic cell cycle [GO:0007346];intracellular signal transduction [GO:0035556];protein phosphorylation [GO:0006468];activation of MAPKKK activity [GO:0000185];activation of protein kinase activity [GO:0032147];response to tumor necrosis factor [GO:0034612];JNK cascade [GO:0007254];MAPK cascade [GO:0000165]	protein serine/threonine kinase activity [GO:0004674];ATP binding [GO:0005524];protein kinase activity [GO:0004672];protein binding [GO:0005515];MAP kinase kinase kinase kinase activity [GO:0008349]	cytoplasm [GO:0005737]
ENSG00000011590	ENSG00000011590	protein_coding	coding	1.03	0.816011	-1.15	0.411961	82	homo_sapiens	ENSG00000011590	ZBTB32	zinc finger and BTB domain containing 32 [Source:HGNC Symbol;Acc:HGNC:16763]	19:35704527-35717038	+	27033	NM_014383		220118_at		transcription from RNA polymerase II promoter [GO:0006366];negative regulation of transcription from RNA polymerase II promoter [GO:0000122];DNA repair [GO:0006281];translesion synthesis [GO:0019985];DNA damage response, detection of DNA damage [GO:0042769];hemopoiesis [GO:0030097];T cell proliferation [GO:0042098];negative regulation of nucleic acid-templated transcription [GO:1903507];regulatio…	metal ion binding [GO:0046872];zinc ion binding [GO:0008270];DNA binding [GO:0003677];protein binding [GO:0005515];transcription corepressor activity [GO:0003714];nucleic acid binding [GO:0003676]	nucleoplasm [GO:0005654];nucleus [GO:0005634];nuclear chromosome [GO:0000228]
ENSG00000011600	ENSG00000011600	protein_coding	coding	1.19	0.172725	1.38	0.026197	82	homo_sapiens	ENSG00000011600	TYROBP	TYRO protein tyrosine kinase binding protein [Source:HGNC Symbol;Acc:HGNC:12449]	19:35904401-35908295	-	7305	NM_001173515;NM_001173514;NM_003332;NM_198125		204122_at		innate immune response [GO:0045087];signal transduction [GO:0007165];intracellular signal transduction [GO:0035556];axon guidance [GO:0007411];regulation of immune response [GO:0050776];cellular defense response [GO:0006968];integrin-mediated signaling pathway [GO:0007229];regulation of osteoclast development [GO:2001204];macrophage activation involved in immune response [GO:0002281];neutrophil a…	receptor binding [GO:0005102];protein binding [GO:0005515];identical protein binding [GO:0042802];receptor signaling protein activity [GO:0005057]	integral component of plasma membrane [GO:0005887];plasma membrane [GO:0005886];intracellular [GO:0005622];cell surface [GO:0009986]
ENSG00000011638	ENSG00000011638	protein_coding	coding	1.12	0.382327	1.72	0.001356	82	homo_sapiens	ENSG00000011638	TMEM159	transmembrane protein 159 [Source:HGNC Symbol;Acc:HGNC:30136]	16:21158377-21180616	+	57146	NM_001301769;NM_020422;NM_001301771;NM_001301774;NM_001301773;NM_001301775		213272_s_at			protein binding [GO:0005515]	integral component of membrane [GO:0016021]
ENSG00000011677	ENSG00000011677	protein_coding	coding	1	1	1.04	0.517991	82	homo_sapiens	ENSG00000011677	GABRA3	gamma-aminobutyric acid (GABA) A receptor, alpha 3 [Source:HGNC Symbol;Acc:HGNC:4077]	X:152166234-152451358	-	2556	NM_000808		207210_at		synaptic transmission [GO:0007268];ion transmembrane transport [GO:0034220];transport [GO:0006810];transmembrane transport [GO:0055085];ion transport [GO:0006811];gamma-aminobutyric acid signaling pathway [GO:0007214];chloride transmembrane transport [GO:1902476];regulation of membrane potential [GO:0042391];response to drug [GO:0042493];neurological system process [GO:0050877]	extracellular ligand-gated ion channel activity [GO:0005230];GABA-A receptor activity [GO:0004890];chloride channel activity [GO:0005254];benzodiazepine receptor activity [GO:0008503];inhibitory extracellular ligand-gated ion channel activity [GO:0005237]	postsynaptic membrane [GO:0045211];cell junction [GO:0030054];synapse [GO:0045202];integral component of plasma membrane [GO:0005887];neuron projection [GO:0043005];plasma membrane [GO:0005886];integral component of membrane [GO:0016021];membrane [GO:0016020];GABA-A receptor complex [GO:1902711];chloride channel complex [GO:0034707]
ENSG00000012048	ENSG00000012048	protein_coding	coding	1.11	0.442078	-1.01	0.946374	82	homo_sapiens	ENSG00000012048	BRCA1	breast cancer 1, early onset [Source:HGNC Symbol;Acc:HGNC:1100]	17:43044295-43125483	-	672	NM_007294;NM_007299;NM_007297;NM_007300;NM_007298		204531_s_at;211851_x_at		positive regulation of transcription, DNA-templated [GO:0045893];regulation of apoptotic process [GO:0042981];androgen receptor signaling pathway [GO:0030521];negative regulation of transcription, DNA-templated [GO:0045892];double-strand break repair via homologous recombination [GO:0000724];regulation of transcription from RNA polymerase III promoter [GO:0006359];DNA repair [GO:0006281];protein …	ligase activity [GO:0016874];transcription coactivator activity [GO:0003713];ubiquitin protein ligase binding [GO:0031625];transcription regulatory region DNA binding [GO:0044212];ubiquitin-protein transferase activity [GO:0004842];RNA binding [GO:0003723];metal ion binding [GO:0046872];zinc ion binding [GO:0008270];DNA binding [GO:0003677];protein binding [GO:0005515];enzyme binding [GO:0019899]…	nucleoplasm [GO:0005654];ribonucleoprotein complex [GO:0030529];ubiquitin ligase complex [GO:0000151];plasma membrane [GO:0005886];cytoplasm [GO:0005737];nucleus [GO:0005634];chromosome [GO:0005694];BRCA1-A complex [GO:0070531];protein complex [GO:0043234];BRCA1-BARD1 complex [GO:0031436];gamma-tubulin ring complex [GO:0008274];condensed chromosome [GO:0000793];condensed nuclear chromosome [GO:00…
ENSG00000012061	ENSG00000012061	protein_coding	coding	-1.07	0.554448	1.03	0.807585	82	homo_sapiens	ENSG00000012061	ERCC1	excision repair cross-complementation group 1 [Source:HGNC Symbol;Acc:HGNC:3433]	19:45407333-45478828	-	2067	NM_001983;NM_001166049;NM_202001		228131_at;203720_s_at;203719_at		DNA recombination [GO:0006310];nucleotide-excision repair [GO:0006289];DNA repair [GO:0006281];response to oxidative stress [GO:0006979];transcription-coupled nucleotide-excision repair [GO:0006283];negative regulation of telomere maintenance [GO:0032205];mitotic recombination [GO:0006312];nucleotide-excision repair, DNA incision, 5'-to lesion [GO:0006296];nucleotide-excision repair, DNA incision…	endonuclease activity [GO:0004519];single-stranded DNA binding [GO:0003697];damaged DNA binding [GO:0003684];protein C-terminus binding [GO:0008022];DNA binding [GO:0003677];protein binding [GO:0005515];protein domain specific binding [GO:0019904];single-stranded DNA endodeoxyribonuclease activity [GO:0000014];structure-specific DNA binding [GO:0043566];TFIID-class transcription factor binding [G…	nucleoplasm [GO:0005654];cytoplasm [GO:0005737];nucleus [GO:0005634];nuclear chromosome, telomeric region [GO:0000784];ERCC4-ERCC1 complex [GO:0070522];nucleotide-excision repair factor 1 complex [GO:0000110];nucleotide-excision repair complex [GO:0000109];transcription factor TFIID complex [GO:0005669]
ENSG00000012124	ENSG00000012124	protein_coding	coding	1.07	0.648814	1.12	0.582114	82	homo_sapiens	ENSG00000012124	CD22	CD22 molecule [Source:HGNC Symbol;Acc:HGNC:1643]	19:35319261-35347355	+	933	NM_001185099;NM_001771;NM_001185100;NM_001278417;NM_001185101		220674_at;38521_at;217422_s_at;204581_at		cell adhesion [GO:0007155]	protein binding [GO:0005515];carbohydrate binding [GO:0030246]	extracellular exosome [GO:0070062];integral component of plasma membrane [GO:0005887];external side of plasma membrane [GO:0009897];integral component of membrane [GO:0016021]
ENSG00000012171	ENSG00000012171	protein_coding	coding	1.03	0.80644	1.11	0.526694	82	homo_sapiens	ENSG00000012171	SEMA3B	sema domain, immunoglobulin domain (Ig), short basic domain, secreted, (semaphorin) 3B [Source:HGNC Symbol;Acc:HGNC:10724]	3:50267558-50277546	+	7869	NM_001290060;NM_001005914;NM_001290061;NM_001290062;NM_001290063;NM_004636		203071_at		cell-cell signaling [GO:0007267];axon guidance [GO:0007411]	protein binding [GO:0005515]	endoplasmic reticulum [GO:0005783];membrane [GO:0016020];extracellular exosome [GO:0070062]
ENSG00000012174	ENSG00000012174	protein_coding	coding	-1.18	0.136485	-1.14	0.30207	82	homo_sapiens	ENSG00000012174	MBTPS2	membrane-bound transcription factor peptidase, site 2 [Source:HGNC Symbol;Acc:HGNC:15455]	X:21839636-21885424	+	51360	NM_015884		216531_at;206473_at;226760_at;1554604_at		endoplasmic reticulum unfolded protein response [GO:0030968];proteolysis [GO:0006508];cholesterol metabolic process [GO:0008203];cellular protein metabolic process [GO:0044267];positive regulation of sequence-specific DNA binding transcription factor activity [GO:0051091];response to endoplasmic reticulum stress [GO:0034976];small molecule metabolic process [GO:0044281];positive regulation of tra…	metalloendopeptidase activity [GO:0004222];metal ion binding [GO:0046872];protein binding [GO:0005515]	Golgi membrane [GO:0000139];cytoplasm [GO:0005737];integral component of membrane [GO:0016021];membrane [GO:0016020]
ENSG00000012211	ENSG00000012211	protein_coding	coding	1.11	0.368349	1.04	0.746083	82	homo_sapiens	ENSG00000012211	PRICKLE3	prickle homolog 3 [Source:HGNC Symbol;Acc:HGNC:6645]	X:49175264-49186528	-	4007	NM_006150;NM_001307979		217349_s_at		biological_process [GO:0008150]	zinc ion binding [GO:0008270];protein binding [GO:0005515]	cellular_component [GO:0005575]
ENSG00000012223	ENSG00000012223	protein_coding	coding	-1.02	0.875723	1.23	0.248268	82	homo_sapiens	ENSG00000012223	LTF	lactotransferrin [Source:HGNC Symbol;Acc:HGNC:6720]	3:46435645-46485234	-	4057	NM_002343;NM_001199149		202018_s_at		humoral immune response [GO:0006959];positive regulation of NF-kappaB transcription factor activity [GO:0051092];negative regulation of apoptotic process [GO:0043066];transcription, DNA-templated [GO:0006351];proteolysis [GO:0006508];ion transport [GO:0006811];positive regulation of I-kappaB kinase/NF-kappaB signaling [GO:0043123];positive regulation of osteoblast proliferation [GO:0033690];posit…	heparin binding [GO:0008201];serine-type endopeptidase activity [GO:0004252];iron ion binding [GO:0005506];DNA binding [GO:0003677];protein binding [GO:0005515];protein serine/threonine kinase activator activity [GO:0043539];peptidase activity [GO:0008233]	extracellular region [GO:0005576];cytoplasm [GO:0005737];nucleus [GO:0005634];extracellular space [GO:0005615];secretory granule [GO:0030141];specific granule [GO:0042581];protein complex [GO:0043234];cell surface [GO:0009986];extracellular exosome [GO:0070062];phagocytic vesicle lumen [GO:0097013]
ENSG00000012232	ENSG00000012232	protein_coding	coding	1	0.997198	1.01	0.92704	82	homo_sapiens	ENSG00000012232	EXTL3	exostosin-like glycosyltransferase 3 [Source:HGNC Symbol;Acc:HGNC:3518]	8:28600469-28755599	+	2137	NM_001440		211051_s_at;209202_s_at		glycosaminoglycan biosynthetic process [GO:0006024];heparan sulfate proteoglycan biosynthetic process [GO:0015012];endoplasmic reticulum unfolded protein response [GO:0030968];IRE1-mediated unfolded protein response [GO:0036498];cellular protein metabolic process [GO:0044267];positive regulation of cell growth [GO:0030307]	metal ion binding [GO:0046872];glucuronyl-galactosyl-proteoglycan 4-alpha-N-acetylglucosaminyltransferase activity [GO:0001888];receptor activity [GO:0004872]	integral component of membrane [GO:0016021];endoplasmic reticulum [GO:0005783];endoplasmic reticulum membrane [GO:0005789]
ENSG00000012504	ENSG00000012504	protein_coding	coding	-1.05	0.566818	-1.01	0.905172	82	homo_sapiens	ENSG00000012504	NR1H4	nuclear receptor subfamily 1, group H, member 4 [Source:HGNC Symbol;Acc:HGNC:7967]	12:100473708-100564413	+	9971	NM_005123;NM_001206977;NM_001206979;NM_001206978;NM_001206993;NM_001206992		206340_at;1554375_a_at		steroid hormone mediated signaling pathway [GO:0043401];regulation of transcription, DNA-templated [GO:0006355];transcription, DNA-templated [GO:0006351];intracellular receptor signaling pathway [GO:0030522];negative regulation of transcription from RNA polymerase II promoter [GO:0000122];signal transduction [GO:0007165];positive regulation of transcription from RNA polymerase II promoter [GO:004…	steroid hormone receptor activity [GO:0003707];sequence-specific DNA binding [GO:0043565];transcription factor activity, sequence-specific DNA binding [GO:0003700];zinc ion binding [GO:0008270];RNA polymerase II transcription factor activity, ligand-activated sequence-specific DNA binding [GO:0004879];transcription coactivator activity [GO:0003713];transcription corepressor activity [GO:0003714];…	nucleus [GO:0005634];nucleoplasm [GO:0005654];nuclear euchromatin [GO:0005719]
ENSG00000012660	ENSG00000012660	protein_coding	coding	-1.02	0.814458	1.22	0.043138	82	homo_sapiens	ENSG00000012660	ELOVL5	ELOVL fatty acid elongase 5 [Source:HGNC Symbol;Acc:HGNC:21308]	6:53267398-53349179	-	60481	NM_001301856;NM_021814;NM_001242831;NM_001242828;NM_001242830		208788_at;215082_at		triglyceride biosynthetic process [GO:0019432];alpha-linolenic acid metabolic process [GO:0036109];unsaturated fatty acid metabolic process [GO:0033559];unsaturated fatty acid biosynthetic process [GO:0006636];small molecule metabolic process [GO:0044281];cellular lipid metabolic process [GO:0044255];very long-chain fatty acid biosynthetic process [GO:0042761];long-chain fatty-acyl-CoA biosynthet…	protein binding [GO:0005515];fatty acid elongase activity [GO:0009922];transferase activity [GO:0016740]	dendrite [GO:0030425];neuronal cell body [GO:0043025];endoplasmic reticulum [GO:0005783];endoplasmic reticulum membrane [GO:0005789];integral component of membrane [GO:0016021];membrane [GO:0016020];dendritic tree [GO:0097447]
ENSG00000012779	ENSG00000012779	protein_coding	coding	-1.06	0.669467	1.22	0.18103	82	homo_sapiens	ENSG00000012779	ALOX5	arachidonate 5-lipoxygenase [Source:HGNC Symbol;Acc:HGNC:435]	10:45374176-45446119	+	240	NM_000698;NM_001256153;NM_001256154		214366_s_at;204445_s_at;204446_s_at		oxidation-reduction process [GO:0055114];leukotriene biosynthetic process [GO:0019370];arachidonic acid metabolic process [GO:0019369];small molecule metabolic process [GO:0044281];lipoxin metabolic process [GO:2001300];leukotriene metabolic process [GO:0006691];lipoxygenase pathway [GO:0019372];inflammatory response [GO:0006954];leukotriene production involved in inflammatory response [GO:000254…	iron ion binding [GO:0005506];metal ion binding [GO:0046872];protein binding [GO:0005515];oxidoreductase activity, acting on single donors with incorporation of molecular oxygen, incorporation of two atoms of oxygen [GO:0016702];arachidonate 5-lipoxygenase activity [GO:0004051]	cytosol [GO:0005829];extracellular space [GO:0005615];nuclear envelope [GO:0005635];nuclear matrix [GO:0016363];nuclear membrane [GO:0031965];nuclear envelope lumen [GO:0005641];cytoplasm [GO:0005737];nucleus [GO:0005634];dendrite [GO:0030425];sarcolemma [GO:0042383]
ENSG00000012817	ENSG00000012817	protein_coding	coding	1.06	0.481624	-1.05	0.607913	82	homo_sapiens	ENSG00000012817	KDM5D	lysine (K)-specific demethylase 5D [Source:HGNC Symbol;Acc:HGNC:11115]	Y:19703865-19744939	-	8284	NM_004653;NM_001146706;NM_001146705		206700_s_at		oxidation-reduction process [GO:0055114];chromatin organization [GO:0006325];histone H3-K4 demethylation [GO:0034720]	zinc ion binding [GO:0008270];DNA binding [GO:0003677];protein binding [GO:0005515];oxidoreductase activity, acting on paired donors, with incorporation or reduction of molecular oxygen, 2-oxoglutarate as one donor, and incorporation of one atom each of oxygen into both donors [GO:0016706];histone demethylase activity (H3-K4 specific) [GO:0032453]	nucleoplasm [GO:0005654];cellular_component [GO:0005575];nucleus [GO:0005634]
ENSG00000012822	ENSG00000012822	protein_coding	coding	1	0.987479	-1.04	0.673357	82	homo_sapiens	ENSG00000012822	CALCOCO1	calcium binding and coiled-coil domain 1 [Source:HGNC Symbol;Acc:HGNC:29306]	12:53708517-53727745	-	57658	NM_001143682;NM_020898		209002_s_at		positive regulation of transcription, DNA-templated [GO:0045893];Wnt signaling pathway [GO:0016055];signal transduction [GO:0007165];transcription, DNA-templated [GO:0006351];intracellular steroid hormone receptor signaling pathway [GO:0030518];positive regulation of transcription from RNA polymerase II promoter [GO:0045944]	armadillo repeat domain binding [GO:0070016];beta-catenin binding [GO:0008013];transcription coactivator activity [GO:0003713];transcription regulatory region DNA binding [GO:0044212];protein C-terminus binding [GO:0008022];sequence-specific DNA binding [GO:0043565];protein binding [GO:0005515];transcription cofactor activity [GO:0003712];core promoter binding [GO:0001047];ligand-dependent nuclea…	intracellular membrane-bounded organelle [GO:0043231];cytoplasm [GO:0005737];nucleus [GO:0005634];nuclear chromatin [GO:0000790]
ENSG00000012963	ENSG00000012963	protein_coding	coding	-1.01	0.918098	1.04	0.772861	82	homo_sapiens	ENSG00000012963	UBR7	ubiquitin protein ligase E3 component n-recognin 7 (putative) [Source:HGNC Symbol;Acc:HGNC:20344]	14:93207056-93229215	+	55148	NM_175748		218108_at		protein ubiquitination [GO:0016567];biological_process [GO:0008150]	ligase activity [GO:0016874];zinc ion binding [GO:0008270];molecular_function [GO:0003674]
ENSG00000012983	ENSG00000012983	protein_coding	coding	1.14	0.102331	1.2	0.04103	82	homo_sapiens	ENSG00000012983	MAP4K5	mitogen-activated protein kinase kinase kinase kinase 5 [Source:HGNC Symbol;Acc:HGNC:6867]	14:50418501-50561126	-	11183	NM_006575;NM_198794		203553_s_at;203552_at;211081_s_at		regulation of apoptotic process [GO:0042981];stress-activated protein kinase signaling cascade [GO:0031098];regulation of mitotic cell cycle [GO:0007346];MAPK cascade [GO:0000165];protein phosphorylation [GO:0006468];activation of MAPKKK activity [GO:0000185]	ATP binding [GO:0005524];protein kinase activity [GO:0004672];MAP kinase kinase kinase kinase activity [GO:0008349]	intracellular [GO:0005622]
ENSG00000013016	ENSG00000013016	protein_coding	coding	1.15	0.242885	-1.17	0.277428	82	homo_sapiens	ENSG00000013016	EHD3	EH-domain containing 3 [Source:HGNC Symbol;Acc:HGNC:3244]	2:31234337-31269447	+	30845	NM_014600		218935_at;230740_at		protein homooligomerization [GO:0051260];endocytic recycling [GO:0032456];cilium assembly [GO:0042384];regulation of cardiac muscle cell membrane potential [GO:0086036];blood coagulation [GO:0007596];protein targeting to plasma membrane [GO:0072661]	GTP binding [GO:0005525];nucleic acid binding [GO:0003676];ATP binding [GO:0005524];calcium ion binding [GO:0005509];protein binding [GO:0005515]	cytoplasm [GO:0005737];nucleus [GO:0005634];recycling endosome membrane [GO:0055038];focal adhesion [GO:0005925];endosome membrane [GO:0010008];ciliary pocket membrane [GO:0020018];endocytic vesicle [GO:0030139];perinuclear region of cytoplasm [GO:0048471];myelin sheath [GO:0043209];intracellular [GO:0005622]
ENSG00000013275	ENSG00000013275	protein_coding	coding	1.11	0.392254	1.26	0.086574	82	homo_sapiens	ENSG00000013275	PSMC4	proteasome (prosome, macropain) 26S subunit, ATPase, 4 [Source:HGNC Symbol;Acc:HGNC:9551]	19:39971005-39981441	+	5704	NM_006503;NM_153001		201252_at		antigen processing and presentation of peptide antigen via MHC class I [GO:0002474];regulation of apoptotic process [GO:0042981];ER-associated ubiquitin-dependent protein catabolic process [GO:0030433];innate immune response [GO:0045087];negative regulation of apoptotic process [GO:0043066];apoptotic process [GO:0006915];proteolysis [GO:0006508];protein catabolic process [GO:0030163];protein poly…	ATPase activity [GO:0016887];hydrolase activity [GO:0016787];ATP binding [GO:0005524];protein binding [GO:0005515];proteasome-activating ATPase activity [GO:0036402];TBP-class protein binding [GO:0017025]	proteasome complex [GO:0000502];nucleoplasm [GO:0005654];cytosol [GO:0005829];cytoplasm [GO:0005737];nucleus [GO:0005634];membrane [GO:0016020];cytosolic proteasome complex [GO:0031597];nuclear proteasome complex [GO:0031595];proteasome regulatory particle, base subcomplex [GO:0008540];proteasome accessory complex [GO:0022624];inclusion body [GO:0016234]
ENSG00000013288	ENSG00000013288	protein_coding	coding	-1.03	0.771002	1.11	0.400983	82	homo_sapiens	ENSG00000013288	MAN2B2	mannosidase, alpha, class 2B, member 2 [Source:HGNC Symbol;Acc:HGNC:29623]	4:6575175-6623362	+	23324	NM_015274;NM_001292038		214703_s_at		carbohydrate metabolic process [GO:0005975];mannose metabolic process [GO:0006013];protein deglycosylation [GO:0006517]	catalytic activity [GO:0003824];hydrolase activity, hydrolyzing O-glycosyl compounds [GO:0004553];carbohydrate binding [GO:0030246];zinc ion binding [GO:0008270];mannosidase activity [GO:0015923];alpha-mannosidase activity [GO:0004559]	vacuolar membrane [GO:0005774];extracellular exosome [GO:0070062]
ENSG00000013293	ENSG00000013293	protein_coding	coding	-1.16	0.315004	-1.07	0.714901	82	homo_sapiens	ENSG00000013293	SLC7A14	solute carrier family 7, member 14 [Source:HGNC Symbol;Acc:HGNC:29326]	3:170459584-170586074	-	57709	NM_020949		232904_at;1556641_at		L-alpha-amino acid transmembrane transport [GO:1902475];L-amino acid transport [GO:0015807];amino acid transmembrane transport [GO:0003333];negative regulation of phosphatase activity [GO:0010923]	antiporter activity [GO:0015297];L-amino acid transmembrane transporter activity [GO:0015179];amino acid transmembrane transporter activity [GO:0015171]	integral component of plasma membrane [GO:0005887];membrane [GO:0016020];lysosomal membrane [GO:0005765]
ENSG00000013297	ENSG00000013297	protein_coding	coding	1	0.982437	1.43	0.083263	82	homo_sapiens	ENSG00000013297	CLDN11	claudin 11 [Source:HGNC Symbol;Acc:HGNC:8514]	3:170418865-170860380	+	5010	NM_005602		228335_at;206908_s_at;1561105_at		calcium-independent cell-cell adhesion via plasma membrane cell-adhesion molecules [GO:0016338];spermatogenesis [GO:0007283];cell adhesion [GO:0007155];axon ensheathment [GO:0008366]	structural molecule activity [GO:0005198];identical protein binding [GO:0042802];protein binding [GO:0005515]	bicellular tight junction [GO:0005923];plasma membrane [GO:0005886];integral component of membrane [GO:0016021];extracellular exosome [GO:0070062];myelin sheath [GO:0043209];basal part of cell [GO:0045178]
ENSG00000013306	ENSG00000013306	protein_coding	coding	1.07	0.536328	1.09	0.502276	82	homo_sapiens	ENSG00000013306	SLC25A39	solute carrier family 25, member 39 [Source:HGNC Symbol;Acc:HGNC:24279]	17:44319625-44324870	-	51629	NM_016016;NM_001143780		223649_s_at		transport [GO:0006810];heme biosynthetic process [GO:0006783];transmembrane transport [GO:0055085]		mitochondrial inner membrane [GO:0005743];integral component of membrane [GO:0016021];mitochondrion [GO:0005739]
ENSG00000013364	ENSG00000013364	protein_coding	coding	-1.09	0.463524	1.18	0.222181	82	homo_sapiens	ENSG00000013364	MVP	major vault protein [Source:HGNC Symbol;Acc:HGNC:7531]	16:29820394-29848039	+	9961	NM_001293204;NM_001293205;NM_005115;NM_017458		202180_s_at		protein transport [GO:0015031];negative regulation of protein tyrosine kinase activity [GO:0061099];mRNA transport [GO:0051028];negative regulation of signaling [GO:0023057];ERBB signaling pathway [GO:0038127];negative regulation of protein autophosphorylation [GO:0031953]	protein kinase binding [GO:0019901];protein binding [GO:0005515];protein phosphatase binding [GO:0019903]	perinuclear region of cytoplasm [GO:0048471];ribonucleoprotein complex [GO:0030529];cytoskeleton [GO:0005856];cytoplasm [GO:0005737];nucleus [GO:0005634];membrane [GO:0016020];nuclear pore [GO:0005643];extracellular exosome [GO:0070062]
ENSG00000013374	ENSG00000013374	protein_coding	coding	1.01	0.951031	1.04	0.683483	82	homo_sapiens	ENSG00000013374	NUB1	negative regulator of ubiquitin-like proteins 1 [Source:HGNC Symbol;Acc:HGNC:17623]	7:151341699-151378449	+	51667	NM_016118;NM_001243351		222512_at;1569030_s_at			protein binding [GO:0005515]	nucleolus [GO:0005730];cytoplasm [GO:0005737];nucleus [GO:0005634]
ENSG00000013375	ENSG00000013375	protein_coding	coding	1.02	0.851537	-1.01	0.960908	82	homo_sapiens	ENSG00000013375	PGM3	phosphoglucomutase 3 [Source:HGNC Symbol;Acc:HGNC:8907]	6:83161150-83193936	-	5238	NM_015599;NM_001199919;NM_001199917;NM_001199918		210041_s_at;221788_at		hemopoiesis [GO:0030097];organic substance metabolic process [GO:0071704];carbohydrate metabolic process [GO:0005975];protein N-linked glycosylation [GO:0006487];protein N-linked glycosylation via asparagine [GO:0018279];cellular protein metabolic process [GO:0044267];post-translational protein modification [GO:0043687];protein O-linked glycosylation [GO:0006493];dolichol-linked oligosaccharide b…	intramolecular transferase activity, phosphotransferases [GO:0016868];phosphoacetylglucosamine mutase activity [GO:0004610];magnesium ion binding [GO:0000287];phosphoglucomutase activity [GO:0004614]	cytosol [GO:0005829];cellular_component [GO:0005575]
ENSG00000013392	ENSG00000013392	protein_coding	coding	-1.01	0.951202	-1.06	0.710914	82	homo_sapiens	ENSG00000013392	RWDD2A	RWD domain containing 2A [Source:HGNC Symbol;Acc:HGNC:21385]	6:83193379-83198932	+	112611	NM_033411		229786_at;213555_at			protein binding [GO:0005515]
ENSG00000013441	ENSG00000013441	protein_coding	coding	-1.07	0.515223	-1.08	0.533154	82	homo_sapiens	ENSG00000013441	CLK1	CDC-like kinase 1 [Source:HGNC Symbol;Acc:HGNC:2068]	2:200853009-200864744	-	1195	NM_004071;NR_027856;NM_001162407		214683_s_at		protein phosphorylation [GO:0006468];regulation of RNA splicing [GO:0043484];cell proliferation [GO:0008283];peptidyl-serine phosphorylation [GO:0018105];peptidyl-threonine phosphorylation [GO:0018107];protein autophosphorylation [GO:0046777];peptidyl-tyrosine phosphorylation [GO:0018108]	non-membrane spanning protein tyrosine kinase activity [GO:0004715];protein serine/threonine kinase activity [GO:0004674];ATP binding [GO:0005524];protein kinase activity [GO:0004672];protein binding [GO:0005515];protein serine/threonine/tyrosine kinase activity [GO:0004712];protein tyrosine kinase activity [GO:0004713]	nucleus [GO:0005634];cytoplasm [GO:0005737]
ENSG00000013503	ENSG00000013503	protein_coding	coding	-1.22	0.111481	-1.18	0.243301	82	homo_sapiens	ENSG00000013503	POLR3B	polymerase (RNA) III (DNA directed) polypeptide B [Source:HGNC Symbol;Acc:HGNC:30348]	12:106357658-106510198	+	55703	NM_018082;NM_001160708		219459_at		defense response to virus [GO:0051607];innate immune response [GO:0045087];transcription from RNA polymerase III promoter [GO:0006383];transcription, DNA-templated [GO:0006351];termination of RNA polymerase III transcription [GO:0006386];transcription elongation from RNA polymerase III promoter [GO:0006385];positive regulation of interferon-beta production [GO:0032728];positive regulation of type…	RNA polymerase III activity [GO:0001056];metal ion binding [GO:0046872];DNA binding [GO:0003677];DNA-directed RNA polymerase activity [GO:0003899];ribonucleoside binding [GO:0032549]	nucleoplasm [GO:0005654];DNA-directed RNA polymerase III complex [GO:0005666];cytosol [GO:0005829]
ENSG00000013523	ENSG00000013523	protein_coding	coding	-1.17	0.041752	-1.25	0.029987	82	homo_sapiens	ENSG00000013523	ANGEL1	angel homolog 1 (Drosophila) [Source:HGNC Symbol;Acc:HGNC:19961]	14:76786178-76826246	-	23357	NM_015305		36865_at;213099_at;244685_at			protein domain specific binding [GO:0019904];eukaryotic initiation factor 4E binding [GO:0008190]	perinuclear region of cytoplasm [GO:0048471];endoplasmic reticulum [GO:0005783];cis-Golgi network [GO:0005801];cytosol [GO:0005829];nucleus [GO:0005634]
ENSG00000013561	ENSG00000013561	protein_coding	coding	1	0.999929	1.01	0.920047	82	homo_sapiens	ENSG00000013561	RNF14	ring finger protein 14 [Source:HGNC Symbol;Acc:HGNC:10058]	5:141958328-141990291	+	9604	NM_183401;NM_004290;NM_183398;NM_001201365;NM_183399;NM_183400		201823_s_at;243345_at;201824_at		protein ubiquitination [GO:0016567];regulation of transcription from RNA polymerase II promoter [GO:0006357];positive regulation of transcription, DNA-templated [GO:0045893];androgen receptor signaling pathway [GO:0030521];signal transduction [GO:0007165];transcription, DNA-templated [GO:0006351];regulation of transcription, DNA-templated [GO:0006355];regulation of androgen receptor signaling pat…	transcription coactivator activity [GO:0003713];ubiquitin-protein transferase activity [GO:0004842];zinc ion binding [GO:0008270];protein binding [GO:0005515];ligase activity [GO:0016874];ubiquitin-like protein transferase activity [GO:0019787];androgen receptor binding [GO:0050681]	cytoplasm [GO:0005737];nucleus [GO:0005634]
ENSG00000013563	ENSG00000013563	protein_coding	coding	-1.03	0.818016	1.08	0.554367	82	homo_sapiens	ENSG00000013563	DNASE1L1	deoxyribonuclease I-like 1 [Source:HGNC Symbol;Acc:HGNC:2957]	X:154401238-154412112	-	1774	NM_001303620;NM_006730;NM_001009933;NM_001009934;NM_001009932		203912_s_at		DNA catabolic process [GO:0006308];DNA metabolic process [GO:0006259];DNA catabolic process, endonucleolytic [GO:0000737]	DNA binding [GO:0003677];endodeoxyribonuclease activity, producing 5'-phosphomonoesters [GO:0016888];endodeoxyribonuclease activity [GO:0004520];deoxyribonuclease activity [GO:0004536]	endoplasmic reticulum [GO:0005783];nucleus [GO:0005634];extracellular exosome [GO:0070062]
ENSG00000013573	ENSG00000013573	protein_coding	coding	1.27	0.098696	1.31	0.130486	82	homo_sapiens	ENSG00000013573	DDX11	DEAD/H (Asp-Glu-Ala-Asp/His) box helicase 11 [Source:HGNC Symbol;Acc:HGNC:2736]	12:31073845-31104791	+	1663	NM_030653;NM_001257145;NM_001257144;NM_152438;NM_004399		232816_s_at;210206_s_at;213378_s_at;208159_x_at;20		endoplasmic reticulum unfolded protein response [GO:0030968];DNA duplex unwinding [GO:0032508];nucleobase-containing compound metabolic process [GO:0006139];sister chromatid cohesion [GO:0007062];IRE1-mediated unfolded protein response [GO:0036498];cellular protein metabolic process [GO:0044267];viral process [GO:0016032];metabolic process [GO:0008152]	4 iron, 4 sulfur cluster binding [GO:0051539];DNA-dependent ATPase activity [GO:0008094];single-stranded DNA binding [GO:0003697];ATP-dependent DNA helicase activity [GO:0004003];double-stranded DNA binding [GO:0003690];helicase activity [GO:0004386];RNA binding [GO:0003723];metal ion binding [GO:0046872];nucleic acid binding [GO:0003676];DNA binding [GO:0003677];ATP binding [GO:0005524];protein …	midbody [GO:0030496];nucleoplasm [GO:0005654];spindle pole [GO:0000922];nucleolus [GO:0005730];cytoplasm [GO:0005737];nucleus [GO:0005634];nuclear chromatin [GO:0000790];extracellular exosome [GO:0070062]
ENSG00000013583	ENSG00000013583	protein_coding	coding	-1.07	0.553102	-1	0.975221	82	homo_sapiens	ENSG00000013583	HEBP1	heme binding protein 1 [Source:HGNC Symbol;Acc:HGNC:17176]	12:12974864-13000273	-	50865	NM_015987		218450_at		circadian rhythm [GO:0007623]	heme binding [GO:0020037]	extracellular region [GO:0005576];cytoplasm [GO:0005737];extracellular exosome [GO:0070062]
ENSG00000013588	ENSG00000013588	protein_coding	coding	-1.05	0.722642	-1.1	0.636796	82	homo_sapiens	ENSG00000013588	GPRC5A	G protein-coupled receptor, class C, group 5, member A [Source:HGNC Symbol;Acc:HGNC:9836]	12:12890782-12917937	+	9052	NM_003979		203108_at;212444_at;235563_at		signal transduction [GO:0007165];G-protein coupled receptor signaling pathway [GO:0007186]	G-protein coupled receptor activity [GO:0004930]	cytoplasmic vesicle membrane [GO:0030659];integral component of plasma membrane [GO:0005887];plasma membrane [GO:0005886];intracellular membrane-bounded organelle [GO:0043231];integral component of membrane [GO:0016021];extracellular exosome [GO:0070062]
ENSG00000013619	ENSG00000013619	protein_coding	coding	1.44	0.001412	-1.01	0.951115	82	homo_sapiens	ENSG00000013619	MAMLD1	mastermind-like domain containing 1 [Source:HGNC Symbol;Acc:HGNC:2568]	X:150361422-150514178	+	10046	NM_001177465;NM_001177466;NM_005491		205088_at		transcription, DNA-templated [GO:0006351];male gonad development [GO:0008584];regulation of transcription from RNA polymerase II promoter [GO:0006357]	molecular_function [GO:0003674]	nucleus [GO:0005634];cellular_component [GO:0005575]
ENSG00000013725	ENSG00000013725	protein_coding	coding	-1.01	0.971452	1.2	0.38414	82	homo_sapiens	ENSG00000013725	CD6	CD6 molecule [Source:HGNC Symbol;Acc:HGNC:1691]	11:60971680-61020377	+	923	NM_006725;NM_001254751;NM_001254750		213958_at;211900_x_at;211893_x_at;208602_x_at;1566		receptor-mediated endocytosis [GO:0006898];cell adhesion [GO:0007155]	scavenger receptor activity [GO:0005044];protein binding [GO:0005515]	integral component of plasma membrane [GO:0005887];membrane [GO:0016020]
ENSG00000013810	ENSG00000013810	protein_coding	coding	1.11	0.402544	1.17	0.214557	82	homo_sapiens	ENSG00000013810	TACC3	transforming, acidic coiled-coil containing protein 3 [Source:HGNC Symbol;Acc:HGNC:11524]	4:1721490-1745176	+	10460	NM_006342		218308_at;1569487_at		microtubule cytoskeleton organization [GO:0000226];cerebral cortex development [GO:0021987];cell proliferation [GO:0008283];regulation of cell cycle [GO:0051726];hemopoiesis [GO:0030097];response to hypoxia [GO:0001666];neurogenesis [GO:0022008];cytoplasmic sequestering of transcription factor [GO:0042994];regulation of microtubule-based process [GO:0032886];interkinetic nuclear migration [GO:002…	protein binding [GO:0005515];protein domain specific binding [GO:0019904]	microtubule cytoskeleton [GO:0015630];centrosome [GO:0005813];cytoplasm [GO:0005737]
ENSG00000014123	ENSG00000014123	protein_coding	coding	-1.1	0.372692	-1.15	0.275046	82	homo_sapiens	ENSG00000014123	UFL1	UFM1-specific ligase 1 [Source:HGNC Symbol;Acc:HGNC:23039]	6:96521595-96555276	+	23376	NM_015323		238291_at;212634_at;212633_at		positive regulation of cell proliferation [GO:0008284];negative regulation of protein ubiquitination [GO:0031397];response to endoplasmic reticulum stress [GO:0034976];negative regulation of NF-kappaB transcription factor activity [GO:0032088];protein K69-linked ufmylation [GO:1990592];protein ufmylation [GO:0071569];regulation of intracellular estrogen receptor signaling pathway [GO:0033146];reg…	ligase activity [GO:0016874];protein binding [GO:0005515];UFM1 transferase activity [GO:0071568]	nucleoplasm [GO:0005654];endoplasmic reticulum [GO:0005783];endoplasmic reticulum membrane [GO:0005789];cytosol [GO:0005829];cytoplasm [GO:0005737];nucleus [GO:0005634];membrane [GO:0016020];protein complex [GO:0043234];neuron projection [GO:0043005]
ENSG00000014138	ENSG00000014138	protein_coding	coding	1.09	0.368786	1.09	0.487143	82	homo_sapiens	ENSG00000014138	POLA2	polymerase (DNA directed), alpha 2, accessory subunit [Source:HGNC Symbol;Acc:HGNC:30073]	11:65261762-65305589	+	23649	NM_002689		204441_s_at;236546_at		DNA replication [GO:0006260];DNA biosynthetic process [GO:0071897];DNA replication initiation [GO:0006270];telomere maintenance [GO:0000723];G1/S transition of mitotic cell cycle [GO:0000082];mitotic cell cycle [GO:0000278];telomere maintenance via semi-conservative replication [GO:0032201];telomere maintenance via recombination [GO:0000722];DNA strand elongation involved in DNA replication [GO:0…	DNA-directed DNA polymerase activity [GO:0003887];protein heterodimerization activity [GO:0046982];DNA binding [GO:0003677];molecular_function [GO:0003674];protein binding [GO:0005515]	nucleoplasm [GO:0005654];cytoplasm [GO:0005737];alpha DNA polymerase:primase complex [GO:0005658];nucleus [GO:0005634]
ENSG00000014164	ENSG00000014164	protein_coding	coding	-1.2	0.102724	-1.2	0.229881	82	homo_sapiens	ENSG00000014164	ZC3H3	zinc finger CCCH-type containing 3 [Source:HGNC Symbol;Acc:HGNC:28972]	8:143437655-143541453	-	23144	NM_015117		213445_at;241056_at		mRNA polyadenylation [GO:0006378];poly(A)+ mRNA export from nucleus [GO:0016973];regulation of mRNA export from nucleus [GO:0010793];positive regulation of activin receptor signaling pathway [GO:0032927];mRNA 3'-end processing [GO:0031124]	metal ion binding [GO:0046872];molecular_function [GO:0003674];SMAD binding [GO:0046332];R-SMAD binding [GO:0070412]	nucleus [GO:0005634];mRNA cleavage and polyadenylation specificity factor complex [GO:0005847]
ENSG00000014216	ENSG00000014216	protein_coding	coding	1.05	0.621383	1.09	0.45825	82	homo_sapiens	ENSG00000014216	CAPN1	calpain 1, (mu/I) large subunit [Source:HGNC Symbol;Acc:HGNC:1476]	11:65180566-65212006	+	823	NM_001198868;NM_001198869;NM_005186		200752_s_at		proteolysis [GO:0006508];positive regulation of cell proliferation [GO:0008284];extracellular matrix organization [GO:0030198];extracellular matrix disassembly [GO:0022617];receptor catabolic process [GO:0032801];mammary gland involution [GO:0060056];protein autoprocessing [GO:0016540]	calcium ion binding [GO:0005509];calcium-dependent cysteine-type endopeptidase activity [GO:0004198];protein binding [GO:0005515];cytoskeletal protein binding [GO:0008092]	intracellular [GO:0005622];cytosol [GO:0005829];plasma membrane [GO:0005886];cytoplasm [GO:0005737];membrane [GO:0016020];focal adhesion [GO:0005925];extracellular exosome [GO:0070062];mitochondrion [GO:0005739];lysosome [GO:0005764]
ENSG00000014257	ENSG00000014257	protein_coding	coding	1.05	0.740755	1.2	0.354407	82	homo_sapiens	ENSG00000014257	ACPP	acid phosphatase, prostate [Source:HGNC Symbol;Acc:HGNC:125]	3:132317367-132368298	+	55	NM_001099;NM_001292037;NM_001134194		204393_s_at;237030_at		protein dephosphorylation [GO:0006470];adenosine metabolic process [GO:0046085];thiamine metabolic process [GO:0006772];dephosphorylation [GO:0016311];positive regulation of adenosine receptor signaling pathway [GO:0060168];regulation of sensory perception of pain [GO:0051930];purine nucleobase metabolic process [GO:0006144];nucleotide metabolic process [GO:0009117]	phosphatase activity [GO:0016791];acid phosphatase activity [GO:0003993];identical protein binding [GO:0042802];5'-nucleotidase activity [GO:0008253];lysophosphatidic acid phosphatase activity [GO:0052642];thiamine phosphate phosphatase activity [GO:0042131]	plasma membrane [GO:0005886];intracellular [GO:0005622];nucleus [GO:0005634];extracellular space [GO:0005615];extracellular exosome [GO:0070062];vesicle membrane [GO:0012506];lysosomal membrane [GO:0005765];integral component of membrane [GO:0016021];filopodium [GO:0030175]
ENSG00000014641	ENSG00000014641	protein_coding	coding	-1.05	0.692702	1.09	0.539231	82	homo_sapiens	ENSG00000014641	MDH1	malate dehydrogenase 1, NAD (soluble) [Source:HGNC Symbol;Acc:HGNC:6970]	2:63588609-63607197	+	4190	NM_005917;NM_001199111;NM_001199112		200978_at;235374_at		tricarboxylic acid cycle [GO:0006099];carboxylic acid metabolic process [GO:0019752];carbohydrate metabolic process [GO:0005975];oxidation-reduction process [GO:0055114];gluconeogenesis [GO:0006094];positive regulation of defense response to virus by host [GO:0002230];activation of mitophagy in response to mitochondrial depolarization [GO:0098779];malate metabolic process [GO:0006108];glucose met…	oxidoreductase activity, acting on the CH-OH group of donors, NAD or NADP as acceptor [GO:0016616];catalytic activity [GO:0003824];oxidoreductase activity [GO:0016491];L-malate dehydrogenase activity [GO:0030060];malate dehydrogenase activity [GO:0016615];diiodophenylpyruvate reductase activity [GO:0047860];malic enzyme activity [GO:0004470];NAD binding [GO:0051287]	centrosome [GO:0005813];cytosol [GO:0005829];cytoplasm [GO:0005737];extracellular space [GO:0005615];extracellular exosome [GO:0070062];mitochondrion [GO:0005739];myelin sheath [GO:0043209]
ENSG00000014824	ENSG00000014824	protein_coding	coding	-1.01	0.879858	1.1	0.301379	82	homo_sapiens	ENSG00000014824	SLC30A9	solute carrier family 30 (zinc transporter), member 9 [Source:HGNC Symbol;Acc:HGNC:1329]	4:41990472-42090457	+	10463	NM_006345		202614_at;229500_at		nucleotide-excision repair [GO:0006289];cation transmembrane transport [GO:0098655];transcription, DNA-templated [GO:0006351];transmembrane transport [GO:0055085];cation transport [GO:0006812];zinc II ion transport [GO:0006829];positive regulation of transcription from RNA polymerase II promoter [GO:0045944]	transcription factor activity, sequence-specific DNA binding [GO:0003700];cation transmembrane transporter activity [GO:0008324];chromatin binding [GO:0003682];ligand-dependent nuclear receptor binding [GO:0016922];ligand-dependent nuclear receptor transcription coactivator activity [GO:0030374]	cytoskeleton [GO:0005856];nucleus [GO:0005634];integral component of membrane [GO:0016021]
ENSG00000014914	ENSG00000014914	protein_coding	coding	-1.06	0.654506	1.86	0.001216	82	homo_sapiens	ENSG00000014914	MTMR11	myotubularin related protein 11 [Source:HGNC Symbol;Acc:HGNC:24307]	1:149928651-149936898	-	10903	NM_181873;NM_001145862		1556034_s_at;205076_s_at				extracellular exosome [GO:0070062]
ENSG00000014919	ENSG00000014919	protein_coding	coding	-1.06	0.601639	-1.06	0.651662	82	homo_sapiens	ENSG00000014919	COX15	cytochrome c oxidase assembly homolog 15 (yeast) [Source:HGNC Symbol;Acc:HGNC:2263]	10:99711844-99732100	-	1355	NM_004376;NM_078470		219547_at;221550_at;223281_s_at		hydrogen ion transmembrane transport [GO:1902600];oxidation-reduction process [GO:0055114];respiratory gaseous exchange [GO:0007585];porphyrin-containing compound metabolic process [GO:0006778];heme biosynthetic process [GO:0006783];mitochondrial electron transport, cytochrome c to oxygen [GO:0006123];small molecule metabolic process [GO:0044281];heme a biosynthetic process [GO:0006784];respirato…	cytochrome-c oxidase activity [GO:0004129];oxidoreductase activity, acting on the CH-CH group of donors [GO:0016627];oxidoreductase activity, acting on NAD(P)H, heme protein as acceptor [GO:0016653]	mitochondrial inner membrane [GO:0005743];mitochondrion [GO:0005739];integral component of membrane [GO:0016021];mitochondrial respiratory chain [GO:0005746];cytochrome complex [GO:0070069]
ENSG00000015133	ENSG00000015133	protein_coding	coding	-1.02	0.834327	1.17	0.284095	82	homo_sapiens	ENSG00000015133	CCDC88C	coiled-coil domain containing 88C [Source:HGNC Symbol;Acc:HGNC:19967]	14:91271323-91417844	-	440193	NM_001080414		227228_s_at;243869_at;231288_at;215343_at		Wnt signaling pathway [GO:0016055];stress-activated protein kinase signaling cascade [GO:0031098];protein homooligomerization [GO:0051260];regulation of protein phosphorylation [GO:0001932];protein destabilization [GO:0031648]	protein self-association [GO:0043621];PDZ domain binding [GO:0030165];protein binding [GO:0005515]	cytoplasm [GO:0005737]
ENSG00000015153	ENSG00000015153	protein_coding	coding	-1.05	0.683785	1.11	0.371777	82	homo_sapiens	ENSG00000015153	YAF2	YY1 associated factor 2 [Source:HGNC Symbol;Acc:HGNC:17363]	12:42157104-42238349	-	10138	NM_001190979;NM_005748;NM_001190977;NM_001190980		244783_at;206238_s_at		positive regulation of transcription, DNA-templated [GO:0045893];negative regulation of transcription, DNA-templated [GO:0045892];transcription, DNA-templated [GO:0006351]	transcription coactivator activity [GO:0003713];transcription corepressor activity [GO:0003714];zinc ion binding [GO:0008270];protein binding [GO:0005515]	nucleoplasm [GO:0005654];cytoplasm [GO:0005737];nucleus [GO:0005634]
ENSG00000015171	ENSG00000015171	protein_coding	coding	1	0.956017	1.07	0.413349	82	homo_sapiens	ENSG00000015171	ZMYND11	zinc finger, MYND-type containing 11 [Source:HGNC Symbol;Acc:HGNC:16966]	10:134465-254637	+	10771	NM_212479;NM_001202468;NM_001202467;NM_001202464;NM_001202465;NM_001202466;NM_006624		1554158_at;1554159_a_at;202137_s_at;202136_at		chromatin modification [GO:0016568];negative regulation of transcription from RNA polymerase II promoter [GO:0000122];cell cycle [GO:0007049];transcription, DNA-templated [GO:0006351];negative regulation of extrinsic apoptotic signaling pathway [GO:2001237];cell proliferation [GO:0008283];negative regulation of JNK cascade [GO:0046329];viral process [GO:0016032];regulation of transcription elonga…	transcription corepressor activity [GO:0003714];methylated histone binding [GO:0035064];zinc ion binding [GO:0008270];DNA binding [GO:0003677];protein binding [GO:0005515];histone binding [GO:0042393]	nucleoplasm [GO:0005654];nucleus [GO:0005634];chromosome [GO:0005694]
ENSG00000015285	ENSG00000015285	protein_coding	coding	1	0.981019	1.12	0.452018	82	homo_sapiens	ENSG00000015285	WAS	Wiskott-Aldrich syndrome [Source:HGNC Symbol;Acc:HGNC:12731]	X:48676596-48691427	+	7454	NM_000377		205400_at;38964_r_at		actin filament organization [GO:0007015];positive regulation of Arp2/3 complex-mediated actin nucleation [GO:2000601];epidermis development [GO:0008544];actin polymerization or depolymerization [GO:0008154];regulation of catalytic activity [GO:0050790];innate immune response [GO:0045087];T cell receptor signaling pathway [GO:0050852];small GTPase mediated signal transduction [GO:0007264];immune r…	actin binding [GO:0003779];protein kinase binding [GO:0019901];protein binding [GO:0005515];identical protein binding [GO:0042802];GTPase regulator activity [GO:0030695];SH3 domain binding [GO:0017124];phospholipase binding [GO:0043274]	actin cytoskeleton [GO:0015629];cytosol [GO:0005829];extracellular exosome [GO:0070062];cell-cell junction [GO:0005911];vesicle membrane [GO:0012506]
ENSG00000015413	ENSG00000015413	protein_coding	coding	1	0.963886	1.13	0.510036	82	homo_sapiens	ENSG00000015413	DPEP1	dipeptidase 1 (renal) [Source:HGNC Symbol;Acc:HGNC:3002]	16:89613308-89638456	+	1800	NM_004413;NM_001128141		205983_at		proteolysis [GO:0006508];negative regulation of apoptotic process [GO:0043066];xenobiotic metabolic process [GO:0006805];negative regulation of cell migration [GO:0030336];glutathione metabolic process [GO:0006749];negative regulation of cysteine-type endopeptidase activity involved in apoptotic process [GO:0043154];cellular response to drug [GO:0035690];arachidonic acid metabolic process [GO:001…	dipeptidase activity [GO:0016805];metallopeptidase activity [GO:0008237];metal ion binding [GO:0046872];zinc ion binding [GO:0008270];protein binding [GO:0005515];cysteine-type endopeptidase inhibitor activity involved in apoptotic process [GO:0043027];dipeptidyl-peptidase activity [GO:0008239];metalloexopeptidase activity [GO:0008235];modified amino acid binding [GO:0072341];metallodipeptidase a…	anchored component of membrane [GO:0031225];cell junction [GO:0030054];plasma membrane [GO:0005886];nucleus [GO:0005634];extracellular space [GO:0005615];microvillus membrane [GO:0031528];apical plasma membrane [GO:0016324];extracellular exosome [GO:0070062];apical part of cell [GO:0045177]
ENSG00000015475	ENSG00000015475	protein_coding	coding	1.1	0.40033	1.12	0.373867	82	homo_sapiens	ENSG00000015475	BID	BH3 interacting domain death agonist [Source:HGNC Symbol;Acc:HGNC:1050]	22:17734138-17774770	-	637	NM_197966;NM_001244570;NM_001244567;NM_001196;NM_001244572;NM_001244569;NM_197967		211725_s_at;204493_at;227143_s_at		regulation of apoptotic process [GO:0042981];positive regulation of apoptotic process [GO:0043065];apoptotic process [GO:0006915];establishment of protein localization to membrane [GO:0090150];positive regulation of protein oligomerization [GO:0032461];intrinsic apoptotic signaling pathway [GO:0097193];positive regulation of intrinsic apoptotic signaling pathway [GO:2001244];release of cytochrome…	protein binding [GO:0005515];death receptor binding [GO:0005123];ubiquitin protein ligase binding [GO:0031625]	cytosol [GO:0005829];cytoplasm [GO:0005737];mitochondrion [GO:0005739];membrane [GO:0016020];mitochondrial outer membrane [GO:0005741];extracellular exosome [GO:0070062];integral component of mitochondrial membrane [GO:0032592]
ENSG00000015479	ENSG00000015479	protein_coding	coding	-1.04	0.759313	-1.21	0.158362	82	homo_sapiens	ENSG00000015479	MATR3	matrin 3 [Source:HGNC Symbol;Acc:HGNC:6912]	5:139293648-139331359	+	9782	NM_018834;NM_001194956		200626_s_at;228012_at;1558093_s_at;214363_s_at;200		posttranscriptional regulation of gene expression [GO:0010608]	structural molecule activity [GO:0005198];nucleic acid binding [GO:0003676];nucleotide binding [GO:0000166];zinc ion binding [GO:0008270];poly(A) RNA binding [GO:0044822];protein binding [GO:0005515]	nucleoplasm [GO:0005654];nucleus [GO:0005634];membrane [GO:0016020];nuclear inner membrane [GO:0005637];nuclear matrix [GO:0016363]
ENSG00000015520	ENSG00000015520	protein_coding	coding	1.11	0.380084	-1.1	0.54133	82	homo_sapiens	ENSG00000015520	NPC1L1	NPC1-like 1 [Source:HGNC Symbol;Acc:HGNC:7898]	7:44512535-44541315	-	29881	NM_013389;NM_001101648;NM_001300967		220106_at;224305_s_at;224306_at		cholesterol transport [GO:0030301];signal transduction [GO:0007165];lipoprotein metabolic process [GO:0042157];cholesterol biosynthetic process [GO:0006695];small molecule metabolic process [GO:0044281];sterol transport [GO:0015918];intestinal cholesterol absorption [GO:0030299];cholesterol homeostasis [GO:0042632];response to drug [GO:0042493]	hedgehog receptor activity [GO:0008158];protein binding [GO:0005515];Rab GTPase binding [GO:0017137];myosin V binding [GO:0031489];drug binding [GO:0008144]	cytoplasmic vesicle membrane [GO:0030659];plasma membrane [GO:0005886];integral component of membrane [GO:0016021];membrane [GO:0016020];apical plasma membrane [GO:0016324];brush border membrane [GO:0031526]
ENSG00000015532	ENSG00000015532	protein_coding	coding	1.08	0.310041	1.15	0.182479	82	homo_sapiens	ENSG00000015532	XYLT2	xylosyltransferase II [Source:HGNC Symbol;Acc:HGNC:15517]	17:50346092-50363138	+	64132	NM_022167		219401_at;1570528_at		glycosaminoglycan biosynthetic process [GO:0006024];chondroitin sulfate biosynthetic process [GO:0030206];heparan sulfate proteoglycan biosynthetic process [GO:0015012];proteoglycan biosynthetic process [GO:0030166];heparin biosynthetic process [GO:0030210]	protein xylosyltransferase activity [GO:0030158];acetylglucosaminyltransferase activity [GO:0008375]	endoplasmic reticulum membrane [GO:0005789];Golgi membrane [GO:0000139];integral component of membrane [GO:0016021];membrane [GO:0016020];cellular_component [GO:0005575]
ENSG00000015568	ENSG00000015568	protein_coding	coding	-1.08	0.498612	-1.45	0.00936	82	homo_sapiens	ENSG00000015568	RGPD6;RGPD5	RANBP2-like and GRIP domain containing 5 [Source:HGNC Symbol;Acc:HGNC:32418]	2:109792758-109857695	+	84220;729540	NM_032260;NM_005054		211324_s_at;201711_x_at;212842_x_at;210676_x_at;24		protein targeting to Golgi [GO:0000042];intracellular transport [GO:0046907]	protein binding [GO:0005515]	cytoplasm [GO:0005737]
ENSG00000015592	ENSG00000015592	protein_coding	coding	1.03	0.724448	1	0.982368	82	homo_sapiens	ENSG00000015592	STMN4	stathmin-like 4 [Source:HGNC Symbol;Acc:HGNC:16078]	8:27235323-27258420	-	81551	NM_030795;NM_001283055;NM_001283054;NM_001283053		221236_s_at;236812_at		regulation of cytoskeleton organization [GO:0051493];microtubule depolymerization [GO:0007019];neuron projection development [GO:0031175];regulation of microtubule polymerization or depolymerization [GO:0031110]	tubulin binding [GO:0015631]	Golgi apparatus [GO:0005794];neuron projection [GO:0043005];cytoplasm [GO:0005737];growth cone [GO:0030426];axon [GO:0030424]
ENSG00000015676	ENSG00000015676	protein_coding	coding	-1.02	0.82338	-1.06	0.517097	82	homo_sapiens	ENSG00000015676	NUDCD3	NudC domain containing 3 [Source:HGNC Symbol;Acc:HGNC:22208]	7:44379121-44490880	-	23386	NM_015332		201270_x_at;201269_s_at;242238_at			protein binding [GO:0005515]
ENSG00000016082	ENSG00000016082	protein_coding	coding	1	1	NA	0	82	homo_sapiens	ENSG00000016082	ISL1	ISL LIM homeobox 1 [Source:HGNC Symbol;Acc:HGNC:6132]	5:51383391-51394738	+	3670	NM_002202		206104_at		negative regulation of transcription from RNA polymerase II promoter [GO:0000122];positive regulation of transcription from RNA polymerase II promoter [GO:0045944];regulation of transcription, DNA-templated [GO:0006355];negative regulation of neuron apoptotic process [GO:0043524];positive regulation of insulin secretion [GO:0032024];ventricular cardiac muscle tissue morphogenesis [GO:0055010];pos…	sequence-specific DNA binding [GO:0043565];bHLH transcription factor binding [GO:0043425];zinc ion binding [GO:0008270];DNA binding [GO:0003677];protein binding [GO:0005515];RNA polymerase II activating transcription factor binding [GO:0001102];ligand-dependent nuclear receptor binding [GO:0016922];estrogen receptor binding [GO:0030331];enhancer sequence-specific DNA binding [GO:0001158];RNA poly…	nucleoplasm [GO:0005654];cytoplasm [GO:0005737];mitochondrion [GO:0005739];nucleus [GO:0005634]
ENSG00000016391	ENSG00000016391	protein_coding	coding	-1.14	0.271687	1.04	0.784207	82	homo_sapiens	ENSG00000016391	CHDH	choline dehydrogenase [Source:HGNC Symbol;Acc:HGNC:24288]	3:53812335-53846390	-	55349	NM_018397		229502_at;1559591_s_at;1559590_at;229954_at;231994		oxidation-reduction process [GO:0055114];glycine betaine biosynthetic process from choline [GO:0019285]	flavin adenine dinucleotide binding [GO:0050660];protein binding [GO:0005515];oxidoreductase activity, acting on CH-OH group of donors [GO:0016614];choline dehydrogenase activity [GO:0008812]	mitochondrial inner membrane [GO:0005743];mitochondrion [GO:0005739]
ENSG00000016402	ENSG00000016402	protein_coding	coding	-1.18	0.270126	1.29	0.203245	82	homo_sapiens	ENSG00000016402	IL20RA	interleukin 20 receptor, alpha [Source:HGNC Symbol;Acc:HGNC:6003]	6:136999971-137045180	-	53832	NM_014432;NM_001278723;NM_001278724;NM_001278722		222829_s_at;219115_s_at		cytokine-mediated signaling pathway [GO:0019221];positive regulation of intrinsic apoptotic signaling pathway [GO:2001244];regulation of bone resorption [GO:0045124]	cytokine receptor activity [GO:0004896];protein binding [GO:0005515];interleukin-20 binding [GO:0042015]	plasma membrane [GO:0005886];integral component of membrane [GO:0016021]
ENSG00000016490	ENSG00000016490	protein_coding	coding	-1.04	0.341001	-1.08	0.319501	82	homo_sapiens	ENSG00000016490	CLCA1	chloride channel accessory 1 [Source:HGNC Symbol;Acc:HGNC:2015]	1:86468368-86500289	+	1179	NM_001285		210107_at		calcium ion transport [GO:0006816];ion transmembrane transport [GO:0034220];chloride transport [GO:0006821];transport [GO:0006810];transmembrane transport [GO:0055085];proteolysis [GO:0006508];chloride transmembrane transport [GO:1902476]	metallopeptidase activity [GO:0008237];metal ion binding [GO:0046872];chloride channel activity [GO:0005254];intracellular calcium activated chloride channel activity [GO:0005229]	integral component of plasma membrane [GO:0005887];plasma membrane [GO:0005886];extracellular space [GO:0005615];integral component of membrane [GO:0016021];secretory granule [GO:0030141];microvillus [GO:0005902]
ENSG00000016602	ENSG00000016602	protein_coding	coding	-1.01	0.932218	-1.08	0.552345	82	homo_sapiens	ENSG00000016602	CLCA4	chloride channel accessory 4 [Source:HGNC Symbol;Acc:HGNC:2018]	1:86547078-86580754	+	22802	NM_012128		220026_at		ion transmembrane transport [GO:0034220];chloride transport [GO:0006821];transport [GO:0006810];transmembrane transport [GO:0055085];proteolysis [GO:0006508];chloride transmembrane transport [GO:1902476]	metallopeptidase activity [GO:0008237];metal ion binding [GO:0046872];chloride channel activity [GO:0005254];intracellular calcium activated chloride channel activity [GO:0005229]	integral component of plasma membrane [GO:0005887];plasma membrane [GO:0005886];extracellular exosome [GO:0070062];apical plasma membrane [GO:0016324]
ENSG00000016864	ENSG00000016864	protein_coding	coding	-1.06	0.599298	-1.01	0.913771	82	homo_sapiens	ENSG00000016864	GLT8D1	glycosyltransferase 8 domain containing 1 [Source:HGNC Symbol;Acc:HGNC:24870]	3:52694485-52706083	-	55830	NM_001278281;NM_001010983;NM_001278280;NM_152932;NM_018446		218147_s_at;218146_at		metabolic process [GO:0008152]	transferase activity, transferring glycosyl groups [GO:0016757]	integral component of membrane [GO:0016021];membrane [GO:0016020]
ENSG00000017260	ENSG00000017260	protein_coding	coding	-1.04	0.706656	-1	0.972054	82	homo_sapiens	ENSG00000017260	ATP2C1	ATPase, Ca++ transporting, type 2C, member 1 [Source:HGNC Symbol;Acc:HGNC:13211]	3:130850595-131016712	+	27032	NM_001199181;NM_001199182;NM_001199180;NM_001199179;NM_001199184;NM_001199183;NM_001199185;NM_014382;NM_001001486;NM_001001487;NM_001001485		212255_s_at;211137_s_at;209934_s_at;209935_at		calcium ion transport [GO:0006816];calcium ion transmembrane transport [GO:0070588];metabolic process [GO:0008152];epidermis development [GO:0008544];ion transmembrane transport [GO:0034220];signal transduction [GO:0007165];transmembrane transport [GO:0055085];calcium-dependent cell-cell adhesion via plasma membrane cell adhesion molecules [GO:0016339];positive regulation of I-kappaB kinase/NF-ka…	metal ion binding [GO:0046872];nucleotide binding [GO:0000166];ATP binding [GO:0005524];calcium-transporting ATPase activity [GO:0005388];signal transducer activity [GO:0004871];calcium ion binding [GO:0005509];manganese ion binding [GO:0030145];manganese-transporting ATPase activity [GO:0015410]	integral component of membrane [GO:0016021];trans-Golgi network [GO:0005802];Golgi apparatus [GO:0005794];Golgi membrane [GO:0000139];membrane [GO:0016020]
ENSG00000017427	ENSG00000017427	protein_coding	coding	-1.12	0.421883	-1.36	0.015414	82	homo_sapiens	ENSG00000017427	IGF1	insulin-like growth factor 1 (somatomedin C) [Source:HGNC Symbol;Acc:HGNC:5464]	12:102395867-102480645	-	3479	NM_000618;NM_001111284;NM_001111285;NM_001111283		209540_at;211577_s_at;209541_at;209542_x_at		muscle organ development [GO:0007517];positive regulation of transcription, DNA-templated [GO:0045893];response to heat [GO:0009408];DNA replication [GO:0006260];phosphatidylinositol 3-kinase signaling [GO:0014065];positive regulation of cell proliferation [GO:0008284];platelet activation [GO:0030168];negative regulation of apoptotic process [GO:0043066];signal transduction [GO:0007165];positive …	hormone activity [GO:0005179];integrin binding [GO:0005178];growth factor activity [GO:0008083];protein binding [GO:0005515];insulin receptor binding [GO:0005158];insulin-like growth factor receptor binding [GO:0005159]	extracellular region [GO:0005576];plasma membrane [GO:0005886];extracellular space [GO:0005615];platelet alpha granule lumen [GO:0031093];insulin-like growth factor ternary complex [GO:0042567];insulin-like growth factor binding protein complex [GO:0016942]
ENSG00000017483	ENSG00000017483	protein_coding	coding	1.16	0.312159	1.19	0.392347	82	homo_sapiens	ENSG00000017483	SLC38A5	solute carrier family 38, member 5 [Source:HGNC Symbol;Acc:HGNC:18070]	X:48458537-48470256	-	92745	NM_033518		234973_at		amino acid transmembrane transport [GO:0003333];transmembrane transport [GO:0055085];ion transport [GO:0006811];glycine transport [GO:0015816];amino acid transport [GO:0006865];neutral amino acid transport [GO:0015804]	glycine transmembrane transporter activity [GO:0015187];amino acid transmembrane transporter activity [GO:0015171];neutral amino acid transmembrane transporter activity [GO:0015175]	integral component of plasma membrane [GO:0005887];plasma membrane [GO:0005886]
ENSG00000017797	ENSG00000017797	protein_coding	coding	-1.01	0.958108	1.1	0.364367	82	homo_sapiens	ENSG00000017797	RALBP1	ralA binding protein 1 [Source:HGNC Symbol;Acc:HGNC:9841]	18:9475009-9538116	+	10928	NM_006788		202844_s_at;202845_s_at;226957_x_at		regulation of small GTPase mediated signal transduction [GO:0051056];positive regulation of GTPase activity [GO:0043547];signal transduction [GO:0007165];transport [GO:0006810];endocytosis [GO:0006897];small GTPase mediated signal transduction [GO:0007264];transmembrane transport [GO:0055085];regulation of GTPase activity [GO:0043087];chemotaxis [GO:0006935]	transmembrane transporter activity [GO:0022857];GTPase activator activity [GO:0005096];ATPase activity [GO:0016887];protein binding [GO:0005515];Rac GTPase binding [GO:0048365];Ral GTPase binding [GO:0017160];ATPase activity, coupled to movement of substances [GO:0043492]	cytosol [GO:0005829];membrane [GO:0016020]
ENSG00000018189	ENSG00000018189	protein_coding	coding	-1.08	0.226868	-1.14	0.09592	82	homo_sapiens	ENSG00000018189	RUFY3	RUN and FYVE domain containing 3 [Source:HGNC Symbol;Acc:HGNC:30285]	4:70704204-70807315	+	22902	NM_001130709;NM_001037442;NM_014961;NM_001291994;NM_001291993		210251_s_at;213437_at;213430_at;213939_s_at;203724		actin filament organization [GO:0007015];regulation of establishment of cell polarity [GO:2000114];positive regulation of axon extension [GO:0045773];positive regulation of cell migration [GO:0030335];positive regulation of intracellular protein transport [GO:0090316];negative regulation of axonogenesis [GO:0050771];positive regulation of axonogenesis [GO:0050772];regulation of axonogenesis [GO:0…	protein binding [GO:0005515];metal ion binding [GO:0046872]	dendrite [GO:0030425];cytoplasm [GO:0005737];perikaryon [GO:0043204];growth cone [GO:0030426];axon [GO:0030424];filopodium [GO:0030175];lamellipodium [GO:0030027];invadopodium [GO:0071437];neuronal cell body [GO:0043025]
ENSG00000018236	ENSG00000018236	protein_coding	coding	1.31	0.062607	1.42	0.069544	82	homo_sapiens	ENSG00000018236	CNTN1	contactin 1 [Source:HGNC Symbol;Acc:HGNC:2171]	12:40692442-41072418	+	1272	NM_001256063;NM_001843;NM_001256064;NM_175038		1554784_at;211203_s_at;227202_at;241190_at;227209_		cell adhesion [GO:0007155];axon guidance [GO:0007411];Notch signaling pathway [GO:0007219];cerebellum development [GO:0021549];positive regulation of gene expression [GO:0010628];neuron projection development [GO:0031175];positive regulation of neuron projection development [GO:0010976];positive regulation of sodium ion transport [GO:0010765]	protein binding [GO:0005515];carbohydrate binding [GO:0030246];glycoprotein binding [GO:0001948]	anchored component of membrane [GO:0031225];plasma membrane [GO:0005886];membrane [GO:0016020];extracellular exosome [GO:0070062];myelin sheath [GO:0043209]
ENSG00000018280	ENSG00000018280	protein_coding	coding	1.05	0.665133	1.23	0.204932	82	homo_sapiens	ENSG00000018280	SLC11A1	solute carrier family 11 (proton-coupled divalent metal ion transporter), member 1 [Source:HGNC Symbol;Acc:HGNC:10907]	2:218382029-218396894	+	6556	NM_000578		210423_s_at;217507_at;210422_x_at;217473_x_at;1555		cellular iron ion homeostasis [GO:0006879];phagocytosis [GO:0006909];inflammatory response [GO:0006954];transport [GO:0006810];positive regulation of transcription from RNA polymerase II promoter [GO:0045944];transmembrane transport [GO:0055085];defense response to bacterium [GO:0042742];iron ion transport [GO:0006826];activation of protein kinase activity [GO:0032147];wound healing [GO:0042060];…	protein homodimerization activity [GO:0042803];transporter activity [GO:0005215];metal ion:proton antiporter activity [GO:0051139];transition metal ion transmembrane transporter activity [GO:0046915];manganese ion transmembrane transporter activity [GO:0005384];molecular_function [GO:0003674]	integral component of plasma membrane [GO:0005887];plasma membrane [GO:0005886];lysosome [GO:0005764];membrane [GO:0016020];late endosome [GO:0005770];late endosome membrane [GO:0031902];phagocytic vesicle membrane [GO:0030670];tertiary granule membrane [GO:0070821];cell outer membrane [GO:0009279];endosome membrane [GO:0010008];cellular_component [GO:0005575]
ENSG00000018408	ENSG00000018408	protein_coding	coding	1	0.961991	1.08	0.446897	82	homo_sapiens	ENSG00000018408	WWTR1	WW domain containing transcription regulator 1 [Source:HGNC Symbol;Acc:HGNC:24042]	3:149517235-149736714	-	25937	NM_001168278;NM_015472;NM_001168280		202133_at;202134_s_at;202132_at		positive regulation of cell proliferation [GO:0008284];positive regulation of transcription from RNA polymerase II promoter [GO:0045944];transcription, DNA-templated [GO:0006351];regulation of transcription, DNA-templated [GO:0006355];transcription initiation from RNA polymerase II promoter [GO:0006367];negative regulation of canonical Wnt signaling pathway [GO:0090090];negative regulation of cat…	transcription coactivator activity [GO:0003713];protein binding [GO:0005515];protein homodimerization activity [GO:0042803];transcription corepressor activity [GO:0003714]	nucleoplasm [GO:0005654];cytosol [GO:0005829];cytoplasm [GO:0005737];nucleus [GO:0005634];transcription factor complex [GO:0005667]
ENSG00000018510	ENSG00000018510	protein_coding	coding	-1.15	0.200427	-1.03	0.726324	82	homo_sapiens	ENSG00000018510	AGPS	alkylglycerone phosphate synthase [Source:HGNC Symbol;Acc:HGNC:327]	2:177392644-177543836	+	8540	NM_003659		225113_at;205401_at;225108_at;225114_at		oxidation-reduction process [GO:0055114];lipid biosynthetic process [GO:0008610];ether lipid biosynthetic process [GO:0008611];small molecule metabolic process [GO:0044281];cellular lipid metabolic process [GO:0044255]	catalytic activity [GO:0003824];oxidoreductase activity [GO:0016491];flavin adenine dinucleotide binding [GO:0050660];FAD binding [GO:0071949];protein binding [GO:0005515];oxidoreductase activity, acting on CH-OH group of donors [GO:0016614];alkylglycerone-phosphate synthase activity [GO:0008609];UDP-N-acetylmuramate dehydrogenase activity [GO:0008762]	nucleolus [GO:0005730];intracellular membrane-bounded organelle [GO:0043231];mitochondrion [GO:0005739];membrane [GO:0016020];peroxisome [GO:0005777];peroxisomal membrane [GO:0005778];peroxisomal matrix [GO:0005782]
ENSG00000018607	ENSG00000018607	unprocessed_pseudogene	pseudogenes	1.02	0.738729	1.06	0.580207	82	homo_sapiens	ENSG00000018607		zinc finger protein 806 [Source:HGNC Symbol;Acc:HGNC:33228]	2:132309309-132318736	+
ENSG00000018610	ENSG00000018610	protein_coding	coding	1.01	0.923363	1.08	0.507025	82	homo_sapiens	ENSG00000018610	CXorf56	chromosome X open reading frame 56 [Source:HGNC Symbol;Acc:HGNC:26239]	X:119538149-119565408	-	63932	NM_001170569;NM_001170570;NM_022101		219805_at;235442_at
ENSG00000018625	ENSG00000018625	protein_coding	coding	-1.01	0.960634	1.09	0.664979	82	homo_sapiens	ENSG00000018625	ATP1A2	ATPase, Na+/K+ transporting, alpha 2 polypeptide [Source:HGNC Symbol;Acc:HGNC:800]	1:160115759-160143591	+	477	NM_000702		203296_s_at;203295_s_at		ion transmembrane transport [GO:0034220];transmembrane transport [GO:0055085];potassium ion import [GO:0010107];regulation of synaptic transmission, glutamatergic [GO:0051966];sodium ion transport [GO:0006814];potassium ion transport [GO:0006813];regulation of glutamate uptake involved in transmission of nerve impulse [GO:0051946];cardiac muscle contraction [GO:0060048];cellular sodium ion homeos…	ATPase activity [GO:0016887];metal ion binding [GO:0046872];nucleotide binding [GO:0000166];ATP binding [GO:0005524];protein binding [GO:0005515];sodium:potassium-exchanging ATPase activity [GO:0005391];sodium ion binding [GO:0031402];potassium ion binding [GO:0030955];drug binding [GO:0008144];chaperone binding [GO:0051087];steroid hormone binding [GO:1990239];cation-transporting ATPase activity…	plasma membrane [GO:0005886];cytoplasm [GO:0005737];integral component of membrane [GO:0016021];membrane [GO:0016020];extracellular vesicle [GO:1903561];sodium:potassium-exchanging ATPase complex [GO:0005890];cytosol [GO:0005829];sarcolemma [GO:0042383];T-tubule [GO:0030315];myelin sheath [GO:0043209];synapse [GO:0045202];endosome [GO:0005768];caveola [GO:0005901];neuron projection [GO:0043005];d…
ENSG00000018699	ENSG00000018699	protein_coding	coding	-1.07	0.516615	1.01	0.913681	82	homo_sapiens	ENSG00000018699	TTC27	tetratricopeptide repeat domain 27 [Source:HGNC Symbol;Acc:HGNC:25986]	2:32628032-32821051	+	55622	NM_001193509;NM_017735		218710_at		biological_process [GO:0008150]	protein binding [GO:0005515];molecular_function [GO:0003674]	cellular_component [GO:0005575]
ENSG00000018869	ENSG00000018869	protein_coding	coding	1.15	0.286381	1.25	0.0882	82	homo_sapiens	ENSG00000018869	ZNF582	zinc finger protein 582 [Source:HGNC Symbol;Acc:HGNC:26421]	19:56375846-56393545	-	147948	NM_144690		241602_at		regulation of transcription, DNA-templated [GO:0006355];transcription, DNA-templated [GO:0006351]	nucleic acid binding [GO:0003676];metal ion binding [GO:0046872];DNA binding [GO:0003677]	intracellular [GO:0005622];nucleus [GO:0005634]
ENSG00000019102	ENSG00000019102	protein_coding	coding	-1.07	0.633094	1.17	0.406269	82	homo_sapiens	ENSG00000019102	VSIG2	V-set and immunoglobulin domain containing 2 [Source:HGNC Symbol;Acc:HGNC:17149]	11:124747472-124752238	-	23584	NM_014312		228232_s_at;229369_at			protein binding [GO:0005515]	integral component of plasma membrane [GO:0005887];membrane [GO:0016020]
ENSG00000019144	ENSG00000019144	protein_coding	coding	1.04	0.685235	1.21	0.11294	82	homo_sapiens	ENSG00000019144	PHLDB1	pleckstrin homology-like domain, family B, member 1 [Source:HGNC Symbol;Acc:HGNC:23697]	11:118606440-118658038	+	23187	NM_015157;NM_001144759;NM_001144758		212134_at;216019_x_at		regulation of epithelial to mesenchymal transition [GO:0010717];regulation of microtubule cytoskeleton organization [GO:0070507];positive regulation of basement membrane assembly involved in embryonic body morphogenesis [GO:1904261];regulation of gastrulation [GO:0010470]	protein binding [GO:0005515]	basal cortex [GO:0045180]
ENSG00000019169	ENSG00000019169	protein_coding	coding	1.05	0.721076	-1.11	0.516374	82	homo_sapiens	ENSG00000019169	MARCO	macrophage receptor with collagenous structure [Source:HGNC Symbol;Acc:HGNC:6895]	2:118942166-118994660	+	8685	NM_006770		205819_at		innate immune response [GO:0045087];receptor-mediated endocytosis [GO:0006898];cell surface receptor signaling pathway [GO:0007166];pattern recognition receptor signaling pathway [GO:0002221];endocytosis [GO:0006897];apoptotic cell clearance [GO:0043277]	scavenger receptor activity [GO:0005044];transmembrane signaling receptor activity [GO:0004888];signaling pattern recognition receptor activity [GO:0008329]	integral component of plasma membrane [GO:0005887];collagen trimer [GO:0005581];plasma membrane [GO:0005886];membrane [GO:0016020];endocytic vesicle membrane [GO:0030666]
ENSG00000019186	ENSG00000019186	protein_coding	coding	1	1	1.1	0.276289	82	homo_sapiens	ENSG00000019186	CYP24A1	cytochrome P450, family 24, subfamily A, polypeptide 1 [Source:HGNC Symbol;Acc:HGNC:2602]	20:54153449-54173973	-	1591	NM_000782;NM_001128915		206504_at		oxidation-reduction process [GO:0055114];xenobiotic metabolic process [GO:0006805];vitamin metabolic process [GO:0006766];steroid metabolic process [GO:0008202];vitamin D receptor signaling pathway [GO:0070561];small molecule metabolic process [GO:0044281];vitamin D catabolic process [GO:0042369];osteoblast differentiation [GO:0001649];vitamin D metabolic process [GO:0042359];response to vitamin …	oxidoreductase activity, acting on paired donors, with incorporation or reduction of molecular oxygen [GO:0016705];oxidoreductase activity [GO:0016491];heme binding [GO:0020037];iron ion binding [GO:0005506];1-alpha,25-dihydroxyvitamin D3 24-hydroxylase activity [GO:0030342];25-hydroxycholecalciferol-24-hydroxylase activity [GO:0008403]	mitochondrial inner membrane [GO:0005743];mitochondrion [GO:0005739]
ENSG00000019485	ENSG00000019485	protein_coding	coding	-1.04	0.714142	1.05	0.690483	82	homo_sapiens	ENSG00000019485	PRDM11	PR domain containing 11 [Source:HGNC Symbol;Acc:HGNC:13996]	11:45095806-45235124	+	56981	NM_001256696;NM_001256695		220571_at;239763_at;229687_s_at;233067_at;229688_a		methylation [GO:0032259]	methyltransferase activity [GO:0008168];protein binding [GO:0005515];chromatin binding [GO:0003682]
ENSG00000019505	ENSG00000019505	protein_coding	coding	-1.01	0.938374	1.25	0.259587	82	homo_sapiens	ENSG00000019505	SYT13	synaptotagmin XIII [Source:HGNC Symbol;Acc:HGNC:14962]	11:45240301-45286319	-	57586	NM_020826		226086_at;221859_at		calcium ion-dependent exocytosis of neurotransmitter [GO:0048791];synaptic vesicle exocytosis [GO:0016079];vesicle-mediated transport [GO:0016192]	protein binding [GO:0005515];clathrin binding [GO:0030276];syntaxin binding [GO:0019905]	transport vesicle [GO:0030133];plasma membrane [GO:0005886];integral component of plasma membrane [GO:0005887]
ENSG00000019549	ENSG00000019549	protein_coding	coding	-1.1	0.461561	1.14	0.48501	82	homo_sapiens	ENSG00000019549	SNAI2	snail family zinc finger 2 [Source:HGNC Symbol;Acc:HGNC:11094]	8:48917690-48921740	-	6591	NM_003068		213139_at		canonical Wnt signaling pathway [GO:0060070];negative regulation of transcription from RNA polymerase II promoter [GO:0000122];sensory perception of sound [GO:0007605];negative regulation of canonical Wnt signaling pathway [GO:0090090];Notch signaling pathway [GO:0007219];positive regulation of cell migration [GO:0030335];negative regulation of keratinocyte proliferation [GO:0010839];negative reg…	sequence-specific DNA binding [GO:0043565];metal ion binding [GO:0046872];protein binding [GO:0005515];transcriptional repressor activity, RNA polymerase II core promoter proximal region sequence-specific binding [GO:0001078];chromatin binding [GO:0003682];transcription factor activity, RNA polymerase II distal enhancer sequence-specific binding [GO:0003705]	cytoplasm [GO:0005737];nucleus [GO:0005634];nuclear chromatin [GO:0000790]
ENSG00000019582	ENSG00000019582	protein_coding	coding	1.17	0.112894	1.35	0.018217	82	homo_sapiens	ENSG00000019582	CD74	CD74 molecule, major histocompatibility complex, class II invariant chain [Source:HGNC Symbol;Acc:HGNC:1697]	5:150401637-150412929	-	972	NM_001025158;NM_004355;NM_001025159		209619_at;1567628_at		positive regulation of B cell proliferation [GO:0030890];negative regulation of apoptotic process [GO:0043066];signal transduction [GO:0007165];intracellular protein transport [GO:0006886];antigen processing and presentation [GO:0019882];immune response [GO:0006955];cell proliferation [GO:0008283];protein complex assembly [GO:0006461];positive regulation of cytokine-mediated signaling pathway [GO…	cytokine receptor activity [GO:0004896];protein binding [GO:0005515];beta-amyloid binding [GO:0001540];identical protein binding [GO:0042802];cytokine binding [GO:0019955];MHC class II protein binding [GO:0042289];MHC class II protein binding, via antigen binding groove [GO:0042658];macrophage migration inhibitory factor binding [GO:0035718];MHC class II protein complex binding [GO:0023026];prote…	MHC class II protein complex [GO:0042613];Golgi membrane [GO:0000139];plasma membrane [GO:0005886];intracellular [GO:0005622];integral component of membrane [GO:0016021];membrane [GO:0016020];lysosomal lumen [GO:0043202];endocytic vesicle membrane [GO:0030666];trans-Golgi network membrane [GO:0032588];vacuole [GO:0005773];ER to Golgi transport vesicle membrane [GO:0012507];lysosomal membrane [GO:…
ENSG00000019991	ENSG00000019991	protein_coding	coding	-1.13	0.272162	1.38	0.019721	82	homo_sapiens	ENSG00000019991	HGF	hepatocyte growth factor (hepapoietin A; scatter factor) [Source:HGNC Symbol;Acc:HGNC:4893]	7:81699006-81770438	-	3082	NM_000601;NM_001010932;NM_001010931;NM_001010933;NM_001010934		210998_s_at;209960_at;209961_s_at;210997_at;210755		mitotic nuclear division [GO:0007067];positive regulation of cell proliferation [GO:0008284];platelet activation [GO:0030168];cell chemotaxis [GO:0060326];positive regulation of transcription from RNA polymerase II promoter [GO:0045944];proteolysis [GO:0006508];negative regulation of cysteine-type endopeptidase activity involved in apoptotic process [GO:0043154];positive regulation of cell migrat…	growth factor activity [GO:0008083];serine-type endopeptidase activity [GO:0004252];protein binding [GO:0005515];identical protein binding [GO:0042802];chemoattractant activity [GO:0042056];protein heterodimerization activity [GO:0046982]	extracellular region [GO:0005576];membrane [GO:0016020];extracellular space [GO:0005615];platelet alpha granule lumen [GO:0031093]
ENSG00000019995	ENSG00000019995	protein_coding	coding	-1.01	0.859244	-1.05	0.645195	82	homo_sapiens	ENSG00000019995	ZRANB1	zinc finger, RAN-binding domain containing 1 [Source:HGNC Symbol;Acc:HGNC:18224]	10:124942123-124988189	+	54764	NM_017580		225130_at;225138_at;225131_at		cytoskeleton organization [GO:0007010];cell migration [GO:0016477];Wnt signaling pathway [GO:0016055];positive regulation of Wnt signaling pathway [GO:0030177];protein K63-linked deubiquitination [GO:0070536];regulation of cell morphogenesis [GO:0022604];protein K33-linked deubiquitination [GO:1990168];protein K29-linked deubiquitination [GO:0035523];protein deubiquitination involved in ubiquitin…	K63-linked polyubiquitin binding [GO:0070530];ubiquitin-specific protease activity [GO:0004843];zinc ion binding [GO:0008270];protein binding [GO:0005515]	nucleoplasm [GO:0005654];cytoplasm [GO:0005737];nucleus [GO:0005634]
ENSG00000020129	ENSG00000020129	protein_coding	coding	1.06	0.53174	1.21	0.073209	82	homo_sapiens	ENSG00000020129	NCDN	neurochondrin [Source:HGNC Symbol;Acc:HGNC:17597]	1:35557473-35567274	+	23154	NM_001014841;NM_001014839;NM_014284		209556_at;237002_at;209557_s_at		neuron projection development [GO:0031175];bone resorption [GO:0045453];regulation of neuronal synaptic plasticity [GO:0048168]	protein binding [GO:0005515];binding [GO:0005488]	dendrite [GO:0030425];neuronal cell body [GO:0043025];cytosol [GO:0005829];membrane [GO:0016020];neuron projection [GO:0043005]
ENSG00000020181	ENSG00000020181	protein_coding	coding	1.19	0.081715	1.51	0.001893	82	homo_sapiens	ENSG00000020181	ADGRA2	adhesion G protein-coupled receptor A2 [Source:HGNC Symbol;Acc:HGNC:17849]	8:37784191-37844896	+	25960	NM_032777		65718_at;221814_at		G-protein coupled receptor signaling pathway [GO:0007186];central nervous system development [GO:0007417];cell surface receptor signaling pathway [GO:0007166];sprouting angiogenesis [GO:0002040];endothelial cell migration [GO:0043542];regulation of angiogenesis [GO:0045765];regulation of chemotaxis [GO:0050920];angiogenesis [GO:0001525];positive regulation of endothelial cell migration [GO:001059…	protein binding [GO:0005515];transmembrane signaling receptor activity [GO:0004888];G-protein coupled receptor activity [GO:0004930]	plasma membrane [GO:0005886];integral component of membrane [GO:0016021];membrane [GO:0016020];cell surface [GO:0009986]
ENSG00000020219	ENSG00000020219	processed_pseudogene	pseudogenes	-1.09	0.315879	-1.2	0.263964	82	homo_sapiens	ENSG00000020219		chaperonin containing TCP1, subunit 8 (theta)-like 1, pseudogene [Source:HGNC Symbol;Acc:HGNC:32153]	7:152445477-152447150	+
ENSG00000020256	ENSG00000020256	protein_coding	coding	-1.02	0.867468	-1.04	0.688097	82	homo_sapiens	ENSG00000020256	ZFP64	ZFP64 zinc finger protein [Source:HGNC Symbol;Acc:HGNC:15940]	20:52051663-52204308	-	55734	NM_199427;NM_022088;NM_199426;NM_018197		222897_s_at;219536_s_at;218968_s_at		transcription, DNA-templated [GO:0006351];regulation of transcription, DNA-templated [GO:0006355];positive regulation of mRNA splicing, via spliceosome [GO:0048026]	metal ion binding [GO:0046872];DNA binding [GO:0003677];protein binding [GO:0005515];nucleic acid binding [GO:0003676]	nucleus [GO:0005634]
ENSG00000020426	ENSG00000020426	protein_coding	coding	-1.03	0.727156	-1.02	0.859755	82	homo_sapiens	ENSG00000020426	MNAT1	MNAT CDK-activating kinase assembly factor 1 [Source:HGNC Symbol;Acc:HGNC:7181]	14:60734742-60969953	+	4331	NM_002431;NM_001177963		203565_s_at;237593_at		transcription from RNA polymerase II promoter [GO:0006366];nucleotide-excision repair [GO:0006289];transcription from RNA polymerase I promoter [GO:0006360];DNA repair [GO:0006281];cell cycle [GO:0007049];positive regulation of transcription from RNA polymerase II promoter [GO:0045944];transcription elongation from RNA polymerase II promoter [GO:0006368];regulation of transcription from RNA polym…	DNA-dependent ATPase activity [GO:0008094];zinc ion binding [GO:0008270];protein binding [GO:0005515];protein N-terminus binding [GO:0047485];RNA polymerase II carboxy-terminal domain kinase activity [GO:0008353]	nucleoplasm [GO:0005654];cytoplasm [GO:0005737];nucleus [GO:0005634];holo TFIIH complex [GO:0005675]
ENSG00000020577	ENSG00000020577	protein_coding	coding	1.16	0.045118	-1.04	0.702412	82	homo_sapiens	ENSG00000020577	SAMD4A	sterile alpha motif domain containing 4A [Source:HGNC Symbol;Acc:HGNC:23023]	14:54567097-54793315	+	23034	NM_001161576;NM_001161577;NM_015589		215495_s_at;212845_at;215120_s_at;215496_at		negative regulation of translation [GO:0017148];positive regulation of translation [GO:0045727]	poly(A) RNA binding [GO:0044822];protein binding [GO:0005515];translation repressor activity [GO:0030371]	dendrite [GO:0030425];cell junction [GO:0030054];cytoplasm [GO:0005737];synapse [GO:0045202]
ENSG00000020633	ENSG00000020633	protein_coding	coding	1.1	0.50478	1.3	0.121758	82	homo_sapiens	ENSG00000020633	RUNX3	runt-related transcription factor 3 [Source:HGNC Symbol;Acc:HGNC:10473]	1:24899511-24965121	-	864	NM_004350;NM_001031680		204197_s_at;204198_s_at		transcription from RNA polymerase II promoter [GO:0006366];neuron differentiation [GO:0030182];negative regulation of transcription from RNA polymerase II promoter [GO:0000122];hemopoiesis [GO:0030097];regulation of transcription, DNA-templated [GO:0006355];regulation of transcription from RNA polymerase II promoter [GO:0006357];protein phosphorylation [GO:0006468];regulation of cell differentiat…	RNA polymerase II transcription factor activity, sequence-specific DNA binding [GO:0000981];transcription factor activity, sequence-specific DNA binding [GO:0003700];DNA binding [GO:0003677];ATP binding [GO:0005524];protein binding [GO:0005515];RNA polymerase II regulatory region sequence-specific DNA binding [GO:0000977]	Golgi apparatus [GO:0005794];nucleolus [GO:0005730];intracellular membrane-bounded organelle [GO:0043231];cytoplasm [GO:0005737];nucleus [GO:0005634];nuclear chromatin [GO:0000790]
ENSG00000020922	ENSG00000020922	protein_coding	coding	1.06	0.382473	1.15	0.063143	82	homo_sapiens	ENSG00000020922	MRE11A	MRE11 homolog A, double strand break repair nuclease [Source:HGNC Symbol;Acc:HGNC:7230]	11:94415578-94493908	-	4361	NM_005591;NM_005590		205395_s_at;242456_at;211334_at		DNA recombination [GO:0006310];reciprocal meiotic recombination [GO:0007131];innate immune response [GO:0045087];nucleic acid phosphodiester bond hydrolysis [GO:0090305];double-strand break repair via homologous recombination [GO:0000724];DNA duplex unwinding [GO:0032508];DNA repair [GO:0006281];cellular response to DNA damage stimulus [GO:0006974];intra-S DNA damage checkpoint [GO:0031573];doubl…	nuclease activity [GO:0004518];endonuclease activity [GO:0004519];3'-5' exonuclease activity [GO:0008408];ATP-dependent DNA helicase activity [GO:0004003];double-stranded DNA binding [GO:0003690];protein C-terminus binding [GO:0008022];hydrolase activity [GO:0016787];DNA binding [GO:0003677];protein binding [GO:0005515];endodeoxyribonuclease activity [GO:0004520];exonuclease activity [GO:0004527]…	nucleoplasm [GO:0005654];cytosol [GO:0005829];nucleus [GO:0005634];chromatin [GO:0000785];Mre11 complex [GO:0030870];chromosome, telomeric region [GO:0000781];site of double-strand break [GO:0035861];perinuclear region of cytoplasm [GO:0048471];nuclear chromatin [GO:0000790];condensed nuclear chromosome [GO:0000794]
ENSG00000021300	ENSG00000021300	protein_coding	coding	-1.25	0.141638	1.32	0.15083	82	homo_sapiens	ENSG00000021300	PLEKHB1	pleckstrin homology domain containing, family B (evectins) member 1 [Source:HGNC Symbol;Acc:HGNC:19079]	11:73646178-73662819	+	58473	NM_021200;NM_001130033;NM_001130035;NM_001130034;NM_001130036		209504_s_at		multicellular organismal development [GO:0007275];phototransduction [GO:0007602];regulation of cell differentiation [GO:0045595]	signal transducer activity [GO:0004871];protein binding [GO:0005515];protein homodimerization activity [GO:0042803];protein C-terminus binding [GO:0008022]	cytoplasm [GO:0005737];integral component of membrane [GO:0016021]
ENSG00000021355	ENSG00000021355	protein_coding	coding	-1.18	0.054495	1.3	0.045407	82	homo_sapiens	ENSG00000021355	SERPINB1	serpin peptidase inhibitor, clade B (ovalbumin), member 1 [Source:HGNC Symbol;Acc:HGNC:3311]	6:2832332-2842006	-	1992	NM_030666		228726_at;213572_s_at;212268_at		negative regulation of endopeptidase activity [GO:0010951]	serine-type endopeptidase inhibitor activity [GO:0004867]	cytoplasm [GO:0005737];membrane [GO:0016020];extracellular space [GO:0005615];extracellular exosome [GO:0070062]
ENSG00000021461	ENSG00000021461	protein_coding	coding	-1.06	0.671871	-1.39	0.110846	82	homo_sapiens	ENSG00000021461	CYP3A43	cytochrome P450, family 3, subfamily A, polypeptide 43 [Source:HGNC Symbol;Acc:HGNC:17450]	7:99828013-99866102	+	64816	NM_057095;NM_001278921;NM_057096;NM_022820		211442_x_at;211440_x_at;211441_x_at;207773_x_at		oxidation-reduction process [GO:0055114];xenobiotic metabolic process [GO:0006805];small molecule metabolic process [GO:0044281]	oxidoreductase activity, acting on paired donors, with incorporation or reduction of molecular oxygen [GO:0016705];monooxygenase activity [GO:0004497];heme binding [GO:0020037];iron ion binding [GO:0005506];aromatase activity [GO:0070330]	endoplasmic reticulum membrane [GO:0005789]
ENSG00000021488	ENSG00000021488	protein_coding	coding	1.3	0.003494	1.11	0.337142	82	homo_sapiens	ENSG00000021488	SLC7A9	solute carrier family 7 (amino acid transporter light chain, bo,+ system), member 9 [Source:HGNC Symbol;Acc:HGNC:11067]	19:32830509-32869766	-	11136	NM_014270;NM_001126335;NM_001243036		220135_s_at		neutral amino acid transport [GO:0015804];amino acid transmembrane transport [GO:0003333];transmembrane transport [GO:0055085];ion transport [GO:0006811];protein complex assembly [GO:0006461];leukocyte migration [GO:0050900];blood coagulation [GO:0007596];amino acid transport [GO:0006865];L-cystine transport [GO:0015811]	peptide antigen binding [GO:0042605];antiporter activity [GO:0015297];protein binding [GO:0005515];amino acid transmembrane transporter activity [GO:0015171];neutral amino acid transmembrane transporter activity [GO:0015175];L-cystine transmembrane transporter activity [GO:0015184]	integral component of plasma membrane [GO:0005887];plasma membrane [GO:0005886];membrane [GO:0016020];brush border membrane [GO:0031526];apical plasma membrane [GO:0016324]
ENSG00000021574	ENSG00000021574	protein_coding	coding	1.03	0.701798	1.01	0.907411	82	homo_sapiens	ENSG00000021574	SPAST	spastin [Source:HGNC Symbol;Acc:HGNC:11233]	2:32063611-32157637	+	6683	NM_199436;NM_014946		207724_s_at;209748_at		protein homooligomerization [GO:0051260];metabolic process [GO:0008152];axonogenesis [GO:0007409];ER to Golgi vesicle-mediated transport [GO:0006888];positive regulation of cytokinesis [GO:0032467];microtubule bundle formation [GO:0001578];cytoplasmic microtubule organization [GO:0031122];cytokinetic process [GO:0032506];positive regulation of microtubule depolymerization [GO:0031117];protein hex…	ATP binding [GO:0005524];microtubule-severing ATPase activity [GO:0008568];microtubule binding [GO:0008017];protein binding [GO:0005515];alpha-tubulin binding [GO:0043014];beta-tubulin binding [GO:0048487]	perinuclear region of cytoplasm [GO:0048471];midbody [GO:0030496];endoplasmic reticulum [GO:0005783];endosome [GO:0005768];centrosome [GO:0005813];microtubule [GO:0005874];cytoplasm [GO:0005737];nucleus [GO:0005634];integral component of membrane [GO:0016021];microtubule cytoskeleton [GO:0015630];spindle [GO:0005819];extracellular exosome [GO:0070062];cytoplasmic vesicle [GO:0031410]
ENSG00000021645	ENSG00000021645	protein_coding	coding	-1.05	0.744081	1.05	0.814784	82	homo_sapiens	ENSG00000021645	NRXN3	neurexin 3 [Source:HGNC Symbol;Acc:HGNC:8010]	14:78242391-79868290	+	9369	NM_004796;NM_001272020;NM_138970;NM_001105250		215020_at;205795_at;215021_s_at;229649_at		axon guidance [GO:0007411];positive regulation of synapse maturation [GO:0090129];positive regulation of synapse assembly [GO:0051965];social behavior [GO:0035176];vocalization behavior [GO:0071625];adult behavior [GO:0030534];learning [GO:0007612];neuron cell-cell adhesion [GO:0007158];neurotransmitter secretion [GO:0007269];synapse assembly [GO:0007416];synaptic transmission [GO:0007268];signal…	receptor activity [GO:0004872];metal ion binding [GO:0046872];cell adhesion molecule binding [GO:0050839];neuroligin family protein binding [GO:0097109];protein binding [GO:0005515];calcium channel regulator activity [GO:0005246];transmembrane signaling receptor activity [GO:0004888]	integral component of plasma membrane [GO:0005887];cell [GO:0005623];protein complex [GO:0043234];integral component of membrane [GO:0016021]
ENSG00000021762	ENSG00000021762	protein_coding	coding	1.05	0.686755	1.29	0.035344	82	homo_sapiens	ENSG00000021762	OSBPL5	oxysterol binding protein-like 5 [Source:HGNC Symbol;Acc:HGNC:16392]	11:3087116-3166739	-	114879	NM_020896;NM_001144063;NM_145638		223464_at;233734_s_at		cholesterol transport [GO:0030301];cholesterol metabolic process [GO:0008203];Golgi to plasma membrane transport [GO:0006893];lipid transport [GO:0006869]	cholesterol binding [GO:0015485];oxysterol binding [GO:0008142]	endoplasmic reticulum membrane [GO:0005789];cytosol [GO:0005829];integral component of membrane [GO:0016021];membrane [GO:0016020]
ENSG00000021776	ENSG00000021776	protein_coding	coding	-1.05	0.549148	-1.02	0.84481	82	homo_sapiens	ENSG00000021776	AQR	aquarius intron-binding spliceosomal factor [Source:HGNC Symbol;Acc:HGNC:29513]	15:34851782-34969839	-	9716	NM_014691		212584_at;228694_at;212583_at;239895_at		mRNA splicing, via spliceosome [GO:0000398]	poly(A) RNA binding [GO:0044822];protein binding [GO:0005515]	nucleoplasm [GO:0005654];nucleus [GO:0005634];membrane [GO:0016020];spliceosomal complex [GO:0005681];catalytic step 2 spliceosome [GO:0071013]
ENSG00000021826	ENSG00000021826	protein_coding	coding	-1.03	0.771845	-1.05	0.7425	82	homo_sapiens	ENSG00000021826	CPS1	carbamoyl-phosphate synthase 1, mitochondrial [Source:HGNC Symbol;Acc:HGNC:2323]	2:210477682-210679107	+	1373	NM_001122633;NM_001875;NM_001122634		217564_s_at;204920_at		arginine biosynthetic process [GO:0006526];urea cycle [GO:0000050];metabolic process [GO:0008152];positive regulation of vasodilation [GO:0045909];glutamine metabolic process [GO:0006541];nitric oxide metabolic process [GO:0046209];glycogen catabolic process [GO:0005980];'de novo' pyrimidine nucleobase biosynthetic process [GO:0006207];nitrogen compound metabolic process [GO:0006807];triglyceride…	carbamoyl-phosphate synthase (glutamine-hydrolyzing) activity [GO:0004088];catalytic activity [GO:0003824];metal ion binding [GO:0046872];ATP binding [GO:0005524];protein binding [GO:0005515];carbamoyl-phosphate synthase (ammonia) activity [GO:0004087];modified amino acid binding [GO:0072341];calcium ion binding [GO:0005509];protein complex binding [GO:0032403];phospholipid binding [GO:0005543];e…	cytoplasm [GO:0005737];nucleolus [GO:0005730];mitochondrial matrix [GO:0005759];mitochondrial nucleoid [GO:0042645];mitochondrion [GO:0005739];protein complex [GO:0043234];mitochondrial inner membrane [GO:0005743]
ENSG00000021852	ENSG00000021852	protein_coding	coding	1.02	0.867208	1.15	0.250405	82	homo_sapiens	ENSG00000021852	C8B	complement component 8, beta polypeptide [Source:HGNC Symbol;Acc:HGNC:1353]	1:56929210-56966140	-	732	NM_000066;NM_001278544;NM_001278543		206979_at		innate immune response [GO:0045087];immune response [GO:0006955];complement activation [GO:0006956];complement activation, classical pathway [GO:0006958];regulation of complement activation [GO:0030449];complement activation, alternative pathway [GO:0006957];cytolysis [GO:0019835]	protein binding [GO:0005515];protein complex binding [GO:0032403]	extracellular region [GO:0005576];membrane [GO:0016020];extracellular exosome [GO:0070062];extracellular vesicle [GO:1903561];membrane attack complex [GO:0005579];extracellular space [GO:0005615]
ENSG00000022267	ENSG00000022267	protein_coding	coding	-1	0.974623	1.38	0.015141	82	homo_sapiens	ENSG00000022267	FHL1	four and a half LIM domains 1 [Source:HGNC Symbol;Acc:HGNC:3702]	X:136146702-136211359	+	2273	NM_001449;NM_001159703;NM_001159700;NM_001159704;NM_001159701;NM_001159699;NM_001159702;NM_001167819		214505_s_at;201539_s_at;210298_x_at;210299_s_at;20		muscle organ development [GO:0007517];cell differentiation [GO:0030154];regulation of potassium ion transmembrane transporter activity [GO:1901016];organ morphogenesis [GO:0009887];negative regulation of G1/S transition of mitotic cell cycle [GO:2000134];negative regulation of cell growth [GO:0030308];negative regulation of G2/M transition of mitotic cell cycle [GO:0010972];regulation of membrane…	zinc ion binding [GO:0008270];protein binding [GO:0005515];molecular_function [GO:0003674];ion channel binding [GO:0044325]	cytosol [GO:0005829];plasma membrane [GO:0005886];cytoplasm [GO:0005737];nucleus [GO:0005634];focal adhesion [GO:0005925]
ENSG00000022277	ENSG00000022277	protein_coding	coding	-1.01	0.906654	1.07	0.524454	82	homo_sapiens	ENSG00000022277	RTFDC1	replication termination factor 2 domain containing 1 [Source:HGNC Symbol;Acc:HGNC:15890]	20:56468585-56519449	+	51507	NM_001283036;NM_016407;NM_001283037;NM_001283035		217737_x_at;233842_x_at;234926_s_at;236702_at;2241		biological_process [GO:0008150]	molecular_function [GO:0003674]	cellular_component [GO:0005575]
ENSG00000022355	ENSG00000022355	protein_coding	coding	1	1	NA	0	82	homo_sapiens	ENSG00000022355	GABRA1	gamma-aminobutyric acid (GABA) A receptor, alpha 1 [Source:HGNC Symbol;Acc:HGNC:4075]	5:161847191-161899969	+	2554	NM_000806;NM_001127643;NM_001127644;NM_001127648;NM_001127645		206678_at;244118_at		synaptic transmission [GO:0007268];ion transmembrane transport [GO:0034220];transport [GO:0006810];transmembrane transport [GO:0055085];ion transport [GO:0006811];gamma-aminobutyric acid signaling pathway [GO:0007214];chloride transmembrane transport [GO:1902476];regulation of membrane potential [GO:0042391];response to drug [GO:0042493];neurological system process [GO:0050877];synaptic transmiss…	extracellular ligand-gated ion channel activity [GO:0005230];GABA-A receptor activity [GO:0004890];drug binding [GO:0008144];chloride channel activity [GO:0005254];GABA receptor activity [GO:0016917];benzodiazepine receptor activity [GO:0008503];inhibitory extracellular ligand-gated ion channel activity [GO:0005237];protein binding [GO:0005515]	postsynaptic membrane [GO:0045211];cell junction [GO:0030054];synapse [GO:0045202];integral component of plasma membrane [GO:0005887];neuron projection [GO:0043005];plasma membrane [GO:0005886];integral component of membrane [GO:0016021];membrane [GO:0016020];GABA-A receptor complex [GO:1902711];chloride channel complex [GO:0034707];GABA receptor complex [GO:1902710]
ENSG00000022556	ENSG00000022556	protein_coding	coding	-1.26	0.106687	-1.03	0.881455	82	homo_sapiens	ENSG00000022556	NLRP2	NLR family, pyrin domain containing 2 [Source:HGNC Symbol;Acc:HGNC:22948]	19:54953130-55001142	+	55655	NM_001174081;NM_001174083;NM_017852;NM_001174082		221690_s_at;237489_at		innate immune response [GO:0045087];inflammatory response [GO:0006954];positive regulation of interleukin-1 beta secretion [GO:0050718];positive regulation of cysteine-type endopeptidase activity involved in apoptotic process [GO:0043280]	ATP binding [GO:0005524];protein binding [GO:0005515];Pyrin domain binding [GO:0032090]	cytoplasm [GO:0005737]
ENSG00000022567	ENSG00000022567	protein_coding	coding	1.18	0.213579	1.35	0.070136	82	homo_sapiens	ENSG00000022567	SLC45A4	solute carrier family 45, member 4 [Source:HGNC Symbol;Acc:HGNC:29196]	8:141207166-141308305	-	57210	NM_001286648;NM_001286646;NM_001080431		225597_at;225598_at		transport [GO:0006810]		integral component of membrane [GO:0016021]
ENSG00000022840	ENSG00000022840	protein_coding	coding	-1.02	0.82398	1.1	0.232069	82	homo_sapiens	ENSG00000022840	RNF10	ring finger protein 10 [Source:HGNC Symbol;Acc:HGNC:10055]	12:120533480-120577594	+	9921	NM_014868		207801_s_at;208632_at		positive regulation of transcription, DNA-templated [GO:0045893];positive regulation of transcription from RNA polymerase II promoter [GO:0045944];transcription, DNA-templated [GO:0006351];protein autoubiquitination [GO:0051865];positive regulation of myelination [GO:0031643];negative regulation of Schwann cell proliferation [GO:0010626]	transcription regulatory region DNA binding [GO:0044212];ubiquitin-protein transferase activity [GO:0004842];zinc ion binding [GO:0008270];protein binding [GO:0005515]	cytoplasm [GO:0005737];nucleus [GO:0005634]
ENSG00000022976	ENSG00000022976	protein_coding	coding	-1.07	0.434238	-1.15	0.167511	82	homo_sapiens	ENSG00000022976	ZNF839	zinc finger protein 839 [Source:HGNC Symbol;Acc:HGNC:20345]	14:102317377-102342702	+	55778	NM_001267827;NM_001267828;NM_018335		221709_s_at;219086_at			metal ion binding [GO:0046872]
ENSG00000023041	ENSG00000023041	protein_coding	coding	-1.02	0.81015	-1.01	0.902581	82	homo_sapiens	ENSG00000023041	ZDHHC6	zinc finger, DHHC-type containing 6 [Source:HGNC Symbol;Acc:HGNC:19160]	10:112424428-112446917	-	64429	NM_022494;NM_001303134		218249_at		metabolic process [GO:0008152];protein targeting to membrane [GO:0006612];protein palmitoylation [GO:0018345];peptidyl-L-cysteine S-palmitoylation [GO:0018230]	zinc ion binding [GO:0008270];protein-cysteine S-palmitoyltransferase activity [GO:0019706];palmitoyltransferase activity [GO:0016409]	integral component of membrane [GO:0016021];endoplasmic reticulum [GO:0005783];Golgi apparatus [GO:0005794];endoplasmic reticulum membrane [GO:0005789]
ENSG00000023171	ENSG00000023171	protein_coding	coding	-1.17	0.273817	1.28	0.161793	82	homo_sapiens	ENSG00000023171	GRAMD1B	GRAM domain containing 1B [Source:HGNC Symbol;Acc:HGNC:29214]	11:123454398-123627774	+	57476	NM_001286563;NM_020716;NM_001286564		212906_at				integral component of membrane [GO:0016021];membrane [GO:0016020]
ENSG00000023191	ENSG00000023191	protein_coding	coding	-1	0.982519	1.03	0.800471	82	homo_sapiens	ENSG00000023191	RNH1	ribonuclease/angiogenin inhibitor 1 [Source:HGNC Symbol;Acc:HGNC:10074]	11:494512-507300	-	6050	NM_002939;NM_203383;NM_203388;NM_203386;NM_203384;NM_203387;NM_203389;NM_203385		206050_s_at;216798_at		negative regulation of catalytic activity [GO:0043086];mRNA catabolic process [GO:0006402];regulation of angiogenesis [GO:0045765]	protein binding [GO:0005515];ribonuclease inhibitor activity [GO:0008428]	cytoplasm [GO:0005737];extracellular exosome [GO:0070062];angiogenin-PRI complex [GO:0032311]
ENSG00000023228	ENSG00000023228	protein_coding	coding	-1.11	0.403916	-1.14	0.366946	82	homo_sapiens	ENSG00000023228	NDUFS1	NADH dehydrogenase (ubiquinone) Fe-S protein 1, 75kDa (NADH-coenzyme Q reductase) [Source:HGNC Symbol;Acc:HGNC:7707]	2:206114817-206159603	-	4719	NM_005006;NM_001199983;NM_001199981;NM_001199982;NM_001199984		236356_at;229647_at;235321_at;203039_s_at		mitochondrial electron transport, NADH to ubiquinone [GO:0006120];oxidation-reduction process [GO:0055114];respiratory electron transport chain [GO:0022904];cellular metabolic process [GO:0044237];apoptotic mitochondrial changes [GO:0008637];ATP metabolic process [GO:0046034];ATP synthesis coupled electron transport [GO:0042773];small molecule metabolic process [GO:0044281];regulation of mitochon…	4 iron, 4 sulfur cluster binding [GO:0051539];2 iron, 2 sulfur cluster binding [GO:0051537];NADH dehydrogenase (ubiquinone) activity [GO:0008137];iron-sulfur cluster binding [GO:0051536];oxidoreductase activity [GO:0016491];electron carrier activity [GO:0009055];metal ion binding [GO:0046872];protein binding [GO:0005515];oxidoreductase activity, acting on NAD(P)H [GO:0016651]	mitochondrial inner membrane [GO:0005743];mitochondrion [GO:0005739];membrane [GO:0016020];mitochondrial intermembrane space [GO:0005758];mitochondrial respiratory chain complex I [GO:0005747];myelin sheath [GO:0043209]
ENSG00000023287	ENSG00000023287	protein_coding	coding	-1.18	0.045243	-1.07	0.470018	82	homo_sapiens	ENSG00000023287	RB1CC1	RB1-inducible coiled-coil 1 [Source:HGNC Symbol;Acc:HGNC:15574]	8:52622456-52745843	-	9821	NM_014781;NM_001083617		202034_x_at;202033_s_at		autophagosome assembly [GO:0000045];cell cycle [GO:0007049];transcription, DNA-templated [GO:0006351];regulation of transcription, DNA-templated [GO:0006355];positive regulation of protein phosphorylation [GO:0001934];regulation of autophagy [GO:0010506];negative regulation of apoptotic process [GO:0043066];negative regulation of extrinsic apoptotic signaling pathway [GO:2001237];heart developmen…	protein kinase binding [GO:0019901];protein binding [GO:0005515]	cytosol [GO:0005829];cytoplasm [GO:0005737];pre-autophagosomal structure membrane [GO:0034045];nuclear membrane [GO:0031965];ATG1/UKL1 kinase complex [GO:1990316];pre-autophagosomal structure [GO:0000407]
ENSG00000023318	ENSG00000023318	protein_coding	coding	1.01	0.946584	1.01	0.914676	82	homo_sapiens	ENSG00000023318	ERP44	endoplasmic reticulum protein 44 [Source:HGNC Symbol;Acc:HGNC:18311]	9:99979179-100099040	-	23071	NM_015051		208958_at;208959_s_at;208957_at		cell redox homeostasis [GO:0045454];protein folding [GO:0006457];response to unfolded protein [GO:0006986];response to endoplasmic reticulum stress [GO:0034976];glycoprotein metabolic process [GO:0009100]	protein binding [GO:0005515];protein disulfide isomerase activity [GO:0003756]	endoplasmic reticulum membrane [GO:0005789];endoplasmic reticulum-Golgi intermediate compartment [GO:0005793];endoplasmic reticulum lumen [GO:0005788];cell surface [GO:0009986];extracellular exosome [GO:0070062]
ENSG00000023330	ENSG00000023330	protein_coding	coding	-1.01	0.937956	1.41	0.039423	82	homo_sapiens	ENSG00000023330	ALAS1	5'-aminolevulinate synthase 1 [Source:HGNC Symbol;Acc:HGNC:396]	3:52198086-52214327	+	211	NM_001304444;NM_000688;NM_199166;NM_001304443		205633_s_at		tetrapyrrole biosynthetic process [GO:0033014];biosynthetic process [GO:0009058];metabolic process [GO:0008152];organelle organization [GO:0006996];porphyrin-containing compound metabolic process [GO:0006778];heme biosynthetic process [GO:0006783];mitochondrion organization [GO:0007005];small molecule metabolic process [GO:0044281];cellular lipid metabolic process [GO:0044255];protoporphyrinogen …	pyridoxal phosphate binding [GO:0030170];transferase activity [GO:0016740];protein binding [GO:0005515];5-aminolevulinate synthase activity [GO:0003870];catalytic activity [GO:0003824]	nucleoplasm [GO:0005654];cytoplasm [GO:0005737];mitochondrion [GO:0005739];mitochondrial matrix [GO:0005759]
ENSG00000023445	ENSG00000023445	protein_coding	coding	-1.06	0.670363	1.15	0.497603	82	homo_sapiens	ENSG00000023445	BIRC3	baculoviral IAP repeat containing 3 [Source:HGNC Symbol;Acc:HGNC:591]	11:102317450-102339403	+	330	NM_001165;NM_182962		210538_s_at;230499_at		regulation of apoptotic process [GO:0042981];NIK/NF-kappaB signaling [GO:0038061];innate immune response [GO:0045087];negative regulation of apoptotic process [GO:0043066];protein ubiquitination [GO:0016567];positive regulation of I-kappaB kinase/NF-kappaB signaling [GO:0043123];inhibition of cysteine-type endopeptidase activity involved in apoptotic process [GO:1990001];negative regulation of ne…	ligase activity [GO:0016874];ubiquitin-protein transferase activity [GO:0004842];zinc ion binding [GO:0008270];protein binding [GO:0005515];cysteine-type endopeptidase inhibitor activity involved in apoptotic process [GO:0043027]	nucleoplasm [GO:0005654];cytosol [GO:0005829];cytoplasm [GO:0005737];nucleus [GO:0005634]
ENSG00000023516	ENSG00000023516	protein_coding	coding	-1.17	0.029089	1.01	0.938995	82	homo_sapiens	ENSG00000023516	AKAP11	A kinase (PRKA) anchor protein 11 [Source:HGNC Symbol;Acc:HGNC:369]	13:42272153-42323267	+	11215	NM_016248		203156_at		intracellular signal transduction [GO:0035556];regulation of protein kinase A signaling [GO:0010738]	protein phosphatase 1 binding [GO:0008157];protein kinase A binding [GO:0051018];protein kinase A regulatory subunit binding [GO:0034237];protein complex scaffold [GO:0032947];protein kinase A catalytic subunit binding [GO:0034236]	microtubule organizing center [GO:0005815];cytoplasm [GO:0005737];peroxisome [GO:0005777];protein complex [GO:0043234]
ENSG00000023572	ENSG00000023572	protein_coding	coding	-1.08	0.492044	1.08	0.560822	82	homo_sapiens	ENSG00000023572	GLRX2	glutaredoxin 2 [Source:HGNC Symbol;Acc:HGNC:16065]	1:193096468-193106114	-	51022	NM_197962;NM_016066;NM_001243399		219933_at		regulation of signal transduction [GO:0009966];cell differentiation [GO:0030154];apoptotic process [GO:0006915];cell redox homeostasis [GO:0045454];oxidation-reduction process [GO:0055114];protein folding [GO:0006457];regulation of transcription, DNA-templated [GO:0006355];response to temperature stimulus [GO:0009266];glutathione metabolic process [GO:0006749];response to hydrogen peroxide [GO:00…	2 iron, 2 sulfur cluster binding [GO:0051537];protein disulfide oxidoreductase activity [GO:0015035];electron carrier activity [GO:0009055];metal ion binding [GO:0046872];protein disulfide isomerase activity [GO:0003756];arsenate reductase (glutaredoxin) activity [GO:0008794];glutathione disulfide oxidoreductase activity [GO:0015038]	nucleoplasm [GO:0005654];intracellular membrane-bounded organelle [GO:0043231];mitochondrion [GO:0005739];nucleus [GO:0005634];dendrite [GO:0030425];neuronal cell body [GO:0043025];mitochondrial matrix [GO:0005759]
ENSG00000023608	ENSG00000023608	protein_coding	coding	1.05	0.682715	1.07	0.64687	82	homo_sapiens	ENSG00000023608	SNAPC1	small nuclear RNA activating complex, polypeptide 1, 43kDa [Source:HGNC Symbol;Acc:HGNC:11134]	14:61762357-61796428	+	6617	NM_003082		205443_at		transcription from RNA polymerase III promoter [GO:0006383];regulation of transcription, DNA-templated [GO:0006355];gene expression [GO:0010467]	DNA binding [GO:0003677]	nucleoplasm [GO:0005654]
ENSG00000023697	ENSG00000023697	protein_coding	coding	-1.07	0.58491	-1.17	0.279951	82	homo_sapiens	ENSG00000023697	DERA	deoxyribose-phosphate aldolase (putative) [Source:HGNC Symbol;Acc:HGNC:24269]	12:15911172-16037282	+	51071	NM_015954;NM_001300779		218102_at		carbohydrate catabolic process [GO:0016052];deoxyribonucleotide catabolic process [GO:0009264];deoxyribonucleoside catabolic process [GO:0046121];deoxyribose phosphate catabolic process [GO:0046386]	lyase activity [GO:0016829];deoxyribose-phosphate aldolase activity [GO:0004139]	cytoplasm [GO:0005737];nucleus [GO:0005634];extracellular exosome [GO:0070062]
ENSG00000023734	ENSG00000023734	protein_coding	coding	-1.04	0.697659	1.12	0.354193	82	homo_sapiens	ENSG00000023734	STRAP	serine/threonine kinase receptor associated protein [Source:HGNC Symbol;Acc:HGNC:30796]	12:15882391-15903478	+	11171	NM_007178		236916_at;200870_at		spliceosomal snRNP assembly [GO:0000387];negative regulation of transforming growth factor beta receptor signaling pathway [GO:0030512];maintenance of gastrointestinal epithelium [GO:0030277];negative regulation of pathway-restricted SMAD protein phosphorylation [GO:0060394];negative regulation of epithelial to mesenchymal transition [GO:0010719];negative regulation of epithelial cell proliferati…	poly(A) RNA binding [GO:0044822];protein binding [GO:0005515];receptor binding [GO:0005102]	nucleoplasm [GO:0005654];cytosol [GO:0005829];plasma membrane [GO:0005886];cytoplasm [GO:0005737];nucleus [GO:0005634];SMN-Sm protein complex [GO:0034719];SMN complex [GO:0032797]
ENSG00000023839	ENSG00000023839	protein_coding	coding	-1.06	0.588937	-1.03	0.816626	82	homo_sapiens	ENSG00000023839	ABCC2	ATP-binding cassette, sub-family C (CFTR/MRP), member 2 [Source:HGNC Symbol;Acc:HGNC:53]	10:99782732-99852192	+	1244	NM_000392		206155_at		transport [GO:0006810];transmembrane transport [GO:0055085];metabolic process [GO:0008152];response to drug [GO:0042493];response to estrogen [GO:0043627];response to oxidative stress [GO:0006979];response to steroid hormone [GO:0048545];response to heat [GO:0009408];response to arsenic-containing substance [GO:0046685];drug transmembrane transport [GO:0006855];cellular chloride ion homeostasis […	ATPase activity, coupled to transmembrane movement of substances [GO:0042626];ATPase activity [GO:0016887];transporter activity [GO:0005215];ATP binding [GO:0005524];protein binding [GO:0005515];organic anion transmembrane transporter activity [GO:0008514];protein domain specific binding [GO:0019904]	integral component of plasma membrane [GO:0005887];plasma membrane [GO:0005886];integral component of membrane [GO:0016021];apical plasma membrane [GO:0016324];cell surface [GO:0009986];membrane [GO:0016020]
ENSG00000023892	ENSG00000023892	protein_coding	coding	-1.02	0.889856	1.23	0.268472	82	homo_sapiens	ENSG00000023892	DEF6	DEF6 guanine nucleotide exchange factor [Source:HGNC Symbol;Acc:HGNC:2760]	6:35297852-35321771	+	50619	NM_022047		226659_at;221293_s_at			protein binding [GO:0005515]	plasma membrane [GO:0005886];cytoplasm [GO:0005737];nucleus [GO:0005634];membrane [GO:0016020]
ENSG00000023902	ENSG00000023902	protein_coding	coding	-1.06	0.613198	1.1	0.528203	82	homo_sapiens	ENSG00000023902	PLEKHO1	pleckstrin homology domain containing, family O member 1 [Source:HGNC Symbol;Acc:HGNC:24310]	1:150149183-150164720	+	51177	NM_001304724;NM_016274		218223_s_at			protein binding [GO:0005515]	plasma membrane [GO:0005886];cytoplasm [GO:0005737];nucleus [GO:0005634]
ENSG00000023909	ENSG00000023909	protein_coding	coding	-1.21	0.067099	1.08	0.570669	82	homo_sapiens	ENSG00000023909	GCLM	glutamate-cysteine ligase, modifier subunit [Source:HGNC Symbol;Acc:HGNC:4312]	1:93885205-93909456	-	2730	NM_002061		234986_at;203925_at;236140_at		response to oxidative stress [GO:0006979];xenobiotic metabolic process [GO:0006805];glutathione biosynthetic process [GO:0006750];regulation of blood vessel size [GO:0050880];glutathione derivative biosynthetic process [GO:1901687];response to drug [GO:0042493];cellular nitrogen compound metabolic process [GO:0034641];small molecule metabolic process [GO:0044281];positive regulation of glutamate-…	enzyme regulator activity [GO:0030234];glutamate-cysteine ligase activity [GO:0004357];glutamate-cysteine ligase catalytic subunit binding [GO:0035226];protein heterodimerization activity [GO:0046982]	cytosol [GO:0005829];glutamate-cysteine ligase complex [GO:0017109]
ENSG00000024048	ENSG00000024048	protein_coding	coding	-1.07	0.424996	-1.09	0.435592	82	homo_sapiens	ENSG00000024048	UBR2	ubiquitin protein ligase E3 component n-recognin 2 [Source:HGNC Symbol;Acc:HGNC:21289]	6:42564062-42693504	+	23304	NM_001184801;NM_015255		1569140_at;212756_s_at;212760_at		negative regulation of TOR signaling [GO:0032007];ubiquitin-dependent protein catabolic process via the N-end rule pathway [GO:0071596];protein catabolic process [GO:0030163];chromatin silencing [GO:0006342];cellular response to leucine [GO:0071233];histone H2A ubiquitination [GO:0033522]	ligase activity [GO:0016874];ubiquitin protein ligase activity [GO:0061630];zinc ion binding [GO:0008270];protein binding [GO:0005515];leucine binding [GO:0070728]	nucleoplasm [GO:0005654];ubiquitin ligase complex [GO:0000151];plasma membrane [GO:0005886];cytoplasm [GO:0005737]
ENSG00000024422	ENSG00000024422	protein_coding	coding	1.03	0.783086	1.28	0.027092	82	homo_sapiens	ENSG00000024422	EHD2	EH-domain containing 2 [Source:HGNC Symbol;Acc:HGNC:3243]	19:47713343-47743134	+	30846	NM_014601		45297_at;205341_at;221870_at		metabolic process [GO:0008152];endocytic recycling [GO:0032456];membrane tubulation [GO:0097320];blood coagulation [GO:0007596];protein localization to plasma membrane [GO:0072659];positive regulation of endocytic recycling [GO:2001137];positive regulation of myoblast fusion [GO:1901741];endocytosis [GO:0006897];cortical actin cytoskeleton organization [GO:0030866]	hydrolase activity [GO:0016787];GTP binding [GO:0005525];nucleic acid binding [GO:0003676];ATP binding [GO:0005524];calcium ion binding [GO:0005509];protein binding [GO:0005515];protein domain specific binding [GO:0019904]	cytosol [GO:0005829];plasma membrane [GO:0005886];nucleus [GO:0005634];recycling endosome membrane [GO:0055038];extrinsic component of membrane [GO:0019898];caveola [GO:0005901];endosome membrane [GO:0010008];extracellular exosome [GO:0070062];membrane [GO:0016020];perinuclear region of cytoplasm [GO:0048471]
ENSG00000024526	ENSG00000024526	protein_coding	coding	-1.07	0.628646	1.23	0.301653	82	homo_sapiens	ENSG00000024526	DEPDC1	DEP domain containing 1 [Source:HGNC Symbol;Acc:HGNC:22949]	1:68474152-68497221	-	55635	NM_001114120;NM_017779		222958_s_at;232278_s_at;220295_x_at;235545_at		negative regulation of transcription, DNA-templated [GO:0045892];positive regulation of GTPase activity [GO:0043547];signal transduction [GO:0007165];intracellular signal transduction [GO:0035556];transcription, DNA-templated [GO:0006351]	GTPase activator activity [GO:0005096];protein binding [GO:0005515]	nucleoplasm [GO:0005654];nucleus [GO:0005634];transcriptional repressor complex [GO:0017053]
ENSG00000024862	ENSG00000024862	protein_coding	coding	-1.07	0.548941	-1.01	0.935425	82	homo_sapiens	ENSG00000024862	CCDC28A	coiled-coil domain containing 28A [Source:HGNC Symbol;Acc:HGNC:21098]	6:138773509-138793319	+	25901	NM_015439		209479_at			protein binding [GO:0005515]
ENSG00000025039	ENSG00000025039	protein_coding	coding	-1.04	0.679744	1.1	0.382061	82	homo_sapiens	ENSG00000025039	RRAGD	Ras-related GTP binding D [Source:HGNC Symbol;Acc:HGNC:19903]	6:89364636-89412270	-	58528	NM_021244		221524_s_at;221523_s_at		cellular response to amino acid stimulus [GO:0071230];positive regulation of TOR signaling [GO:0032008];cellular protein localization [GO:0034613];regulation of autophagy [GO:0010506];cellular response to starvation [GO:0009267]	GTPase activity [GO:0003924];protein heterodimerization activity [GO:0046982];GTP binding [GO:0005525];protein binding [GO:0005515]	cytoplasm [GO:0005737];nucleus [GO:0005634];lysosome [GO:0005764];Gtr1-Gtr2 GTPase complex [GO:1990131];EGO complex [GO:0034448]
ENSG00000025156	ENSG00000025156	protein_coding	coding	1.03	0.793277	1.06	0.616933	82	homo_sapiens	ENSG00000025156	HSF2	heat shock transcription factor 2 [Source:HGNC Symbol;Acc:HGNC:5225]	6:122399546-122433119	+	3298	NM_004506;NM_001135564		209657_s_at;211220_s_at		transcription from RNA polymerase II promoter [GO:0006366];positive regulation of transcription from RNA polymerase II promoter [GO:0045944];regulation of transcription, DNA-templated [GO:0006355];spermatogenesis [GO:0007283];regulation of transcription from RNA polymerase II promoter [GO:0006357]	transcription coactivator activity [GO:0003713];sequence-specific DNA binding [GO:0043565];transcription factor activity, sequence-specific DNA binding [GO:0003700];DNA binding [GO:0003677];protein binding [GO:0005515];RNA polymerase II regulatory region sequence-specific DNA binding [GO:0000977];RNA polymerase II intronic transcription regulatory region sequence-specific DNA binding [GO:0001162]…	cytoplasm [GO:0005737];nucleus [GO:0005634]
ENSG00000025293	ENSG00000025293	protein_coding	coding	-1.03	0.669425	1.02	0.786172	82	homo_sapiens	ENSG00000025293	PHF20	PHD finger protein 20 [Source:HGNC Symbol;Acc:HGNC:16098]	20:35771974-35950381	+	51230	NM_016436		206567_s_at;209423_s_at;209422_at;1569906_s_at;235		transcription, DNA-templated [GO:0006351];regulation of transcription, DNA-templated [GO:0006355];chromatin organization [GO:0006325];histone H4-K16 acetylation [GO:0043984];histone H4-K8 acetylation [GO:0043982];histone H4-K5 acetylation [GO:0043981]	metal ion binding [GO:0046872];zinc ion binding [GO:0008270];DNA binding [GO:0003677];protein binding [GO:0005515];histone acetyltransferase activity (H4-K16 specific) [GO:0046972];histone acetyltransferase activity (H4-K8 specific) [GO:0043996];histone acetyltransferase activity (H4-K5 specific) [GO:0043995]	nucleoplasm [GO:0005654];cytoplasm [GO:0005737];histone acetyltransferase complex [GO:0000123];MLL1 complex [GO:0071339];nuclear membrane [GO:0031965]
ENSG00000025423	ENSG00000025423	protein_coding	coding	1.02	0.862804	1.04	0.800089	82	homo_sapiens	ENSG00000025423	HSD17B6	hydroxysteroid (17-beta) dehydrogenase 6 [Source:HGNC Symbol;Acc:HGNC:23316]	12:56752161-56787790	+	8630	NM_003725		205700_at;37512_at		oxidation-reduction process [GO:0055114];metabolic process [GO:0008152];androgen catabolic process [GO:0006710];androgen biosynthetic process [GO:0006702]	catalytic activity [GO:0003824];oxidoreductase activity [GO:0016491];electron carrier activity [GO:0009055];estradiol 17-beta-dehydrogenase activity [GO:0004303];retinol dehydrogenase activity [GO:0004745];testosterone dehydrogenase (NAD+) activity [GO:0047035]	endoplasmic reticulum [GO:0005783];intracellular [GO:0005622];early endosome membrane [GO:0031901]
ENSG00000025434	ENSG00000025434	protein_coding	coding	1.02	0.817408	-1.16	0.27672	82	homo_sapiens	ENSG00000025434	NR1H3	nuclear receptor subfamily 1, group H, member 3 [Source:HGNC Symbol;Acc:HGNC:7966]	11:47248300-47269032	+	10062	NM_001130102;NM_005693;NM_001130101;NM_001251934;NM_001251935		203920_at		intracellular receptor signaling pathway [GO:0030522];positive regulation of transcription, DNA-templated [GO:0045893];steroid hormone mediated signaling pathway [GO:0043401];negative regulation of transcription from RNA polymerase II promoter [GO:0000122];positive regulation of transcription from RNA polymerase II promoter [GO:0045944];regulation of transcription, DNA-templated [GO:0006355];tran…	RNA polymerase II transcription factor activity, ligand-activated sequence-specific DNA binding [GO:0004879];steroid hormone receptor activity [GO:0003707];transcription coactivator activity [GO:0003713];transcription regulatory region DNA binding [GO:0044212];sequence-specific DNA binding [GO:0043565];transcription factor activity, sequence-specific DNA binding [GO:0003700];zinc ion binding [GO:…	nucleoplasm [GO:0005654];nucleus [GO:0005634];nuclear chromatin [GO:0000790];RNA polymerase II transcription factor complex [GO:0090575];receptor complex [GO:0043235];cytoplasm [GO:0005737]
ENSG00000025708	ENSG00000025708	protein_coding	coding	1.09	0.502449	1.13	0.466117	82	homo_sapiens	ENSG00000025708	TYMP	thymidine phosphorylase [Source:HGNC Symbol;Acc:HGNC:3148]	22:50525752-50530085	-	1890	NM_001257989;NM_001113755;NM_001953;NM_001257988;NM_001113756		204858_s_at;217497_at		DNA replication [GO:0006260];pyrimidine nucleotide metabolic process [GO:0006220];cell differentiation [GO:0030154];metabolic process [GO:0008152];angiogenesis [GO:0001525];chemotaxis [GO:0006935];nucleobase-containing small molecule metabolic process [GO:0055086];pyrimidine nucleoside salvage [GO:0043097];mitochondrial genome maintenance [GO:0000002];pyrimidine nucleoside metabolic process [GO:0…	transferase activity, transferring glycosyl groups [GO:0016757];growth factor activity [GO:0008083];platelet-derived growth factor receptor binding [GO:0005161];phosphorylase activity [GO:0004645];transferase activity, transferring pentosyl groups [GO:0016763];pyrimidine-nucleoside phosphorylase activity [GO:0016154];thymidine phosphorylase activity [GO:0009032]	cytosol [GO:0005829]
ENSG00000025770	ENSG00000025770	protein_coding	coding	-1.02	0.86715	1.07	0.547834	82	homo_sapiens	ENSG00000025770	NCAPH2	non-SMC condensin II complex, subunit H2 [Source:HGNC Symbol;Acc:HGNC:25071]	22:50508216-50523472	+	29781	NM_152299;NM_014551;NM_001185011		209718_at;205086_s_at;221633_at;40640_at		mitotic cell cycle [GO:0000278];chromosome condensation [GO:0030261]	protein binding [GO:0005515]	nucleoplasm [GO:0005654];membrane [GO:0016020];chromosome [GO:0005694]
ENSG00000025772	ENSG00000025772	protein_coding	coding	1.08	0.447082	1.24	0.064819	82	homo_sapiens	ENSG00000025772	TOMM34	translocase of outer mitochondrial membrane 34 [Source:HGNC Symbol;Acc:HGNC:15746]	20:44942130-44960486	-	10953	NM_006809		201870_at		protein targeting to mitochondrion [GO:0006626]	heat shock protein binding [GO:0031072];protein binding [GO:0005515]	nucleoplasm [GO:0005654];cytoplasm [GO:0005737];nucleus [GO:0005634];integral component of membrane [GO:0016021];membrane [GO:0016020];mitochondrial outer membrane [GO:0005741];mitochondrion [GO:0005739]
ENSG00000025796	ENSG00000025796	protein_coding	coding	-1.11	0.299821	-1.2	0.130748	82	homo_sapiens	ENSG00000025796	SEC63	SEC63 homolog (S. cerevisiae) [Source:HGNC Symbol;Acc:HGNC:21082]	6:107867756-107958189	-	11231	NM_007214		229969_at;235395_at;201916_s_at;201915_at;201914_s		SRP-dependent cotranslational protein targeting to membrane [GO:0006614];endoplasmic reticulum unfolded protein response [GO:0030968];protein targeting to membrane [GO:0006612];IRE1-mediated unfolded protein response [GO:0036498];cellular protein metabolic process [GO:0044267];posttranslational protein targeting to membrane, translocation [GO:0031204];posttranslational protein targeting to membra…	receptor activity [GO:0004872];protein transporter activity [GO:0008565];poly(A) RNA binding [GO:0044822];protein binding [GO:0005515]	endoplasmic reticulum [GO:0005783];endoplasmic reticulum membrane [GO:0005789];cytosol [GO:0005829];integral component of membrane [GO:0016021];membrane [GO:0016020];intracellular [GO:0005622]
ENSG00000025800	ENSG00000025800	protein_coding	coding	1	0.967663	1.08	0.477288	82	homo_sapiens	ENSG00000025800	KPNA6	karyopherin alpha 6 (importin alpha 7) [Source:HGNC Symbol;Acc:HGNC:6399]	1:32108038-32176568	+	23633	NM_012316		212102_s_at;212103_at;212101_at;226976_at		protein import into nucleus [GO:0006606];NLS-bearing protein import into nucleus [GO:0006607];positive regulation of transcription from RNA polymerase II promoter [GO:0045944];maternal process involved in female pregnancy [GO:0060135]	protein transporter activity [GO:0008565];protein binding [GO:0005515];binding [GO:0005488]	cytoplasm [GO:0005737];nucleus [GO:0005634];membrane [GO:0016020]
ENSG00000026025	ENSG00000026025	protein_coding	coding	-1.08	0.483498	1.5	0.005558	82	homo_sapiens	ENSG00000026025	VIM	vimentin [Source:HGNC Symbol;Acc:HGNC:12692]	10:17228259-17237593	+	7431	NM_003380		201426_s_at		apoptotic process [GO:0006915];movement of cell or subcellular component [GO:0006928];cellular component disassembly involved in execution phase of apoptosis [GO:0006921];viral process [GO:0016032];programmed cell death [GO:0012501];muscle filament sliding [GO:0030049];negative regulation of neuron projection development [GO:0010977];positive regulation of gene expression [GO:0010628];intermediat…	structural molecule activity [GO:0005198];protein C-terminus binding [GO:0008022];structural constituent of cytoskeleton [GO:0005200];protein binding [GO:0005515];double-stranded RNA binding [GO:0003725];identical protein binding [GO:0042802];scaffold protein binding [GO:0097110];glycoprotein binding [GO:0001948];keratin filament binding [GO:1990254];structural constituent of eye lens [GO:0005212]	cytosol [GO:0005829];plasma membrane [GO:0005886];intermediate filament [GO:0005882];cytoskeleton [GO:0005856];cytoplasm [GO:0005737];peroxisome [GO:0005777];focal adhesion [GO:0005925];extracellular exosome [GO:0070062];intermediate filament cytoskeleton [GO:0045111];neuron projection [GO:0043005];cell projection [GO:0042995];cell leading edge [GO:0031252]
ENSG00000026036	ENSG00000026036	protein_coding	coding	-1.04	0.761127	-1.12	0.485821	82	homo_sapiens	ENSG00000026036		RTEL1-TNFRSF6B readthrough (NMD candidate) [Source:HGNC Symbol;Acc:HGNC:44095]	20:63659300-63698698	+				211526_s_at;206467_x_at;216325_x_at;206092_x_at;21		DNA recombination [GO:0006310];DNA replication [GO:0006260];DNA duplex unwinding [GO:0032508];DNA repair [GO:0006281];telomere maintenance [GO:0000723];regulation of double-strand break repair via homologous recombination [GO:0010569]	4 iron, 4 sulfur cluster binding [GO:0051539];ATP-dependent DNA helicase activity [GO:0004003];metal ion binding [GO:0046872];DNA binding [GO:0003677];ATP binding [GO:0005524];protein binding [GO:0005515]	nucleus [GO:0005634]
ENSG00000026103	ENSG00000026103	protein_coding	coding	-1.08	0.462381	1.72	0.000184	82	homo_sapiens	ENSG00000026103	FAS	Fas cell surface death receptor [Source:HGNC Symbol;Acc:HGNC:11920]	10:88990531-89015785	+	355	NM_000043;NM_152871;NM_152872		215719_x_at;216252_x_at;204781_s_at;233820_at;2047		apoptotic signaling pathway [GO:0097190];regulation of apoptotic process [GO:0042981];positive regulation of apoptotic process [GO:0043065];negative regulation of apoptotic process [GO:0043066];apoptotic process [GO:0006915];signal transduction [GO:0007165];activation of cysteine-type endopeptidase activity involved in apoptotic process [GO:0006919];cell surface receptor signaling pathway [GO:000…	receptor activity [GO:0004872];transmembrane signaling receptor activity [GO:0004888];signal transducer activity [GO:0004871];protein binding [GO:0005515];kinase binding [GO:0019900];identical protein binding [GO:0042802]	cytosol [GO:0005829];plasma membrane [GO:0005886];cytoplasm [GO:0005737];nucleus [GO:0005634];integral component of membrane [GO:0016021];membrane raft [GO:0045121];cell surface [GO:0009986];extracellular exosome [GO:0070062];CD95 death-inducing signaling complex [GO:0031265];death-inducing signaling complex [GO:0031264];external side of plasma membrane [GO:0009897];extracellular region [GO:00055…
ENSG00000026297	ENSG00000026297	protein_coding	coding	1.08	0.402047	1.05	0.576601	82	homo_sapiens	ENSG00000026297	RNASET2	ribonuclease T2 [Source:HGNC Symbol;Acc:HGNC:21686]	6:166929504-166957191	-	8635	NM_003730		217983_s_at;217984_at;239388_at;232722_at;1556201_		RNA phosphodiester bond hydrolysis, endonucleolytic [GO:0090502];RNA phosphodiester bond hydrolysis [GO:0090501];RNA catabolic process [GO:0006401]	ribonuclease T2 activity [GO:0033897];endoribonuclease activity [GO:0004521];RNA binding [GO:0003723];ribonuclease activity [GO:0004540]	extracellular region [GO:0005576];lysosome [GO:0005764];extracellular space [GO:0005615];lysosomal lumen [GO:0043202];endoplasmic reticulum lumen [GO:0005788];extracellular exosome [GO:0070062]
ENSG00000026508	ENSG00000026508	protein_coding	coding	-1.15	0.351915	-1.01	0.95683	82	homo_sapiens	ENSG00000026508	CD44	CD44 molecule (Indian blood group) [Source:HGNC Symbol;Acc:HGNC:1681]	11:35138870-35232402	+	960	NM_001001391;NM_001001389;NM_000610;NM_001001390;NM_001001392;NM_001202555;NM_001202556;NM_001202557		210916_s_at;204490_s_at;212014_x_at;1557905_s_at;2		cell-matrix adhesion [GO:0007160];negative regulation of apoptotic process [GO:0043066];cell adhesion [GO:0007155];hyaluronan metabolic process [GO:0030212];cytokine-mediated signaling pathway [GO:0019221];carbohydrate metabolic process [GO:0005975];single organismal cell-cell adhesion [GO:0016337];negative regulation of cysteine-type endopeptidase activity involved in apoptotic process [GO:00431…	cytokine receptor activity [GO:0004896];protein binding [GO:0005515];hyaluronic acid binding [GO:0005540];collagen binding [GO:0005518];hyalurononglucosaminidase activity [GO:0004415]	Golgi apparatus [GO:0005794];integral component of plasma membrane [GO:0005887];plasma membrane [GO:0005886];cytoplasm [GO:0005737];focal adhesion [GO:0005925];extracellular exosome [GO:0070062];cell surface [GO:0009986];macrophage migration inhibitory factor receptor complex [GO:0035692];integral component of membrane [GO:0016021];external side of plasma membrane [GO:0009897];basolateral plasma …
ENSG00000026559	ENSG00000026559	protein_coding	coding	1.25	0.130026	1.42	0.090498	82	homo_sapiens	ENSG00000026559	KCNG1	potassium channel, voltage gated modifier subfamily G, member 1 [Source:HGNC Symbol;Acc:HGNC:6248]	20:51003656-51023129	-	3755	NM_002237		214595_at;211053_at		synaptic transmission [GO:0007268];potassium ion transmembrane transport [GO:0071805];protein homooligomerization [GO:0051260];transmembrane transport [GO:0055085];ion transport [GO:0006811];potassium ion transport [GO:0006813];regulation of delayed rectifier potassium channel activity [GO:1902259]	delayed rectifier potassium channel activity [GO:0005251];protein binding [GO:0005515];ion channel activity [GO:0005216];potassium channel activity [GO:0005267]	plasma membrane [GO:0005886];intracellular membrane-bounded organelle [GO:0043231];voltage-gated potassium channel complex [GO:0008076];integral component of membrane [GO:0016021];membrane [GO:0016020]
ENSG00000026652	ENSG00000026652	protein_coding	coding	-1.01	0.930111	1.2	0.264578	82	homo_sapiens	ENSG00000026652	AGPAT4	1-acylglycerol-3-phosphate O-acyltransferase 4 [Source:HGNC Symbol;Acc:HGNC:20885]	6:161129979-161274061	-	56895	NM_020133		219693_at;228667_at		phospholipid biosynthetic process [GO:0008654];metabolic process [GO:0008152];triglyceride biosynthetic process [GO:0019432];phospholipid metabolic process [GO:0006644];CDP-diacylglycerol biosynthetic process [GO:0016024];phosphatidic acid biosynthetic process [GO:0006654];glycerophospholipid biosynthetic process [GO:0046474];small molecule metabolic process [GO:0044281];cellular lipid metabolic …	transferase activity, transferring acyl groups [GO:0016746];protein binding [GO:0005515];1-acylglycerol-3-phosphate O-acyltransferase activity [GO:0003841]	endoplasmic reticulum membrane [GO:0005789];integral component of membrane [GO:0016021]
ENSG00000026751	ENSG00000026751	protein_coding	coding	1.01	0.918106	1.3	0.122318	82	homo_sapiens	ENSG00000026751	SLAMF7	SLAM family member 7 [Source:HGNC Symbol;Acc:HGNC:21394]	1:160739057-160754821	+	57823	NM_021181;NM_001282590;NM_001282595;NM_001282596;NM_001282592;NM_001282593;NM_001282588;NM_001282591;NM_001282589;NM_001282594		219159_s_at;234306_s_at;222838_at		cell adhesion [GO:0007155];natural killer cell activation [GO:0030101];natural killer cell mediated cytotoxicity [GO:0042267]	receptor activity [GO:0004872];protein binding [GO:0005515]	integral component of membrane [GO:0016021];endoplasmic reticulum [GO:0005783]
ENSG00000026950	ENSG00000026950	protein_coding	coding	-1.07	0.523096	1.03	0.804332	82	homo_sapiens	ENSG00000026950	BTN3A1	butyrophilin, subfamily 3, member A1 [Source:HGNC Symbol;Acc:HGNC:1138]	6:26402237-26415216	+	11119	NM_194441;NM_007048;NM_001145009;NM_001145008		207485_x_at;209770_at		adaptive immune response [GO:0002250];T cell receptor signaling pathway [GO:0050852];interferon-gamma secretion [GO:0072643];activated T cell proliferation [GO:0050798];cytokine secretion [GO:0050663]	protein binding [GO:0005515]	plasma membrane [GO:0005886];integral component of membrane [GO:0016021]
ENSG00000027001	ENSG00000027001	protein_coding	coding	-1.1	0.418718	-1.1	0.482499	82	homo_sapiens	ENSG00000027001	MIPEP	mitochondrial intermediate peptidase [Source:HGNC Symbol;Acc:HGNC:7104]	13:23730189-23889419	-	4285	NM_005932		36830_at;204305_at		proteolysis [GO:0006508];protein processing involved in protein targeting to mitochondrion [GO:0006627]	metalloendopeptidase activity [GO:0004222];metal ion binding [GO:0046872]	mitochondrion [GO:0005739];mitochondrial matrix [GO:0005759]
ENSG00000027075	ENSG00000027075	protein_coding	coding	1.14	0.144196	1.14	0.139311	82	homo_sapiens	ENSG00000027075	PRKCH	protein kinase C, eta [Source:HGNC Symbol;Acc:HGNC:9403]	14:61187559-61550976	+	5583	NM_006255		230124_at;218764_at;206099_at		protein phosphorylation [GO:0006468];intracellular signal transduction [GO:0035556];positive regulation of NF-kappaB transcription factor activity [GO:0051092];platelet activation [GO:0030168];signal transduction [GO:0007165];regulation of bicellular tight junction assembly [GO:2000810];blood coagulation [GO:0007596];positive regulation of glial cell proliferation [GO:0060252];negative regulation…	ATP binding [GO:0005524];protein kinase activity [GO:0004672];protein kinase C activity [GO:0004697];protein binding [GO:0005515];metal ion binding [GO:0046872];protein serine/threonine kinase activity [GO:0004674];enzyme binding [GO:0019899];Ral GTPase binding [GO:0017160];calcium-independent protein kinase C activity [GO:0004699]	intracellular [GO:0005622];cytosol [GO:0005829];plasma membrane [GO:0005886];cytoplasm [GO:0005737];extracellular exosome [GO:0070062];cell-cell junction [GO:0005911];membrane [GO:0016020]
ENSG00000027644	ENSG00000027644	protein_coding	coding	-1	0.981309	1.24	0.271411	82	homo_sapiens	ENSG00000027644	INSRR	insulin receptor-related receptor [Source:HGNC Symbol;Acc:HGNC:6093]	1:156840063-156859018	-	3645	NM_014215		215776_at		transmembrane receptor protein tyrosine kinase signaling pathway [GO:0007169];peptidyl-tyrosine phosphorylation [GO:0018108];protein phosphorylation [GO:0006468];actin cytoskeleton reorganization [GO:0031532];protein autophosphorylation [GO:0046777];cellular response to alkaline pH [GO:0071469];male sex determination [GO:0030238]	transmembrane receptor protein tyrosine kinase activity [GO:0004714];ATP binding [GO:0005524];protein kinase activity [GO:0004672];protein binding [GO:0005515];protein tyrosine kinase activity [GO:0004713];insulin receptor substrate binding [GO:0043560];phosphatidylinositol 3-kinase binding [GO:0043548]	integral component of plasma membrane [GO:0005887];integral component of membrane [GO:0016021];membrane [GO:0016020];receptor complex [GO:0043235]
ENSG00000027697	ENSG00000027697	protein_coding	coding	1.01	0.956851	1.33	0.042374	82	homo_sapiens	ENSG00000027697	IFNGR1	interferon gamma receptor 1 [Source:HGNC Symbol;Acc:HGNC:5439]	6:137197484-137219449	-	3459	NM_000416		211676_s_at;202727_s_at		cytokine-mediated signaling pathway [GO:0019221];response to virus [GO:0009615];signal transduction [GO:0007165];regulation of interferon-gamma-mediated signaling pathway [GO:0060334];interferon-gamma-mediated signaling pathway [GO:0060333]	protein binding [GO:0005515];cytokine binding [GO:0019955];interferon-gamma receptor activity [GO:0004906]	integral component of plasma membrane [GO:0005887];plasma membrane [GO:0005886];membrane [GO:0016020]
ENSG00000027847	ENSG00000027847	protein_coding	coding	1.08	0.458745	1.11	0.378622	82	homo_sapiens	ENSG00000027847	B4GALT7	xylosylprotein beta 1,4-galactosyltransferase, polypeptide 7 [Source:HGNC Symbol;Acc:HGNC:930]	5:177600100-177610347	+	11285	NM_007255		222191_s_at;53076_at		cellular protein modification process [GO:0006464];carbohydrate metabolic process [GO:0005975];glycosaminoglycan biosynthetic process [GO:0006024];protein N-linked glycosylation [GO:0006487];extracellular fibril organization [GO:0043206];chondroitin sulfate metabolic process [GO:0030204];glycosaminoglycan metabolic process [GO:0030203];small molecule metabolic process [GO:0044281];negative regula…	galactosyltransferase activity [GO:0008378];protein binding [GO:0005515];manganese ion binding [GO:0030145];xylosylprotein 4-beta-galactosyltransferase activity [GO:0046525];beta-N-acetylglucosaminylglycopeptide beta-1,4-galactosyltransferase activity [GO:0003831];transferase activity, transferring glycosyl groups [GO:0016757]	Golgi apparatus [GO:0005794];extracellular matrix [GO:0031012];Golgi membrane [GO:0000139];integral component of membrane [GO:0016021];Golgi cisterna membrane [GO:0032580]
ENSG00000027869	ENSG00000027869	protein_coding	coding	1.06	0.687618	1.22	0.275449	82	homo_sapiens	ENSG00000027869	SH2D2A	SH2 domain containing 2A [Source:HGNC Symbol;Acc:HGNC:10821]	1:156806243-156816862	-	9047	NM_001161442;NM_001161443;NM_001161444;NM_003975;NM_001161441		207351_s_at		cell differentiation [GO:0030154];signal transduction [GO:0007165];angiogenesis [GO:0001525];positive regulation of signal transduction [GO:0009967];vascular endothelial growth factor receptor signaling pathway [GO:0048010];cell proliferation [GO:0008283]	protein binding [GO:0005515];SH3/SH2 adaptor activity [GO:0005070];SH3 domain binding [GO:0017124]	cytosol [GO:0005829];cytoplasm [GO:0005737]
ENSG00000028116	ENSG00000028116	protein_coding	coding	-1.08	0.407894	-1.06	0.583053	82	homo_sapiens	ENSG00000028116	VRK2	vaccinia related kinase 2 [Source:HGNC Symbol;Acc:HGNC:12719]	2:57907651-58159920	+	7444	NM_001288837;NM_001130483;NM_001288838;NM_001130481;NM_006296;NM_001130480;NM_001130482;NM_001288836;NM_001288839		205126_at		regulation of MAPK cascade [GO:0043408];peptidyl-serine phosphorylation [GO:0018105];Wnt signaling pathway [GO:0016055];regulation of cell shape [GO:0008360];endocytosis [GO:0006897];protein phosphorylation [GO:0006468];protein autophosphorylation [GO:0046777];cellular response to oxidative stress [GO:0034599];viral process [GO:0016032];regulation of interleukin-1-mediated signaling pathway [GO:2…	protein kinase binding [GO:0019901];protein serine/threonine kinase activity [GO:0004674];ATP binding [GO:0005524];protein kinase activity [GO:0004672];protein binding [GO:0005515];protein domain specific binding [GO:0019904]	endoplasmic reticulum [GO:0005783];mitochondrial membrane [GO:0031966];endoplasmic reticulum membrane [GO:0005789];cytoplasm [GO:0005737];nucleus [GO:0005634];integral component of membrane [GO:0016021];protein complex [GO:0043234];membrane [GO:0016020]
ENSG00000028137	ENSG00000028137	protein_coding	coding	1.04	0.707371	1.17	0.177904	82	homo_sapiens	ENSG00000028137	TNFRSF1B	tumor necrosis factor receptor superfamily, member 1B [Source:HGNC Symbol;Acc:HGNC:11917]	1:12167003-12209228	+	7133	NM_001066		203508_at		cellular response to lipopolysaccharide [GO:0071222];tumor necrosis factor-mediated signaling pathway [GO:0033209];positive regulation of membrane protein ectodomain proteolysis [GO:0051044];inflammatory response [GO:0006954];intrinsic apoptotic signaling pathway in response to DNA damage [GO:0008630];cell surface receptor signaling pathway [GO:0007166];extrinsic apoptotic signaling pathway [GO:0…	ubiquitin protein ligase binding [GO:0031625];protein binding [GO:0005515];tumor necrosis factor-activated receptor activity [GO:0005031]	plasma membrane [GO:0005886];extracellular region [GO:0005576];integral component of membrane [GO:0016021];membrane raft [GO:0045121];membrane [GO:0016020];nucleus [GO:0005634];axon [GO:0030424];neuronal cell body [GO:0043025];perinuclear region of cytoplasm [GO:0048471];varicosity [GO:0043196]
ENSG00000028203	ENSG00000028203	protein_coding	coding	1	0.965049	1.05	0.490249	82	homo_sapiens	ENSG00000028203	VEZT	vezatin, adherens junctions transmembrane protein [Source:HGNC Symbol;Acc:HGNC:18258]	12:95217746-95302790	+	55591	NM_017599		223675_s_at;223090_x_at;223089_at;207263_x_at		single organismal cell-cell adhesion [GO:0016337];chordate embryonic development [GO:0043009]	myosin binding [GO:0017022];protein binding [GO:0005515]	nucleoplasm [GO:0005654];adherens junction [GO:0005912];plasma membrane [GO:0005886];cytoplasm [GO:0005737];integral component of membrane [GO:0016021];acrosomal vesicle [GO:0001669];nucleus [GO:0005634];stereocilia ankle link complex [GO:0002142]
ENSG00000028277	ENSG00000028277	protein_coding	coding	1.13	0.330384	1.24	0.144075	82	homo_sapiens	ENSG00000028277	POU2F2	POU class 2 homeobox 2 [Source:HGNC Symbol;Acc:HGNC:9213]	19:42086110-42196585	-	5452	NM_002698;NM_001207025;NM_001247994;NM_001207026		228343_at;242866_x_at;235661_at;227749_at;229750_a		humoral immune response [GO:0006959];transcription from RNA polymerase II promoter [GO:0006366];regulation of transcription, DNA-templated [GO:0006355];transcription, DNA-templated [GO:0006351];positive regulation of transcription from RNA polymerase II promoter [GO:0045944];positive regulation of transcription, DNA-templated [GO:0045893];cell maturation [GO:0048469];immunoglobulin secretion [GO:…	sequence-specific DNA binding [GO:0043565];transcription factor activity, sequence-specific DNA binding [GO:0003700];DNA binding [GO:0003677];protein domain specific binding [GO:0019904];RNA polymerase II core promoter proximal region sequence-specific DNA binding [GO:0000978];transcriptional activator activity, RNA polymerase II core promoter proximal region sequence-specific binding [GO:0001077]	cytoplasm [GO:0005737];nucleus [GO:0005634]
ENSG00000028310	ENSG00000028310	protein_coding	coding	1.04	0.700525	1.01	0.892769	82	homo_sapiens	ENSG00000028310	BRD9	bromodomain containing 9 [Source:HGNC Symbol;Acc:HGNC:25818]	5:850291-892824	-	65980	NM_001009877;NM_023924		220155_s_at		chromatin modification [GO:0016568];transcription, DNA-templated [GO:0006351];regulation of transcription, DNA-templated [GO:0006355];biological_process [GO:0008150]	nucleic acid binding [GO:0003676];protein binding [GO:0005515];lysine-acetylated histone binding [GO:0070577]	cellular_component [GO:0005575]
ENSG00000028528	ENSG00000028528	protein_coding	coding	-1.03	0.749986	-1.13	0.219653	82	homo_sapiens	ENSG00000028528	SNX1	sorting nexin 1 [Source:HGNC Symbol;Acc:HGNC:11172]	15:64094123-64146090	+	6642	NM_001242933;NM_003099;NM_148955		214531_s_at;201716_at;213364_s_at		vesicle organization [GO:0016050];intracellular protein transport [GO:0006886];retrograde transport, endosome to Golgi [GO:0042147];early endosome to Golgi transport [GO:0034498];receptor internalization [GO:0031623];lamellipodium morphogenesis [GO:0072673];endosomal transport [GO:0016197];positive regulation of protein catabolic process [GO:0045732]	phosphatidylinositol binding [GO:0035091];protein binding [GO:0005515];insulin receptor binding [GO:0005158];identical protein binding [GO:0042802];epidermal growth factor receptor binding [GO:0005154];leptin receptor binding [GO:1990460];transferrin receptor binding [GO:1990459]	endosome [GO:0005768];extrinsic component of membrane [GO:0019898];retromer complex [GO:0030904];intracellular membrane-bounded organelle [GO:0043231];Golgi apparatus [GO:0005794];cytoplasm [GO:0005737];membrane [GO:0016020];lamellipodium [GO:0030027];protein complex [GO:0043234];early endosome membrane [GO:0031901];endosome membrane [GO:0010008];cytosol [GO:0005829];early endosome [GO:0005769]
ENSG00000028839	ENSG00000028839	protein_coding	coding	1.06	0.582357	1.04	0.737725	82	homo_sapiens	ENSG00000028839	TBPL1	TBP-like 1 [Source:HGNC Symbol;Acc:HGNC:11589]	6:133952170-133990432	+	9519	NM_004865;NM_001253676		208398_s_at		DNA-templated transcription, initiation [GO:0006352];transcription from RNA polymerase II promoter [GO:0006366];regulation of transcription, DNA-templated [GO:0006355];spermatogenesis [GO:0007283];acrosome assembly [GO:0001675];spermatid nucleus differentiation [GO:0007289];dTTP biosynthetic process [GO:0006235]	DNA binding [GO:0003677];transcription coactivator activity [GO:0003713];protein binding [GO:0005515]	cytoplasm [GO:0005737];nucleus [GO:0005634];transcription factor TFIIA complex [GO:0005672]
ENSG00000029153	ENSG00000029153	protein_coding	coding	1.03	0.828734	1.42	0.061347	82	homo_sapiens	ENSG00000029153	ARNTL2	aryl hydrocarbon receptor nuclear translocator-like 2 [Source:HGNC Symbol;Acc:HGNC:18984]	12:27332854-27425289	+	56938	NM_001248003;NM_001248005;NM_001248002;NM_001248004;NM_020183		220658_s_at;224204_x_at;223586_at		positive regulation of transcription, DNA-templated [GO:0045893];positive regulation of transcription from RNA polymerase II promoter [GO:0045944];transcription, DNA-templated [GO:0006351];regulation of transcription, DNA-templated [GO:0006355];regulation of transcription from RNA polymerase II promoter [GO:0006357];positive regulation of circadian rhythm [GO:0042753];circadian rhythm [GO:0007623…	protein dimerization activity [GO:0046983];transcription factor activity, sequence-specific DNA binding [GO:0003700];transcription factor activity, RNA polymerase II core promoter proximal region sequence-specific binding [GO:0000982];E-box binding [GO:0070888];protein binding [GO:0005515]	nucleolus [GO:0005730];transcription factor complex [GO:0005667];cytoplasm [GO:0005737];nucleus [GO:0005634]
[truncated: 60,144 more rows]
