# Supplementary material for: A MAFG-lncRNA axis links systemic nutrient abundance to hepatic glucose metabolism
Source: Nat Commun. 2020 Jan 31;11:644. doi: 10.1038/s41467-020-14323-y (PMC6994702; doi:10.1038/s41467-020-14323-y)
Supplement: Supplementary file 8 — Supplementary Data 6 [file 41467_2020_14323_MOESM8_ESM.xlsx]

## Sheet: attr_table.biotypes
RNA-Sequencing of livers from C57BL/6 mice injected with Ad-MAFG or Ad-CMV
tracking_id	nearest_ref_id	gene_short_name	test_id	gene_id	gene	locus	sample_1	sample_2	status_x	value_1	value_2	log2(fold_change)	test_stat	p_value	q_value	significant	av	ensembl_gene_id	ensembl_transcript_id	ensembl_peptide_id	description	chromosome_name	start_position	end_position	strand	band	transcript_start	transcript_end	transcription_start_site	transcript_length	transcript_tsl	transcript_gencode_basic	transcript_version	version	transcript_status	status_y	transcript_source	source	transcript_biotype	gene_biotype	percentage_gc_content	transcript_count	external_transcript_source_name	external_transcript_name	external_gene_source	external_gene_name
TCONS_00000001	ENSMUST00000193812	4933401J01Rik	TCONS_00000001	XLOC_000001	4933401J01Rik	1:3073252-3074322	Ad-CMV	Ad-MAFG	NOTEST	0	0	0	0	1	1	no	0	ENSMUSG00000102693	ENSMUST00000193812		RIKEN cDNA 4933401J01 gene [Source:MGI Symbol;Acc:MGI:1918292]	1	3073253	3074322	1	A1	3073253	3074322	3073253	1070	tslNA	GENCODE basic	1	1	KNOWN	KNOWN	havana	havana	TEC	TEC	34.21	1	MGI transcript name	4933401J01Rik-001	MGI Symbol	4933401J01Rik
TCONS_00000002	ENSMUST00000082908	Gm26206	TCONS_00000002	XLOC_000002	Gm26206	1:3102015-3102125	Ad-CMV	Ad-MAFG	NOTEST	0	0	0	0	1	1	no	0	ENSMUSG00000064842	ENSMUST00000082908		predicted gene, 26206 [Source:MGI Symbol;Acc:MGI:5455983]	1	3102016	3102125	1	A1	3102016	3102125	3102016	110	tslNA	GENCODE basic	1	1	KNOWN	KNOWN	ensembl	ensembl	snRNA	snRNA	36.36	1	MGI transcript name	Gm26206-201	MGI Symbol	Gm26206
TCONS_00000003	ENSMUST00000192857	Gm18956	TCONS_00000003	XLOC_000003	Gm18956	1:3205900-3671498	Ad-CMV	Ad-MAFG	NOTEST	0	0	0	0	1	1	no	0	ENSMUSG00000102851	ENSMUST00000192857		predicted gene, 18956 [Source:MGI Symbol;Acc:MGI:5011141]	1	3252757	3253236	1	A1	3252757	3253236	3252757	480	tslNA	GENCODE basic	1	1	KNOWN	KNOWN	havana	havana	processed_pseudogene	processed_pseudogene	39.79	1	MGI transcript name	Gm18956-001	MGI Symbol	Gm18956
TCONS_00000004	ENSMUST00000161581	Gm1992	TCONS_00000004	XLOC_000004	Gm1992	1:3205900-3671498	Ad-CMV	Ad-MAFG	NOTEST	0	0	0	0	1	1	no	0	ENSMUSG00000089699	ENSMUST00000161581		predicted gene 1992 [Source:MGI Symbol;Acc:MGI:3780162]	1	3466587	3513553	1	A1	3466587	3513553	3466587	250	tsl3	GENCODE basic	1	1	KNOWN	KNOWN	havana	havana	antisense	antisense	39.27	1	MGI transcript name	Gm1992-001	MGI Symbol	Gm1992
TCONS_00000005	ENSMUST00000192183	Gm7341	TCONS_00000005	XLOC_000005	Gm7341	1:3205900-3671498	Ad-CMV	Ad-MAFG	NOTEST	0	0	0	0	1	1	no	0	ENSMUSG00000103147	ENSMUST00000192183		predicted gene 7341 [Source:MGI Symbol;Acc:MGI:3648497]	1	3531795	3532720	1	A1	3531795	3532720	3531795	926	tslNA	GENCODE basic	1	1	KNOWN	KNOWN	havana	havana	processed_pseudogene	processed_pseudogene	49.89	1	MGI transcript name	Gm7341-001	MGI Symbol	Gm7341
TCONS_00000006	ENSMUST00000193244	Gm10568	TCONS_00000006	XLOC_000006	Gm10568	1:3680154-3681788	Ad-CMV	Ad-MAFG	NOTEST	0	0	0	0	1	1	no	0	ENSMUSG00000102348	ENSMUST00000193244		predicted gene 10568 [Source:MGI Symbol;Acc:MGI:3642703]	1	3680155	3681788	1	A1	3680155	3681788	3680155	1634	tslNA	GENCODE basic	1	1	KNOWN	KNOWN	havana	havana	TEC	TEC	36.47	1	MGI transcript name	Gm10568-001	MGI Symbol	Gm10568
TCONS_00000007	ENSMUST00000194454	Gm38385	TCONS_00000007	XLOC_000007	Gm38385	1:3752009-3754360	Ad-CMV	Ad-MAFG	NOTEST	0	0	0	0	1	1	no	0	ENSMUSG00000102592	ENSMUST00000194454		predicted gene, 38385 [Source:MGI Symbol;Acc:MGI:5611613]	1	3752010	3754360	1	A1	3752010	3754360	3752010	2351	tslNA	GENCODE basic	1	1	KNOWN	KNOWN	havana	havana	TEC	TEC	42.58	1	MGI transcript name	Gm38385-001	MGI Symbol	Gm38385
TCONS_00000008	ENSMUST00000194935	Gm37587	TCONS_00000008	XLOC_000008	Gm37587	1:4490930-4499558	Ad-CMV	Ad-MAFG	OK	0.413426	0.409339	-0.0143329	-0.034726	0.9528	0.994372	no	0.411382	ENSMUSG00000104238	ENSMUST00000194935		predicted gene, 37587 [Source:MGI Symbol;Acc:MGI:5610815]	1	4496551	4499558	1	A1	4497474	4499558	4497474	475	tsl3	GENCODE basic	1	1	KNOWN	KNOWN	havana	havana	antisense	processed_transcript	46.84	2	MGI transcript name	Gm37587-001	MGI Symbol	Gm37587
TCONS_00000011	ENSMUST00000195361	Gm7357	TCONS_00000011	XLOC_000009	Gm7357	1:4522904-4526737	Ad-CMV	Ad-MAFG	NOTEST	0	0	0	0	1	1	no	0	ENSMUSG00000102269	ENSMUST00000195361		predicted gene 7357 [Source:MGI Symbol;Acc:MGI:3643257]	1	4522905	4526737	1	A1	4522905	4526737	4522905	2991	tslNA	GENCODE basic	1	1	KNOWN	KNOWN	havana	havana	processed_pseudogene	processed_pseudogene	52.8	1	MGI transcript name	Gm7357-001	MGI Symbol	Gm7357
TCONS_00000012	ENSMUST00000180019	Gm22307	TCONS_00000012	XLOC_000010	Gm22307	1:4529016-4529123	Ad-CMV	Ad-MAFG	NOTEST	0	0	0	0	1	1	no	0	ENSMUSG00000096126	ENSMUST00000180019		predicted gene, 22307 [Source:MGI Symbol;Acc:MGI:5452084]	1	4529017	4529123	1	A1	4529017	4529123	4529017	107	tslNA	GENCODE basic	1	1	KNOWN	KNOWN	ensembl	ensembl	snRNA	snRNA	44.86	1	MGI transcript name	Gm22307-201	MGI Symbol	Gm22307
TCONS_00000013	ENSMUST00000192738	Gm7369	TCONS_00000013	XLOC_000011	Gm7369	1:4610470-4611406	Ad-CMV	Ad-MAFG	NOTEST	0	0	0	0	1	1	no	0	ENSMUSG00000102735	ENSMUST00000192738		predicted gene 7369 [Source:MGI Symbol;Acc:MGI:3643485]	1	4610471	4611406	1	A1	4610471	4611406	4610471	936	tslNA	GENCODE basic	1	1	KNOWN	KNOWN	havana	havana	processed_pseudogene	processed_pseudogene	45.62	1	MGI transcript name	Gm7369-001	MGI Symbol	Gm7369
TCONS_00000014	ENSMUST00000182774	Gm6085	TCONS_00000014	XLOC_000012	Gm6085	1:4687933-4689403	Ad-CMV	Ad-MAFG	OK	1.16722	1.31647	0.173605	0.305756	0.5913	0.994266	no	1.24185	ENSMUSG00000098104	ENSMUST00000182774		predicted gene 6085 [Source:MGI Symbol;Acc:MGI:3646770]	1	4687934	4689403	-1	A1	4687934	4689403	4689403	1470	tslNA	GENCODE basic	1	1	KNOWN	KNOWN	havana	havana	processed_pseudogene	processed_pseudogene	58.1	1	MGI transcript name	Gm6085-001	MGI Symbol	Gm6085
TCONS_00000015	-	-	TCONS_00000015	XLOC_000013	-	1:4768347-4768794	Ad-CMV	Ad-MAFG	OK	0.217705	0.64287	1.56215	1.07718	0.15615	0.695408	no	0.430287
TCONS_00000016	-	-	TCONS_00000016	XLOC_000014	-	1:4769058-4770902	Ad-CMV	Ad-MAFG	NOTEST	0.318453	0.357353	0.166267	0	1	1	no	0.337903
TCONS_00000017	ENSMUST00000193658	Gm6123	TCONS_00000017	XLOC_000015	Gm6123	1:4771130-4772274	Ad-CMV	Ad-MAFG	NOTEST	0.274004	0.334733	0.288818	0	1	1	no	0.304369	ENSMUSG00000103922	ENSMUST00000193658		predicted gene 6123 [Source:MGI Symbol;Acc:MGI:3647047]	1	4771131	4772199	1	A1	4771131	4772199	4771131	1069	tslNA	GENCODE basic	1	1	KNOWN	KNOWN	havana	havana	processed_pseudogene	processed_pseudogene	48.92	1	MGI transcript name	Gm6123-001	MGI Symbol	Gm6123
TCONS_00000018	ENSMUST00000192286	Mrpl15	TCONS_00000018	XLOC_000016	Mrpl15	1:4772680-4785739	Ad-CMV	Ad-MAFG	OK	3.79869	3.35254	-0.180247	-0.633279	0.2749	0.848503	no	3.57561	ENSMUSG00000033845	ENSMUST00000192286		mitochondrial ribosomal protein L15 [Source:MGI Symbol;Acc:MGI:1351639]	1	4773206	4785739	-1	A1	4779967	4784566	4784566	4600	tslNA		1	13	KNOWN	KNOWN	havana	ensembl_havana	retained_intron	protein_coding	42.62	7	MGI transcript name	Mrpl15-007	MGI Symbol	Mrpl15
TCONS_00000019	ENSMUST00000115529	Lypla1	TCONS_00000019	XLOC_000017	Lypla1	1:4807787-4897909	Ad-CMV	Ad-MAFG	NOTEST	0.0201704	1.03029e-25	-77.3735	0	1	1	no	0.0100852	ENSMUSG00000025903	ENSMUST00000115529	ENSMUSP00000111191	lysophospholipase 1 [Source:MGI Symbol;Acc:MGI:1344588]	1	4807788	4848410	1	A1	4807911	4845352	4807911	930	tsl2	GENCODE basic	7	14	KNOWN	KNOWN	havana	ensembl_havana	protein_coding	protein_coding	41.08	8	MGI transcript name	Lypla1-008	MGI Symbol	Lypla1
TCONS_00000034	ENSMUST00000144339	Gm16041	TCONS_00000034	XLOC_000018	Gm16041	1:4909575-5162529	Ad-CMV	Ad-MAFG	NOTEST	0.00522919	0.0541569	3.37249	0	1	1	no	0.029693	ENSMUSG00000085623	ENSMUST00000144339		predicted gene 16041 [Source:MGI Symbol;Acc:MGI:3801909]	1	4970857	4976820	1	A1	4970857	4976820	4970857	3725	tsl1	GENCODE basic	1	1	KNOWN	KNOWN	havana	havana	antisense	antisense	41.16	1	MGI transcript name	Gm16041-001	MGI Symbol	Gm16041
TCONS_00000035	ENSMUST00000169520	Gm17101	TCONS_00000035	XLOC_000019	Gm17101	1:4909575-5162529	Ad-CMV	Ad-MAFG	NOTEST	0	0	0	0	1	1	no	0	ENSMUSG00000091665	ENSMUST00000169520		predicted gene 17101 [Source:MGI Symbol;Acc:MGI:4937928]	1	5063060	5064647	1	A1	5063060	5064647	5063060	1588	tslNA	GENCODE basic	1	1	KNOWN	KNOWN	havana	havana	processed_pseudogene	processed_pseudogene	39.23	1	MGI transcript name	Gm17101-001	MGI Symbol	Gm17101
TCONS_00000036	ENSMUST00000192847	Atp6v1h	TCONS_00000036	XLOC_000020	Atp6v1h	1:4909575-5162529	Ad-CMV	Ad-MAFG	NOTEST	0.132524	0.0468853	-1.49905	0	1	1	no	0.0897046	ENSMUSG00000033793	ENSMUST00000192847	ENSMUSP00000141636	ATPase, H+ transporting, lysosomal V1 subunit H [Source:MGI Symbol;Acc:MGI:1914864]	1	5070018	5162529	1	A1	5070018	5162340	5070018	1662	tsl5	GENCODE basic	5	12	KNOWN	KNOWN	havana	ensembl_havana	protein_coding	protein_coding	39.86	8	MGI transcript name	Atp6v1h-003	MGI Symbol	Atp6v1h
TCONS_00000047	ENSMUST00000193241	Gm37567	TCONS_00000047	XLOC_000021	Gm37567	1:5307738-5310017	Ad-CMV	Ad-MAFG	NOTEST	0	0	0	0	1	1	no	0	ENSMUSG00000104046	ENSMUST00000193241		predicted gene, 37567 [Source:MGI Symbol;Acc:MGI:5610795]	1	5307739	5310017	1	A1	5307739	5310017	5307739	2279	tslNA	GENCODE basic	1	1	KNOWN	KNOWN	havana	havana	TEC	TEC	44.36	1	MGI transcript name	Gm37567-001	MGI Symbol	Gm37567
TCONS_00000048	ENSMUST00000194850	Gm38264	TCONS_00000048	XLOC_000022	Gm38264	1:5403546-5405578	Ad-CMV	Ad-MAFG	NOTEST	0	0	0	0	1	1	no	0	ENSMUSG00000102907	ENSMUST00000194850		predicted gene, 38264 [Source:MGI Symbol;Acc:MGI:5611492]	1	5403547	5405578	1	A1	5403547	5405578	5403547	2032	tslNA	GENCODE basic	1	1	KNOWN	KNOWN	havana	havana	TEC	TEC	36.17	1	MGI transcript name	Gm38264-001	MGI Symbol	Gm38264
TCONS_00000049	ENSMUST00000192685	Oprk1	TCONS_00000049	XLOC_000023	Oprk1	1:5588465-5606131	Ad-CMV	Ad-MAFG	NOTEST	0	0	0	0	1	1	no	0	ENSMUSG00000025905	ENSMUST00000192685		opioid receptor, kappa 1 [Source:MGI Symbol;Acc:MGI:97439]	1	5588466	5606131	1	A1	5588466	5591311	5588466	2846	tslNA		1	13	KNOWN	KNOWN	havana	ensembl_havana	retained_intron	protein_coding	38.99	5	MGI transcript name	Oprk1-005	MGI Symbol	Oprk1
TCONS_00000056	-	-	TCONS_00000056	XLOC_000024	-	1:6191566-6193020	Ad-CMV	Ad-MAFG	OK	0.179268	0.449254	1.32541	1.23813	0.0418	0.36356	no	0.314261
TCONS_00000057	-	-	TCONS_00000057	XLOC_000025	-	1:6195242-6196650	Ad-CMV	Ad-MAFG	NOTEST	0.235668	0.318583	0.434915	0	1	1	no	0.277126
TCONS_00000058	-	-	TCONS_00000058	XLOC_000026	-	1:6197690-6204393	Ad-CMV	Ad-MAFG	OK	0.466862	0.677207	0.536602	1.27922	0.02765	0.28304	no	0.572035
TCONS_00000059	ENSMUST00000159906	Rb1cc1	TCONS_00000059	XLOC_000027	Rb1cc1	1:6206196-6276648	Ad-CMV	Ad-MAFG	NOTEST	0.205756	0.0630189	-1.70708	0	1	1	no	0.134387	ENSMUSG00000025907	ENSMUST00000159906	ENSMUSP00000125396	RB1-inducible coiled-coil 1 [Source:MGI Symbol;Acc:MGI:1341850]	1	6206197	6276648	1	A1	6206197	6234311	6206197	656	tsl2		7	14	KNOWN	KNOWN	havana	ensembl_havana	protein_coding	protein_coding	38.04	16	MGI transcript name	Rb1cc1-009	MGI Symbol	Rb1cc1
TCONS_00000083	ENSMUST00000133144	Fam150a	TCONS_00000083	XLOC_000028	Fam150a	1:6359217-6394731	Ad-CMV	Ad-MAFG	NOTEST	0	0	0	0	1	1	no	0	ENSMUSG00000087247	ENSMUST00000133144	ENSMUSP00000137420	family with sequence similarity 150, member A [Source:MGI Symbol;Acc:MGI:3645495]	1	6359218	6394731	1	A1	6359218	6394731	6359218	971	tsl1	GENCODE basic	3	3	KNOWN	KNOWN	ensembl_havana	ensembl_havana	protein_coding	protein_coding	40.78	1	MGI transcript name	Fam150a-001	MGI Symbol	Fam150a
TCONS_00000084	ENSMUST00000193588	Gm2147	TCONS_00000084	XLOC_000029	Gm2147	1:6359217-6394731	Ad-CMV	Ad-MAFG	NOTEST	0	0	0	0	1	1	no	0	ENSMUSG00000103355	ENSMUST00000193588		predicted gene 2147 [Source:MGI Symbol;Acc:MGI:3780316]	1	6380394	6381032	1	A1	6380394	6381032	6380394	639	tslNA	GENCODE basic	1	1	KNOWN	KNOWN	havana	havana	processed_pseudogene	processed_pseudogene	43.04	1	MGI transcript name	Gm2147-001	MGI Symbol	Gm2147
TCONS_00000085	ENSMUST00000140079	St18	TCONS_00000085	XLOC_000030	St18	1:6487230-6860940	Ad-CMV	Ad-MAFG	NOTEST	0	9.77854e-13	inf	0	1	1	no	4.88927e-13	ENSMUSG00000033740	ENSMUST00000140079	ENSMUSP00000118322	suppression of tumorigenicity 18 [Source:MGI Symbol;Acc:MGI:2446700]	1	6487231	6860940	1	A1	6487231	6860934	6487231	5892	tsl1	GENCODE basic	7	17	KNOWN	KNOWN	havana	ensembl_havana	protein_coding	protein_coding	38.75	13	MGI transcript name	St18-004	MGI Symbol	St18
TCONS_00000100	ENSMUST00000194393	Gm7449	TCONS_00000100	XLOC_000031	Gm7449	1:6910559-6911222	Ad-CMV	Ad-MAFG	NOTEST	0	0.0212975	inf	0	1	1	no	0.0106488	ENSMUSG00000104385	ENSMUST00000194393		predicted gene 7449 [Source:MGI Symbol;Acc:MGI:3647895]	1	6910560	6911222	1	A1	6910560	6911222	6910560	663	tslNA	GENCODE basic	1	1	KNOWN	KNOWN	havana	havana	processed_pseudogene	processed_pseudogene	43.89	1	MGI transcript name	Gm7449-001	MGI Symbol	Gm7449
TCONS_00000101	ENSMUST00000194605	Gm37108	TCONS_00000101	XLOC_000032	Gm37108	1:6916558-6923588	Ad-CMV	Ad-MAFG	NOTEST	0	0	0	0	1	1	no	0	ENSMUSG00000102135	ENSMUST00000194605		predicted gene, 37108 [Source:MGI Symbol;Acc:MGI:5610336]	1	6916559	6923588	1	A1	6916559	6923588	6916559	626	tslNA	GENCODE basic	1	1	KNOWN	KNOWN	havana	havana	processed_pseudogene	processed_pseudogene	42.55	1	MGI transcript name	Gm37108-001	MGI Symbol	Gm37108
TCONS_00000102	ENSMUST00000191703	Gm37275	TCONS_00000102	XLOC_000033	Gm37275	1:6929758-6929788	Ad-CMV	Ad-MAFG	NOTEST	0	0	0	0	1	1	no	0	ENSMUSG00000103282	ENSMUST00000191703		predicted gene, 37275 [Source:MGI Symbol;Acc:MGI:5610503]	1	6929759	6929788	1	A1	6929759	6929788	6929759	30	tslNA	GENCODE basic	1	1	KNOWN	KNOWN	havana	havana	processed_pseudogene	processed_pseudogene	46.67	1	MGI transcript name	Gm37275-001	MGI Symbol	Gm37275
TCONS_00000103	ENSMUST00000193423	Gm37225	TCONS_00000103	XLOC_000034	Gm37225	1:6998216-6998541	Ad-CMV	Ad-MAFG	NOTEST	0	0	0	0	1	1	no	0	ENSMUSG00000102534	ENSMUST00000193423		predicted gene, 37225 [Source:MGI Symbol;Acc:MGI:5610453]	1	6998217	6998541	1	A1	6998217	6998541	6998217	325	tslNA	GENCODE basic	1	1	KNOWN	KNOWN	havana	havana	processed_pseudogene	processed_pseudogene	51.38	1	MGI transcript name	Gm37225-001	MGI Symbol	Gm37225
TCONS_00000104	ENSMUST00000191883	Gm37489	TCONS_00000104	XLOC_000035	Gm37489	1:7013761-7013920	Ad-CMV	Ad-MAFG	NOTEST	0	0	0	0	1	1	no	0	ENSMUSG00000102213	ENSMUST00000191883		predicted gene, 37489 [Source:MGI Symbol;Acc:MGI:5610717]	1	7013762	7013920	1	A1	7013762	7013920	7013762	159	tslNA	GENCODE basic	1	1	KNOWN	KNOWN	havana	havana	processed_pseudogene	processed_pseudogene	64.78	1	MGI transcript name	Gm37489-001	MGI Symbol	Gm37489
TCONS_00000105	ENSMUST00000195648	Gm5694	TCONS_00000105	XLOC_000036	Gm5694	1:7035914-7037217	Ad-CMV	Ad-MAFG	NOTEST	0	0	0	0	1	1	no	0	ENSMUSG00000103629	ENSMUST00000195648		predicted gene 5694 [Source:MGI Symbol;Acc:MGI:3645764]	1	7035915	7037217	1	A1	7035915	7037217	7035915	641	tslNA	GENCODE basic	1	1	KNOWN	KNOWN	havana	havana	processed_pseudogene	processed_pseudogene	42.13	1	MGI transcript name	Gm5694-001	MGI Symbol	Gm5694
TCONS_00000106	ENSMUST00000182114	Pcmtd1	TCONS_00000106	XLOC_000037	Pcmtd1	1:7088919-7175366	Ad-CMV	Ad-MAFG	NOTEST	1.52542e-64	2.91106e-64	0.932334	0	1	1	no	2.21824e-64	ENSMUSG00000051285	ENSMUST00000182114	ENSMUSP00000138680	protein-L-isoaspartate (D-aspartate) O-methyltransferase domain containing 1 [Source:MGI Symbol;Acc:MGI:2441773]	1	7088920	7173628	1	A1	7088930	7169598	7088930	770	tsl1		7	17	KNOWN	KNOWN	havana	ensembl_havana	protein_coding	protein_coding	39.03	8	MGI transcript name	Pcmtd1-006	MGI Symbol	Pcmtd1
TCONS_00000114	ENSMUST00000194854	Gm38372	TCONS_00000114	XLOC_000038	Gm38372	1:7088919-7175366	Ad-CMV	Ad-MAFG	NOTEST	0	0.0121261	inf	0	1	1	no	0.00606305	ENSMUSG00000103509	ENSMUST00000194854		predicted gene, 38372 [Source:MGI Symbol;Acc:MGI:5611600]	1	7148110	7152137	1	A1	7148110	7152137	7148110	4028	tslNA	GENCODE basic	1	1	KNOWN	KNOWN	havana	havana	TEC	TEC	37.54	1	MGI transcript name	Gm38372-001	MGI Symbol	Gm38372
TCONS_00000121	ENSMUST00000029124	Gm9826	TCONS_00000121	XLOC_000039	Gm9826	1:7177738-7179037	Ad-CMV	Ad-MAFG	NOTEST	0	0	0	0	1	1	no	0	ENSMUSG00000048538	ENSMUST00000029124		predicted gene 9826 [Source:MGI Symbol;Acc:MGI:3642725]	1	7177739	7179037	1	A1	7177739	7179037	7177739	1299	tslNA	GENCODE basic	7	7	KNOWN	KNOWN	ensembl_havana	ensembl_havana	processed_pseudogene	processed_pseudogene	55.2	1	MGI transcript name	Gm9826-001	MGI Symbol	Gm9826
TCONS_00000122	ENSMUST00000104056	Gm23274	TCONS_00000122	XLOC_000040	Gm23274	1:7265802-7265932	Ad-CMV	Ad-MAFG	NOTEST	0	0	0	0	1	1	no	0	ENSMUSG00000077244	ENSMUST00000104056		predicted gene, 23274 [Source:MGI Symbol;Acc:MGI:5453051]	1	7265803	7265932	1	A1	7265803	7265932	7265803	130	tslNA	GENCODE basic	1	1	KNOWN	KNOWN	ensembl	ensembl	snoRNA	snoRNA	45.38	1	MGI transcript name	Gm23274-201	MGI Symbol	Gm23274
TCONS_00000123	ENSMUST00000192649	Gm19002	TCONS_00000123	XLOC_000041	Gm19002	1:7315450-7316462	Ad-CMV	Ad-MAFG	NOTEST	0	0	0	0	1	1	no	0	ENSMUSG00000102768	ENSMUST00000192649		predicted gene, 19002 [Source:MGI Symbol;Acc:MGI:5011187]	1	7315451	7316462	1	A1	7315451	7316462	7315451	1012	tslNA	GENCODE basic	1	1	KNOWN	KNOWN	havana	havana	processed_pseudogene	processed_pseudogene	40.61	1	MGI transcript name	Gm19002-001	MGI Symbol	Gm19002
TCONS_00000124	ENSMUST00000193998	Gm18984	TCONS_00000124	XLOC_000042	Gm18984	1:7410678-7411993	Ad-CMV	Ad-MAFG	NOTEST	0	0	0	0	1	1	no	0	ENSMUSG00000103498	ENSMUST00000193998		predicted gene, 18984 [Source:MGI Symbol;Acc:MGI:5011169]	1	7410679	7411993	1	A1	7410679	7411993	7410679	1124	tslNA	GENCODE basic	1	1	KNOWN	KNOWN	havana	havana	processed_pseudogene	processed_pseudogene	41.06	1	MGI transcript name	Gm18984-001	MGI Symbol	Gm18984
TCONS_00000125	ENSMUST00000194886	Gm30414	TCONS_00000125	XLOC_000043	Gm30414	1:7497967-7518149	Ad-CMV	Ad-MAFG	NOTEST	0	0	0	0	1	1	no	0	ENSMUSG00000103067	ENSMUST00000194886		predicted gene, 30414 [Source:MGI Symbol;Acc:MGI:5589573]	1	7497968	7518149	1	A1	7497968	7518149	7497968	2596	tsl1	GENCODE basic	1	1	KNOWN	KNOWN	havana	havana	lincRNA	lincRNA	37	1	MGI transcript name	Gm30414-001	MGI Symbol	Gm30414
TCONS_00000126	ENSMUST00000195081	Gm37791	TCONS_00000126	XLOC_000044	Gm37791	1:7591645-7591931	Ad-CMV	Ad-MAFG	NOTEST	0	0	0	0	1	1	no	0	ENSMUSG00000102320	ENSMUST00000195081		predicted gene, 37791 [Source:MGI Symbol;Acc:MGI:5611019]	1	7591646	7591931	1	A1	7591646	7591931	7591646	286	tslNA	GENCODE basic	1	1	KNOWN	KNOWN	havana	havana	processed_pseudogene	processed_pseudogene	50.7	1	MGI transcript name	Gm37791-001	MGI Symbol	Gm37791
TCONS_00000127	ENSMUST00000194219	Gm7470	TCONS_00000127	XLOC_000045	Gm7470	1:7597378-7599473	Ad-CMV	Ad-MAFG	NOTEST	0	0	0	0	1	1	no	0	ENSMUSG00000104226	ENSMUST00000194219		predicted gene 7470 [Source:MGI Symbol;Acc:MGI:3645544]	1	7597379	7599473	1	A1	7597379	7599473	7597379	2095	tslNA	GENCODE basic	1	1	KNOWN	KNOWN	havana	havana	processed_pseudogene	processed_pseudogene	40.72	1	MGI transcript name	Gm7470-001	MGI Symbol	Gm7470
TCONS_00000128	ENSMUST00000194305	Rps2-ps2	TCONS_00000128	XLOC_000046	Rps2-ps2	1:7664080-7664961	Ad-CMV	Ad-MAFG	NOTEST	0	0	0	0	1	1	no	0	ENSMUSG00000103903	ENSMUST00000194305		ribosomal protein S2, pseudogene 2 [Source:MGI Symbol;Acc:MGI:3645546]	1	7664081	7664961	1	A1	7664081	7664961	7664081	881	tslNA	GENCODE basic	1	1	KNOWN	KNOWN	havana	havana	processed_pseudogene	processed_pseudogene	53.12	1	MGI transcript name	Rps2-ps2-001	MGI Symbol	Rps2-ps2
TCONS_00000129	-	-	TCONS_00000129	XLOC_000047	-	1:8251178-8253150	Ad-CMV	Ad-MAFG	NOTEST	0.210083	0.3511	0.740927	0	1	1	no	0.280591
TCONS_00000130	-	-	TCONS_00000130	XLOC_000048	-	1:8253251-8253994	Ad-CMV	Ad-MAFG	OK	0.193637	0.623427	1.68687	1.36688	0.06035	0.446115	no	0.408532
TCONS_00000131	-	-	TCONS_00000131	XLOC_000049	-	1:8324746-8341463	Ad-CMV	Ad-MAFG	OK	0.387736	4.20747	3.43981	10.3406	5e-05	0.00193143	yes	2.2976
TCONS_00000132	ENSMUST00000191876	Gm36964	TCONS_00000132	XLOC_000050	Gm36964	1:8361474-9299878	Ad-CMV	Ad-MAFG	NOTEST	0	0	0	0	1	1	no	0	ENSMUSG00000103933	ENSMUST00000191876		predicted gene, 36964 [Source:MGI Symbol;Acc:MGI:5610192]	1	8815842	8816039	1	A1	8815842	8816039	8815842	198	tslNA	GENCODE basic	1	1	KNOWN	KNOWN	havana	havana	processed_pseudogene	processed_pseudogene	50	1	MGI transcript name	Gm36964-001	MGI Symbol	Gm36964
TCONS_00000133	ENSMUST00000102181	Gm24276	TCONS_00000133	XLOC_000051	Gm24276	1:8361474-9299878	Ad-CMV	Ad-MAFG	NOTEST	0	0	0	0	1	1	no	0	ENSMUSG00000076135	ENSMUST00000102181		predicted gene, 24276 [Source:MGI Symbol;Acc:MGI:5454053]	1	8816138	8816247	1	A1	8816138	8816247	8816138	110	tslNA	GENCODE basic	1	1	KNOWN	KNOWN	ensembl	ensembl	miRNA	miRNA	32.73	1	MGI transcript name	Gm24276-201	MGI Symbol	Gm24276
TCONS_00000134	ENSMUST00000192115	Gm7445	TCONS_00000134	XLOC_000052	Gm7445	1:8361474-9299878	Ad-CMV	Ad-MAFG	NOTEST	0	0	0	0	1	1	no	0	ENSMUSG00000104504	ENSMUST00000192115		predicted gene 7445 [Source:MGI Symbol;Acc:MGI:3644942]	1	8856763	8857102	1	A2	8856763	8857102	8856763	340	tslNA	GENCODE basic	1	1	KNOWN	KNOWN	havana	havana	processed_pseudogene	processed_pseudogene	53.53	1	MGI transcript name	Gm7445-001	MGI Symbol	Gm7445
TCONS_00000135	ENSMUST00000195180	Gm37143	TCONS_00000135	XLOC_000053	Gm37143	1:8361474-9299878	Ad-CMV	Ad-MAFG	NOTEST	0.166537	0.209824	0.333333	0	1	1	no	0.188181	ENSMUSG00000102871	ENSMUST00000195180		predicted gene, 37143 [Source:MGI Symbol;Acc:MGI:5610371]	1	9286922	9290180	1	A2	9286922	9290180	9286922	3259	tslNA	GENCODE basic	1	1	KNOWN	KNOWN	havana	havana	TEC	TEC	35.1	1	MGI transcript name	Gm37143-001	MGI Symbol	Gm37143
TCONS_00000136	ENSMUST00000195217	Gm7512	TCONS_00000136	XLOC_000054	Gm7512	1:9450578-9451748	Ad-CMV	Ad-MAFG	NOTEST	0	0.0227216	inf	0	1	1	no	0.0113608	ENSMUSG00000102272	ENSMUST00000195217		predicted gene 7512 [Source:MGI Symbol;Acc:MGI:3646401]	1	9450579	9451748	1	A2	9450579	9451748	9450579	1170	tslNA	GENCODE basic	1	1	KNOWN	KNOWN	havana	havana	processed_pseudogene	processed_pseudogene	41.62	1	MGI transcript name	Gm7512-001	MGI Symbol	Gm7512
TCONS_00000137	ENSMUST00000083691	Gm24765	TCONS_00000137	XLOC_000055	Gm24765	1:9458669-9458772	Ad-CMV	Ad-MAFG	NOTEST	0	0	0	0	1	1	no	0	ENSMUSG00000065625	ENSMUST00000083691		predicted gene, 24765 [Source:MGI Symbol;Acc:MGI:5454542]	1	9458670	9458772	1	A2	9458670	9458772	9458670	103	tslNA	GENCODE basic	1	1	KNOWN	KNOWN	ensembl	ensembl	snRNA	snRNA	38.83	1	MGI transcript name	Gm24765-201	MGI Symbol	Gm24765
TCONS_00000138	ENSMUST00000192792	Gm18300	TCONS_00000138	XLOC_000056	Gm18300	1:9499337-9501746	Ad-CMV	Ad-MAFG	NOTEST	0.139348	0.275003	0.980753	0	1	1	no	0.207176	ENSMUSG00000103411	ENSMUST00000192792		predicted gene, 18300 [Source:MGI Symbol;Acc:MGI:5010485]	1	9499338	9501522	-1	A2	9499338	9501522	9501522	1406	tslNA	GENCODE basic	1	1	KNOWN	KNOWN	havana	havana	processed_pseudogene	processed_pseudogene	36.89	1	MGI transcript name	Gm18300-001	MGI Symbol	Gm18300
TCONS_00000139	-	-	TCONS_00000139	XLOC_000057	-	1:9502401-9504296	Ad-CMV	Ad-MAFG	OK	0.136796	0.381161	1.47838	1.26625	0.03975	0.35337	no	0.258979
TCONS_00000140	-	-	TCONS_00000140	XLOC_000058	-	1:9508796-9510286	Ad-CMV	Ad-MAFG	NOTEST	0.0829567	0.290371	1.80747	0	1	1	no	0.186664
TCONS_00000141	-	-	TCONS_00000141	XLOC_000059	-	1:9513726-9515134	Ad-CMV	Ad-MAFG	NOTEST	0.055849	0.203613	1.86623	0	1	1	no	0.129731
TCONS_00000142	-	-	TCONS_00000142	XLOC_000060	-	1:9519751-9521478	Ad-CMV	Ad-MAFG	NOTEST	0.140666	0.357534	1.34581	0	1	1	no	0.2491
TCONS_00000143	-	-	TCONS_00000143	XLOC_000061	-	1:9521795-9523224	Ad-CMV	Ad-MAFG	OK	0.328775	0.393293	0.258505	0.287823	0.61385	0.994266	no	0.361034
TCONS_00000144	-	-	TCONS_00000144	XLOC_000062	-	1:9523500-9525924	Ad-CMV	Ad-MAFG	OK	0.254045	0.507843	0.9993	1.3517	0.02555	0.270283	no	0.380944
TCONS_00000145	-	-	TCONS_00000145	XLOC_000063	-	1:9526141-9527316	Ad-CMV	Ad-MAFG	OK	0.117738	0.474929	2.01214	1.53355	0.0257	0.2713	no	0.296333
TCONS_00000146	-	-	TCONS_00000146	XLOC_000064	-	1:9527626-9528577	Ad-CMV	Ad-MAFG	OK	0.438748	0.207157	-1.08267	-0.965485	0.1055	0.588315	no	0.322953
TCONS_00000147	-	-	TCONS_00000147	XLOC_000065	-	1:9528644-9533141	Ad-CMV	Ad-MAFG	OK	0.264349	0.431314	0.706294	1.2241	0.03595	0.332685	no	0.347831
TCONS_00000148	-	-	TCONS_00000148	XLOC_000066	-	1:9533626-9534902	Ad-CMV	Ad-MAFG	OK	0.323417	0.53401	0.723471	0.778943	0.17385	0.725451	no	0.428713
TCONS_00000149	-	-	TCONS_00000149	XLOC_000067	-	1:9536798-9537699	Ad-CMV	Ad-MAFG	NOTEST	0.154204	0.357749	1.21411	0	1	1	no	0.255976
TCONS_00000150	-	-	TCONS_00000150	XLOC_000068	-	1:9539627-9540578	Ad-CMV	Ad-MAFG	OK	0.210872	0.369841	0.81054	0.646821	0.27185	0.844526	no	0.290357
TCONS_00000151	-	-	TCONS_00000151	XLOC_000069	-	1:9542908-9545304	Ad-CMV	Ad-MAFG	OK	0.399704	0.508539	0.347427	0.541216	0.3431	0.902024	no	0.454122
TCONS_00000152	ENSMUST00000072079	Rrs1	TCONS_00000152	XLOC_000070	Rrs1	1:9545366-9631175	Ad-CMV	Ad-MAFG	NOTEST	0.154512	0.111685	-0.468284	0	1	1	no	0.133099	ENSMUSG00000061024	ENSMUST00000072079	ENSMUSP00000071955	ribosome biogenesis regulator 1 [Source:MGI Symbol;Acc:MGI:1929721]	1	9545408	9547455	1	A2	9545408	9547455	9545408	2048	tslNA	GENCODE basic	8	8	KNOWN	KNOWN	ensembl_havana	ensembl_havana	protein_coding	protein_coding	54.25	1	MGI transcript name	Rrs1-001	MGI Symbol	Rrs1
TCONS_00000153	ENSMUST00000027044	Adhfe1	TCONS_00000153	XLOC_000071	Adhfe1	1:9545366-9631175	Ad-CMV	Ad-MAFG	NOTEST	0.0672975	1.7555e-10	-28.5141	0	1	1	no	0.0336488	ENSMUSG00000025911	ENSMUST00000027044	ENSMUSP00000137782	alcohol dehydrogenase, iron containing, 1 [Source:MGI Symbol;Acc:MGI:1923437]	1	9547948	9580673	1	A2	9548055	9576901	9548055	2022	tsl1		14	14	KNOWN	KNOWN	havana	ensembl_havana	nonsense_mediated_decay	protein_coding	43.16	5	MGI transcript name	Adhfe1-002	MGI Symbol	Adhfe1
TCONS_00000161	ENSMUST00000121942	Gm6161	TCONS_00000161	XLOC_000072	Gm6161	1:9545366-9631175	Ad-CMV	Ad-MAFG	NOTEST	0	0	0	0	1	1	no	0	ENSMUSG00000081441	ENSMUST00000121942		predicted gene 6161 [Source:MGI Symbol;Acc:MGI:3644104]	1	9574548	9575649	1	A2	9574548	9575649	9574548	1102	tslNA	GENCODE basic	1	3	KNOWN	KNOWN	havana	havana	processed_pseudogene	processed_pseudogene	45.92	1	MGI transcript name	Gm6161-001	MGI Symbol	Gm6161
TCONS_00000162	ENSMUST00000088666	3110035E14Rik	TCONS_00000162	XLOC_000073	3110035E14Rik	1:9545366-9631175	Ad-CMV	Ad-MAFG	NOTEST	0.167315	0.274419	0.713811	0	1	1	no	0.220867	ENSMUSG00000067879	ENSMUST00000088666	ENSMUSP00000086041	RIKEN cDNA 3110035E14 gene [Source:MGI Symbol;Acc:MGI:1924232]	1	9601199	9627143	1	A2	9601199	9627143	9601199	3256	tsl1	GENCODE basic	3	3	KNOWN	KNOWN	ensembl_havana	ensembl_havana	protein_coding	protein_coding	45.04	1	MGI transcript name	3110035E14Rik-001	MGI Symbol	3110035E14Rik
TCONS_00000163	ENSMUST00000148585	2610203C22Rik	TCONS_00000163	XLOC_000074	2610203C22Rik	1:9545366-9631175	Ad-CMV	Ad-MAFG	OK	0.124681	0.423829	1.76524	0.204597	0.36405	0.916461	no	0.274255	ENSMUSG00000079671	ENSMUST00000148585		RIKEN cDNA 2610203C22 gene [Source:MGI Symbol;Acc:MGI:1919731]	1	9560832	9631175	-1	A2	9600413	9631144	9631144	3475	tsl1	GENCODE basic	7	8	KNOWN	KNOWN	havana	havana	antisense	processed_transcript	43.23	5	MGI transcript name	2610203C22Rik-002	MGI Symbol	2610203C22Rik
TCONS_00000164	ENSMUST00000148585	2610203C22Rik	TCONS_00000164	XLOC_000075	2610203C22Rik	1:9545366-9631175	Ad-CMV	Ad-MAFG	NOTEST	0.113001	0.297537	1.39674	0	1	1	no	0.205269	ENSMUSG00000079671	ENSMUST00000148585		RIKEN cDNA 2610203C22 gene [Source:MGI Symbol;Acc:MGI:1919731]	1	9560832	9631175	-1	A2	9600413	9631144	9631144	3475	tsl1	GENCODE basic	7	8	KNOWN	KNOWN	havana	havana	antisense	processed_transcript	43.23	5	MGI transcript name	2610203C22Rik-002	MGI Symbol	2610203C22Rik
TCONS_00000165	ENSMUST00000148585	2610203C22Rik	TCONS_00000165	XLOC_000076	2610203C22Rik	1:9545366-9631175	Ad-CMV	Ad-MAFG	OK	0.234247	0.392638	0.745172	0.147764	0.6592	0.994266	no	0.313443	ENSMUSG00000079671	ENSMUST00000148585		RIKEN cDNA 2610203C22 gene [Source:MGI Symbol;Acc:MGI:1919731]	1	9560832	9631175	-1	A2	9600413	9631144	9631144	3475	tsl1	GENCODE basic	7	8	KNOWN	KNOWN	havana	havana	antisense	processed_transcript	43.23	5	MGI transcript name	2610203C22Rik-002	MGI Symbol	2610203C22Rik
TCONS_00000166	ENSMUST00000148585	2610203C22Rik	TCONS_00000166	XLOC_000077	2610203C22Rik	1:9545366-9631175	Ad-CMV	Ad-MAFG	OK	0.21654	0.465686	1.10472	0.310845	0.63095	0.994266	no	0.341113	ENSMUSG00000079671	ENSMUST00000148585		RIKEN cDNA 2610203C22 gene [Source:MGI Symbol;Acc:MGI:1919731]	1	9560832	9631175	-1	A2	9600413	9631144	9631144	3475	tsl1	GENCODE basic	7	8	KNOWN	KNOWN	havana	havana	antisense	processed_transcript	43.23	5	MGI transcript name	2610203C22Rik-002	MGI Symbol	2610203C22Rik
TCONS_00000167	ENSMUST00000088658	Mybl1	TCONS_00000167	XLOC_000078	Mybl1	1:9667163-9700209	Ad-CMV	Ad-MAFG	OK	0.717032	4.56557	2.67069	6.51553	5e-05	0.00193143	yes	2.6413	ENSMUSG00000025912	ENSMUST00000088658	ENSMUSP00000086034	myeloblastosis oncogene-like 1 [Source:MGI Symbol;Acc:MGI:99925]	1	9667415	9700209	-1	A2	9667415	9700209	9700209	4980	tsl1	GENCODE basic	10	16	KNOWN	KNOWN	ensembl_havana	ensembl_havana	protein_coding	protein_coding	35.06	5	MGI transcript name	Mybl1-001	MGI Symbol	Mybl1
TCONS_00000168	ENSMUST00000088658	Mybl1	TCONS_00000168	XLOC_000079	Mybl1	1:9667163-9700209	Ad-CMV	Ad-MAFG	OK	0.211974	1.89106	3.15724	5.54458	5e-05	0.00193143	yes	1.05152	ENSMUSG00000025912	ENSMUST00000088658	ENSMUSP00000086034	myeloblastosis oncogene-like 1 [Source:MGI Symbol;Acc:MGI:99925]	1	9667415	9700209	-1	A2	9667415	9700209	9700209	4980	tsl1	GENCODE basic	10	16	KNOWN	KNOWN	ensembl_havana	ensembl_havana	protein_coding	protein_coding	35.06	5	MGI transcript name	Mybl1-001	MGI Symbol	Mybl1
TCONS_00000169	ENSMUST00000181358	1700034P13Rik	TCONS_00000169	XLOC_000080	1700034P13Rik	1:9718621-9791924	Ad-CMV	Ad-MAFG	OK	8.1749	8.00816	-0.0297297	-0.118737	0.8368	0.994266	no	8.09153	ENSMUSG00000097893	ENSMUST00000181358		RIKEN cDNA 1700034P13 gene [Source:MGI Symbol;Acc:MGI:1920581]	1	9747648	9791924	1	A2	9747956	9791318	9747956	1343	tsl1	GENCODE basic	7	8	KNOWN	KNOWN	havana	havana	antisense	antisense	42.71	7	MGI transcript name	1700034P13Rik-002	MGI Symbol	1700034P13Rik
TCONS_00000179	ENSMUST00000166384	Sgk3	TCONS_00000179	XLOC_000081	Sgk3	1:9798106-9900845	Ad-CMV	Ad-MAFG	NOTEST	0.000446579	0.08208	7.52197	0	1	1	no	0.0412633	ENSMUSG00000025915	ENSMUST00000166384	ENSMUSP00000130078	serum/glucocorticoid regulated kinase 3 [Source:MGI Symbol;Acc:MGI:2182368]	1	9798107	9900845	1	A2	9798107	9900843	9798107	3706	tsl1	GENCODE basic	7	14	KNOWN	KNOWN	ensembl_havana	ensembl_havana	protein_coding	protein_coding	41.73	12	MGI transcript name	Sgk3-004	MGI Symbol	Sgk3
TCONS_00000196	ENSMUST00000052843	Mcmdc2	TCONS_00000196	XLOC_000082	Mcmdc2	1:9908637-9944146	Ad-CMV	Ad-MAFG	NOTEST	0.0130767	0	-inf	0	1	1	no	0.00653835	ENSMUSG00000046101	ENSMUST00000052843	ENSMUSP00000054715	minichromosome maintenance domain containing 2 [Source:MGI Symbol;Acc:MGI:3045334]	1	9908638	9942085	1	A2	9908638	9922525	9908638	2826	tsl1	GENCODE basic	11	16	KNOWN	KNOWN	havana	ensembl_havana	protein_coding	protein_coding	39.85	6	MGI transcript name	Mcmdc2-001	MGI Symbol	Mcmdc2
TCONS_00000207	ENSMUST00000192299	E330040D14Rik	TCONS_00000207	XLOC_000083	E330040D14Rik	1:9960162-10009136	Ad-CMV	Ad-MAFG	NOTEST	0	0.0104519	inf	0	1	1	no	0.00522595	ENSMUSG00000104025	ENSMUST00000192299		RIKEN cDNA E330040D14 gene [Source:MGI Symbol;Acc:MGI:3649088]	1	9967314	9968687	1	A2	9967314	9968687	9967314	1374	tslNA	GENCODE basic	1	1	KNOWN	KNOWN	havana	havana	TEC	TEC	63.54	1	MGI transcript name	E330040D14Rik-001	MGI Symbol	E330040D14Rik
TCONS_00000208	ENSMUST00000134692	Gm15818	TCONS_00000208	XLOC_000084	Gm15818	1:9960162-10009136	Ad-CMV	Ad-MAFG	NOTEST	0	0	0	0	1	1	no	0	ENSMUSG00000087199	ENSMUST00000134692		predicted gene 15818 [Source:MGI Symbol;Acc:MGI:3801960]	1	9982387	9992366	1	A2	9982387	9992366	9982387	656	tsl3	GENCODE basic	1	1	KNOWN	KNOWN	havana	havana	antisense	antisense	42.28	1	MGI transcript name	Gm15818-001	MGI Symbol	Gm15818
TCONS_00000209	ENSMUST00000190610	Cspp1	TCONS_00000209	XLOC_000085	Cspp1	1:10024600-10136768	Ad-CMV	Ad-MAFG	NOTEST	1.3883e-81	3.02347e-42	130.678	0	1	1	no	1.51173e-42	ENSMUSG00000056763	ENSMUST00000190610		centrosome and spindle pole associated protein 1 [Source:MGI Symbol;Acc:MGI:2681832]	1	10037987	10136768	1	A2	10037987	10039342	10037987	1356	tslNA		1	16	KNOWN	KNOWN	havana	ensembl_havana	retained_intron	protein_coding	40.04	27	MGI transcript name	Cspp1-016	MGI Symbol	Cspp1
TCONS_00000249	ENSMUST00000157528	Gm26348	TCONS_00000249	XLOC_000086	Gm26348	1:10137570-10232962	Ad-CMV	Ad-MAFG	OK	1.56674	2.25019	0.522284	0.0897471	0.79275	0.994266	no	1.90847	ENSMUSG00000088153	ENSMUST00000157528		predicted gene, 26348 [Source:MGI Symbol;Acc:MGI:5456125]	1	10166539	10166778	1	A2	10166539	10166778	10166539	240	tslNA	GENCODE basic	1	1	KNOWN	KNOWN	ensembl	ensembl	misc_RNA	misc_RNA	43.75	1	MGI transcript name	Gm26348-201	MGI Symbol	Gm26348
TCONS_00000250	ENSMUST00000119252	Gm15603	TCONS_00000250	XLOC_000087	Gm15603	1:10324719-10719945	Ad-CMV	Ad-MAFG	NOTEST	0	0	0	0	1	1	no	0	ENSMUSG00000081417	ENSMUST00000119252		predicted gene 15603 [Source:MGI Symbol;Acc:MGI:3783050]	1	10695123	10695614	1	A2	10695123	10695614	10695123	492	tslNA	GENCODE basic	1	1	KNOWN	KNOWN	havana	havana	processed_pseudogene	processed_pseudogene	58.94	1	MGI transcript name	Gm15603-001	MGI Symbol	Gm15603
TCONS_00000251	ENSMUST00000189483	Gm5522	TCONS_00000251	XLOC_000088	Gm5522	1:10805280-10806522	Ad-CMV	Ad-MAFG	NOTEST	0	0	0	0	1	1	no	0	ENSMUSG00000100212	ENSMUST00000189483		predicted gene 5522 [Source:MGI Symbol;Acc:MGI:3649087]	1	10805281	10806522	1	A2	10805281	10806522	10805281	1242	tslNA	GENCODE basic	1	1	KNOWN	KNOWN	havana	havana	processed_pseudogene	processed_pseudogene	60.47	1	MGI transcript name	Gm5522-001	MGI Symbol	Gm5522
TCONS_00000252	ENSMUST00000188013	Gm28659	TCONS_00000252	XLOC_000089	Gm28659	1:10868687-10869446	Ad-CMV	Ad-MAFG	NOTEST	0	0	0	0	1	1	no	0	ENSMUSG00000100648	ENSMUST00000188013		predicted gene 28659 [Source:MGI Symbol;Acc:MGI:5579365]	1	10868688	10869446	1	A2	10868688	10869446	10868688	759	tslNA	GENCODE basic	1	1	KNOWN	KNOWN	havana	havana	processed_pseudogene	processed_pseudogene	54.02	1	MGI transcript name	Gm28659-001	MGI Symbol	Gm28659
TCONS_00000253	ENSMUST00000157960	Gm22963	TCONS_00000253	XLOC_000090	Gm22963	1:10921669-10921760	Ad-CMV	Ad-MAFG	NOTEST	0	0	0	0	1	1	no	0	ENSMUSG00000088585	ENSMUST00000157960		predicted gene, 22963 [Source:MGI Symbol;Acc:MGI:5452740]	1	10921670	10921760	1	A2	10921670	10921760	10921670	91	tslNA	GENCODE basic	1	1	KNOWN	KNOWN	ensembl	ensembl	snoRNA	snoRNA	41.76	1	MGI transcript name	Gm22963-201	MGI Symbol	Gm22963
TCONS_00000254	ENSMUST00000027056	Prex2	TCONS_00000254	XLOC_000091	Prex2	1:10993464-11303681	Ad-CMV	Ad-MAFG	NOTEST	0.0168991	0.0135156	-0.322319	0	1	1	no	0.0152073	ENSMUSG00000048960	ENSMUST00000027056	ENSMUSP00000027056	phosphatidylinositol-3,4,5-trisphosphate-dependent Rac exchange factor 2 [Source:MGI Symbol;Acc:MGI:1923385]	1	10993465	11303681	1	A2	10993465	11303681	10993465	11053	tsl1	GENCODE basic	11	13	KNOWN	KNOWN	ensembl_havana	ensembl_havana	protein_coding	protein_coding	39.1	8	MGI transcript name	Prex2-001	MGI Symbol	Prex2
TCONS_00000272	ENSMUST00000048613	A830018L16Rik	TCONS_00000272	XLOC_000092	A830018L16Rik	1:11414104-11975901	Ad-CMV	Ad-MAFG	NOTEST	0	0	0	0	1	1	no	0	ENSMUSG00000057715	ENSMUST00000048613	ENSMUSP00000043857	RIKEN cDNA A830018L16 gene [Source:MGI Symbol;Acc:MGI:2444149]	1	11414105	11975901	1	A2	11414105	11975901	11414105	2779	tsl1	GENCODE basic	13	13	KNOWN	KNOWN	ensembl_havana	ensembl_havana	protein_coding	protein_coding	38.63	10	MGI transcript name	A830018L16Rik-001	MGI Symbol	A830018L16Rik
TCONS_00000282	ENSMUST00000194502	Gm38178	TCONS_00000282	XLOC_000093	Gm38178	1:11414104-11975901	Ad-CMV	Ad-MAFG	NOTEST	0	0	0	0	1	1	no	0	ENSMUSG00000103825	ENSMUST00000194502		predicted gene, 38178 [Source:MGI Symbol;Acc:MGI:5611406]	1	11416918	11419388	1	A2	11416918	11419388	11416918	2471	tslNA	GENCODE basic	1	1	KNOWN	KNOWN	havana	havana	TEC	TEC	38.32	1	MGI transcript name	Gm38178-001	MGI Symbol	Gm38178
TCONS_00000286	ENSMUST00000195360	Gm38069	TCONS_00000286	XLOC_000094	Gm38069	1:11414104-11975901	Ad-CMV	Ad-MAFG	NOTEST	0	0	0	0	1	1	no	0	ENSMUSG00000103561	ENSMUST00000195360		predicted gene, 38069 [Source:MGI Symbol;Acc:MGI:5611297]	1	11704207	11706350	1	A2	11704207	11706350	11704207	2144	tslNA	GENCODE basic	1	1	KNOWN	KNOWN	havana	havana	TEC	TEC	37.78	1	MGI transcript name	Gm38069-001	MGI Symbol	Gm38069
TCONS_00000287	ENSMUST00000187748	Gm7560	TCONS_00000287	XLOC_000095	Gm7560	1:12120959-12121832	Ad-CMV	Ad-MAFG	NOTEST	0	0	0	0	1	1	no	0	ENSMUSG00000101610	ENSMUST00000187748		predicted gene 7560 [Source:MGI Symbol;Acc:MGI:3648484]	1	12120960	12121832	1	A2	12120960	12121832	12120960	873	tslNA	GENCODE basic	1	1	KNOWN	KNOWN	havana	havana	processed_pseudogene	processed_pseudogene	48.91	1	MGI transcript name	Gm7560-001	MGI Symbol	Gm7560
TCONS_00000288	ENSMUST00000179834	Gm22633	TCONS_00000288	XLOC_000096	Gm22633	1:12374935-12375042	Ad-CMV	Ad-MAFG	NOTEST	0	0	0	0	1	1	no	0	ENSMUSG00000093864	ENSMUST00000179834		predicted gene, 22633 [Source:MGI Symbol;Acc:MGI:5452410]	1	12374936	12375042	1	A3	12374936	12375042	12374936	107	tslNA	GENCODE basic	1	1	KNOWN	KNOWN	ensembl	ensembl	snRNA	snRNA	45.79	1	MGI transcript name	Gm22633-201	MGI Symbol	Gm22633
TCONS_00000289	ENSMUST00000183490	Mir6341	TCONS_00000289	XLOC_000097	Mir6341	1:12425985-12426106	Ad-CMV	Ad-MAFG	NOTEST	0	0	0	0	1	1	no	0	ENSMUSG00000098555	ENSMUST00000183490		microRNA 6341 [Source:MGI Symbol;Acc:MGI:5530644]	1	12425986	12426106	1	A3	12425986	12426106	12425986	121	tslNA	GENCODE basic	1	1	KNOWN	KNOWN	mirbase	mirbase	miRNA	miRNA	40.5	1	MGI transcript name	Mir6341-201	MGI Symbol	Mir6341
TCONS_00000290	ENSMUST00000181461	Gm2383	TCONS_00000290	XLOC_000098	Gm2383	1:12565576-12566383	Ad-CMV	Ad-MAFG	NOTEST	0	0	0	0	1	1	no	0	ENSMUSG00000097628	ENSMUST00000181461		predicted gene 2383 [Source:MGI Symbol;Acc:MGI:3780551]	1	12565577	12566383	1	A3	12565577	12566383	12565577	807	tslNA	GENCODE basic	1	1	KNOWN	KNOWN	havana	havana	processed_pseudogene	processed_pseudogene	53.9	1	MGI transcript name	Gm2383-001	MGI Symbol	Gm2383
TCONS_00000291	ENSMUST00000182390	Gm6216	TCONS_00000291	XLOC_000099	Gm6216	1:12655866-12656553	Ad-CMV	Ad-MAFG	NOTEST	0	0	0	0	1	1	no	0	ENSMUSG00000098163	ENSMUST00000182390		predicted gene 6216 [Source:MGI Symbol;Acc:MGI:3647030]	1	12655867	12656553	1	A3	12655867	12656553	12655867	687	tslNA	GENCODE basic	1	1	KNOWN	KNOWN	havana	havana	processed_pseudogene	processed_pseudogene	48.47	1	MGI transcript name	Gm6216-001	MGI Symbol	Gm6216
TCONS_00000292	ENSMUST00000181272	Gm17644	TCONS_00000292	XLOC_000100	Gm17644	1:12667562-12673090	Ad-CMV	Ad-MAFG	NOTEST	0.0059132	0	-inf	0	1	1	no	0.0029566	ENSMUSG00000097171	ENSMUST00000181272		predicted gene, 17644 [Source:MGI Symbol;Acc:MGI:4937278]	1	12667563	12673090	1	A3	12667563	12673090	12667563	3200	tsl1	GENCODE basic	1	1	KNOWN	KNOWN	havana	havana	lincRNA	lincRNA	41.79	1	MGI transcript name	Gm17644-001	MGI Symbol	Gm17644
TCONS_00000293	ENSMUST00000177608	Sulf1	TCONS_00000293	XLOC_000101	Sulf1	1:12692276-12861192	Ad-CMV	Ad-MAFG	NOTEST	1.15322e-12	0.0326711	34.7216	0	1	1	no	0.0163356	ENSMUSG00000016918	ENSMUST00000177608	ENSMUSP00000137523	sulfatase 1 [Source:MGI Symbol;Acc:MGI:2138563]	1	12692277	12861192	1	A3	12692277	12861192	12692277	5598	tsl1	GENCODE basic	7	15	KNOWN	KNOWN	ensembl_havana	ensembl_havana	protein_coding	protein_coding	43.45	10	MGI transcript name	Sulf1-001	MGI Symbol	Sulf1
TCONS_00000310	ENSMUST00000059065	Gm5250	TCONS_00000310	XLOC_000102	Gm5250	1:13062024-13062345	Ad-CMV	Ad-MAFG	NOTEST	0	0	0	0	1	1	no	0	ENSMUSG00000069620	ENSMUST00000059065		predicted gene 5250 [Source:MGI Symbol;Acc:MGI:3647667]	1	13062025	13062345	1	A3	13062025	13062345	13062025	321	tslNA	GENCODE basic	9	6	KNOWN	KNOWN	havana	havana	processed_pseudogene	processed_pseudogene	51.09	1	MGI transcript name	Gm5250-001	MGI Symbol	Gm5250
TCONS_00000311	ENSMUST00000187394	Gm29283	TCONS_00000311	XLOC_000103	Gm29283	1:13068837-13078662	Ad-CMV	Ad-MAFG	NOTEST	0	0	0	0	1	1	no	0	ENSMUSG00000099498	ENSMUST00000187394		predicted gene 29283 [Source:MGI Symbol;Acc:MGI:5579989]	1	13068838	13078662	1	A3	13068838	13078662	13068838	288	tsl5	GENCODE basic	1	1	KNOWN	KNOWN	havana	havana	lincRNA	lincRNA	45.28	1	MGI transcript name	Gm29283-001	MGI Symbol	Gm29283
TCONS_00000312	ENSMUST00000183805	Gm27881	TCONS_00000312	XLOC_000104	Gm27881	1:13139104-13374083	Ad-CMV	Ad-MAFG	OK	1.76099	1.5633	-0.171786	-0.573284	0.3239	0.888625	no	1.66214	ENSMUSG00000099183	ENSMUST00000183805		predicted gene, 27881 [Source:MGI Symbol;Acc:MGI:5531263]	1	13262198	13262279	1	A3	13262198	13262279	13262198	82	tslNA	GENCODE basic	1	1	KNOWN	KNOWN	ensembl	ensembl	miRNA	miRNA	52.44	1	MGI transcript name	Gm27881-201	MGI Symbol	Gm27881
TCONS_00000314	ENSMUST00000185813	Gm29570	TCONS_00000314	XLOC_000105	Gm29570	1:13376069-13388413	Ad-CMV	Ad-MAFG	NOTEST	0	0	0	0	1	1	no	0	ENSMUSG00000101476	ENSMUST00000185813		predicted gene 29570 [Source:MGI Symbol;Acc:MGI:5580276]	1	13376070	13388413	1	A3	13376070	13388413	13376070	681	tsl3	GENCODE basic	1	1	KNOWN	KNOWN	havana	havana	antisense	antisense	41.59	1	MGI transcript name	Gm29570-001	MGI Symbol	Gm29570
TCONS_00000315	-	-	TCONS_00000315	XLOC_000106	-	1:13562636-13563006	Ad-CMV	Ad-MAFG	OK	1.02099	0.236436	-2.11045	-1.06181	0.0847	0.531771	no	0.628713
TCONS_00000316	-	-	TCONS_00000316	XLOC_000107	-	1:13563242-13564155	Ad-CMV	Ad-MAFG	OK	0.321608	0.463545	0.527406	0.466616	0.4122	0.946845	no	0.392576
TCONS_00000317	ENSMUST00000027068	Tram1	TCONS_00000317	XLOC_000108	Tram1	1:13564282-13589945	Ad-CMV	Ad-MAFG	OK	4.82348	5.23254	0.117437	0.376721	0.51165	0.990145	no	5.02801	ENSMUSG00000025935	ENSMUST00000027068	ENSMUSP00000027068	translocating chain-associating membrane protein 1 [Source:MGI Symbol;Acc:MGI:1919515]	1	13564698	13589910	-1	A3	13564698	13589910	13589910	2938	tsl1	GENCODE basic	10	10	KNOWN	KNOWN	ensembl_havana	ensembl_havana	protein_coding	protein_coding	44.82	3	MGI transcript name	Tram1-001	MGI Symbol	Tram1
TCONS_00000318	ENSMUST00000027071	Lactb2	TCONS_00000318	XLOC_000109	Lactb2	1:13616480-13660553	Ad-CMV	Ad-MAFG	OK	6.78627	4.26901	-0.668717	-2.38559	5e-05	0.00193143	yes	5.52764	ENSMUSG00000025937	ENSMUST00000027071	ENSMUSP00000027071	lactamase, beta 2 [Source:MGI Symbol;Acc:MGI:2442551]	1	13623330	13660546	-1	A3	13623330	13660546	13660546	4494	tsl1	GENCODE basic	6	6	KNOWN	KNOWN	ensembl_havana	ensembl_havana	protein_coding	protein_coding	42.88	2	MGI transcript name	Lactb2-001	MGI Symbol	Lactb2
TCONS_00000319	ENSMUST00000088542	Xkr9	TCONS_00000319	XLOC_000110	Xkr9	1:13668770-13707362	Ad-CMV	Ad-MAFG	OK	2.87197	2.83624	-0.018062	-0.0180064	0.9743	0.995142	no	2.85411	ENSMUSG00000067813	ENSMUST00000088542	ENSMUSP00000085900	X-linked Kx blood group related 9 [Source:MGI Symbol;Acc:MGI:2686466]	1	13668771	13701723	1	A3	13668771	13701723	13668771	1926	tsl1	GENCODE basic	3	3	KNOWN	KNOWN	ensembl_havana	ensembl_havana	protein_coding	protein_coding	39.69	1	MGI transcript name	Xkr9-001	MGI Symbol	Xkr9
TCONS_00000320	ENSMUST00000158733	Gm25491	TCONS_00000320	XLOC_000111	Gm25491	1:13932377-13932685	Ad-CMV	Ad-MAFG	NOTEST	0	0	0	0	1	1	no	0	ENSMUSG00000089358	ENSMUST00000158733		predicted gene, 25491 [Source:MGI Symbol;Acc:MGI:5455268]	1	13932378	13932685	1	A3	13932378	13932685	13932378	308	tslNA	GENCODE basic	1	1	KNOWN	KNOWN	ensembl	ensembl	misc_RNA	misc_RNA	46.43	1	MGI transcript name	Gm25491-201	MGI Symbol	Gm25491
TCONS_00000321	ENSMUST00000179783	Gm22616	TCONS_00000321	XLOC_000112	Gm22616	1:14168953-14310235	Ad-CMV	Ad-MAFG	NOTEST	0	0	0	0	1	1	no	0	ENSMUSG00000095853	ENSMUST00000179783		predicted gene, 22616 [Source:MGI Symbol;Acc:MGI:5452393]	1	14182578	14182677	1	A3	14182578	14182677	14182578	100	tslNA	GENCODE basic	1	1	KNOWN	KNOWN	ensembl	ensembl	miRNA	miRNA	51	1	MGI transcript name	Gm22616-201	MGI Symbol	Gm22616
TCONS_00000322	ENSMUST00000187401	Gm9947	TCONS_00000322	XLOC_000113	Gm9947	1:14752936-14776931	Ad-CMV	Ad-MAFG	NOTEST	0.0617605	0	-inf	0	1	1	no	0.0308803	ENSMUSG00000054493	ENSMUST00000187401		predicted gene 9947 [Source:MGI Symbol;Acc:MGI:3642739]	1	14752937	14776931	1	A3	14752937	14776931	14752937	687	tsl5	GENCODE basic	1	2	KNOWN	KNOWN	havana	ensembl_havana	antisense	antisense	42.88	2	MGI transcript name	Gm9947-002	MGI Symbol	Gm9947
TCONS_00000323	ENSMUST00000027062	Msc	TCONS_00000323	XLOC_000114	Msc	1:14752936-14776931	Ad-CMV	Ad-MAFG	OK	0.314259	0.468226	0.575253	0.645484	0.2518	0.824479	no	0.391242	ENSMUSG00000025930	ENSMUST00000027062	ENSMUSP00000027062	musculin [Source:MGI Symbol;Acc:MGI:1333884]	1	14753346	14755992	-1	A3	14753346	14755990	14755990	1741	tsl1	GENCODE basic	6	6	KNOWN	KNOWN	ensembl_havana	ensembl_havana	protein_coding	protein_coding	54.48	4	MGI transcript name	Msc-001	MGI Symbol	Msc
TCONS_00000325	ENSMUST00000194866	Gm37412	TCONS_00000325	XLOC_000115	Gm37412	1:14788644-14792965	Ad-CMV	Ad-MAFG	NOTEST	0	0	0	0	1	1	no	0	ENSMUSG00000103492	ENSMUST00000194866		predicted gene, 37412 [Source:MGI Symbol;Acc:MGI:5610640]	1	14788645	14792965	1	A3	14788645	14792965	14788645	4321	tslNA	GENCODE basic	1	1	KNOWN	KNOWN	havana	havana	TEC	TEC	39.57	1	MGI transcript name	Gm37412-001	MGI Symbol	Gm37412
TCONS_00000326	ENSMUST00000121367	Rpl5-ps1	TCONS_00000326	XLOC_000116	Rpl5-ps1	1:14865071-14865965	Ad-CMV	Ad-MAFG	NOTEST	0	0	0	0	1	1	no	0	ENSMUSG00000082193	ENSMUST00000121367		ribosomal protein L5, pseudogene 1 [Source:MGI Symbol;Acc:MGI:3647110]	1	14865072	14865965	1	A3	14865072	14865965	14865072	894	tslNA	GENCODE basic	1	1	KNOWN	KNOWN	ensembl_havana	ensembl_havana	processed_pseudogene	processed_pseudogene	45.19	1	MGI transcript name	Rpl5-ps1-001	MGI Symbol	Rpl5-ps1
TCONS_00000327	ENSMUST00000175681	Kcnb2	TCONS_00000327	XLOC_000117	Kcnb2	1:15287253-15723750	Ad-CMV	Ad-MAFG	NOTEST	0	0	0	0	1	1	no	0	ENSMUSG00000092083	ENSMUST00000175681	ENSMUSP00000135382	potassium voltage gated channel, Shab-related subfamily, member 2 [Source:MGI Symbol;Acc:MGI:99632]	1	15287254	15723750	1	A3	15287254	15712548	15287254	3963	tsl5	GENCODE basic	2	4	KNOWN	KNOWN	havana	ensembl_havana	protein_coding	protein_coding	40.05	2	MGI transcript name	Kcnb2-002	MGI Symbol	Kcnb2
TCONS_00000330	ENSMUST00000193873	Gm38116	TCONS_00000330	XLOC_000118	Gm38116	1:15287253-15723750	Ad-CMV	Ad-MAFG	NOTEST	0	0	0	0	1	1	no	0	ENSMUSG00000102937	ENSMUST00000193873		predicted gene, 38116 [Source:MGI Symbol;Acc:MGI:5611344]	1	15364302	15365834	1	A3	15364302	15365834	15364302	1533	tslNA	GENCODE basic	1	1	KNOWN	KNOWN	havana	havana	TEC	TEC	37.7	1	MGI transcript name	Gm38116-001	MGI Symbol	Gm38116
TCONS_00000331	ENSMUST00000194564	Gm37138	TCONS_00000331	XLOC_000119	Gm37138	1:15287253-15723750	Ad-CMV	Ad-MAFG	NOTEST	0.217235	0.00832593	-4.7055	0	1	1	no	0.11278	ENSMUSG00000104149	ENSMUST00000194564		predicted gene, 37138 [Source:MGI Symbol;Acc:MGI:5610366]	1	15556249	15558337	1	A3	15556249	15558337	15556249	2089	tslNA	GENCODE basic	1	1	KNOWN	KNOWN	havana	havana	TEC	TEC	38.39	1	MGI transcript name	Gm37138-001	MGI Symbol	Gm37138
TCONS_00000332	ENSMUST00000104189	Gm25168	TCONS_00000332	XLOC_000120	Gm25168	1:15757831-15757963	Ad-CMV	Ad-MAFG	NOTEST	0	0	0	0	1	1	no	0	ENSMUSG00000077377	ENSMUST00000104189		predicted gene, 25168 [Source:MGI Symbol;Acc:MGI:5454945]	1	15757832	15757963	1	A3	15757832	15757963	15757832	132	tslNA	GENCODE basic	1	1	KNOWN	KNOWN	ensembl	ensembl	snoRNA	snoRNA	48.48	1	MGI transcript name	Gm25168-201	MGI Symbol	Gm25168
TCONS_00000333	ENSMUST00000188400	Gm28669	TCONS_00000333	XLOC_000121	Gm28669	1:15760760-15760860	Ad-CMV	Ad-MAFG	NOTEST	0	0	0	0	1	1	no	0	ENSMUSG00000100814	ENSMUST00000188400		predicted gene 28669 [Source:MGI Symbol;Acc:MGI:5579375]	1	15760761	15760860	1	A3	15760761	15760860	15760761	100	tslNA	GENCODE basic	1	1	KNOWN	KNOWN	havana	havana	processed_pseudogene	processed_pseudogene	40	1	MGI transcript name	Gm28669-001	MGI Symbol	Gm28669
TCONS_00000334	ENSMUST00000188371	Terf1	TCONS_00000334	XLOC_000122	Terf1	1:15805645-15892722	Ad-CMV	Ad-MAFG	NOTEST	1.86907e-40	3.68852e-30	34.2	0	1	1	no	1.84426e-30	ENSMUSG00000025925	ENSMUST00000188371	ENSMUSP00000140744	telomeric repeat binding factor 1 [Source:MGI Symbol;Acc:MGI:109634]	1	15805646	15844052	1	A3	15805646	15844052	15805646	2268	tsl1	GENCODE basic	6	14	KNOWN	KNOWN	ensembl_havana	ensembl_havana	protein_coding	protein_coding	38.78	4	MGI transcript name	Terf1-001	MGI Symbol	Terf1
TCONS_00000339	ENSMUST00000194867	Gm37509	TCONS_00000339	XLOC_000123	Gm37509	1:15805645-15892722	Ad-CMV	Ad-MAFG	NOTEST	0.073589	0.0373845	-0.97705	0	1	1	no	0.0554868	ENSMUSG00000104379	ENSMUST00000194867		predicted gene, 37509 [Source:MGI Symbol;Acc:MGI:5610737]	1	15853331	15856499	1	A3	15853331	15856499	15853331	3169	tslNA	GENCODE basic	1	1	KNOWN	KNOWN	havana	havana	TEC	TEC	41.15	1	MGI transcript name	Gm37509-001	MGI Symbol	Gm37509
TCONS_00000340	ENSMUST00000158318	Gm23259	TCONS_00000340	XLOC_000124	Gm23259	1:15805645-15892722	Ad-CMV	Ad-MAFG	NOTEST	0	0	0	0	1	1	no	0	ENSMUSG00000088943	ENSMUST00000158318		predicted gene, 23259 [Source:MGI Symbol;Acc:MGI:5453036]	1	15879530	15879832	1	A3	15879530	15879832	15879530	303	tslNA	GENCODE basic	1	1	KNOWN	KNOWN	ensembl	ensembl	misc_RNA	misc_RNA	50.83	1	MGI transcript name	Gm23259-201	MGI Symbol	Gm23259
TCONS_00000341	ENSMUST00000185778	Gm7634	TCONS_00000341	XLOC_000125	Gm7634	1:16053334-16053887	Ad-CMV	Ad-MAFG	NOTEST	0	0	0	0	1	1	no	0	ENSMUSG00000100652	ENSMUST00000185778		predicted gene 7634 [Source:MGI Symbol;Acc:MGI:3644198]	1	16053335	16053887	1	A3	16053335	16053887	16053335	553	tslNA	GENCODE basic	1	1	KNOWN	KNOWN	havana	havana	processed_pseudogene	processed_pseudogene	45.03	1	MGI transcript name	Gm7634-001	MGI Symbol	Gm7634
TCONS_00000342	ENSMUST00000141217	Rpl7	TCONS_00000342	XLOC_000126	Rpl7	1:16099147-16105246	Ad-CMV	Ad-MAFG	OK	9.18255	9.43	0.038363	0.0639226	0.91165	0.994266	no	9.30627	ENSMUSG00000043716	ENSMUST00000141217		ribosomal protein L7 [Source:MGI Symbol;Acc:MGI:98073]	1	16101295	16104662	-1	A3	16101306	16104402	16104402	1597	tsl2		1	13	KNOWN	KNOWN	havana	ensembl_havana	retained_intron	protein_coding	45.22	6	MGI transcript name	Rpl7-002	MGI Symbol	Rpl7
TCONS_00000343	ENSMUST00000027053	Rdh10	TCONS_00000343	XLOC_000127	Rdh10	1:16105310-16133890	Ad-CMV	Ad-MAFG	OK	0.871571	0.825872	-0.0777	-0.0774802	0.8888	0.994266	no	0.848721	ENSMUSG00000025921	ENSMUST00000027053	ENSMUSP00000027053	retinol dehydrogenase 10 (all-trans) [Source:MGI Symbol;Acc:MGI:1924238]	1	16105774	16133734	1	A3	16105774	16133734	16105774	3587	tsl1	GENCODE basic	7	7	KNOWN	KNOWN	ensembl_havana	ensembl_havana	protein_coding	protein_coding	43.04	2	MGI transcript name	Rdh10-001	MGI Symbol	Rdh10
TCONS_00000347	ENSMUST00000186343	Gm28095	TCONS_00000347	XLOC_000128	Gm28095	1:16228505-16737106	Ad-CMV	Ad-MAFG	NOTEST	1.15111e-15	1.35865e-15	0.239141	0	1	1	no	1.25488e-15	ENSMUSG00000100868	ENSMUST00000186343		predicted gene 28095 [Source:MGI Symbol;Acc:MGI:5578801]	1	16228506	16244062	1	A3	16228506	16244062	16228506	1515	tsl5	GENCODE basic	1	1	KNOWN	KNOWN	havana	havana	antisense	antisense	43.3	1	MGI transcript name	Gm28095-001	MGI Symbol	Gm28095
TCONS_00000349	ENSMUST00000162751	Stau2	TCONS_00000349	XLOC_000129	Stau2	1:16228505-16737106	Ad-CMV	Ad-MAFG	OK	1.85875	2.15036	0.210244	0.0908581	0.6852	0.994266	no	2.00455	ENSMUSG00000025920	ENSMUST00000162751	ENSMUSP00000124505	staufen (RNA binding protein) homolog 2 (Drosophila) [Source:MGI Symbol;Acc:MGI:1352508]	1	16228674	16520112	-1	A3	16228674	16519306	16519306	3030	tsl1	GENCODE basic	7	19	KNOWN	KNOWN	ensembl_havana	ensembl_havana	protein_coding	protein_coding	40.73	17	MGI transcript name	Stau2-001	MGI Symbol	Stau2
TCONS_00000350	ENSMUST00000162751	Stau2	TCONS_00000350	XLOC_000130	Stau2	1:16228505-16737106	Ad-CMV	Ad-MAFG	OK	0.303891	0.377329	0.312269	0.066313	0.86195	0.994266	no	0.34061	ENSMUSG00000025920	ENSMUST00000162751	ENSMUSP00000124505	staufen (RNA binding protein) homolog 2 (Drosophila) [Source:MGI Symbol;Acc:MGI:1352508]	1	16228674	16520112	-1	A3	16228674	16519306	16519306	3030	tsl1	GENCODE basic	7	19	KNOWN	KNOWN	ensembl_havana	ensembl_havana	protein_coding	protein_coding	40.73	17	MGI transcript name	Stau2-001	MGI Symbol	Stau2
TCONS_00000351	ENSMUST00000161626	Gm7568	TCONS_00000351	XLOC_000131	Gm7568	1:16228505-16737106	Ad-CMV	Ad-MAFG	NOTEST	0.101871	0.0767433	-0.40863	0	1	1	no	0.0893072	ENSMUSG00000089982	ENSMUST00000161626		predicted gene 7568 [Source:MGI Symbol;Acc:MGI:3649156]	1	16253592	16267921	1	A3	16253592	16258861	16253592	415	tsl3	GENCODE basic	1	7	KNOWN	KNOWN	havana	havana	antisense	antisense	44.68	3	MGI transcript name	Gm7568-003	MGI Symbol	Gm7568
TCONS_00000354	ENSMUST00000162751	Stau2	TCONS_00000354	XLOC_000132	Stau2	1:16228505-16737106	Ad-CMV	Ad-MAFG	OK	0.29811	0.375589	0.333312	0.111477	0.8826	0.994266	no	0.33685	ENSMUSG00000025920	ENSMUST00000162751	ENSMUSP00000124505	staufen (RNA binding protein) homolog 2 (Drosophila) [Source:MGI Symbol;Acc:MGI:1352508]	1	16228674	16520112	-1	A3	16228674	16519306	16519306	3030	tsl1	GENCODE basic	7	19	KNOWN	KNOWN	ensembl_havana	ensembl_havana	protein_coding	protein_coding	40.73	17	MGI transcript name	Stau2-001	MGI Symbol	Stau2
TCONS_00000355	ENSMUST00000162751	Stau2	TCONS_00000355	XLOC_000133	Stau2	1:16228505-16737106	Ad-CMV	Ad-MAFG	OK	0.353858	0.403711	0.190152	0.0656338	0.92185	0.994266	no	0.378784	ENSMUSG00000025920	ENSMUST00000162751	ENSMUSP00000124505	staufen (RNA binding protein) homolog 2 (Drosophila) [Source:MGI Symbol;Acc:MGI:1352508]	1	16228674	16520112	-1	A3	16228674	16519306	16519306	3030	tsl1	GENCODE basic	7	19	KNOWN	KNOWN	ensembl_havana	ensembl_havana	protein_coding	protein_coding	40.73	17	MGI transcript name	Stau2-001	MGI Symbol	Stau2
TCONS_00000356	ENSMUST00000162751	Stau2	TCONS_00000356	XLOC_000134	Stau2	1:16228505-16737106	Ad-CMV	Ad-MAFG	NOTEST	0.28988	0.331374	0.193004	0	1	1	no	0.310627	ENSMUSG00000025920	ENSMUST00000162751	ENSMUSP00000124505	staufen (RNA binding protein) homolog 2 (Drosophila) [Source:MGI Symbol;Acc:MGI:1352508]	1	16228674	16520112	-1	A3	16228674	16519306	16519306	3030	tsl1	GENCODE basic	7	19	KNOWN	KNOWN	ensembl_havana	ensembl_havana	protein_coding	protein_coding	40.73	17	MGI transcript name	Stau2-001	MGI Symbol	Stau2
TCONS_00000357	ENSMUST00000026881	Ly96	TCONS_00000357	XLOC_000135	Ly96	1:16228505-16737106	Ad-CMV	Ad-MAFG	NOTEST	0.267531	0.223411	-0.260003	0	1	1	no	0.245471	ENSMUSG00000025779	ENSMUST00000026881	ENSMUSP00000026881	lymphocyte antigen 96 [Source:MGI Symbol;Acc:MGI:1341909]	1	16688051	16709611	1	A3	16688433	16709611	16688433	632	tsl1	GENCODE basic	10	10	KNOWN	KNOWN	ensembl_havana	ensembl_havana	protein_coding	protein_coding	42.3	3	MGI transcript name	Ly96-001	MGI Symbol	Ly96
TCONS_00000358	ENSMUST00000117146	Ube2w	TCONS_00000358	XLOC_000136	Ube2w	1:16228505-16737106	Ad-CMV	Ad-MAFG	OK	1.99004	1.83302	-0.118574	-0.339824	0.5493	0.994266	no	1.91153	ENSMUSG00000025939	ENSMUST00000117146	ENSMUSP00000112741	ubiquitin-conjugating enzyme E2W (putative) [Source:MGI Symbol;Acc:MGI:1914049]	1	16540790	16619489	-1	A3	16569782	16619489	16619489	2181	tsl1	GENCODE basic	7	17	KNOWN	KNOWN	ensembl_havana	ensembl_havana	protein_coding	protein_coding	40.76	6	MGI transcript name	Ube2w-001	MGI Symbol	Ube2w
TCONS_00000359	ENSMUST00000195710	Gm38342	TCONS_00000359	XLOC_000137	Gm38342	1:16228505-16737106	Ad-CMV	Ad-MAFG	NOTEST	0.0335318	0.0817408	1.28553	0	1	1	no	0.0576363	ENSMUSG00000102457	ENSMUST00000195710		predicted gene, 38342 [Source:MGI Symbol;Acc:MGI:5611570]	1	16618560	16621539	1	A3	16618560	16621539	16618560	2980	tslNA	GENCODE basic	1	1	KNOWN	KNOWN	havana	havana	TEC	TEC	50.27	1	MGI transcript name	Gm38342-001	MGI Symbol	Gm38342
TCONS_00000360	-	-	TCONS_00000360	XLOC_000138	-	1:16228505-16737106	Ad-CMV	Ad-MAFG	OK	0.343512	0.582683	0.76235	0.212678	0.72795	0.994266	no	0.463097
TCONS_00000361	ENSMUST00000188641	Tceb1	TCONS_00000361	XLOC_000139	Tceb1	1:16228505-16737106	Ad-CMV	Ad-MAFG	OK	3.64959	3.51609	-0.0537642	-0.092954	0.8701	0.994266	no	3.58284	ENSMUSG00000079658	ENSMUST00000188641	ENSMUSP00000140422	transcription elongation factor B (SIII), polypeptide 1 [Source:MGI Symbol;Acc:MGI:1915173]	1	16641725	16657042	-1	A3	16641725	16656884	16656884	2014	tsl1	GENCODE basic	6	9	KNOWN	KNOWN	ensembl_havana	ensembl_havana	protein_coding	protein_coding	41.06	11	MGI transcript name	Tceb1-002	MGI Symbol	Tceb1
TCONS_00000362	ENSMUST00000186701	Tceb1	TCONS_00000362	XLOC_000140	Tceb1	1:16228505-16737106	Ad-CMV	Ad-MAFG	OK	1.2183	1.42056	0.221584	0.209614	0.7094	0.994266	no	1.31943	ENSMUSG00000079658	ENSMUST00000186701	ENSMUSP00000139741	transcription elongation factor B (SIII), polypeptide 1 [Source:MGI Symbol;Acc:MGI:1915173]	1	16641725	16657042	-1	A3	16643472	16656625	16656625	534	tsl5		1	9	KNOWN	KNOWN	havana	ensembl_havana	protein_coding	protein_coding	41.06	11	MGI transcript name	Tceb1-007	MGI Symbol	Tceb1
TCONS_00000363	ENSMUST00000181371	D030040B21Rik	TCONS_00000363	XLOC_000141	D030040B21Rik	1:16228505-16737106	Ad-CMV	Ad-MAFG	NOTEST	0	0	0	0	1	1	no	0	ENSMUSG00000097744	ENSMUST00000181371		RIKEN cDNA D030040B21 gene [Source:MGI Symbol;Acc:MGI:4437728]	1	16657552	16662278	1	A3	16657552	16662278	16657552	2788	tsl1	GENCODE basic	1	1	KNOWN	KNOWN	havana	havana	lincRNA	lincRNA	40.89	1	MGI transcript name	D030040B21Rik-001	MGI Symbol	D030040B21Rik
TCONS_00000364	ENSMUST00000177501	Tmem70	TCONS_00000364	XLOC_000142	Tmem70	1:16228505-16737106	Ad-CMV	Ad-MAFG	NOTEST	0.275229	0.341753	0.312321	0	1	1	no	0.308491	ENSMUSG00000025940	ENSMUST00000177501	ENSMUSP00000135483	transmembrane protein 70 [Source:MGI Symbol;Acc:MGI:1915068]	1	16665207	16678275	1	A3	16665207	16678195	16665207	1636	tsl1	GENCODE basic	1	6	KNOWN	KNOWN	ensembl_havana	ensembl_havana	protein_coding	protein_coding	42.08	4	MGI transcript name	Tmem70-001	MGI Symbol	Tmem70
TCONS_00000369	-	-	TCONS_00000369	XLOC_000143	-	1:16228505-16737106	Ad-CMV	Ad-MAFG	NOTEST	0.205446	0.332892	0.696293	0	1	1	no	0.269169
TCONS_00000370	-	-	TCONS_00000370	XLOC_000144	-	1:16228505-16737106	Ad-CMV	Ad-MAFG	NOTEST	0.0757781	0.320469	2.08033	0	1	1	no	0.198124
TCONS_00000371	-	-	TCONS_00000371	XLOC_000145	-	1:16228505-16737106	Ad-CMV	Ad-MAFG	NOTEST	0.215176	0.227338	0.0793224	0	1	1	no	0.221257
TCONS_00000372	ENSMUST00000191260	Ly96	TCONS_00000372	XLOC_000146	Ly96	1:16228505-16737106	Ad-CMV	Ad-MAFG	NOTEST	4.49347e-05	0.0540301	10.2317	0	1	1	no	0.0270375	ENSMUSG00000025779	ENSMUST00000191260		lymphocyte antigen 96 [Source:MGI Symbol;Acc:MGI:1341909]	1	16688051	16709611	1	A3	16688051	16691947	16688051	666	tsl3		1	10	KNOWN	KNOWN	havana	ensembl_havana	retained_intron	protein_coding	42.3	3	MGI transcript name	Ly96-003	MGI Symbol	Ly96
TCONS_00000376	ENSMUST00000071842	Gm5828	TCONS_00000376	XLOC_000147	Gm5828	1:16764159-16776772	Ad-CMV	Ad-MAFG	OK	0.246081	3.18891	3.69586	4.47626	5e-05	0.00193143	yes	1.7175	ENSMUSG00000091020	ENSMUST00000071842		predicted gene 5828 [Source:MGI Symbol;Acc:MGI:3644176]	1	16768279	16770138	-1	A3	16768279	16770138	16770138	1860	tslNA	GENCODE basic	9	3	KNOWN	KNOWN	havana	havana	processed_pseudogene	processed_pseudogene	51.29	1	MGI transcript name	Gm5828-001	MGI Symbol	Gm5828
TCONS_00000378	ENSMUST00000186604	Gm28376	TCONS_00000378	XLOC_000148	Gm28376	1:16898184-17097889	Ad-CMV	Ad-MAFG	NOTEST	0	0	0	0	1	1	no	0	ENSMUSG00000101640	ENSMUST00000186604		predicted gene 28376 [Source:MGI Symbol;Acc:MGI:5579082]	1	16898185	17091631	1	A3	16898185	17091631	16898185	176	tsl5	GENCODE basic	1	1	KNOWN	KNOWN	havana	havana	antisense	antisense	40.16	1	MGI transcript name	Gm28376-001	MGI Symbol	Gm28376
TCONS_00000380	ENSMUST00000194790	4921511E07Rik	TCONS_00000380	XLOC_000149	4921511E07Rik	1:16898184-17097889	Ad-CMV	Ad-MAFG	NOTEST	0	0	0	0	1	1	no	0	ENSMUSG00000104133	ENSMUST00000194790		RIKEN cDNA 4921511E07 gene [Source:MGI Symbol;Acc:MGI:1918145]	1	16930970	16931796	1	A3	16930970	16931796	16930970	827	tslNA	GENCODE basic	1	1	KNOWN	KNOWN	havana	havana	TEC	TEC	33.62	1	MGI transcript name	4921511E07Rik-001	MGI Symbol	4921511E07Rik
TCONS_00000381	ENSMUST00000038382	Jph1	TCONS_00000381	XLOC_000150	Jph1	1:16898184-17097889	Ad-CMV	Ad-MAFG	OK	0.688433	0.534932	-0.363959	-0.20678	0.80785	0.994266	no	0.611682	ENSMUSG00000042686	ENSMUST00000038382	ENSMUSP00000039072	junctophilin 1 [Source:MGI Symbol;Acc:MGI:1891495]	1	16964560	17097889	-1	A3	16994938	17097889	17097889	4809	tsl1	GENCODE basic	4	5	KNOWN	KNOWN	ensembl_havana	ensembl_havana	protein_coding	protein_coding	40.29	2	MGI transcript name	Jph1-001	MGI Symbol	Jph1
TCONS_00000382	ENSMUST00000038382	Jph1	TCONS_00000382	XLOC_000151	Jph1	1:16898184-17097889	Ad-CMV	Ad-MAFG	OK	0.475456	0.515574	0.116867	0.089529	0.87685	0.994266	no	0.495515	ENSMUSG00000042686	ENSMUST00000038382	ENSMUSP00000039072	junctophilin 1 [Source:MGI Symbol;Acc:MGI:1891495]	1	16964560	17097889	-1	A3	16994938	17097889	17097889	4809	tsl1	GENCODE basic	4	5	KNOWN	KNOWN	ensembl_havana	ensembl_havana	protein_coding	protein_coding	40.29	2	MGI transcript name	Jph1-001	MGI Symbol	Jph1
TCONS_00000383	ENSMUST00000038382	Jph1	TCONS_00000383	XLOC_000152	Jph1	1:16898184-17097889	Ad-CMV	Ad-MAFG	OK	0.425167	0.410029	-0.0523039	-0.0344801	0.9458	0.994266	no	0.417598	ENSMUSG00000042686	ENSMUST00000038382	ENSMUSP00000039072	junctophilin 1 [Source:MGI Symbol;Acc:MGI:1891495]	1	16964560	17097889	-1	A3	16994938	17097889	17097889	4809	tsl1	GENCODE basic	4	5	KNOWN	KNOWN	ensembl_havana	ensembl_havana	protein_coding	protein_coding	40.29	2	MGI transcript name	Jph1-001	MGI Symbol	Jph1
TCONS_00000384	ENSMUST00000038382	Jph1	TCONS_00000384	XLOC_000153	Jph1	1:16898184-17097889	Ad-CMV	Ad-MAFG	OK	0.377602	0.226886	-0.734898	-0.528673	0.38525	0.931761	no	0.302244	ENSMUSG00000042686	ENSMUST00000038382	ENSMUSP00000039072	junctophilin 1 [Source:MGI Symbol;Acc:MGI:1891495]	1	16964560	17097889	-1	A3	16994938	17097889	17097889	4809	tsl1	GENCODE basic	4	5	KNOWN	KNOWN	ensembl_havana	ensembl_havana	protein_coding	protein_coding	40.29	2	MGI transcript name	Jph1-001	MGI Symbol	Jph1
TCONS_00000385	ENSMUST00000038382	Jph1	TCONS_00000385	XLOC_000154	Jph1	1:16898184-17097889	Ad-CMV	Ad-MAFG	NOTEST	0.243661	0.303753	0.318022	0	1	1	no	0.273707	ENSMUSG00000042686	ENSMUST00000038382	ENSMUSP00000039072	junctophilin 1 [Source:MGI Symbol;Acc:MGI:1891495]	1	16964560	17097889	-1	A3	16994938	17097889	17097889	4809	tsl1	GENCODE basic	4	5	KNOWN	KNOWN	ensembl_havana	ensembl_havana	protein_coding	protein_coding	40.29	2	MGI transcript name	Jph1-001	MGI Symbol	Jph1
TCONS_00000386	ENSMUST00000038382	Jph1	TCONS_00000386	XLOC_000155	Jph1	1:16898184-17097889	Ad-CMV	Ad-MAFG	NOTEST	0.186766	0.267795	0.519901	0	1	1	no	0.22728	ENSMUSG00000042686	ENSMUST00000038382	ENSMUSP00000039072	junctophilin 1 [Source:MGI Symbol;Acc:MGI:1891495]	1	16964560	17097889	-1	A3	16994938	17097889	17097889	4809	tsl1	GENCODE basic	4	5	KNOWN	KNOWN	ensembl_havana	ensembl_havana	protein_coding	protein_coding	40.29	2	MGI transcript name	Jph1-001	MGI Symbol	Jph1
TCONS_00000387	ENSMUST00000038382	Jph1	TCONS_00000387	XLOC_000156	Jph1	1:16898184-17097889	Ad-CMV	Ad-MAFG	OK	0.284372	0.372819	0.390696	0.248805	0.7023	0.994266	no	0.328596	ENSMUSG00000042686	ENSMUST00000038382	ENSMUSP00000039072	junctophilin 1 [Source:MGI Symbol;Acc:MGI:1891495]	1	16964560	17097889	-1	A3	16994938	17097889	17097889	4809	tsl1	GENCODE basic	4	5	KNOWN	KNOWN	ensembl_havana	ensembl_havana	protein_coding	protein_coding	40.29	2	MGI transcript name	Jph1-001	MGI Symbol	Jph1
TCONS_00000388	ENSMUST00000038382	Jph1	TCONS_00000388	XLOC_000157	Jph1	1:16898184-17097889	Ad-CMV	Ad-MAFG	OK	0.135865	0.419416	1.62621	0.729799	0.3147	0.881885	no	0.277641	ENSMUSG00000042686	ENSMUST00000038382	ENSMUSP00000039072	junctophilin 1 [Source:MGI Symbol;Acc:MGI:1891495]	1	16964560	17097889	-1	A3	16994938	17097889	17097889	4809	tsl1	GENCODE basic	4	5	KNOWN	KNOWN	ensembl_havana	ensembl_havana	protein_coding	protein_coding	40.29	2	MGI transcript name	Jph1-001	MGI Symbol	Jph1
TCONS_00000389	ENSMUST00000038382	Jph1	TCONS_00000389	XLOC_000158	Jph1	1:16898184-17097889	Ad-CMV	Ad-MAFG	OK	0.21892	0.469859	1.10182	0.529079	0.6275	0.994266	no	0.34439	ENSMUSG00000042686	ENSMUST00000038382	ENSMUSP00000039072	junctophilin 1 [Source:MGI Symbol;Acc:MGI:1891495]	1	16964560	17097889	-1	A3	16994938	17097889	17097889	4809	tsl1	GENCODE basic	4	5	KNOWN	KNOWN	ensembl_havana	ensembl_havana	protein_coding	protein_coding	40.29	2	MGI transcript name	Jph1-001	MGI Symbol	Jph1
TCONS_00000390	ENSMUST00000038382	Jph1	TCONS_00000390	XLOC_000159	Jph1	1:16898184-17097889	Ad-CMV	Ad-MAFG	NOTEST	0.182393	0.303664	0.73543	0	1	1	no	0.243028	ENSMUSG00000042686	ENSMUST00000038382	ENSMUSP00000039072	junctophilin 1 [Source:MGI Symbol;Acc:MGI:1891495]	1	16964560	17097889	-1	A3	16994938	17097889	17097889	4809	tsl1	GENCODE basic	4	5	KNOWN	KNOWN	ensembl_havana	ensembl_havana	protein_coding	protein_coding	40.29	2	MGI transcript name	Jph1-001	MGI Symbol	Jph1
TCONS_00000391	ENSMUST00000038382	Jph1	TCONS_00000391	XLOC_000160	Jph1	1:16898184-17097889	Ad-CMV	Ad-MAFG	OK	0.373358	0.366159	-0.0280887	-0.0187961	0.97785	0.995142	no	0.369758	ENSMUSG00000042686	ENSMUST00000038382	ENSMUSP00000039072	junctophilin 1 [Source:MGI Symbol;Acc:MGI:1891495]	1	16964560	17097889	-1	A3	16994938	17097889	17097889	4809	tsl1	GENCODE basic	4	5	KNOWN	KNOWN	ensembl_havana	ensembl_havana	protein_coding	protein_coding	40.29	2	MGI transcript name	Jph1-001	MGI Symbol	Jph1
TCONS_00000392	ENSMUST00000038382	Jph1	TCONS_00000392	XLOC_000161	Jph1	1:16898184-17097889	Ad-CMV	Ad-MAFG	OK	0.333685	0.393701	0.238615	0.158017	0.79655	0.994266	no	0.363693	ENSMUSG00000042686	ENSMUST00000038382	ENSMUSP00000039072	junctophilin 1 [Source:MGI Symbol;Acc:MGI:1891495]	1	16964560	17097889	-1	A3	16994938	17097889	17097889	4809	tsl1	GENCODE basic	4	5	KNOWN	KNOWN	ensembl_havana	ensembl_havana	protein_coding	protein_coding	40.29	2	MGI transcript name	Jph1-001	MGI Symbol	Jph1
TCONS_00000393	ENSMUST00000038382	Jph1	TCONS_00000393	XLOC_000162	Jph1	1:16898184-17097889	Ad-CMV	Ad-MAFG	OK	0.255268	0.572986	1.16649	0.481644	0.4043	0.942942	no	0.414127	ENSMUSG00000042686	ENSMUST00000038382	ENSMUSP00000039072	junctophilin 1 [Source:MGI Symbol;Acc:MGI:1891495]	1	16964560	17097889	-1	A3	16994938	17097889	17097889	4809	tsl1	GENCODE basic	4	5	KNOWN	KNOWN	ensembl_havana	ensembl_havana	protein_coding	protein_coding	40.29	2	MGI transcript name	Jph1-001	MGI Symbol	Jph1
TCONS_00000394	ENSMUST00000038382	Jph1	TCONS_00000394	XLOC_000163	Jph1	1:16898184-17097889	Ad-CMV	Ad-MAFG	OK	0.400512	0.455151	0.184498	0.0865005	0.8532	0.994266	no	0.427831	ENSMUSG00000042686	ENSMUST00000038382	ENSMUSP00000039072	junctophilin 1 [Source:MGI Symbol;Acc:MGI:1891495]	1	16964560	17097889	-1	A3	16994938	17097889	17097889	4809	tsl1	GENCODE basic	4	5	KNOWN	KNOWN	ensembl_havana	ensembl_havana	protein_coding	protein_coding	40.29	2	MGI transcript name	Jph1-001	MGI Symbol	Jph1
TCONS_00000395	ENSMUST00000038382	Jph1	TCONS_00000395	XLOC_000164	Jph1	1:16898184-17097889	Ad-CMV	Ad-MAFG	OK	0.229449	0.416426	0.859882	0.494893	0.38975	0.93478	no	0.322937	ENSMUSG00000042686	ENSMUST00000038382	ENSMUSP00000039072	junctophilin 1 [Source:MGI Symbol;Acc:MGI:1891495]	1	16964560	17097889	-1	A3	16994938	17097889	17097889	4809	tsl1	GENCODE basic	4	5	KNOWN	KNOWN	ensembl_havana	ensembl_havana	protein_coding	protein_coding	40.29	2	MGI transcript name	Jph1-001	MGI Symbol	Jph1
TCONS_00000396	ENSMUST00000038382	Jph1	TCONS_00000396	XLOC_000165	Jph1	1:16898184-17097889	Ad-CMV	Ad-MAFG	OK	0.242772	0.518694	1.09528	0.789832	0.16495	0.711616	no	0.380733	ENSMUSG00000042686	ENSMUST00000038382	ENSMUSP00000039072	junctophilin 1 [Source:MGI Symbol;Acc:MGI:1891495]	1	16964560	17097889	-1	A3	16994938	17097889	17097889	4809	tsl1	GENCODE basic	4	5	KNOWN	KNOWN	ensembl_havana	ensembl_havana	protein_coding	protein_coding	40.29	2	MGI transcript name	Jph1-001	MGI Symbol	Jph1
TCONS_00000397	ENSMUST00000188872	Gm28783	TCONS_00000397	XLOC_000166	Gm28783	1:17124746-17128956	Ad-CMV	Ad-MAFG	NOTEST	0	0	0	0	1	1	no	0	ENSMUSG00000100110	ENSMUST00000188872		predicted gene 28783 [Source:MGI Symbol;Acc:MGI:5579489]	1	17124747	17128956	1	A3	17124747	17128956	17124747	359	tsl5	GENCODE basic	1	1	KNOWN	KNOWN	havana	havana	lincRNA	lincRNA	40.33	1	MGI transcript name	Gm28783-001	MGI Symbol	Gm28783
TCONS_00000398	ENSMUST00000150457	Gdap1	TCONS_00000398	XLOC_000167	Gdap1	1:17145361-17164271	Ad-CMV	Ad-MAFG	NOTEST	0	0	0	0	1	1	no	0	ENSMUSG00000025777	ENSMUST00000150457		ganglioside-induced differentiation-associated-protein 1 [Source:MGI Symbol;Acc:MGI:1338002]	1	17145362	17164271	1	A3	17145404	17158744	17145404	2162	tsl1		1	8	KNOWN	KNOWN	havana	ensembl_havana	retained_intron	protein_coding	39.6	4	MGI transcript name	Gdap1-002	MGI Symbol	Gdap1
TCONS_00000404	ENSMUST00000187817	Gm28784	TCONS_00000404	XLOC_000168	Gm28784	1:17168402-17173103	Ad-CMV	Ad-MAFG	NOTEST	0	0	0	0	1	1	no	0	ENSMUSG00000099899	ENSMUST00000187817		predicted gene 28784 [Source:MGI Symbol;Acc:MGI:5579490]	1	17168403	17173103	1	A3	17168403	17173103	17168403	1011	tsl1	GENCODE basic	1	1	KNOWN	KNOWN	havana	havana	lincRNA	lincRNA	38.25	1	MGI transcript name	Gm28784-001	MGI Symbol	Gm28784
TCONS_00000405	ENSMUST00000188959	Gm5251	TCONS_00000405	XLOC_000169	Gm5251	1:17394957-17395429	Ad-CMV	Ad-MAFG	NOTEST	0	0	0	0	1	1	no	0	ENSMUSG00000100398	ENSMUST00000188959		predicted gene 5251 [Source:MGI Symbol;Acc:MGI:3647666]	1	17394958	17395429	1	A3	17394958	17395429	17394958	472	tslNA	GENCODE basic	1	1	KNOWN	KNOWN	havana	havana	processed_pseudogene	processed_pseudogene	44.7	1	MGI transcript name	Gm5251-001	MGI Symbol	Gm5251
TCONS_00000406	ENSMUST00000186192	Rbm6-ps1	TCONS_00000406	XLOC_000170	Rbm6-ps1	1:17397411-17400281	Ad-CMV	Ad-MAFG	NOTEST	0.312106	0.138023	-1.17713	0	1	1	no	0.225065	ENSMUSG00000101589	ENSMUST00000186192		RNA binding motif protein 6, pseudogene 1 [Source:MGI Symbol;Acc:MGI:1889580]	1	17397412	17400281	-1	A3	17397412	17400281	17400281	2870	tslNA	GENCODE basic	1	1	KNOWN	KNOWN	havana	havana	processed_pseudogene	processed_pseudogene	44.29	1	MGI transcript name	Rbm6-ps1-001	MGI Symbol	Rbm6-ps1
TCONS_00000407	ENSMUST00000158909	Gm25166	TCONS_00000407	XLOC_000171	Gm25166	1:17520000-17520111	Ad-CMV	Ad-MAFG	NOTEST	0	0	0	0	1	1	no	0	ENSMUSG00000089534	ENSMUST00000158909		predicted gene, 25166 [Source:MGI Symbol;Acc:MGI:5454943]	1	17520001	17520111	1	A3	17520001	17520111	17520001	111	tslNA	GENCODE basic	1	1	KNOWN	KNOWN	ensembl	ensembl	snoRNA	snoRNA	42.34	1	MGI transcript name	Gm25166-201	MGI Symbol	Gm25166
TCONS_00000408	ENSMUST00000088476	Pi15	TCONS_00000408	XLOC_000172	Pi15	1:17601900-17641081	Ad-CMV	Ad-MAFG	NOTEST	0.000279023	0.0149345	5.74212	0	1	1	no	0.00760676	ENSMUSG00000067780	ENSMUST00000088476	ENSMUSP00000085826	peptidase inhibitor 15 [Source:MGI Symbol;Acc:MGI:1934659]	1	17601901	17630939	1	A3	17601901	17630939	17601901	6923	tsl1	GENCODE basic	3	3	KNOWN	KNOWN	ensembl_havana	ensembl_havana	protein_coding	protein_coding	36.48	1	MGI transcript name	Pi15-001	MGI Symbol	Pi15
TCONS_00000411	ENSMUST00000159958	Crispld1	TCONS_00000411	XLOC_000173	Crispld1	1:17676026-17805417	Ad-CMV	Ad-MAFG	NOTEST	0	0.00442723	inf	0	1	1	no	0.00221361	ENSMUSG00000025776	ENSMUST00000159958	ENSMUSP00000124095	cysteine-rich secretory protein LCCL domain containing 1 [Source:MGI Symbol;Acc:MGI:1934666]	1	17727045	17766344	1	A3	17727045	17765575	17727045	3117	tsl1	GENCODE basic	7	13	KNOWN	KNOWN	havana	ensembl_havana	protein_coding	protein_coding	37.32	3	MGI transcript name	Crispld1-002	MGI Symbol	Crispld1
TCONS_00000416	ENSMUST00000190885	Gm7690	TCONS_00000416	XLOC_000174	Gm7690	1:17947040-17948439	Ad-CMV	Ad-MAFG	NOTEST	0	0	0	0	1	1	no	0	ENSMUSG00000100554	ENSMUST00000190885		predicted gene 7690 [Source:MGI Symbol;Acc:MGI:3648169]	1	17947041	17948439	1	A3	17947041	17948439	17947041	1399	tslNA	GENCODE basic	1	1	KNOWN	KNOWN	havana	havana	processed_pseudogene	processed_pseudogene	42.53	1	MGI transcript name	Gm7690-001	MGI Symbol	Gm7690
TCONS_00000417	ENSMUST00000185706	Gm17969	TCONS_00000417	XLOC_000175	Gm17969	1:17993009-18059056	Ad-CMV	Ad-MAFG	NOTEST	0	0	0	0	1	1	no	0	ENSMUSG00000099591	ENSMUST00000185706		predicted gene, 17969 [Source:MGI Symbol;Acc:MGI:5010154]	1	17993813	17997483	1	A3	17993813	17997483	17993813	2557	tslNA	GENCODE basic	1	1	KNOWN	KNOWN	havana	havana	processed_pseudogene	processed_pseudogene	39.85	1	MGI transcript name	Gm17969-001	MGI Symbol	Gm17969
TCONS_00000418	ENSMUST00000187966	Gm29006	TCONS_00000418	XLOC_000176	Gm29006	1:18307983-18313686	Ad-CMV	Ad-MAFG	NOTEST	0	0	0	0	1	1	no	0	ENSMUSG00000101738	ENSMUST00000187966		predicted gene 29006 [Source:MGI Symbol;Acc:MGI:5579712]	1	18307984	18313686	1	A3	18307984	18313686	18307984	200	tsl5 (assigned to previous version 1)	GENCODE basic	2	2	KNOWN	KNOWN	havana	havana	unitary_pseudogene	unitary_pseudogene	34.53	1	MGI transcript name	Gm29006-001	MGI Symbol	Gm29006
TCONS_00000419	ENSMUST00000189030	Gm5252	TCONS_00000419	XLOC_000177	Gm5252	1:18708427-18709336	Ad-CMV	Ad-MAFG	NOTEST	0	0	0	0	1	1	no	0	ENSMUSG00000101306	ENSMUST00000189030		predicted gene 5252 [Source:MGI Symbol;Acc:MGI:3647664]	1	18708428	18709336	1	A3	18708428	18709336	18708428	909	tslNA	GENCODE basic	1	1	KNOWN	KNOWN	havana	havana	processed_pseudogene	processed_pseudogene	46.2	1	MGI transcript name	Gm5252-001	MGI Symbol	Gm5252
TCONS_00000420	ENSMUST00000185386	Gm28343	TCONS_00000420	XLOC_000178	Gm28343	1:19037265-19037377	Ad-CMV	Ad-MAFG	NOTEST	0	0	0	0	1	1	no	0	ENSMUSG00000101644	ENSMUST00000185386		predicted gene 28343 [Source:MGI Symbol;Acc:MGI:5579049]	1	19037266	19037377	1	A3	19037266	19037377	19037266	112	tslNA	GENCODE basic	1	1	KNOWN	KNOWN	havana	havana	processed_pseudogene	processed_pseudogene	39.29	1	MGI transcript name	Gm28343-001	MGI Symbol	Gm28343
TCONS_00000421	ENSMUST00000185704	Gm28344	TCONS_00000421	XLOC_000179	Gm28344	1:19062856-19063135	Ad-CMV	Ad-MAFG	NOTEST	0	0	0	0	1	1	no	0	ENSMUSG00000099433	ENSMUST00000185704		predicted gene 28344 [Source:MGI Symbol;Acc:MGI:5579050]	1	19062857	19063135	1	A3	19062857	19063135	19062857	279	tslNA	GENCODE basic	1	1	KNOWN	KNOWN	havana	havana	processed_pseudogene	processed_pseudogene	44.44	1	MGI transcript name	Gm28344-001	MGI Symbol	Gm28344
TCONS_00000422	ENSMUST00000037294	Tfap2d	TCONS_00000422	XLOC_000180	Tfap2d	1:19063299-19166346	Ad-CMV	Ad-MAFG	NOTEST	0	0	0	0	1	1	no	0	ENSMUSG00000042596	ENSMUST00000037294	ENSMUSP00000037699	transcription factor AP-2, delta [Source:MGI Symbol;Acc:MGI:2153466]	1	19103022	19166346	1	A3	19103022	19166346	19103022	1761	tsl1	GENCODE basic	7	7	KNOWN	KNOWN	ensembl_havana	ensembl_havana	protein_coding	protein_coding	39.67	2	MGI transcript name	Tfap2d-001	MGI Symbol	Tfap2d
TCONS_00000425	ENSMUST00000027059	Tfap2b	TCONS_00000425	XLOC_000181	Tfap2b	1:19208913-19238576	Ad-CMV	Ad-MAFG	NOTEST	0	0	0	0	1	1	no	0	ENSMUSG00000025927	ENSMUST00000027059	ENSMUSP00000027059	transcription factor AP-2 beta [Source:MGI Symbol;Acc:MGI:104672]	1	19208914	19238576	1	A3	19208914	19238576	19208914	5863	tsl1	GENCODE basic	10	13	KNOWN	KNOWN	ensembl_havana	ensembl_havana	protein_coding	protein_coding	43.89	5	MGI transcript name	Tfap2b-001	MGI Symbol	Tfap2b
TCONS_00000431	ENSMUST00000189218	Gm28340	TCONS_00000431	XLOC_000182	Gm28340	1:19242724-19243769	Ad-CMV	Ad-MAFG	NOTEST	0	0	0	0	1	1	no	0	ENSMUSG00000100538	ENSMUST00000189218		predicted gene 28340 [Source:MGI Symbol;Acc:MGI:5579046]	1	19242725	19243769	1	A3	19242725	19243769	19242725	202	tsl3	GENCODE basic	1	1	KNOWN	KNOWN	havana	havana	lincRNA	lincRNA	38.66	1	MGI transcript name	Gm28340-001	MGI Symbol	Gm28340
TCONS_00000432	ENSMUST00000188428	Gm4849	TCONS_00000432	XLOC_000183	Gm4849	1:19330938-19333184	Ad-CMV	Ad-MAFG	NOTEST	0	0.00854869	inf	0	1	1	no	0.00427434	ENSMUSG00000100204	ENSMUST00000188428		predicted gene 4849 [Source:MGI Symbol;Acc:MGI:3645366]	1	19330939	19333184	1	A3	19330939	19333184	19330939	2246	tslNA	GENCODE basic	1	1	KNOWN	KNOWN	havana	havana	processed_pseudogene	processed_pseudogene	47.73	1	MGI transcript name	Gm4849-001	MGI Symbol	Gm4849
TCONS_00000433	ENSMUST00000193790	Gm38382	TCONS_00000433	XLOC_000184	Gm38382	1:19614268-19616767	Ad-CMV	Ad-MAFG	NOTEST	0	0	0	0	1	1	no	0	ENSMUSG00000102597	ENSMUST00000193790		predicted gene, 38382 [Source:MGI Symbol;Acc:MGI:5611610]	1	19614269	19616767	1	A3	19614269	19616767	19614269	2499	tslNA	GENCODE basic	1	1	KNOWN	KNOWN	havana	havana	TEC	TEC	36.77	1	MGI transcript name	Gm38382-001	MGI Symbol	Gm38382
TCONS_00000434	-	-	TCONS_00000434	XLOC_000185	-	1:20055498-20056603	Ad-CMV	Ad-MAFG	OK	0.217869	0.46281	1.08696	0.925886	0.12435	0.633172	no	0.34034
TCONS_00000435	ENSMUST00000088448	Pkhd1	TCONS_00000435	XLOC_000186	Pkhd1	1:20057778-20618084	Ad-CMV	Ad-MAFG	OK	0.214362	0.453182	1.08004	0.572959	0.4802	0.976483	no	0.333772	ENSMUSG00000043760	ENSMUST00000088448	ENSMUSP00000085794	polycystic kidney and hepatic disease 1 [Source:MGI Symbol;Acc:MGI:2155808]	1	20057779	20618064	-1	A4	20057779	20618064	20618064	12935	tsl1	GENCODE basic	11	16	KNOWN	KNOWN	ensembl_havana	ensembl_havana	protein_coding	protein_coding	39.68	4	MGI transcript name	Pkhd1-001	MGI Symbol	Pkhd1
TCONS_00000436	ENSMUST00000161509	4930486I03Rik	TCONS_00000436	XLOC_000187	4930486I03Rik	1:20057778-20618084	Ad-CMV	Ad-MAFG	OK	0.411019	0.693407	0.754498	0.300256	0.73815	0.994266	no	0.552213	ENSMUSG00000089914	ENSMUST00000161509		RIKEN cDNA 4930486I03 gene [Source:MGI Symbol;Acc:MGI:1922278]	1	20356452	20392300	1	A4	20356452	20392300	20356452	788	tsl1	GENCODE basic	2	2	KNOWN	KNOWN	havana	havana	antisense	antisense	38.82	1	MGI transcript name	4930486I03Rik-001	MGI Symbol	4930486I03Rik
TCONS_00000437	ENSMUST00000088448	Pkhd1	TCONS_00000437	XLOC_000188	Pkhd1	1:20057778-20618084	Ad-CMV	Ad-MAFG	NOTEST	0.161102	0.355543	1.14205	0	1	1	no	0.258323	ENSMUSG00000043760	ENSMUST00000088448	ENSMUSP00000085794	polycystic kidney and hepatic disease 1 [Source:MGI Symbol;Acc:MGI:2155808]	1	20057779	20618064	-1	A4	20057779	20618064	20618064	12935	tsl1	GENCODE basic	11	16	KNOWN	KNOWN	ensembl_havana	ensembl_havana	protein_coding	protein_coding	39.68	4	MGI transcript name	Pkhd1-001	MGI Symbol	Pkhd1
TCONS_00000438	ENSMUST00000088448	Pkhd1	TCONS_00000438	XLOC_000189	Pkhd1	1:20057778-20618084	Ad-CMV	Ad-MAFG	OK	0.245116	0.62174	1.34285	0.380443	0.61865	0.994266	no	0.433428	ENSMUSG00000043760	ENSMUST00000088448	ENSMUSP00000085794	polycystic kidney and hepatic disease 1 [Source:MGI Symbol;Acc:MGI:2155808]	1	20057779	20618064	-1	A4	20057779	20618064	20618064	12935	tsl1	GENCODE basic	11	16	KNOWN	KNOWN	ensembl_havana	ensembl_havana	protein_coding	protein_coding	39.68	4	MGI transcript name	Pkhd1-001	MGI Symbol	Pkhd1
TCONS_00000439	ENSMUST00000088448	Pkhd1	TCONS_00000439	XLOC_000190	Pkhd1	1:20057778-20618084	Ad-CMV	Ad-MAFG	OK	0.439498	0.533829	0.280521	0.18131	0.75105	0.994266	no	0.486663	ENSMUSG00000043760	ENSMUST00000088448	ENSMUSP00000085794	polycystic kidney and hepatic disease 1 [Source:MGI Symbol;Acc:MGI:2155808]	1	20057779	20618064	-1	A4	20057779	20618064	20618064	12935	tsl1	GENCODE basic	11	16	KNOWN	KNOWN	ensembl_havana	ensembl_havana	protein_coding	protein_coding	39.68	4	MGI transcript name	Pkhd1-001	MGI Symbol	Pkhd1
TCONS_00000440	ENSMUST00000088448	Pkhd1	TCONS_00000440	XLOC_000191	Pkhd1	1:20057778-20618084	Ad-CMV	Ad-MAFG	OK	0.539479	0.734809	0.445804	0.378163	0.5215	0.9925	no	0.637144	ENSMUSG00000043760	ENSMUST00000088448	ENSMUSP00000085794	polycystic kidney and hepatic disease 1 [Source:MGI Symbol;Acc:MGI:2155808]	1	20057779	20618064	-1	A4	20057779	20618064	20618064	12935	tsl1	GENCODE basic	11	16	KNOWN	KNOWN	ensembl_havana	ensembl_havana	protein_coding	protein_coding	39.68	4	MGI transcript name	Pkhd1-001	MGI Symbol	Pkhd1
TCONS_00000441	ENSMUST00000088448	Pkhd1	TCONS_00000441	XLOC_000192	Pkhd1	1:20057778-20618084	Ad-CMV	Ad-MAFG	OK	2.18357	3.09175	0.501732	0.989396	0.08435	0.531163	no	2.63766	ENSMUSG00000043760	ENSMUST00000088448	ENSMUSP00000085794	polycystic kidney and hepatic disease 1 [Source:MGI Symbol;Acc:MGI:2155808]	1	20057779	20618064	-1	A4	20057779	20618064	20618064	12935	tsl1	GENCODE basic	11	16	KNOWN	KNOWN	ensembl_havana	ensembl_havana	protein_coding	protein_coding	39.68	4	MGI transcript name	Pkhd1-001	MGI Symbol	Pkhd1
TCONS_00000442	ENSMUST00000083625	Mir206	TCONS_00000442	XLOC_000193	Mir206	1:20679009-20684298	Ad-CMV	Ad-MAFG	NOTEST	0	0	0	0	1	1	no	0	ENSMUSG00000065559	ENSMUST00000083625		microRNA 206 [Source:MGI Symbol;Acc:MGI:2676881]	1	20679010	20679082	1	A4	20679010	20679082	20679010	73	tslNA	GENCODE basic	1	1	KNOWN	KNOWN	mirbase	mirbase	miRNA	miRNA	42.47	1	MGI transcript name	Mir206-201	MGI Symbol	Mir206
TCONS_00000444	ENSMUST00000027061	Il17a	TCONS_00000444	XLOC_000194	Il17a	1:20730904-20734496	Ad-CMV	Ad-MAFG	NOTEST	0	0	0	0	1	1	no	0	ENSMUSG00000025929	ENSMUST00000027061	ENSMUSP00000027061	interleukin 17A [Source:MGI Symbol;Acc:MGI:107364]	1	20730905	20734496	1	A4	20730905	20734496	20730905	1171	tsl1	GENCODE basic	4	4	KNOWN	KNOWN	ensembl_havana	ensembl_havana	protein_coding	protein_coding	39.45	1	MGI transcript name	Il17a-001	MGI Symbol	Il17a
TCONS_00000445	ENSMUST00000053266	Mcm3	TCONS_00000445	XLOC_000195	Mcm3	1:20802733-20820312	Ad-CMV	Ad-MAFG	OK	1.59717	1.94092	0.281222	0.525327	0.36435	0.916666	no	1.76904	ENSMUSG00000041859	ENSMUST00000053266	ENSMUSP00000059192	minichromosome maintenance complex component 3 [Source:MGI Symbol;Acc:MGI:101845]	1	20802968	20820312	-1	A4	20802968	20820312	20820312	3031	tsl1	GENCODE basic	10	10	KNOWN	KNOWN	ensembl_havana	ensembl_havana	protein_coding	protein_coding	46.82	5	MGI transcript name	Mcm3-001	MGI Symbol	Mcm3
TCONS_00000446	ENSMUST00000186367	Gm20587	TCONS_00000446	XLOC_000196	Gm20587	1:20821330-20822516	Ad-CMV	Ad-MAFG	NOTEST	0	0	0	0	1	1	no	0	ENSMUSG00000099714	ENSMUST00000186367		predicted gene, 20587 [Source:MGI Symbol;Acc:MGI:5295693]	1	20821331	20822516	1	A4	20821331	20822516	20821331	1186	tslNA	GENCODE basic	1	1	KNOWN	KNOWN	havana	havana	processed_pseudogene	processed_pseudogene	48.9	1	MGI transcript name	Gm20587-001	MGI Symbol	Gm20587
TCONS_00000447	ENSMUST00000185290	Gm28065	TCONS_00000447	XLOC_000197	Gm28065	1:20836660-20839689	Ad-CMV	Ad-MAFG	NOTEST	0	0	0	0	1	1	no	0	ENSMUSG00000102121	ENSMUST00000185290		predicted gene 28065 [Source:MGI Symbol;Acc:MGI:5578771]	1	20836661	20839689	1	A4	20836661	20839689	20836661	833	tsl3	GENCODE basic	1	1	KNOWN	KNOWN	havana	havana	lincRNA	lincRNA	41.9	1	MGI transcript name	Gm28065-001	MGI Symbol	Gm28065
TCONS_00000448	ENSMUST00000189400	Paqr8	TCONS_00000448	XLOC_000198	Paqr8	1:20890605-20939650	Ad-CMV	Ad-MAFG	NOTEST	5.76065e-71	0.00555191	225.838	0	1	1	no	0.00277596	ENSMUSG00000025931	ENSMUST00000189400	ENSMUSP00000141054	progestin and adipoQ receptor family member VIII [Source:MGI Symbol;Acc:MGI:1921479]	1	20890606	20939650	1	A4	20890606	20939650	20890606	5330	tsl1	GENCODE basic	6	15	KNOWN	KNOWN	ensembl_havana	ensembl_havana	protein_coding	protein_coding	44.42	4	MGI transcript name	Paqr8-001	MGI Symbol	Paqr8
TCONS_00000453	ENSMUST00000185639	Gm28064	TCONS_00000453	XLOC_000199	Gm28064	1:20945710-20946914	Ad-CMV	Ad-MAFG	NOTEST	0	0	0	0	1	1	no	0	ENSMUSG00000100929	ENSMUST00000185639		predicted gene 28064 [Source:MGI Symbol;Acc:MGI:5578770]	1	20945711	20946914	1	A4	20945711	20946914	20945711	858	tslNA	GENCODE basic	1	1	KNOWN	KNOWN	havana	havana	processed_pseudogene	processed_pseudogene	38.37	1	MGI transcript name	Gm28064-001	MGI Symbol	Gm28064
TCONS_00000454	ENSMUST00000160782	Efhc1	TCONS_00000454	XLOC_000200	Efhc1	1:20951625-20990841	Ad-CMV	Ad-MAFG	NOTEST	0	0	0	0	1	1	no	0	ENSMUSG00000041809	ENSMUST00000160782		EF-hand domain (C-terminal) containing 1 [Source:MGI Symbol;Acc:MGI:1919127]	1	20951626	20990841	1	A4	20951626	20955527	20951626	357	tsl3		1	5	KNOWN	KNOWN	havana	ensembl_havana	processed_transcript	protein_coding	42.17	2	MGI transcript name	Efhc1-002	MGI Symbol	Efhc1
TCONS_00000457	-	-	TCONS_00000457	XLOC_000201	-	1:20993441-20994068	Ad-CMV	Ad-MAFG	OK	0.130025	0.49741	1.93564	1.28734	0.1039	0.585032	no	0.313717
TCONS_00000458	-	-	TCONS_00000458	XLOC_000202	-	1:20994126-20994727	Ad-CMV	Ad-MAFG	OK	0.0863997	0.419207	2.27856	1.19109	0.0971	0.567466	no	0.252803
TCONS_00000459	-	-	TCONS_00000459	XLOC_000203	-	1:20995200-20995865	Ad-CMV	Ad-MAFG	NOTEST	0.257112	0.255142	-0.0110935	0	1	1	no	0.256127
TCONS_00000460	ENSMUST00000037998	Tram2	TCONS_00000460	XLOC_000204	Tram2	1:20996298-21079229	Ad-CMV	Ad-MAFG	OK	1.75478	1.70539	-0.0411846	-0.101976	0.856	0.994266	no	1.73008	ENSMUSG00000041779	ENSMUST00000037998	ENSMUSP00000047992	translocating chain-associating membrane protein 2 [Source:MGI Symbol;Acc:MGI:1924817]	1	20996299	21079229	-1	A4	20996299	21079229	21079229	6492	tsl1	GENCODE basic	5	5	KNOWN	KNOWN	ensembl_havana	ensembl_havana	protein_coding	protein_coding	46.88	2	MGI transcript name	Tram2-001	MGI Symbol	Tram2
TCONS_00000461	ENSMUST00000037998	Tram2	TCONS_00000461	XLOC_000205	Tram2	1:20996298-21079229	Ad-CMV	Ad-MAFG	OK	0.68977	0.597226	-0.20784	-0.264214	0.65035	0.994266	no	0.643498	ENSMUSG00000041779	ENSMUST00000037998	ENSMUSP00000047992	translocating chain-associating membrane protein 2 [Source:MGI Symbol;Acc:MGI:1924817]	1	20996299	21079229	-1	A4	20996299	21079229	21079229	6492	tsl1	GENCODE basic	5	5	KNOWN	KNOWN	ensembl_havana	ensembl_havana	protein_coding	protein_coding	46.88	2	MGI transcript name	Tram2-001	MGI Symbol	Tram2
TCONS_00000462	ENSMUST00000037998	Tram2	TCONS_00000462	XLOC_000206	Tram2	1:20996298-21079229	Ad-CMV	Ad-MAFG	OK	0.759715	0.57709	-0.396663	-0.890576	0.1256	0.635743	no	0.668403	ENSMUSG00000041779	ENSMUST00000037998	ENSMUSP00000047992	translocating chain-associating membrane protein 2 [Source:MGI Symbol;Acc:MGI:1924817]	1	20996299	21079229	-1	A4	20996299	21079229	21079229	6492	tsl1	GENCODE basic	5	5	KNOWN	KNOWN	ensembl_havana	ensembl_havana	protein_coding	protein_coding	46.88	2	MGI transcript name	Tram2-001	MGI Symbol	Tram2
TCONS_00000463	ENSMUST00000186612	Gm28287	TCONS_00000463	XLOC_000207	Gm28287	1:21080113-21081748	Ad-CMV	Ad-MAFG	NOTEST	0.0428097	0	-inf	0	1	1	no	0.0214048	ENSMUSG00000099971	ENSMUST00000186612		predicted gene 28287 [Source:MGI Symbol;Acc:MGI:5578993]	1	21080114	21081748	1	A4	21080114	21081748	21080114	546	tsl5	GENCODE basic	1	1	KNOWN	KNOWN	havana	havana	antisense	antisense	42.69	1	MGI transcript name	Gm28287-001	MGI Symbol	Gm28287
TCONS_00000464	ENSMUST00000189119	Gm2693	TCONS_00000464	XLOC_000208	Gm2693	1:21178987-21271593	Ad-CMV	Ad-MAFG	NOTEST	0	0	0	0	1	1	no	0	ENSMUSG00000100819	ENSMUST00000189119		predicted gene 2693 [Source:MGI Symbol;Acc:MGI:3780862]	1	21178988	21187427	1	A4	21178988	21187427	21178988	571	tslNA	GENCODE basic	1	1	KNOWN	KNOWN	havana	havana	unprocessed_pseudogene	unprocessed_pseudogene	42.86	1	MGI transcript name	Gm2693-001	MGI Symbol	Gm2693
TCONS_00000465	ENSMUST00000027064	Tmem14a	TCONS_00000465	XLOC_000209	Tmem14a	1:21178987-21271593	Ad-CMV	Ad-MAFG	NOTEST	0.0486748	0.025771	-0.917427	0	1	1	no	0.0372229	ENSMUSG00000025933	ENSMUST00000027064	ENSMUSP00000027064	transmembrane protein 14A [Source:MGI Symbol;Acc:MGI:1922962]	1	21218575	21230167	1	A4	21218662	21230164	21218662	1261	tsl1	GENCODE basic	7	15	KNOWN	KNOWN	havana	ensembl_havana	protein_coding	protein_coding	44.65	2	MGI transcript name	Tmem14a-002	MGI Symbol	Tmem14a
TCONS_00000469	ENSMUST00000191648	Gm38224	TCONS_00000469	XLOC_000210	Gm38224	1:21178987-21271593	Ad-CMV	Ad-MAFG	NOTEST	0	0.0151962	inf	0	1	1	no	0.0075981	ENSMUSG00000102633	ENSMUST00000191648		predicted gene, 38224 [Source:MGI Symbol;Acc:MGI:5611452]	1	21234722	21236821	1	A4	21234722	21236821	21234722	2100	tslNA	GENCODE basic	1	1	KNOWN	KNOWN	havana	havana	TEC	TEC	39.29	1	MGI transcript name	Gm38224-001	MGI Symbol	Gm38224
TCONS_00000470	ENSMUST00000121676	Gsta3	TCONS_00000470	XLOC_000211	Gsta3	1:21178987-21271593	Ad-CMV	Ad-MAFG	OK	175.27	110.661	-0.663429	-0.881267	0.12195	0.628905	no	142.966	ENSMUSG00000025934	ENSMUST00000121676	ENSMUSP00000113262	glutathione S-transferase, alpha 3 [Source:MGI Symbol;Acc:MGI:95856]	1	21240589	21265661	1	A4	21240607	21265021	21240607	894	tsl5	GENCODE basic	7	15	KNOWN	KNOWN	havana	ensembl_havana	protein_coding	protein_coding	42.76	4	MGI transcript name	Gsta3-002	MGI Symbol	Gsta3
TCONS_00000477	ENSMUST00000178379	Gm7094	TCONS_00000477	XLOC_000212	Gm7094	1:21272402-21272906	Ad-CMV	Ad-MAFG	NOTEST	0	0	0	0	1	1	no	0	ENSMUSG00000096375	ENSMUST00000178379		predicted pseudogene 7094 [Source:MGI Symbol;Acc:MGI:3648114]	1	21272403	21272906	1	A4	21272403	21272906	21272403	366	tslNA	GENCODE basic	2	2	KNOWN	KNOWN	havana	havana	unprocessed_pseudogene	unprocessed_pseudogene	39.48	1	MGI transcript name	Gm7094-001	MGI Symbol	Gm7094
TCONS_00000478	ENSMUST00000082032	Gm4956	TCONS_00000478	XLOC_000213	Gm4956	1:21284946-21300219	Ad-CMV	Ad-MAFG	OK	1.30804	0.246911	-2.40535	-6.22755	5e-05	0.00193143	yes	0.777475	ENSMUSG00000025936	ENSMUST00000082032		predicted gene 4956 [Source:MGI Symbol;Acc:MGI:3647976]	1	21285246	21298312	-1	A4	21285246	21298312	21298312	1148	tsl1	GENCODE basic	12	15	KNOWN	KNOWN	havana	ensembl_havana	processed_transcript	transcribed_unprocessed_pseudogene	41.3	3	MGI transcript name	Gm4956-002	MGI Symbol	Gm4956
TCONS_00000479	-	-	TCONS_00000479	XLOC_000214	-	1:21302256-21302994	Ad-CMV	Ad-MAFG	NOTEST	0.161683	0.311573	0.946402	0	1	1	no	0.236628
TCONS_00000480	-	-	TCONS_00000480	XLOC_000215	-	1:21303658-21305051	Ad-CMV	Ad-MAFG	NOTEST	0.23411	0.362988	0.632732	0	1	1	no	0.298549
TCONS_00000481	-	-	TCONS_00000481	XLOC_000216	-	1:21308078-21309543	Ad-CMV	Ad-MAFG	NOTEST	0.212512	0.360581	0.762777	0	1	1	no	0.286546
TCONS_00000482	-	-	TCONS_00000482	XLOC_000217	-	1:21309857-21310751	Ad-CMV	Ad-MAFG	OK	0.516164	0.248409	-1.05511	-0.894818	0.1352	0.657109	no	0.382287
TCONS_00000483	-	-	TCONS_00000483	XLOC_000218	-	1:21318908-21320018	Ad-CMV	Ad-MAFG	OK	0.609726	0.543426	-0.166077	-0.199594	0.73185	0.994266	no	0.576576
TCONS_00000484	-	-	TCONS_00000484	XLOC_000219	-	1:21320580-21325243	Ad-CMV	Ad-MAFG	OK	0.662168	0.425261	-0.638849	-1.32279	0.02315	0.254024	no	0.543714
TCONS_00000485	ENSMUST00000088407	Khdc1a	TCONS_00000485	XLOC_000220	Khdc1a	1:21349640-21352200	Ad-CMV	Ad-MAFG	NOTEST	0	0	0	0	1	1	no	0	ENSMUSG00000067750	ENSMUST00000088407	ENSMUSP00000085749	KH domain containing 1A [Source:MGI Symbol;Acc:MGI:2676610]	1	21349641	21352200	1	A4	21349641	21352200	21349641	1987	tsl1	GENCODE basic	3	3	KNOWN	KNOWN	ensembl_havana	ensembl_havana	protein_coding	protein_coding	43.63	1	MGI transcript name	Khdc1a-001	MGI Symbol	Khdc1a
TCONS_00000486	ENSMUST00000148174	Gm16329	TCONS_00000486	XLOC_000221	Gm16329	1:21354004-21355116	Ad-CMV	Ad-MAFG	NOTEST	0	0	0	0	1	1	no	0	ENSMUSG00000086194	ENSMUST00000148174		predicted gene 16329 [Source:MGI Symbol;Acc:MGI:3840126]	1	21354005	21355116	1	A4	21354005	21355116	21354005	371	tslNA	GENCODE basic	1	1	KNOWN	KNOWN	havana	havana	unprocessed_pseudogene	unprocessed_pseudogene	47.57	1	MGI transcript name	Gm16329-001	MGI Symbol	Gm16329
TCONS_00000487	ENSMUST00000137146	Gm16327	TCONS_00000487	XLOC_000222	Gm16327	1:21364802-21365030	Ad-CMV	Ad-MAFG	NOTEST	0	0	0	0	1	1	no	0	ENSMUSG00000094436	ENSMUST00000137146		predicted gene 16327 [Source:MGI Symbol;Acc:MGI:3840125]	1	21364803	21365030	1	A4	21364803	21365030	21364803	228	tslNA	GENCODE basic	1	1	KNOWN	KNOWN	havana	havana	processed_pseudogene	processed_pseudogene	42.11	1	MGI transcript name	Gm16327-001	MGI Symbol	Gm16327
TCONS_00000488	ENSMUST00000070223	Khdc1c	TCONS_00000488	XLOC_000223	Khdc1c	1:21368330-21370845	Ad-CMV	Ad-MAFG	NOTEST	0	0	0	0	1	1	no	0	ENSMUSG00000041722	ENSMUST00000070223	ENSMUSP00000068792	KH domain containing 1C [Source:MGI Symbol;Acc:MGI:3583007]	1	21368331	21370845	1	A4	21368331	21370845	21368331	1946	tsl1	GENCODE basic	5	7	KNOWN	KNOWN	ensembl_havana	ensembl_havana	protein_coding	protein_coding	43.54	1	MGI transcript name	Khdc1c-001	MGI Symbol	Khdc1c
TCONS_00000489	ENSMUST00000142979	Gm2709	TCONS_00000489	XLOC_000224	Gm2709	1:21372669-21373764	Ad-CMV	Ad-MAFG	NOTEST	0	0	0	0	1	1	no	0	ENSMUSG00000085507	ENSMUST00000142979		predicted gene 2709 [Source:MGI Symbol;Acc:MGI:3780878]	1	21372670	21373764	1	A4	21372670	21373764	21372670	350	tslNA	GENCODE basic	1	1	KNOWN	KNOWN	havana	havana	unprocessed_pseudogene	unprocessed_pseudogene	47.58	1	MGI transcript name	Gm2709-001	MGI Symbol	Gm2709
TCONS_00000490	ENSMUST00000140035	Gm16533	TCONS_00000490	XLOC_000225	Gm16533	1:21379554-21379782	Ad-CMV	Ad-MAFG	NOTEST	0	0	0	0	1	1	no	0	ENSMUSG00000094926	ENSMUST00000140035		predited gene 16533 [Source:MGI Symbol;Acc:MGI:4410373]	1	21379555	21379782	1	A4	21379555	21379782	21379555	228	tslNA	GENCODE basic	1	1	KNOWN	KNOWN	havana	havana	processed_pseudogene	processed_pseudogene	42.11	1	MGI transcript name	Gm16533-001	MGI Symbol	Gm16533
TCONS_00000491	ENSMUST00000147615	Khdc1b	TCONS_00000491	XLOC_000226	Khdc1b	1:21383555-21386373	Ad-CMV	Ad-MAFG	NOTEST	0	0	0	0	1	1	no	0	ENSMUSG00000085079	ENSMUST00000147615	ENSMUSP00000120275	KH domain containing 1B [Source:MGI Symbol;Acc:MGI:2138477]	1	21383556	21386373	1	A4	21383556	21386373	21383556	2236	tsl1	GENCODE basic	1	3	KNOWN	KNOWN	ensembl_havana	ensembl_havana	protein_coding	protein_coding	44	1	MGI transcript name	Khdc1b-001	MGI Symbol	Khdc1b
TCONS_00000492	ENSMUST00000126985	Gm16328	TCONS_00000492	XLOC_000227	Gm16328	1:21390905-21391101	Ad-CMV	Ad-MAFG	NOTEST	0	0	0	0	1	1	no	0	ENSMUSG00000085679	ENSMUST00000126985		predicted gene 16328 [Source:MGI Symbol;Acc:MGI:3840127]	1	21390906	21391101	1	A4	21390906	21391101	21390906	196	tslNA	GENCODE basic	2	2	KNOWN	KNOWN	havana	havana	processed_pseudogene	processed_pseudogene	49.49	1	MGI transcript name	Gm16328-001	MGI Symbol	Gm16328
TCONS_00000493	ENSMUST00000181002	Gm26580	TCONS_00000493	XLOC_000228	Gm26580	1:21398402-21962530	Ad-CMV	Ad-MAFG	NOTEST	0.0924256	0.0417617	-1.14611	0	1	1	no	0.0670937	ENSMUSG00000097109	ENSMUST00000181002		predicted gene, 26580 [Source:MGI Symbol;Acc:MGI:5477074]	1	21959842	21962530	1	A4	21959842	21962530	21959842	2095	tsl5	GENCODE basic	1	1	KNOWN	KNOWN	ensembl	ensembl	lincRNA	lincRNA	59.84	1	MGI transcript name	Gm26580-201	MGI Symbol	Gm26580
TCONS_00000494	ENSMUST00000190225	Gm28239	TCONS_00000494	XLOC_000229	Gm28239	1:22237848-22238295	Ad-CMV	Ad-MAFG	NOTEST	0	0	0	0	1	1	no	0	ENSMUSG00000100418	ENSMUST00000190225		predicted gene 28239 [Source:MGI Symbol;Acc:MGI:5578945]	1	22237849	22238295	1	A5	22237849	22238295	22237849	447	tslNA	GENCODE basic	1	1	KNOWN	KNOWN	havana	havana	processed_pseudogene	processed_pseudogene	44.3	1	MGI transcript name	Gm28239-001	MGI Symbol	Gm28239
TCONS_00000495	ENSMUST00000180414	Gm26866	TCONS_00000495	XLOC_000230	Gm26866	1:22286250-22805724	Ad-CMV	Ad-MAFG	NOTEST	0	0	0	0	1	1	no	0	ENSMUSG00000097642	ENSMUST00000180414		predicted gene, 26866 [Source:MGI Symbol;Acc:MGI:5477360]	1	22740764	22741565	1	A5	22740764	22741565	22740764	802	tslNA	GENCODE basic	1	1	KNOWN	KNOWN	havana	havana	processed_pseudogene	processed_pseudogene	46.38	1	MGI transcript name	Gm26866-001	MGI Symbol	Gm26866
TCONS_00000496	ENSMUST00000158928	Gm24176	TCONS_00000496	XLOC_000231	Gm24176	1:23245210-23245331	Ad-CMV	Ad-MAFG	NOTEST	0	0	0	0	1	1	no	0	ENSMUSG00000089553	ENSMUST00000158928		predicted gene, 24176 [Source:MGI Symbol;Acc:MGI:5453953]	1	23245211	23245331	1	A5	23245211	23245331	23245211	121	tslNA	GENCODE basic	1	1	KNOWN	KNOWN	ensembl	ensembl	snoRNA	snoRNA	47.11	1	MGI transcript name	Gm24176-201	MGI Symbol	Gm24176
TCONS_00000498	ENSMUST00000083471	Mir30a	TCONS_00000498	XLOC_000232	Mir30a	1:23256484-23295808	Ad-CMV	Ad-MAFG	NOTEST	0	0	0	0	1	1	no	0	ENSMUSG00000065405	ENSMUST00000083471		microRNA 30a [Source:MGI Symbol;Acc:MGI:2676907]	1	23272269	23272339	1	A5	23272269	23272339	23272269	71	tslNA	GENCODE basic	3	3	KNOWN	KNOWN	mirbase	mirbase	miRNA	miRNA	52.11	1	MGI transcript name	Mir30a-201	MGI Symbol	Mir30a
TCONS_00000500	ENSMUST00000182303	Gm27028	TCONS_00000500	XLOC_000233	Gm27028	1:23256484-23295808	Ad-CMV	Ad-MAFG	NOTEST	0	0	0	0	1	1	no	0	ENSMUSG00000097970	ENSMUST00000182303		predicted gene, 27028 [Source:MGI Symbol;Acc:MGI:5504143]	1	23291537	23291935	1	A5	23291537	23291935	23291537	399	tslNA	GENCODE basic	1	1	KNOWN	KNOWN	havana	havana	lincRNA	lincRNA	44.36	1	MGI transcript name	Gm27028-001	MGI Symbol	Gm27028
TCONS_00000502	ENSMUST00000190910	Gm29107	TCONS_00000502	XLOC_000234	Gm29107	1:23256484-23295808	Ad-CMV	Ad-MAFG	NOTEST	0	0	0	0	1	1	no	0	ENSMUSG00000100775	ENSMUST00000190910		predicted gene 29107 [Source:MGI Symbol;Acc:MGI:5579813]	1	23293729	23294075	1	A5	23293729	23294075	23293729	347	tslNA	GENCODE basic	1	1	KNOWN	KNOWN	havana	havana	lincRNA	lincRNA	25.65	1	MGI transcript name	Gm29107-001	MGI Symbol	Gm29107
TCONS_00000503	ENSMUST00000027343	Ogfrl1	TCONS_00000503	XLOC_000235	Ogfrl1	1:23366358-23397772	Ad-CMV	Ad-MAFG	OK	2.87805	2.84898	-0.0146444	-0.0450154	0.9359	0.994266	no	2.86352	ENSMUSG00000026158	ENSMUST00000027343	ENSMUSP00000027343	opioid growth factor receptor-like 1 [Source:MGI Symbol;Acc:MGI:1917405]	1	23366424	23397772	-1	A5	23366424	23383175	23383175	4844	tsl3	GENCODE basic	5	11	KNOWN	KNOWN	ensembl_havana	ensembl_havana	protein_coding	protein_coding	42.44	4	MGI transcript name	Ogfrl1-001	MGI Symbol	Ogfrl1
TCONS_00000504	ENSMUST00000186064	Ogfrl1	TCONS_00000504	XLOC_000236	Ogfrl1	1:23366358-23397772	Ad-CMV	Ad-MAFG	OK	0.41424	0.511361	0.303876	0.389507	0.4932	0.982671	no	0.4628	ENSMUSG00000026158	ENSMUST00000186064		opioid growth factor receptor-like 1 [Source:MGI Symbol;Acc:MGI:1917405]	1	23366424	23397772	-1	A5	23369724	23380801	23380801	2926	tsl1		6	11	KNOWN	KNOWN	havana	ensembl_havana	retained_intron	protein_coding	42.44	4	MGI transcript name	Ogfrl1-003	MGI Symbol	Ogfrl1
TCONS_00000505	ENSMUST00000180769	Gm7784	TCONS_00000505	XLOC_000237	Gm7784	1:23479538-23480527	Ad-CMV	Ad-MAFG	NOTEST	0	0	0	0	1	1	no	0	ENSMUSG00000097920	ENSMUST00000180769		predicted gene 7784 [Source:MGI Symbol;Acc:MGI:3645448]	1	23479539	23480527	1	A5	23479539	23480527	23479539	989	tslNA	GENCODE basic	1	1	KNOWN	KNOWN	havana	havana	processed_pseudogene	processed_pseudogene	49.75	1	MGI transcript name	Gm7784-001	MGI Symbol	Gm7784
TCONS_00000506	ENSMUST00000191140	Gm28822	TCONS_00000506	XLOC_000238	Gm28822	1:23574586-23596664	Ad-CMV	Ad-MAFG	NOTEST	0	0	0	0	1	1	no	0	ENSMUSG00000099503	ENSMUST00000191140		predicted gene 28822 [Source:MGI Symbol;Acc:MGI:5579528]	1	23574587	23596664	1	A5	23574587	23596664	23574587	778	tsl5	GENCODE basic	1	1	KNOWN	KNOWN	havana	havana	lincRNA	lincRNA	39.65	1	MGI transcript name	Gm28822-001	MGI Symbol	Gm28822
TCONS_00000507	ENSMUST00000144602	B3gat2	TCONS_00000507	XLOC_000239	B3gat2	1:23761752-23922317	Ad-CMV	Ad-MAFG	NOTEST	0	0	0	0	1	1	no	0	ENSMUSG00000026156	ENSMUST00000144602	ENSMUSP00000115870	beta-1,3-glucuronyltransferase 2 (glucuronosyltransferase S) [Source:MGI Symbol;Acc:MGI:2389490]	1	23761753	23849158	1	A5	23761753	23815740	23761753	1488	tsl1	GENCODE basic	1	8	KNOWN	KNOWN	havana	ensembl_havana	protein_coding	protein_coding	43.16	3	MGI transcript name	B3gat2-002	MGI Symbol	B3gat2
TCONS_00000512	ENSMUST00000027338	Sdhaf4	TCONS_00000512	XLOC_000240	Sdhaf4	1:23995128-24005894	Ad-CMV	Ad-MAFG	OK	4.18066	3.84246	-0.121703	-0.227771	0.6887	0.994266	no	4.01156	ENSMUSG00000026154	ENSMUST00000027338	ENSMUSP00000027338	succinate dehydrogenase complex assembly factor 4 [Source:MGI Symbol;Acc:MGI:1915252]	1	23995939	24005656	-1	A5	23995939	24005656	24005656	683	tsl1	GENCODE basic	3	4	KNOWN	KNOWN	ensembl_havana	ensembl_havana	protein_coding	protein_coding	45.27	2	MGI transcript name	Sdhaf4-001	MGI Symbol	Sdhaf4
TCONS_00000513	ENSMUST00000155767	Sdhaf4	TCONS_00000513	XLOC_000241	Sdhaf4	1:23995128-24005894	Ad-CMV	Ad-MAFG	OK	1.17127	1.01545	-0.20596	-0.244054	0.6742	0.994266	no	1.09336	ENSMUSG00000026154	ENSMUST00000155767		succinate dehydrogenase complex assembly factor 4 [Source:MGI Symbol;Acc:MGI:1915252]	1	23995939	24005656	-1	A5	24002966	24005630	24005630	426	tsl3		2	4	KNOWN	KNOWN	havana	ensembl_havana	processed_transcript	protein_coding	45.27	2	MGI transcript name	Sdhaf4-002	MGI Symbol	Sdhaf4
TCONS_00000515	ENSMUST00000192339	Gm26524	TCONS_00000515	XLOC_000242	Gm26524	1:23995128-24005894	Ad-CMV	Ad-MAFG	NOTEST	0.00236588	0.0129044	2.44741	0	1	1	no	0.00763514	ENSMUSG00000102495	ENSMUST00000192339		predicted gene, 26524 [Source:MGI Symbol;Acc:MGI:5477018]	1	24005505	24005894	1	A5	24005505	24005894	24005505	390	tslNA	GENCODE basic	1	1	KNOWN	KNOWN	ensembl	ensembl_havana	TEC	TEC	59.74	2	MGI transcript name	Gm26524-201	MGI Symbol	Gm26524
TCONS_00000517	-	-	TCONS_00000517	XLOC_000243	-	1:24008518-24010427	Ad-CMV	Ad-MAFG	OK	0.134946	0.389383	1.52881	1.70716	0.0105	0.150569	no	0.262165
TCONS_00000518	ENSMUST00000192408	Gm37580	TCONS_00000518	XLOC_000244	Gm37580	1:24100624-24103424	Ad-CMV	Ad-MAFG	NOTEST	0	0.00858759	inf	0	1	1	no	0.0042938	ENSMUSG00000102398	ENSMUST00000192408		predicted gene, 37580 [Source:MGI Symbol;Acc:MGI:5610808]	1	24100625	24103424	1	A5	24100625	24103424	24100625	2800	tslNA	GENCODE basic	1	1	KNOWN	KNOWN	havana	havana	TEC	TEC	43.96	1	MGI transcript name	Gm37580-001	MGI Symbol	Gm37580
TCONS_00000519	ENSMUST00000180661	Gm26607	TCONS_00000519	XLOC_000245	Gm26607	1:24125274-24126141	Ad-CMV	Ad-MAFG	NOTEST	0	0	0	0	1	1	no	0	ENSMUSG00000097670	ENSMUST00000180661		predicted gene, 26607 [Source:MGI Symbol;Acc:MGI:5477101]	1	24125275	24126141	1	A5	24125275	24126141	24125275	867	tslNA	GENCODE basic	1	1	KNOWN	KNOWN	havana	havana	processed_pseudogene	processed_pseudogene	44.41	1	MGI transcript name	Gm26607-001	MGI Symbol	Gm26607
TCONS_00000520	ENSMUST00000054588	Col9a1	TCONS_00000520	XLOC_000246	Col9a1	1:24177609-24252684	Ad-CMV	Ad-MAFG	NOTEST	4.15565e-16	0.00613893	43.748	0	1	1	no	0.00306947	ENSMUSG00000026147	ENSMUST00000054588	ENSMUSP00000051579	collagen, type IX, alpha 1 [Source:MGI Symbol;Acc:MGI:88465]	1	24177610	24252684	1	A5	24177610	24252684	24177610	3834	tsl1	GENCODE basic	14	16	KNOWN	KNOWN	ensembl_havana	ensembl_havana	protein_coding	protein_coding	40.87	4	MGI transcript name	Col9a1-001	MGI Symbol	Col9a1
TCONS_00000526	ENSMUST00000187481	Tubb4b-ps2	TCONS_00000526	XLOC_000247	Tubb4b-ps2	1:24594086-24595428	Ad-CMV	Ad-MAFG	OK	2.04459	6.28311	1.61967	1.70258	0.222	0.7961	no	4.16385	ENSMUSG00000099997	ENSMUST00000187481		tubulin, beta 4B class IVB, pseudogene 2 [Source:MGI Symbol;Acc:MGI:3723458]	1	24594087	24595423	-1	A5	24594087	24595423	24595423	1337	tslNA	GENCODE basic	1	1	KNOWN	KNOWN	havana	havana	processed_pseudogene	processed_pseudogene	53.93	1	MGI transcript name	Tubb4b-ps2-001	MGI Symbol	Tubb4b-ps2
TCONS_00000527	ENSMUST00000191471	Lmbrd1	TCONS_00000527	XLOC_000248	Lmbrd1	1:24678629-24766559	Ad-CMV	Ad-MAFG	OK	8.63047	6.98837	-0.304484	-0.600315	0.3025	0.870065	no	7.80942	ENSMUSG00000073725	ENSMUST00000191471	ENSMUSP00000140783	LMBR1 domain containing 1 [Source:MGI Symbol;Acc:MGI:1915671]	1	24678630	24766301	1	A5	24678630	24765448	24678630	4453	tsl1	GENCODE basic	6	8	KNOWN	KNOWN	ensembl_havana	ensembl_havana	protein_coding	protein_coding	41.13	6	MGI transcript name	Lmbrd1-001	MGI Symbol	Lmbrd1
TCONS_00000539	ENSMUST00000188406	Gm9443	TCONS_00000539	XLOC_000249	Gm9443	1:25011940-25012756	Ad-CMV	Ad-MAFG	NOTEST	0	0	0	0	1	1	no	0	ENSMUSG00000100450	ENSMUST00000188406		predicted gene 9443 [Source:MGI Symbol;Acc:MGI:3779853]	1	25011941	25012756	1	A5	25011941	25012756	25011941	816	tslNA	GENCODE basic	1	1	KNOWN	KNOWN	havana	havana	processed_pseudogene	processed_pseudogene	40.93	1	MGI transcript name	Gm9443-001	MGI Symbol	Gm9443
TCONS_00000540	ENSMUST00000119680	Gm15702	TCONS_00000540	XLOC_000250	Gm15702	1:25067475-25829707	Ad-CMV	Ad-MAFG	NOTEST	0	0	0	0	1	1	no	0	ENSMUSG00000080849	ENSMUST00000119680		predicted gene 15702 [Source:MGI Symbol;Acc:MGI:3783142]	1	25223730	25224173	1	A5	25223730	25224173	25223730	444	tslNA	GENCODE basic	1	1	KNOWN	KNOWN	havana	havana	processed_pseudogene	processed_pseudogene	53.15	1	MGI transcript name	Gm15702-001	MGI Symbol	Gm15702
TCONS_00000541	ENSMUST00000122791	Gm25294	TCONS_00000541	XLOC_000251	Gm25294	1:25067475-25829707	Ad-CMV	Ad-MAFG	NOTEST	0	0	0	0	1	1	no	0	ENSMUSG00000084740	ENSMUST00000122791		predicted gene, 25294 [Source:MGI Symbol;Acc:MGI:5455071]	1	25451071	25451174	1	A5	25451071	25451174	25451071	104	tslNA	GENCODE basic	1	1	KNOWN	KNOWN	ensembl	ensembl	snRNA	snRNA	39.42	1	MGI transcript name	Gm25294-201	MGI Symbol	Gm25294
TCONS_00000542	ENSMUST00000194343	Gm9884	TCONS_00000542	XLOC_000252	Gm9884	1:25830656-25831878	Ad-CMV	Ad-MAFG	NOTEST	0	0	0	0	1	1	no	0	ENSMUSG00000104516	ENSMUST00000194343		predicted gene 9884 [Source:MGI Symbol;Acc:MGI:3642830]	1	25830657	25831878	1	A5	25830657	25831878	25830657	1222	tslNA	GENCODE basic	1	1	KNOWN	KNOWN	ensembl_havana	ensembl_havana	TEC	TEC	42.8	1	MGI transcript name	Gm9884-001	MGI Symbol	Gm9884
TCONS_00000543	ENSMUST00000190716	Gm19123	TCONS_00000543	XLOC_000253	Gm19123	1:26466235-26466886	Ad-CMV	Ad-MAFG	NOTEST	0	0	0	0	1	1	no	0	ENSMUSG00000099458	ENSMUST00000190716		predicted gene, 19123 [Source:MGI Symbol;Acc:MGI:5011308]	1	26466236	26466886	1	A5	26466236	26466886	26466236	651	tslNA	GENCODE basic	1	1	KNOWN	KNOWN	havana	havana	processed_pseudogene	processed_pseudogene	42.4	1	MGI transcript name	Gm19123-001	MGI Symbol	Gm19123
TCONS_00000544	ENSMUST00000157486	Gm24064	TCONS_00000544	XLOC_000254	Gm24064	1:26566832-26566938	Ad-CMV	Ad-MAFG	NOTEST	0	0	0	0	1	1	no	0	ENSMUSG00000088111	ENSMUST00000157486		predicted gene, 24064 [Source:MGI Symbol;Acc:MGI:5453841]	1	26566833	26566938	1	A5	26566833	26566938	26566833	106	tslNA	GENCODE basic	1	1	KNOWN	KNOWN	ensembl	ensembl	snoRNA	snoRNA	40.57	1	MGI transcript name	Gm24064-201	MGI Symbol	Gm24064
TCONS_00000545	-	-	TCONS_00000545	XLOC_000255	-	1:27503698-27505828	Ad-CMV	Ad-MAFG	OK	0.538238	3.04096	2.49821	4.56487	5e-05	0.00193143	yes	1.7896
TCONS_00000546	ENSMUST00000185409	Gm5524	TCONS_00000546	XLOC_000256	Gm5524	1:27884045-27904961	Ad-CMV	Ad-MAFG	OK	0.80221	0.559657	-0.519437	-0.364367	0.52935	0.994266	no	0.680934	ENSMUSG00000101514	ENSMUST00000185409		predicted gene 5524 [Source:MGI Symbol;Acc:MGI:3646041]	1	27884046	27902396	1	A5	27884046	27902396	27884046	2002	tsl1	GENCODE basic	1	1	KNOWN	KNOWN	havana	havana	lincRNA	lincRNA	33.98	1	MGI transcript name	Gm5524-001	MGI Symbol	Gm5524
TCONS_00000547	ENSMUST00000189614	Gm19028	TCONS_00000547	XLOC_000257	Gm19028	1:27989909-27991782	Ad-CMV	Ad-MAFG	NOTEST	0	0	0	0	1	1	no	0	ENSMUSG00000101372	ENSMUST00000189614		predicted gene, 19028 [Source:MGI Symbol;Acc:MGI:5011213]	1	27989910	27991782	1	A5	27989910	27991782	27989910	1873	tslNA	GENCODE basic	1	1	KNOWN	KNOWN	havana	havana	processed_pseudogene	processed_pseudogene	42.98	1	MGI transcript name	Gm19028-001	MGI Symbol	Gm19028
TCONS_00000548	ENSMUST00000193585	Gm38089	TCONS_00000548	XLOC_000258	Gm38089	1:28569917-28571431	Ad-CMV	Ad-MAFG	NOTEST	0	0	0	0	1	1	no	0	ENSMUSG00000103241	ENSMUST00000193585		predicted gene, 38089 [Source:MGI Symbol;Acc:MGI:5611317]	1	28569918	28571431	1	A5	28569918	28571431	28569918	1514	tslNA	GENCODE basic	1	1	KNOWN	KNOWN	havana	havana	TEC	TEC	34.28	1	MGI transcript name	Gm38089-001	MGI Symbol	Gm38089
TCONS_00000549	ENSMUST00000145844	Gm7846	TCONS_00000549	XLOC_000259	Gm7846	1:28580363-28580772	Ad-CMV	Ad-MAFG	OK	3.11155	2.67627	-0.217406	-0.249808	0.65515	0.994266	no	2.89391	ENSMUSG00000086240	ENSMUST00000145844		predicted gene 7846 [Source:MGI Symbol;Acc:MGI:3645212]	1	28580499	28580772	-1	A5	28580499	28580772	28580772	274	tslNA	GENCODE basic	2	4	KNOWN	KNOWN	havana	havana	processed_pseudogene	processed_pseudogene	40.51	1	MGI transcript name	Gm7846-001	MGI Symbol	Gm7846
TCONS_00000550	ENSMUST00000081488	Gm6462	TCONS_00000550	XLOC_000260	Gm6462	1:28938035-28938339	Ad-CMV	Ad-MAFG	NOTEST	0	0	0	0	1	1	no	0	ENSMUSG00000058590	ENSMUST00000081488		predicted gene 6462 [Source:MGI Symbol;Acc:MGI:3647053]	1	28938036	28938339	1	A5	28938036	28938339	28938036	304	tslNA	GENCODE basic	2	2	KNOWN	KNOWN	havana	havana	processed_pseudogene	processed_pseudogene	40.13	1	MGI transcript name	Gm6462-001	MGI Symbol	Gm6462
TCONS_00000551	ENSMUST00000186678	Gm18033	TCONS_00000551	XLOC_000261	Gm18033	1:29219699-29220249	Ad-CMV	Ad-MAFG	NOTEST	0	0	0	0	1	1	no	0	ENSMUSG00000101235	ENSMUST00000186678		predicted gene, 18033 [Source:MGI Symbol;Acc:MGI:5010218]	1	29219700	29220249	1	A5	29219700	29220249	29219700	550	tslNA	GENCODE basic	1	1	KNOWN	KNOWN	havana	havana	processed_pseudogene	processed_pseudogene	43.82	1	MGI transcript name	Gm18033-001	MGI Symbol	Gm18033
TCONS_00000552	ENSMUST00000116975	Gm22679	TCONS_00000552	XLOC_000262	Gm22679	1:29301479-29301579	Ad-CMV	Ad-MAFG	NOTEST	0	0	0	0	1	1	no	0	ENSMUSG00000080625	ENSMUST00000116975		predicted gene, 22679 [Source:MGI Symbol;Acc:MGI:5452456]	1	29301480	29301579	1	A5	29301480	29301579	29301480	100	tslNA	GENCODE basic	1	1	KNOWN	KNOWN	ensembl	ensembl	miRNA	miRNA	27	1	MGI transcript name	Gm22679-201	MGI Symbol	Gm22679
TCONS_00000553	ENSMUST00000183870	Mir6342	TCONS_00000553	XLOC_000263	Mir6342	1:29421487-29421612	Ad-CMV	Ad-MAFG	NOTEST	0	0	0	0	1	1	no	0	ENSMUSG00000099257	ENSMUST00000183870		microRNA 6342 [Source:MGI Symbol;Acc:MGI:5530650]	1	29421488	29421612	1	A5	29421488	29421612	29421488	125	tslNA	GENCODE basic	1	1	KNOWN	KNOWN	mirbase	mirbase	miRNA	miRNA	48	1	MGI transcript name	Mir6342-201	MGI Symbol	Mir6342
TCONS_00000554	ENSMUST00000190438	Gm5525	TCONS_00000554	XLOC_000264	Gm5525	1:29484547-29485915	Ad-CMV	Ad-MAFG	OK	0.898561	0.814181	-0.142267	-0.209835	0.71325	0.994266	no	0.856371	ENSMUSG00000099492	ENSMUST00000190438		predicted gene 5525 [Source:MGI Symbol;Acc:MGI:3646042]	1	29484604	29485915	-1	A5	29484604	29485915	29485915	1312	tslNA	GENCODE basic	1	1	KNOWN	KNOWN	havana	havana	processed_pseudogene	processed_pseudogene	52.36	1	MGI transcript name	Gm5525-001	MGI Symbol	Gm5525
TCONS_00000555	ENSMUST00000190177	Gm7858	TCONS_00000555	XLOC_000265	Gm7858	1:29930093-29930715	Ad-CMV	Ad-MAFG	NOTEST	0	0	0	0	1	1	no	0	ENSMUSG00000101726	ENSMUST00000190177		predicted gene 7858 [Source:MGI Symbol;Acc:MGI:3644844]	1	29930094	29930715	1	A5	29930094	29930715	29930094	622	tslNA	GENCODE basic	1	1	KNOWN	KNOWN	havana	havana	processed_pseudogene	processed_pseudogene	45.5	1	MGI transcript name	Gm7858-001	MGI Symbol	Gm7858
TCONS_00000556	ENSMUST00000178702	Gm23771	TCONS_00000556	XLOC_000266	Gm23771	1:29985933-29986043	Ad-CMV	Ad-MAFG	NOTEST	0	0	0	0	1	1	no	0	ENSMUSG00000096829	ENSMUST00000178702		predicted gene, 23771 [Source:MGI Symbol;Acc:MGI:5453548]	1	29985934	29986043	1	A5	29985934	29986043	29985934	110	tslNA	GENCODE basic	1	1	KNOWN	KNOWN	ensembl	ensembl	miRNA	miRNA	57.27	1	MGI transcript name	Gm23771-201	MGI Symbol	Gm23771
TCONS_00000557	ENSMUST00000188572	Gm6473	TCONS_00000557	XLOC_000267	Gm6473	1:30769686-30771815	Ad-CMV	Ad-MAFG	NOTEST	0	0	0	0	1	1	no	0	ENSMUSG00000100261	ENSMUST00000188572		predicted gene 6473 [Source:MGI Symbol;Acc:MGI:3645176]	1	30769687	30771815	1	A5	30769687	30771815	30769687	1210	tslNA	GENCODE basic	1	1	KNOWN	KNOWN	havana	havana	unprocessed_pseudogene	unprocessed_pseudogene	55.57	1	MGI transcript name	Gm6473-001	MGI Symbol	Gm6473
TCONS_00000558	ENSMUST00000186733	Phf3	TCONS_00000558	XLOC_000268	Phf3	1:30800972-30873921	Ad-CMV	Ad-MAFG	OK	9.02023	9.47229	0.0705487	0.162458	0.7806	0.994266	no	9.24626	ENSMUSG00000048874	ENSMUST00000186733	ENSMUSP00000139610	PHD finger protein 3 [Source:MGI Symbol;Acc:MGI:2446126]	1	30802339	30873921	-1	A5	30802339	30873581	30873581	7567	tsl5	GENCODE basic	6	15	KNOWN	KNOWN	havana	ensembl_havana	protein_coding	protein_coding	39.53	14	MGI transcript name	Phf3-003	MGI Symbol	Phf3
TCONS_00000559	ENSMUST00000195437	Gm37522	TCONS_00000559	XLOC_000269	Gm37522	1:30800972-30873921	Ad-CMV	Ad-MAFG	OK	3.58195	3.40979	-0.0710622	-0.216308	0.6971	0.994266	no	3.49587	ENSMUSG00000103783	ENSMUST00000195437		predicted gene, 37522 [Source:MGI Symbol;Acc:MGI:5610750]	1	30833548	30836431	-1	A5	30833548	30836431	30836431	2884	tslNA	GENCODE basic	1	1	KNOWN	KNOWN	havana	havana	TEC	TEC	40.6	1	MGI transcript name	Gm37522-001	MGI Symbol	Gm37522
TCONS_00000560	ENSMUST00000027232	Ptp4a1	TCONS_00000560	XLOC_000270	Ptp4a1	1:30939758-30950215	Ad-CMV	Ad-MAFG	OK	7.02909	6.45244	-0.123493	-0.438704	0.44565	0.961595	no	6.74076	ENSMUSG00000026064	ENSMUST00000027232	ENSMUSP00000027232	protein tyrosine phosphatase 4a1 [Source:MGI Symbol;Acc:MGI:1277096]	1	30940302	30949770	-1	B	30940302	30949770	30949770	4145	tsl1	GENCODE basic	13	15	KNOWN	KNOWN	ensembl_havana	ensembl_havana	protein_coding	protein_coding	40.53	6	MGI transcript name	Ptp4a1-001	MGI Symbol	Ptp4a1
TCONS_00000561	ENSMUST00000191364	Gm28644	TCONS_00000561	XLOC_000271	Gm28644	1:31019187-31096696	Ad-CMV	Ad-MAFG	NOTEST	0.20846	0.32339	0.633508	0	1	1	no	0.265925	ENSMUSG00000100237	ENSMUST00000191364		predicted gene 28644 [Source:MGI Symbol;Acc:MGI:5579350]	1	31041919	31043675	1	B	31041919	31043675	31041919	585	tsl2	GENCODE basic	1	1	KNOWN	KNOWN	havana	havana	lincRNA	lincRNA	42.4	1	MGI transcript name	Gm28644-001	MGI Symbol	Gm28644
TCONS_00000563	ENSMUST00000188605	Gm29669	TCONS_00000563	XLOC_000272	Gm29669	1:31019187-31096696	Ad-CMV	Ad-MAFG	OK	1.52217	0.79354	-0.939751	-2.97743	5e-05	0.00193143	yes	1.15786	ENSMUSG00000100371	ENSMUST00000188605		predicted gene 29669 [Source:MGI Symbol;Acc:MGI:5580375]	1	31019188	31096454	-1	B	31019188	31096454	31096454	881	tsl1	GENCODE basic	1	1	KNOWN	KNOWN	havana	havana	lincRNA	lincRNA	41.25	1	MGI transcript name	Gm29669-001	MGI Symbol	Gm29669
TCONS_00000564	ENSMUST00000186448	Gm29128	TCONS_00000564	XLOC_000273	Gm29128	1:31135225-31222684	Ad-CMV	Ad-MAFG	NOTEST	0.011476	0	-inf	0	1	1	no	0.005738	ENSMUSG00000100910	ENSMUST00000186448		predicted gene 29128 [Source:MGI Symbol;Acc:MGI:5579834]	1	31136026	31150105	1	B	31136026	31150105	31136026	2858	tsl1	GENCODE basic	1	1	KNOWN	KNOWN	havana	havana	antisense	antisense	40.59	1	MGI transcript name	Gm29128-001	MGI Symbol	Gm29128
TCONS_00000565	ENSMUST00000189666	Gm7893	TCONS_00000565	XLOC_000274	Gm7893	1:31135225-31222684	Ad-CMV	Ad-MAFG	NOTEST	0	0	0	0	1	1	no	0	ENSMUSG00000099796	ENSMUST00000189666		predicted gene 7893 [Source:MGI Symbol;Acc:MGI:3648015]	1	31164549	31164773	1	B	31164549	31164773	31164549	225	tslNA	GENCODE basic	1	1	KNOWN	KNOWN	havana	havana	processed_pseudogene	processed_pseudogene	57.33	1	MGI transcript name	Gm7893-001	MGI Symbol	Gm7893
TCONS_00000566	ENSMUST00000062560	Lgsn	TCONS_00000566	XLOC_000275	Lgsn	1:31135225-31222684	Ad-CMV	Ad-MAFG	NOTEST	0	0	0	0	1	1	no	0	ENSMUSG00000050217	ENSMUST00000062560	ENSMUSP00000059871	lengsin, lens protein with glutamine synthetase domain [Source:MGI Symbol;Acc:MGI:2672844]	1	31176401	31204725	1	B	31176401	31204725	31176401	1937	tsl1	GENCODE basic	13	13	KNOWN	KNOWN	ensembl_havana	ensembl_havana	protein_coding	protein_coding	38.79	2	MGI transcript name	Lgsn-001	MGI Symbol	Lgsn
TCONS_00000569	ENSMUST00000027230	Pih1d3	TCONS_00000569	XLOC_000276	Pih1d3	1:31222837-31224288	Ad-CMV	Ad-MAFG	NOTEST	0	0	0	0	1	1	no	0	ENSMUSG00000026063	ENSMUST00000027230	ENSMUSP00000127665	PIH1 domain containing 3 [Source:MGI Symbol;Acc:MGI:1921958]	1	31222838	31224288	1	B	31222838	31224288	31222838	1451	tslNA	GENCODE basic	2	4	KNOWN	KNOWN	ensembl_havana	ensembl_havana	protein_coding	protein_coding	36.73	1	MGI transcript name	Pih1d3-001	MGI Symbol	Pih1d3
TCONS_00000570	ENSMUST00000185684	Gm4850	TCONS_00000570	XLOC_000277	Gm4850	1:31267325-31267884	Ad-CMV	Ad-MAFG	NOTEST	0	0	0	0	1	1	no	0	ENSMUSG00000100205	ENSMUST00000185684		predicted pseudogene 4850 [Source:MGI Symbol;Acc:MGI:3647946]	1	31267326	31267884	1	B	31267326	31267884	31267326	559	tslNA	GENCODE basic	1	1	KNOWN	KNOWN	havana	havana	processed_pseudogene	processed_pseudogene	49.19	1	MGI transcript name	Gm4850-001	MGI Symbol	Gm4850
TCONS_00000571	ENSMUST00000185859	Gm28645	TCONS_00000571	XLOC_000278	Gm28645	1:31274891-31275455	Ad-CMV	Ad-MAFG	NOTEST	0	0	0	0	1	1	no	0	ENSMUSG00000100592	ENSMUST00000185859		predicted gene 28645 [Source:MGI Symbol;Acc:MGI:5579351]	1	31274892	31275455	1	B	31274892	31275455	31274892	564	tslNA	GENCODE basic	1	1	KNOWN	KNOWN	havana	havana	processed_pseudogene	processed_pseudogene	49.47	1	MGI transcript name	Gm28645-001	MGI Symbol	Gm28645
TCONS_00000572	ENSMUST00000178167	Gm6489	TCONS_00000572	XLOC_000279	Gm6489	1:31286944-31287640	Ad-CMV	Ad-MAFG	NOTEST	0	0	0	0	1	1	no	0	ENSMUSG00000094215	ENSMUST00000178167		predicted gene 6489 [Source:MGI Symbol;Acc:MGI:3646684]	1	31286945	31287640	1	B	31286945	31287640	31286945	696	tslNA	GENCODE basic	2	2	KNOWN	KNOWN	havana	havana	processed_pseudogene	processed_pseudogene	52.01	1	MGI transcript name	Gm6489-001	MGI Symbol	Gm6489
TCONS_00000573	ENSMUST00000189839	Gm10307	TCONS_00000573	XLOC_000280	Gm10307	1:31559539-31561400	Ad-CMV	Ad-MAFG	NOTEST	0	0	0	0	1	1	no	0	ENSMUSG00000101093	ENSMUST00000189839		predicted gene 10307 [Source:MGI Symbol;Acc:MGI:3642371]	1	31559540	31561400	1	B	31559540	31561400	31559540	1337	tslNA	GENCODE basic	1	1	KNOWN	KNOWN	havana	havana	processed_pseudogene	processed_pseudogene	42.5	1	MGI transcript name	Gm10307-001	MGI Symbol	Gm10307
TCONS_00000574	ENSMUST00000095050	Gm19680	TCONS_00000574	XLOC_000281	Gm19680	1:31615148-31616661	Ad-CMV	Ad-MAFG	NOTEST	0	0	0	0	1	1	no	0	ENSMUSG00000070960	ENSMUST00000095050		predicted gene, 19680 [Source:MGI Symbol;Acc:MGI:5011865]	1	31615149	31616661	1	B	31615149	31616661	31615149	1513	tslNA	GENCODE basic	4	4	KNOWN	KNOWN	havana	havana	processed_pseudogene	processed_pseudogene	52.21	1	MGI transcript name	Gm19680-001	MGI Symbol	Gm19680
TCONS_00000575	ENSMUST00000117896	Gm7910	TCONS_00000575	XLOC_000282	Gm7910	1:31736056-31736891	Ad-CMV	Ad-MAFG	NOTEST	0	0	0	0	1	1	no	0	ENSMUSG00000082159	ENSMUST00000117896		predicted gene 7910 [Source:MGI Symbol;Acc:MGI:3645646]	1	31736057	31736891	1	B	31736057	31736891	31736057	835	tslNA	GENCODE basic	2	2	KNOWN	KNOWN	havana	havana	processed_pseudogene	processed_pseudogene	46.71	1	MGI transcript name	Gm7910-001	MGI Symbol	Gm7910
TCONS_00000576	ENSMUST00000027226	Khdrbs2	TCONS_00000576	XLOC_000283	Khdrbs2	1:32172713-32658568	Ad-CMV	Ad-MAFG	NOTEST	0	0	0	0	1	1	no	0	ENSMUSG00000026058	ENSMUST00000027226	ENSMUSP00000027226	KH domain containing, RNA binding, signal transduction associated 2 [Source:MGI Symbol;Acc:MGI:2159649]	1	32172714	32658568	1	B	32172714	32658568	32172714	2281	tsl1	GENCODE basic	11	11	KNOWN	KNOWN	ensembl_havana	ensembl_havana	protein_coding	protein_coding	37.64	5	MGI transcript name	Khdrbs2-001	MGI Symbol	Khdrbs2
TCONS_00000582	ENSMUST00000195178	Gm37999	TCONS_00000582	XLOC_000284	Gm37999	1:32172713-32658568	Ad-CMV	Ad-MAFG	NOTEST	0	0	0	0	1	1	no	0	ENSMUSG00000103482	ENSMUST00000195178		predicted gene, 37999 [Source:MGI Symbol;Acc:MGI:5611227]	1	32473757	32475565	1	B	32473757	32475565	32473757	1809	tslNA	GENCODE basic	1	1	KNOWN	KNOWN	havana	havana	TEC	TEC	36.48	1	MGI transcript name	Gm37999-001	MGI Symbol	Gm37999
TCONS_00000583	ENSMUST00000192993	Gm37110	TCONS_00000583	XLOC_000285	Gm37110	1:32172713-32658568	Ad-CMV	Ad-MAFG	NOTEST	0	0	0	0	1	1	no	0	ENSMUSG00000104498	ENSMUST00000192993		predicted gene, 37110 [Source:MGI Symbol;Acc:MGI:5610338]	1	32485315	32486942	1	B	32485315	32486942	32485315	1628	tslNA	GENCODE basic	1	1	KNOWN	KNOWN	havana	havana	TEC	TEC	46.13	1	MGI transcript name	Gm37110-001	MGI Symbol	Gm37110
TCONS_00000584	ENSMUST00000193099	Gm37911	TCONS_00000584	XLOC_000286	Gm37911	1:32172713-32658568	Ad-CMV	Ad-MAFG	NOTEST	0	0	0	0	1	1	no	0	ENSMUSG00000104313	ENSMUST00000193099		predicted gene, 37911 [Source:MGI Symbol;Acc:MGI:5611139]	1	32496444	32497988	1	B	32496444	32497988	32496444	1545	tslNA	GENCODE basic	1	1	KNOWN	KNOWN	havana	havana	TEC	TEC	36.12	1	MGI transcript name	Gm37911-001	MGI Symbol	Gm37911
TCONS_00000585	ENSMUST00000195761	Gm37792	TCONS_00000585	XLOC_000287	Gm37792	1:32172713-32658568	Ad-CMV	Ad-MAFG	NOTEST	0	0	0	0	1	1	no	0	ENSMUSG00000102321	ENSMUST00000195761		predicted gene, 37792 [Source:MGI Symbol;Acc:MGI:5611020]	1	32539028	32542440	1	B	32539028	32542440	32539028	3413	tslNA	GENCODE basic	1	1	KNOWN	KNOWN	havana	havana	TEC	TEC	35.42	1	MGI transcript name	Gm37792-001	MGI Symbol	Gm37792
TCONS_00000586	ENSMUST00000195241	Gm37426	TCONS_00000586	XLOC_000288	Gm37426	1:32710178-32712648	Ad-CMV	Ad-MAFG	NOTEST	0	0	0	0	1	1	no	0	ENSMUSG00000104433	ENSMUST00000195241		predicted gene, 37426 [Source:MGI Symbol;Acc:MGI:5610654]	1	32710179	32712648	1	B	32710179	32712648	32710179	2470	tslNA	GENCODE basic	1	1	KNOWN	KNOWN	havana	havana	TEC	TEC	42.02	1	MGI transcript name	Gm37426-001	MGI Symbol	Gm37426
TCONS_00000587	ENSMUST00000158770	Gm23024	TCONS_00000587	XLOC_000289	Gm23024	1:32726638-32726930	Ad-CMV	Ad-MAFG	NOTEST	0	0	0	0	1	1	no	0	ENSMUSG00000089395	ENSMUST00000158770		predicted gene, 23024 [Source:MGI Symbol;Acc:MGI:5452801]	1	32726639	32726930	1	B	32726639	32726930	32726639	292	tslNA	GENCODE basic	1	1	KNOWN	KNOWN	ensembl	ensembl	misc_RNA	misc_RNA	39.04	1	MGI transcript name	Gm23024-201	MGI Symbol	Gm23024
TCONS_00000588	ENSMUST00000195240	Gm37724	TCONS_00000588	XLOC_000290	Gm37724	1:33065129-33066350	Ad-CMV	Ad-MAFG	NOTEST	0	0	0	0	1	1	no	0	ENSMUSG00000102917	ENSMUST00000195240		predicted gene, 37724 [Source:MGI Symbol;Acc:MGI:5610952]	1	33065130	33066350	1	B	33065130	33066350	33065130	1221	tslNA	GENCODE basic	1	1	KNOWN	KNOWN	havana	havana	lincRNA	lincRNA	45.29	1	MGI transcript name	Gm37724-001	MGI Symbol	Gm37724
TCONS_00000589	ENSMUST00000190159	Gm7114	TCONS_00000589	XLOC_000291	Gm7114	1:33100906-33102695	Ad-CMV	Ad-MAFG	NOTEST	0	0	0	0	1	1	no	0	ENSMUSG00000100481	ENSMUST00000190159		predicted gene 7114 [Source:MGI Symbol;Acc:MGI:3643085]	1	33100907	33102695	1	B	33100907	33102695	33100907	1789	tslNA	GENCODE basic	1	1	KNOWN	KNOWN	havana	havana	processed_pseudogene	processed_pseudogene	46.9	1	MGI transcript name	Gm7114-001	MGI Symbol	Gm7114
TCONS_00000590	ENSMUST00000158125	Gm24901	TCONS_00000590	XLOC_000292	Gm24901	1:33191992-33192102	Ad-CMV	Ad-MAFG	NOTEST	0	0	0	0	1	1	no	0	ENSMUSG00000088750	ENSMUST00000158125		predicted gene, 24901 [Source:MGI Symbol;Acc:MGI:5454678]	1	33191993	33192102	1	B	33191993	33192102	33191993	110	tslNA	GENCODE basic	1	1	KNOWN	KNOWN	ensembl	ensembl	snRNA	snRNA	31.82	1	MGI transcript name	Gm24901-201	MGI Symbol	Gm24901
TCONS_00000591	ENSMUST00000187673	Gm2987	TCONS_00000591	XLOC_000293	Gm2987	1:33235938-33237631	Ad-CMV	Ad-MAFG	NOTEST	0	0	0	0	1	1	no	0	ENSMUSG00000101754	ENSMUST00000187673		predicted gene 2987 [Source:MGI Symbol;Acc:MGI:3781165]	1	33235939	33237631	1	B	33235939	33237631	33235939	1693	tslNA	GENCODE basic	2	2	KNOWN	KNOWN	havana	havana	processed_pseudogene	processed_pseudogene	43	1	MGI transcript name	Gm2987-001	MGI Symbol	Gm2987
TCONS_00000592	ENSMUST00000083289	Gm25792	TCONS_00000592	XLOC_000294	Gm25792	1:33293675-33293775	Ad-CMV	Ad-MAFG	NOTEST	0	0	0	0	1	1	no	0	ENSMUSG00000065223	ENSMUST00000083289		predicted gene, 25792 [Source:MGI Symbol;Acc:MGI:5455569]	1	33293676	33293775	1	B	33293676	33293775	33293676	100	tslNA	GENCODE basic	1	1	KNOWN	KNOWN	ensembl	ensembl	snRNA	snRNA	40	1	MGI transcript name	Gm25792-201	MGI Symbol	Gm25792
TCONS_00000593	ENSMUST00000191215	Gm7933	TCONS_00000593	XLOC_000295	Gm7933	1:33371330-33373585	Ad-CMV	Ad-MAFG	NOTEST	0	0	0	0	1	1	no	0	ENSMUSG00000101612	ENSMUST00000191215		predicted gene 7933 [Source:MGI Symbol;Acc:MGI:3643452]	1	33371331	33373585	1	B	33371331	33373585	33371331	2255	tslNA	GENCODE basic	2	2	KNOWN	KNOWN	havana	havana	processed_pseudogene	processed_pseudogene	44.57	1	MGI transcript name	Gm7933-001	MGI Symbol	Gm7933
TCONS_00000594	ENSMUST00000083326	Gm23453	TCONS_00000594	XLOC_000296	Gm23453	1:33422732-33422838	Ad-CMV	Ad-MAFG	NOTEST	0	0	0	0	1	1	no	0	ENSMUSG00000065260	ENSMUST00000083326		predicted gene, 23453 [Source:MGI Symbol;Acc:MGI:5453230]	1	33422733	33422838	1	B	33422733	33422838	33422733	106	tslNA	GENCODE basic	1	1	KNOWN	KNOWN	ensembl	ensembl	snRNA	snRNA	40.57	1	MGI transcript name	Gm23453-201	MGI Symbol	Gm23453
TCONS_00000595	ENSMUST00000185489	Gm29228	TCONS_00000595	XLOC_000297	Gm29228	1:33453809-33669795	Ad-CMV	Ad-MAFG	NOTEST	0.0810465	0	-inf	0	1	1	no	0.0405233	ENSMUSG00000101682	ENSMUST00000185489		predicted gene 29228 [Source:MGI Symbol;Acc:MGI:5579934]	1	33482101	33482518	1	B	33482101	33482518	33482101	418	tslNA	GENCODE basic	1	1	KNOWN	KNOWN	havana	havana	processed_pseudogene	processed_pseudogene	45.69	1	MGI transcript name	Gm29228-001	MGI Symbol	Gm29228
TCONS_00000596	ENSMUST00000185377	Gm17813	TCONS_00000596	XLOC_000298	Gm17813	1:33453809-33669795	Ad-CMV	Ad-MAFG	NOTEST	0.0623352	0.0994976	0.674615	0	1	1	no	0.0809164	ENSMUSG00000102093	ENSMUST00000185377		predicted gene, 17813 [Source:MGI Symbol;Acc:MGI:5009998]	1	33657781	33658108	1	B	33657781	33658108	33657781	328	tslNA	GENCODE basic	1	1	KNOWN	KNOWN	havana	havana	processed_pseudogene	processed_pseudogene	52.74	1	MGI transcript name	Gm17813-001	MGI Symbol	Gm17813
TCONS_00000597	ENSMUST00000191779	1700001G17Rik	TCONS_00000597	XLOC_000299	1700001G17Rik	1:33669823-33670712	Ad-CMV	Ad-MAFG	NOTEST	0	0	0	0	1	1	no	0	ENSMUSG00000103746	ENSMUST00000191779		RIKEN cDNA 1700001G17 gene [Source:MGI Symbol;Acc:MGI:1914753]	1	33669824	33670712	1	B	33669824	33670712	33669824	889	tslNA	GENCODE basic	1	1	KNOWN	KNOWN	havana	ensembl_havana	TEC	TEC	57.59	2	MGI transcript name	1700001G17Rik-001	MGI Symbol	1700001G17Rik
TCONS_00000599	ENSMUST00000195006	Rab23	TCONS_00000599	XLOC_000300	Rab23	1:33719886-33742564	Ad-CMV	Ad-MAFG	NOTEST	0	1.46557e-20	inf	0	1	1	no	7.32785e-21	ENSMUSG00000004768	ENSMUST00000195006		RAB23, member RAS oncogene family [Source:MGI Symbol;Acc:MGI:99833]	1	33719887	33742564	1	B	33719887	33723837	33719887	444	tsl3		5	14	KNOWN	KNOWN	havana	ensembl_havana	processed_transcript	protein_coding	46	10	MGI transcript name	Rab23-010	MGI Symbol	Rab23
TCONS_00000611	ENSMUST00000044691	Bag2	TCONS_00000611	XLOC_000301	Bag2	1:33745483-33758036	Ad-CMV	Ad-MAFG	OK	0.945857	2.06085	1.12354	2.15227	0.0002	0.00652828	yes	1.50335	ENSMUSG00000042215	ENSMUST00000044691	ENSMUSP00000042009	BCL2-associated athanogene 2 [Source:MGI Symbol;Acc:MGI:1891254]	1	33745484	33757795	-1	B	33745484	33757795	33757795	1860	tsl1	GENCODE basic	8	8	KNOWN	KNOWN	ensembl_havana	ensembl_havana	protein_coding	protein_coding	47.61	4	MGI transcript name	Bag2-001	MGI Symbol	Bag2
TCONS_00000612	ENSMUST00000195310	Gm37905	TCONS_00000612	XLOC_000302	Gm37905	1:33745483-33758036	Ad-CMV	Ad-MAFG	NOTEST	0.195009	0.189022	-0.0449864	0	1	1	no	0.192016	ENSMUSG00000103072	ENSMUST00000195310		predicted gene, 37905 [Source:MGI Symbol;Acc:MGI:5611133]	1	33748007	33748347	1	B	33748007	33748347	33748007	341	tslNA	GENCODE basic	1	1	KNOWN	KNOWN	havana	havana	TEC	TEC	57.48	1	MGI transcript name	Gm37905-001	MGI Symbol	Gm37905
TCONS_00000614	ENSMUST00000189741	Bag2	TCONS_00000614	XLOC_000303	Bag2	1:33745483-33758036	Ad-CMV	Ad-MAFG	NOTEST	0.187629	0.256316	0.45004	0	1	1	no	0.221972	ENSMUSG00000042215	ENSMUST00000189741		BCL2-associated athanogene 2 [Source:MGI Symbol;Acc:MGI:1891254]	1	33745484	33757795	-1	B	33756773	33757727	33757727	955	tslNA		1	8	KNOWN	KNOWN	havana	ensembl_havana	retained_intron	protein_coding	47.61	4	MGI transcript name	Bag2-003	MGI Symbol	Bag2
TCONS_00000615	-	-	TCONS_00000615	XLOC_000304	-	1:33760131-33761023	Ad-CMV	Ad-MAFG	NOTEST	0.376861	0.328642	-0.197516	0	1	1	no	0.352751
TCONS_00000616	ENSMUST00000139143	Zfp451	TCONS_00000616	XLOC_000305	Zfp451	1:33761544-33814595	Ad-CMV	Ad-MAFG	OK	1.83452	1.54407	-0.248661	-0.384553	0.5041	0.988076	no	1.68929	ENSMUSG00000042197	ENSMUST00000139143	ENSMUSP00000137992	zinc finger protein 451 [Source:MGI Symbol;Acc:MGI:2137896]	1	33761545	33814595	-1	B	33761545	33814385	33814385	3578	tsl1		7	13	KNOWN	KNOWN	havana	ensembl_havana	nonsense_mediated_decay	protein_coding	41.51	9	MGI transcript name	Zfp451-002	MGI Symbol	Zfp451
TCONS_00000617	ENSMUST00000044455	Zfp451	TCONS_00000617	XLOC_000306	Zfp451	1:33761544-33814595	Ad-CMV	Ad-MAFG	OK	1.96441	2.32797	0.24498	0.900621	0.11925	0.623347	no	2.14619	ENSMUSG00000042197	ENSMUST00000044455	ENSMUSP00000044372	zinc finger protein 451 [Source:MGI Symbol;Acc:MGI:2137896]	1	33761545	33814595	-1	B	33792136	33814570	33814570	11876	tsl1	GENCODE basic	7	13	KNOWN	KNOWN	havana	ensembl_havana	protein_coding	protein_coding	41.51	9	MGI transcript name	Zfp451-004	MGI Symbol	Zfp451
TCONS_00000618	ENSMUST00000117459	Gm15455	TCONS_00000618	XLOC_000307	Gm15455	1:33836123-33838680	Ad-CMV	Ad-MAFG	OK	0.624744	0.305224	-1.0334	-1.08073	0.07175	0.489282	no	0.464984	ENSMUSG00000081402	ENSMUST00000117459		predicted gene 15455 [Source:MGI Symbol;Acc:MGI:3705563]	1	33836124	33838680	-1	B	33836124	33838680	33838680	2557	tslNA	GENCODE basic	2	4	KNOWN	KNOWN	havana	havana	processed_pseudogene	processed_pseudogene	54.79	1	MGI transcript name	Gm15455-001	MGI Symbol	Gm15455
TCONS_00000619	ENSMUST00000115161	Bend6	TCONS_00000619	XLOC_000308	Bend6	1:33852051-33907816	Ad-CMV	Ad-MAFG	NOTEST	0.0888191	0.377339	2.08692	0	1	1	no	0.233079	ENSMUSG00000042182	ENSMUST00000115161	ENSMUSP00000110814	BEN domain containing 6 [Source:MGI Symbol;Acc:MGI:2444572]	1	33852052	33907816	-1	B	33852052	33907768	33907768	2231	tsl1	GENCODE basic	7	16	KNOWN	KNOWN	havana	ensembl_havana	protein_coding	protein_coding	41.79	6	MGI transcript name	Bend6-003	MGI Symbol	Bend6
TCONS_00000620	ENSMUST00000183034	Dst	TCONS_00000620	XLOC_000309	Dst	1:33908224-34308661	Ad-CMV	Ad-MAFG	NOTEST	0.0592229	0.0815446	0.461433	0	1	1	no	0.0703838	ENSMUSG00000026131	ENSMUST00000183034	ENSMUSP00000138308	dystonin [Source:MGI Symbol;Acc:MGI:104627]	1	33908225	34308661	1	B	33908225	34307592	33908225	23201	tsl5	GENCODE basic	4	18	KNOWN	KNOWN	havana	ensembl_havana	protein_coding	protein_coding	44.27	20	MGI transcript name	Dst-004	MGI Symbol	Dst
TCONS_00000622	ENSMUST00000193333	Gm37354	TCONS_00000622	XLOC_000310	Gm37354	1:33908224-34308661	Ad-CMV	Ad-MAFG	NOTEST	0	0	0	0	1	1	no	0	ENSMUSG00000103596	ENSMUST00000193333		predicted gene, 37354 [Source:MGI Symbol;Acc:MGI:5610582]	1	33922455	33924838	1	B	33922455	33924838	33922455	2384	tslNA	GENCODE basic	1	1	KNOWN	KNOWN	havana	havana	TEC	TEC	40.73	1	MGI transcript name	Gm37354-001	MGI Symbol	Gm37354
TCONS_00000631	ENSMUST00000194178	Gm38157	TCONS_00000631	XLOC_000311	Gm38157	1:33908224-34308661	Ad-CMV	Ad-MAFG	NOTEST	0.0101886	0	-inf	0	1	1	no	0.0050943	ENSMUSG00000103364	ENSMUST00000194178		predicted gene, 38157 [Source:MGI Symbol;Acc:MGI:5611385]	1	34032100	34033797	1	B	34032100	34033797	34032100	1698	tslNA	GENCODE basic	1	1	KNOWN	KNOWN	havana	havana	TEC	TEC	45.47	1	MGI transcript name	Gm38157-001	MGI Symbol	Gm38157
TCONS_00000633	ENSMUST00000198033	Mir6896	TCONS_00000633	XLOC_000312	Mir6896	1:33908224-34308661	Ad-CMV	Ad-MAFG	NOTEST	0	0	0	0	1	1	no	0	ENSMUSG00000105982	ENSMUST00000198033		microRNA 6896 [Source:MGI Symbol;Acc:MGI:5562721]	1	34117359	34117431	1	B	34117359	34117431	34117359	73	tslNA	GENCODE basic	1	1	KNOWN	KNOWN	mirbase	mirbase	miRNA	miRNA	46.58	1	MGI transcript name	Mir6896-201	MGI Symbol	Mir6896
TCONS_00000649	ENSMUST00000195223	Gm37385	TCONS_00000649	XLOC_000313	Gm37385	1:34350774-34351161	Ad-CMV	Ad-MAFG	NOTEST	0	0	0	0	1	1	no	0	ENSMUSG00000102839	ENSMUST00000195223		predicted gene, 37385 [Source:MGI Symbol;Acc:MGI:5610613]	1	34350775	34351161	1	B	34350775	34351161	34350775	387	tslNA	GENCODE basic	1	1	KNOWN	KNOWN	havana	havana	TEC	TEC	49.87	1	MGI transcript name	Gm37385-001	MGI Symbol	Gm37385
TCONS_00000650	ENSMUST00000187302	Gm5266	TCONS_00000650	XLOC_000314	Gm5266	1:34367370-34369003	Ad-CMV	Ad-MAFG	NOTEST	0	0	0	0	1	1	no	0	ENSMUSG00000101206	ENSMUST00000187302		predicted gene 5266 [Source:MGI Symbol;Acc:MGI:3646119]	1	34367371	34369003	1	B	34367371	34369003	34367371	1162	tslNA	GENCODE basic	1	1	KNOWN	KNOWN	havana	havana	processed_pseudogene	processed_pseudogene	52.97	1	MGI transcript name	Gm5266-001	MGI Symbol	Gm5266
TCONS_00000651	ENSMUST00000188254	Gm3052	TCONS_00000651	XLOC_000315	Gm3052	1:34415049-34417986	Ad-CMV	Ad-MAFG	NOTEST	0.087467	0.362873	2.05265	0	1	1	no	0.22517	ENSMUSG00000101462	ENSMUST00000188254		predicted gene 3052 [Source:MGI Symbol;Acc:MGI:3781230]	1	34415050	34417986	-1	B	34415763	34417986	34417986	2224	tslNA	GENCODE basic	2	2	KNOWN	KNOWN	havana	havana	processed_transcript	transcribed_processed_pseudogene	43.82	2	MGI transcript name	Gm3052-002	MGI Symbol	Gm3052
TCONS_00000652	-	-	TCONS_00000652	XLOC_000316	-	1:34424386-34425268	Ad-CMV	Ad-MAFG	OK	0.184484	0.590425	1.67826	1.42268	0.06515	0.46487	no	0.387454
TCONS_00000653	ENSMUST00000192173	Gm37233	TCONS_00000653	XLOC_000317	Gm37233	1:34425781-34433447	Ad-CMV	Ad-MAFG	OK	0.38544	0.843138	1.12926	3.07101	5e-05	0.00193143	yes	0.614289	ENSMUSG00000102336	ENSMUST00000192173		predicted gene, 37233 [Source:MGI Symbol;Acc:MGI:5610461]	1	34427002	34433264	-1	B	34427002	34433264	34433264	6263	tslNA	GENCODE basic	1	1	KNOWN	KNOWN	havana	havana	lincRNA	lincRNA	49.05	1	MGI transcript name	Gm37233-001	MGI Symbol	Gm37233
TCONS_00000654	ENSMUST00000027303	Imp4	TCONS_00000654	XLOC_000318	Imp4	1:34436669-34449356	Ad-CMV	Ad-MAFG	NOTEST	6.46762e-134	0.0212689	436.89	0	1	1	no	0.0106345	ENSMUSG00000026127	ENSMUST00000027303	ENSMUSP00000027303	IMP4, U3 small nucleolar ribonucleoprotein [Source:MGI Symbol;Acc:MGI:106572]	1	34439851	34449356	1	B	34439851	34449356	34439851	5836	tsl1	GENCODE basic	13	13	KNOWN	KNOWN	ensembl_havana	ensembl_havana	protein_coding	protein_coding	46.81	8	MGI transcript name	Imp4-001	MGI Symbol	Imp4
TCONS_00000664	ENSMUST00000185610	Ptpn18	TCONS_00000664	XLOC_000319	Ptpn18	1:34459761-34476164	Ad-CMV	Ad-MAFG	NOTEST	0.0236733	0.0175776	-0.42952	0	1	1	no	0.0206255	ENSMUSG00000026126	ENSMUST00000185610		protein tyrosine phosphatase, non-receptor type 18 [Source:MGI Symbol;Acc:MGI:108410]	1	34459762	34475733	1	B	34459762	34461056	34459762	1295	tslNA		1	15	KNOWN	KNOWN	havana	ensembl_havana	retained_intron	protein_coding	48.19	7	MGI transcript name	Ptpn18-006	MGI Symbol	Ptpn18
TCONS_00000674	ENSMUST00000027299	Prss39	TCONS_00000674	XLOC_000320	Prss39	1:34498409-34503063	Ad-CMV	Ad-MAFG	NOTEST	0	0	0	0	1	1	no	0	ENSMUSG00000026125	ENSMUST00000027299	ENSMUSP00000027299	protease, serine 39 [Source:MGI Symbol;Acc:MGI:1270856]	1	34498410	34503063	1	B	34498410	34503063	34498410	1267	tsl1	GENCODE basic	9	9	KNOWN	KNOWN	ensembl_havana	ensembl_havana	protein_coding	protein_coding	53.5	2	MGI transcript name	Prss39-001	MGI Symbol	Prss39
TCONS_00000677	ENSMUST00000027298	Cfc1	TCONS_00000677	XLOC_000321	Cfc1	1:34535647-34560943	Ad-CMV	Ad-MAFG	NOTEST	0	0	0	0	1	1	no	0	ENSMUSG00000026124	ENSMUST00000027298	ENSMUSP00000027298	cripto, FRL-1, cryptic family 1 [Source:MGI Symbol;Acc:MGI:109448]	1	34535648	34544313	1	B	34535648	34544313	34535648	1040	tsl1	GENCODE basic	4	4	KNOWN	KNOWN	ensembl_havana	ensembl_havana	protein_coding	protein_coding	47.95	1	MGI transcript name	Cfc1-001	MGI Symbol	Cfc1
TCONS_00000678	ENSMUST00000052670	Amer3	TCONS_00000678	XLOC_000322	Amer3	1:34579201-34590944	Ad-CMV	Ad-MAFG	NOTEST	0	0	0	0	1	1	no	0	ENSMUSG00000045174	ENSMUST00000052670	ENSMUSP00000054748	APC membrane recruitment 3 [Source:MGI Symbol;Acc:MGI:3026939]	1	34579657	34590944	1	B	34579657	34590944	34579657	4392	tsl1	GENCODE basic	10	10	KNOWN	KNOWN	ensembl_havana	ensembl_havana	protein_coding	protein_coding	50.52	1	MGI transcript name	Amer3-001	MGI Symbol	Amer3
TCONS_00000679	ENSMUST00000159747	Arhgef4	TCONS_00000679	XLOC_000323	Arhgef4	1:34678187-34843065	Ad-CMV	Ad-MAFG	NOTEST	5.06513e-178	1.52045e-165	41.449	0	1	1	no	7.60225e-166	ENSMUSG00000037509	ENSMUST00000159747	ENSMUSP00000124213	Rho guanine nucleotide exchange factor (GEF) 4 [Source:MGI Symbol;Acc:MGI:2442507]	1	34678188	34813309	1	B	34678188	34812739	34678188	6514	tsl5	GENCODE basic	8	19	KNOWN	KNOWN	havana	ensembl_havana	protein_coding	protein_coding	46.51	8	MGI transcript name	Arhgef4-004	MGI Symbol	Arhgef4
TCONS_00000684	ENSMUST00000192878	Gm37224	TCONS_00000684	XLOC_000324	Gm37224	1:34678187-34843065	Ad-CMV	Ad-MAFG	NOTEST	0	0	0	0	1	1	no	0	ENSMUSG00000102537	ENSMUST00000192878		predicted gene, 37224 [Source:MGI Symbol;Acc:MGI:5610452]	1	34752775	34752922	1	B	34752775	34752922	34752775	148	tslNA	GENCODE basic	1	1	KNOWN	KNOWN	havana	havana	processed_pseudogene	processed_pseudogene	29.73	1	MGI transcript name	Gm37224-001	MGI Symbol	Gm37224
TCONS_00000685	ENSMUST00000194977	Gm37845	TCONS_00000685	XLOC_000325	Gm37845	1:34678187-34843065	Ad-CMV	Ad-MAFG	NOTEST	0	0	0	0	1	1	no	0	ENSMUSG00000102612	ENSMUST00000194977		predicted gene, 37845 [Source:MGI Symbol;Acc:MGI:5611073]	1	34753123	34753477	1	B	34753123	34753477	34753123	355	tslNA	GENCODE basic	1	1	KNOWN	KNOWN	havana	havana	processed_pseudogene	processed_pseudogene	25.35	1	MGI transcript name	Gm37845-001	MGI Symbol	Gm37845
TCONS_00000693	ENSMUST00000156687	Plekhb2	TCONS_00000693	XLOC_000326	Plekhb2	1:34849975-34879580	Ad-CMV	Ad-MAFG	NOTEST	0.0720077	0.0571754	-0.332757	0	1	1	no	0.0645915	ENSMUSG00000026123	ENSMUST00000156687	ENSMUSP00000140475	pleckstrin homology domain containing, family B (evectins) member 2 [Source:MGI Symbol;Acc:MGI:2385825]	1	34849976	34879580	1	B	34849976	34873956	34849976	5176	tsl1	GENCODE basic	7	11	KNOWN	KNOWN	havana	ensembl_havana	protein_coding	protein_coding	47.01	4	MGI transcript name	Plekhb2-002	MGI Symbol	Plekhb2
TCONS_00000698	-	-	TCONS_00000698	XLOC_000327	-	1:34904002-34904207	Ad-CMV	Ad-MAFG	OK	15.1898	62.2923	2.03595	3.04483	5e-05	0.00193143	yes	38.7411
TCONS_00000699	ENSMUST00000193847	Gm19430	TCONS_00000699	XLOC_000328	Gm19430	1:34928508-34930645	Ad-CMV	Ad-MAFG	NOTEST	0	0	0	0	1	1	no	0	ENSMUSG00000103716	ENSMUST00000193847		predicted gene, 19430 [Source:MGI Symbol;Acc:MGI:5011615]	1	34928509	34930645	1	B	34928509	34930645	34928509	2137	tslNA	GENCODE basic	1	1	KNOWN	KNOWN	havana	havana	processed_pseudogene	processed_pseudogene	60.36	1	MGI transcript name	Gm19430-001	MGI Symbol	Gm19430
TCONS_00000700	ENSMUST00000191672	Gm8009	TCONS_00000700	XLOC_000329	Gm8009	1:34970064-34970500	Ad-CMV	Ad-MAFG	NOTEST	0	0	0	0	1	1	no	0	ENSMUSG00000103760	ENSMUST00000191672		predicted gene 8009 [Source:MGI Symbol;Acc:MGI:3648650]	1	34970065	34970500	1	B	34970065	34970500	34970065	436	tslNA	GENCODE basic	1	1	KNOWN	KNOWN	havana	havana	processed_pseudogene	processed_pseudogene	47.94	1	MGI transcript name	Gm8009-001	MGI Symbol	Gm8009
TCONS_00000701	ENSMUST00000192315	Gm38027	TCONS_00000701	XLOC_000330	Gm38027	1:34985655-34985890	Ad-CMV	Ad-MAFG	NOTEST	0	0	0	0	1	1	no	0	ENSMUSG00000103997	ENSMUST00000192315		predicted gene, 38027 [Source:MGI Symbol;Acc:MGI:5611255]	1	34985656	34985890	1	B	34985656	34985890	34985656	235	tslNA	GENCODE basic	1	1	KNOWN	KNOWN	havana	havana	processed_pseudogene	processed_pseudogene	55.32	1	MGI transcript name	Gm38027-001	MGI Symbol	Gm38027
TCONS_00000702	ENSMUST00000082667	Gm25634	TCONS_00000702	XLOC_000331	Gm25634	1:35761601-35761706	Ad-CMV	Ad-MAFG	NOTEST	0	0	0	0	1	1	no	0	ENSMUSG00000064601	ENSMUST00000082667		predicted gene, 25634 [Source:MGI Symbol;Acc:MGI:5455411]	1	35761602	35761706	1	B	35761602	35761706	35761602	105	tslNA	GENCODE basic	1	1	KNOWN	KNOWN	ensembl	ensembl	snRNA	snRNA	45.71	1	MGI transcript name	Gm25634-201	MGI Symbol	Gm25634
TCONS_00000703	ENSMUST00000187528	Gm28415	TCONS_00000703	XLOC_000332	Gm28415	1:35806973-35810462	Ad-CMV	Ad-MAFG	NOTEST	0	0	0	0	1	1	no	0	ENSMUSG00000101714	ENSMUST00000187528		predicted gene 28415 [Source:MGI Symbol;Acc:MGI:5579121]	1	35806974	35810462	1	B	35806974	35810462	35806974	452	tsl2	GENCODE basic	1	1	KNOWN	KNOWN	havana	havana	lincRNA	lincRNA	51.22	1	MGI transcript name	Gm28415-001	MGI Symbol	Gm28415
TCONS_00000704	ENSMUST00000194261	1110002O04Rik	TCONS_00000704	XLOC_000333	1110002O04Rik	1:35879844-35881119	Ad-CMV	Ad-MAFG	NOTEST	0	0.021893	inf	0	1	1	no	0.0109465	ENSMUSG00000102531	ENSMUST00000194261		RIKEN cDNA 1110002O04 gene [Source:MGI Symbol;Acc:MGI:1915733]	1	35879845	35881119	1	B	35879845	35881119	35879845	566	tsl1	GENCODE basic	1	1	KNOWN	KNOWN	havana	havana	lincRNA	lincRNA	48.31	1	MGI transcript name	1110002O04Rik-001	MGI Symbol	1110002O04Rik
TCONS_00000705	ENSMUST00000191763	Gm8022	TCONS_00000705	XLOC_000334	Gm8022	1:35958918-35959822	Ad-CMV	Ad-MAFG	NOTEST	0	0	0	0	1	1	no	0	ENSMUSG00000103096	ENSMUST00000191763		predicted gene 8022 [Source:MGI Symbol;Acc:MGI:3647993]	1	35958919	35959822	1	B	35958919	35959822	35958919	904	tslNA	GENCODE basic	1	1	KNOWN	KNOWN	havana	havana	processed_pseudogene	processed_pseudogene	47.23	1	MGI transcript name	Gm8022-001	MGI Symbol	Gm8022
TCONS_00000706	ENSMUST00000192017	4930535G08Rik	TCONS_00000706	XLOC_000335	4930535G08Rik	1:36011071-36011894	Ad-CMV	Ad-MAFG	NOTEST	0	0	0	0	1	1	no	0	ENSMUSG00000104201	ENSMUST00000192017		RIKEN cDNA 4930535G08 gene [Source:MGI Symbol;Acc:MGI:1925283]	1	36011072	36011894	1	B	36011072	36011894	36011072	425	tsl1	GENCODE basic	1	1	KNOWN	KNOWN	havana	havana	lincRNA	lincRNA	45.93	1	MGI transcript name	4930535G08Rik-001	MGI Symbol	4930535G08Rik
TCONS_00000707	ENSMUST00000088174	Hs6st1	TCONS_00000707	XLOC_000336	Hs6st1	1:36068399-36106446	Ad-CMV	Ad-MAFG	OK	0.591348	0.778634	0.396939	0.687314	0.2351	0.810339	no	0.684991	ENSMUSG00000045216	ENSMUST00000088174	ENSMUSP00000085499	heparan sulfate 6-O-sulfotransferase 1 [Source:MGI Symbol;Acc:MGI:1354958]	1	36068400	36106446	1	B	36068400	36106446	36068400	3719	tsl1	GENCODE basic	3	7	KNOWN	KNOWN	ensembl_havana	ensembl_havana	protein_coding	protein_coding	51.85	2	MGI transcript name	Hs6st1-001	MGI Symbol	Hs6st1
TCONS_00000710	-	-	TCONS_00000710	XLOC_000337	-	1:36119474-36120001	Ad-CMV	Ad-MAFG	OK	0.162022	0.374658	1.20939	0.751229	0.19715	0.763378	no	0.26834
TCONS_00000711	-	-	TCONS_00000711	XLOC_000338	-	1:36121065-36121617	Ad-CMV	Ad-MAFG	NOTEST	0.186061	0.348689	0.906169	0	1	1	no	0.267375
TCONS_00000712	-	-	TCONS_00000712	XLOC_000339	-	1:36122825-36123519	Ad-CMV	Ad-MAFG	NOTEST	0.197586	0.368205	0.898033	0	1	1	no	0.282896
TCONS_00000713	-	-	TCONS_00000713	XLOC_000340	-	1:36123628-36126307	Ad-CMV	Ad-MAFG	OK	0.343072	0.410061	0.257327	0.426387	0.4533	0.966	no	0.376567
TCONS_00000714	ENSMUST00000193983	Gm33280	TCONS_00000714	XLOC_000341	Gm33280	1:36132033-36139277	Ad-CMV	Ad-MAFG	NOTEST	0.130225	0.213201	0.711207	0	1	1	no	0.171713	ENSMUSG00000102202	ENSMUST00000193983		predicted gene, 33280 [Source:MGI Symbol;Acc:MGI:5592439]	1	36132042	36138746	1	B	36132042	36138746	36132042	4340	tsl1	GENCODE basic	1	1	KNOWN	KNOWN	havana	havana	lincRNA	lincRNA	47.28	1	MGI transcript name	Gm33280-001	MGI Symbol	Gm33280
TCONS_00000715	ENSMUST00000046875	Uggt1	TCONS_00000715	XLOC_000342	Uggt1	1:36139386-36244720	Ad-CMV	Ad-MAFG	OK	3.40938	3.66767	0.105353	0.207359	0.7104	0.994266	no	3.53852	ENSMUSG00000037470	ENSMUST00000046875	ENSMUSP00000037930	UDP-glucose glycoprotein glucosyltransferase 1 [Source:MGI Symbol;Acc:MGI:2443162]	1	36140027	36244720	-1	B	36140027	36244305	36244305	9033	tsl1	GENCODE basic	13	14	KNOWN	KNOWN	ensembl_havana	ensembl_havana	protein_coding	protein_coding	43.71	11	MGI transcript name	Uggt1-001	MGI Symbol	Uggt1
TCONS_00000716	ENSMUST00000046875	Uggt1	TCONS_00000716	XLOC_000343	Uggt1	1:36139386-36244720	Ad-CMV	Ad-MAFG	OK	1.3959	1.46903	0.0736693	0.127234	0.8281	0.994266	no	1.43247	ENSMUSG00000037470	ENSMUST00000046875	ENSMUSP00000037930	UDP-glucose glycoprotein glucosyltransferase 1 [Source:MGI Symbol;Acc:MGI:2443162]	1	36140027	36244720	-1	B	36140027	36244305	36244305	9033	tsl1	GENCODE basic	13	14	KNOWN	KNOWN	ensembl_havana	ensembl_havana	protein_coding	protein_coding	43.71	11	MGI transcript name	Uggt1-001	MGI Symbol	Uggt1
TCONS_00000717	ENSMUST00000056946	Neurl3	TCONS_00000717	XLOC_000344	Neurl3	1:36264399-36274679	Ad-CMV	Ad-MAFG	OK	1.63326	2.44337	0.581119	1.48185	0.01085	0.153921	no	2.03831	ENSMUSG00000047180	ENSMUST00000056946	ENSMUSP00000055437	neuralized E3 ubiquitin protein ligase 3 [Source:MGI Symbol;Acc:MGI:2429944]	1	36264597	36274679	-1	B	36264597	36273435	36273435	2598	tsl1	GENCODE basic	7	8	KNOWN	KNOWN	ensembl_havana	ensembl_havana	protein_coding	protein_coding	51.55	2	MGI transcript name	Neurl3-001	MGI Symbol	Neurl3
TCONS_00000719	ENSMUST00000126413	Arid5a	TCONS_00000719	XLOC_000345	Arid5a	1:36305211-36369181	Ad-CMV	Ad-MAFG	OK	0.507349	0.535404	0.0776506	0.0260166	0.9509	0.994266	no	0.521376	ENSMUSG00000037447	ENSMUST00000126413	ENSMUSP00000115490	AT rich interactive domain 5A (MRF1-like) [Source:MGI Symbol;Acc:MGI:2443039]	1	36307733	36324029	1	B	36307733	36319203	36307733	870	tsl2		7	16	KNOWN	KNOWN	havana	ensembl_havana	protein_coding	protein_coding	53.91	15	MGI transcript name	Arid5a-007	MGI Symbol	Arid5a
TCONS_00000741	ENSMUST00000192234	4930403P22Rik	TCONS_00000741	XLOC_000346	4930403P22Rik	1:36305211-36369181	Ad-CMV	Ad-MAFG	NOTEST	0.112128	0.0410181	-1.45081	0	1	1	no	0.0765731	ENSMUSG00000102762	ENSMUST00000192234		RIKEN cDNA 4930403P22 gene [Source:MGI Symbol;Acc:MGI:1921057]	1	36332708	36333420	1	B	36332708	36333420	36332708	713	tslNA	GENCODE basic	1	1	KNOWN	KNOWN	havana	havana	lincRNA	lincRNA	46.56	1	MGI transcript name	4930403P22Rik-001	MGI Symbol	4930403P22Rik
TCONS_00000742	ENSMUST00000185912	Kansl3	TCONS_00000742	XLOC_000347	Kansl3	1:36305211-36369181	Ad-CMV	Ad-MAFG	OK	2.34573	2.16623	-0.114849	-0.31261	0.5896	0.994266	no	2.25598	ENSMUSG00000010453	ENSMUST00000185912	ENSMUSP00000140547	KAT8 regulatory NSL complex subunit 3 [Source:MGI Symbol;Acc:MGI:1918055]	1	36335730	36369181	-1	B	36335730	36369157	36369157	4527	tsl1	GENCODE basic	6	12	KNOWN	KNOWN	havana	ensembl_havana	protein_coding	protein_coding	45.65	9	MGI transcript name	Kansl3-002	MGI Symbol	Kansl3
TCONS_00000743	ENSMUST00000185614	Kansl3	TCONS_00000743	XLOC_000348	Kansl3	1:36305211-36369181	Ad-CMV	Ad-MAFG	OK	1.84163	1.59625	-0.206296	-0.446991	0.43655	0.95852	no	1.71894	ENSMUSG00000010453	ENSMUST00000185614		KAT8 regulatory NSL complex subunit 3 [Source:MGI Symbol;Acc:MGI:1918055]	1	36335730	36369181	-1	B	36365911	36369157	36369157	2177	tsl1		1	12	KNOWN	KNOWN	havana	ensembl_havana	retained_intron	protein_coding	45.65	9	MGI transcript name	Kansl3-005	MGI Symbol	Kansl3
TCONS_00000744	ENSMUST00000179162	Fer1l5	TCONS_00000744	XLOC_000349	Fer1l5	1:36372290-36445271	Ad-CMV	Ad-MAFG	NOTEST	5.63612e-114	2.27827e-98	51.8441	0	1	1	no	1.13913e-98	ENSMUSG00000037432	ENSMUST00000179162	ENSMUSP00000142130	fer-1-like 5 (C. elegans) [Source:MGI Symbol;Acc:MGI:3616091]	1	36372291	36422110	1	B	36372291	36422107	36372291	6315	tsl1	GENCODE basic	6	15	KNOWN	KNOWN	havana	havana	protein_coding	protein_coding	49.13	3	MGI transcript name	Fer1l5-002	MGI Symbol	Fer1l5
TCONS_00000750	ENSMUST00000153128	Cnnm4	TCONS_00000750	XLOC_000350	Cnnm4	1:36471619-36508775	Ad-CMV	Ad-MAFG	NOTEST	0.103081	0.140617	0.44799	0	1	1	no	0.121849	ENSMUSG00000037408	ENSMUST00000153128	ENSMUSP00000121317	cyclin M4 [Source:MGI Symbol;Acc:MGI:2151060]	1	36471620	36508764	1	B	36471620	36508764	36471620	4547	tsl1	GENCODE basic	1	10	KNOWN	KNOWN	ensembl_havana	ensembl_havana	protein_coding	protein_coding	49.13	2	MGI transcript name	Cnnm4-001	MGI Symbol	Cnnm4
TCONS_00000753	ENSMUST00000193157	Gm37909	TCONS_00000753	XLOC_000351	Gm37909	1:36471619-36508775	Ad-CMV	Ad-MAFG	NOTEST	0	0	0	0	1	1	no	0	ENSMUSG00000104316	ENSMUST00000193157		predicted gene, 37909 [Source:MGI Symbol;Acc:MGI:5611137]	1	36473952	36476110	1	B	36473952	36476110	36473952	2159	tslNA	GENCODE basic	1	1	KNOWN	KNOWN	havana	havana	TEC	TEC	50.67	1	MGI transcript name	Gm37909-001	MGI Symbol	Gm37909
TCONS_00000755	ENSMUST00000097776	Cnnm3	TCONS_00000755	XLOC_000352	Cnnm3	1:36511866-36528237	Ad-CMV	Ad-MAFG	NOTEST	1.79514e-06	0.0984944	15.7437	0	1	1	no	0.0492481	ENSMUSG00000001138	ENSMUST00000097776	ENSMUSP00000095383	cyclin M3 [Source:MGI Symbol;Acc:MGI:2151055]	1	36511867	36528237	1	B	36511867	36528237	36511867	5292	tsl1	GENCODE basic	3	13	KNOWN	KNOWN	ensembl_havana	ensembl_havana	protein_coding	protein_coding	52.74	5	MGI transcript name	Cnnm3-002	MGI Symbol	Cnnm3
TCONS_00000763	ENSMUST00000193083	Ankrd23	TCONS_00000763	XLOC_000353	Ankrd23	1:36529494-36547445	Ad-CMV	Ad-MAFG	OK	1.11492	0.634402	-0.813473	-0.860779	0.1861	0.747862	no	0.874661	ENSMUSG00000067653	ENSMUST00000193083	ENSMUSP00000141394	ankyrin repeat domain 23 [Source:MGI Symbol;Acc:MGI:1925571]	1	36530188	36536883	-1	B	36530188	36536521	36536521	2277	tsl1	GENCODE basic	5	12	KNOWN	KNOWN	havana	ensembl_havana	protein_coding	protein_coding	54.29	4	MGI transcript name	Ankrd23-002	MGI Symbol	Ankrd23
TCONS_00000764	ENSMUST00000207843	Ankrd39	TCONS_00000764	XLOC_000354	Ankrd39	1:36529494-36547445	Ad-CMV	Ad-MAFG	OK	0.951285	1.08116	0.184626	0.228605	0.5933	0.994266	no	1.01622	ENSMUSG00000079610	ENSMUST00000207843	ENSMUSP00000147091	ankyrin repeat domain 39 [Source:MGI Symbol;Acc:MGI:1914816]	1	36537507	36547445	-1	B	36537507	36547219	36547219	2646			1	9	KNOWN	KNOWN	havana	ensembl_havana	nonsense_mediated_decay	protein_coding	49.34	6	MGI transcript name	Ankrd39-003	MGI Symbol	Ankrd39
TCONS_00000765	ENSMUST00000194426	D430040D24Rik	TCONS_00000765	XLOC_000355	D430040D24Rik	1:36548638-36683183	Ad-CMV	Ad-MAFG	NOTEST	0.032759	0.0382986	0.2254	0	1	1	no	0.0355288	ENSMUSG00000087589	ENSMUST00000194426		RIKEN cDNA D430040D24 gene [Source:MGI Symbol;Acc:MGI:2442526]	1	36557701	36565613	1	B	36557701	36559667	36557701	1967	tslNA		1	3	KNOWN	KNOWN	havana	havana	retained_intron	processed_transcript	54.9	2	MGI transcript name	D430040D24Rik-002	MGI Symbol	D430040D24Rik
TCONS_00000767	ENSMUST00000161062	Gm6428	TCONS_00000767	XLOC_000356	Gm6428	1:36548638-36683183	Ad-CMV	Ad-MAFG	NOTEST	0	0	0	0	1	1	no	0	ENSMUSG00000089906	ENSMUST00000161062		predicted pseudogene 6428 [Source:MGI Symbol;Acc:MGI:3649065]	1	36601802	36602146	1	B	36601802	36602146	36601802	345	tslNA	GENCODE basic	1	1	KNOWN	KNOWN	havana	havana	processed_pseudogene	processed_pseudogene	45.51	1	MGI transcript name	Gm6428-001	MGI Symbol	Gm6428
TCONS_00000768	ENSMUST00000104746	Gm24133	TCONS_00000768	XLOC_000357	Gm24133	1:36548638-36683183	Ad-CMV	Ad-MAFG	NOTEST	0	0	0	0	1	1	no	0	ENSMUSG00000077939	ENSMUST00000104746		predicted gene, 24133 [Source:MGI Symbol;Acc:MGI:5453910]	1	36663965	36664039	1	B	36663965	36664039	36663965	75	tslNA	GENCODE basic	1	1	KNOWN	KNOWN	ensembl	ensembl	miRNA	miRNA	46.67	1	MGI transcript name	Gm24133-201	MGI Symbol	Gm24133
TCONS_00000769	ENSMUST00000193210	Cox5b	TCONS_00000769	XLOC_000358	Cox5b	1:36691474-36694670	Ad-CMV	Ad-MAFG	NOTEST	0.0683131	2.3899e-14	-41.3783	0	1	1	no	0.0341566	ENSMUSG00000061518	ENSMUST00000193210	ENSMUSP00000141554	cytochrome c oxidase subunit Vb [Source:MGI Symbol;Acc:MGI:88475]	1	36691484	36693681	1	B	36691484	36693681	36691484	865	tsl1	GENCODE basic	5	10	KNOWN	KNOWN	ensembl_havana	ensembl_havana	protein_coding	protein_coding	49.32	6	MGI transcript name	Cox5b-001	MGI Symbol	Cox5b
TCONS_00000777	ENSMUST00000043951	Actr1b	TCONS_00000777	XLOC_000359	Actr1b	1:36697738-36757953	Ad-CMV	Ad-MAFG	OK	5.11151	4.76991	-0.0997852	-0.342292	0.5507	0.994266	no	4.94071	ENSMUSG00000037351	ENSMUST00000043951	ENSMUSP00000047326	ARP1 actin-related protein 1B, centractin beta [Source:MGI Symbol;Acc:MGI:1917446]	1	36698114	36714422	-1	B	36698114	36710008	36710008	3248	tsl1	GENCODE basic	9	9	KNOWN	KNOWN	ensembl_havana	ensembl_havana	protein_coding	protein_coding	49.83	7	MGI transcript name	Actr1b-001	MGI Symbol	Actr1b
TCONS_00000778	ENSMUST00000192873	4933424G06Rik	TCONS_00000778	XLOC_000360	4933424G06Rik	1:36697738-36757953	Ad-CMV	Ad-MAFG	NOTEST	0	0	0	0	1	1	no	0	ENSMUSG00000102416	ENSMUST00000192873	ENSMUSP00000147230	RIKEN cDNA 4933424G06 gene [Source:MGI Symbol;Acc:MGI:1918416]	1	36710149	36757953	1	B	36710149	36733881	36710149	611	tsl2 (assigned to previous version 1)		2	4	KNOWN	KNOWN	havana	havana	protein_coding	protein_coding	46.37	4	MGI transcript name	4933424G06Rik-004	MGI Symbol	4933424G06Rik
TCONS_00000783	ENSMUST00000027291	Zap70	TCONS_00000783	XLOC_000361	Zap70	1:36761797-36782818	Ad-CMV	Ad-MAFG	NOTEST	0.107145	0.165371	0.626137	0	1	1	no	0.136258	ENSMUSG00000026117	ENSMUST00000027291	ENSMUSP00000027291	zeta-chain (TCR) associated protein kinase [Source:MGI Symbol;Acc:MGI:99613]	1	36761798	36782818	1	B	36761798	36782818	36761798	2245	tsl1	GENCODE basic	6	10	KNOWN	KNOWN	ensembl_havana	ensembl_havana	protein_coding	protein_coding	51.54	4	MGI transcript name	Zap70-001	MGI Symbol	Zap70
TCONS_00000790	ENSMUST00000177688	n-R5s210	TCONS_00000790	XLOC_000362	n-R5s210	1:37005438-37005557	Ad-CMV	Ad-MAFG	NOTEST	0	0	0	0	1	1	no	0	ENSMUSG00000095944	ENSMUST00000177688		nuclear encoded rRNA 5S 210 [Source:MGI Symbol;Acc:MGI:4422075]	1	37005439	37005557	1	B	37005439	37005557	37005439	119	tslNA	GENCODE basic	1	1	KNOWN	KNOWN	ensembl	ensembl	rRNA	rRNA	52.1	1	MGI transcript name	n-R5s210-201	MGI Symbol	n-R5s210
TCONS_00000791	ENSMUST00000027289	Vwa3b	TCONS_00000791	XLOC_000363	Vwa3b	1:37026557-37187613	Ad-CMV	Ad-MAFG	NOTEST	0.0735044	0.204931	1.47924	0	1	1	no	0.139218	ENSMUSG00000050122	ENSMUST00000027289	ENSMUSP00000027289	von Willebrand factor A domain containing 3B [Source:MGI Symbol;Acc:MGI:1918103]	1	37026596	37187613	1	B	37035708	37186609	37035708	3394	tsl5		13	18	KNOWN	KNOWN	havana	ensembl_havana	nonsense_mediated_decay	protein_coding	44.99	10	MGI transcript name	Vwa3b-005	MGI Symbol	Vwa3b
TCONS_00000807	ENSMUST00000191981	Cnga3	TCONS_00000807	XLOC_000364	Cnga3	1:37214433-37263384	Ad-CMV	Ad-MAFG	NOTEST	0	0	0	0	1	1	no	0	ENSMUSG00000026114	ENSMUST00000191981	ENSMUSP00000142235	cyclic nucleotide gated channel alpha 3 [Source:MGI Symbol;Acc:MGI:1341818]	1	37214434	37263384	1	B	37214434	37241940	37214434	651	tsl5		5	14	KNOWN	KNOWN	havana	ensembl_havana	protein_coding	protein_coding	47.11	4	MGI transcript name	Cnga3-002	MGI Symbol	Cnga3
TCONS_00000814	ENSMUST00000146676	Inpp4a	TCONS_00000814	XLOC_000365	Inpp4a	1:37299864-37410917	Ad-CMV	Ad-MAFG	NOTEST	5.38837e-152	0.0625709	498.505	0	1	1	no	0.0312855	ENSMUSG00000026113	ENSMUST00000146676		inositol polyphosphate-4-phosphatase, type I [Source:MGI Symbol;Acc:MGI:1931123]	1	37299865	37410736	1	B	37299865	37348512	37299865	369	tsl3		1	17	KNOWN	KNOWN	havana	ensembl_havana	processed_transcript	protein_coding	47.96	13	MGI transcript name	Inpp4a-009	MGI Symbol	Inpp4a
TCONS_00000833	ENSMUST00000114925	Unc50	TCONS_00000833	XLOC_000366	Unc50	1:37417083-37541016	Ad-CMV	Ad-MAFG	OK	5.2164	3.99821	-0.3837	-0.458093	0.4341	0.957645	no	4.60731	ENSMUSG00000026111	ENSMUST00000114925	ENSMUSP00000110575	unc-50 homolog (C. elegans) [Source:MGI Symbol;Acc:MGI:1914637]	1	37430139	37439124	1	B	37430139	37438984	37430139	1094	tsl1	GENCODE basic	9	15	KNOWN	KNOWN	havana	ensembl_havana	protein_coding	protein_coding	46.78	7	MGI transcript name	Unc50-002	MGI Symbol	Unc50
TCONS_00000846	ENSMUST00000160659	4930556I23Rik	TCONS_00000846	XLOC_000367	4930556I23Rik	1:37611676-37720085	Ad-CMV	Ad-MAFG	NOTEST	0.0386367	0	-inf	0	1	1	no	0.0193184	ENSMUSG00000089767	ENSMUST00000160659		RIKEN cDNA 4930556I23 gene [Source:MGI Symbol;Acc:MGI:1922520]	1	37614259	37615372	1	B	37614259	37615372	37614259	560	tsl1	GENCODE basic	1	1	KNOWN	KNOWN	havana	havana	antisense	antisense	53.86	1	MGI transcript name	4930556I23Rik-001	MGI Symbol	4930556I23Rik
TCONS_00000847	ENSMUST00000192005	4930470B04Rik	TCONS_00000847	XLOC_000368	4930470B04Rik	1:37611676-37720085	Ad-CMV	Ad-MAFG	NOTEST	0	0	0	0	1	1	no	0	ENSMUSG00000104365	ENSMUST00000192005		RIKEN cDNA 4930470B04 gene [Source:MGI Symbol;Acc:MGI:1923057]	1	37660722	37662647	1	B	37660722	37662647	37660722	1926	tslNA	GENCODE basic	1	1	KNOWN	KNOWN	havana	havana	TEC	TEC	44.18	1	MGI transcript name	4930470B04Rik-001	MGI Symbol	4930470B04Rik
TCONS_00000848	ENSMUST00000123082	Tsga10	TCONS_00000848	XLOC_000369	Tsga10	1:37754775-37871388	Ad-CMV	Ad-MAFG	OK	0.550116	0.818146	0.572623	0.903137	0.1191	0.623016	no	0.684131	ENSMUSG00000060771	ENSMUST00000123082	ENSMUSP00000141261	testis specific 10 [Source:MGI Symbol;Acc:MGI:2685063]	1	37754776	37866429	-1	B	37832403	37864836	37864836	3953	tsl1	GENCODE basic	7	14	KNOWN	KNOWN	havana	ensembl_havana	protein_coding	protein_coding	40.33	8	MGI transcript name	Tsga10-006	MGI Symbol	Tsga10
TCONS_00000849	ENSMUST00000134024	Tsga10	TCONS_00000849	XLOC_000370	Tsga10	1:37754775-37871388	Ad-CMV	Ad-MAFG	OK	0.430636	0.69165	0.683574	0.875317	0.1325	0.651501	no	0.561143	ENSMUSG00000060771	ENSMUST00000134024		testis specific 10 [Source:MGI Symbol;Acc:MGI:2685063]	1	37754776	37866429	-1	B	37840062	37843721	37843721	3133	tsl1		1	14	KNOWN	KNOWN	havana	ensembl_havana	retained_intron	protein_coding	40.33	8	MGI transcript name	Tsga10-007	MGI Symbol	Tsga10
TCONS_00000850	ENSMUST00000181885	Gm26805	TCONS_00000850	XLOC_000371	Gm26805	1:37754775-37871388	Ad-CMV	Ad-MAFG	NOTEST	0	0.00337869	inf	0	1	1	no	0.00168935	ENSMUSG00000097268	ENSMUST00000181885		predicted gene, 26805 [Source:MGI Symbol;Acc:MGI:5477299]	1	37865299	37871388	1	B	37865299	37871388	37865299	3089	tsl1	GENCODE basic	1	1	KNOWN	KNOWN	havana	havana	antisense	antisense	44.02	1	MGI transcript name	Gm26805-001	MGI Symbol	Gm26805
TCONS_00000851	ENSMUST00000128085	Lipt1	TCONS_00000851	XLOC_000372	Lipt1	1:37871737-37901184	Ad-CMV	Ad-MAFG	NOTEST	0.0128209	2.073e-42	-132.184	0	1	1	no	0.00641045	ENSMUSG00000037216	ENSMUST00000128085	ENSMUSP00000119243	lipoyltransferase 1 [Source:MGI Symbol;Acc:MGI:3645211]	1	37871738	37876228	1	B	37871738	37875343	37871738	774	tsl3		1	5	KNOWN	KNOWN	havana	ensembl_havana	protein_coding	protein_coding	43.29	4	MGI transcript name	Lipt1-002	MGI Symbol	Lipt1
TCONS_00000855	ENSMUST00000027256	Mrpl30	TCONS_00000855	XLOC_000373	Mrpl30	1:37871737-37901184	Ad-CMV	Ad-MAFG	NOTEST	0.0239374	1.59301e-61	-196.581	0	1	1	no	0.0119687	ENSMUSG00000026087	ENSMUST00000027256	ENSMUSP00000027256	mitochondrial ribosomal protein L30 [Source:MGI Symbol;Acc:MGI:1333820]	1	37890477	37898535	1	B	37890477	37898535	37890477	969	tsl1	GENCODE basic	11	11	KNOWN	KNOWN	ensembl_havana	ensembl_havana	protein_coding	protein_coding	43.13	7	MGI transcript name	Mrpl30-001	MGI Symbol	Mrpl30
TCONS_00000863	ENSMUST00000129513	Gm15457	TCONS_00000863	XLOC_000374	Gm15457	1:37933595-37957759	Ad-CMV	Ad-MAFG	NOTEST	0	0	0	0	1	1	no	0	ENSMUSG00000087374	ENSMUST00000129513		predicted gene 15457 [Source:MGI Symbol;Acc:MGI:3705190]	1	37933596	37954136	1	B	37933596	37954136	37933596	3990	tsl2	GENCODE basic	1	1	KNOWN	KNOWN	havana	havana	antisense	antisense	43.81	1	MGI transcript name	Gm15457-001	MGI Symbol	Gm15457
TCONS_00000864	ENSMUST00000158516	Gm23409	TCONS_00000864	XLOC_000375	Gm23409	1:37973966-37974203	Ad-CMV	Ad-MAFG	NOTEST	0	0	0	0	1	1	no	0	ENSMUSG00000089141	ENSMUST00000158516		predicted gene, 23409 [Source:MGI Symbol;Acc:MGI:5453186]	1	37973967	37974203	1	B	37973967	37974203	37973967	237	tslNA	GENCODE basic	1	1	KNOWN	KNOWN	ensembl	ensembl	misc_RNA	misc_RNA	49.79	1	MGI transcript name	Gm23409-201	MGI Symbol	Gm23409
TCONS_00000865	-	-	TCONS_00000865	XLOC_000376	-	1:37983295-37985152	Ad-CMV	Ad-MAFG	OK	0.76919	0.903118	0.231574	0.432254	0.4553	0.966841	no	0.836154
TCONS_00000866	ENSMUST00000193832	Txndc9	TCONS_00000866	XLOC_000377	Txndc9	1:37985188-37997893	Ad-CMV	Ad-MAFG	OK	3.27404	3.03633	-0.108743	-0.384874	0.5043	0.988076	no	3.15518	ENSMUSG00000058407	ENSMUST00000193832	ENSMUSP00000142188	thioredoxin domain containing 9 [Source:MGI Symbol;Acc:MGI:2138153]	1	37985189	37997893	-1	B	37987394	37997243	37997243	3472	tsl2	GENCODE basic	5	12	KNOWN	KNOWN	havana	ensembl_havana	protein_coding	protein_coding	43.92	8	MGI transcript name	Txndc9-005	MGI Symbol	Txndc9
TCONS_00000867	ENSMUST00000027252	Eif5b	TCONS_00000867	XLOC_000378	Eif5b	1:37998009-38129801	Ad-CMV	Ad-MAFG	OK	0.518197	0.26533	-0.965714	-0.557405	0.3702	0.921333	no	0.391764	ENSMUSG00000026083	ENSMUST00000027252	ENSMUSP00000027252	eukaryotic translation initiation factor 5B [Source:MGI Symbol;Acc:MGI:2441772]	1	37998010	38055579	1	B	37998010	38055579	37998010	7797	tsl2	GENCODE basic	7	12	KNOWN	KNOWN	ensembl_havana	ensembl_havana	protein_coding	protein_coding	41.45	5	MGI transcript name	Eif5b-002	MGI Symbol	Eif5b
TCONS_00000875	ENSMUST00000194892	Gm5099	TCONS_00000875	XLOC_000379	Gm5099	1:38132082-38159892	Ad-CMV	Ad-MAFG	NOTEST	0	0	0	0	1	1	no	0	ENSMUSG00000102716	ENSMUST00000194892		predicted gene 5099 [Source:MGI Symbol;Acc:MGI:3644917]	1	38132083	38159892	1	B	38132083	38159892	38132083	1848	tsl1	GENCODE basic	1	1	KNOWN	KNOWN	havana	havana	lincRNA	lincRNA	44.08	1	MGI transcript name	Gm5099-001	MGI Symbol	Gm5099
TCONS_00000876	ENSMUST00000095027	Aff3	TCONS_00000876	XLOC_000380	Aff3	1:38177181-38664955	Ad-CMV	Ad-MAFG	OK	0.336265	0.411756	0.29219	0.332747	0.55735	0.994266	no	0.374011	ENSMUSG00000037138	ENSMUST00000095027	ENSMUSP00000092637	AF4/FMR2 family, member 3 [Source:MGI Symbol;Acc:MGI:106927]	1	38177326	38664955	-1	B	38177326	38627185	38627185	5857	tsl5	GENCODE basic	8	17	KNOWN	KNOWN	havana	ensembl_havana	protein_coding	protein_coding	44.54	6	MGI transcript name	Aff3-002	MGI Symbol	Aff3
TCONS_00000877	ENSMUST00000095027	Aff3	TCONS_00000877	XLOC_000381	Aff3	1:38177181-38664955	Ad-CMV	Ad-MAFG	NOTEST	0.185605	0.226295	0.285967	0	1	1	no	0.20595	ENSMUSG00000037138	ENSMUST00000095027	ENSMUSP00000092637	AF4/FMR2 family, member 3 [Source:MGI Symbol;Acc:MGI:106927]	1	38177326	38664955	-1	B	38177326	38627185	38627185	5857	tsl5	GENCODE basic	8	17	KNOWN	KNOWN	havana	ensembl_havana	protein_coding	protein_coding	44.54	6	MGI transcript name	Aff3-002	MGI Symbol	Aff3
TCONS_00000878	ENSMUST00000127620	Gm16150	TCONS_00000878	XLOC_000382	Gm16150	1:38177181-38664955	Ad-CMV	Ad-MAFG	NOTEST	0	0	0	0	1	1	no	0	ENSMUSG00000085391	ENSMUST00000127620		predicted gene 16150 [Source:MGI Symbol;Acc:MGI:3801827]	1	38235420	38246666	1	B	38235420	38245603	38235420	437	tsl5	GENCODE basic	1	1	KNOWN	KNOWN	havana	havana	antisense	antisense	46.55	2	MGI transcript name	Gm16150-001	MGI Symbol	Gm16150
TCONS_00000881	ENSMUST00000129696	Gm16151	TCONS_00000881	XLOC_000383	Gm16151	1:38177181-38664955	Ad-CMV	Ad-MAFG	NOTEST	0.023879	0.018933	-0.334835	0	1	1	no	0.021406	ENSMUSG00000085280	ENSMUST00000129696		predicted gene 16151 [Source:MGI Symbol;Acc:MGI:3801826]	1	38307902	38311930	1	B	38307902	38311930	38307902	639	tsl3	GENCODE basic	1	1	KNOWN	KNOWN	havana	havana	antisense	antisense	46.84	1	MGI transcript name	Gm16151-001	MGI Symbol	Gm16151
TCONS_00000882	ENSMUST00000143261	Gm16152	TCONS_00000882	XLOC_000384	Gm16152	1:38177181-38664955	Ad-CMV	Ad-MAFG	NOTEST	0.0105144	0.0263742	1.32677	0	1	1	no	0.0184443	ENSMUSG00000087131	ENSMUST00000143261		predicted gene 16152 [Source:MGI Symbol;Acc:MGI:3802058]	1	38384949	38393974	1	B	38384949	38393974	38384949	1189	tsl1	GENCODE basic	7	7	KNOWN	KNOWN	havana	havana	antisense	antisense	45.69	2	MGI transcript name	Gm16152-001	MGI Symbol	Gm16152
TCONS_00000884	ENSMUST00000195175	Gm34727	TCONS_00000884	XLOC_000385	Gm34727	1:38177181-38664955	Ad-CMV	Ad-MAFG	NOTEST	0.0295544	0.169578	2.52051	0	1	1	no	0.0995662	ENSMUSG00000102984	ENSMUST00000195175		predicted gene, 34727 [Source:MGI Symbol;Acc:MGI:5593886]	1	38487519	38488047	1	B	38487519	38488047	38487519	529	tslNA	GENCODE basic	1	1	KNOWN	KNOWN	havana	havana	processed_pseudogene	processed_pseudogene	51.23	1	MGI transcript name	Gm34727-001	MGI Symbol	Gm34727
TCONS_00000885	ENSMUST00000095027	Aff3	TCONS_00000885	XLOC_000386	Aff3	1:38177181-38664955	Ad-CMV	Ad-MAFG	OK	0.346896	0.390061	0.169196	0.123535	0.83185	0.994266	no	0.368478	ENSMUSG00000037138	ENSMUST00000095027	ENSMUSP00000092637	AF4/FMR2 family, member 3 [Source:MGI Symbol;Acc:MGI:106927]	1	38177326	38664955	-1	B	38177326	38627185	38627185	5857	tsl5	GENCODE basic	8	17	KNOWN	KNOWN	havana	ensembl_havana	protein_coding	protein_coding	44.54	6	MGI transcript name	Aff3-002	MGI Symbol	Aff3
TCONS_00000886	ENSMUST00000039827	Aff3	TCONS_00000886	XLOC_000387	Aff3	1:38177181-38664955	Ad-CMV	Ad-MAFG	NOTEST	0.313163	0.14449	-1.11594	0	1	1	no	0.228827	ENSMUSG00000037138	ENSMUST00000039827	ENSMUSP00000044128	AF4/FMR2 family, member 3 [Source:MGI Symbol;Acc:MGI:106927]	1	38177326	38664955	-1	B	38177327	38664955	38664955	6010	tsl5	GENCODE basic	13	17	KNOWN	KNOWN	ensembl	ensembl_havana	protein_coding	protein_coding	44.54	6	MGI transcript name	Aff3-201	MGI Symbol	Aff3
TCONS_00000887	ENSMUST00000195068	Gm38135	TCONS_00000887	XLOC_000388	Gm38135	1:38722619-38723121	Ad-CMV	Ad-MAFG	NOTEST	0	0	0	0	1	1	no	0	ENSMUSG00000102541	ENSMUST00000195068		predicted gene, 38135 [Source:MGI Symbol;Acc:MGI:5611363]	1	38722620	38723121	1	B	38722620	38723121	38722620	502	tslNA	GENCODE basic	1	1	KNOWN	KNOWN	havana	havana	processed_pseudogene	processed_pseudogene	52.19	1	MGI transcript name	Gm38135-001	MGI Symbol	Gm38135
TCONS_00000888	ENSMUST00000192930	2610300A13Rik	TCONS_00000888	XLOC_000389	2610300A13Rik	1:38767183-38767686	Ad-CMV	Ad-MAFG	NOTEST	0	0	0	0	1	1	no	0	ENSMUSG00000103531	ENSMUST00000192930		RIKEN cDNA 2610300A13 gene [Source:MGI Symbol;Acc:MGI:1917693]	1	38767184	38767686	1	B	38767184	38767686	38767184	503	tslNA	GENCODE basic	1	1	KNOWN	KNOWN	havana	havana	TEC	TEC	52.68	1	MGI transcript name	2610300A13Rik-001	MGI Symbol	2610300A13Rik
TCONS_00000889	ENSMUST00000195309	Gm37707	TCONS_00000889	XLOC_000390	Gm37707	1:38863866-38898161	Ad-CMV	Ad-MAFG	NOTEST	0	0	0	0	1	1	no	0	ENSMUSG00000103647	ENSMUST00000195309		predicted gene, 37707 [Source:MGI Symbol;Acc:MGI:5610935]	1	38884754	38888072	1	B	38884754	38888072	38884754	325	tsl3	GENCODE basic	1	1	KNOWN	KNOWN	havana	havana	antisense	antisense	51.22	1	MGI transcript name	Gm37707-001	MGI Symbol	Gm37707
TCONS_00000890	ENSMUST00000193251	Gm6621	TCONS_00000890	XLOC_000391	Gm6621	1:38907944-38908716	Ad-CMV	Ad-MAFG	NOTEST	0	0	0	0	1	1	no	0	ENSMUSG00000102447	ENSMUST00000193251		predicted gene 6621 [Source:MGI Symbol;Acc:MGI:3647848]	1	38907945	38908716	1	B	38907945	38908716	38907945	772	tslNA	GENCODE basic	1	1	KNOWN	KNOWN	havana	havana	processed_pseudogene	processed_pseudogene	51.94	1	MGI transcript name	Gm6621-001	MGI Symbol	Gm6621
TCONS_00000891	ENSMUST00000088029	Nms	TCONS_00000891	XLOC_000392	Nms	1:38939148-38950276	Ad-CMV	Ad-MAFG	NOTEST	0	0	0	0	1	1	no	0	ENSMUSG00000067604	ENSMUST00000088029	ENSMUSP00000085346	neuromedin S [Source:MGI Symbol;Acc:MGI:3583618]	1	38939149	38950276	1	B	38939149	38950276	38939149	1001	tsl1	GENCODE basic	7	8	KNOWN	KNOWN	ensembl_havana	ensembl_havana	protein_coding	protein_coding	43.93	2	MGI transcript name	Nms-001	MGI Symbol	Nms
TCONS_00000894	ENSMUST00000027247	Pdcl3	TCONS_00000894	XLOC_000393	Pdcl3	1:38985607-38997342	Ad-CMV	Ad-MAFG	NOTEST	1.19488e-07	6.72464e-08	-0.829335	0	1	1	no	9.33672e-08	ENSMUSG00000026078	ENSMUST00000027247	ENSMUSP00000027247	phosducin-like 3 [Source:MGI Symbol;Acc:MGI:1916083]	1	38985608	38997238	1	B	38985608	38997238	38985608	3914	tsl1	GENCODE basic	10	10	KNOWN	KNOWN	ensembl_havana	ensembl_havana	protein_coding	protein_coding	46.92	4	MGI transcript name	Pdcl3-001	MGI Symbol	Pdcl3
TCONS_00000899	ENSMUST00000194994	Gm37309	TCONS_00000899	XLOC_000394	Gm37309	1:38985607-38997342	Ad-CMV	Ad-MAFG	NOTEST	0	0	0	0	1	1	no	0	ENSMUSG00000103046	ENSMUST00000194994		predicted gene, 37309 [Source:MGI Symbol;Acc:MGI:5610537]	1	38992678	38994316	1	B	38992678	38994316	38992678	1639	tslNA	GENCODE basic	1	1	KNOWN	KNOWN	havana	havana	TEC	TEC	45.45	1	MGI transcript name	Gm37309-001	MGI Symbol	Gm37309
TCONS_00000901	ENSMUST00000173050	Npas2	TCONS_00000901	XLOC_000395	Npas2	1:39193730-39363236	Ad-CMV	Ad-MAFG	NOTEST	0.0145084	0.135766	3.22616	0	1	1	no	0.0751372	ENSMUSG00000026077	ENSMUST00000173050	ENSMUSP00000134241	neuronal PAS domain protein 2 [Source:MGI Symbol;Acc:MGI:109232]	1	39193731	39363236	1	B	39193731	39287615	39193731	484	tsl2		7	15	KNOWN	KNOWN	havana	ensembl_havana	protein_coding	protein_coding	46.19	3	MGI transcript name	Npas2-002	MGI Symbol	Npas2
TCONS_00000908	ENSMUST00000173076	Gm3617	TCONS_00000908	XLOC_000396	Gm3617	1:39193730-39363236	Ad-CMV	Ad-MAFG	NOTEST	0	0	0	0	1	1	no	0	ENSMUSG00000092563	ENSMUST00000173076		predicted gene 3617 [Source:MGI Symbol;Acc:MGI:3781793]	1	39314899	39315453	1	B	39314899	39315453	39314899	555	tslNA	GENCODE basic	1	1	KNOWN	KNOWN	havana	havana	processed_pseudogene	processed_pseudogene	47.03	1	MGI transcript name	Gm3617-001	MGI Symbol	Gm3617
TCONS_00000910	ENSMUST00000086535	Rpl31	TCONS_00000910	XLOC_000397	Rpl31	1:39367841-39478755	Ad-CMV	Ad-MAFG	NOTEST	0.0270671	0.0191772	-0.49715	0	1	1	no	0.0231222	ENSMUSG00000073702	ENSMUST00000086535	ENSMUSP00000083722	ribosomal protein L31 [Source:MGI Symbol;Acc:MGI:2149632]	1	39367842	39371911	1	B	39367842	39371911	39367842	1049	tsl1	GENCODE basic	11	11	KNOWN	KNOWN	ensembl_havana	ensembl_havana	protein_coding	protein_coding	48.5	6	MGI transcript name	Rpl31-001	MGI Symbol	Rpl31
TCONS_00000917	ENSMUST00000054462	Tbc1d8	TCONS_00000917	XLOC_000398	Tbc1d8	1:39367841-39478755	Ad-CMV	Ad-MAFG	OK	0.999427	1.43868	0.525571	1.01585	0.08205	0.523491	no	1.21905	ENSMUSG00000003134	ENSMUST00000054462	ENSMUSP00000049967	TBC1 domain family, member 8 [Source:MGI Symbol;Acc:MGI:1927225]	1	39371492	39478755	-1	B	39371492	39478755	39478755	4451	tsl1	GENCODE basic	10	10	KNOWN	KNOWN	ensembl_havana	ensembl_havana	protein_coding	protein_coding	47.3	5	MGI transcript name	Tbc1d8-001	MGI Symbol	Tbc1d8
TCONS_00000918	ENSMUST00000197298	Gm24826	TCONS_00000918	XLOC_000399	Gm24826	1:39519532-39519748	Ad-CMV	Ad-MAFG	NOTEST	0	0	0	0	1	1	no	0	ENSMUSG00000104827	ENSMUST00000197298		predicted gene, 24826 [Source:MGI Symbol;Acc:MGI:5454603]	1	39519533	39519748	1	B	39519533	39519748	39519533	216	tslNA	GENCODE basic	1	1	KNOWN	KNOWN	ensembl	ensembl	snoRNA	snoRNA	50.93	1	MGI transcript name	Gm24826-202	MGI Symbol	Gm24826
TCONS_00000920	ENSMUST00000161515	Cnot11	TCONS_00000920	XLOC_000400	Cnot11	1:39534991-39577407	Ad-CMV	Ad-MAFG	NOTEST	9.93029e-66	0.00873931	209.097	0	1	1	no	0.00436966	ENSMUSG00000003135	ENSMUST00000161515	ENSMUSP00000125638	CCR4-NOT transcription complex, subunit 11 [Source:MGI Symbol;Acc:MGI:106580]	1	39534992	39546889	1	B	39534992	39546889	39534992	3482	tsl1	GENCODE basic	7	15	KNOWN	KNOWN	havana	ensembl_havana	protein_coding	protein_coding	45.97	4	MGI transcript name	Cnot11-001	MGI Symbol	Cnot11
TCONS_00000926	-	-	TCONS_00000926	XLOC_000401	-	1:39584206-39587029	Ad-CMV	Ad-MAFG	OK	0.418204	0.229053	-0.868525	-1.22279	0.03885	0.348811	no	0.323628
TCONS_00000927	-	-	TCONS_00000927	XLOC_000402	-	1:39587865-39590792	Ad-CMV	Ad-MAFG	OK	0.895541	0.471448	-0.925659	-1.80592	0.0037	0.0699332	no	0.683495
TCONS_00000928	-	-	TCONS_00000928	XLOC_000403	-	1:39591168-39591752	Ad-CMV	Ad-MAFG	OK	1.25681	0.320995	-1.96915	-1.81604	0.01255	0.169852	no	0.788902
TCONS_00000929	ENSMUST00000181841	D930019O06Rik	TCONS_00000929	XLOC_000404	D930019O06Rik	1:39618405-39657390	Ad-CMV	Ad-MAFG	NOTEST	0	0.00545793	inf	0	1	1	no	0.00272896	ENSMUSG00000097083	ENSMUST00000181841		RIKEN cDNA D930019O06 [Source:MGI Symbol;Acc:MGI:3043219]	1	39650176	39657390	1	B	39650176	39657390	39650176	3663	tsl1	GENCODE basic	1	1	KNOWN	KNOWN	havana	havana	antisense	antisense	46.61	1	MGI transcript name	D930019O06Rik-001	MGI Symbol	D930019O06Rik
TCONS_00000930	ENSMUST00000195860	Map4k4	TCONS_00000930	XLOC_000405	Map4k4	1:39900912-40028010	Ad-CMV	Ad-MAFG	NOTEST	3.10774e-62	0.00485114	196.636	0	1	1	no	0.00242557	ENSMUSG00000026074	ENSMUST00000195860	ENSMUSP00000141400	mitogen-activated protein kinase kinase kinase kinase 4 [Source:MGI Symbol;Acc:MGI:1349394]	1	39900913	40026310	1	B	39901179	40024754	39901179	3960	tsl1	GENCODE basic	5	14	KNOWN	KNOWN	havana	ensembl_havana	protein_coding	protein_coding	45.68	18	MGI transcript name	Map4k4-004	MGI Symbol	Map4k4
TCONS_00000957	ENSMUST00000191671	Il1r2	TCONS_00000957	XLOC_000406	Il1r2	1:40074078-40125231	Ad-CMV	Ad-MAFG	NOTEST	1.8129e-188	8.39234e-28	533.719	0	1	1	no	4.19617e-28	ENSMUSG00000026073	ENSMUST00000191671	ENSMUSP00000141882	interleukin 1 receptor, type II [Source:MGI Symbol;Acc:MGI:96546]	1	40074079	40125231	1	B	40074079	40112136	40074079	760	tsl3		5	13	KNOWN	KNOWN	havana	ensembl_havana	protein_coding	protein_coding	45.29	4	MGI transcript name	Il1r2-004	MGI Symbol	Il1r2
TCONS_00000963	ENSMUST00000193969	Gm37347	TCONS_00000963	XLOC_000407	Gm37347	1:40074078-40125231	Ad-CMV	Ad-MAFG	NOTEST	0	0	0	0	1	1	no	0	ENSMUSG00000102975	ENSMUST00000193969		predicted gene, 37347 [Source:MGI Symbol;Acc:MGI:5610575]	1	40088511	40091581	1	B	40088511	40091581	40088511	3071	tslNA	GENCODE basic	1	1	KNOWN	KNOWN	havana	havana	TEC	TEC	46.3	1	MGI transcript name	Gm37347-001	MGI Symbol	Gm37347
TCONS_00000964	-	-	TCONS_00000964	XLOC_000408	-	1:40162706-40163537	Ad-CMV	Ad-MAFG	OK	0.482204	0.602968	0.322439	0.348087	0.5424	0.994266	no	0.542586
TCONS_00000965	ENSMUST00000027241	Il1r1	TCONS_00000965	XLOC_000409	Il1r1	1:40224704-40317601	Ad-CMV	Ad-MAFG	OK	0.525723	0.431778	-0.284013	-0.121059	0.82585	0.994266	no	0.47875	ENSMUSG00000026072	ENSMUST00000027241	ENSMUSP00000027241	interleukin 1 receptor, type I [Source:MGI Symbol;Acc:MGI:96545]	1	40225080	40317257	1	B	40225080	40317257	40225080	5819	tsl1	GENCODE basic	10	12	KNOWN	KNOWN	ensembl_havana	ensembl_havana	protein_coding	protein_coding	43.71	3	MGI transcript name	Il1r1-001	MGI Symbol	Il1r1
TCONS_00000966	ENSMUST00000191850	Gm38070	TCONS_00000966	XLOC_000410	Gm38070	1:40224704-40317601	Ad-CMV	Ad-MAFG	NOTEST	0	0.00386887	inf	0	1	1	no	0.00193443	ENSMUSG00000103560	ENSMUST00000191850		predicted gene, 38070 [Source:MGI Symbol;Acc:MGI:5611298]	1	40238020	40244499	1	B	40238020	40244499	40238020	6480	tslNA	GENCODE basic	1	1	KNOWN	KNOWN	havana	havana	TEC	TEC	41.96	1	MGI transcript name	Gm38070-001	MGI Symbol	Gm38070
TCONS_00000970	ENSMUST00000192551	Il1rl2	TCONS_00000970	XLOC_000411	Il1rl2	1:40324609-40367562	Ad-CMV	Ad-MAFG	NOTEST	9.26777e-36	0.00657643	109.129	0	1	1	no	0.00328822	ENSMUSG00000070942	ENSMUST00000192551		interleukin 1 receptor-like 2 [Source:MGI Symbol;Acc:MGI:1913107]	1	40324610	40367562	1	B	40324610	40329441	40324610	3468	tsl1		1	8	KNOWN	KNOWN	havana	ensembl_havana	retained_intron	protein_coding	43.06	4	MGI transcript name	Il1rl2-004	MGI Symbol	Il1rl2
TCONS_00000975	ENSMUST00000192199	Gm17970	TCONS_00000975	XLOC_000412	Gm17970	1:40324609-40367562	Ad-CMV	Ad-MAFG	NOTEST	0	0	0	0	1	1	no	0	ENSMUSG00000103230	ENSMUST00000192199		predicted gene, 17970 [Source:MGI Symbol;Acc:MGI:5010155]	1	40353852	40354536	1	B	40353852	40354536	40353852	685	tslNA	GENCODE basic	1	1	KNOWN	KNOWN	havana	havana	processed_pseudogene	processed_pseudogene	48.61	1	MGI transcript name	Gm17970-001	MGI Symbol	Gm17970
TCONS_00000976	ENSMUST00000174335	Il1rl1	TCONS_00000976	XLOC_000413	Il1rl1	1:40429569-40465415	Ad-CMV	Ad-MAFG	NOTEST	1.14114e-07	0.024236	17.6963	0	1	1	no	0.0121181	ENSMUSG00000026069	ENSMUST00000174335	ENSMUSP00000134351	interleukin 1 receptor-like 1 [Source:MGI Symbol;Acc:MGI:98427]	1	40429570	40465415	1	B	40429570	40446723	40429570	1216	tsl1	GENCODE basic	7	15	KNOWN	KNOWN	havana	ensembl_havana	protein_coding	protein_coding	41.55	5	MGI transcript name	Il1rl1-003	MGI Symbol	Il1rl1
TCONS_00000984	ENSMUST00000167723	Il18r1	TCONS_00000984	XLOC_000414	Il18r1	1:40465551-40500854	Ad-CMV	Ad-MAFG	NOTEST	1.05984e-13	0.0800153	39.4576	0	1	1	no	0.0400077	ENSMUSG00000026070	ENSMUST00000167723	ENSMUSP00000128277	interleukin 18 receptor 1 [Source:MGI Symbol;Acc:MGI:105383]	1	40465552	40500854	1	B	40465552	40491578	40465552	1919	tsl1	GENCODE basic	7	15	KNOWN	KNOWN	ensembl_havana	ensembl_havana	protein_coding	protein_coding	41.93	6	MGI transcript name	Il18r1-001	MGI Symbol	Il18r1
TCONS_00000994	ENSMUST00000027237	Il18rap	TCONS_00000994	XLOC_000415	Il18rap	1:40515361-40551705	Ad-CMV	Ad-MAFG	NOTEST	0.0176543	0.0118668	-0.573089	0	1	1	no	0.0147606	ENSMUSG00000026068	ENSMUST00000027237	ENSMUSP00000027237	interleukin 18 receptor accessory protein [Source:MGI Symbol;Acc:MGI:1338888]	1	40515362	40551705	1	B	40515362	40551705	40515362	4889	tsl1	GENCODE basic	11	11	KNOWN	KNOWN	ensembl_havana	ensembl_havana	protein_coding	protein_coding	42.44	4	MGI transcript name	Il18rap-001	MGI Symbol	Il18rap
TCONS_00000999	ENSMUST00000027233	Slc9a4	TCONS_00000999	XLOC_000416	Slc9a4	1:40572187-40630725	Ad-CMV	Ad-MAFG	NOTEST	1.57513e-07	4.04703e-07	1.3614	0	1	1	no	2.81108e-07	ENSMUSG00000026065	ENSMUST00000027233	ENSMUSP00000027233	solute carrier family 9 (sodium/hydrogen exchanger), member 4 [Source:MGI Symbol;Acc:MGI:105074]	1	40580081	40630725	1	B	40580081	40630725	40580081	3962	tsl1	GENCODE basic	8	8	KNOWN	KNOWN	ensembl_havana	ensembl_havana	protein_coding	protein_coding	42.33	4	MGI transcript name	Slc9a4-001	MGI Symbol	Slc9a4
TCONS_00001004	ENSMUST00000027231	Slc9a2	TCONS_00001004	XLOC_000417	Slc9a2	1:40680573-40769273	Ad-CMV	Ad-MAFG	NOTEST	0	0	0	0	1	1	no	0	ENSMUSG00000026062	ENSMUST00000027231	ENSMUSP00000027231	solute carrier family 9 (sodium/hydrogen exchanger), member 2 [Source:MGI Symbol;Acc:MGI:105075]	1	40680574	40769273	1	B	40680574	40769273	40680574	5019	tsl1	GENCODE basic	12	12	KNOWN	KNOWN	ensembl_havana	ensembl_havana	protein_coding	protein_coding	42.8	3	MGI transcript name	Slc9a2-001	MGI Symbol	Slc9a2
TCONS_00001008	ENSMUST00000195134	Gm37915	TCONS_00001008	XLOC_000418	Gm37915	1:40771384-40790687	Ad-CMV	Ad-MAFG	OK	1.02414	1.02886	0.00662819	0.0160148	0.97415	0.995142	no	1.0265	ENSMUSG00000103270	ENSMUST00000195134		predicted gene, 37915 [Source:MGI Symbol;Acc:MGI:5611143]	1	40771385	40785343	1	B	40771385	40785343	40771385	3261	tsl1	GENCODE basic	1	1	KNOWN	KNOWN	havana	havana	antisense	antisense	45.86	1	MGI transcript name	Gm37915-001	MGI Symbol	Gm37915
TCONS_00001009	ENSMUST00000114765	Tmem182	TCONS_00001009	XLOC_000419	Tmem182	1:40805600-40856887	Ad-CMV	Ad-MAFG	NOTEST	0.0532445	0	-inf	0	1	1	no	0.0266223	ENSMUSG00000079588	ENSMUST00000114765	ENSMUSP00000110413	transmembrane protein 182 [Source:MGI Symbol;Acc:MGI:1923725]	1	40805601	40856887	1	B	40805601	40856887	40805601	2716	tsl1	GENCODE basic	3	3	KNOWN	KNOWN	ensembl_havana	ensembl_havana	protein_coding	protein_coding	42.57	1	MGI transcript name	Tmem182-001	MGI Symbol	Tmem182
TCONS_00001010	ENSMUST00000186391	Gm29260	TCONS_00001010	XLOC_000420	Gm29260	1:41781807-41939560	Ad-CMV	Ad-MAFG	NOTEST	0	0	0	0	1	1	no	0	ENSMUSG00000100832	ENSMUST00000186391		predicted gene 29260 [Source:MGI Symbol;Acc:MGI:5579966]	1	41781808	41939560	1	B	41781808	41939560	41781808	2759	tsl3	GENCODE basic	1	1	KNOWN	KNOWN	havana	havana	lincRNA	lincRNA	38.1	2	MGI transcript name	Gm29260-001	MGI Symbol	Gm29260
TCONS_00001013	ENSMUST00000191574	Gm5267	TCONS_00001013	XLOC_000421	Gm5267	1:42103288-42104333	Ad-CMV	Ad-MAFG	NOTEST	0	0	0	0	1	1	no	0	ENSMUSG00000100178	ENSMUST00000191574		predicted gene 5267 [Source:MGI Symbol;Acc:MGI:3643178]	1	42103289	42104333	1	B	42103289	42104333	42103289	1045	tslNA	GENCODE basic	1	1	KNOWN	KNOWN	havana	havana	processed_pseudogene	processed_pseudogene	45.26	1	MGI transcript name	Gm5267-001	MGI Symbol	Gm5267
TCONS_00001014	ENSMUST00000066196	Gm9915	TCONS_00001014	XLOC_000422	Gm9915	1:42229725-42231108	Ad-CMV	Ad-MAFG	NOTEST	0	0	0	0	1	1	no	0	ENSMUSG00000053640	ENSMUST00000066196		predicted gene 9915 [Source:MGI Symbol;Acc:MGI:3641924]	1	42229726	42231108	1	B	42229726	42231108	42229726	1383	tslNA	GENCODE basic	1	2	KNOWN	KNOWN	ensembl	ensembl_havana	lincRNA	lincRNA	47.43	2	MGI transcript name	Gm9915-201	MGI Symbol	Gm9915
TCONS_00001016	ENSMUST00000189138	Gm28175	TCONS_00001016	XLOC_000423	Gm28175	1:42261854-42304412	Ad-CMV	Ad-MAFG	NOTEST	0	0	0	0	1	1	no	0	ENSMUSG00000101299	ENSMUST00000189138		predicted gene 28175 [Source:MGI Symbol;Acc:MGI:5578881]	1	42261855	42304412	1	B	42261855	42262253	42261855	399	tslNA		1	2	KNOWN	KNOWN	havana	havana	lincRNA	lincRNA	40.15	2	MGI transcript name	Gm28175-001	MGI Symbol	Gm28175
TCONS_00001018	ENSMUST00000191992	Gm37047	TCONS_00001018	XLOC_000424	Gm37047	1:42491812-42495663	Ad-CMV	Ad-MAFG	NOTEST	0	0	0	0	1	1	no	0	ENSMUSG00000103106	ENSMUST00000191992		predicted gene, 37047 [Source:MGI Symbol;Acc:MGI:5610275]	1	42491813	42495663	1	B	42491813	42495663	42491813	533	tsl5	GENCODE basic	1	1	KNOWN	KNOWN	havana	havana	TEC	TEC	44.69	1	MGI transcript name	Gm37047-001	MGI Symbol	Gm37047
TCONS_00001019	ENSMUST00000191831	4930420N18Rik	TCONS_00001019	XLOC_000425	4930420N18Rik	1:42590781-42694842	Ad-CMV	Ad-MAFG	NOTEST	0	0	0	0	1	1	no	0	ENSMUSG00000104199	ENSMUST00000191831		RIKEN cDNA 4930420N18 gene [Source:MGI Symbol;Acc:MGI:1921202]	1	42651726	42652401	1	B	42651726	42652401	42651726	676	tslNA	GENCODE basic	1	1	KNOWN	KNOWN	havana	havana	TEC	TEC	43.34	1	MGI transcript name	4930420N18Rik-001	MGI Symbol	4930420N18Rik
TCONS_00001020	ENSMUST00000199521	Gm20646	TCONS_00001020	XLOC_000426	Gm20646	1:42694924-42744791	Ad-CMV	Ad-MAFG	NOTEST	0	0	0	0	1	1	no	0	ENSMUSG00000093436	ENSMUST00000199521		predicted gene 20646 [Source:MGI Symbol;Acc:MGI:5313093]	1	42694925	42744791	1	B	42694925	42740968	42694925	660	tsl3	GENCODE basic	4	6	KNOWN	KNOWN	havana	havana	sense_overlapping	sense_overlapping	46.78	2	MGI transcript name	Gm20646-002	MGI Symbol	Gm20646
TCONS_00001022	ENSMUST00000054883	Pou3f3	TCONS_00001022	XLOC_000427	Pou3f3	1:42694924-42744791	Ad-CMV	Ad-MAFG	NOTEST	0	0	0	0	1	1	no	0	ENSMUSG00000045515	ENSMUST00000054883	ENSMUSP00000052088	POU domain, class 3, transcription factor 3 [Source:MGI Symbol;Acc:MGI:102564]	1	42695768	42703176	1	B	42695768	42703176	42695768	7409	tslNA	GENCODE basic	3	3	KNOWN	KNOWN	ensembl_havana	ensembl_havana	protein_coding	protein_coding	51.14	1	MGI transcript name	Pou3f3-001	MGI Symbol	Pou3f3
TCONS_00001023	ENSMUST00000188773	Dalir	TCONS_00001023	XLOC_000428	Dalir	1:42750711-42752881	Ad-CMV	Ad-MAFG	NOTEST	0	0	0	0	1	1	no	0	ENSMUSG00000099784	ENSMUST00000188773		DNMT1 associated long intergenic non-coding RNA [Source:MGI Symbol;Acc:MGI:5579231]	1	42750712	42752881	1	B	42750712	42752881	42750712	2170	tslNA	GENCODE basic	1	1	KNOWN	KNOWN	havana	havana	lincRNA	lincRNA	41.15	1	MGI transcript name	Dalir-001	MGI Symbol	Dalir
TCONS_00001024	ENSMUST00000057208	Mrps9	TCONS_00001024	XLOC_000429	Mrps9	1:42851232-42905683	Ad-CMV	Ad-MAFG	NOTEST	1.3341e-26	1.64703e-23	10.2698	0	1	1	no	8.24182e-24	ENSMUSG00000060679	ENSMUST00000057208	ENSMUSP00000056855	mitochondrial ribosomal protein S9 [Source:MGI Symbol;Acc:MGI:1916777]	1	42851233	42905683	1	B	42851233	42905682	42851233	1418	tsl1	GENCODE basic	12	14	KNOWN	KNOWN	ensembl_havana	ensembl_havana	protein_coding	protein_coding	41.57	7	MGI transcript name	Mrps9-002	MGI Symbol	Mrps9
TCONS_00001034	ENSMUST00000187998	Gpr45	TCONS_00001034	XLOC_000430	Gpr45	1:42952871-43035456	Ad-CMV	Ad-MAFG	NOTEST	0	0	0	0	1	1	no	0	ENSMUSG00000041907	ENSMUST00000187998		G protein-coupled receptor 45 [Source:MGI Symbol;Acc:MGI:2135882]	1	42952872	43035456	1	B	42953182	42953878	42953182	499	tsl5		1	9	KNOWN	KNOWN	havana	ensembl_havana	processed_transcript	protein_coding	42.75	5	MGI transcript name	Gpr45-004	MGI Symbol	Gpr45
TCONS_00001040	ENSMUST00000158463	Gm24001	TCONS_00001040	XLOC_000431	Gm24001	1:43036844-43036929	Ad-CMV	Ad-MAFG	NOTEST	0	0	0	0	1	1	no	0	ENSMUSG00000089088	ENSMUST00000158463		predicted gene, 24001 [Source:MGI Symbol;Acc:MGI:5453778]	1	43036845	43036929	1	B	43036845	43036929	43036845	85	tslNA	GENCODE basic	1	1	KNOWN	KNOWN	ensembl	ensembl	miRNA	miRNA	20	1	MGI transcript name	Gm24001-201	MGI Symbol	Gm24001
TCONS_00001041	ENSMUST00000185980	Gm28782	TCONS_00001041	XLOC_000432	Gm28782	1:43047199-43098637	Ad-CMV	Ad-MAFG	NOTEST	0.118954	0.153388	0.366787	0	1	1	no	0.136171	ENSMUSG00000100269	ENSMUST00000185980		predicted gene 28782 [Source:MGI Symbol;Acc:MGI:5579488]	1	43056267	43057134	1	B	43056267	43057134	43056267	414	tsl3	GENCODE basic	1	1	KNOWN	KNOWN	havana	havana	antisense	antisense	43.78	1	MGI transcript name	Gm28782-001	MGI Symbol	Gm28782
TCONS_00001042	ENSMUST00000039080	8430432A02Rik	TCONS_00001042	XLOC_000433	8430432A02Rik	1:43047199-43098637	Ad-CMV	Ad-MAFG	NOTEST	0.309287	0.124993	-1.3071	0	1	1	no	0.21714	ENSMUSG00000041878	ENSMUST00000039080		RIKEN cDNA 8430432A02 gene [Source:MGI Symbol;Acc:MGI:1918774]	1	43092588	43093835	1	B	43092588	43093835	43092588	1248	tslNA	GENCODE basic	3	3	KNOWN	KNOWN	ensembl_havana	ensembl_havana	antisense	antisense	48.56	1	MGI transcript name	8430432A02Rik-001	MGI Symbol	8430432A02Rik
TCONS_00001043	ENSMUST00000010434	AI597479	TCONS_00001043	XLOC_000434	AI597479	1:43098709-43116967	Ad-CMV	Ad-MAFG	OK	0.641243	0.564957	-0.18273	-0.197338	0.72915	0.994266	no	0.6031	ENSMUSG00000010290	ENSMUST00000010434	ENSMUSP00000010434	expressed sequence AI597479 [Source:MGI Symbol;Acc:MGI:2138299]	1	43098710	43115947	1	B	43098710	43115947	43098710	3458	tsl1	GENCODE basic	7	7	KNOWN	KNOWN	ensembl_havana	ensembl_havana	protein_coding	protein_coding	42.18	1	MGI transcript name	AI597479-001	MGI Symbol	AI597479
TCONS_00001044	ENSMUST00000008280	Fhl2	TCONS_00001044	XLOC_000435	Fhl2	1:43122676-43196984	Ad-CMV	Ad-MAFG	OK	0.193166	0.723278	1.90471	2.05016	0.0018	0.0398765	yes	0.458222	ENSMUSG00000008136	ENSMUST00000008280	ENSMUSP00000008280	four and a half LIM domains 2 [Source:MGI Symbol;Acc:MGI:1338762]	1	43123074	43196984	-1	B	43123074	43163961	43163961	1563	tsl1	GENCODE basic	13	14	KNOWN	KNOWN	ensembl_havana	ensembl_havana	protein_coding	protein_coding	44.75	3	MGI transcript name	Fhl2-001	MGI Symbol	Fhl2
TCONS_00001045	ENSMUST00000008280	Fhl2	TCONS_00001045	XLOC_000436	Fhl2	1:43122676-43196984	Ad-CMV	Ad-MAFG	OK	0.255666	0.576198	1.1723	0.979404	0.1135	0.609633	no	0.415932	ENSMUSG00000008136	ENSMUST00000008280	ENSMUSP00000008280	four and a half LIM domains 2 [Source:MGI Symbol;Acc:MGI:1338762]	1	43123074	43196984	-1	B	43123074	43163961	43163961	1563	tsl1	GENCODE basic	13	14	KNOWN	KNOWN	ensembl_havana	ensembl_havana	protein_coding	protein_coding	44.75	3	MGI transcript name	Fhl2-001	MGI Symbol	Fhl2
TCONS_00001046	ENSMUST00000008280	Fhl2	TCONS_00001046	XLOC_000437	Fhl2	1:43122676-43196984	Ad-CMV	Ad-MAFG	OK	0.149347	0.371405	1.31432	1.57584	0.00915	0.136378	no	0.260376	ENSMUSG00000008136	ENSMUST00000008280	ENSMUSP00000008280	four and a half LIM domains 2 [Source:MGI Symbol;Acc:MGI:1338762]	1	43123074	43196984	-1	B	43123074	43163961	43163961	1563	tsl1	GENCODE basic	13	14	KNOWN	KNOWN	ensembl_havana	ensembl_havana	protein_coding	protein_coding	44.75	3	MGI transcript name	Fhl2-001	MGI Symbol	Fhl2
TCONS_00001048	ENSMUST00000178557	Gm8210	TCONS_00001048	XLOC_000438	Gm8210	1:43122676-43196984	Ad-CMV	Ad-MAFG	NOTEST	0	0	0	0	1	1	no	0	ENSMUSG00000094497	ENSMUST00000178557		predicted pseudogene 8210 [Source:MGI Symbol;Acc:MGI:3643593]	1	43189156	43189638	1	B	43189156	43189638	43189156	483	tslNA	GENCODE basic	1	1	KNOWN	KNOWN	ensembl_havana	ensembl_havana	processed_pseudogene	processed_pseudogene	56.94	1	MGI transcript name	Gm8210-001	MGI Symbol	Gm8210
TCONS_00001049	ENSMUST00000187749	Gm29610	TCONS_00001049	XLOC_000439	Gm29610	1:43250155-43302925	Ad-CMV	Ad-MAFG	NOTEST	0	0	0	0	1	1	no	0	ENSMUSG00000099694	ENSMUST00000187749		predicted gene 29610 [Source:MGI Symbol;Acc:MGI:5580316]	1	43270683	43271135	1	C1.1	43270683	43271135	43270683	453	tslNA	GENCODE basic	1	1	KNOWN	KNOWN	havana	havana	processed_pseudogene	processed_pseudogene	45.47	1	MGI transcript name	Gm29610-001	MGI Symbol	Gm29610
TCONS_00001050	ENSMUST00000189199	Gm29041	TCONS_00001050	XLOC_000440	Gm29041	1:43409583-43409963	Ad-CMV	Ad-MAFG	NOTEST	0	0	0	0	1	1	no	0	ENSMUSG00000101923	ENSMUST00000189199		predicted gene 29041 [Source:MGI Symbol;Acc:MGI:5579747]	1	43409584	43409963	1	C1.1	43409584	43409963	43409584	380	tslNA	GENCODE basic	1	1	KNOWN	KNOWN	havana	havana	processed_pseudogene	processed_pseudogene	46.58	1	MGI transcript name	Gm29041-001	MGI Symbol	Gm29041
TCONS_00001051	ENSMUST00000187435	Nck2	TCONS_00001051	XLOC_000441	Nck2	1:43444578-43572166	Ad-CMV	Ad-MAFG	OK	0.308004	1.17447	1.93099	0.558632	0.4487	0.96239	no	0.741237	ENSMUSG00000066877	ENSMUST00000187435	ENSMUSP00000140338	non-catalytic region of tyrosine kinase adaptor protein 2 [Source:MGI Symbol;Acc:MGI:1306821]	1	43444579	43570515	1	C1.1	43444579	43533632	43444579	372	tsl5		6	11	KNOWN	KNOWN	havana	ensembl_havana	protein_coding	protein_coding	44.34	6	MGI transcript name	Nck2-007	MGI Symbol	Nck2
TCONS_00001057	ENSMUST00000194710	Gm37536	TCONS_00001057	XLOC_000442	Gm37536	1:43444578-43572166	Ad-CMV	Ad-MAFG	NOTEST	0	0	0	0	1	1	no	0	ENSMUSG00000103422	ENSMUST00000194710		predicted gene, 37536 [Source:MGI Symbol;Acc:MGI:5610764]	1	43488447	43490937	1	C1.1	43488447	43490937	43488447	2491	tslNA	GENCODE basic	1	1	KNOWN	KNOWN	havana	havana	TEC	TEC	44.52	1	MGI transcript name	Gm37536-001	MGI Symbol	Gm37536
TCONS_00001060	ENSMUST00000193169	Gm38228	TCONS_00001060	XLOC_000443	Gm38228	1:43444578-43572166	Ad-CMV	Ad-MAFG	NOTEST	0	0	0	0	1	1	no	0	ENSMUSG00000103945	ENSMUST00000193169		predicted gene, 38228 [Source:MGI Symbol;Acc:MGI:5611456]	1	43560273	43561565	1	C1.1	43560273	43561565	43560273	1293	tslNA	GENCODE basic	1	1	KNOWN	KNOWN	havana	havana	TEC	TEC	44.16	1	MGI transcript name	Gm38228-001	MGI Symbol	Gm38228
TCONS_00001061	ENSMUST00000027217	1500015O10Rik	TCONS_00001061	XLOC_000444	1500015O10Rik	1:43730601-43743895	Ad-CMV	Ad-MAFG	NOTEST	0.0557133	0.01168	-2.25398	0	1	1	no	0.0336967	ENSMUSG00000026051	ENSMUST00000027217	ENSMUSP00000027217	RIKEN cDNA 1500015O10 gene [Source:MGI Symbol;Acc:MGI:1926146]	1	43730602	43742578	1	C1.1	43730602	43742578	43730602	902	tsl1	GENCODE basic	8	8	KNOWN	KNOWN	ensembl_havana	ensembl_havana	protein_coding	protein_coding	43.81	1	MGI transcript name	1500015O10Rik-001	MGI Symbol	1500015O10Rik
TCONS_00001062	ENSMUST00000188753	Gm29157	TCONS_00001062	XLOC_000445	Gm29157	1:43730601-43743895	Ad-CMV	Ad-MAFG	OK	0.280414	0.412914	0.558283	0.400278	0.62325	0.994266	no	0.346664	ENSMUSG00000100635	ENSMUST00000188753		predicted gene 29157 [Source:MGI Symbol;Acc:MGI:5579863]	1	43742915	43743526	1	C1.1	43742915	43743526	43742915	612	tslNA	GENCODE basic	1	1	KNOWN	KNOWN	havana	havana	lincRNA	lincRNA	38.56	1	MGI transcript name	Gm29157-001	MGI Symbol	Gm29157
TCONS_00001063	ENSMUST00000163003	Gm16103	TCONS_00001063	XLOC_000446	Gm16103	1:43746965-43827800	Ad-CMV	Ad-MAFG	NOTEST	0.311686	0.264187	-0.238536	0	1	1	no	0.287937	ENSMUSG00000090243	ENSMUST00000163003		predicted gene 16103 [Source:MGI Symbol;Acc:MGI:3802086]	1	43785910	43787188	1	C1.1	43785910	43787188	43785910	1279	tslNA	GENCODE basic	1	1	KNOWN	KNOWN	havana	havana	processed_pseudogene	processed_pseudogene	52.93	1	MGI transcript name	Gm16103-001	MGI Symbol	Gm16103
TCONS_00001065	ENSMUST00000191395	Gm19587	TCONS_00001065	XLOC_000447	Gm19587	1:43887884-43888595	Ad-CMV	Ad-MAFG	NOTEST	0.0322913	0	-inf	0	1	1	no	0.0161457	ENSMUSG00000100701	ENSMUST00000191395		predicted gene, 19587 [Source:MGI Symbol;Acc:MGI:5011772]	1	43888051	43888595	1	C1.1	43888051	43888595	43888051	545	tslNA	GENCODE basic	1	1	KNOWN	KNOWN	havana	havana	processed_pseudogene	processed_pseudogene	51.19	1	MGI transcript name	Gm19587-001	MGI Symbol	Gm19587
TCONS_00001066	ENSMUST00000189286	Gm8241	TCONS_00001066	XLOC_000448	Gm8241	1:43898293-43899109	Ad-CMV	Ad-MAFG	NOTEST	0.0157231	0	-inf	0	1	1	no	0.00786155	ENSMUSG00000101395	ENSMUST00000189286		predicted gene 8241 [Source:MGI Symbol;Acc:MGI:3647219]	1	43898294	43899109	1	C1.1	43898294	43899109	43898294	816	tslNA	GENCODE basic	1	1	KNOWN	KNOWN	havana	havana	processed_pseudogene	processed_pseudogene	48.28	1	MGI transcript name	Gm8241-001	MGI Symbol	Gm8241
TCONS_00001067	ENSMUST00000158223	Gm26352	TCONS_00001067	XLOC_000449	Gm26352	1:43902927-43903052	Ad-CMV	Ad-MAFG	NOTEST	0	0	0	0	1	1	no	0	ENSMUSG00000088848	ENSMUST00000158223		predicted gene, 26352 [Source:MGI Symbol;Acc:MGI:5456129]	1	43902928	43903052	1	C1.1	43902928	43903052	43902928	125	tslNA	GENCODE basic	1	1	KNOWN	KNOWN	ensembl	ensembl	snoRNA	snoRNA	39.2	1	MGI transcript name	Gm26352-201	MGI Symbol	Gm26352
TCONS_00001068	ENSMUST00000185579	Tpp2	TCONS_00001068	XLOC_000450	Tpp2	1:43933646-44003000	Ad-CMV	Ad-MAFG	OK	1.07934	0.341235	-1.66131	-0.237346	0.38205	0.929606	no	0.710287	ENSMUSG00000041763	ENSMUST00000185579		tripeptidyl peptidase II [Source:MGI Symbol;Acc:MGI:102724]	1	43933647	44003000	1	C1.1	43933647	43949405	43933647	450	tsl3		6	14	KNOWN	KNOWN	havana	ensembl_havana	processed_transcript	protein_coding	36.82	10	MGI transcript name	Tpp2-009	MGI Symbol	Tpp2
TCONS_00001085	ENSMUST00000155917	Bivm	TCONS_00001085	XLOC_000451	Bivm	1:44118956-44144770	Ad-CMV	Ad-MAFG	NOTEST	0.0888586	0.0487676	-0.865588	0	1	1	no	0.0688131	ENSMUSG00000041684	ENSMUST00000155917	ENSMUSP00000140572	basic, immunoglobulin-like variable motif containing [Source:MGI Symbol;Acc:MGI:2179809]	1	44118957	44144770	1	C1.1	44118957	44126566	44118957	641	tsl2		7	11	KNOWN	KNOWN	havana	ensembl_havana	protein_coding	protein_coding	41.12	6	MGI transcript name	Bivm-003	MGI Symbol	Bivm
TCONS_00001093	ENSMUST00000188376	Ercc5	TCONS_00001093	XLOC_000452	Ercc5	1:44147743-44181446	Ad-CMV	Ad-MAFG	NOTEST	0	0	0	0	1	1	no	0	ENSMUSG00000026048	ENSMUST00000188376		excision repair cross-complementing rodent repair deficiency, complementation group 5 [Source:MGI Symbol;Acc:MGI:103582]	1	44147744	44181260	1	C1.1	44147744	44149522	44147744	1779	tslNA		1	16	KNOWN	KNOWN	havana	ensembl_havana	retained_intron	protein_coding	40.53	7	MGI transcript name	Ercc5-007	MGI Symbol	Ercc5
TCONS_00001103	ENSMUST00000161563	Gm15833	TCONS_00001103	XLOC_000453	Gm15833	1:44204069-44218961	Ad-CMV	Ad-MAFG	NOTEST	0	0	0	0	1	1	no	0	ENSMUSG00000089703	ENSMUST00000161563		predicted gene 15833 [Source:MGI Symbol;Acc:MGI:3801794]	1	44212162	44213118	1	C1.1	44212162	44213118	44212162	957	tslNA	GENCODE basic	1	1	KNOWN	KNOWN	havana	havana	processed_pseudogene	processed_pseudogene	49.01	1	MGI transcript name	Gm15833-001	MGI Symbol	Gm15833
TCONS_00001104	ENSMUST00000190951	Gm28893	TCONS_00001104	XLOC_000454	Gm28893	1:44392808-44394447	Ad-CMV	Ad-MAFG	NOTEST	0	0	0	0	1	1	no	0	ENSMUSG00000100769	ENSMUST00000190951		predicted gene 28893 [Source:MGI Symbol;Acc:MGI:5579599]	1	44392809	44394447	1	C1.1	44392809	44394447	44392809	1108	tsl1	GENCODE basic	1	1	KNOWN	KNOWN	havana	havana	processed_transcript	processed_transcript	43.69	1	MGI transcript name	Gm28893-001	MGI Symbol	Gm28893
TCONS_00001105	ENSMUST00000074525	Gulp1	TCONS_00001105	XLOC_000455	Gulp1	1:44551510-44796838	Ad-CMV	Ad-MAFG	NOTEST	3.01717e-08	0.0266972	19.7551	0	1	1	no	0.0133486	ENSMUSG00000056870	ENSMUST00000074525	ENSMUSP00000074115	GULP, engulfment adaptor PTB domain containing 1 [Source:MGI Symbol;Acc:MGI:1920407]	1	44551511	44796838	1	C1.1	44551511	44796838	44551511	3138	tsl1	GENCODE basic	9	9	KNOWN	KNOWN	ensembl_havana	ensembl_havana	protein_coding	protein_coding	37.9	6	MGI transcript name	Gulp1-001	MGI Symbol	Gulp1
TCONS_00001111	ENSMUST00000194332	Gm37626	TCONS_00001111	XLOC_000456	Gm37626	1:44551510-44796838	Ad-CMV	Ad-MAFG	NOTEST	0	0	0	0	1	1	no	0	ENSMUSG00000102319	ENSMUST00000194332		predicted gene, 37626 [Source:MGI Symbol;Acc:MGI:5610854]	1	44560885	44565447	1	C1.1	44560885	44565447	44560885	4563	tslNA	GENCODE basic	1	1	KNOWN	KNOWN	havana	havana	TEC	TEC	34.65	1	MGI transcript name	Gm37626-001	MGI Symbol	Gm37626
TCONS_00001112	ENSMUST00000160955	Gm16102	TCONS_00001112	XLOC_000457	Gm16102	1:44551510-44796838	Ad-CMV	Ad-MAFG	NOTEST	0	0	0	0	1	1	no	0	ENSMUSG00000089877	ENSMUST00000160955		predicted gene 16102 [Source:MGI Symbol;Acc:MGI:3802041]	1	44644279	44644698	1	C1.1	44644279	44644698	44644279	420	tslNA	GENCODE basic	1	1	KNOWN	KNOWN	havana	havana	processed_pseudogene	processed_pseudogene	47.14	1	MGI transcript name	Gm16102-001	MGI Symbol	Gm16102
TCONS_00001114	ENSMUST00000194594	Gm38110	TCONS_00001114	XLOC_000458	Gm38110	1:44551510-44796838	Ad-CMV	Ad-MAFG	NOTEST	0.00956479	0.0077252	-0.30816	0	1	1	no	0.00864499	ENSMUSG00000103071	ENSMUST00000194594		predicted gene, 38110 [Source:MGI Symbol;Acc:MGI:5611338]	1	44756942	44758492	1	C1.1	44756942	44758492	44756942	1551	tslNA	GENCODE basic	1	1	KNOWN	KNOWN	havana	havana	TEC	TEC	45.58	1	MGI transcript name	Gm38110-001	MGI Symbol	Gm38110
TCONS_00001115	ENSMUST00000190083	Gm3489	TCONS_00001115	XLOC_000459	Gm3489	1:44839170-44839698	Ad-CMV	Ad-MAFG	NOTEST	0	0	0	0	1	1	no	0	ENSMUSG00000100434	ENSMUST00000190083		predicted gene 3489 [Source:MGI Symbol;Acc:MGI:3781666]	1	44839171	44839698	1	C1.1	44839171	44839698	44839171	528	tslNA	GENCODE basic	1	1	KNOWN	KNOWN	havana	havana	processed_pseudogene	processed_pseudogene	37.5	1	MGI transcript name	Gm3489-001	MGI Symbol	Gm3489
TCONS_00001116	ENSMUST00000189212	Gm5268	TCONS_00001116	XLOC_000460	Gm5268	1:45178066-45179006	Ad-CMV	Ad-MAFG	NOTEST	0	0	0	0	1	1	no	0	ENSMUSG00000101937	ENSMUST00000189212		predicted gene 5268 [Source:MGI Symbol;Acc:MGI:3646790]	1	45178067	45179006	1	C1.1	45178067	45179006	45178067	940	tslNA	GENCODE basic	1	1	KNOWN	KNOWN	havana	havana	processed_pseudogene	processed_pseudogene	37.45	1	MGI transcript name	Gm5268-001	MGI Symbol	Gm5268
TCONS_00001117	ENSMUST00000129611	Col3a1	TCONS_00001117	XLOC_000461	Col3a1	1:45311537-45349706	Ad-CMV	Ad-MAFG	NOTEST	2.99531e-215	0.0154931	706.62	0	1	1	no	0.00774655	ENSMUSG00000026043	ENSMUST00000129611		collagen, type III, alpha 1 [Source:MGI Symbol;Acc:MGI:88453]	1	45311538	45349706	1	C1.1	45311538	45325018	45311538	3159	tsl2		1	18	KNOWN	KNOWN	havana	ensembl_havana	retained_intron	protein_coding	35.86	7	MGI transcript name	Col3a1-002	MGI Symbol	Col3a1
TCONS_00001133	ENSMUST00000185744	Gm8304	TCONS_00001133	XLOC_000462	Gm8304	1:45602025-45602753	Ad-CMV	Ad-MAFG	NOTEST	0	0	0	0	1	1	no	0	ENSMUSG00000100894	ENSMUST00000185744		predicted gene 8304 [Source:MGI Symbol;Acc:MGI:3646945]	1	45602026	45602753	1	C1.1	45602026	45602753	45602026	584	tslNA	GENCODE basic	1	1	KNOWN	KNOWN	havana	havana	processed_pseudogene	processed_pseudogene	47.66	1	MGI transcript name	Gm8304-001	MGI Symbol	Gm8304
TCONS_00001134	ENSMUST00000083321	Gm23974	TCONS_00001134	XLOC_000463	Gm23974	1:45746894-45747025	Ad-CMV	Ad-MAFG	NOTEST	0	0	0	0	1	1	no	0	ENSMUSG00000065255	ENSMUST00000083321		predicted gene, 23974 [Source:MGI Symbol;Acc:MGI:5453751]	1	45746895	45747025	1	C1.1	45746895	45747025	45746895	131	tslNA	GENCODE basic	1	1	KNOWN	KNOWN	ensembl	ensembl	snoRNA	snoRNA	55.73	1	MGI transcript name	Gm23974-201	MGI Symbol	Gm23974
TCONS_00001135	ENSMUST00000187682	Gm8307	TCONS_00001135	XLOC_000464	Gm8307	1:45768336-45769486	Ad-CMV	Ad-MAFG	NOTEST	0	0	0	0	1	1	no	0	ENSMUSG00000100843	ENSMUST00000187682		predicted gene 8307 [Source:MGI Symbol;Acc:MGI:3646941]	1	45768337	45769486	1	C1.1	45768337	45769486	45768337	1150	tslNA	GENCODE basic	1	1	KNOWN	KNOWN	havana	havana	processed_pseudogene	processed_pseudogene	50.09	1	MGI transcript name	Gm8307-001	MGI Symbol	Gm8307
TCONS_00001136	ENSMUST00000157139	Gm23984	TCONS_00001136	XLOC_000465	Gm23984	1:45772961-45773164	Ad-CMV	Ad-MAFG	NOTEST	0	0	0	0	1	1	no	0	ENSMUSG00000087764	ENSMUST00000157139		predicted gene, 23984 [Source:MGI Symbol;Acc:MGI:5453761]	1	45772962	45773164	1	C1.1	45772962	45773164	45772962	203	tslNA	GENCODE basic	1	1	KNOWN	KNOWN	ensembl	ensembl	ribozyme	ribozyme	55.67	1	MGI transcript name	Gm23984-201	MGI Symbol	Gm23984
TCONS_00001137	ENSMUST00000027139	Wdr75	TCONS_00001137	XLOC_000466	Wdr75	1:45795165-45824125	Ad-CMV	Ad-MAFG	OK	4.53567	3.40883	-0.41204	-1.04196	0.06885	0.479047	no	3.97225	ENSMUSG00000025995	ENSMUST00000027139	ENSMUSP00000027139	WD repeat domain 75 [Source:MGI Symbol;Acc:MGI:1920924]	1	45795166	45823619	1	C1.1	45795166	45823619	45795166	2953	tsl1	GENCODE basic	14	16	KNOWN	KNOWN	ensembl_havana	ensembl_havana	protein_coding	protein_coding	39.5	9	MGI transcript name	Wdr75-001	MGI Symbol	Wdr75
TCONS_00001149	-	-	TCONS_00001149	XLOC_000467	-	1:45896692-45897177	Ad-CMV	Ad-MAFG	OK	0.279659	0.702852	1.32955	0.801164	0.1887	0.751768	no	0.491256
TCONS_00001150	-	-	TCONS_00001150	XLOC_000468	-	1:45897591-45898400	Ad-CMV	Ad-MAFG	OK	0.497263	0.709273	0.512333	0.484106	0.4139	0.947598	no	0.603268
TCONS_00001151	ENSMUST00000190055	Gm18303	TCONS_00001151	XLOC_000469	Gm18303	1:45898970-45928108	Ad-CMV	Ad-MAFG	OK	1.11123	1.47426	0.407844	0.267953	0.6435	0.994266	no	1.29275	ENSMUSG00000099381	ENSMUST00000190055		predicted gene, 18303 [Source:MGI Symbol;Acc:MGI:5010488]	1	45905623	45906798	1	C1.1	45905623	45906798	45905623	1176	tslNA	GENCODE basic	1	1	KNOWN	KNOWN	havana	havana	processed_pseudogene	processed_pseudogene	43.96	1	MGI transcript name	Gm18303-001	MGI Symbol	Gm18303
TCONS_00001156	ENSMUST00000191295	Gm9496	TCONS_00001156	XLOC_000470	Gm9496	1:45971181-45976975	Ad-CMV	Ad-MAFG	NOTEST	0	0	0	0	1	1	no	0	ENSMUSG00000099946	ENSMUST00000191295		predicted gene 9496 [Source:MGI Symbol;Acc:MGI:3779906]	1	45971182	45976975	1	C1.1	45971182	45976975	45971182	1601	tslNA	GENCODE basic	1	1	KNOWN	KNOWN	havana	havana	processed_pseudogene	processed_pseudogene	40.44	1	MGI transcript name	Gm9496-001	MGI Symbol	Gm9496
TCONS_00001157	ENSMUST00000085632	Rpl23a-ps1	TCONS_00001157	XLOC_000471	Rpl23a-ps1	1:45981547-45982012	Ad-CMV	Ad-MAFG	NOTEST	0	0	0	0	1	1	no	0	ENSMUSG00000070896	ENSMUST00000085632		ribosomal protein 23A, pseudogene 1 [Source:MGI Symbol;Acc:MGI:3646201]	1	45981548	45982012	1	C1.1	45981548	45982012	45981548	465	tslNA	GENCODE basic	3	2	KNOWN	KNOWN	ensembl_havana	ensembl_havana	processed_pseudogene	processed_pseudogene	48.82	1	MGI transcript name	Rpl23a-ps1-001	MGI Symbol	Rpl23a-ps1
TCONS_00001158	ENSMUST00000189861	Gm18849	TCONS_00001158	XLOC_000472	Gm18849	1:46056309-46058986	Ad-CMV	Ad-MAFG	NOTEST	0	0	0	0	1	1	no	0	ENSMUSG00000099432	ENSMUST00000189861		predicted gene, 18849 [Source:MGI Symbol;Acc:MGI:5011034]	1	46056310	46058986	1	C1.1	46056310	46058986	46056310	560	tslNA	GENCODE basic	1	1	KNOWN	KNOWN	havana	havana	unprocessed_pseudogene	unprocessed_pseudogene	36.42	1	MGI transcript name	Gm18849-001	MGI Symbol	Gm18849
TCONS_00001159	ENSMUST00000188209	Dnah7b	TCONS_00001159	XLOC_000473	Dnah7b	1:46066314-46373546	Ad-CMV	Ad-MAFG	NOTEST	0	0	0	0	1	1	no	0	ENSMUSG00000041144	ENSMUST00000188209		dynein, axonemal, heavy chain 7B [Source:MGI Symbol;Acc:MGI:2684953]	1	46066315	46373546	1	C1.1	46066315	46067380	46066315	631	tsl3		1	10	KNOWN	KNOWN	havana	ensembl_havana	retained_intron	protein_coding	39.6	6	MGI transcript name	Dnah7b-005	MGI Symbol	Dnah7b
TCONS_00001166	ENSMUST00000093689	n-R5s211	TCONS_00001166	XLOC_000474	n-R5s211	1:46374196-46374315	Ad-CMV	Ad-MAFG	NOTEST	0	1.98917	inf	0	1	1	no	0.994585	ENSMUSG00000096047	ENSMUST00000093689		nuclear encoded rRNA 5S 211 [Source:MGI Symbol;Acc:MGI:4422076]	1	46374197	46374315	1	C1.1	46374197	46374315	46374197	119	tslNA	GENCODE basic	1	1	KNOWN	KNOWN	ensembl	ensembl	rRNA	rRNA	55.46	1	MGI transcript name	n-R5s211-201	MGI Symbol	n-R5s211
TCONS_00001167	ENSMUST00000188705	Gm8326	TCONS_00001167	XLOC_000475	Gm8326	1:46414501-46416932	Ad-CMV	Ad-MAFG	NOTEST	0	0	0	0	1	1	no	0	ENSMUSG00000101262	ENSMUST00000188705		predicted gene 8326 [Source:MGI Symbol;Acc:MGI:3644839]	1	46414502	46416932	1	C1.1	46414502	46416932	46414502	1953	tslNA	GENCODE basic	1	1	KNOWN	KNOWN	havana	havana	processed_pseudogene	processed_pseudogene	47.92	1	MGI transcript name	Gm8326-001	MGI Symbol	Gm8326
TCONS_00001168	ENSMUST00000189749	Dnah7c	TCONS_00001168	XLOC_000476	Dnah7c	1:46425591-46807476	Ad-CMV	Ad-MAFG	NOTEST	0.00117368	0.00538588	2.19815	0	1	1	no	0.00327978	ENSMUSG00000101337	ENSMUST00000189749	ENSMUSP00000140430	dynein, axonemal, heavy chain 7C [Source:MGI Symbol;Acc:MGI:3639762]	1	46425592	46807476	1	C1.1	46425592	46807476	46425592	12207	tsl5	GENCODE basic	6	6	KNOWN	KNOWN	havana	ensembl_havana	protein_coding	protein_coding	39.66	5	MGI transcript name	Dnah7c-001	MGI Symbol	Dnah7c
TCONS_00001174	ENSMUST00000027131	Slc39a10	TCONS_00001174	XLOC_000477	Slc39a10	1:46807543-46892852	Ad-CMV	Ad-MAFG	OK	1.81231	2.19481	0.276268	0.424661	0.4541	0.966543	no	2.00356	ENSMUSG00000025986	ENSMUST00000027131	ENSMUSP00000027131	solute carrier family 39 (zinc transporter), member 10 [Source:MGI Symbol;Acc:MGI:1914515]	1	46807544	46892852	-1	C1.1	46807544	46854046	46854046	5498	tsl1	GENCODE basic	5	6	KNOWN	KNOWN	ensembl_havana	ensembl_havana	protein_coding	protein_coding	39.19	4	MGI transcript name	Slc39a10-001	MGI Symbol	Slc39a10
TCONS_00001175	ENSMUST00000027131	Slc39a10	TCONS_00001175	XLOC_000478	Slc39a10	1:46807543-46892852	Ad-CMV	Ad-MAFG	OK	1.5254	2.00985	0.3979	0.557432	0.34165	0.900846	no	1.76763	ENSMUSG00000025986	ENSMUST00000027131	ENSMUSP00000027131	solute carrier family 39 (zinc transporter), member 10 [Source:MGI Symbol;Acc:MGI:1914515]	1	46807544	46892852	-1	C1.1	46807544	46854046	46854046	5498	tsl1	GENCODE basic	5	6	KNOWN	KNOWN	ensembl_havana	ensembl_havana	protein_coding	protein_coding	39.19	4	MGI transcript name	Slc39a10-001	MGI Symbol	Slc39a10
TCONS_00001176	ENSMUST00000189404	Gm28151	TCONS_00001176	XLOC_000479	Gm28151	1:46807543-46892852	Ad-CMV	Ad-MAFG	OK	1.34367	1.30716	-0.0397502	-0.0643822	0.9029	0.994266	no	1.32542	ENSMUSG00000100213	ENSMUST00000189404		predicted gene 28151 [Source:MGI Symbol;Acc:MGI:5578857]	1	46849529	46850479	-1	C1.1	46849529	46850479	46850479	951	tslNA	GENCODE basic	1	1	KNOWN	KNOWN	havana	havana	lincRNA	lincRNA	38.38	1	MGI transcript name	Gm28151-001	MGI Symbol	Gm28151
TCONS_00001177	ENSMUST00000186233	Gm28825	TCONS_00001177	XLOC_000480	Gm28825	1:47067787-47068025	Ad-CMV	Ad-MAFG	NOTEST	0	0	0	0	1	1	no	0	ENSMUSG00000101921	ENSMUST00000186233		predicted gene 28825 [Source:MGI Symbol;Acc:MGI:5579531]	1	47067788	47068025	1	C1.1	47067788	47068025	47067788	238	tslNA	GENCODE basic	1	1	KNOWN	KNOWN	havana	havana	processed_pseudogene	processed_pseudogene	47.9	1	MGI transcript name	Gm28825-001	MGI Symbol	Gm28825
TCONS_00001178	ENSMUST00000190006	Gm28826	TCONS_00001178	XLOC_000481	Gm28826	1:47153460-47189071	Ad-CMV	Ad-MAFG	NOTEST	0	0	0	0	1	1	no	0	ENSMUSG00000101447	ENSMUST00000190006		predicted gene 28826 [Source:MGI Symbol;Acc:MGI:5579532]	1	47153461	47189071	1	C1.1	47153461	47189071	47153461	488	tsl2	GENCODE basic	1	1	KNOWN	KNOWN	havana	havana	lincRNA	lincRNA	38.59	1	MGI transcript name	Gm28826-001	MGI Symbol	Gm28826
TCONS_00001179	ENSMUST00000187720	Gm18117	TCONS_00001179	XLOC_000482	Gm18117	1:47478867-47480198	Ad-CMV	Ad-MAFG	NOTEST	0	0	0	0	1	1	no	0	ENSMUSG00000100530	ENSMUST00000187720		predicted gene, 18117 [Source:MGI Symbol;Acc:MGI:5010302]	1	47478868	47480198	1	C1.1	47478868	47480198	47478868	742	tslNA	GENCODE basic	1	1	KNOWN	KNOWN	havana	havana	processed_pseudogene	processed_pseudogene	41.7	1	MGI transcript name	Gm18117-001	MGI Symbol	Gm18117
TCONS_00001180	ENSMUST00000194762	Gm37196	TCONS_00001180	XLOC_000483	Gm37196	1:47605995-47606901	Ad-CMV	Ad-MAFG	NOTEST	0	0	0	0	1	1	no	0	ENSMUSG00000104067	ENSMUST00000194762		predicted gene, 37196 [Source:MGI Symbol;Acc:MGI:5610424]	1	47605996	47606901	1	C1.1	47605996	47606901	47605996	906	tslNA	GENCODE basic	1	1	KNOWN	KNOWN	havana	havana	TEC	TEC	41.61	1	MGI transcript name	Gm37196-001	MGI Symbol	Gm37196
TCONS_00001181	ENSMUST00000187358	Gm8337	TCONS_00001181	XLOC_000484	Gm8337	1:47657692-47659630	Ad-CMV	Ad-MAFG	NOTEST	0	0	0	0	1	1	no	0	ENSMUSG00000100033	ENSMUST00000187358		predicted gene 8337 [Source:MGI Symbol;Acc:MGI:3644012]	1	47657693	47659630	1	C1.1	47657693	47659630	47657693	1938	tslNA	GENCODE basic	1	1	KNOWN	KNOWN	havana	havana	processed_pseudogene	processed_pseudogene	46.54	1	MGI transcript name	Gm8337-001	MGI Symbol	Gm8337
TCONS_00001182	ENSMUST00000188192	Gm28830	TCONS_00001182	XLOC_000485	Gm28830	1:48527638-48527851	Ad-CMV	Ad-MAFG	NOTEST	0	0	0	0	1	1	no	0	ENSMUSG00000100866	ENSMUST00000188192		predicted gene 28830 [Source:MGI Symbol;Acc:MGI:5579536]	1	48527639	48527851	1	C1.1	48527639	48527851	48527639	213	tslNA	GENCODE basic	1	1	KNOWN	KNOWN	havana	havana	processed_pseudogene	processed_pseudogene	44.6	1	MGI transcript name	Gm28830-001	MGI Symbol	Gm28830
TCONS_00001183	ENSMUST00000191041	Gm19124	TCONS_00001183	XLOC_000486	Gm19124	1:48783662-48784593	Ad-CMV	Ad-MAFG	NOTEST	0	0	0	0	1	1	no	0	ENSMUSG00000099376	ENSMUST00000191041		predicted gene, 19124 [Source:MGI Symbol;Acc:MGI:5011309]	1	48783663	48784593	1	C1.1	48783663	48784593	48783663	832	tslNA	GENCODE basic	1	1	KNOWN	KNOWN	havana	havana	processed_pseudogene	processed_pseudogene	40.06	1	MGI transcript name	Gm19124-001	MGI Symbol	Gm19124
TCONS_00001184	ENSMUST00000181115	Gm8357	TCONS_00001184	XLOC_000487	Gm8357	1:48881712-48882723	Ad-CMV	Ad-MAFG	NOTEST	0	0	0	0	1	1	no	0	ENSMUSG00000097883	ENSMUST00000181115		predicted gene 8357 [Source:MGI Symbol;Acc:MGI:3645186]	1	48881713	48882723	1	C1.1	48881713	48882723	48881713	1011	tslNA	GENCODE basic	1	1	KNOWN	KNOWN	havana	havana	processed_pseudogene	processed_pseudogene	49.46	1	MGI transcript name	Gm8357-001	MGI Symbol	Gm8357
TCONS_00001185	ENSMUST00000175049	Gm22693	TCONS_00001185	XLOC_000488	Gm22693	1:49095443-49095885	Ad-CMV	Ad-MAFG	NOTEST	0	0	0	0	1	1	no	0	ENSMUSG00000092790	ENSMUST00000175049		predicted gene, 22693 [Source:MGI Symbol;Acc:MGI:5452470]	1	49095444	49095885	1	C1.1	49095444	49095885	49095444	442	tslNA	GENCODE basic	1	1	KNOWN	KNOWN	ensembl	ensembl	miRNA	miRNA	25.57	1	MGI transcript name	Gm22693-201	MGI Symbol	Gm22693
TCONS_00001186	ENSMUST00000186145	Gm8367	TCONS_00001186	XLOC_000489	Gm8367	1:49236251-49237244	Ad-CMV	Ad-MAFG	NOTEST	0	0	0	0	1	1	no	0	ENSMUSG00000099454	ENSMUST00000186145		predicted gene 8367 [Source:MGI Symbol;Acc:MGI:3645196]	1	49236252	49237244	1	C1.1	49236252	49237244	49236252	887	tslNA	GENCODE basic	1	1	KNOWN	KNOWN	havana	havana	processed_pseudogene	processed_pseudogene	40.18	1	MGI transcript name	Gm8367-001	MGI Symbol	Gm8367
TCONS_00001187	ENSMUST00000056879	C230029F24Rik	TCONS_00001187	XLOC_000490	C230029F24Rik	1:49244615-49340443	Ad-CMV	Ad-MAFG	NOTEST	0	0	0	0	1	1	no	0	ENSMUSG00000051616	ENSMUST00000056879		RIKEN cDNA C230029F24 gene [Source:MGI Symbol;Acc:MGI:3045370]	1	49244616	49340443	1	C1.1	49244616	49338246	49244616	528	tsl1		8	14	KNOWN	KNOWN	ensembl	ensembl_havana	lincRNA	lincRNA	37.86	2	MGI transcript name	C230029F24Rik-201	MGI Symbol	C230029F24Rik
TCONS_00001189	ENSMUST00000185858	Gm3605	TCONS_00001189	XLOC_000491	Gm3605	1:49498552-49498992	Ad-CMV	Ad-MAFG	NOTEST	0	0	0	0	1	1	no	0	ENSMUSG00000099577	ENSMUST00000185858		predicted gene 3605 [Source:MGI Symbol;Acc:MGI:3781782]	1	49498553	49498992	1	C1.1	49498553	49498992	49498553	440	tslNA	GENCODE basic	1	1	KNOWN	KNOWN	havana	havana	processed_pseudogene	processed_pseudogene	43.41	1	MGI transcript name	Gm3605-001	MGI Symbol	Gm3605
TCONS_00001190	ENSMUST00000190905	Gm8384	TCONS_00001190	XLOC_000492	Gm8384	1:50056781-50058490	Ad-CMV	Ad-MAFG	NOTEST	0	0	0	0	1	1	no	0	ENSMUSG00000101760	ENSMUST00000190905		predicted gene 8384 [Source:MGI Symbol;Acc:MGI:3648814]	1	50056782	50058490	1	C1.1	50056782	50058490	50056782	704	tslNA	GENCODE basic	1	1	KNOWN	KNOWN	havana	havana	processed_pseudogene	processed_pseudogene	45.52	1	MGI transcript name	Gm8384-001	MGI Symbol	Gm8384
TCONS_00001191	ENSMUST00000186016	4933411E06Rik	TCONS_00001191	XLOC_000493	4933411E06Rik	1:50107469-50108962	Ad-CMV	Ad-MAFG	NOTEST	0	0	0	0	1	1	no	0	ENSMUSG00000099608	ENSMUST00000186016		RIKEN cDNA 4933411E06 gene [Source:MGI Symbol;Acc:MGI:1918431]	1	50107470	50108962	1	C1.1	50107470	50108962	50107470	1493	tslNA	GENCODE basic	1	1	KNOWN	KNOWN	havana	havana	lincRNA	lincRNA	40.32	1	MGI transcript name	4933411E06Rik-001	MGI Symbol	4933411E06Rik
TCONS_00001192	ENSMUST00000187207	Gm20118	TCONS_00001192	XLOC_000494	Gm20118	1:50533029-50533191	Ad-CMV	Ad-MAFG	NOTEST	0	0	0	0	1	1	no	0	ENSMUSG00000099941	ENSMUST00000187207		predicted gene, 20118 [Source:MGI Symbol;Acc:MGI:5012303]	1	50533030	50533191	1	C1.1	50533030	50533191	50533030	162	tslNA	GENCODE basic	1	1	KNOWN	KNOWN	havana	havana	processed_pseudogene	processed_pseudogene	43.21	1	MGI transcript name	Gm20118-001	MGI Symbol	Gm20118
TCONS_00001193	ENSMUST00000122582	Gm25843	TCONS_00001193	XLOC_000495	Gm25843	1:50559761-50560075	Ad-CMV	Ad-MAFG	NOTEST	0	0	0	0	1	1	no	0	ENSMUSG00000084531	ENSMUST00000122582		predicted gene, 25843 [Source:MGI Symbol;Acc:MGI:5455620]	1	50559762	50560075	1	C1.1	50559762	50560075	50559762	314	tslNA	GENCODE basic	1	1	KNOWN	KNOWN	ensembl	ensembl	misc_RNA	misc_RNA	45.22	1	MGI transcript name	Gm25843-201	MGI Symbol	Gm25843
TCONS_00001194	ENSMUST00000187677	Gm28321	TCONS_00001194	XLOC_000496	Gm28321	1:50815374-50817701	Ad-CMV	Ad-MAFG	NOTEST	0	0	0	0	1	1	no	0	ENSMUSG00000100816	ENSMUST00000187677		predicted gene 28321 [Source:MGI Symbol;Acc:MGI:5579027]	1	50815375	50817701	1	C1.1	50815375	50817701	50815375	2327	tslNA	GENCODE basic	1	1	KNOWN	KNOWN	havana	havana	lincRNA	lincRNA	44.18	1	MGI transcript name	Gm28321-001	MGI Symbol	Gm28321
TCONS_00001195	ENSMUST00000186103	Tmeff2	TCONS_00001195	XLOC_000497	Tmeff2	1:50900646-51187270	Ad-CMV	Ad-MAFG	NOTEST	0	0	0	0	1	1	no	0	ENSMUSG00000026109	ENSMUST00000186103		transmembrane protein with EGF-like and two follistatin-like domains 2 [Source:MGI Symbol;Acc:MGI:1861735]	1	50900647	51187270	1	C1.1	50900647	50913925	50900647	1274	tsl1		6	14	KNOWN	KNOWN	havana	ensembl_havana	processed_transcript	protein_coding	38.1	4	MGI transcript name	Tmeff2-004	MGI Symbol	Tmeff2
TCONS_00001198	ENSMUST00000185627	Gm28322	TCONS_00001198	XLOC_000498	Gm28322	1:50900646-51187270	Ad-CMV	Ad-MAFG	NOTEST	0	0	0	0	1	1	no	0	ENSMUSG00000100671	ENSMUST00000185627		predicted gene 28322 [Source:MGI Symbol;Acc:MGI:5579028]	1	50904444	50905918	1	C1.1	50904444	50905918	50904444	1475	tslNA	GENCODE basic	1	1	KNOWN	KNOWN	havana	havana	lincRNA	lincRNA	41.69	1	MGI transcript name	Gm28322-001	MGI Symbol	Gm28322
TCONS_00001201	ENSMUST00000175165	Gm25736	TCONS_00001201	XLOC_000499	Gm25736	1:50900646-51187270	Ad-CMV	Ad-MAFG	NOTEST	0	0	0	0	1	1	no	0	ENSMUSG00000092906	ENSMUST00000175165		predicted gene, 25736 [Source:MGI Symbol;Acc:MGI:5455513]	1	51015313	51015413	1	C1.1	51015313	51015413	51015313	101	tslNA	GENCODE basic	1	1	KNOWN	KNOWN	ensembl	ensembl	miRNA	miRNA	48.51	1	MGI transcript name	Gm25736-201	MGI Symbol	Gm25736
TCONS_00001202	ENSMUST00000187777	Gm28320	TCONS_00001202	XLOC_000500	Gm28320	1:50900646-51187270	Ad-CMV	Ad-MAFG	NOTEST	0	0	0	0	1	1	no	0	ENSMUSG00000099924	ENSMUST00000187777		predicted gene 28320 [Source:MGI Symbol;Acc:MGI:5579026]	1	51148309	51150581	1	C1.1	51148309	51150581	51148309	2273	tslNA	GENCODE basic	1	1	KNOWN	KNOWN	havana	havana	sense_intronic	sense_intronic	39.64	1	MGI transcript name	Gm28320-001	MGI Symbol	Gm28320
TCONS_00001203	ENSMUST00000190705	Gm29325	TCONS_00001203	XLOC_000501	Gm29325	1:51195220-51197748	Ad-CMV	Ad-MAFG	NOTEST	0	0	0	0	1	1	no	0	ENSMUSG00000099625	ENSMUST00000190705		predicted gene 29325 [Source:MGI Symbol;Acc:MGI:5580031]	1	51195221	51197748	1	C1.1	51195221	51197748	51195221	2528	tslNA	GENCODE basic	1	1	KNOWN	KNOWN	havana	havana	lincRNA	lincRNA	40.43	1	MGI transcript name	Gm29325-001	MGI Symbol	Gm29325
TCONS_00001204	ENSMUST00000051572	Sdpr	TCONS_00001204	XLOC_000502	Sdpr	1:51218385-51333779	Ad-CMV	Ad-MAFG	OK	0.477074	0.463116	-0.0428401	-0.0323115	0.9563	0.994438	no	0.470095	ENSMUSG00000045954	ENSMUST00000051572	ENSMUSP00000055694	serum deprivation response [Source:MGI Symbol;Acc:MGI:99513]	1	51289126	51302960	1	C1.1	51289126	51302960	51289126	3055	tsl1	GENCODE basic	7	7	KNOWN	KNOWN	ensembl_havana	ensembl_havana	protein_coding	protein_coding	41.93	1	MGI transcript name	Sdpr-001	MGI Symbol	Sdpr
TCONS_00001205	ENSMUST00000189542	Nabp1	TCONS_00001205	XLOC_000503	Nabp1	1:51464981-51478438	Ad-CMV	Ad-MAFG	OK	5.66987	7.20834	0.346353	1.3816	0.0174	0.210781	no	6.4391	ENSMUSG00000026107	ENSMUST00000189542	ENSMUSP00000140059	nucleic acid binding protein 1 [Source:MGI Symbol;Acc:MGI:1923258]	1	51465862	51478425	-1	C1.1	51465862	51478399	51478399	4790	tsl1		6	11	KNOWN	KNOWN	havana	ensembl_havana	nonsense_mediated_decay	protein_coding	38.76	10	MGI transcript name	Nabp1-003	MGI Symbol	Nabp1
TCONS_00001206	ENSMUST00000190169	Gm17767	TCONS_00001206	XLOC_000504	Gm17767	1:51507077-51596718	Ad-CMV	Ad-MAFG	OK	0.805776	0.65981	-0.288329	-0.592959	0.3027	0.870065	no	0.732793	ENSMUSG00000099413	ENSMUST00000190169		predicted gene, 17767 [Source:MGI Symbol;Acc:MGI:5009931]	1	51507086	51596718	-1	C1.1	51507086	51512329	51512329	3049	tsl1	GENCODE basic	1	1	KNOWN	KNOWN	havana	havana	lincRNA	lincRNA	41.13	2	MGI transcript name	Gm17767-002	MGI Symbol	Gm17767
TCONS_00001207	ENSMUST00000046390	Myo1b	TCONS_00001207	XLOC_000505	Myo1b	1:51696323-51916071	Ad-CMV	Ad-MAFG	OK	2.35313	2.26417	-0.0555965	-0.113695	0.84325	0.994266	no	2.30865	ENSMUSG00000018417	ENSMUST00000046390	ENSMUSP00000040447	myosin IB [Source:MGI Symbol;Acc:MGI:107752]	1	51749765	51916071	-1	C1.1	51749765	51916071	51916071	5052	tsl1	GENCODE basic	13	14	KNOWN	KNOWN	ensembl_havana	ensembl_havana	protein_coding	protein_coding	43.11	15	MGI transcript name	Myo1b-001	MGI Symbol	Myo1b
TCONS_00001209	ENSMUST00000168302	Stat4	TCONS_00001209	XLOC_000506	Stat4	1:51987147-52233232	Ad-CMV	Ad-MAFG	OK	0.761517	0.732439	-0.0561675	-0.011315	0.97635	0.995142	no	0.746978	ENSMUSG00000062939	ENSMUST00000168302	ENSMUSP00000130713	signal transducer and activator of transcription 4 [Source:MGI Symbol;Acc:MGI:103062]	1	51987148	52107189	1	C1.1	51987148	52107189	51987148	2662	tsl1	GENCODE basic	7	11	KNOWN	KNOWN	ensembl_havana	ensembl_havana	protein_coding	protein_coding	40.94	4	MGI transcript name	Stat4-001	MGI Symbol	Stat4
TCONS_00001216	ENSMUST00000210323	RP24-194N4.6	TCONS_00001216	XLOC_000507	RP24-194N4.6	1:51987147-52233232	Ad-CMV	Ad-MAFG	OK	0.942004	0.414527	-1.18427	-0.135877	0.4151	0.947638	no	0.678265	ENSMUSG00000109599	ENSMUST00000210323			1	52108121	52113751	-1	C1.1	52108121	52113751	52113751	1170		GENCODE basic	1	1	KNOWN	KNOWN	havana	havana	lincRNA	lincRNA	42.27	1	Clone-based (Vega)	RP24-194N4.6-001	Clone-based (Vega)	RP24-194N4.6
TCONS_00001217	ENSMUST00000210323	RP24-194N4.6	TCONS_00001217	XLOC_000508	RP24-194N4.6	1:51987147-52233232	Ad-CMV	Ad-MAFG	NOTEST	0.304686	0.102547	-1.57104	0	1	1	no	0.203617	ENSMUSG00000109599	ENSMUST00000210323			1	52108121	52113751	-1	C1.1	52108121	52113751	52113751	1170		GENCODE basic	1	1	KNOWN	KNOWN	havana	havana	lincRNA	lincRNA	42.27	1	Clone-based (Vega)	RP24-194N4.6-001	Clone-based (Vega)	RP24-194N4.6
TCONS_00001233	ENSMUST00000069792	Nab1	TCONS_00001233	XLOC_000509	Nab1	1:52453439-52504229	Ad-CMV	Ad-MAFG	OK	3.8665	3.62881	-0.0915308	-0.354918	0.53855	0.994266	no	3.74765	ENSMUSG00000002881	ENSMUST00000069792	ENSMUSP00000066696	Ngfi-A binding protein 1 [Source:MGI Symbol;Acc:MGI:107564]	1	52457294	52500679	-1	C1.1	52457294	52500679	52500679	3874	tsl1	GENCODE basic	13	14	KNOWN	KNOWN	ensembl_havana	ensembl_havana	protein_coding	protein_coding	41.06	5	MGI transcript name	Nab1-001	MGI Symbol	Nab1
TCONS_00001234	ENSMUST00000191424	Rps27a-ps1	TCONS_00001234	XLOC_000510	Rps27a-ps1	1:52522238-52522701	Ad-CMV	Ad-MAFG	NOTEST	0	0	0	0	1	1	no	0	ENSMUSG00000101501	ENSMUST00000191424		ribosomal protein S27A, pseudogene 1 [Source:MGI Symbol;Acc:MGI:3781839]	1	52522239	52522701	1	C1.1	52522239	52522701	52522239	463	tslNA	GENCODE basic	1	1	KNOWN	KNOWN	havana	havana	processed_pseudogene	processed_pseudogene	44.49	1	MGI transcript name	Rps27a-ps1-001	MGI Symbol	Rps27a-ps1
TCONS_00001235	ENSMUST00000189527	Gm553	TCONS_00001235	XLOC_000511	Gm553	1:52522901-52582679	Ad-CMV	Ad-MAFG	NOTEST	0	0	0	0	1	1	no	0	ENSMUSG00000100120	ENSMUST00000189527		predicted gene 553 [Source:MGI Symbol;Acc:MGI:2685399]	1	52522902	52582679	1	C1.1	52522902	52582679	52522902	701	tsl1	GENCODE basic	1	1	KNOWN	KNOWN	havana	havana	lincRNA	lincRNA	41.21	1	MGI transcript name	Gm553-001	MGI Symbol	Gm553
TCONS_00001236	ENSMUST00000179821	Gm5527	TCONS_00001236	XLOC_000512	Gm5527	1:52584517-52585159	Ad-CMV	Ad-MAFG	NOTEST	0	0	0	0	1	1	no	0	ENSMUSG00000100007	ENSMUST00000179821		predicted gene 5527 [Source:MGI Symbol;Acc:MGI:3646585]	1	52584518	52585159	1	C1.1	52584518	52585159	52584518	642	tslNA	GENCODE basic	2	1	KNOWN	KNOWN	havana	havana	processed_pseudogene	processed_pseudogene	46.73	1	MGI transcript name	Gm5527-001	MGI Symbol	Gm5527
TCONS_00001237	ENSMUST00000185790	Nemp2	TCONS_00001237	XLOC_000513	Nemp2	1:52630702-52651919	Ad-CMV	Ad-MAFG	NOTEST	1.65053e-06	0.0188361	13.4783	0	1	1	no	0.00941888	ENSMUSG00000043015	ENSMUST00000185790	ENSMUSP00000140351	nuclear envelope integral membrane protein 2 [Source:MGI Symbol;Acc:MGI:2444113]	1	52630703	52651919	1	C1.1	52630797	52650702	52630797	1571	tsl1		6	15	KNOWN	KNOWN	havana	ensembl_havana	nonsense_mediated_decay	protein_coding	43.27	8	MGI transcript name	Nemp2-004	MGI Symbol	Nemp2
TCONS_00001250	ENSMUST00000156876	Mfsd6	TCONS_00001250	XLOC_000514	Mfsd6	1:52656048-52727462	Ad-CMV	Ad-MAFG	OK	3.61493	6.26184	0.79262	2.15878	0.0002	0.00652828	yes	4.93839	ENSMUSG00000041439	ENSMUST00000156876	ENSMUSP00000122881	major facilitator superfamily domain containing 6 [Source:MGI Symbol;Acc:MGI:1922925]	1	52656286	52727462	-1	C1.1	52656286	52727462	52727462	4932	tsl5	GENCODE basic	7	15	KNOWN	KNOWN	ensembl_havana	ensembl_havana	protein_coding	protein_coding	41.65	6	MGI transcript name	Mfsd6-001	MGI Symbol	Mfsd6
TCONS_00001251	ENSMUST00000156876	Mfsd6	TCONS_00001251	XLOC_000515	Mfsd6	1:52656048-52727462	Ad-CMV	Ad-MAFG	OK	1.71611	3.36411	0.971085	2.33829	5e-05	0.00193143	yes	2.54011	ENSMUSG00000041439	ENSMUST00000156876	ENSMUSP00000122881	major facilitator superfamily domain containing 6 [Source:MGI Symbol;Acc:MGI:1922925]	1	52656286	52727462	-1	C1.1	52656286	52727462	52727462	4932	tsl5	GENCODE basic	7	15	KNOWN	KNOWN	ensembl_havana	ensembl_havana	protein_coding	protein_coding	41.65	6	MGI transcript name	Mfsd6-001	MGI Symbol	Mfsd6
TCONS_00001252	ENSMUST00000188413	Gm28650	TCONS_00001252	XLOC_000516	Gm28650	1:52756718-52757129	Ad-CMV	Ad-MAFG	NOTEST	0	0	0	0	1	1	no	0	ENSMUSG00000100230	ENSMUST00000188413		predicted gene 28650 [Source:MGI Symbol;Acc:MGI:5579356]	1	52756719	52757129	1	C1.1	52756719	52757129	52756719	411	tslNA	GENCODE basic	1	1	KNOWN	KNOWN	havana	havana	processed_pseudogene	processed_pseudogene	46.72	1	MGI transcript name	Gm28650-001	MGI Symbol	Gm28650
TCONS_00001253	-	-	TCONS_00001253	XLOC_000517	-	1:52779288-52780272	Ad-CMV	Ad-MAFG	OK	0.277014	0.378465	0.450201	0.359215	0.5311	0.994266	no	0.327739
TCONS_00001254	ENSMUST00000027271	Inpp1	TCONS_00001254	XLOC_000518	Inpp1	1:52785426-52817688	Ad-CMV	Ad-MAFG	OK	1.57449	1.38098	-0.189195	-0.737217	0.20305	0.772029	no	1.47774	ENSMUSG00000026102	ENSMUST00000027271	ENSMUSP00000027271	inositol polyphosphate-1-phosphatase [Source:MGI Symbol;Acc:MGI:104848]	1	52785427	52817688	-1	C1.1	52785427	52817688	52817688	5767	tsl1	GENCODE basic	8	9	KNOWN	KNOWN	ensembl_havana	ensembl_havana	protein_coding	protein_coding	42.6	6	MGI transcript name	Inpp1-001	MGI Symbol	Inpp1
TCONS_00001255	ENSMUST00000186922	Hibch	TCONS_00001255	XLOC_000519	Hibch	1:52844928-53020179	Ad-CMV	Ad-MAFG	NOTEST	0	0	0	0	1	1	no	0	ENSMUSG00000041426	ENSMUST00000186922		3-hydroxyisobutyryl-Coenzyme A hydrolase [Source:MGI Symbol;Acc:MGI:1923792]	1	52844929	52920986	1	C1.1	52844929	52848693	52844929	3765	tslNA		1	12	KNOWN	KNOWN	havana	ensembl_havana	retained_intron	protein_coding	41	7	MGI transcript name	Hibch-007	MGI Symbol	Hibch
TCONS_00001268	ENSMUST00000027269	Mstn	TCONS_00001268	XLOC_000520	Mstn	1:53061639-53068079	Ad-CMV	Ad-MAFG	NOTEST	2.63897e-06	0.00587598	11.1206	0	1	1	no	0.00293931	ENSMUSG00000026100	ENSMUST00000027269	ENSMUSP00000027269	myostatin [Source:MGI Symbol;Acc:MGI:95691]	1	53061640	53068079	1	C1.1	53061640	53068079	53061640	2705	tsl1	GENCODE basic	6	6	KNOWN	KNOWN	ensembl_havana	ensembl_havana	protein_coding	protein_coding	37.5	2	MGI transcript name	Mstn-001	MGI Symbol	Mstn
TCONS_00001270	ENSMUST00000158709	Gm24349	TCONS_00001270	XLOC_000521	Gm24349	1:53100049-53100150	Ad-CMV	Ad-MAFG	NOTEST	0	0	0	0	1	1	no	0	ENSMUSG00000089334	ENSMUST00000158709		predicted gene, 24349 [Source:MGI Symbol;Acc:MGI:5454126]	1	53100050	53100150	1	C1.1	53100050	53100150	53100050	101	tslNA	GENCODE basic	1	1	KNOWN	KNOWN	ensembl	ensembl	snoRNA	snoRNA	51.49	1	MGI transcript name	Gm24349-201	MGI Symbol	Gm24349
TCONS_00001271	ENSMUST00000190748	1700019A02Rik	TCONS_00001271	XLOC_000522	1700019A02Rik	1:53158576-53188692	Ad-CMV	Ad-MAFG	OK	0.479416	0.467923	-0.035007	-0.0696853	0.9023	0.994266	no	0.473669	ENSMUSG00000060715	ENSMUST00000190748	ENSMUSP00000139938	RIKEN cDNA 1700019A02 gene [Source:MGI Symbol;Acc:MGI:1916647]	1	53158577	53187636	-1	C1.1	53158600	53187608	53187608	726	tsl3	GENCODE basic	1	9	KNOWN	KNOWN	havana	ensembl_havana	protein_coding	protein_coding	39.08	2	MGI transcript name	1700019A02Rik-002	MGI Symbol	1700019A02Rik
TCONS_00001272	ENSMUST00000191402	Gm28777	TCONS_00001272	XLOC_000523	Gm28777	1:53189186-53297018	Ad-CMV	Ad-MAFG	NOTEST	0.31629	0.207895	-0.605389	0	1	1	no	0.262093	ENSMUSG00000100763	ENSMUST00000191402		predicted gene 28777 [Source:MGI Symbol;Acc:MGI:5579483]	1	53196113	53197695	1	C1.1	53196113	53197695	53196113	535	tsl1	GENCODE basic	1	1	KNOWN	KNOWN	havana	havana	antisense	antisense	37.84	1	MGI transcript name	Gm28777-001	MGI Symbol	Gm28777
TCONS_00001273	ENSMUST00000135746	Ormdl1	TCONS_00001273	XLOC_000524	Ormdl1	1:53297094-53352752	Ad-CMV	Ad-MAFG	NOTEST	1.01154e-77	4.93263e-163	-283.4	0	1	1	no	5.0577e-78	ENSMUSG00000026097	ENSMUST00000135746		ORM1-like 1 (S. cerevisiae) [Source:MGI Symbol;Acc:MGI:2181669]	1	53297095	53310309	1	C1.1	53297095	53301953	53297095	3076	tsl1		7	9	KNOWN	KNOWN	havana	ensembl_havana	retained_intron	protein_coding	38.86	2	MGI transcript name	Ormdl1-002	MGI Symbol	Ormdl1
TCONS_00001284	ENSMUST00000186919	Gm6799	TCONS_00001284	XLOC_000525	Gm6799	1:53363113-53363686	Ad-CMV	Ad-MAFG	NOTEST	0	0	0	0	1	1	no	0	ENSMUSG00000099450	ENSMUST00000186919		predicted gene 6799 [Source:MGI Symbol;Acc:MGI:3646265]	1	53363114	53363686	1	C1.1	53363114	53363686	53363114	573	tslNA	GENCODE basic	1	1	KNOWN	KNOWN	havana	havana	processed_pseudogene	processed_pseudogene	41.01	1	MGI transcript name	Gm6799-001	MGI Symbol	Gm6799
TCONS_00001285	ENSMUST00000190697	Gm6801	TCONS_00001285	XLOC_000526	Gm6801	1:53390414-53392585	Ad-CMV	Ad-MAFG	NOTEST	0	0	0	0	1	1	no	0	ENSMUSG00000100069	ENSMUST00000190697		predicted gene 6801 [Source:MGI Symbol;Acc:MGI:3643101]	1	53390415	53392585	1	C1.1	53390415	53392585	53390415	339	tslNA	GENCODE basic	1	1	KNOWN	KNOWN	havana	havana	unprocessed_pseudogene	unprocessed_pseudogene	40.9	1	MGI transcript name	Gm6801-001	MGI Symbol	Gm6801
TCONS_00001286	-	-	TCONS_00001286	XLOC_000527	-	1:53749326-53752548	Ad-CMV	Ad-MAFG	OK	0.330485	0.475307	0.524275	0.821348	0.15605	0.69527	no	0.402896
TCONS_00001287	ENSMUST00000027263	Stk17b	TCONS_00001287	XLOC_000528	Stk17b	1:53752617-53785224	Ad-CMV	Ad-MAFG	OK	3.46715	5.10327	0.557673	2.19259	0.0001	0.00358242	yes	4.28521	ENSMUSG00000026094	ENSMUST00000027263	ENSMUSP00000027263	serine/threonine kinase 17b (apoptosis-inducing) [Source:MGI Symbol;Acc:MGI:2138162]	1	53755506	53785224	-1	C1.1	53755506	53785224	53785224	3293	tsl1	GENCODE basic	13	14	KNOWN	KNOWN	ensembl_havana	ensembl_havana	protein_coding	protein_coding	37.08	3	MGI transcript name	Stk17b-001	MGI Symbol	Stk17b
TCONS_00001288	ENSMUST00000194911	Gm37863	TCONS_00001288	XLOC_000529	Gm37863	1:53791200-53792657	Ad-CMV	Ad-MAFG	NOTEST	0	0	0	0	1	1	no	0	ENSMUSG00000102405	ENSMUST00000194911		predicted gene, 37863 [Source:MGI Symbol;Acc:MGI:5611091]	1	53791201	53792657	1	C1.1	53791201	53792657	53791201	1457	tslNA	GENCODE basic	1	1	KNOWN	KNOWN	havana	havana	TEC	TEC	45.85	1	MGI transcript name	Gm37863-001	MGI Symbol	Gm37863
TCONS_00001289	ENSMUST00000184834	Mir7681	TCONS_00001289	XLOC_000530	Mir7681	1:53806875-54195168	Ad-CMV	Ad-MAFG	NOTEST	0	0	0	0	1	1	no	0	ENSMUSG00000098443	ENSMUST00000184834		microRNA 7681 [Source:MGI Symbol;Acc:MGI:5531188]	1	53849424	53849495	1	C1.1	53849424	53849495	53849424	72	tslNA	GENCODE basic	1	1	KNOWN	KNOWN	mirbase	mirbase	miRNA	miRNA	50	1	MGI transcript name	Mir7681-201	MGI Symbol	Mir7681
TCONS_00001290	ENSMUST00000161988	Ccdc150	TCONS_00001290	XLOC_000531	Ccdc150	1:54250682-54368727	Ad-CMV	Ad-MAFG	NOTEST	0.00587522	0.0280669	2.25615	0	1	1	no	0.0169711	ENSMUSG00000025983	ENSMUST00000161988		coiled-coil domain containing 150 [Source:MGI Symbol;Acc:MGI:1925266]	1	54250683	54368727	1	C1.1	54250683	54278961	54250683	1204	tsl1		1	11	KNOWN	KNOWN	havana	ensembl_havana	retained_intron	protein_coding	40.85	5	MGI transcript name	Ccdc150-002	MGI Symbol	Ccdc150
TCONS_00001297	-	-	TCONS_00001297	XLOC_000532	-	1:54378879-54380538	Ad-CMV	Ad-MAFG	NOTEST	0.160337	0.214029	0.4167	0	1	1	no	0.187183
TCONS_00001298	-	-	TCONS_00001298	XLOC_000533	-	1:54382057-54383526	Ad-CMV	Ad-MAFG	NOTEST	0.258431	0.240187	-0.105619	0	1	1	no	0.249309
TCONS_00001299	-	-	TCONS_00001299	XLOC_000534	-	1:54383683-54384964	Ad-CMV	Ad-MAFG	OK	0.446407	0.293725	-0.603894	-0.554356	0.33965	0.899503	no	0.370066
TCONS_00001300	-	-	TCONS_00001300	XLOC_000535	-	1:54385686-54386540	Ad-CMV	Ad-MAFG	OK	0.437889	0.450284	0.0402696	0.0361511	0.9516	0.994266	no	0.444086
TCONS_00001301	-	-	TCONS_00001301	XLOC_000536	-	1:54386647-54387197	Ad-CMV	Ad-MAFG	OK	0.971668	0.334947	-1.53653	-1.23447	0.0586	0.438264	no	0.653307
TCONS_00001302	ENSMUST00000041638	Gtf3c3	TCONS_00001302	XLOC_000537	Gtf3c3	1:54393694-54438974	Ad-CMV	Ad-MAFG	OK	2.03002	1.76083	-0.205235	-0.548829	0.33845	0.898529	no	1.89542	ENSMUSG00000041303	ENSMUST00000041638	ENSMUSP00000039420	general transcription factor IIIC, polypeptide 3 [Source:MGI Symbol;Acc:MGI:2138383]	1	54396004	54438971	-1	C1.1	54396004	54438971	54438971	4582	tsl1	GENCODE basic	7	7	KNOWN	KNOWN	ensembl_havana	ensembl_havana	protein_coding	protein_coding	38.47	3	MGI transcript name	Gtf3c3-001	MGI Symbol	Gtf3c3
TCONS_00001303	ENSMUST00000041638	Gtf3c3	TCONS_00001303	XLOC_000538	Gtf3c3	1:54393694-54438974	Ad-CMV	Ad-MAFG	OK	1.77682	1.57844	-0.170793	-0.362323	0.52635	0.994212	no	1.67763	ENSMUSG00000041303	ENSMUST00000041638	ENSMUSP00000039420	general transcription factor IIIC, polypeptide 3 [Source:MGI Symbol;Acc:MGI:2138383]	1	54396004	54438971	-1	C1.1	54396004	54438971	54438971	4582	tsl1	GENCODE basic	7	7	KNOWN	KNOWN	ensembl_havana	ensembl_havana	protein_coding	protein_coding	38.47	3	MGI transcript name	Gtf3c3-001	MGI Symbol	Gtf3c3
TCONS_00001304	ENSMUST00000097739	Pgap1	TCONS_00001304	XLOC_000539	Pgap1	1:54471107-54558389	Ad-CMV	Ad-MAFG	OK	4.92639	4.66622	-0.0782761	-0.236904	0.68195	0.994266	no	4.79631	ENSMUSG00000073678	ENSMUST00000097739	ENSMUSP00000095346	post-GPI attachment to proteins 1 [Source:MGI Symbol;Acc:MGI:2443342]	1	54472994	54557684	-1	C1.2	54472994	54557682	54557682	10583	tsl5	GENCODE basic	4	4	KNOWN	KNOWN	ensembl_havana	ensembl_havana	protein_coding	protein_coding	38.95	4	MGI transcript name	Pgap1-001	MGI Symbol	Pgap1
TCONS_00001305	ENSMUST00000097739	Pgap1	TCONS_00001305	XLOC_000540	Pgap1	1:54471107-54558389	Ad-CMV	Ad-MAFG	OK	1.54266	1.46793	-0.0716409	-0.130631	0.821	0.994266	no	1.50529	ENSMUSG00000073678	ENSMUST00000097739	ENSMUSP00000095346	post-GPI attachment to proteins 1 [Source:MGI Symbol;Acc:MGI:2443342]	1	54472994	54557684	-1	C1.2	54472994	54557682	54557682	10583	tsl5	GENCODE basic	4	4	KNOWN	KNOWN	ensembl_havana	ensembl_havana	protein_coding	protein_coding	38.95	4	MGI transcript name	Pgap1-001	MGI Symbol	Pgap1
TCONS_00001306	ENSMUST00000185933	Gm19637	TCONS_00001306	XLOC_000541	Gm19637	1:54566702-54567281	Ad-CMV	Ad-MAFG	NOTEST	0	0	0	0	1	1	no	0	ENSMUSG00000101130	ENSMUST00000185933		predicted gene, 19637 [Source:MGI Symbol;Acc:MGI:5011822]	1	54566703	54567281	1	C1.2	54566703	54567281	54566703	579	tslNA	GENCODE basic	1	1	KNOWN	KNOWN	havana	havana	processed_pseudogene	processed_pseudogene	47.67	1	MGI transcript name	Gm19637-001	MGI Symbol	Gm19637
TCONS_00001307	-	-	TCONS_00001307	XLOC_000542	-	1:54638486-54640702	Ad-CMV	Ad-MAFG	OK	0.246945	0.478981	0.955776	1.23053	0.044	0.373781	no	0.362963
TCONS_00001308	-	-	TCONS_00001308	XLOC_000543	-	1:54641159-54641901	Ad-CMV	Ad-MAFG	OK	0.225262	0.696005	1.6275	1.27361	0.0474	0.390344	no	0.460633
TCONS_00001309	ENSMUST00000179030	Ankrd44	TCONS_00001309	XLOC_000544	Ankrd44	1:54642137-54926450	Ad-CMV	Ad-MAFG	OK	1.45198	1.89356	0.38308	0.650555	0.2562	0.827896	no	1.67277	ENSMUSG00000052331	ENSMUST00000179030	ENSMUSP00000137616	ankyrin repeat domain 44 [Source:MGI Symbol;Acc:MGI:3045243]	1	54645340	54926387	-1	C1.2	54645340	54926387	54926387	6140	tsl1	GENCODE basic	7	14	KNOWN	KNOWN	havana	ensembl_havana	protein_coding	protein_coding	42.69	15	MGI transcript name	Ankrd44-001	MGI Symbol	Ankrd44
TCONS_00001310	ENSMUST00000190007	4930444A19Rik	TCONS_00001310	XLOC_000545	4930444A19Rik	1:54642137-54926450	Ad-CMV	Ad-MAFG	NOTEST	0.085472	0.0962684	0.17161	0	1	1	no	0.0908702	ENSMUSG00000101674	ENSMUST00000190007		RIKEN cDNA 4930444A19 gene [Source:MGI Symbol;Acc:MGI:1921230]	1	54681729	54767524	1	C1.2	54681729	54736816	54681729	633	tsl1	GENCODE basic	6	6	KNOWN	KNOWN	havana	havana	antisense	antisense	41.04	2	MGI transcript name	4930444A19Rik-001	MGI Symbol	4930444A19Rik
TCONS_00001311	ENSMUST00000044359	Ankrd44	TCONS_00001311	XLOC_000546	Ankrd44	1:54642137-54926450	Ad-CMV	Ad-MAFG	OK	0.373281	0.427785	0.196623	0.0664435	0.922	0.994266	no	0.400533	ENSMUSG00000052331	ENSMUST00000044359	ENSMUSP00000040327	ankyrin repeat domain 44 [Source:MGI Symbol;Acc:MGI:3045243]	1	54645340	54926387	-1	C1.2	54645342	54926387	54926387	6192	tsl5	GENCODE basic	15	14	KNOWN	KNOWN	ensembl	ensembl_havana	protein_coding	protein_coding	42.69	15	MGI transcript name	Ankrd44-201	MGI Symbol	Ankrd44
TCONS_00001312	ENSMUST00000044359	Ankrd44	TCONS_00001312	XLOC_000547	Ankrd44	1:54642137-54926450	Ad-CMV	Ad-MAFG	OK	0.433087	0.492997	0.186921	0.0854776	0.90925	0.994266	no	0.463042	ENSMUSG00000052331	ENSMUST00000044359	ENSMUSP00000040327	ankyrin repeat domain 44 [Source:MGI Symbol;Acc:MGI:3045243]	1	54645340	54926387	-1	C1.2	54645342	54926387	54926387	6192	tsl5	GENCODE basic	15	14	KNOWN	KNOWN	ensembl	ensembl_havana	protein_coding	protein_coding	42.69	15	MGI transcript name	Ankrd44-201	MGI Symbol	Ankrd44
TCONS_00001313	ENSMUST00000044359	Ankrd44	TCONS_00001313	XLOC_000548	Ankrd44	1:54642137-54926450	Ad-CMV	Ad-MAFG	OK	0.396118	0.40624	0.0364025	0.00953898	0.97665	0.995142	no	0.401179	ENSMUSG00000052331	ENSMUST00000044359	ENSMUSP00000040327	ankyrin repeat domain 44 [Source:MGI Symbol;Acc:MGI:3045243]	1	54645340	54926387	-1	C1.2	54645342	54926387	54926387	6192	tsl5	GENCODE basic	15	14	KNOWN	KNOWN	ensembl	ensembl_havana	protein_coding	protein_coding	42.69	15	MGI transcript name	Ankrd44-201	MGI Symbol	Ankrd44
TCONS_00001315	ENSMUST00000044359	Ankrd44	TCONS_00001315	XLOC_000549	Ankrd44	1:54642137-54926450	Ad-CMV	Ad-MAFG	OK	0.307601	0.732948	1.25265	0.275009	0.54355	0.994266	no	0.520274	ENSMUSG00000052331	ENSMUST00000044359	ENSMUSP00000040327	ankyrin repeat domain 44 [Source:MGI Symbol;Acc:MGI:3045243]	1	54645340	54926387	-1	C1.2	54645342	54926387	54926387	6192	tsl5	GENCODE basic	15	14	KNOWN	KNOWN	ensembl	ensembl_havana	protein_coding	protein_coding	42.69	15	MGI transcript name	Ankrd44-201	MGI Symbol	Ankrd44
TCONS_00001316	ENSMUST00000044359	Ankrd44	TCONS_00001316	XLOC_000550	Ankrd44	1:54642137-54926450	Ad-CMV	Ad-MAFG	OK	0.798392	1.03595	0.375789	0.612613	0.2921	0.86184	no	0.917171	ENSMUSG00000052331	ENSMUST00000044359	ENSMUSP00000040327	ankyrin repeat domain 44 [Source:MGI Symbol;Acc:MGI:3045243]	1	54645340	54926387	-1	C1.2	54645342	54926387	54926387	6192	tsl5	GENCODE basic	15	14	KNOWN	KNOWN	ensembl	ensembl_havana	protein_coding	protein_coding	42.69	15	MGI transcript name	Ankrd44-201	MGI Symbol	Ankrd44
TCONS_00001317	ENSMUST00000044359	Ankrd44	TCONS_00001317	XLOC_000551	Ankrd44	1:54642137-54926450	Ad-CMV	Ad-MAFG	OK	0.211229	0.50136	1.24704	0.26318	0.51835	0.991228	no	0.356295	ENSMUSG00000052331	ENSMUST00000044359	ENSMUSP00000040327	ankyrin repeat domain 44 [Source:MGI Symbol;Acc:MGI:3045243]	1	54645340	54926387	-1	C1.2	54645342	54926387	54926387	6192	tsl5	GENCODE basic	15	14	KNOWN	KNOWN	ensembl	ensembl_havana	protein_coding	protein_coding	42.69	15	MGI transcript name	Ankrd44-201	MGI Symbol	Ankrd44
TCONS_00001318	ENSMUST00000044359	Ankrd44	TCONS_00001318	XLOC_000552	Ankrd44	1:54642137-54926450	Ad-CMV	Ad-MAFG	OK	0.72209	0.795767	0.140167	0.0430638	0.9408	0.994266	no	0.758929	ENSMUSG00000052331	ENSMUST00000044359	ENSMUSP00000040327	ankyrin repeat domain 44 [Source:MGI Symbol;Acc:MGI:3045243]	1	54645340	54926387	-1	C1.2	54645342	54926387	54926387	6192	tsl5	GENCODE basic	15	14	KNOWN	KNOWN	ensembl	ensembl_havana	protein_coding	protein_coding	42.69	15	MGI transcript name	Ankrd44-201	MGI Symbol	Ankrd44
TCONS_00001319	ENSMUST00000044359	Ankrd44	TCONS_00001319	XLOC_000553	Ankrd44	1:54642137-54926450	Ad-CMV	Ad-MAFG	OK	0.27329	0.706687	1.37064	0.240963	0.4682	0.97151	no	0.489988	ENSMUSG00000052331	ENSMUST00000044359	ENSMUSP00000040327	ankyrin repeat domain 44 [Source:MGI Symbol;Acc:MGI:3045243]	1	54645340	54926387	-1	C1.2	54645342	54926387	54926387	6192	tsl5	GENCODE basic	15	14	KNOWN	KNOWN	ensembl	ensembl_havana	protein_coding	protein_coding	42.69	15	MGI transcript name	Ankrd44-201	MGI Symbol	Ankrd44
TCONS_00001320	ENSMUST00000044359	Ankrd44	TCONS_00001320	XLOC_000554	Ankrd44	1:54642137-54926450	Ad-CMV	Ad-MAFG	OK	0.8628	0.985132	0.191292	0.0712256	0.89445	0.994266	no	0.923966	ENSMUSG00000052331	ENSMUST00000044359	ENSMUSP00000040327	ankyrin repeat domain 44 [Source:MGI Symbol;Acc:MGI:3045243]	1	54645340	54926387	-1	C1.2	54645342	54926387	54926387	6192	tsl5	GENCODE basic	15	14	KNOWN	KNOWN	ensembl	ensembl_havana	protein_coding	protein_coding	42.69	15	MGI transcript name	Ankrd44-201	MGI Symbol	Ankrd44
TCONS_00001321	ENSMUST00000044359	Ankrd44	TCONS_00001321	XLOC_000555	Ankrd44	1:54642137-54926450	Ad-CMV	Ad-MAFG	OK	0.686567	0.912262	0.410048	0.273732	0.63875	0.994266	no	0.799415	ENSMUSG00000052331	ENSMUST00000044359	ENSMUSP00000040327	ankyrin repeat domain 44 [Source:MGI Symbol;Acc:MGI:3045243]	1	54645340	54926387	-1	C1.2	54645342	54926387	54926387	6192	tsl5	GENCODE basic	15	14	KNOWN	KNOWN	ensembl	ensembl_havana	protein_coding	protein_coding	42.69	15	MGI transcript name	Ankrd44-201	MGI Symbol	Ankrd44
TCONS_00001322	ENSMUST00000044359	Ankrd44	TCONS_00001322	XLOC_000556	Ankrd44	1:54642137-54926450	Ad-CMV	Ad-MAFG	OK	0.785071	1.19362	0.604444	0.173668	0.77505	0.994266	no	0.989345	ENSMUSG00000052331	ENSMUST00000044359	ENSMUSP00000040327	ankyrin repeat domain 44 [Source:MGI Symbol;Acc:MGI:3045243]	1	54645340	54926387	-1	C1.2	54645342	54926387	54926387	6192	tsl5	GENCODE basic	15	14	KNOWN	KNOWN	ensembl	ensembl_havana	protein_coding	protein_coding	42.69	15	MGI transcript name	Ankrd44-201	MGI Symbol	Ankrd44
TCONS_00001323	ENSMUST00000044359	Ankrd44	TCONS_00001323	XLOC_000557	Ankrd44	1:54642137-54926450	Ad-CMV	Ad-MAFG	OK	0.952332	0.844277	-0.173747	-0.0516103	0.93525	0.994266	no	0.898305	ENSMUSG00000052331	ENSMUST00000044359	ENSMUSP00000040327	ankyrin repeat domain 44 [Source:MGI Symbol;Acc:MGI:3045243]	1	54645340	54926387	-1	C1.2	54645342	54926387	54926387	6192	tsl5	GENCODE basic	15	14	KNOWN	KNOWN	ensembl	ensembl_havana	protein_coding	protein_coding	42.69	15	MGI transcript name	Ankrd44-201	MGI Symbol	Ankrd44
TCONS_00001324	ENSMUST00000044359	Ankrd44	TCONS_00001324	XLOC_000558	Ankrd44	1:54642137-54926450	Ad-CMV	Ad-MAFG	NOTEST	0.00521336	0.00390996	-0.41506	0	1	1	no	0.00456166	ENSMUSG00000052331	ENSMUST00000044359	ENSMUSP00000040327	ankyrin repeat domain 44 [Source:MGI Symbol;Acc:MGI:3045243]	1	54645340	54926387	-1	C1.2	54645342	54926387	54926387	6192	tsl5	GENCODE basic	15	14	KNOWN	KNOWN	ensembl	ensembl_havana	protein_coding	protein_coding	42.69	15	MGI transcript name	Ankrd44-201	MGI Symbol	Ankrd44
TCONS_00001326	ENSMUST00000158620	Gm24053	TCONS_00001326	XLOC_000559	Gm24053	1:54642137-54926450	Ad-CMV	Ad-MAFG	NOTEST	0	0	0	0	1	1	no	0	ENSMUSG00000089245	ENSMUST00000158620		predicted gene, 24053 [Source:MGI Symbol;Acc:MGI:5453830]	1	54769218	54769322	1	C1.2	54769218	54769322	54769218	105	tslNA	GENCODE basic	1	1	KNOWN	KNOWN	ensembl	ensembl	miRNA	miRNA	48.57	1	MGI transcript name	Gm24053-201	MGI Symbol	Gm24053
TCONS_00001327	ENSMUST00000179030	Ankrd44	TCONS_00001327	XLOC_000560	Ankrd44	1:54642137-54926450	Ad-CMV	Ad-MAFG	OK	1.34114	1.92083	0.518268	1.32558	0.02085	0.236788	no	1.63098	ENSMUSG00000052331	ENSMUST00000179030	ENSMUSP00000137616	ankyrin repeat domain 44 [Source:MGI Symbol;Acc:MGI:3045243]	1	54645340	54926387	-1	C1.2	54645340	54926387	54926387	6140	tsl1	GENCODE basic	7	14	KNOWN	KNOWN	havana	ensembl_havana	protein_coding	protein_coding	42.69	15	MGI transcript name	Ankrd44-001	MGI Symbol	Ankrd44
TCONS_00001328	-	-	TCONS_00001328	XLOC_000561	-	1:54980484-54982513	Ad-CMV	Ad-MAFG	NOTEST	0.311345	0.257246	-0.275366	0	1	1	no	0.284295
TCONS_00001329	ENSMUST00000027127	Sf3b1	TCONS_00001329	XLOC_000562	Sf3b1	1:54983237-55027481	Ad-CMV	Ad-MAFG	OK	7.60121	7.19949	-0.0783353	-0.220427	0.69745	0.994266	no	7.40035	ENSMUSG00000025982	ENSMUST00000027127	ENSMUSP00000027127	splicing factor 3b, subunit 1 [Source:MGI Symbol;Acc:MGI:1932339]	1	54985169	55027481	-1	C1.2	54985169	55027481	55027481	6195	tsl1	GENCODE basic	13	13	KNOWN	KNOWN	ensembl_havana	ensembl_havana	protein_coding	protein_coding	38.63	8	MGI transcript name	Sf3b1-001	MGI Symbol	Sf3b1
TCONS_00001330	ENSMUST00000087617	Coq10b	TCONS_00001330	XLOC_000563	Coq10b	1:55051318-55072702	Ad-CMV	Ad-MAFG	OK	0.17625	0.402825	1.19253	0.40439	0.50205	0.986673	no	0.289538	ENSMUSG00000025981	ENSMUST00000087617	ENSMUSP00000084899	coenzyme Q10B [Source:MGI Symbol;Acc:MGI:1915126]	1	55052770	55072702	1	C1.2	55052770	55071953	55052770	834	tsl1	GENCODE basic	10	13	KNOWN	KNOWN	ensembl_havana	ensembl_havana	protein_coding	protein_coding	43.11	4	MGI transcript name	Coq10b-004	MGI Symbol	Coq10b
TCONS_00001335	ENSMUST00000190239	Gm17971	TCONS_00001335	XLOC_000564	Gm17971	1:55051318-55072702	Ad-CMV	Ad-MAFG	NOTEST	0	0	0	0	1	1	no	0	ENSMUSG00000101122	ENSMUST00000190239		predicted gene, 17971 [Source:MGI Symbol;Acc:MGI:5010156]	1	55066264	55067069	1	C1.2	55066264	55067069	55066264	806	tslNA	GENCODE basic	1	1	KNOWN	KNOWN	havana	havana	processed_pseudogene	processed_pseudogene	54.09	1	MGI transcript name	Gm17971-001	MGI Symbol	Gm17971
TCONS_00001336	ENSMUST00000075242	Hspe1	TCONS_00001336	XLOC_000565	Hspe1	1:55077834-55093575	Ad-CMV	Ad-MAFG	OK	50.7098	41.762	-0.280074	-0.4293	0.4551	0.966684	no	46.2359	ENSMUSG00000073676	ENSMUST00000075242	ENSMUSP00000074724	heat shock protein 1 (chaperonin 10) [Source:MGI Symbol;Acc:MGI:104680]	1	55088132	55091307	1	C1.2	55088132	55091307	55088132	774	tsl1	GENCODE basic	6	4	KNOWN	KNOWN	ensembl_havana	ensembl_havana	protein_coding	protein_coding	45.69	2	MGI transcript name	Hspe1-001	MGI Symbol	Hspe1
TCONS_00001338	ENSMUST00000160730	Gm16581	TCONS_00001338	XLOC_000566	Gm16581	1:55127296-55128287	Ad-CMV	Ad-MAFG	NOTEST	0.0277185	0.0220859	-0.327723	0	1	1	no	0.0249022	ENSMUSG00000089670	ENSMUST00000160730		predicted gene 16581 [Source:MGI Symbol;Acc:MGI:4415001]	1	55127297	55128287	1	C1.2	55127297	55128287	55127297	991	tslNA	GENCODE basic	1	1	KNOWN	KNOWN	havana	havana	processed_pseudogene	processed_pseudogene	55.9	1	MGI transcript name	Gm16581-001	MGI Symbol	Gm16581
TCONS_00001339	ENSMUST00000162364	Mob4	TCONS_00001339	XLOC_000567	Mob4	1:55131228-55156435	Ad-CMV	Ad-MAFG	OK	12.6984	9.633	-0.398587	-1.16583	0.04235	0.366184	no	11.1657	ENSMUSG00000025979	ENSMUST00000162364	ENSMUSP00000125415	MOB family member 4, phocein [Source:MGI Symbol;Acc:MGI:104899]	1	55131231	55154899	1	C1.2	55131231	55154899	55131231	2840	tsl1	GENCODE basic	7	13	KNOWN	KNOWN	ensembl_havana	ensembl_havana	protein_coding	protein_coding	40.35	8	MGI transcript name	Mob4-001	MGI Symbol	Mob4
TCONS_00001351	ENSMUST00000027121	Rftn2	TCONS_00001351	XLOC_000568	Rftn2	1:55170158-55235622	Ad-CMV	Ad-MAFG	OK	0.200282	0.390793	0.964374	0.493024	0.47585	0.974943	no	0.295538	ENSMUSG00000025978	ENSMUST00000027121	ENSMUSP00000027121	raftlin family member 2 [Source:MGI Symbol;Acc:MGI:1921263]	1	55170159	55226782	-1	C1.2	55170159	55226782	55226782	3677	tsl1	GENCODE basic	14	14	KNOWN	KNOWN	ensembl_havana	ensembl_havana	protein_coding	protein_coding	44.77	5	MGI transcript name	Rftn2-001	MGI Symbol	Rftn2
TCONS_00001352	ENSMUST00000027121	Rftn2	TCONS_00001352	XLOC_000569	Rftn2	1:55170158-55235622	Ad-CMV	Ad-MAFG	OK	0.232725	0.520899	1.16237	0.82515	0.18595	0.747558	no	0.376812	ENSMUSG00000025978	ENSMUST00000027121	ENSMUSP00000027121	raftlin family member 2 [Source:MGI Symbol;Acc:MGI:1921263]	1	55170159	55226782	-1	C1.2	55170159	55226782	55226782	3677	tsl1	GENCODE basic	14	14	KNOWN	KNOWN	ensembl_havana	ensembl_havana	protein_coding	protein_coding	44.77	5	MGI transcript name	Rftn2-001	MGI Symbol	Rftn2
TCONS_00001353	ENSMUST00000181563	Gm10561	TCONS_00001353	XLOC_000570	Gm10561	1:55170158-55235622	Ad-CMV	Ad-MAFG	NOTEST	3.27856e-31	0.0419265	96.6907	0	1	1	no	0.0209632	ENSMUSG00000097649	ENSMUST00000181563		predicted gene 10561 [Source:MGI Symbol;Acc:MGI:3648163]	1	55226251	55235622	1	C1.2	55226251	55235622	55226251	1943	tsl1	GENCODE basic	1	2	KNOWN	KNOWN	havana	havana	antisense	antisense	42.86	2	MGI transcript name	Gm10561-001	MGI Symbol	Gm10561
TCONS_00001355	ENSMUST00000061334	Mars2	TCONS_00001355	XLOC_000571	Mars2	1:55237176-55248470	Ad-CMV	Ad-MAFG	NOTEST	0.00342221	0.0235797	2.78455	0	1	1	no	0.013501	ENSMUSG00000046994	ENSMUST00000061334	ENSMUSP00000049770	methionine-tRNA synthetase 2 (mitochondrial) [Source:MGI Symbol;Acc:MGI:2444136]	1	55237177	55248470	1	C1.2	55237177	55248470	55237177	11294	tslNA	GENCODE basic	9	9	KNOWN	KNOWN	ensembl_havana	ensembl_havana	protein_coding	protein_coding	38.78	1	MGI transcript name	Mars2-001	MGI Symbol	Mars2
TCONS_00001356	ENSMUST00000162574	Gm8292	TCONS_00001356	XLOC_000572	Gm8292	1:55248657-55363469	Ad-CMV	Ad-MAFG	NOTEST	0	0	0	0	1	1	no	0	ENSMUSG00000100215	ENSMUST00000162574		predicted gene 8292 [Source:MGI Symbol;Acc:MGI:3648460]	1	55335401	55335796	1	C1.2	55335401	55335796	55335401	396	tslNA	GENCODE basic	1	1	KNOWN	KNOWN	havana	havana	processed_pseudogene	processed_pseudogene	44.7	1	MGI transcript name	Gm8292-001	MGI Symbol	Gm8292
TCONS_00001357	ENSMUST00000042986	Plcl1	TCONS_00001357	XLOC_000573	Plcl1	1:55405920-55754285	Ad-CMV	Ad-MAFG	NOTEST	0.0226993	0.00246979	-3.20019	0	1	1	no	0.0125845	ENSMUSG00000038349	ENSMUST00000042986	ENSMUSP00000037854	phospholipase C-like 1 [Source:MGI Symbol;Acc:MGI:3036262]	1	55405921	55754285	1	C1.2	55405921	55754285	55405921	6580	tsl1	GENCODE basic	9	10	KNOWN	KNOWN	ensembl_havana	ensembl_havana	protein_coding	protein_coding	41.12	2	MGI transcript name	Plcl1-001	MGI Symbol	Plcl1
TCONS_00001359	ENSMUST00000193928	Gm38056	TCONS_00001359	XLOC_000574	Gm38056	1:55405920-55754285	Ad-CMV	Ad-MAFG	NOTEST	0.104253	0.164605	0.658911	0	1	1	no	0.134429	ENSMUSG00000102145	ENSMUST00000193928		predicted gene, 38056 [Source:MGI Symbol;Acc:MGI:5611284]	1	55440904	55445930	1	C1.2	55440904	55445930	55440904	5027	tslNA	GENCODE basic	1	1	KNOWN	KNOWN	havana	havana	TEC	TEC	44.22	1	MGI transcript name	Gm38056-001	MGI Symbol	Gm38056
TCONS_00001360	ENSMUST00000193032	Gm37382	TCONS_00001360	XLOC_000575	Gm37382	1:55405920-55754285	Ad-CMV	Ad-MAFG	NOTEST	0	0	0	0	1	1	no	0	ENSMUSG00000102831	ENSMUST00000193032		predicted gene, 37382 [Source:MGI Symbol;Acc:MGI:5610610]	1	55559460	55561055	1	C1.2	55559460	55561055	55559460	1596	tslNA	GENCODE basic	1	1	KNOWN	KNOWN	havana	havana	TEC	TEC	40.79	1	MGI transcript name	Gm37382-001	MGI Symbol	Gm37382
TCONS_00001362	ENSMUST00000189293	9130227L01Rik	TCONS_00001362	XLOC_000576	9130227L01Rik	1:55931240-55972328	Ad-CMV	Ad-MAFG	NOTEST	0	0	0	0	1	1	no	0	ENSMUSG00000099950	ENSMUST00000189293		RIKEN cDNA 9130227L01 gene [Source:MGI Symbol;Acc:MGI:2445084]	1	55931241	55972328	1	C1.2	55931241	55972098	55931241	1906	tsl1	GENCODE basic	1	1	KNOWN	KNOWN	havana	havana	lincRNA	lincRNA	38.67	2	MGI transcript name	9130227L01Rik-001	MGI Symbol	9130227L01Rik
TCONS_00001365	ENSMUST00000186048	1700003I22Rik	TCONS_00001365	XLOC_000577	1700003I22Rik	1:56018977-56020203	Ad-CMV	Ad-MAFG	NOTEST	0	0	0	0	1	1	no	0	ENSMUSG00000100372	ENSMUST00000186048		RIKEN cDNA 1700003I22 gene [Source:MGI Symbol;Acc:MGI:1916606]	1	56018978	56020203	1	C1.3	56018978	56020203	56018978	424	tsl1	GENCODE basic	1	1	KNOWN	KNOWN	havana	havana	lincRNA	lincRNA	40.95	2	MGI transcript name	1700003I22Rik-001	MGI Symbol	1700003I22Rik
TCONS_00001367	ENSMUST00000185232	Gm28900	TCONS_00001367	XLOC_000578	Gm28900	1:56451406-56451562	Ad-CMV	Ad-MAFG	NOTEST	0	0	0	0	1	1	no	0	ENSMUSG00000100944	ENSMUST00000185232		predicted gene 28900 [Source:MGI Symbol;Acc:MGI:5579606]	1	56451407	56451562	1	C1.3	56451407	56451562	56451407	156	tslNA	GENCODE basic	1	1	KNOWN	KNOWN	havana	havana	processed_pseudogene	processed_pseudogene	45.51	1	MGI transcript name	Gm28900-001	MGI Symbol	Gm28900
TCONS_00001368	ENSMUST00000187560	Gm28240	TCONS_00001368	XLOC_000579	Gm28240	1:56531823-56533876	Ad-CMV	Ad-MAFG	NOTEST	0	0	0	0	1	1	no	0	ENSMUSG00000101332	ENSMUST00000187560		predicted gene 28240 [Source:MGI Symbol;Acc:MGI:5578946]	1	56531824	56533876	1	C1.3	56531824	56533876	56531824	2053	tslNA	GENCODE basic	1	1	KNOWN	KNOWN	havana	havana	lincRNA	lincRNA	41.11	1	MGI transcript name	Gm28240-001	MGI Symbol	Gm28240
TCONS_00001369	ENSMUST00000187927	9130024F11Rik	TCONS_00001369	XLOC_000580	9130024F11Rik	1:56793980-57050084	Ad-CMV	Ad-MAFG	NOTEST	1.07642e-06	6.00539e-07	-0.84191	0	1	1	no	8.3848e-07	ENSMUSG00000087022	ENSMUST00000187927		RIKEN cDNA 9130024F11 gene [Source:MGI Symbol;Acc:MGI:1926150]	1	56971412	57050084	1	C1.3	56971478	56973608	56971478	517	tsl5	GENCODE basic	1	4	KNOWN	KNOWN	havana	havana	antisense	processed_transcript	42.39	5	MGI transcript name	9130024F11Rik-005	MGI Symbol	9130024F11Rik
TCONS_00001375	ENSMUST00000195287	Gm4081	TCONS_00001375	XLOC_000581	Gm4081	1:56793980-57050084	Ad-CMV	Ad-MAFG	NOTEST	0	0	0	0	1	1	no	0	ENSMUSG00000104310	ENSMUST00000195287		predicted gene 4081 [Source:MGI Symbol;Acc:MGI:3782256]	1	56976803	56978640	1	C1.3	56976803	56978640	56976803	1838	tslNA	GENCODE basic	1	1	KNOWN	KNOWN	havana	havana	TEC	TEC	54.52	1	MGI transcript name	Gm4081-001	MGI Symbol	Gm4081
TCONS_00001377	ENSMUST00000185283	1700126A01Rik	TCONS_00001377	XLOC_000582	1700126A01Rik	1:57127339-57129400	Ad-CMV	Ad-MAFG	NOTEST	0	0	0	0	1	1	no	0	ENSMUSG00000099945	ENSMUST00000185283		RIKEN cDNA 1700126A01 gene [Source:MGI Symbol;Acc:MGI:1920852]	1	57127340	57129400	1	C1.3	57127340	57129400	57127340	2061	tslNA	GENCODE basic	1	1	KNOWN	KNOWN	havana	havana	lincRNA	lincRNA	47.26	1	MGI transcript name	1700126A01Rik-001	MGI Symbol	1700126A01Rik
TCONS_00001378	ENSMUST00000181949	4930558J18Rik	TCONS_00001378	XLOC_000583	4930558J18Rik	1:57359137-57377544	Ad-CMV	Ad-MAFG	OK	0.309055	0.455438	0.55939	0.416909	0.48135	0.976927	no	0.382247	ENSMUSG00000097519	ENSMUST00000181949		RIKEN cDNA 4930558J18 gene [Source:MGI Symbol;Acc:MGI:1922573]	1	57359222	57377544	-1	C1.3	57359222	57377544	57377544	2052	tsl1	GENCODE basic	2	2	KNOWN	KNOWN	havana	havana	lincRNA	lincRNA	39.72	1	MGI transcript name	4930558J18Rik-001	MGI Symbol	4930558J18Rik
TCONS_00001379	ENSMUST00000042734	1700066M21Rik	TCONS_00001379	XLOC_000584	1700066M21Rik	1:57377619-57386234	Ad-CMV	Ad-MAFG	NOTEST	0.316475	0.222879	-0.50583	0	1	1	no	0.269677	ENSMUSG00000038323	ENSMUST00000042734	ENSMUSP00000040240	RIKEN cDNA 1700066M21 gene [Source:MGI Symbol;Acc:MGI:1920717]	1	57377620	57385423	1	C1.3	57377620	57385423	57377620	3008	tsl1	GENCODE basic	2	3	KNOWN	KNOWN	ensembl_havana	ensembl_havana	protein_coding	protein_coding	41.03	3	MGI transcript name	1700066M21Rik-001	MGI Symbol	1700066M21Rik
TCONS_00001382	ENSMUST00000027114	9430016H08Rik	TCONS_00001382	XLOC_000585	9430016H08Rik	1:57388236-57417953	Ad-CMV	Ad-MAFG	NOTEST	0	2.71233e-296	54.3364	0	1	1	no	1.35616e-296	ENSMUSG00000025971	ENSMUST00000027114	ENSMUSP00000027114	RIKEN cDNA 9430016H08 gene [Source:MGI Symbol;Acc:MGI:1915365]	1	57406328	57417953	1	C1.3	57406328	57417953	57406328	3540	tsl1	GENCODE basic	5	6	KNOWN	KNOWN	ensembl_havana	ensembl_havana	protein_coding	protein_coding	40.83	2	MGI transcript name	9430016H08Rik-001	MGI Symbol	9430016H08Rik
TCONS_00001386	ENSMUST00000157728	Gm24014	TCONS_00001386	XLOC_000586	Gm24014	1:57467869-57468026	Ad-CMV	Ad-MAFG	NOTEST	0	0	0	0	1	1	no	0	ENSMUSG00000088353	ENSMUST00000157728		predicted gene, 24014 [Source:MGI Symbol;Acc:MGI:5453791]	1	57467870	57468026	1	C1.3	57467870	57468026	57467870	157	tslNA	GENCODE basic	1	1	KNOWN	KNOWN	ensembl	ensembl	snRNA	snRNA	49.04	1	MGI transcript name	Gm24014-201	MGI Symbol	Gm24014
TCONS_00001387	ENSMUST00000168895	Spats2l	TCONS_00001387	XLOC_000587	Spats2l	1:57774161-57948534	Ad-CMV	Ad-MAFG	NOTEST	4.05387e-44	0.00569069	136.688	0	1	1	no	0.00284534	ENSMUSG00000038305	ENSMUST00000168895		spermatogenesis associated, serine-rich 2-like [Source:MGI Symbol;Acc:MGI:1914448]	1	57774162	57948394	1	C1.3	57774917	57799580	57774917	384	tsl3		1	14	KNOWN	KNOWN	havana	ensembl_havana	retained_intron	protein_coding	43.36	15	MGI transcript name	Spats2l-009	MGI Symbol	Spats2l
TCONS_00001411	ENSMUST00000164963	Kctd18	TCONS_00001411	XLOC_000588	Kctd18	1:57954460-58025899	Ad-CMV	Ad-MAFG	OK	1.70063	1.70592	0.00448376	0.00823302	0.9875	0.995916	no	1.70328	ENSMUSG00000054770	ENSMUST00000164963	ENSMUSP00000130952	potassium channel tetramerisation domain containing 18 [Source:MGI Symbol;Acc:MGI:3603813]	1	57955101	58018956	-1	C1.3	57955101	57970084	57970084	2114	tsl5	GENCODE basic	7	16	KNOWN	KNOWN	ensembl	ensembl_havana	protein_coding	protein_coding	41.23	11	MGI transcript name	Kctd18-201	MGI Symbol	Kctd18
TCONS_00001412	ENSMUST00000160130	Kctd18	TCONS_00001412	XLOC_000589	Kctd18	1:57954460-58025899	Ad-CMV	Ad-MAFG	OK	1.27323	1.13506	-0.165731	-0.408857	0.4749	0.974943	no	1.20415	ENSMUSG00000054770	ENSMUST00000160130		potassium channel tetramerisation domain containing 18 [Source:MGI Symbol;Acc:MGI:3603813]	1	57955101	58018956	-1	C1.3	57963602	57970079	57970079	4181	tsl1		1	16	KNOWN	KNOWN	havana	ensembl_havana	retained_intron	protein_coding	41.23	11	MGI transcript name	Kctd18-005	MGI Symbol	Kctd18
TCONS_00001413	ENSMUST00000027202	Sgol2a	TCONS_00001413	XLOC_000590	Sgol2a	1:57954460-58025899	Ad-CMV	Ad-MAFG	OK	0.308018	0.461519	0.583374	0.577122	0.31805	0.884443	no	0.384769	ENSMUSG00000026039	ENSMUST00000027202	ENSMUSP00000027202	shugoshin-like 2a (S. pombe) [Source:MGI Symbol;Acc:MGI:1098767]	1	57995971	58025899	1	C1.3	57995971	58025899	57995971	4939	tsl1	GENCODE basic	8	9	KNOWN	KNOWN	ensembl_havana	ensembl_havana	protein_coding	protein_coding	38.99	2	MGI transcript name	Sgol2a-001	MGI Symbol	Sgol2a
TCONS_00001415	ENSMUST00000001027	Aox1	TCONS_00001415	XLOC_000591	Aox1	1:58029831-58106889	Ad-CMV	Ad-MAFG	OK	3.30318	2.31107	-0.515292	-0.411362	0.46925	0.972406	no	2.80713	ENSMUSG00000063558	ENSMUST00000001027	ENSMUSP00000001027	aldehyde oxidase 1 [Source:MGI Symbol;Acc:MGI:88035]	1	58029931	58106413	1	C1.3	58029931	58106413	58029931	4423	tsl1	GENCODE basic	6	4	KNOWN	KNOWN	ensembl_havana	ensembl_havana	protein_coding	protein_coding	44.15	2	MGI transcript name	Aox1-001	MGI Symbol	Aox1
TCONS_00001419	ENSMUST00000161549	Aox3	TCONS_00001419	XLOC_000592	Aox3	1:58113014-58204436	Ad-CMV	Ad-MAFG	OK	4.63526	1.39219	-1.73529	-0.159342	0.2277	0.802579	no	3.01372	ENSMUSG00000064294	ENSMUST00000161549		aldehyde oxidase 3 [Source:MGI Symbol;Acc:MGI:1918974]	1	58113130	58200698	1	C1.3	58113130	58115009	58113130	322	tsl3		1	12	KNOWN	KNOWN	havana	ensembl_havana	retained_intron	protein_coding	43.73	5	MGI transcript name	Aox3-005	MGI Symbol	Aox3
TCONS_00001426	ENSMUST00000040442	Aox4	TCONS_00001426	XLOC_000593	Aox4	1:58210396-58380259	Ad-CMV	Ad-MAFG	NOTEST	0	2.59423e-07	inf	0	1	1	no	1.29712e-07	ENSMUSG00000038242	ENSMUST00000040442	ENSMUSP00000048929	aldehyde oxidase 4 [Source:MGI Symbol;Acc:MGI:1919122]	1	58210397	58268597	1	C1.3	58210397	58268597	58210397	4973	tsl1	GENCODE basic	5	12	KNOWN	KNOWN	ensembl_havana	ensembl_havana	protein_coding	protein_coding	44.54	5	MGI transcript name	Aox4-001	MGI Symbol	Aox4
TCONS_00001432	ENSMUST00000114366	Aox2	TCONS_00001432	XLOC_000594	Aox2	1:58210396-58380259	Ad-CMV	Ad-MAFG	NOTEST	0.00190185	0.00787027	2.04901	0	1	1	no	0.00488606	ENSMUSG00000079554	ENSMUST00000114366	ENSMUSP00000110006	aldehyde oxidase 2 [Source:MGI Symbol;Acc:MGI:3529596]	1	58278326	58380259	1	C1.3	58278326	58380259	58278326	5771	tsl1	GENCODE basic	2	2	KNOWN	KNOWN	ensembl_havana	ensembl_havana	protein_coding	protein_coding	45.17	1	MGI transcript name	Aox2-001	MGI Symbol	Aox2
TCONS_00001433	ENSMUST00000188630	Bzw1	TCONS_00001433	XLOC_000595	Bzw1	1:58383511-58407353	Ad-CMV	Ad-MAFG	OK	1.30524	1.1024	-0.243672	-0.38812	0.5054	0.988244	no	1.20382	ENSMUSG00000051223	ENSMUST00000188630	ENSMUSP00000140898	basic leucine zipper and W2 domains 1 [Source:MGI Symbol;Acc:MGI:1914132]	1	58392898	58407353	1	C1.3	58393132	58405487	58393132	1615	tsl5		6	14	KNOWN	KNOWN	havana	ensembl_havana	nonsense_mediated_decay	protein_coding	42.57	4	MGI transcript name	Bzw1-003	MGI Symbol	Bzw1
TCONS_00001440	-	-	TCONS_00001440	XLOC_000596	-	1:58426419-58429130	Ad-CMV	Ad-MAFG	OK	0.159303	0.392803	1.30204	1.66265	0.0091	0.135793	no	0.276053
TCONS_00001441	-	-	TCONS_00001441	XLOC_000597	-	1:58429194-58430701	Ad-CMV	Ad-MAFG	OK	0.313545	0.483535	0.624944	0.760336	0.18175	0.740311	no	0.39854
TCONS_00001442	ENSMUST00000087521	Nif3l1	TCONS_00001442	XLOC_000598	Nif3l1	1:58430993-58505109	Ad-CMV	Ad-MAFG	NOTEST	8.61433e-18	3.67987e-26	-27.8025	0	1	1	no	4.30717e-18	ENSMUSG00000026036	ENSMUST00000087521	ENSMUSP00000084799	Ngg1 interacting factor 3-like 1 (S. pombe) [Source:MGI Symbol;Acc:MGI:1929485]	1	58445151	58481816	1	C1.3	58445151	58463456	58445151	3769	tsl1	GENCODE basic	12	17	KNOWN	KNOWN	ensembl_havana	ensembl_havana	protein_coding	protein_coding	43.81	8	MGI transcript name	Nif3l1-001	MGI Symbol	Nif3l1
TCONS_00001455	ENSMUST00000027198	Orc2	TCONS_00001455	XLOC_000599	Orc2	1:58430993-58505109	Ad-CMV	Ad-MAFG	OK	0.495067	0.319239	-0.632985	-0.265792	0.72785	0.994266	no	0.407153	ENSMUSG00000026037	ENSMUST00000027198	ENSMUSP00000027198	origin recognition complex, subunit 2 [Source:MGI Symbol;Acc:MGI:1328306]	1	58462771	58505109	-1	C1.3	58462771	58505109	58505109	3561	tsl1	GENCODE basic	11	14	KNOWN	KNOWN	ensembl_havana	ensembl_havana	protein_coding	protein_coding	41.81	5	MGI transcript name	Orc2-001	MGI Symbol	Orc2
TCONS_00001456	ENSMUST00000027198	Orc2	TCONS_00001456	XLOC_000600	Orc2	1:58430993-58505109	Ad-CMV	Ad-MAFG	OK	0.51341	0.323257	-0.667429	-0.292608	0.6556	0.994266	no	0.418334	ENSMUSG00000026037	ENSMUST00000027198	ENSMUSP00000027198	origin recognition complex, subunit 2 [Source:MGI Symbol;Acc:MGI:1328306]	1	58462771	58505109	-1	C1.3	58462771	58505109	58505109	3561	tsl1	GENCODE basic	11	14	KNOWN	KNOWN	ensembl_havana	ensembl_havana	protein_coding	protein_coding	41.81	5	MGI transcript name	Orc2-001	MGI Symbol	Orc2
TCONS_00001457	ENSMUST00000160947	Gm15834	TCONS_00001457	XLOC_000601	Gm15834	1:58505147-58586323	Ad-CMV	Ad-MAFG	NOTEST	0.0100024	0.00626598	-0.674731	0	1	1	no	0.00813419	ENSMUSG00000085054	ENSMUST00000160947		predicted gene 15834 [Source:MGI Symbol;Acc:MGI:3802168]	1	58505148	58523230	1	C1.3	58505148	58512616	58505148	2126	tsl1		1	2	KNOWN	KNOWN	havana	havana	lincRNA	lincRNA	40.71	3	MGI transcript name	Gm15834-003	MGI Symbol	Gm15834
TCONS_00001462	ENSMUST00000027193	Ndufb3	TCONS_00001462	XLOC_000602	Ndufb3	1:58586383-58596733	Ad-CMV	Ad-MAFG	OK	31.4208	23.1645	-0.439809	-1.30227	0.0235	0.256801	no	27.2927	ENSMUSG00000026032	ENSMUST00000027193	ENSMUSP00000027193	NADH dehydrogenase (ubiquinone) 1 beta subcomplex 3 [Source:MGI Symbol;Acc:MGI:1913745]	1	58586384	58595964	1	C1.3	58586384	58595964	58586384	763	tsl1	GENCODE basic	8	8	KNOWN	KNOWN	ensembl_havana	ensembl_havana	protein_coding	protein_coding	38.12	1	MGI transcript name	Ndufb3-001	MGI Symbol	Ndufb3
TCONS_00001463	-	-	TCONS_00001463	XLOC_000603	-	1:58610959-58611957	Ad-CMV	Ad-MAFG	NOTEST	0.329126	0.275973	-0.254114	0	1	1	no	0.30255
TCONS_00001464	ENSMUST00000186270	Gm18802	TCONS_00001464	XLOC_000604	Gm18802	1:58630374-58637344	Ad-CMV	Ad-MAFG	NOTEST	0	0	0	0	1	1	no	0	ENSMUSG00000099490	ENSMUST00000186270		predicted gene, 18802 [Source:MGI Symbol;Acc:MGI:5010987]	1	58630375	58637344	1	C1.3	58630375	58637344	58630375	888	tslNA	GENCODE basic	1	1	KNOWN	KNOWN	havana	havana	processed_pseudogene	processed_pseudogene	39	1	MGI transcript name	Gm18802-001	MGI Symbol	Gm18802
TCONS_00001465	ENSMUST00000081455	Cbx3-ps7	TCONS_00001465	XLOC_000605	Cbx3-ps7	1:58646687-58695989	Ad-CMV	Ad-MAFG	NOTEST	0	0	0	0	1	1	no	0	ENSMUSG00000059647	ENSMUST00000081455		chromobox 3, pseudogene 7 [Source:MGI Symbol;Acc:MGI:3704187]	1	58646688	58647239	1	C1.3	58646688	58647239	58646688	552	tslNA	GENCODE basic	5	5	KNOWN	KNOWN	havana	havana	processed_pseudogene	processed_pseudogene	42.93	1	MGI transcript name	Cbx3-ps7-001	MGI Symbol	Cbx3-ps7
TCONS_00001466	ENSMUST00000185352	Gm20257	TCONS_00001466	XLOC_000606	Gm20257	1:58646687-58695989	Ad-CMV	Ad-MAFG	NOTEST	0.136401	0.15923	0.223265	0	1	1	no	0.147815	ENSMUSG00000102059	ENSMUST00000185352		predicted gene, 20257 [Source:MGI Symbol;Acc:MGI:5012442]	1	58652641	58655831	1	C1.3	58652641	58655831	58652641	936	tsl1	GENCODE basic	1	1	KNOWN	KNOWN	havana	havana	processed_transcript	transcribed_unprocessed_pseudogene	48.32	2	MGI transcript name	Gm20257-002	MGI Symbol	Gm20257
TCONS_00001468	ENSMUST00000190385	Gm28803	TCONS_00001468	XLOC_000607	Gm28803	1:58702308-58703986	Ad-CMV	Ad-MAFG	NOTEST	0	0	0	0	1	1	no	0	ENSMUSG00000101046	ENSMUST00000190385		predicted gene 28803 [Source:MGI Symbol;Acc:MGI:5579509]	1	58702309	58703986	1	C1.3	58702309	58703986	58702309	764	tslNA	GENCODE basic	1	1	KNOWN	KNOWN	havana	havana	processed_pseudogene	processed_pseudogene	43.09	1	MGI transcript name	Gm28803-001	MGI Symbol	Gm28803
TCONS_00001469	ENSMUST00000149874	Cflar	TCONS_00001469	XLOC_000608	Cflar	1:58711507-58761366	Ad-CMV	Ad-MAFG	NOTEST	3.00137e-29	0.0291852	89.6517	0	1	1	no	0.0145926	ENSMUSG00000026031	ENSMUST00000149874		CASP8 and FADD-like apoptosis regulator [Source:MGI Symbol;Acc:MGI:1336166]	1	58711508	58758884	1	C1.3	58711508	58713886	58711508	676	tsl1		7	15	KNOWN	KNOWN	havana	ensembl_havana	processed_transcript	protein_coding	44.88	13	MGI transcript name	Cflar-007	MGI Symbol	Cflar
TCONS_00001491	-	-	TCONS_00001491	XLOC_000609	-	1:58765603-58767631	Ad-CMV	Ad-MAFG	NOTEST	0.335671	0.261355	-0.361037	0	1	1	no	0.298513
TCONS_00001492	ENSMUST00000191399	Gm3841	TCONS_00001492	XLOC_000610	Gm3841	1:58785208-58785659	Ad-CMV	Ad-MAFG	NOTEST	0	0.0639788	inf	0	1	1	no	0.0319894	ENSMUSG00000100236	ENSMUST00000191399		predicted gene 3841 [Source:MGI Symbol;Acc:MGI:3782013]	1	58785209	58785659	1	C1.3	58785209	58785659	58785209	451	tslNA	GENCODE basic	1	1	KNOWN	KNOWN	havana	havana	processed_pseudogene	processed_pseudogene	46.56	1	MGI transcript name	Gm3841-001	MGI Symbol	Gm3841
TCONS_00001493	ENSMUST00000191201	Casp8	TCONS_00001493	XLOC_000611	Casp8	1:58795373-58892792	Ad-CMV	Ad-MAFG	NOTEST	4.79604e-09	1.38134e-07	4.84808	0	1	1	no	7.1465e-08	ENSMUSG00000026029	ENSMUST00000191201	ENSMUSP00000140546	caspase 8 [Source:MGI Symbol;Acc:MGI:1261423]	1	58795374	58847503	1	C1.3	58795477	58846754	58795477	1849	tsl5	GENCODE basic	6	14	KNOWN	KNOWN	havana	ensembl_havana	protein_coding	protein_coding	42.29	4	MGI transcript name	Casp8-004	MGI Symbol	Casp8
TCONS_00001496	ENSMUST00000194726	Gm37760	TCONS_00001496	XLOC_000612	Gm37760	1:58795373-58892792	Ad-CMV	Ad-MAFG	NOTEST	0	0	0	0	1	1	no	0	ENSMUSG00000102719	ENSMUST00000194726		predicted gene, 37760 [Source:MGI Symbol;Acc:MGI:5610988]	1	58797783	58801623	1	C1.3	58797783	58801623	58797783	3841	tslNA	GENCODE basic	1	1	KNOWN	KNOWN	havana	havana	TEC	TEC	38.27	1	MGI transcript name	Gm37760-001	MGI Symbol	Gm37760
TCONS_00001500	ENSMUST00000027186	Trak2	TCONS_00001500	XLOC_000613	Trak2	1:58900330-58973430	Ad-CMV	Ad-MAFG	OK	9.01515	8.95082	-0.0103317	-0.0349488	0.95085	0.994266	no	8.98298	ENSMUSG00000026028	ENSMUST00000027186	ENSMUSP00000027186	trafficking protein, kinesin binding 2 [Source:MGI Symbol;Acc:MGI:1918077]	1	58900449	58973430	-1	C1.3	58900449	58973430	58973430	6189	tsl1	GENCODE basic	11	12	KNOWN	KNOWN	ensembl_havana	ensembl_havana	protein_coding	protein_coding	42.81	6	MGI transcript name	Trak2-001	MGI Symbol	Trak2
TCONS_00001501	ENSMUST00000123965	Stradb	TCONS_00001501	XLOC_000614	Stradb	1:58973521-58995715	Ad-CMV	Ad-MAFG	NOTEST	2.83411e-75	3.16582e-66	30.057	0	1	1	no	1.58291e-66	ENSMUSG00000026027	ENSMUST00000123965		STE20-related kinase adaptor beta [Source:MGI Symbol;Acc:MGI:2144047]	1	58973522	58995715	1	C1.3	58973522	58981475	58973522	1978	tsl1		7	13	KNOWN	KNOWN	havana	ensembl_havana	retained_intron	protein_coding	40.99	7	MGI transcript name	Stradb-006	MGI Symbol	Stradb
TCONS_00001509	ENSMUST00000188707	Gm29018	TCONS_00001509	XLOC_000615	Gm29018	1:59014223-59094900	Ad-CMV	Ad-MAFG	NOTEST	0	0	0	0	1	1	no	0	ENSMUSG00000099752	ENSMUST00000188707		predicted gene 29018 [Source:MGI Symbol;Acc:MGI:5579724]	1	59014224	59059481	1	C1.3	59014224	59059481	59014224	925	tsl3	GENCODE basic	1	1	KNOWN	KNOWN	havana	havana	antisense	antisense	38.8	2	MGI transcript name	Gm29018-001	MGI Symbol	Gm29018
TCONS_00001512	ENSMUST00000104428	Gm25502	TCONS_00001512	XLOC_000616	Gm25502	1:59014223-59094900	Ad-CMV	Ad-MAFG	NOTEST	0	0	0	0	1	1	no	0	ENSMUSG00000077616	ENSMUST00000104428		predicted gene, 25502 [Source:MGI Symbol;Acc:MGI:5455279]	1	59070988	59071118	1	C1.3	59070988	59071118	59070988	131	tslNA	GENCODE basic	1	1	KNOWN	KNOWN	ensembl	ensembl	snoRNA	snoRNA	51.91	1	MGI transcript name	Gm25502-201	MGI Symbol	Gm25502
TCONS_00001513	ENSMUST00000189096	G730003C15Rik	TCONS_00001513	XLOC_000617	G730003C15Rik	1:59100589-59237231	Ad-CMV	Ad-MAFG	NOTEST	0.0276426	0.0248163	-0.155606	0	1	1	no	0.0262295	ENSMUSG00000097573	ENSMUST00000189096		RIKEN cDNA G730003C15 gene [Source:MGI Symbol;Acc:MGI:3641700]	1	59119833	59122141	1	C1.3	59119833	59122141	59119833	2309	tslNA	GENCODE basic	1	2	KNOWN	KNOWN	havana	ensembl_havana	antisense	antisense	49.42	2	MGI transcript name	G730003C15Rik-001	MGI Symbol	G730003C15Rik
TCONS_00001515	ENSMUST00000190598	Gm29017	TCONS_00001515	XLOC_000618	Gm29017	1:59100589-59237231	Ad-CMV	Ad-MAFG	OK	1.15524	1.27379	0.14093	0.0988822	0.8667	0.994266	no	1.21452	ENSMUSG00000101586	ENSMUST00000190598		predicted gene 29017 [Source:MGI Symbol;Acc:MGI:5579723]	1	59151047	59169320	1	C1.3	59151047	59169320	59151047	2092	tsl1	GENCODE basic	1	1	KNOWN	KNOWN	havana	havana	antisense	antisense	44.19	1	MGI transcript name	Gm29017-001	MGI Symbol	Gm29017
TCONS_00001516	ENSMUST00000188494	Mpp4	TCONS_00001516	XLOC_000619	Mpp4	1:59100589-59237231	Ad-CMV	Ad-MAFG	OK	0.249768	0.455397	0.866539	0.246447	0.7138	0.994266	no	0.352583	ENSMUSG00000079550	ENSMUST00000188494		membrane protein, palmitoylated 4 (MAGUK p55 subfamily member 4) [Source:MGI Symbol;Acc:MGI:2386681]	1	59120935	59163389	-1	C1.3	59121253	59161567	59161567	3531	tsl1		6	9	KNOWN	KNOWN	havana	ensembl_havana	retained_intron	protein_coding	44.1	10	MGI transcript name	Mpp4-003	MGI Symbol	Mpp4
TCONS_00001517	ENSMUST00000188408	Gm19125	TCONS_00001517	XLOC_000620	Gm19125	1:59100589-59237231	Ad-CMV	Ad-MAFG	NOTEST	0.2012	0.274819	0.449852	0	1	1	no	0.238009	ENSMUSG00000099563	ENSMUST00000188408		predicted gene, 19125 [Source:MGI Symbol;Acc:MGI:5011310]	1	59155607	59156989	1	C1.3	59155607	59156989	59155607	1383	tslNA	GENCODE basic	1	1	KNOWN	KNOWN	havana	havana	processed_pseudogene	processed_pseudogene	47.51	1	MGI transcript name	Gm19125-001	MGI Symbol	Gm19125
TCONS_00001518	ENSMUST00000027178	Als2	TCONS_00001518	XLOC_000621	Als2	1:59100589-59237231	Ad-CMV	Ad-MAFG	OK	2.37155	2.25397	-0.0733661	-0.156099	0.7823	0.994266	no	2.31276	ENSMUSG00000026024	ENSMUST00000027178	ENSMUSP00000027178	amyotrophic lateral sclerosis 2 (juvenile) [Source:MGI Symbol;Acc:MGI:1921268]	1	59162926	59237231	-1	C1.3	59162926	59237231	59237231	6342	tsl1	GENCODE basic	12	14	KNOWN	KNOWN	ensembl_havana	ensembl_havana	protein_coding	protein_coding	42.87	5	MGI transcript name	Als2-001	MGI Symbol	Als2
TCONS_00001519	ENSMUST00000114248	Cdk15	TCONS_00001519	XLOC_000622	Cdk15	1:59256905-59352993	Ad-CMV	Ad-MAFG	NOTEST	0	4.29791e-07	inf	0	1	1	no	2.14896e-07	ENSMUSG00000026023	ENSMUST00000114248	ENSMUSP00000109886	cyclin-dependent kinase 15 [Source:MGI Symbol;Acc:MGI:3583944]	1	59256906	59352993	1	C1.3	59256907	59352369	59256907	1477	tsl1	GENCODE basic	2	16	KNOWN	KNOWN	ensembl	ensembl_havana	protein_coding	protein_coding	43.79	4	MGI transcript name	Cdk15-201	MGI Symbol	Cdk15
TCONS_00001525	ENSMUST00000187523	Gm29016	TCONS_00001525	XLOC_000623	Gm29016	1:59378929-59392299	Ad-CMV	Ad-MAFG	NOTEST	0	0	0	0	1	1	no	0	ENSMUSG00000099922	ENSMUST00000187523		predicted gene 29016 [Source:MGI Symbol;Acc:MGI:5579722]	1	59378930	59392299	1	C1.3	59378930	59392299	59378930	1013	tsl3	GENCODE basic	1	1	KNOWN	KNOWN	havana	havana	lincRNA	lincRNA	45.64	1	MGI transcript name	Gm29016-001	MGI Symbol	Gm29016
TCONS_00001526	ENSMUST00000114246	Fzd7	TCONS_00001526	XLOC_000624	Fzd7	1:59482116-59492605	Ad-CMV	Ad-MAFG	NOTEST	0.0229381	0.0277407	0.274261	0	1	1	no	0.0253394	ENSMUSG00000041075	ENSMUST00000114246	ENSMUSP00000109884	frizzled class receptor 7 [Source:MGI Symbol;Acc:MGI:108570]	1	59482424	59486955	1	C2	59482424	59486955	59482424	4532	tslNA	GENCODE basic	3	8	KNOWN	KNOWN	ensembl_havana	ensembl_havana	protein_coding	protein_coding	53.91	1	MGI transcript name	Fzd7-001	MGI Symbol	Fzd7
TCONS_00001527	ENSMUST00000114243	Gm973	TCONS_00001527	XLOC_000625	Gm973	1:59516263-59670834	Ad-CMV	Ad-MAFG	NOTEST	9.84137e-32	0.00237007	94.282	0	1	1	no	0.00118504	ENSMUSG00000047361	ENSMUST00000114243	ENSMUSP00000109881	predicted gene 973 [Source:MGI Symbol;Acc:MGI:2685819]	1	59516264	59636417	1	C2	59516264	59634509	59516264	3595	tsl1	GENCODE basic	7	16	KNOWN	KNOWN	ensembl_havana	ensembl_havana	protein_coding	protein_coding	45.51	10	MGI transcript name	Gm973-001	MGI Symbol	Gm973
TCONS_00001540	ENSMUST00000158651	Gm24545	TCONS_00001540	XLOC_000626	Gm24545	1:59516263-59670834	Ad-CMV	Ad-MAFG	NOTEST	0	0	0	0	1	1	no	0	ENSMUSG00000089276	ENSMUST00000158651		predicted gene, 24545 [Source:MGI Symbol;Acc:MGI:5454322]	1	59626580	59626664	1	C2	59626580	59626664	59626580	85	tslNA	GENCODE basic	1	1	KNOWN	KNOWN	ensembl	ensembl	misc_RNA	misc_RNA	50.59	1	MGI transcript name	Gm24545-201	MGI Symbol	Gm24545
TCONS_00001542	ENSMUST00000091374	Sumo1	TCONS_00001542	XLOC_000627	Sumo1	1:59516263-59670834	Ad-CMV	Ad-MAFG	OK	1.64777	1.41061	-0.224192	-0.580678	0.30605	0.873266	no	1.52919	ENSMUSG00000026021	ENSMUST00000091374	ENSMUSP00000088935	small ubiquitin-like modifier 1 [Source:MGI Symbol;Acc:MGI:1197010]	1	59586558	59670834	-1	C2	59639434	59670834	59670834	1215	tsl1	GENCODE basic	8	15	KNOWN	KNOWN	ensembl_havana	ensembl_havana	protein_coding	protein_coding	42.85	4	MGI transcript name	Sumo1-001	MGI Symbol	Sumo1
TCONS_00001544	ENSMUST00000185710	Gm29596	TCONS_00001544	XLOC_000628	Gm29596	1:59671318-59673806	Ad-CMV	Ad-MAFG	NOTEST	0	0	0	0	1	1	no	0	ENSMUSG00000101400	ENSMUST00000185710		predicted gene 29596 [Source:MGI Symbol;Acc:MGI:5580302]	1	59673241	59673625	1	C2	59673241	59673625	59673241	385	tslNA	GENCODE basic	1	1	KNOWN	KNOWN	havana	havana	processed_pseudogene	processed_pseudogene	46.75	1	MGI transcript name	Gm29596-001	MGI Symbol	Gm29596
TCONS_00001545	ENSMUST00000191088	Nop58	TCONS_00001545	XLOC_000629	Nop58	1:59684953-59719044	Ad-CMV	Ad-MAFG	NOTEST	0.0865877	1.42091e-167	-550.725	0	1	1	no	0.0432938	ENSMUSG00000026020	ENSMUST00000191088		NOP58 ribonucleoprotein [Source:MGI Symbol;Acc:MGI:1933184]	1	59684971	59719044	1	C2	59684971	59692666	59684971	576	tsl3		6	9	KNOWN	KNOWN	havana	ensembl_havana	processed_transcript	protein_coding	38.43	15	MGI transcript name	Nop58-003	MGI Symbol	Nop58
TCONS_00001566	ENSMUST00000104157	Snord70	TCONS_00001566	XLOC_000630	Snord70	1:59684953-59719044	Ad-CMV	Ad-MAFG	NOTEST	0	0	0	0	1	1	no	0	ENSMUSG00000077345	ENSMUST00000104157		small nucleolar RNA, C/D box 70 [Source:MGI Symbol;Acc:MGI:3819553]	1	59691934	59692020	1	C2	59691934	59692020	59691934	87	tslNA	GENCODE basic	1	1	KNOWN	KNOWN	ensembl	ensembl	snoRNA	snoRNA	32.18	1	MGI transcript name	Snord70-201	MGI Symbol	Snord70
TCONS_00001573	ENSMUST00000158887	Gm26287	TCONS_00001573	XLOC_000631	Gm26287	1:59684953-59719044	Ad-CMV	Ad-MAFG	NOTEST	0	0	0	0	1	1	no	0	ENSMUSG00000089512	ENSMUST00000158887		predicted gene, 26287 [Source:MGI Symbol;Acc:MGI:5456064]	1	59704258	59704338	1	C2	59704258	59704338	59704258	81	tslNA	GENCODE basic	3	3	KNOWN	KNOWN	ensembl	ensembl	snoRNA	snoRNA	38.27	1	MGI transcript name	Gm26287-201	MGI Symbol	Gm26287
TCONS_00001575	ENSMUST00000158468	Snord11	TCONS_00001575	XLOC_000632	Snord11	1:59684953-59719044	Ad-CMV	Ad-MAFG	NOTEST	0	0	0	0	1	1	no	0	ENSMUSG00000089093	ENSMUST00000158468		small nucleolar RNA, C/D box 11 [Source:MGI Symbol;Acc:MGI:3819516]	1	59704790	59704873	1	C2	59704790	59704873	59704790	84	tslNA	GENCODE basic	3	3	KNOWN	KNOWN	ensembl	ensembl	snoRNA	snoRNA	42.86	1	MGI transcript name	Snord11-201	MGI Symbol	Snord11
TCONS_00001576	ENSMUST00000087435	Bmpr2	TCONS_00001576	XLOC_000633	Bmpr2	1:59763399-59881765	Ad-CMV	Ad-MAFG	OK	1.35232	1.32216	-0.0325444	-0.0398868	0.94415	0.994266	no	1.33724	ENSMUSG00000067336	ENSMUST00000087435	ENSMUSP00000084701	bone morphogenetic protein receptor, type II (serine/threonine kinase) [Source:MGI Symbol;Acc:MGI:1095407]	1	59763400	59879014	1	C2	59763400	59879014	59763400	12899	tsl1	GENCODE basic	6	6	KNOWN	KNOWN	ensembl_havana	ensembl_havana	protein_coding	protein_coding	38.17	3	MGI transcript name	Bmpr2-001	MGI Symbol	Bmpr2
TCONS_00001577	ENSMUST00000194136	Gm38125	TCONS_00001577	XLOC_000634	Gm38125	1:59763399-59881765	Ad-CMV	Ad-MAFG	NOTEST	0	0	0	0	1	1	no	0	ENSMUSG00000104052	ENSMUST00000194136		predicted gene, 38125 [Source:MGI Symbol;Acc:MGI:5611353]	1	59801263	59804700	1	C2	59801263	59804700	59801263	3438	tslNA	GENCODE basic	1	1	KNOWN	KNOWN	havana	havana	TEC	TEC	38.74	1	MGI transcript name	Gm38125-001	MGI Symbol	Gm38125
TCONS_00001581	ENSMUST00000036540	Fam117b	TCONS_00001581	XLOC_000635	Fam117b	1:59913005-60043184	Ad-CMV	Ad-MAFG	NOTEST	0.278721	0.306715	0.138076	0	1	1	no	0.292718	ENSMUSG00000041040	ENSMUST00000036540	ENSMUSP00000041671	family with sequence similarity 117, member B [Source:MGI Symbol;Acc:MGI:1920000]	1	59913006	59985346	1	C2	59913006	59985346	59913006	5532	tsl1	GENCODE basic	11	12	KNOWN	KNOWN	ensembl_havana	ensembl_havana	protein_coding	protein_coding	41.2	3	MGI transcript name	Fam117b-001	MGI Symbol	Fam117b
TCONS_00001583	ENSMUST00000191628	Gm37531	TCONS_00001583	XLOC_000636	Gm37531	1:59913005-60043184	Ad-CMV	Ad-MAFG	NOTEST	0	0	0	0	1	1	no	0	ENSMUSG00000103696	ENSMUST00000191628		predicted gene, 37531 [Source:MGI Symbol;Acc:MGI:5610759]	1	59929688	59935102	1	C2	59929688	59935102	59929688	5415	tslNA	GENCODE basic	1	1	KNOWN	KNOWN	havana	havana	TEC	TEC	38.49	1	MGI transcript name	Gm37531-001	MGI Symbol	Gm37531
TCONS_00001586	-	-	TCONS_00001586	XLOC_000637	-	1:60068623-60069383	Ad-CMV	Ad-MAFG	OK	0.129797	0.502138	1.95183	1.28764	0.0532	0.417025	no	0.315967
TCONS_00001587	ENSMUST00000130075	Carf	TCONS_00001587	XLOC_000638	Carf	1:60069784-60153953	Ad-CMV	Ad-MAFG	NOTEST	0.306669	0.157431	-0.961962	0	1	1	no	0.23205	ENSMUSG00000026017	ENSMUST00000130075	ENSMUSP00000137867	calcium response factor [Source:MGI Symbol;Acc:MGI:2182269]	1	60098247	60153953	1	C2	60098247	60151032	60098247	2763	tsl1		7	13	KNOWN	KNOWN	havana	ensembl_havana	nonsense_mediated_decay	protein_coding	39.03	10	MGI transcript name	Carf-002	MGI Symbol	Carf
TCONS_00001599	ENSMUST00000118718	Gm15464	TCONS_00001599	XLOC_000639	Gm15464	1:60069784-60153953	Ad-CMV	Ad-MAFG	NOTEST	0	0	0	0	1	1	no	0	ENSMUSG00000082609	ENSMUST00000118718		predicted gene 15464 [Source:MGI Symbol;Acc:MGI:3646025]	1	60117255	60117685	1	C2	60117255	60117685	60117255	431	tslNA	GENCODE basic	1	1	KNOWN	KNOWN	havana	havana	processed_pseudogene	processed_pseudogene	49.19	1	MGI transcript name	Gm15464-001	MGI Symbol	Gm15464
TCONS_00001602	ENSMUST00000160834	Nbeal1	TCONS_00001602	XLOC_000640	Nbeal1	1:60180593-60338328	Ad-CMV	Ad-MAFG	NOTEST	0.0620689	0.0245397	-1.33875	0	1	1	no	0.0433043	ENSMUSG00000073664	ENSMUST00000160834	ENSMUSP00000124056	neurobeachin like 1 [Source:MGI Symbol;Acc:MGI:2444343]	1	60180599	60338328	1	C2	60180599	60338328	60180599	15731	tsl5	GENCODE basic	7	11	KNOWN	KNOWN	ensembl_havana	ensembl_havana	protein_coding	protein_coding	37.1	10	MGI transcript name	Nbeal1-001	MGI Symbol	Nbeal1
TCONS_00001620	ENSMUST00000060608	Cyp20a1	TCONS_00001620	XLOC_000641	Cyp20a1	1:60343062-60388317	Ad-CMV	Ad-MAFG	NOTEST	7.9667e-06	0.047223	12.5332	0	1	1	no	0.0236155	ENSMUSG00000049439	ENSMUST00000060608	ENSMUSP00000050823	cytochrome P450, family 20, subfamily a, polypeptide 1 [Source:MGI Symbol;Acc:MGI:1925201]	1	60343323	60388060	1	C2	60343323	60388060	60343323	2223	tsl1	GENCODE basic	12	13	KNOWN	KNOWN	ensembl_havana	ensembl_havana	protein_coding	protein_coding	41.9	3	MGI transcript name	Cyp20a1-001	MGI Symbol	Cyp20a1
TCONS_00001628	ENSMUST00000191764	6030460B20Rik	TCONS_00001628	XLOC_000642	6030460B20Rik	1:60343062-60388317	Ad-CMV	Ad-MAFG	NOTEST	0	0	0	0	1	1	no	0	ENSMUSG00000103822	ENSMUST00000191764		RIKEN cDNA 6030460B20 gene [Source:MGI Symbol;Acc:MGI:1924974]	1	60353119	60354176	1	C2	60353119	60354176	60353119	1058	tslNA	GENCODE basic	1	1	KNOWN	KNOWN	havana	havana	TEC	TEC	41.59	1	MGI transcript name	6030460B20Rik-001	MGI Symbol	6030460B20Rik
TCONS_00001629	ENSMUST00000052332	Abi2	TCONS_00001629	XLOC_000643	Abi2	1:60409618-60567104	Ad-CMV	Ad-MAFG	NOTEST	0	0	0	0	1	1	no	0	ENSMUSG00000026782	ENSMUST00000052332	ENSMUSP00000058754	abl-interactor 2 [Source:MGI Symbol;Acc:MGI:106913]	1	60409619	60481158	1	C2	60409619	60481158	60409619	5768	tsl1	GENCODE basic	14	15	KNOWN	KNOWN	ensembl_havana	ensembl_havana	protein_coding	protein_coding	38.27	12	MGI transcript name	Abi2-001	MGI Symbol	Abi2
TCONS_00001648	ENSMUST00000195569	Gm38388	TCONS_00001648	XLOC_000644	Gm38388	1:60594806-60606736	Ad-CMV	Ad-MAFG	OK	0.19354	0.695422	1.84525	1.52402	0.12855	0.642719	no	0.444481	ENSMUSG00000103215	ENSMUST00000195569		predicted gene, 38388 [Source:MGI Symbol;Acc:MGI:5613624]	1	60594807	60596236	-1	C2	60594807	60596236	60596236	1430	tslNA	GENCODE basic	1	1	KNOWN	KNOWN	havana	havana	TEC	TEC	36.08	1	MGI transcript name	Gm38388-001	MGI Symbol	Gm38388
TCONS_00001649	-	-	TCONS_00001649	XLOC_000645	-	1:60594806-60606736	Ad-CMV	Ad-MAFG	OK	0.190769	0.514968	1.43265	1.23041	0.03595	0.332685	no	0.352868
TCONS_00001650	ENSMUST00000118030	Gm11577	TCONS_00001650	XLOC_000646	Gm11577	1:60700871-60701937	Ad-CMV	Ad-MAFG	NOTEST	0	0	0	0	1	1	no	0	ENSMUSG00000084151	ENSMUST00000118030		predicted gene 11577 [Source:MGI Symbol;Acc:MGI:3650975]	1	60700872	60701937	1	C2	60700872	60701937	60700872	737	tslNA	GENCODE basic	1	1	KNOWN	KNOWN	havana	havana	processed_pseudogene	processed_pseudogene	44.47	1	MGI transcript name	Gm11577-001	MGI Symbol	Gm11577
TCONS_00001651	ENSMUST00000122226	Eif4a-ps4	TCONS_00001651	XLOC_000647	Eif4a-ps4	1:60703922-60705957	Ad-CMV	Ad-MAFG	NOTEST	0.0119877	0	-inf	0	1	1	no	0.00599385	ENSMUSG00000101188	ENSMUST00000122226		eukaryotic translation initiation factor 4A, pseudogene 4 [Source:MGI Symbol;Acc:MGI:1195958]	1	60703932	60705149	1	C2	60703932	60705149	60703932	1218	tslNA	GENCODE basic	1	1	KNOWN	KNOWN	havana	havana	processed_pseudogene	processed_pseudogene	48.6	1	MGI transcript name	Eif4a-ps4-001	MGI Symbol	Eif4a-ps4
TCONS_00001652	ENSMUST00000132833	Cd28	TCONS_00001652	XLOC_000648	Cd28	1:60716799-60773463	Ad-CMV	Ad-MAFG	NOTEST	0	0	0	0	1	1	no	0	ENSMUSG00000026012	ENSMUST00000132833		CD28 antigen [Source:MGI Symbol;Acc:MGI:88327]	1	60716800	60773359	1	C2	60716800	60763163	60716800	669	tsl5		1	2	KNOWN	KNOWN	havana	ensembl_havana	processed_transcript	protein_coding	41.16	3	MGI transcript name	Cd28-003	MGI Symbol	Cd28
TCONS_00001656	ENSMUST00000130082	2310016D23Rik	TCONS_00001656	XLOC_000649	2310016D23Rik	1:60776664-60803790	Ad-CMV	Ad-MAFG	NOTEST	0	0	0	0	1	1	no	0	ENSMUSG00000085965	ENSMUST00000130082		RIKEN cDNA 2310016D23 gene [Source:MGI Symbol;Acc:MGI:1923693]	1	60778843	60803790	1	C2	60778843	60803790	60778843	388	tsl1	GENCODE basic	1	1	KNOWN	KNOWN	havana	havana	lincRNA	lincRNA	40.34	1	MGI transcript name	2310016D23Rik-001	MGI Symbol	2310016D23Rik
TCONS_00001657	ENSMUST00000195593	Gm37198	TCONS_00001657	XLOC_000650	Gm37198	1:60776664-60803790	Ad-CMV	Ad-MAFG	NOTEST	0.0417058	0.00839962	-2.31185	0	1	1	no	0.0250527	ENSMUSG00000104069	ENSMUST00000195593		predicted gene, 37198 [Source:MGI Symbol;Acc:MGI:5610426]	1	60779352	60781461	1	C2	60779352	60781461	60779352	2110	tslNA	GENCODE basic	1	1	KNOWN	KNOWN	havana	havana	TEC	TEC	36.11	1	MGI transcript name	Gm37198-001	MGI Symbol	Gm37198
TCONS_00001658	ENSMUST00000121926	Gm11609	TCONS_00001658	XLOC_000651	Gm11609	1:60776664-60803790	Ad-CMV	Ad-MAFG	NOTEST	0	0	0	0	1	1	no	0	ENSMUSG00000083118	ENSMUST00000121926		predicted gene 11609 [Source:MGI Symbol;Acc:MGI:3694969]	1	60792490	60793832	1	C2	60792490	60793832	60792490	793	tslNA	GENCODE basic	1	1	KNOWN	KNOWN	havana	havana	processed_pseudogene	processed_pseudogene	42.67	1	MGI transcript name	Gm11609-001	MGI Symbol	Gm11609
TCONS_00001659	ENSMUST00000122024	Gm11581	TCONS_00001659	XLOC_000652	Gm11581	1:60809115-60810053	Ad-CMV	Ad-MAFG	NOTEST	0	0.0149615	inf	0	1	1	no	0.00748075	ENSMUSG00000083355	ENSMUST00000122024		predicted gene 11581 [Source:MGI Symbol;Acc:MGI:3652083]	1	60809116	60809942	1	C2	60809116	60809942	60809116	763	tslNA	GENCODE basic	1	1	KNOWN	KNOWN	havana	havana	processed_pseudogene	processed_pseudogene	49.46	1	MGI transcript name	Gm11581-001	MGI Symbol	Gm11581
TCONS_00001660	-	-	TCONS_00001660	XLOC_000653	-	1:60825522-60825921	Ad-CMV	Ad-MAFG	OK	0.298232	0.687452	1.20482	0.860063	0.241	0.816357	no	0.492842
TCONS_00001661	ENSMUST00000193735	Gm38137	TCONS_00001661	XLOC_000654	Gm38137	1:60880337-60881738	Ad-CMV	Ad-MAFG	NOTEST	0	0	0	0	1	1	no	0	ENSMUSG00000102549	ENSMUST00000193735		predicted gene, 38137 [Source:MGI Symbol;Acc:MGI:5611365]	1	60880338	60881738	1	C2	60880338	60881738	60880338	1401	tslNA	GENCODE basic	1	1	KNOWN	KNOWN	havana	havana	TEC	TEC	38.26	1	MGI transcript name	Gm38137-001	MGI Symbol	Gm38137
TCONS_00001662	ENSMUST00000124816	Ctla4	TCONS_00001662	XLOC_000655	Ctla4	1:60886999-60915832	Ad-CMV	Ad-MAFG	NOTEST	0	0	0	0	1	1	no	0	ENSMUSG00000026011	ENSMUST00000124816		cytotoxic T-lymphocyte-associated protein 4 [Source:MGI Symbol;Acc:MGI:88556]	1	60887000	60915832	1	C2	60887000	60912716	60887000	691	tsl3		1	13	KNOWN	KNOWN	havana	ensembl_havana	processed_transcript	protein_coding	41.6	3	MGI transcript name	Ctla4-004	MGI Symbol	Ctla4
TCONS_00001663	ENSMUST00000121555	Rpl18-ps1	TCONS_00001663	XLOC_000656	Rpl18-ps1	1:60886999-60915832	Ad-CMV	Ad-MAFG	NOTEST	0.0295556	0	-inf	0	1	1	no	0.0147778	ENSMUSG00000081382	ENSMUST00000121555		ribosomal protein L18, pseudogene 1 [Source:MGI Symbol;Acc:MGI:98018]	1	60900898	60901422	1	C2	60900898	60901422	60900898	525	tslNA	GENCODE basic	1	1	KNOWN	KNOWN	havana	havana	processed_pseudogene	processed_pseudogene	57.14	1	MGI transcript name	Rpl18-ps1-001	MGI Symbol	Rpl18-ps1
TCONS_00001667	ENSMUST00000027162	Icos	TCONS_00001667	XLOC_000657	Icos	1:60977926-61000926	Ad-CMV	Ad-MAFG	NOTEST	0.237108	0.172027	-0.462908	0	1	1	no	0.204568	ENSMUSG00000026009	ENSMUST00000027162	ENSMUSP00000027162	inducible T cell co-stimulator [Source:MGI Symbol;Acc:MGI:1858745]	1	60977927	61000320	1	C2	60977927	60995797	60977927	810	tsl1	GENCODE basic	11	14	KNOWN	KNOWN	havana	ensembl_havana	protein_coding	protein_coding	40.9	2	MGI transcript name	Icos-002	MGI Symbol	Icos
TCONS_00001669	ENSMUST00000193733	Gm37039	TCONS_00001669	XLOC_000658	Gm37039	1:60977926-61000926	Ad-CMV	Ad-MAFG	NOTEST	0	0	0	0	1	1	no	0	ENSMUSG00000102561	ENSMUST00000193733		predicted gene, 37039 [Source:MGI Symbol;Acc:MGI:5610267]	1	60989479	60991963	1	C2	60989479	60991963	60989479	2485	tslNA	GENCODE basic	1	1	KNOWN	KNOWN	havana	havana	TEC	TEC	45.55	1	MGI transcript name	Gm37039-001	MGI Symbol	Gm37039
TCONS_00001670	ENSMUST00000119156	Rpl17-ps1	TCONS_00001670	XLOC_000659	Rpl17-ps1	1:61075673-61076225	Ad-CMV	Ad-MAFG	NOTEST	0	0	0	0	1	1	no	0	ENSMUSG00000082804	ENSMUST00000119156		ribosomal protein L17, pseudogene 1 [Source:MGI Symbol;Acc:MGI:3652107]	1	61075674	61076225	1	C2	61075674	61076225	61075674	552	tslNA	GENCODE basic	1	3	KNOWN	KNOWN	havana	havana	processed_pseudogene	processed_pseudogene	48.19	1	MGI transcript name	Rpl17-ps1-001	MGI Symbol	Rpl17-ps1
TCONS_00001671	ENSMUST00000128274	Gm11587	TCONS_00001671	XLOC_000660	Gm11587	1:61301908-61307746	Ad-CMV	Ad-MAFG	NOTEST	0	0	0	0	1	1	no	0	ENSMUSG00000085248	ENSMUST00000128274		predicted gene 11587 [Source:MGI Symbol;Acc:MGI:3652110]	1	61301909	61307746	1	C2	61301909	61307746	61301909	1120	tsl1	GENCODE basic	2	2	KNOWN	KNOWN	havana	havana	lincRNA	lincRNA	44.98	1	MGI transcript name	Gm11587-001	MGI Symbol	Gm11587
TCONS_00001672	ENSMUST00000141000	9530026F06Rik	TCONS_00001672	XLOC_000661	9530026F06Rik	1:61378431-61395904	Ad-CMV	Ad-MAFG	NOTEST	0	0	0	0	1	1	no	0	ENSMUSG00000085447	ENSMUST00000141000		RIKEN cDNA 9530026F06 gene [Source:MGI Symbol;Acc:MGI:1924591]	1	61378432	61395904	1	C2	61378432	61395904	61378432	892	tsl1	GENCODE basic	1	1	KNOWN	KNOWN	havana	havana	lincRNA	lincRNA	42.2	1	MGI transcript name	9530026F06Rik-001	MGI Symbol	9530026F06Rik
TCONS_00001673	ENSMUST00000141758	Gm11588	TCONS_00001673	XLOC_000662	Gm11588	1:61440100-61469475	Ad-CMV	Ad-MAFG	NOTEST	0	0	0	0	1	1	no	0	ENSMUSG00000086408	ENSMUST00000141758		predicted gene 11588 [Source:MGI Symbol;Acc:MGI:3650951]	1	61440101	61469475	1	C2	61440101	61469475	61440101	658	tsl5	GENCODE basic	1	1	KNOWN	KNOWN	havana	havana	lincRNA	lincRNA	39.79	1	MGI transcript name	Gm11588-001	MGI Symbol	Gm11588
TCONS_00001674	ENSMUST00000158921	Gm25839	TCONS_00001674	XLOC_000663	Gm25839	1:61470440-61470543	Ad-CMV	Ad-MAFG	NOTEST	0	0	0	0	1	1	no	0	ENSMUSG00000089546	ENSMUST00000158921		predicted gene, 25839 [Source:MGI Symbol;Acc:MGI:5455616]	1	61470441	61470543	1	C2	61470441	61470543	61470441	103	tslNA	GENCODE basic	1	1	KNOWN	KNOWN	ensembl	ensembl	snRNA	snRNA	37.86	1	MGI transcript name	Gm25839-201	MGI Symbol	Gm25839
TCONS_00001675	ENSMUST00000187655	Gm28449	TCONS_00001675	XLOC_000664	Gm28449	1:61474950-61476028	Ad-CMV	Ad-MAFG	NOTEST	0	0	0	0	1	1	no	0	ENSMUSG00000100965	ENSMUST00000187655		predicted gene 28449 [Source:MGI Symbol;Acc:MGI:5579155]	1	61474951	61476028	1	C2	61474951	61476028	61474951	506	tsl3	GENCODE basic	1	1	KNOWN	KNOWN	havana	havana	lincRNA	lincRNA	39.8	1	MGI transcript name	Gm28449-001	MGI Symbol	Gm28449
TCONS_00001676	ENSMUST00000194422	Gm36943	TCONS_00001676	XLOC_000665	Gm36943	1:61545881-61546163	Ad-CMV	Ad-MAFG	NOTEST	0	0	0	0	1	1	no	0	ENSMUSG00000102168	ENSMUST00000194422		predicted gene, 36943 [Source:MGI Symbol;Acc:MGI:5610171]	1	61545882	61546163	1	C2	61545882	61546163	61545882	282	tslNA	GENCODE basic	1	1	KNOWN	KNOWN	havana	havana	TEC	TEC	34.4	1	MGI transcript name	Gm36943-001	MGI Symbol	Gm36943
TCONS_00001677	ENSMUST00000185262	Gm28094	TCONS_00001677	XLOC_000666	Gm28094	1:61548121-61548511	Ad-CMV	Ad-MAFG	NOTEST	0	0	0	0	1	1	no	0	ENSMUSG00000100381	ENSMUST00000185262		predicted gene 28094 [Source:MGI Symbol;Acc:MGI:5578800]	1	61548122	61548511	1	C2	61548122	61548511	61548122	390	tslNA	GENCODE basic	1	1	KNOWN	KNOWN	havana	havana	processed_pseudogene	processed_pseudogene	44.1	1	MGI transcript name	Gm28094-001	MGI Symbol	Gm28094
TCONS_00001678	ENSMUST00000138768	Pard3b	TCONS_00001678	XLOC_000667	Pard3b	1:61638823-62642284	Ad-CMV	Ad-MAFG	NOTEST	0.0762466	0.118298	0.633685	0	1	1	no	0.0972723	ENSMUSG00000052062	ENSMUST00000138768		par-3 family cell polarity regulator beta [Source:MGI Symbol;Acc:MGI:1919301]	1	61638824	62642284	1	C2	61638824	62078259	61638824	1057	tsl1		7	14	KNOWN	KNOWN	havana	ensembl_havana	processed_transcript	protein_coding	39.35	6	MGI transcript name	Pard3b-004	MGI Symbol	Pard3b
TCONS_00001685	ENSMUST00000194820	Gm37205	TCONS_00001685	XLOC_000668	Gm37205	1:61638823-62642284	Ad-CMV	Ad-MAFG	NOTEST	0	0	0	0	1	1	no	0	ENSMUSG00000103656	ENSMUST00000194820		predicted gene, 37205 [Source:MGI Symbol;Acc:MGI:5610433]	1	61654423	61657158	1	C2	61654423	61657158	61654423	2736	tslNA	GENCODE basic	1	1	KNOWN	KNOWN	havana	havana	TEC	TEC	36.55	1	MGI transcript name	Gm37205-001	MGI Symbol	Gm37205
TCONS_00001686	ENSMUST00000193022	Gm38012	TCONS_00001686	XLOC_000669	Gm38012	1:61638823-62642284	Ad-CMV	Ad-MAFG	NOTEST	0	0	0	0	1	1	no	0	ENSMUSG00000104402	ENSMUST00000193022		predicted gene, 38012 [Source:MGI Symbol;Acc:MGI:5611240]	1	61677249	61680277	1	C2	61677249	61680277	61677249	3029	tslNA	GENCODE basic	1	1	KNOWN	KNOWN	havana	havana	TEC	TEC	38.79	1	MGI transcript name	Gm38012-001	MGI Symbol	Gm38012
TCONS_00001687	ENSMUST00000194715	Gm38278	TCONS_00001687	XLOC_000670	Gm38278	1:61638823-62642284	Ad-CMV	Ad-MAFG	NOTEST	0	0	0	0	1	1	no	0	ENSMUSG00000104081	ENSMUST00000194715		predicted gene, 38278 [Source:MGI Symbol;Acc:MGI:5611506]	1	61702527	61703891	1	C2	61702527	61703891	61702527	1365	tslNA	GENCODE basic	1	1	KNOWN	KNOWN	havana	havana	TEC	TEC	39.56	1	MGI transcript name	Gm38278-001	MGI Symbol	Gm38278
TCONS_00001688	ENSMUST00000191979	Gm38075	TCONS_00001688	XLOC_000671	Gm38075	1:61638823-62642284	Ad-CMV	Ad-MAFG	NOTEST	0	0	0	0	1	1	no	0	ENSMUSG00000103002	ENSMUST00000191979		predicted gene, 38075 [Source:MGI Symbol;Acc:MGI:5611303]	1	61805221	61806140	1	C2	61805221	61806140	61805221	920	tslNA	GENCODE basic	1	1	KNOWN	KNOWN	havana	havana	TEC	TEC	41.52	1	MGI transcript name	Gm38075-001	MGI Symbol	Gm38075
TCONS_00001689	ENSMUST00000195466	Gm38351	TCONS_00001689	XLOC_000672	Gm38351	1:61638823-62642284	Ad-CMV	Ad-MAFG	NOTEST	0	0	0	0	1	1	no	0	ENSMUSG00000102359	ENSMUST00000195466		predicted gene, 38351 [Source:MGI Symbol;Acc:MGI:5611579]	1	62247153	62249670	1	C2	62247153	62249670	62247153	2518	tslNA	GENCODE basic	1	1	KNOWN	KNOWN	havana	havana	TEC	TEC	39.24	1	MGI transcript name	Gm38351-001	MGI Symbol	Gm38351
TCONS_00001690	ENSMUST00000147177	Pard3bos3	TCONS_00001690	XLOC_000673	Pard3bos3	1:61638823-62642284	Ad-CMV	Ad-MAFG	OK	1.6698	1.0961	-0.607298	-0.315456	0.6831	0.994266	no	1.38295	ENSMUSG00000085400	ENSMUST00000147177		par-3 family cell polarity regulator beta, opposite strand 3 [Source:MGI Symbol;Acc:MGI:3651159]	1	62456725	62499261	-1	C2	62456725	62499261	62499261	862	tsl1	GENCODE basic	1	1	KNOWN	KNOWN	havana	havana	antisense	antisense	39.55	1	MGI transcript name	Pard3bos3-001	MGI Symbol	Pard3bos3
TCONS_00001691	ENSMUST00000118720	Gm11599	TCONS_00001691	XLOC_000674	Gm11599	1:62660838-62661716	Ad-CMV	Ad-MAFG	NOTEST	0	0	0	0	1	1	no	0	ENSMUSG00000084333	ENSMUST00000118720		predicted gene 11599 [Source:MGI Symbol;Acc:MGI:3651840]	1	62660839	62661716	1	C2	62660839	62661716	62660839	878	tslNA	GENCODE basic	1	1	KNOWN	KNOWN	havana	havana	processed_pseudogene	processed_pseudogene	56.38	1	MGI transcript name	Gm11599-001	MGI Symbol	Gm11599
TCONS_00001692	ENSMUST00000126344	Nrp2	TCONS_00001692	XLOC_000675	Nrp2	1:62703284-62819148	Ad-CMV	Ad-MAFG	NOTEST	3.3726e-28	6.25164e-31	-9.07541	0	1	1	no	1.68943e-28	ENSMUSG00000025969	ENSMUST00000126344		neuropilin 2 [Source:MGI Symbol;Acc:MGI:1100492]	1	62703285	62818695	1	C2	62703285	62739932	62703285	2815	tsl1		1	15	KNOWN	KNOWN	havana	ensembl_havana	retained_intron	protein_coding	46.81	7	MGI transcript name	Nrp2-007	MGI Symbol	Nrp2
TCONS_00001703	ENSMUST00000192219	Gm37121	TCONS_00001703	XLOC_000676	Gm37121	1:62703284-62819148	Ad-CMV	Ad-MAFG	NOTEST	0	0.00413072	inf	0	1	1	no	0.00206536	ENSMUSG00000103032	ENSMUST00000192219		predicted gene, 37121 [Source:MGI Symbol;Acc:MGI:5610349]	1	62809302	62811857	1	C2	62809302	62811857	62809302	2556	tslNA	GENCODE basic	1	1	KNOWN	KNOWN	havana	havana	TEC	TEC	45.5	1	MGI transcript name	Gm37121-001	MGI Symbol	Gm37121
TCONS_00001704	ENSMUST00000199516	Gm44468	TCONS_00001704	XLOC_000677	Gm44468	1:62958417-63180486	Ad-CMV	Ad-MAFG	NOTEST	0	0	0	0	1	1	no	0	ENSMUSG00000104991	ENSMUST00000199516		predicted gene, 44468 [Source:MGI Symbol;Acc:MGI:5690860]	1	63025742	63025846	1	C2	63025742	63025846	63025742	105	tslNA	GENCODE basic	1	1	KNOWN	KNOWN	ensembl	ensembl	miRNA	miRNA	32.38	1	MGI transcript name	Gm44468-201	MGI Symbol	Gm44468
TCONS_00001705	ENSMUST00000158328	Gm24942	TCONS_00001705	XLOC_000678	Gm24942	1:62958417-63180486	Ad-CMV	Ad-MAFG	NOTEST	0	0	0	0	1	1	no	0	ENSMUSG00000088953	ENSMUST00000158328		predicted gene, 24942 [Source:MGI Symbol;Acc:MGI:5454719]	1	63032706	63032819	1	C2	63032706	63032819	63032706	114	tslNA	GENCODE basic	1	1	KNOWN	KNOWN	ensembl	ensembl	snoRNA	snoRNA	53.51	1	MGI transcript name	Gm24942-201	MGI Symbol	Gm24942
TCONS_00001706	ENSMUST00000122045	Rps13-ps7	TCONS_00001706	XLOC_000679	Rps13-ps7	1:62958417-63180486	Ad-CMV	Ad-MAFG	NOTEST	0	0	0	0	1	1	no	0	ENSMUSG00000081617	ENSMUST00000122045		ribosomal protein S13, pseudogene 7 [Source:MGI Symbol;Acc:MGI:3650301]	1	63038214	63038581	1	C2	63038214	63038581	63038214	368	tslNA	GENCODE basic	1	1	KNOWN	KNOWN	havana	havana	processed_pseudogene	processed_pseudogene	45.11	1	MGI transcript name	Rps13-ps7-001	MGI Symbol	Rps13-ps7
TCONS_00001707	ENSMUST00000118179	Rps27-ps1	TCONS_00001707	XLOC_000680	Rps27-ps1	1:62958417-63180486	Ad-CMV	Ad-MAFG	OK	0.951056	0.694342	-0.453882	-0.0339357	0.82095	0.994266	no	0.822699	ENSMUSG00000081429	ENSMUST00000118179		ribosomal protein S27, pseudogene 1 [Source:MGI Symbol;Acc:MGI:3652266]	1	63073774	63074019	1	C2	63073774	63074019	63073774	246	tslNA	GENCODE basic	1	1	KNOWN	KNOWN	havana	havana	processed_pseudogene	processed_pseudogene	50	1	MGI transcript name	Rps27-ps1-001	MGI Symbol	Rps27-ps1
TCONS_00001708	ENSMUST00000186436	Ino80dos	TCONS_00001708	XLOC_000681	Ino80dos	1:62958417-63180486	Ad-CMV	Ad-MAFG	NOTEST	0.0721669	1.31388e-45	-145.3	0	1	1	no	0.0360834	ENSMUSG00000084799	ENSMUST00000186436		INO80 complex subunit D, opposite strand [Source:MGI Symbol;Acc:MGI:3651861]	1	63113078	63158290	1	C2	63113078	63114960	63113078	652	tsl5	GENCODE basic	1	7	KNOWN	KNOWN	havana	havana	lincRNA	lincRNA	42.92	4	MGI transcript name	Ino80dos-003	MGI Symbol	Ino80dos
TCONS_00001713	ENSMUST00000185480	Gm20342	TCONS_00001713	XLOC_000682	Gm20342	1:62958417-63180486	Ad-CMV	Ad-MAFG	NOTEST	0.00708105	0.0024773	-1.51519	0	1	1	no	0.00477918	ENSMUSG00000101599	ENSMUST00000185480		predicted gene, 20342 [Source:MGI Symbol;Acc:MGI:5012527]	1	63117118	63126837	1	C2	63117118	63126837	63117118	9720	tslNA	GENCODE basic	1	1	KNOWN	KNOWN	havana	havana	lincRNA	lincRNA	43.43	1	MGI transcript name	Gm20342-001	MGI Symbol	Gm20342
TCONS_00001714	ENSMUST00000104692	Gm24557	TCONS_00001714	XLOC_000683	Gm24557	1:62958417-63180486	Ad-CMV	Ad-MAFG	OK	0.942221	1.23214	0.38703	0.0953045	0.82645	0.994266	no	1.08718	ENSMUSG00000077884	ENSMUST00000104692		predicted gene, 24557 [Source:MGI Symbol;Acc:MGI:5454334]	1	63161855	63161943	1	C2	63161855	63161943	63161855	89	tslNA	GENCODE basic	2	2	KNOWN	KNOWN	ensembl	ensembl	miRNA	miRNA	32.58	1	MGI transcript name	Gm24557-201	MGI Symbol	Gm24557
TCONS_00001716	ENSMUST00000129339	Eef1b2	TCONS_00001716	XLOC_000684	Eef1b2	1:62958417-63180486	Ad-CMV	Ad-MAFG	NOTEST	2.10361e-40	1.25631e-48	-27.3191	0	1	1	no	1.05181e-40	ENSMUSG00000025967	ENSMUST00000129339	ENSMUSP00000116492	eukaryotic translation elongation factor 1 beta 2 [Source:MGI Symbol;Acc:MGI:1929520]	1	63176825	63180486	1	C2	63176825	63180486	63176825	1939	tsl1	GENCODE basic	7	16	KNOWN	KNOWN	ensembl_havana	ensembl_havana	protein_coding	protein_coding	45.88	9	MGI transcript name	Eef1b2-001	MGI Symbol	Eef1b2
TCONS_00001727	ENSMUST00000082678	Gm26457	TCONS_00001727	XLOC_000685	Gm26457	1:62958417-63180486	Ad-CMV	Ad-MAFG	NOTEST	0	0	0	0	1	1	no	0	ENSMUSG00000064612	ENSMUST00000082678		predicted gene, 26457 [Source:MGI Symbol;Acc:MGI:5456234]	1	63178677	63178754	1	C2	63178677	63178754	63178677	78	tslNA	GENCODE basic	2	2	KNOWN	KNOWN	ensembl	ensembl	snoRNA	snoRNA	38.46	1	MGI transcript name	Gm26457-201	MGI Symbol	Gm26457
TCONS_00001728	ENSMUST00000082668	Snora41	TCONS_00001728	XLOC_000686	Snora41	1:62958417-63180486	Ad-CMV	Ad-MAFG	NOTEST	0	0	0	0	1	1	no	0	ENSMUSG00000064602	ENSMUST00000082668		small nucleolar RNA, H/ACA box 41 [Source:MGI Symbol;Acc:MGI:3819505]	1	63179004	63179135	1	C2	63179004	63179135	63179004	132	tslNA	GENCODE basic	1	1	KNOWN	KNOWN	ensembl	ensembl	snoRNA	snoRNA	43.18	1	MGI transcript name	Snora41-201	MGI Symbol	Snora41
TCONS_00001729	ENSMUST00000175328	Gm27512	TCONS_00001729	XLOC_000687	Gm27512	1:63182690-63214543	Ad-CMV	Ad-MAFG	NOTEST	0	0	0	0	1	1	no	0	ENSMUSG00000094290	ENSMUST00000175328		predicted gene, 27512 [Source:MGI Symbol;Acc:MGI:5530894]	1	63198031	63198156	1	C2	63198031	63198156	63198031	126	tslNA	GENCODE basic	3	2	KNOWN	KNOWN	ensembl	ensembl	miRNA	miRNA	57.14	1	MGI transcript name	Gm27512-201	MGI Symbol	Gm27512
TCONS_00001730	ENSMUST00000141027	Platr12	TCONS_00001730	XLOC_000688	Platr12	1:63182690-63214543	Ad-CMV	Ad-MAFG	NOTEST	0	0	0	0	1	1	no	0	ENSMUSG00000086730	ENSMUST00000141027		pluripotency associated transcript 12 [Source:MGI Symbol;Acc:MGI:3651341]	1	63200313	63207967	1	C2	63200313	63207614	63200313	462	tsl3	GENCODE basic	1	2	KNOWN	KNOWN	havana	havana	antisense	processed_transcript	42.87	2	MGI transcript name	Platr12-001	MGI Symbol	Platr12
TCONS_00001732	ENSMUST00000114132	Zdbf2	TCONS_00001732	XLOC_000689	Zdbf2	1:63273225-63314576	Ad-CMV	Ad-MAFG	NOTEST	0	0	0	0	1	1	no	0	ENSMUSG00000027520	ENSMUST00000114132	ENSMUSP00000109767	zinc finger, DBF-type containing 2 [Source:MGI Symbol;Acc:MGI:1921134]	1	63273265	63314576	1	C2	63273265	63314576	63273265	12629	tsl5	GENCODE basic	7	15	KNOWN	KNOWN	havana	ensembl_havana	protein_coding	protein_coding	38.27	3	MGI transcript name	Zdbf2-001	MGI Symbol	Zdbf2
TCONS_00001736	ENSMUST00000182642	Adam23	TCONS_00001736	XLOC_000690	Adam23	1:63445890-63596562	Ad-CMV	Ad-MAFG	NOTEST	0.0695858	0.120888	0.79681	0	1	1	no	0.0952369	ENSMUSG00000025964	ENSMUST00000182642	ENSMUSP00000138362	a disintegrin and metallopeptidase domain 23 [Source:MGI Symbol;Acc:MGI:1345162]	1	63445891	63596276	1	C2	63445891	63573217	63445891	2889	tsl1	GENCODE basic	7	15	KNOWN	KNOWN	ensembl_havana	ensembl_havana	protein_coding	protein_coding	41.4	12	MGI transcript name	Adam23-002	MGI Symbol	Adam23
TCONS_00001753	ENSMUST00000120763	Gm12748	TCONS_00001753	XLOC_000691	Gm12748	1:63622850-63686927	Ad-CMV	Ad-MAFG	NOTEST	0	0	0	0	1	1	no	0	ENSMUSG00000083066	ENSMUST00000120763		predicted gene 12748 [Source:MGI Symbol;Acc:MGI:3652128]	1	63671468	63671971	1	C2	63671468	63671971	63671468	504	tslNA	GENCODE basic	1	1	KNOWN	KNOWN	havana	havana	processed_pseudogene	processed_pseudogene	40.28	1	MGI transcript name	Gm12748-001	MGI Symbol	Gm12748
TCONS_00001754	ENSMUST00000027103	Fastkd2	TCONS_00001754	XLOC_000692	Fastkd2	1:63730613-63754655	Ad-CMV	Ad-MAFG	NOTEST	2.24489e-27	8.64375e-45	-57.8497	0	1	1	no	1.12244e-27	ENSMUSG00000025962	ENSMUST00000027103	ENSMUSP00000027103	FAST kinase domains 2 [Source:MGI Symbol;Acc:MGI:1922869]	1	63730614	63754655	1	C2	63730614	63754655	63730614	4486	tsl1	GENCODE basic	6	15	KNOWN	KNOWN	ensembl_havana	ensembl_havana	protein_coding	protein_coding	39.94	6	MGI transcript name	Fastkd2-001	MGI Symbol	Fastkd2
TCONS_00001767	ENSMUST00000120486	Gm13754	TCONS_00001767	XLOC_000693	Gm13754	1:63917847-63935932	Ad-CMV	Ad-MAFG	NOTEST	0	0	0	0	1	1	no	0	ENSMUSG00000082373	ENSMUST00000120486		predicted gene 13754 [Source:MGI Symbol;Acc:MGI:3651213]	1	63917848	63935932	1	C2	63917848	63935932	63917848	998	tslNA	GENCODE basic	2	2	KNOWN	KNOWN	havana	havana	unitary_pseudogene	unitary_pseudogene	42.19	1	MGI transcript name	Gm13754-001	MGI Symbol	Gm13754
TCONS_00001768	ENSMUST00000133244	Gm13749	TCONS_00001768	XLOC_000694	Gm13749	1:63964726-63968999	Ad-CMV	Ad-MAFG	NOTEST	0	0.00856715	inf	0	1	1	no	0.00428358	ENSMUSG00000044689	ENSMUST00000133244		predicted gene 13749 [Source:MGI Symbol;Acc:MGI:3649721]	1	63964727	63968999	1	C2	63964727	63968999	63964727	1432	tsl1	GENCODE basic	1	5	KNOWN	KNOWN	ensembl_havana	ensembl_havana	lincRNA	lincRNA	42.29	1	MGI transcript name	Gm13749-001	MGI Symbol	Gm13749
TCONS_00001769	ENSMUST00000181595	Gm26649	TCONS_00001769	XLOC_000695	Gm26649	1:64029446-64122282	Ad-CMV	Ad-MAFG	OK	1.88561	2.29286	0.282117	0.754647	0.19435	0.759548	no	2.08923	ENSMUSG00000097272	ENSMUST00000181595		predicted gene, 26649 [Source:MGI Symbol;Acc:MGI:5477143]	1	64029463	64032927	1	C2	64029463	64032927	64029463	3196	tsl5	GENCODE basic	1	1	KNOWN	KNOWN	ensembl	ensembl	lincRNA	lincRNA	42.66	1	MGI transcript name	Gm26649-201	MGI Symbol	Gm26649
TCONS_00001770	ENSMUST00000149820	Gm13748	TCONS_00001770	XLOC_000696	Gm13748	1:64029446-64122282	Ad-CMV	Ad-MAFG	NOTEST	0.134422	0	-inf	0	1	1	no	0.067211	ENSMUSG00000086836	ENSMUST00000149820		predicted gene 13748 [Source:MGI Symbol;Acc:MGI:3702115]	1	64078654	64090782	1	C2	64078654	64090782	64078654	378	tsl2	GENCODE basic	1	1	KNOWN	KNOWN	havana	havana	antisense	antisense	42.74	1	MGI transcript name	Gm13748-001	MGI Symbol	Gm13748
TCONS_00001771	ENSMUST00000117621	Gm13750	TCONS_00001771	XLOC_000697	Gm13750	1:64150200-64150665	Ad-CMV	Ad-MAFG	NOTEST	0	0	0	0	1	1	no	0	ENSMUSG00000086721	ENSMUST00000117621		predicted gene 13750 [Source:MGI Symbol;Acc:MGI:3650598]	1	64150201	64150665	1	C2	64150201	64150665	64150201	465	tslNA	GENCODE basic	1	2	KNOWN	KNOWN	havana	havana	processed_pseudogene	processed_pseudogene	46.88	1	MGI transcript name	Gm13750-001	MGI Symbol	Gm13750
TCONS_00001772	-	-	TCONS_00001772	XLOC_000698	-	1:64321399-64322551	Ad-CMV	Ad-MAFG	OK	0.533693	0.500933	-0.0913918	-0.114038	0.83645	0.994266	no	0.517313
TCONS_00001773	-	-	TCONS_00001773	XLOC_000699	-	1:64330279-64330629	Ad-CMV	Ad-MAFG	OK	0.128406	1.00817	2.97296	1.87404	0.1983	0.764847	no	0.568288
TCONS_00001774	ENSMUST00000175487	Gm25748	TCONS_00001774	XLOC_000700	Gm25748	1:64396333-64396403	Ad-CMV	Ad-MAFG	NOTEST	0	0	0	0	1	1	no	0	ENSMUSG00000093228	ENSMUST00000175487		predicted gene, 25748 [Source:MGI Symbol;Acc:MGI:5455525]	1	64396334	64396403	1	C2	64396334	64396403	64396334	70	tslNA	GENCODE basic	1	1	KNOWN	KNOWN	ensembl	ensembl	miRNA	miRNA	55.71	1	MGI transcript name	Gm25748-201	MGI Symbol	Gm25748
TCONS_00001775	-	-	TCONS_00001775	XLOC_000701	-	1:64525363-64526105	Ad-CMV	Ad-MAFG	OK	0.235143	0.446313	0.924521	0.669926	0.2414	0.816558	no	0.340728
TCONS_00001776	-	-	TCONS_00001776	XLOC_000702	-	1:64526490-64527302	Ad-CMV	Ad-MAFG	OK	0.279074	0.451474	0.693997	0.587696	0.31985	0.885332	no	0.365274
TCONS_00001777	-	-	TCONS_00001777	XLOC_000703	-	1:64528375-64529857	Ad-CMV	Ad-MAFG	OK	0.344804	0.479305	0.475167	0.54911	0.3325	0.894191	no	0.412054
TCONS_00001778	-	-	TCONS_00001778	XLOC_000704	-	1:64530528-64531044	Ad-CMV	Ad-MAFG	OK	0.246151	0.398625	0.695489	0.492937	0.44585	0.961671	no	0.322388
TCONS_00001779	ENSMUST00000187811	Creb1	TCONS_00001779	XLOC_000705	Creb1	1:64532644-64604548	Ad-CMV	Ad-MAFG	NOTEST	4.23228e-59	4.76485e-38	69.9315	0	1	1	no	2.38242e-38	ENSMUSG00000025958	ENSMUST00000187811	ENSMUSP00000140649	cAMP responsive element binding protein 1 [Source:MGI Symbol;Acc:MGI:88494]	1	64532645	64604548	1	C2	64532809	64578216	64532809	1255	tsl1	GENCODE basic	6	14	KNOWN	KNOWN	havana	ensembl_havana	protein_coding	protein_coding	38.54	11	MGI transcript name	Creb1-003	MGI Symbol	Creb1
TCONS_00001796	ENSMUST00000186895	Gm28982	TCONS_00001796	XLOC_000706	Gm28982	1:64617309-64626033	Ad-CMV	Ad-MAFG	NOTEST	0	0	0	0	1	1	no	0	ENSMUSG00000101832	ENSMUST00000186895		predicted gene 28982 [Source:MGI Symbol;Acc:MGI:5579688]	1	64617784	64626033	1	C2	64617784	64626033	64617784	512	tsl3	GENCODE basic	1	1	KNOWN	KNOWN	havana	havana	lincRNA	lincRNA	46.27	1	MGI transcript name	Gm28982-001	MGI Symbol	Gm28982
TCONS_00001797	ENSMUST00000189284	Gm29152	TCONS_00001797	XLOC_000707	Gm29152	1:64649934-64652756	Ad-CMV	Ad-MAFG	NOTEST	0	0.0509703	inf	0	1	1	no	0.0254852	ENSMUSG00000100437	ENSMUST00000189284		predicted gene 29152 [Source:MGI Symbol;Acc:MGI:5579858]	1	64649935	64652756	1	C2	64649935	64652756	64649935	325	tsl5	GENCODE basic	1	1	KNOWN	KNOWN	havana	havana	lincRNA	lincRNA	41.42	1	MGI transcript name	Gm29152-001	MGI Symbol	Gm29152
TCONS_00001798	ENSMUST00000114077	Ccnyl1	TCONS_00001798	XLOC_000708	Ccnyl1	1:64679870-64725927	Ad-CMV	Ad-MAFG	NOTEST	0.119302	0.124305	0.059265	0	1	1	no	0.121804	ENSMUSG00000070871	ENSMUST00000114077	ENSMUSP00000109711	cyclin Y-like 1 [Source:MGI Symbol;Acc:MGI:2138614]	1	64690455	64725644	1	C2	64690455	64725644	64690455	3281	tsl1	GENCODE basic	7	10	KNOWN	KNOWN	havana	ensembl_havana	protein_coding	protein_coding	40.42	4	MGI transcript name	Ccnyl1-001	MGI Symbol	Ccnyl1
TCONS_00001803	ENSMUST00000194323	Gm38058	TCONS_00001803	XLOC_000709	Gm38058	1:64730557-64740607	Ad-CMV	Ad-MAFG	OK	0.356935	0.387313	0.117839	0.234779	0.6848	0.994266	no	0.372124	ENSMUSG00000102140	ENSMUST00000194323		predicted gene, 38058 [Source:MGI Symbol;Acc:MGI:5611286]	1	64736240	64740607	1	C2	64736240	64740607	64736240	4368	tslNA	GENCODE basic	1	1	KNOWN	KNOWN	havana	havana	TEC	TEC	54.21	1	MGI transcript name	Gm38058-001	MGI Symbol	Gm38058
TCONS_00001804	ENSMUST00000139649	Plekhm3	TCONS_00001804	XLOC_000710	Plekhm3	1:64785982-64956824	Ad-CMV	Ad-MAFG	OK	1.11468	1.57112	0.495158	1.90728	0.0006	0.0163242	yes	1.3429	ENSMUSG00000051344	ENSMUST00000139649	ENSMUSP00000138002	pleckstrin homology domain containing, family M, member 3 [Source:MGI Symbol;Acc:MGI:2443627]	1	64785983	64956824	-1	C2	64785983	64956824	64956824	4236	tsl1		7	13	KNOWN	KNOWN	havana	ensembl_havana	nonsense_mediated_decay	protein_coding	42.98	6	MGI transcript name	Plekhm3-002	MGI Symbol	Plekhm3
TCONS_00001806	ENSMUST00000181350	Rpl31-ps24	TCONS_00001806	XLOC_000711	Rpl31-ps24	1:64785982-64956824	Ad-CMV	Ad-MAFG	NOTEST	0.106755	0.239062	1.16308	0	1	1	no	0.172908	ENSMUSG00000097264	ENSMUST00000181350		ribosomal protein L31, pseudogene 24 [Source:MGI Symbol;Acc:MGI:3648658]	1	64934402	64934780	1	C2	64934402	64934780	64934402	379	tslNA	GENCODE basic	1	1	KNOWN	KNOWN	havana	havana	processed_pseudogene	processed_pseudogene	46.97	1	MGI transcript name	Rpl31-ps24-001	MGI Symbol	Rpl31-ps24
TCONS_00001807	ENSMUST00000161621	Gm8550	TCONS_00001807	XLOC_000712	Gm8550	1:65012688-65032759	Ad-CMV	Ad-MAFG	NOTEST	0	0	0	0	1	1	no	0	ENSMUSG00000090042	ENSMUST00000161621		predicted gene 8550 [Source:MGI Symbol;Acc:MGI:3779803]	1	65028080	65028732	1	C2	65028080	65028732	65028080	653	tslNA	GENCODE basic	1	1	KNOWN	KNOWN	havana	havana	processed_pseudogene	processed_pseudogene	43.8	1	MGI transcript name	Gm8550-001	MGI Symbol	Gm8550
TCONS_00001808	ENSMUST00000185915	Gm7329	TCONS_00001808	XLOC_000713	Gm7329	1:65095226-65095436	Ad-CMV	Ad-MAFG	NOTEST	0	0	0	0	1	1	no	0	ENSMUSG00000100774	ENSMUST00000185915		predicted gene 7329 [Source:MGI Symbol;Acc:MGI:3646271]	1	65095227	65095436	1	C2	65095227	65095436	65095227	210	tslNA	GENCODE basic	1	1	KNOWN	KNOWN	havana	havana	processed_pseudogene	processed_pseudogene	40.95	1	MGI transcript name	Gm7329-001	MGI Symbol	Gm7329
TCONS_00001809	ENSMUST00000097709	Idh1	TCONS_00001809	XLOC_000714	Idh1	1:65157208-65186500	Ad-CMV	Ad-MAFG	OK	9.40213	8.94425	-0.0720271	-0.206823	0.7151	0.994266	no	9.17319	ENSMUSG00000025950	ENSMUST00000097709	ENSMUSP00000095316	isocitrate dehydrogenase 1 (NADP+), soluble [Source:MGI Symbol;Acc:MGI:96413]	1	65158616	65186500	-1	C2	65158616	65179181	65179181	2302	tsl1	GENCODE basic	10	16	KNOWN	KNOWN	ensembl_havana	ensembl_havana	protein_coding	protein_coding	42.52	7	MGI transcript name	Idh1-001	MGI Symbol	Idh1
TCONS_00001810	ENSMUST00000185317	Pikfyve	TCONS_00001810	XLOC_000715	Pikfyve	1:65186682-65278695	Ad-CMV	Ad-MAFG	OK	1.81105	2.63645	0.541772	0.466821	0.43215	0.956843	no	2.22375	ENSMUSG00000025949	ENSMUST00000185317		phosphoinositide kinase, FYVE finger containing [Source:MGI Symbol;Acc:MGI:1335106]	1	65186683	65278695	1	C2	65186683	65205706	65186683	1044	tsl1		6	16	KNOWN	KNOWN	havana	ensembl_havana	retained_intron	protein_coding	38.16	11	MGI transcript name	Pikfyve-002	MGI Symbol	Pikfyve
TCONS_00001824	ENSMUST00000140190	Pth2r	TCONS_00001824	XLOC_000716	Pth2r	1:65282055-65389244	Ad-CMV	Ad-MAFG	NOTEST	0	0	0	0	1	1	no	0	ENSMUSG00000025946	ENSMUST00000140190	ENSMUSP00000114594	parathyroid hormone 2 receptor [Source:MGI Symbol;Acc:MGI:2180917]	1	65282056	65389244	1	C2	65282056	65345341	65282056	631	tsl3		7	13	KNOWN	KNOWN	havana	ensembl_havana	protein_coding	protein_coding	40.83	2	MGI transcript name	Pth2r-002	MGI Symbol	Pth2r
TCONS_00001827	ENSMUST00000117848	Gm8805	TCONS_00001827	XLOC_000717	Gm8805	1:65552681-65552994	Ad-CMV	Ad-MAFG	NOTEST	0	0	0	0	1	1	no	0	ENSMUSG00000082774	ENSMUST00000117848		predicted gene 8805 [Source:MGI Symbol;Acc:MGI:3643512]	1	65552682	65552994	1	C3	65552682	65552994	65552682	313	tslNA	GENCODE basic	1	1	KNOWN	KNOWN	havana	havana	processed_pseudogene	processed_pseudogene	54.63	1	MGI transcript name	Gm8805-001	MGI Symbol	Gm8805
TCONS_00001828	ENSMUST00000027082	Crygf	TCONS_00001828	XLOC_000718	Crygf	1:65926519-65928307	Ad-CMV	Ad-MAFG	NOTEST	0	0	0	0	1	1	no	0	ENSMUSG00000025945	ENSMUST00000027082	ENSMUSP00000027082	crystallin, gamma F [Source:MGI Symbol;Acc:MGI:88526]	1	65926520	65928307	1	C3	65926520	65928307	65926520	627	tsl1	GENCODE basic	10	11	KNOWN	KNOWN	ensembl_havana	ensembl_havana	protein_coding	protein_coding	49.33	2	MGI transcript name	Crygf-001	MGI Symbol	Crygf
TCONS_00001830	ENSMUST00000118881	Gm15659	TCONS_00001830	XLOC_000719	Gm15659	1:66033084-66033425	Ad-CMV	Ad-MAFG	NOTEST	0	0	0	0	1	1	no	0	ENSMUSG00000083242	ENSMUST00000118881		predicted gene 15659 [Source:MGI Symbol;Acc:MGI:3801822]	1	66033085	66033425	1	C3	66033085	66033425	66033085	341	tslNA	GENCODE basic	1	1	KNOWN	KNOWN	havana	havana	processed_pseudogene	processed_pseudogene	40.47	1	MGI transcript name	Gm15659-001	MGI Symbol	Gm15659
TCONS_00001831	ENSMUST00000118496	Gm8812	TCONS_00001831	XLOC_000720	Gm8812	1:66062964-66063376	Ad-CMV	Ad-MAFG	NOTEST	0	0.0353596	inf	0	1	1	no	0.0176798	ENSMUSG00000083289	ENSMUST00000118496		predicted gene 8812 [Source:MGI Symbol;Acc:MGI:3643091]	1	66062965	66063376	1	C3	66062965	66063376	66062965	412	tslNA	GENCODE basic	1	1	KNOWN	KNOWN	havana	havana	processed_pseudogene	processed_pseudogene	53.16	1	MGI transcript name	Gm8812-001	MGI Symbol	Gm8812
TCONS_00001832	ENSMUST00000156636	Map2	TCONS_00001832	XLOC_000721	Map2	1:66175272-66442583	Ad-CMV	Ad-MAFG	OK	0.698806	0.599953	-0.220043	-0.132854	0.8377	0.994266	no	0.649379	ENSMUSG00000015222	ENSMUST00000156636	ENSMUSP00000133871	microtubule-associated protein 2 [Source:MGI Symbol;Acc:MGI:97175]	1	66175273	66442583	1	C3	66175273	66380617	66175273	546	tsl2		8	17	KNOWN	KNOWN	havana	ensembl_havana	protein_coding	protein_coding	38.34	24	MGI transcript name	Map2-011	MGI Symbol	Map2
TCONS_00001842	ENSMUST00000158225	Gm24729	TCONS_00001842	XLOC_000722	Gm24729	1:66175272-66442583	Ad-CMV	Ad-MAFG	NOTEST	0	0	0	0	1	1	no	0	ENSMUSG00000088850	ENSMUST00000158225		predicted gene, 24729 [Source:MGI Symbol;Acc:MGI:5454506]	1	66305889	66306025	1	C3	66305889	66306025	66305889	137	tslNA	GENCODE basic	1	1	KNOWN	KNOWN	ensembl	ensembl	snoRNA	snoRNA	43.07	1	MGI transcript name	Gm24729-201	MGI Symbol	Gm24729
TCONS_00001862	ENSMUST00000083760	Gm25411	TCONS_00001862	XLOC_000723	Gm25411	1:66175272-66442583	Ad-CMV	Ad-MAFG	NOTEST	0	0	0	0	1	1	no	0	ENSMUSG00000065694	ENSMUST00000083760		predicted gene, 25411 [Source:MGI Symbol;Acc:MGI:5455188]	1	66436082	66436232	1	C3	66436082	66436232	66436082	151	tslNA	GENCODE basic	1	1	KNOWN	KNOWN	ensembl	ensembl	snRNA	snRNA	41.72	1	MGI transcript name	Gm25411-201	MGI Symbol	Gm25411
TCONS_00001863	ENSMUST00000061620	Unc80	TCONS_00001863	XLOC_000724	Unc80	1:66468366-66699866	Ad-CMV	Ad-MAFG	NOTEST	2.28102e-07	1.36439e-07	-0.741425	0	1	1	no	1.82271e-07	ENSMUSG00000055567	ENSMUST00000061620	ENSMUSP00000053692	unc-80, NALCN activator [Source:MGI Symbol;Acc:MGI:2652882]	1	66468367	66699866	1	C3	66468367	66699866	66468367	14331	tsl1	GENCODE basic	15	17	KNOWN	KNOWN	ensembl_havana	ensembl_havana	protein_coding	protein_coding	39.65	6	MGI transcript name	Unc80-001	MGI Symbol	Unc80
TCONS_00001871	ENSMUST00000151016	Rpe	TCONS_00001871	XLOC_000725	Rpe	1:66700830-66817562	Ad-CMV	Ad-MAFG	NOTEST	0.0455172	2.65036e-224	-738.248	0	1	1	no	0.0227586	ENSMUSG00000026005	ENSMUST00000151016	ENSMUSP00000137860	ribulose-5-phosphate-3-epimerase [Source:MGI Symbol;Acc:MGI:1913896]	1	66700831	66719805	1	C3	66700831	66715194	66700831	781	tsl3		1	15	KNOWN	KNOWN	havana	ensembl_havana	nonsense_mediated_decay	protein_coding	40.09	5	MGI transcript name	Rpe-004	MGI Symbol	Rpe
TCONS_00001876	ENSMUST00000195411	Gm37570	TCONS_00001876	XLOC_000726	Gm37570	1:66700830-66817562	Ad-CMV	Ad-MAFG	OK	1.40835	1.13834	-0.307081	-0.155388	0.78805	0.994266	no	1.27334	ENSMUSG00000102559	ENSMUST00000195411		predicted gene, 37570 [Source:MGI Symbol;Acc:MGI:5610798]	1	66765626	66768731	-1	C3	66765626	66768731	66768731	3106	tslNA	GENCODE basic	1	1	KNOWN	KNOWN	havana	havana	TEC	TEC	42.02	1	MGI transcript name	Gm37570-001	MGI Symbol	Gm37570
TCONS_00001877	ENSMUST00000195562	Gm38162	TCONS_00001877	XLOC_000727	Gm38162	1:66700830-66817562	Ad-CMV	Ad-MAFG	OK	2.08005	1.43785	-0.532709	-0.39564	0.49745	0.984785	no	1.75895	ENSMUSG00000102776	ENSMUST00000195562		predicted gene, 38162 [Source:MGI Symbol;Acc:MGI:5611390]	1	66775511	66780107	1	C3	66775511	66780107	66775511	4597	tslNA	GENCODE basic	1	1	KNOWN	KNOWN	havana	havana	TEC	TEC	33.74	1	MGI transcript name	Gm38162-001	MGI Symbol	Gm38162
TCONS_00001878	ENSMUST00000195880	Gm37755	TCONS_00001878	XLOC_000728	Gm37755	1:66700830-66817562	Ad-CMV	Ad-MAFG	OK	3.19249	2.369	-0.430407	-1.23531	0.03215	0.311193	no	2.78075	ENSMUSG00000103382	ENSMUST00000195880		predicted gene, 37755 [Source:MGI Symbol;Acc:MGI:5610983]	1	66812315	66814493	1	C3	66812315	66814493	66812315	2179	tslNA	GENCODE basic	1	1	KNOWN	KNOWN	havana	havana	TEC	TEC	33.55	1	MGI transcript name	Gm37755-001	MGI Symbol	Gm37755
TCONS_00001881	ENSMUST00000027153	Acadl	TCONS_00001881	XLOC_000729	Acadl	1:66821225-66863284	Ad-CMV	Ad-MAFG	OK	4.38988	3.54409	-0.308767	-0.621075	0.27705	0.850802	no	3.96699	ENSMUSG00000026003	ENSMUST00000027153	ENSMUSP00000027153	acyl-Coenzyme A dehydrogenase, long-chain [Source:MGI Symbol;Acc:MGI:87866]	1	66830839	66863277	-1	C3	66830839	66863277	66863277	1916	tsl1	GENCODE basic	5	5	KNOWN	KNOWN	ensembl_havana	ensembl_havana	protein_coding	protein_coding	42.24	2	MGI transcript name	Acadl-001	MGI Symbol	Acadl
TCONS_00001882	ENSMUST00000158795	Gm27934	TCONS_00001882	XLOC_000730	Gm27934	1:66821225-66863284	Ad-CMV	Ad-MAFG	OK	3.14852	2.09969	-0.5845	-1.11565	0.05545	0.426688	no	2.62411	ENSMUSG00000089420	ENSMUST00000158795		predicted gene, 27934 [Source:MGI Symbol;Acc:MGI:5531316]	1	66856641	66856703	1	C3	66856641	66856703	66856641	63	tslNA	GENCODE basic	2	2	KNOWN	KNOWN	ensembl	ensembl	snRNA	snRNA	39.68	1	MGI transcript name	Gm27934-201	MGI Symbol	Gm27934
TCONS_00001884	ENSMUST00000104140	Gm25832	TCONS_00001884	XLOC_000731	Gm25832	1:66866796-66866926	Ad-CMV	Ad-MAFG	NOTEST	0	0	0	0	1	1	no	0	ENSMUSG00000077328	ENSMUST00000104140		predicted gene, 25832 [Source:MGI Symbol;Acc:MGI:5455609]	1	66866797	66866926	1	C3	66866797	66866926	66866797	130	tslNA	GENCODE basic	1	1	KNOWN	KNOWN	ensembl	ensembl	snoRNA	snoRNA	47.69	1	MGI transcript name	Gm25832-201	MGI Symbol	Gm25832
TCONS_00001885	ENSMUST00000186202	Myl1	TCONS_00001885	XLOC_000732	Myl1	1:66924294-66945404	Ad-CMV	Ad-MAFG	OK	4.34914	0.195767	-4.47352	-1.64425	0.18785	0.750818	no	2.27245	ENSMUSG00000061816	ENSMUST00000186202	ENSMUSP00000140834	myosin, light polypeptide 1 [Source:MGI Symbol;Acc:MGI:97269]	1	66924295	66945404	-1	C3	66924295	66935637	66935637	874	tsl5	GENCODE basic	6	15	KNOWN	KNOWN	havana	ensembl_havana	protein_coding	protein_coding	38.29	8	MGI transcript name	Myl1-007	MGI Symbol	Myl1
TCONS_00001886	ENSMUST00000121328	Gm15826	TCONS_00001886	XLOC_000733	Gm15826	1:66951828-66953469	Ad-CMV	Ad-MAFG	NOTEST	0	0	0	0	1	1	no	0	ENSMUSG00000082212	ENSMUST00000121328		predicted gene 15826 [Source:MGI Symbol;Acc:MGI:3801881]	1	66951829	66953469	1	C3	66951829	66953469	66951829	1384	tslNA	GENCODE basic	1	1	KNOWN	KNOWN	havana	havana	processed_pseudogene	processed_pseudogene	44.73	1	MGI transcript name	Gm15826-001	MGI Symbol	Gm15826
TCONS_00001887	ENSMUST00000027149	Lancl1	TCONS_00001887	XLOC_000734	Lancl1	1:67000389-67038872	Ad-CMV	Ad-MAFG	OK	0.790332	1.05713	0.419622	0.548741	0.3405	0.900116	no	0.923731	ENSMUSG00000026000	ENSMUST00000027149	ENSMUSP00000027149	LanC (bacterial lantibiotic synthetase component C)-like 1 [Source:MGI Symbol;Acc:MGI:1336997]	1	67000517	67038872	-1	C3	67000517	67038865	67038865	4270	tsl1	GENCODE basic	11	16	KNOWN	KNOWN	ensembl_havana	ensembl_havana	protein_coding	protein_coding	44.17	6	MGI transcript name	Lancl1-001	MGI Symbol	Lancl1
TCONS_00001888	ENSMUST00000189210	Lancl1	TCONS_00001888	XLOC_000735	Lancl1	1:67000389-67038872	Ad-CMV	Ad-MAFG	OK	0.660369	0.63636	-0.0534293	-0.07578	0.89305	0.994266	no	0.648365	ENSMUSG00000026000	ENSMUST00000189210		LanC (bacterial lantibiotic synthetase component C)-like 1 [Source:MGI Symbol;Acc:MGI:1336997]	1	67000517	67038872	-1	C3	67019609	67022218	67022218	2610	tslNA		1	16	KNOWN	KNOWN	havana	ensembl_havana	retained_intron	protein_coding	44.17	6	MGI transcript name	Lancl1-006	MGI Symbol	Lancl1
TCONS_00001889	-	-	TCONS_00001889	XLOC_000736	-	1:67077165-67077821	Ad-CMV	Ad-MAFG	OK	0.949372	0.81846	-0.214061	-0.219727	0.70255	0.994266	no	0.883916
TCONS_00001890	-	-	TCONS_00001890	XLOC_000737	-	1:67097861-67098907	Ad-CMV	Ad-MAFG	NOTEST	0.198297	0.327974	0.72592	0	1	1	no	0.263135
TCONS_00001891	-	-	TCONS_00001891	XLOC_000738	-	1:67101397-67116510	Ad-CMV	Ad-MAFG	OK	1.60731	1.49319	-0.10625	-0.364952	0.52585	0.994126	no	1.55025
TCONS_00001892	ENSMUST00000027144	Cps1	TCONS_00001892	XLOC_000739	Cps1	1:67122866-67233129	Ad-CMV	Ad-MAFG	OK	5.03945	2.95617	-0.769538	-0.0480582	0.54895	0.994266	no	3.99781	ENSMUSG00000025991	ENSMUST00000027144	ENSMUSP00000027144	carbamoyl-phosphate synthetase 1 [Source:MGI Symbol;Acc:MGI:891996]	1	67123026	67231259	1	C3	67123026	67231259	67123026	5555	tsl1	GENCODE basic	7	8	KNOWN	KNOWN	ensembl_havana	ensembl_havana	protein_coding	protein_coding	37.95	1	MGI transcript name	Cps1-001	MGI Symbol	Cps1
TCONS_00001897	ENSMUST00000140506	Gm15668	TCONS_00001897	XLOC_000740	Gm15668	1:67249199-67323609	Ad-CMV	Ad-MAFG	NOTEST	0	0	0	0	1	1	no	0	ENSMUSG00000086204	ENSMUST00000140506		predicted gene 15668 [Source:MGI Symbol;Acc:MGI:3783110]	1	67249200	67323609	1	C3	67249200	67323609	67249200	678	tsl3	GENCODE basic	1	1	KNOWN	KNOWN	havana	havana	lincRNA	lincRNA	38.81	1	MGI transcript name	Gm15668-001	MGI Symbol	Gm15668
TCONS_00001898	ENSMUST00000104557	Gm26342	TCONS_00001898	XLOC_000741	Gm26342	1:67249199-67323609	Ad-CMV	Ad-MAFG	NOTEST	0	0	0	0	1	1	no	0	ENSMUSG00000077745	ENSMUST00000104557		predicted gene, 26342 [Source:MGI Symbol;Acc:MGI:5456119]	1	67257224	67257352	1	C3	67257224	67257352	67257224	129	tslNA	GENCODE basic	1	1	KNOWN	KNOWN	ensembl	ensembl	snoRNA	snoRNA	47.29	1	MGI transcript name	Gm26342-201	MGI Symbol	Gm26342
TCONS_00001899	ENSMUST00000119302	Kif22-ps	TCONS_00001899	XLOC_000742	Kif22-ps	1:67585052-67587036	Ad-CMV	Ad-MAFG	NOTEST	0	0	0	0	1	1	no	0	ENSMUSG00000082473	ENSMUST00000119302		kinesin family member 22, pseudogene [Source:MGI Symbol;Acc:MGI:109206]	1	67585053	67587036	1	C3	67585053	67587036	67585053	1984	tslNA	GENCODE basic	1	1	KNOWN	KNOWN	havana	havana	processed_pseudogene	processed_pseudogene	49.5	1	MGI transcript name	Kif22-ps-001	MGI Symbol	Kif22-ps
TCONS_00001900	ENSMUST00000174899	Gm22548	TCONS_00001900	XLOC_000743	Gm22548	1:67616974-67617052	Ad-CMV	Ad-MAFG	NOTEST	0	0	0	0	1	1	no	0	ENSMUSG00000095282	ENSMUST00000174899		predicted gene, 22548 [Source:MGI Symbol;Acc:MGI:5452325]	1	67616975	67617052	1	C3	67616975	67617052	67616975	78	tslNA	GENCODE basic	2	1	KNOWN	KNOWN	ensembl	ensembl	miRNA	miRNA	52.56	1	MGI transcript name	Gm22548-201	MGI Symbol	Gm22548
TCONS_00001901	ENSMUST00000147834	Gm15669	TCONS_00001901	XLOC_000744	Gm15669	1:67792480-67805324	Ad-CMV	Ad-MAFG	NOTEST	0	0	0	0	1	1	no	0	ENSMUSG00000085075	ENSMUST00000147834		predicted gene 15669 [Source:MGI Symbol;Acc:MGI:3783111]	1	67792481	67805324	1	C3	67792481	67805324	67792481	526	tsl3	GENCODE basic	1	1	KNOWN	KNOWN	havana	havana	lincRNA	lincRNA	37.88	1	MGI transcript name	Gm15669-001	MGI Symbol	Gm15669
TCONS_00001902	ENSMUST00000192182	Gm37957	TCONS_00001902	XLOC_000745	Gm37957	1:67903229-67905532	Ad-CMV	Ad-MAFG	NOTEST	0	0	0	0	1	1	no	0	ENSMUSG00000104395	ENSMUST00000192182		predicted gene, 37957 [Source:MGI Symbol;Acc:MGI:5611185]	1	67903230	67905532	1	C3	67903230	67905532	67903230	2303	tslNA	GENCODE basic	1	1	KNOWN	KNOWN	havana	havana	TEC	TEC	40.08	1	MGI transcript name	Gm37957-001	MGI Symbol	Gm37957
TCONS_00001903	ENSMUST00000178954	Gm23189	TCONS_00001903	XLOC_000746	Gm23189	1:67973675-67973777	Ad-CMV	Ad-MAFG	NOTEST	0	0	0	0	1	1	no	0	ENSMUSG00000096031	ENSMUST00000178954		predicted gene, 23189 [Source:MGI Symbol;Acc:MGI:5452966]	1	67973676	67973777	1	C3	67973676	67973777	67973676	102	tslNA	GENCODE basic	1	1	KNOWN	KNOWN	ensembl	ensembl	miRNA	miRNA	50	1	MGI transcript name	Gm23189-201	MGI Symbol	Gm23189
TCONS_00001904	ENSMUST00000124160	Gm15671	TCONS_00001904	XLOC_000747	Gm15671	1:68024242-68025763	Ad-CMV	Ad-MAFG	NOTEST	0	0	0	0	1	1	no	0	ENSMUSG00000087329	ENSMUST00000124160		predicted gene 15671 [Source:MGI Symbol;Acc:MGI:3783113]	1	68024243	68025763	1	C3	68024243	68025763	68024243	576	tsl5	GENCODE basic	3	3	KNOWN	KNOWN	havana	havana	lincRNA	lincRNA	40.3	1	MGI transcript name	Gm15671-001	MGI Symbol	Gm15671
TCONS_00001905	ENSMUST00000187740	Pced1c-ps	TCONS_00001905	XLOC_000748	Pced1c-ps	1:69377320-69378071	Ad-CMV	Ad-MAFG	NOTEST	0	0	0	0	1	1	no	0	ENSMUSG00000101387	ENSMUST00000187740		PC-esterase domain containing 1C, pseudogene [Source:MGI Symbol;Acc:MGI:3644590]	1	69377321	69378071	1	C3	69377321	69378071	69377321	751	tslNA	GENCODE basic	1	1	KNOWN	KNOWN	havana	havana	processed_pseudogene	processed_pseudogene	61.52	1	MGI transcript name	Pced1c-ps-001	MGI Symbol	Pced1c-ps
TCONS_00001906	ENSMUST00000189646	Gm28497	TCONS_00001906	XLOC_000749	Gm28497	1:69441055-69444084	Ad-CMV	Ad-MAFG	NOTEST	0.0363697	0.00400373	-3.18332	0	1	1	no	0.0201867	ENSMUSG00000099804	ENSMUST00000189646		predicted gene 28497 [Source:MGI Symbol;Acc:MGI:5579203]	1	69441056	69444084	1	C3	69441056	69444084	69441056	3029	tslNA	GENCODE basic	1	1	KNOWN	KNOWN	havana	havana	lincRNA	lincRNA	42.65	1	MGI transcript name	Gm28497-001	MGI Symbol	Gm28497
TCONS_00001907	ENSMUST00000187100	Gm29114	TCONS_00001907	XLOC_000750	Gm29114	1:69513931-69687245	Ad-CMV	Ad-MAFG	NOTEST	0.10672	0.103496	-0.0442614	0	1	1	no	0.105108	ENSMUSG00000101156	ENSMUST00000187100		predicted gene 29114 [Source:MGI Symbol;Acc:MGI:5579820]	1	69513932	69547707	1	C3	69513932	69547707	69513932	2508	tsl1	GENCODE basic	1	1	KNOWN	KNOWN	havana	havana	antisense	antisense	38.88	1	MGI transcript name	Gm29114-001	MGI Symbol	Gm29114
TCONS_00001908	ENSMUST00000027146	Ikzf2	TCONS_00001908	XLOC_000751	Ikzf2	1:69513931-69687245	Ad-CMV	Ad-MAFG	OK	0.786742	0.746989	-0.0748051	-0.196017	0.72495	0.994266	no	0.766865	ENSMUSG00000025997	ENSMUST00000027146	ENSMUSP00000027146	IKAROS family zinc finger 2 [Source:MGI Symbol;Acc:MGI:1342541]	1	69531214	69687245	-1	C3	69531214	69685821	69685821	9278	tsl1	GENCODE basic	8	13	KNOWN	KNOWN	ensembl_havana	ensembl_havana	protein_coding	protein_coding	38.97	9	MGI transcript name	Ikzf2-001	MGI Symbol	Ikzf2
TCONS_00001909	ENSMUST00000194308	Gm37930	TCONS_00001909	XLOC_000752	Gm37930	1:69770867-69772753	Ad-CMV	Ad-MAFG	NOTEST	0	0.0679359	inf	0	1	1	no	0.0339679	ENSMUSG00000103402	ENSMUST00000194308		predicted gene, 37930 [Source:MGI Symbol;Acc:MGI:5611158]	1	69770868	69772753	1	C3	69770868	69772753	69770868	1886	tslNA	GENCODE basic	1	1	KNOWN	KNOWN	havana	havana	TEC	TEC	34.78	1	MGI transcript name	Gm37930-001	MGI Symbol	Gm37930
TCONS_00001910	ENSMUST00000065425	Spag16	TCONS_00001910	XLOC_000753	Spag16	1:69826969-70725132	Ad-CMV	Ad-MAFG	NOTEST	0	0	0	0	1	1	no	0	ENSMUSG00000053153	ENSMUST00000065425	ENSMUSP00000069821	sperm associated antigen 16 [Source:MGI Symbol;Acc:MGI:1913972]	1	69826970	70725132	1	C3	69826988	70725132	69826988	2126	tsl1	GENCODE basic	11	14	KNOWN	KNOWN	ensembl_havana	ensembl_havana	protein_coding	protein_coding	38.01	7	MGI transcript name	Spag16-001	MGI Symbol	Spag16
TCONS_00001920	ENSMUST00000102000	Gm23422	TCONS_00001920	XLOC_000754	Gm23422	1:69826969-70725132	Ad-CMV	Ad-MAFG	NOTEST	0	0	0	0	1	1	no	0	ENSMUSG00000075952	ENSMUST00000102000		predicted gene, 23422 [Source:MGI Symbol;Acc:MGI:5453199]	1	70596815	70596921	1	C3	70596815	70596921	70596815	107	tslNA	GENCODE basic	1	1	KNOWN	KNOWN	ensembl	ensembl	snRNA	snRNA	38.32	1	MGI transcript name	Gm23422-201	MGI Symbol	Gm23422
TCONS_00001921	ENSMUST00000162182	Vwc2l	TCONS_00001921	XLOC_000755	Vwc2l	1:70725714-70893107	Ad-CMV	Ad-MAFG	NOTEST	0	0.000380142	inf	0	1	1	no	0.000190071	ENSMUSG00000045648	ENSMUST00000162182	ENSMUSP00000123819	von Willebrand factor C domain-containing protein 2-like [Source:MGI Symbol;Acc:MGI:2444069]	1	70725715	70885397	1	C3	70725923	70882489	70725923	1195	tsl1	GENCODE basic	1	15	KNOWN	KNOWN	havana	ensembl_havana	protein_coding	protein_coding	38.74	4	MGI transcript name	Vwc2l-004	MGI Symbol	Vwc2l
TCONS_00001929	-	-	TCONS_00001929	XLOC_000756	-	1:70910151-70918528	Ad-CMV	Ad-MAFG	OK	0.146299	3.33025	4.50864	9.56305	5e-05	0.00193143	yes	1.73827
TCONS_00001930	-	-	TCONS_00001930	XLOC_000757	-	1:70932937-70936413	Ad-CMV	Ad-MAFG	OK	0.0641915	1.9874	4.95236	5.07878	5e-05	0.00193143	yes	1.0258
TCONS_00001931	ENSMUST00000027393	Bard1	TCONS_00001931	XLOC_000758	Bard1	1:71027476-71103146	Ad-CMV	Ad-MAFG	OK	0.327112	1.10067	1.75052	1.24021	0.0565	0.43049	no	0.713891	ENSMUSG00000026196	ENSMUST00000027393	ENSMUSP00000027393	BRCA1 associated RING domain 1 [Source:MGI Symbol;Acc:MGI:1328361]	1	71027498	71103146	-1	C3	71027498	71103146	71103146	5659	tsl1	GENCODE basic	7	7	KNOWN	KNOWN	ensembl_havana	ensembl_havana	protein_coding	protein_coding	40	1	MGI transcript name	Bard1-001	MGI Symbol	Bard1
TCONS_00001932	ENSMUST00000027393	Bard1	TCONS_00001932	XLOC_000759	Bard1	1:71027476-71103146	Ad-CMV	Ad-MAFG	OK	0.598874	0.568664	-0.0746763	-0.0451047	0.9404	0.994266	no	0.583769	ENSMUSG00000026196	ENSMUST00000027393	ENSMUSP00000027393	BRCA1 associated RING domain 1 [Source:MGI Symbol;Acc:MGI:1328361]	1	71027498	71103146	-1	C3	71027498	71103146	71103146	5659	tsl1	GENCODE basic	7	7	KNOWN	KNOWN	ensembl_havana	ensembl_havana	protein_coding	protein_coding	40	1	MGI transcript name	Bard1-001	MGI Symbol	Bard1
TCONS_00001933	ENSMUST00000027393	Bard1	TCONS_00001933	XLOC_000760	Bard1	1:71027476-71103146	Ad-CMV	Ad-MAFG	OK	0.543894	1.19664	1.1376	0.844493	0.1477	0.680475	no	0.870267	ENSMUSG00000026196	ENSMUST00000027393	ENSMUSP00000027393	BRCA1 associated RING domain 1 [Source:MGI Symbol;Acc:MGI:1328361]	1	71027498	71103146	-1	C3	71027498	71103146	71103146	5659	tsl1	GENCODE basic	7	7	KNOWN	KNOWN	ensembl_havana	ensembl_havana	protein_coding	protein_coding	40	1	MGI transcript name	Bard1-001	MGI Symbol	Bard1
TCONS_00001934	ENSMUST00000159588	Gm16236	TCONS_00001934	XLOC_000761	Gm16236	1:71027476-71103146	Ad-CMV	Ad-MAFG	NOTEST	0.295071	0.344451	0.223236	0	1	1	no	0.319761	ENSMUSG00000089965	ENSMUST00000159588		predicted gene 16236 [Source:MGI Symbol;Acc:MGI:3801868]	1	71039652	71040030	-1	C3	71039652	71040030	71040030	379	tslNA	GENCODE basic	1	1	KNOWN	KNOWN	havana	havana	processed_pseudogene	processed_pseudogene	43.27	1	MGI transcript name	Gm16236-001	MGI Symbol	Gm16236
TCONS_00001935	ENSMUST00000027393	Bard1	TCONS_00001935	XLOC_000762	Bard1	1:71027476-71103146	Ad-CMV	Ad-MAFG	OK	0.477171	0.559389	0.229345	0.222755	0.70525	0.994266	no	0.51828	ENSMUSG00000026196	ENSMUST00000027393	ENSMUSP00000027393	BRCA1 associated RING domain 1 [Source:MGI Symbol;Acc:MGI:1328361]	1	71027498	71103146	-1	C3	71027498	71103146	71103146	5659	tsl1	GENCODE basic	7	7	KNOWN	KNOWN	ensembl_havana	ensembl_havana	protein_coding	protein_coding	40	1	MGI transcript name	Bard1-001	MGI Symbol	Bard1
TCONS_00001936	ENSMUST00000027393	Bard1	TCONS_00001936	XLOC_000763	Bard1	1:71027476-71103146	Ad-CMV	Ad-MAFG	OK	0.603895	0.802793	0.410731	0.769053	0.17765	0.732382	no	0.703344	ENSMUSG00000026196	ENSMUST00000027393	ENSMUSP00000027393	BRCA1 associated RING domain 1 [Source:MGI Symbol;Acc:MGI:1328361]	1	71027498	71103146	-1	C3	71027498	71103146	71103146	5659	tsl1	GENCODE basic	7	7	KNOWN	KNOWN	ensembl_havana	ensembl_havana	protein_coding	protein_coding	40	1	MGI transcript name	Bard1-001	MGI Symbol	Bard1
TCONS_00001937	ENSMUST00000027393	Bard1	TCONS_00001937	XLOC_000764	Bard1	1:71027476-71103146	Ad-CMV	Ad-MAFG	NOTEST	0.208262	0.300919	0.530978	0	1	1	no	0.25459	ENSMUSG00000026196	ENSMUST00000027393	ENSMUSP00000027393	BRCA1 associated RING domain 1 [Source:MGI Symbol;Acc:MGI:1328361]	1	71027498	71103146	-1	C3	71027498	71103146	71103146	5659	tsl1	GENCODE basic	7	7	KNOWN	KNOWN	ensembl_havana	ensembl_havana	protein_coding	protein_coding	40	1	MGI transcript name	Bard1-001	MGI Symbol	Bard1
TCONS_00001938	ENSMUST00000027384	Atic	TCONS_00001938	XLOC_000765	Atic	1:71557149-71579713	Ad-CMV	Ad-MAFG	NOTEST	0.0481449	1.29964e-05	-11.8551	0	1	1	no	0.0240789	ENSMUSG00000026192	ENSMUST00000027384	ENSMUSP00000027384	5-aminoimidazole-4-carboxamide ribonucleotide formyltransferase/IMP cyclohydrolase [Source:MGI Symbol;Acc:MGI:1351352]	1	71557150	71579631	1	C3	71557150	71579631	71557150	2845	tsl1	GENCODE basic	5	13	KNOWN	KNOWN	ensembl_havana	ensembl_havana	protein_coding	protein_coding	44.2	6	MGI transcript name	Atic-001	MGI Symbol	Atic
TCONS_00001946	ENSMUST00000097699	Apol7d	TCONS_00001946	XLOC_000766	Apol7d	1:71585519-71662843	Ad-CMV	Ad-MAFG	OK	5.63508	6.92926	0.298266	0.0763237	0.8701	0.994266	no	6.28217	ENSMUSG00000073652	ENSMUST00000097699		apolipoprotein L 7d [Source:MGI Symbol;Acc:MGI:3723449]	1	71652837	71662843	1	C3	71652837	71657457	71652837	826	tsl2	GENCODE basic	2	10	KNOWN	KNOWN	ensembl_havana	ensembl_havana	antisense	antisense	42.55	4	MGI transcript name	Apol7d-001	MGI Symbol	Apol7d
TCONS_00001951	ENSMUST00000189680	Gm8883	TCONS_00001951	XLOC_000767	Gm8883	1:71887879-71917125	Ad-CMV	Ad-MAFG	OK	0.518686	0.11948	-2.11809	-0.703677	0.47935	0.976372	no	0.319083	ENSMUSG00000099707	ENSMUST00000189680		predicted gene 8883 [Source:MGI Symbol;Acc:MGI:3649116]	1	71888112	71891204	1	C3	71888112	71891204	71888112	699	tsl2	GENCODE basic	6	6	KNOWN	KNOWN	havana	havana	lincRNA	lincRNA	42	4	MGI transcript name	Gm8883-001	MGI Symbol	Gm8883
TCONS_00001955	-	-	TCONS_00001955	XLOC_000768	-	1:71930523-71934226	Ad-CMV	Ad-MAFG	OK	0.824639	0.243605	-1.75922	-2.88136	5e-05	0.00193143	yes	0.534122
TCONS_00001956	-	-	TCONS_00001956	XLOC_000769	-	1:71934650-71938592	Ad-CMV	Ad-MAFG	OK	1.1258	0.488927	-1.20326	-2.8395	5e-05	0.00193143	yes	0.807364
TCONS_00001957	ENSMUST00000076314	Gm5528	TCONS_00001957	XLOC_000770	Gm5528	1:71958997-72038731	Ad-CMV	Ad-MAFG	NOTEST	0	0	0	0	1	1	no	0	ENSMUSG00000059483	ENSMUST00000076314		predicted gene 5528 [Source:MGI Symbol;Acc:MGI:3643453]	1	72004288	72004767	1	C3	72004288	72004767	72004288	480	tslNA	GENCODE basic	5	5	KNOWN	KNOWN	havana	havana	processed_pseudogene	processed_pseudogene	47.5	1	MGI transcript name	Gm5528-001	MGI Symbol	Gm5528
TCONS_00001958	ENSMUST00000189382	Gm8885	TCONS_00001958	XLOC_000771	Gm8885	1:72087856-72088454	Ad-CMV	Ad-MAFG	NOTEST	0	0	0	0	1	1	no	0	ENSMUSG00000101496	ENSMUST00000189382		predicted gene 8885 [Source:MGI Symbol;Acc:MGI:3649121]	1	72087857	72088454	1	C3	72087857	72088454	72087857	598	tslNA	GENCODE basic	1	1	KNOWN	KNOWN	havana	havana	processed_pseudogene	processed_pseudogene	53.01	1	MGI transcript name	Gm8885-001	MGI Symbol	Gm8885
TCONS_00001959	ENSMUST00000048860	Mreg	TCONS_00001959	XLOC_000772	Mreg	1:72158999-72212307	Ad-CMV	Ad-MAFG	OK	12.9324	11.9757	-0.110883	-0.383001	0.50405	0.988076	no	12.454	ENSMUSG00000039395	ENSMUST00000048860	ENSMUSP00000041878	melanoregulin [Source:MGI Symbol;Acc:MGI:2151839]	1	72159442	72212307	-1	C3	72159442	72212307	72212307	2284	tsl1	GENCODE basic	8	8	KNOWN	KNOWN	ensembl_havana	ensembl_havana	protein_coding	protein_coding	46.44	1	MGI transcript name	Mreg-001	MGI Symbol	Mreg
TCONS_00001960	ENSMUST00000048860	Mreg	TCONS_00001960	XLOC_000773	Mreg	1:72158999-72212307	Ad-CMV	Ad-MAFG	OK	0.713821	0.708902	-0.00997589	-0.0135851	0.982	0.99564	no	0.711361	ENSMUSG00000039395	ENSMUST00000048860	ENSMUSP00000041878	melanoregulin [Source:MGI Symbol;Acc:MGI:2151839]	1	72159442	72212307	-1	C3	72159442	72212307	72212307	2284	tsl1	GENCODE basic	8	8	KNOWN	KNOWN	ensembl_havana	ensembl_havana	protein_coding	protein_coding	46.44	1	MGI transcript name	Mreg-001	MGI Symbol	Mreg
TCONS_00001961	ENSMUST00000178786	Gm25360	TCONS_00001961	XLOC_000774	Gm25360	1:72226239-72226430	Ad-CMV	Ad-MAFG	NOTEST	0	0	0	0	1	1	no	0	ENSMUSG00000094655	ENSMUST00000178786		predicted gene, 25360 [Source:MGI Symbol;Acc:MGI:5455137]	1	72226240	72226430	1	C3	72226240	72226430	72226240	191	tslNA	GENCODE basic	1	1	KNOWN	KNOWN	ensembl	ensembl	snRNA	snRNA	45.03	1	MGI transcript name	Gm25360-201	MGI Symbol	Gm25360
TCONS_00001962	ENSMUST00000181973	D230017M19Rik	TCONS_00001962	XLOC_000775	D230017M19Rik	1:72236464-72303104	Ad-CMV	Ad-MAFG	OK	0.455523	0.436092	-0.0628891	-0.0231028	0.9352	0.994266	no	0.445808	ENSMUSG00000097131	ENSMUST00000181973		RIKEN cDNA D230017M19 gene [Source:MGI Symbol;Acc:MGI:2445071]	1	72236465	72274869	1	C3	72236465	72266136	72236465	1649	tsl1	GENCODE basic	1	1	KNOWN	KNOWN	ensembl	ensembl	lincRNA	lincRNA	44.69	3	MGI transcript name	D230017M19Rik-203	MGI Symbol	D230017M19Rik
TCONS_00001964	ENSMUST00000101806	Gm23472	TCONS_00001964	XLOC_000776	Gm23472	1:72236464-72303104	Ad-CMV	Ad-MAFG	NOTEST	0	0	0	0	1	1	no	0	ENSMUSG00000094050	ENSMUST00000101806		predicted gene, 23472 [Source:MGI Symbol;Acc:MGI:5453249]	1	72236946	72237136	1	C3	72236946	72237136	72236946	191	tslNA	GENCODE basic	2	1	KNOWN	KNOWN	ensembl	ensembl	snRNA	snRNA	45.55	1	MGI transcript name	Gm23472-201	MGI Symbol	Gm23472
TCONS_00001968	ENSMUST00000177868	Gm24497	TCONS_00001968	XLOC_000777	Gm24497	1:72236464-72303104	Ad-CMV	Ad-MAFG	NOTEST	0	0	0	0	1	1	no	0	ENSMUSG00000093956	ENSMUST00000177868		predicted gene, 24497 [Source:MGI Symbol;Acc:MGI:5454274]	1	72244213	72244403	1	C3	72244213	72244403	72244213	191	tslNA	GENCODE basic	1	1	KNOWN	KNOWN	ensembl	ensembl	snRNA	snRNA	45.03	1	MGI transcript name	Gm24497-201	MGI Symbol	Gm24497
TCONS_00001969	ENSMUST00000179876	Gm25939	TCONS_00001969	XLOC_000778	Gm25939	1:72236464-72303104	Ad-CMV	Ad-MAFG	OK	0.666158	1.06977	0.683369	0.0920144	0.7287	0.994266	no	0.867964	ENSMUSG00000093843	ENSMUST00000179876		predicted gene, 25939 [Source:MGI Symbol;Acc:MGI:5455716]	1	72255008	72255198	1	C3	72255008	72255198	72255008	191	tslNA	GENCODE basic	1	1	KNOWN	KNOWN	ensembl	ensembl	snRNA	snRNA	45.55	1	MGI transcript name	Gm25939-201	MGI Symbol	Gm25939
TCONS_00001973	ENSMUST00000027379	Xrcc5	TCONS_00001973	XLOC_000779	Xrcc5	1:72307420-72394952	Ad-CMV	Ad-MAFG	NOTEST	0.000127019	0.132858	10.0306	0	1	1	no	0.0664925	ENSMUSG00000026187	ENSMUST00000027379	ENSMUSP00000027379	X-ray repair complementing defective repair in Chinese hamster cells 5 [Source:MGI Symbol;Acc:MGI:104517]	1	72307421	72394952	1	C3	72307421	72394952	72307421	2555	tsl1	GENCODE basic	8	8	KNOWN	KNOWN	ensembl	ensembl	protein_coding	protein_coding	43.6	1	MGI transcript name	Xrcc5-201	MGI Symbol	Xrcc5
TCONS_00001975	ENSMUST00000146593	Gm15843	TCONS_00001975	XLOC_000780	Gm15843	1:72427111-72536930	Ad-CMV	Ad-MAFG	NOTEST	0	0	0	0	1	1	no	0	ENSMUSG00000085812	ENSMUST00000146593		predicted gene 15843 [Source:MGI Symbol;Acc:MGI:3801845]	1	72459499	72460027	1	C3	72459499	72460027	72459499	529	tslNA	GENCODE basic	1	1	KNOWN	KNOWN	havana	havana	processed_pseudogene	processed_pseudogene	46.31	1	MGI transcript name	Gm15843-001	MGI Symbol	Gm15843
TCONS_00001976	-	-	TCONS_00001976	XLOC_000781	-	1:72564217-72564523	Ad-CMV	Ad-MAFG	OK	0.219462	2.28954	3.38301	2.23982	0.0989	0.571979	no	1.2545
TCONS_00001977	ENSMUST00000145868	Smarcal1	TCONS_00001977	XLOC_000782	Smarcal1	1:72583250-72633134	Ad-CMV	Ad-MAFG	NOTEST	0	0	0	0	1	1	no	0	ENSMUSG00000039354	ENSMUST00000145868	ENSMUSP00000120230	SWI/SNF related matrix associated, actin dependent regulator of chromatin, subfamily a-like 1 [Source:MGI Symbol;Acc:MGI:1859183]	1	72583251	72633134	1	C3	72583251	72585991	72583251	579	tsl3		7	16	KNOWN	KNOWN	havana	ensembl_havana	protein_coding	protein_coding	46.78	9	MGI transcript name	Smarcal1-007	MGI Symbol	Smarcal1
TCONS_00001991	ENSMUST00000212057	RP23-432C4.2	TCONS_00001991	XLOC_000783	RP23-432C4.2	1:72641187-72642963	Ad-CMV	Ad-MAFG	NOTEST	0	0	0	0	1	1	no	0	ENSMUSG00000110712	ENSMUST00000212057			1	72641188	72642963	1	C3	72641188	72642963	72641188	1238			1	1	KNOWN	KNOWN	havana	havana	antisense	antisense	38.51	2	Clone-based (Vega)	RP23-432C4.2-001	Clone-based (Vega)	RP23-432C4.2
TCONS_00001993	ENSMUST00000211962	RP23-38P22.2	TCONS_00001993	XLOC_000784	RP23-38P22.2	1:72642979-72700579	Ad-CMV	Ad-MAFG	NOTEST	0	0	0	0	1	1	no	0	ENSMUSG00000110487	ENSMUST00000211962			1	72692864	72693452	1	C3	72692864	72693452	72692864	589		GENCODE basic	1	1	KNOWN	KNOWN	havana	havana	processed_pseudogene	processed_pseudogene	45.33	1	Clone-based (Vega)	RP23-38P22.2-001	Clone-based (Vega)	RP23-38P22.2
TCONS_00001994	ENSMUST00000059980	Rpl37a	TCONS_00001994	XLOC_000785	Rpl37a	1:72711256-72716779	Ad-CMV	Ad-MAFG	NOTEST	0.100824	0.173052	0.779364	0	1	1	no	0.136938	ENSMUSG00000046330	ENSMUST00000059980	ENSMUSP00000058919	ribosomal protein L37a [Source:MGI Symbol;Acc:MGI:98068]	1	72711290	72713813	1	C3	72711290	72713813	72711290	558	tsl1 (assigned to previous version 9)	GENCODE basic	10	10	KNOWN	KNOWN	ensembl_havana	ensembl_havana	protein_coding	protein_coding	47.07	4	MGI transcript name	Rpl37a-001	MGI Symbol	Rpl37a
TCONS_00002000	ENSMUST00000047328	Igfbp2	TCONS_00002000	XLOC_000786	Igfbp2	1:72824448-72852524	Ad-CMV	Ad-MAFG	OK	54.768	20.5596	-1.41352	-2.48636	5e-05	0.00193143	yes	37.6638	ENSMUSG00000039323	ENSMUST00000047328	ENSMUSP00000046610	insulin-like growth factor binding protein 2 [Source:MGI Symbol;Acc:MGI:96437]	1	72824503	72852474	1	C3	72824503	72852474	72824503	1307	tsl1	GENCODE basic	10	18	KNOWN	KNOWN	ensembl_havana	ensembl_havana	protein_coding	protein_coding	48.43	3	MGI transcript name	Igfbp2-001	MGI Symbol	Igfbp2
TCONS_00002005	ENSMUST00000027377	Igfbp5	TCONS_00002005	XLOC_000787	Igfbp5	1:72857931-72874884	Ad-CMV	Ad-MAFG	OK	0.739824	1.41462	0.935162	2.57756	5e-05	0.00193143	yes	1.07722	ENSMUSG00000026185	ENSMUST00000027377	ENSMUSP00000027377	insulin-like growth factor binding protein 5 [Source:MGI Symbol;Acc:MGI:96440]	1	72857932	72874884	-1	C3	72857932	72874884	72874884	6006	tsl1	GENCODE basic	8	8	KNOWN	KNOWN	ensembl_havana	ensembl_havana	protein_coding	protein_coding	49.55	2	MGI transcript name	Igfbp5-001	MGI Symbol	Igfbp5
TCONS_00002006	ENSMUST00000188793	1700027A15Rik	TCONS_00002006	XLOC_000788	1700027A15Rik	1:72984843-73025507	Ad-CMV	Ad-MAFG	NOTEST	0	0	0	0	1	1	no	0	ENSMUSG00000101968	ENSMUST00000188793		RIKEN cDNA 1700027A15 gene [Source:MGI Symbol;Acc:MGI:1916699]	1	72984844	73025507	1	C3	72984844	73024724	72984844	423	tsl3	GENCODE basic	1	6	KNOWN	KNOWN	havana	havana	antisense	antisense	43.89	5	MGI transcript name	1700027A15Rik-003	MGI Symbol	1700027A15Rik
TCONS_00002012	ENSMUST00000190578	Gm29185	TCONS_00002012	XLOC_000789	Gm29185	1:73269063-73306360	Ad-CMV	Ad-MAFG	NOTEST	0	0	0	0	1	1	no	0	ENSMUSG00000101112	ENSMUST00000190578		predicted gene 29185 [Source:MGI Symbol;Acc:MGI:5579891]	1	73269064	73306360	1	C3	73269064	73306360	73269064	516	tsl5	GENCODE basic	1	1	KNOWN	KNOWN	havana	havana	lincRNA	lincRNA	42.17	1	MGI transcript name	Gm29185-001	MGI Symbol	Gm29185
TCONS_00002013	ENSMUST00000183977	Gm27315	TCONS_00002013	XLOC_000790	Gm27315	1:73390774-73430790	Ad-CMV	Ad-MAFG	NOTEST	0	0	0	0	1	1	no	0	ENSMUSG00000098697	ENSMUST00000183977		predicted gene, 27315 [Source:MGI Symbol;Acc:MGI:5530697]	1	73392246	73392399	1	C3	73392246	73392399	73392246	154	tslNA	GENCODE basic	1	1	KNOWN	KNOWN	ensembl	ensembl	misc_RNA	misc_RNA	50	1	MGI transcript name	Gm27315-201	MGI Symbol	Gm27315
TCONS_00002014	ENSMUST00000186582	D530049I02Rik	TCONS_00002014	XLOC_000791	D530049I02Rik	1:73390774-73430790	Ad-CMV	Ad-MAFG	NOTEST	0	0	0	0	1	1	no	0	ENSMUSG00000101812	ENSMUST00000186582		RIKEN cDNA D530049I02 gene [Source:MGI Symbol;Acc:MGI:1925968]	1	73398968	73430790	1	C3	73398968	73430790	73398968	562	tsl1	GENCODE basic	1	1	KNOWN	KNOWN	havana	havana	lincRNA	lincRNA	39.98	1	MGI transcript name	D530049I02Rik-001	MGI Symbol	D530049I02Rik
TCONS_00002015	ENSMUST00000185703	Gm9553	TCONS_00002015	XLOC_000792	Gm9553	1:73512045-73513041	Ad-CMV	Ad-MAFG	NOTEST	0	0	0	0	1	1	no	0	ENSMUSG00000100044	ENSMUST00000185703		predicted gene 9553 [Source:MGI Symbol;Acc:MGI:3779963]	1	73512046	73513041	1	C3	73512046	73513041	73512046	996	tslNA	GENCODE basic	1	1	KNOWN	KNOWN	havana	havana	processed_pseudogene	processed_pseudogene	46.18	1	MGI transcript name	Gm9553-001	MGI Symbol	Gm9553
TCONS_00002016	ENSMUST00000189178	Gm29186	TCONS_00002016	XLOC_000793	Gm29186	1:73522094-73536349	Ad-CMV	Ad-MAFG	NOTEST	0	0	0	0	1	1	no	0	ENSMUSG00000100429	ENSMUST00000189178		predicted gene 29186 [Source:MGI Symbol;Acc:MGI:5579892]	1	73528937	73536349	1	C3	73528937	73536349	73528937	660	tsl2	GENCODE basic	1	1	KNOWN	KNOWN	havana	havana	lincRNA	lincRNA	44.22	1	MGI transcript name	Gm29186-001	MGI Symbol	Gm29186
TCONS_00002017	ENSMUST00000158041	Gm25329	TCONS_00002017	XLOC_000794	Gm25329	1:73618087-73864466	Ad-CMV	Ad-MAFG	NOTEST	0	0	0	0	1	1	no	0	ENSMUSG00000088666	ENSMUST00000158041		predicted gene, 25329 [Source:MGI Symbol;Acc:MGI:5455106]	1	73763710	73763835	1	C3	73763710	73763835	73763710	126	tslNA	GENCODE basic	1	1	KNOWN	KNOWN	ensembl	ensembl	rRNA	rRNA	39.68	1	MGI transcript name	Gm25329-201	MGI Symbol	Gm25329
TCONS_00002018	-	-	TCONS_00002018	XLOC_000795	-	1:73881312-73882606	Ad-CMV	Ad-MAFG	OK	0.0449866	0.412584	3.19712	1.89872	0.0992	0.572793	no	0.228785
TCONS_00002019	-	-	TCONS_00002019	XLOC_000796	-	1:73896337-73897582	Ad-CMV	Ad-MAFG	OK	0.184919	0.56388	1.6085	1.33805	0.0336	0.320483	no	0.374399
TCONS_00002020	-	-	TCONS_00002020	XLOC_000797	-	1:73898776-73900093	Ad-CMV	Ad-MAFG	OK	0.207231	0.495587	1.2579	1.07894	0.0748	0.499523	no	0.351409
TCONS_00002021	-	-	TCONS_00002021	XLOC_000798	-	1:73901106-73902226	Ad-CMV	Ad-MAFG	NOTEST	0.107552	0.243603	1.1795	0	1	1	no	0.175577
TCONS_00002022	-	-	TCONS_00002022	XLOC_000799	-	1:73902398-73903242	Ad-CMV	Ad-MAFG	OK	0.0616315	0.386197	2.6476	1.5394	0.05155	0.409641	no	0.223914
TCONS_00002023	ENSMUST00000080167	Rufy4	TCONS_00002023	XLOC_000800	Rufy4	1:74125540-74148223	Ad-CMV	Ad-MAFG	NOTEST	2.01768e-06	9.00387e-06	2.15785	0	1	1	no	5.51077e-06	ENSMUSG00000061815	ENSMUST00000080167	ENSMUSP00000079062	RUN and FYVE domain containing 4 [Source:MGI Symbol;Acc:MGI:3588214]	1	74125541	74148223	1	C3	74125541	74148223	74125541	2306	tsl1	GENCODE basic	10	11	KNOWN	KNOWN	ensembl_havana	ensembl_havana	protein_coding	protein_coding	48.49	2	MGI transcript name	Rufy4-001	MGI Symbol	Rufy4
TCONS_00002025	ENSMUST00000027372	Cxcr2	TCONS_00002025	XLOC_000801	Cxcr2	1:74153988-74161246	Ad-CMV	Ad-MAFG	NOTEST	0.0133402	0	-inf	0	1	1	no	0.0066701	ENSMUSG00000026180	ENSMUST00000027372	ENSMUSP00000027372	chemokine (C-X-C motif) receptor 2 [Source:MGI Symbol;Acc:MGI:105303]	1	74153989	74161246	1	C3	74153989	74160610	74153989	2220	tsl5	GENCODE basic	7	8	KNOWN	KNOWN	ensembl	ensembl_havana	protein_coding	protein_coding	43.9	2	MGI transcript name	Cxcr2-201	MGI Symbol	Cxcr2
TCONS_00002028	-	-	TCONS_00002028	XLOC_000802	-	1:74190190-74191566	Ad-CMV	Ad-MAFG	NOTEST	0.0778655	0.361541	2.2151	0	1	1	no	0.219703
TCONS_00002029	ENSMUST00000190313	Cxcr1	TCONS_00002029	XLOC_000803	Cxcr1	1:74191626-74194631	Ad-CMV	Ad-MAFG	NOTEST	0.132733	0.32635	1.29789	0	1	1	no	0.229541	ENSMUSG00000048480	ENSMUST00000190313	ENSMUSP00000139555	chemokine (C-X-C motif) receptor 1 [Source:MGI Symbol;Acc:MGI:2448715]	1	74191785	74194631	-1	C3	74191785	74193235	74193235	1451	tslNA	GENCODE basic	1	5	KNOWN	KNOWN	ensembl_havana	ensembl_havana	protein_coding	protein_coding	47.84	2	MGI transcript name	Cxcr1-002	MGI Symbol	Cxcr1
TCONS_00002030	ENSMUST00000101821	Gm25524	TCONS_00002030	XLOC_000804	Gm25524	1:74212812-74212919	Ad-CMV	Ad-MAFG	NOTEST	0	0	0	0	1	1	no	0	ENSMUSG00000094768	ENSMUST00000101821		predicted gene, 25524 [Source:MGI Symbol;Acc:MGI:5455301]	1	74212813	74212919	1	C3	74212813	74212919	74212813	107	tslNA	GENCODE basic	1	1	KNOWN	KNOWN	ensembl	ensembl	snRNA	snRNA	37.38	1	MGI transcript name	Gm25524-201	MGI Symbol	Gm25524
TCONS_00002031	ENSMUST00000113820	Arpc2	TCONS_00002031	XLOC_000805	Arpc2	1:74235696-74268348	Ad-CMV	Ad-MAFG	OK	15.3474	23.8359	0.635143	0.7554	0.18615	0.747943	no	19.5917	ENSMUSG00000006304	ENSMUST00000113820	ENSMUSP00000109451	actin related protein 2/3 complex, subunit 2 [Source:MGI Symbol;Acc:MGI:1923959]	1	74236084	74268209	1	C3	74236497	74268209	74236497	1439	tsl1	GENCODE basic	8	14	KNOWN	KNOWN	havana	ensembl_havana	protein_coding	protein_coding	44.47	4	MGI transcript name	Arpc2-001	MGI Symbol	Arpc2
TCONS_00002039	ENSMUST00000077985	Gpbar1	TCONS_00002039	XLOC_000806	Gpbar1	1:74278549-74284740	Ad-CMV	Ad-MAFG	NOTEST	3.75828e-88	9.69042e-217	-427.162	0	1	1	no	1.87914e-88	ENSMUSG00000064272	ENSMUST00000077985	ENSMUSP00000077135	G protein-coupled bile acid receptor 1 [Source:MGI Symbol;Acc:MGI:2653863]	1	74278550	74279624	1	C3	74278550	74279624	74278550	1075	tslNA	GENCODE basic	3	3	KNOWN	KNOWN	ensembl_havana	ensembl_havana	protein_coding	protein_coding	61.3	1	MGI transcript name	Gpbar1-001	MGI Symbol	Gpbar1
TCONS_00002042	ENSMUST00000113805	Pnkd	TCONS_00002042	XLOC_000807	Pnkd	1:74284929-74353858	Ad-CMV	Ad-MAFG	OK	3.92501	3.68828	-0.0897497	-0.0546957	0.9252	0.994266	no	3.80664	ENSMUSG00000026179	ENSMUST00000113805	ENSMUSP00000109436	paroxysmal nonkinesiogenic dyskinesia [Source:MGI Symbol;Acc:MGI:1930773]	1	74284930	74353694	1	C3	74284930	74287454	74284930	740	tsl1	GENCODE basic	7	14	KNOWN	KNOWN	ensembl_havana	ensembl_havana	protein_coding	protein_coding	49.54	8	MGI transcript name	Pnkd-003	MGI Symbol	Pnkd
TCONS_00002048	ENSMUST00000152603	Tmbim1	TCONS_00002048	XLOC_000808	Tmbim1	1:74284929-74353858	Ad-CMV	Ad-MAFG	OK	5.5369	5.36111	-0.0465473	-0.109969	0.8514	0.994266	no	5.449	ENSMUSG00000006301	ENSMUST00000152603		transmembrane BAX inhibitor motif containing 1 [Source:MGI Symbol;Acc:MGI:1916910]	1	74288247	74305622	-1	C3	74288251	74295695	74295695	3311	tsl1		7	17	KNOWN	KNOWN	havana	ensembl_havana	retained_intron	protein_coding	51.34	8	MGI transcript name	Tmbim1-004	MGI Symbol	Tmbim1
TCONS_00002049	ENSMUST00000186510	Gm29358	TCONS_00002049	XLOC_000809	Gm29358	1:74284929-74353858	Ad-CMV	Ad-MAFG	NOTEST	0.0286801	5.49911e-14	-38.924	0	1	1	no	0.0143401	ENSMUSG00000099931	ENSMUST00000186510		predicted gene 29358 [Source:MGI Symbol;Acc:MGI:5580064]	1	74295603	74298867	1	C3	74295603	74297905	74295603	1734	tsl1	GENCODE basic	1	1	KNOWN	KNOWN	havana	havana	sense_intronic	sense_intronic	53.94	2	MGI transcript name	Gm29358-001	MGI Symbol	Gm29358
TCONS_00002052	ENSMUST00000194686	Gm37931	TCONS_00002052	XLOC_000810	Gm37931	1:74284929-74353858	Ad-CMV	Ad-MAFG	NOTEST	0	0	0	0	1	1	no	0	ENSMUSG00000103403	ENSMUST00000194686		predicted gene, 37931 [Source:MGI Symbol;Acc:MGI:5611159]	1	74307848	74310713	1	C3	74307848	74310713	74307848	2866	tslNA	GENCODE basic	1	1	KNOWN	KNOWN	havana	havana	TEC	TEC	47.1	1	MGI transcript name	Gm37931-001	MGI Symbol	Gm37931
TCONS_00002055	ENSMUST00000097697	Catip	TCONS_00002055	XLOC_000811	Catip	1:74362107-74369321	Ad-CMV	Ad-MAFG	NOTEST	7.77008e-06	5.28301e-06	-0.556569	0	1	1	no	6.52654e-06	ENSMUSG00000073650	ENSMUST00000097697	ENSMUSP00000095303	ciliogenesis associated TTC17 interacting protein [Source:MGI Symbol;Acc:MGI:2685062]	1	74362108	74369321	1	C3	74362108	74369321	74362108	2101	tsl1	GENCODE basic	7	8	KNOWN	KNOWN	ensembl_havana	ensembl_havana	protein_coding	protein_coding	50.25	4	MGI transcript name	Catip-001	MGI Symbol	Catip
TCONS_00002059	ENSMUST00000027368	Slc11a1	TCONS_00002059	XLOC_000812	Slc11a1	1:74375192-74386286	Ad-CMV	Ad-MAFG	OK	0.579161	0.721107	0.316249	0.214707	0.71525	0.994266	no	0.650134	ENSMUSG00000026177	ENSMUST00000027368	ENSMUSP00000027368	solute carrier family 11 (proton-coupled divalent metal ion transporters), member 1 [Source:MGI Symbol;Acc:MGI:1345275]	1	74375195	74386062	1	C3	74375203	74386062	74375203	2315	tsl1	GENCODE basic	5	11	KNOWN	KNOWN	ensembl_havana	ensembl_havana	protein_coding	protein_coding	52.07	11	MGI transcript name	Slc11a1-001	MGI Symbol	Slc11a1
TCONS_00002077	-	-	TCONS_00002077	XLOC_000813	-	1:74390534-74391010	Ad-CMV	Ad-MAFG	OK	0.675272	0.13012	-2.37563	-1.39171	0.06395	0.460157	no	0.402696
TCONS_00002078	ENSMUST00000027367	Ctdsp1	TCONS_00002078	XLOC_000814	Ctdsp1	1:74391409-74398528	Ad-CMV	Ad-MAFG	OK	1.89882	1.68393	-0.173271	-0.178683	0.7568	0.994266	no	1.79137	ENSMUSG00000026176	ENSMUST00000027367	ENSMUSP00000027367	CTD (carboxy-terminal domain, RNA polymerase II, polypeptide A) small phosphatase 1 [Source:MGI Symbol;Acc:MGI:2654470]	1	74391509	74397285	1	C3	74391509	74397285	74391509	2876	tsl1	GENCODE basic	13	13	KNOWN	KNOWN	ensembl_havana	ensembl_havana	protein_coding	protein_coding	58.66	3	MGI transcript name	Ctdsp1-001	MGI Symbol	Ctdsp1
TCONS_00002084	ENSMUST00000083534	Mir26b	TCONS_00002084	XLOC_000815	Mir26b	1:74391409-74398528	Ad-CMV	Ad-MAFG	NOTEST	0	0	0	0	1	1	no	0	ENSMUSG00000065468	ENSMUST00000083534		microRNA 26b [Source:MGI Symbol;Acc:MGI:2676901]	1	74394310	74394394	1	C3	74394310	74394394	74394310	85	tslNA	GENCODE basic	1	1	KNOWN	KNOWN	mirbase	mirbase	miRNA	miRNA	58.82	1	MGI transcript name	Mir26b-201	MGI Symbol	Mir26b
TCONS_00002085	ENSMUST00000027366	Vil1	TCONS_00002085	XLOC_000816	Vil1	1:74409375-74636894	Ad-CMV	Ad-MAFG	NOTEST	0	0	0	0	1	1	no	0	ENSMUSG00000026175	ENSMUST00000027366	ENSMUSP00000027366	villin 1 [Source:MGI Symbol;Acc:MGI:98930]	1	74409376	74435559	1	C3	74409376	74435559	74409376	3124	tsl1	GENCODE basic	12	12	KNOWN	KNOWN	ensembl_havana	ensembl_havana	protein_coding	protein_coding	49.55	4	MGI transcript name	Vil1-001	MGI Symbol	Vil1
TCONS_00002091	ENSMUST00000087215	Cnot9	TCONS_00002091	XLOC_000817	Cnot9	1:74409375-74636894	Ad-CMV	Ad-MAFG	OK	1.52737	2.4689	0.692819	0.559985	0.3261	0.889987	no	1.99813	ENSMUSG00000026174	ENSMUST00000087215	ENSMUSP00000084466	CCR4-NOT transcription complex, subunit 9 [Source:MGI Symbol;Acc:MGI:1928902]	1	74506058	74530842	1	C3	74506058	74530842	74506058	3268	tsl1	GENCODE basic	6	9	KNOWN	KNOWN	ensembl_havana	ensembl_havana	protein_coding	protein_coding	41.85	3	MGI transcript name	Cnot9-001	MGI Symbol	Cnot9
TCONS_00002096	ENSMUST00000141412	Plcd4	TCONS_00002096	XLOC_000818	Plcd4	1:74409375-74636894	Ad-CMV	Ad-MAFG	NOTEST	0	0	0	0	1	1	no	0	ENSMUSG00000026173	ENSMUST00000141412	ENSMUSP00000115322	phospholipase C, delta 4 [Source:MGI Symbol;Acc:MGI:107469]	1	74542888	74567794	1	C3	74542888	74567794	74542888	4682	tsl1		7	15	KNOWN	KNOWN	havana	ensembl_havana	nonsense_mediated_decay	protein_coding	46.08	11	MGI transcript name	Plcd4-003	MGI Symbol	Plcd4
TCONS_00002112	ENSMUST00000113733	Bcs1l	TCONS_00002112	XLOC_000819	Bcs1l	1:74409375-74636894	Ad-CMV	Ad-MAFG	OK	1.92856	1.28178	-0.589381	-0.426121	0.4587	0.968145	no	1.60517	ENSMUSG00000026172	ENSMUST00000113733	ENSMUSP00000109362	BCS1-like (yeast) [Source:MGI Symbol;Acc:MGI:1914071]	1	74588289	74592443	1	C3	74588289	74592124	74588289	1488	tsl1	GENCODE basic	9	12	KNOWN	KNOWN	havana	ensembl_havana	protein_coding	protein_coding	48.5	4	MGI transcript name	Bcs1l-002	MGI Symbol	Bcs1l
TCONS_00002116	ENSMUST00000087183	Stk36	TCONS_00002116	XLOC_000820	Stk36	1:74409375-74636894	Ad-CMV	Ad-MAFG	OK	0.986216	0.897702	-0.135667	-0.227381	0.68935	0.994266	no	0.941959	ENSMUSG00000033276	ENSMUST00000087183	ENSMUSP00000084430	serine/threonine kinase 36 [Source:MGI Symbol;Acc:MGI:1920831]	1	74601445	74636894	1	C3	74601445	74636894	74601445	5245	tsl5	GENCODE basic	10	18	KNOWN	KNOWN	ensembl_havana	ensembl_havana	protein_coding	protein_coding	46.63	9	MGI transcript name	Stk36-001	MGI Symbol	Stk36
TCONS_00002129	ENSMUST00000042125	Ttll4	TCONS_00002129	XLOC_000821	Ttll4	1:74661662-74703730	Ad-CMV	Ad-MAFG	OK	0.316775	0.384344	0.278942	0.103878	0.88225	0.994266	no	0.35056	ENSMUSG00000033257	ENSMUST00000042125	ENSMUSP00000037406	tubulin tyrosine ligase-like family, member 4 [Source:MGI Symbol;Acc:MGI:1914784]	1	74661745	74703730	1	C4	74661745	74703730	74661745	10019	tsl1	GENCODE basic	14	14	KNOWN	KNOWN	ensembl_havana	ensembl_havana	protein_coding	protein_coding	43.92	11	MGI transcript name	Ttll4-001	MGI Symbol	Ttll4
TCONS_00002145	ENSMUST00000027356	Cyp27a1	TCONS_00002145	XLOC_000822	Cyp27a1	1:74712927-74749221	Ad-CMV	Ad-MAFG	OK	50.6523	17.5759	-1.52703	-2.51384	0.0001	0.00358242	yes	34.1141	ENSMUSG00000026170	ENSMUST00000027356	ENSMUSP00000027356	cytochrome P450, family 27, subfamily a, polypeptide 1 [Source:MGI Symbol;Acc:MGI:88594]	1	74713574	74737892	1	C4	74713574	74737892	74713574	1892	tsl1	GENCODE basic	6	6	KNOWN	KNOWN	ensembl_havana	ensembl_havana	protein_coding	protein_coding	45.63	3	MGI transcript name	Cyp27a1-001	MGI Symbol	Cyp27a1
TCONS_00002149	ENSMUST00000184199	Gm27507	TCONS_00002149	XLOC_000823	Gm27507	1:74764797-74764890	Ad-CMV	Ad-MAFG	NOTEST	0	0	0	0	1	1	no	0	ENSMUSG00000098351	ENSMUST00000184199		predicted gene, 27507 [Source:MGI Symbol;Acc:MGI:5530889]	1	74764798	74764890	1	C4	74764798	74764890	74764798	93	tslNA	GENCODE basic	1	1	KNOWN	KNOWN	ensembl	ensembl	misc_RNA	misc_RNA	48.39	1	MGI transcript name	Gm27507-201	MGI Symbol	Gm27507
TCONS_00002150	ENSMUST00000006716	Wnt6	TCONS_00002150	XLOC_000824	Wnt6	1:74771891-74785322	Ad-CMV	Ad-MAFG	NOTEST	0.00590556	0	-inf	0	1	1	no	0.00295278	ENSMUSG00000033227	ENSMUST00000006716	ENSMUSP00000006716	wingless-type MMTV integration site family, member 6 [Source:MGI Symbol;Acc:MGI:98960]	1	74771892	74785322	1	C4	74771892	74785322	74771892	2071	tsl1	GENCODE basic	7	7	KNOWN	KNOWN	ensembl_havana	ensembl_havana	protein_coding	protein_coding	53.1	2	MGI transcript name	Wnt6-001	MGI Symbol	Wnt6
TCONS_00002152	ENSMUST00000006718	Wnt10a	TCONS_00002152	XLOC_000825	Wnt10a	1:74791515-74804179	Ad-CMV	Ad-MAFG	NOTEST	0	0.00337896	inf	0	1	1	no	0.00168948	ENSMUSG00000026167	ENSMUST00000006718	ENSMUSP00000006718	wingless-type MMTV integration site family, member 10A [Source:MGI Symbol;Acc:MGI:108071]	1	74791516	74804179	1	C4	74791516	74804179	74791516	2468	tsl1	GENCODE basic	14	14	KNOWN	KNOWN	ensembl_havana	ensembl_havana	protein_coding	protein_coding	54.11	2	MGI transcript name	Wnt10a-001	MGI Symbol	Wnt10a
TCONS_00002155	ENSMUST00000159627	Gm16582	TCONS_00002155	XLOC_000826	Gm16582	1:74850894-74879953	Ad-CMV	Ad-MAFG	NOTEST	0	0	0	0	1	1	no	0	ENSMUSG00000089964	ENSMUST00000159627		predicted gene 16582 [Source:MGI Symbol;Acc:MGI:4415002]	1	74850895	74879953	1	C4	74850895	74879953	74850895	1930	tsl1	GENCODE basic	1	1	KNOWN	KNOWN	havana	havana	processed_transcript	processed_transcript	47.72	1	MGI transcript name	Gm16582-001	MGI Symbol	Gm16582
TCONS_00002156	ENSMUST00000160379	Cdk5r2	TCONS_00002156	XLOC_000827	Cdk5r2	1:74850894-74879953	Ad-CMV	Ad-MAFG	NOTEST	0	0	0	0	1	1	no	0	ENSMUSG00000090071	ENSMUST00000160379	ENSMUSP00000125322	cyclin-dependent kinase 5, regulatory subunit 2 (p39) [Source:MGI Symbol;Acc:MGI:1330828]	1	74854934	74857732	1	C4	74854934	74857732	74854934	2799	tslNA	GENCODE basic	3	4	KNOWN	KNOWN	ensembl_havana	ensembl_havana	protein_coding	protein_coding	63.92	1	MGI transcript name	Cdk5r2-001	MGI Symbol	Cdk5r2
TCONS_00002157	ENSMUST00000160540	Gm15841	TCONS_00002157	XLOC_000828	Gm15841	1:74902070-74935599	Ad-CMV	Ad-MAFG	NOTEST	0	0	0	0	1	1	no	0	ENSMUSG00000089653	ENSMUST00000160540		predicted gene 15841 [Source:MGI Symbol;Acc:MGI:3801860]	1	74902371	74907653	1	C4	74902371	74907653	74902371	517	tsl3	GENCODE basic	1	1	KNOWN	KNOWN	havana	havana	antisense	antisense	52.02	1	MGI transcript name	Gm15841-001	MGI Symbol	Gm15841
TCONS_00002158	ENSMUST00000164097	Ihh	TCONS_00002158	XLOC_000829	Ihh	1:74945313-74951728	Ad-CMV	Ad-MAFG	OK	0.168849	0.765195	2.18009	4.8344	5e-05	0.00193143	yes	0.467022	ENSMUSG00000006538	ENSMUST00000164097	ENSMUSP00000128056	Indian hedgehog [Source:MGI Symbol;Acc:MGI:96533]	1	74945315	74951672	-1	C4	74945315	74951672	74951672	2468	tsl1	GENCODE basic	2	10	KNOWN	KNOWN	ensembl_havana	ensembl_havana	protein_coding	protein_coding	59.37	2	MGI transcript name	Ihh-001	MGI Symbol	Ihh
TCONS_00002159	ENSMUST00000194616	Gm37744	TCONS_00002159	XLOC_000830	Gm37744	1:74954251-74955841	Ad-CMV	Ad-MAFG	NOTEST	0.0150158	0.0116681	-0.363919	0	1	1	no	0.0133419	ENSMUSG00000103145	ENSMUST00000194616		predicted gene, 37744 [Source:MGI Symbol;Acc:MGI:5610972]	1	74954252	74955841	1	C4	74954252	74955841	74954252	1590	tslNA	GENCODE basic	1	1	KNOWN	KNOWN	havana	havana	TEC	TEC	41.38	1	MGI transcript name	Gm37744-001	MGI Symbol	Gm37744
TCONS_00002160	-	-	TCONS_00002160	XLOC_000831	-	1:74965660-74966943	Ad-CMV	Ad-MAFG	OK	0.331704	0.396873	0.258783	0.295415	0.59735	0.994266	no	0.364289
TCONS_00002161	ENSMUST00000152855	Nhej1	TCONS_00002161	XLOC_000832	Nhej1	1:74967046-75046639	Ad-CMV	Ad-MAFG	OK	0.860123	1.23503	0.521937	0.94271	0.09525	0.562306	no	1.04758	ENSMUSG00000026162	ENSMUST00000152855	ENSMUSP00000116797	nonhomologous end-joining factor 1 [Source:MGI Symbol;Acc:MGI:1922820]	1	74967139	75125200	-1	C4	74967139	75046639	75046639	1053	tsl1	GENCODE basic	1	7	KNOWN	KNOWN	ensembl_havana	ensembl_havana	protein_coding	protein_coding	44.02	2	MGI transcript name	Nhej1-001	MGI Symbol	Nhej1
TCONS_00002162	-	-	TCONS_00002162	XLOC_000833	-	1:75054337-75054922	Ad-CMV	Ad-MAFG	NOTEST	0.0673865	0.35976	2.4165	0	1	1	no	0.213573
TCONS_00002163	ENSMUST00000190240	Fam134a	TCONS_00002163	XLOC_000834	Fam134a	1:75134553-75150460	Ad-CMV	Ad-MAFG	NOTEST	0.202557	0.270704	0.418383	0	1	1	no	0.23663	ENSMUSG00000049339	ENSMUST00000190240	ENSMUSP00000139410	family with sequence similarity 134, member A [Source:MGI Symbol;Acc:MGI:2388278]	1	75142778	75147913	1	C4	75142794	75147909	75142794	2438	tsl1	GENCODE basic	6	16	KNOWN	KNOWN	havana	ensembl_havana	protein_coding	protein_coding	52.76	8	MGI transcript name	Fam134a-002	MGI Symbol	Fam134a
TCONS_00002176	ENSMUST00000162768	Zfand2b	TCONS_00002176	XLOC_000835	Zfand2b	1:75168645-75171629	Ad-CMV	Ad-MAFG	OK	0.614585	0.411155	-0.57993	-0.278273	0.674	0.994266	no	0.51287	ENSMUSG00000026197	ENSMUST00000162768	ENSMUSP00000124552	zinc finger, AN1 type domain 2B [Source:MGI Symbol;Acc:MGI:1916068]	1	75168646	75171629	1	C4	75168646	75170752	75168646	735	tsl5		7	12	KNOWN	KNOWN	havana	ensembl_havana	protein_coding	protein_coding	53.52	9	MGI transcript name	Zfand2b-002	MGI Symbol	Zfand2b
TCONS_00002190	ENSMUST00000151887	Ankzf1	TCONS_00002190	XLOC_000836	Ankzf1	1:75171716-75219865	Ad-CMV	Ad-MAFG	NOTEST	0.0492133	0.0523551	0.0892817	0	1	1	no	0.0507842	ENSMUSG00000026199	ENSMUST00000151887		ankyrin repeat and zinc finger domain containing 1 [Source:MGI Symbol;Acc:MGI:1098746]	1	75192151	75199387	1	C4	75192151	75195084	75192151	2259	tsl2		8	17	KNOWN	KNOWN	havana	ensembl_havana	retained_intron	protein_coding	47.69	8	MGI transcript name	Ankzf1-002	MGI Symbol	Ankzf1
TCONS_00002202	ENSMUST00000027401	Stk16	TCONS_00002202	XLOC_000837	Stk16	1:75171716-75219865	Ad-CMV	Ad-MAFG	NOTEST	1.32448e-173	2.40067e-184	-35.6832	0	1	1	no	6.6224e-174	ENSMUSG00000026201	ENSMUST00000027401	ENSMUSP00000027401	serine/threonine kinase 16 [Source:MGI Symbol;Acc:MGI:1313271]	1	75210838	75215606	1	C4	75210838	75215606	75210838	2876	tsl1	GENCODE basic	10	12	KNOWN	KNOWN	ensembl_havana	ensembl_havana	protein_coding	protein_coding	51.58	16	MGI transcript name	Stk16-001	MGI Symbol	Stk16
TCONS_00002224	ENSMUST00000188931	Dnajb2	TCONS_00002224	XLOC_000838	Dnajb2	1:75236405-75264502	Ad-CMV	Ad-MAFG	NOTEST	0.0320476	0.0224899	-0.510939	0	1	1	no	0.0272688	ENSMUSG00000026203	ENSMUST00000188931	ENSMUSP00000140566	DnaJ heat shock protein family (Hsp40) member B2 [Source:MGI Symbol;Acc:MGI:1928739]	1	75236406	75245692	1	C4	75236406	75245688	75236406	3066	tsl1	GENCODE basic	6	16	KNOWN	KNOWN	havana	ensembl_havana	protein_coding	protein_coding	52.02	12	MGI transcript name	Dnajb2-001	MGI Symbol	Dnajb2
TCONS_00002244	ENSMUST00000191154	Gm28294	TCONS_00002244	XLOC_000839	Gm28294	1:75236405-75264502	Ad-CMV	Ad-MAFG	NOTEST	0	0	0	0	1	1	no	0	ENSMUSG00000101840	ENSMUST00000191154		predicted gene 28294 [Source:MGI Symbol;Acc:MGI:5579000]	1	75252322	75257427	1	C4	75252322	75257427	75252322	386	tsl2	GENCODE basic	1	1	KNOWN	KNOWN	havana	havana	antisense	antisense	52.82	1	MGI transcript name	Gm28294-001	MGI Symbol	Gm28294
TCONS_00002245	ENSMUST00000191531	Gm28902	TCONS_00002245	XLOC_000840	Gm28902	1:75272198-75278415	Ad-CMV	Ad-MAFG	NOTEST	0	0	0	0	1	1	no	0	ENSMUSG00000100556	ENSMUST00000191531		predicted gene 28902 [Source:MGI Symbol;Acc:MGI:5579608]	1	75272605	75275652	1	C4	75272605	75275652	75272605	215	tsl5	GENCODE basic	1	1	KNOWN	KNOWN	havana	havana	antisense	antisense	46.69	1	MGI transcript name	Gm28902-001	MGI Symbol	Gm28902
TCONS_00002246	ENSMUST00000185419	Dnpep	TCONS_00002246	XLOC_000841	Dnpep	1:75306179-75317990	Ad-CMV	Ad-MAFG	OK	0.979666	0.907698	-0.110077	-0.160482	0.7831	0.994266	no	0.943682	ENSMUSG00000026209	ENSMUST00000185419	ENSMUSP00000140035	aspartyl aminopeptidase [Source:MGI Symbol;Acc:MGI:1278328]	1	75307896	75317990	-1	C4	75307940	75316993	75316993	2833	tsl1	GENCODE basic	6	15	KNOWN	KNOWN	havana	ensembl_havana	protein_coding	protein_coding	53.11	14	MGI transcript name	Dnpep-003	MGI Symbol	Dnpep
TCONS_00002247	ENSMUST00000187836	Dnpep	TCONS_00002247	XLOC_000842	Dnpep	1:75306179-75317990	Ad-CMV	Ad-MAFG	OK	1.34192	1.31174	-0.0328195	-0.058895	0.91535	0.994266	no	1.32683	ENSMUSG00000026209	ENSMUST00000187836	ENSMUSP00000139739	aspartyl aminopeptidase [Source:MGI Symbol;Acc:MGI:1278328]	1	75307896	75317990	-1	C4	75308565	75317149	75317149	1862	tsl1	GENCODE basic	6	15	KNOWN	KNOWN	havana	ensembl_havana	protein_coding	protein_coding	53.11	14	MGI transcript name	Dnpep-002	MGI Symbol	Dnpep
TCONS_00002248	ENSMUST00000027409	Des	TCONS_00002248	XLOC_000843	Des	1:75360246-75375012	Ad-CMV	Ad-MAFG	NOTEST	0.0410444	0.0230053	-0.835218	0	1	1	no	0.0320249	ENSMUSG00000026208	ENSMUST00000027409	ENSMUSP00000027409	desmin [Source:MGI Symbol;Acc:MGI:94885]	1	75360329	75368579	1	C4	75360329	75368579	75360329	3028	tsl1	GENCODE basic	9	9	KNOWN	KNOWN	ensembl_havana	ensembl_havana	protein_coding	protein_coding	52.59	3	MGI transcript name	Des-001	MGI Symbol	Des
TCONS_00002253	ENSMUST00000087122	Speg	TCONS_00002253	XLOC_000844	Speg	1:75375296-75432320	Ad-CMV	Ad-MAFG	NOTEST	5.93593e-15	0.00538827	39.7235	0	1	1	no	0.00269414	ENSMUSG00000026207	ENSMUST00000087122	ENSMUSP00000084361	SPEG complex locus [Source:MGI Symbol;Acc:MGI:109282]	1	75375297	75432320	1	C4	75375297	75432320	75375297	10801	tsl1	GENCODE basic	11	16	KNOWN	KNOWN	ensembl_havana	ensembl_havana	protein_coding	protein_coding	53.54	15	MGI transcript name	Speg-001	MGI Symbol	Speg
TCONS_00002270	ENSMUST00000037796	Gmppa	TCONS_00002270	XLOC_000845	Gmppa	1:75435924-75443447	Ad-CMV	Ad-MAFG	OK	3.25612	3.26923	0.00579405	0.00728981	0.98905	0.996026	no	3.26267	ENSMUSG00000033021	ENSMUST00000037796	ENSMUSP00000035564	GDP-mannose pyrophosphorylase A [Source:MGI Symbol;Acc:MGI:1916330]	1	75435930	75443179	1	C4	75435930	75443174	75435930	1539	tsl1	GENCODE basic	13	16	KNOWN	KNOWN	ensembl_havana	ensembl_havana	protein_coding	protein_coding	53.12	13	MGI transcript name	Gmppa-001	MGI Symbol	Gmppa
TCONS_00002296	ENSMUST00000113577	Asic4	TCONS_00002296	XLOC_000846	Asic4	1:75450435-75474343	Ad-CMV	Ad-MAFG	NOTEST	0	2.79911e-06	inf	0	1	1	no	1.39955e-06	ENSMUSG00000033007	ENSMUST00000113577	ENSMUSP00000109207	acid-sensing (proton-gated) ion channel family member 4 [Source:MGI Symbol;Acc:MGI:2652846]	1	75450436	75474343	1	C4	75450436	75474340	75450436	2667	tsl5	GENCODE basic	7	15	KNOWN	KNOWN	havana	ensembl_havana	protein_coding	protein_coding	53.47	2	MGI transcript name	Asic4-002	MGI Symbol	Asic4
TCONS_00002298	ENSMUST00000079205	Chpf	TCONS_00002298	XLOC_000847	Chpf	1:75474568-75506452	Ad-CMV	Ad-MAFG	OK	1.13196	1.959	0.791298	1.47438	0.01255	0.169852	no	1.54548	ENSMUSG00000032997	ENSMUST00000079205	ENSMUSP00000078199	chondroitin polymerizing factor [Source:MGI Symbol;Acc:MGI:106576]	1	75474569	75479307	-1	C4	75474569	75479271	75479271	2892	tsl1	GENCODE basic	13	16	KNOWN	KNOWN	ensembl_havana	ensembl_havana	protein_coding	protein_coding	58.26	5	MGI transcript name	Chpf-001	MGI Symbol	Chpf
TCONS_00002299	ENSMUST00000143496	Chpf	TCONS_00002299	XLOC_000848	Chpf	1:75474568-75506452	Ad-CMV	Ad-MAFG	OK	0.372431	0.844146	1.18052	1.39375	0.02345	0.256477	no	0.608289	ENSMUSG00000032997	ENSMUST00000143496		chondroitin polymerizing factor [Source:MGI Symbol;Acc:MGI:106576]	1	75474569	75479307	-1	C4	75474576	75478746	75478746	3333	tsl1		7	16	KNOWN	KNOWN	havana	ensembl_havana	retained_intron	protein_coding	58.26	5	MGI transcript name	Chpf-004	MGI Symbol	Chpf
TCONS_00002300	ENSMUST00000113575	Tmem198	TCONS_00002300	XLOC_000849	Tmem198	1:75474568-75506452	Ad-CMV	Ad-MAFG	NOTEST	5.75677e-07	3.0752e-05	5.73928	0	1	1	no	1.56638e-05	ENSMUSG00000051703	ENSMUST00000113575	ENSMUSP00000109205	transmembrane protein 198 [Source:MGI Symbol;Acc:MGI:2443133]	1	75479532	75485705	1	C4	75479532	75485693	75479532	2185	tsl1	GENCODE basic	8	14	KNOWN	KNOWN	ensembl_havana	ensembl_havana	protein_coding	protein_coding	54.31	4	MGI transcript name	Tmem198-001	MGI Symbol	Tmem198
TCONS_00002306	ENSMUST00000155084	Obsl1	TCONS_00002306	XLOC_000850	Obsl1	1:75474568-75506452	Ad-CMV	Ad-MAFG	OK	0.0579589	0.452426	2.96458	1.28506	0.25485	0.826825	no	0.255192	ENSMUSG00000026211	ENSMUST00000155084	ENSMUSP00000114553	obscurin-like 1 [Source:MGI Symbol;Acc:MGI:2138628]	1	75479310	75506452	-1	C4	75490534	75505641	75505641	4131	tsl2		7	17	KNOWN	KNOWN	havana	ensembl_havana	protein_coding	protein_coding	54.05	13	MGI transcript name	Obsl1-012	MGI Symbol	Obsl1
TCONS_00002307	ENSMUST00000145306	Obsl1	TCONS_00002307	XLOC_000851	Obsl1	1:75474568-75506452	Ad-CMV	Ad-MAFG	OK	0.141993	0.44222	1.63895	1.06842	0.09825	0.570054	no	0.292106	ENSMUSG00000026211	ENSMUST00000145306		obscurin-like 1 [Source:MGI Symbol;Acc:MGI:2138628]	1	75479310	75506452	-1	C4	75501672	75506452	75506452	2649	tsl1		1	17	KNOWN	KNOWN	havana	ensembl_havana	retained_intron	protein_coding	54.05	13	MGI transcript name	Obsl1-003	MGI Symbol	Obsl1
TCONS_00002308	ENSMUST00000037330	Inha	TCONS_00002308	XLOC_000852	Inha	1:75507076-75510366	Ad-CMV	Ad-MAFG	NOTEST	0	0	0	0	1	1	no	0	ENSMUSG00000032968	ENSMUST00000037330	ENSMUSP00000040310	inhibin alpha [Source:MGI Symbol;Acc:MGI:96569]	1	75507077	75510366	1	C4	75507077	75510366	75507077	1475	tsl1	GENCODE basic	4	4	KNOWN	KNOWN	ensembl_havana	ensembl_havana	protein_coding	protein_coding	53.5	1	MGI transcript name	Inha-001	MGI Symbol	Inha
TCONS_00002309	ENSMUST00000027414	Stk11ip	TCONS_00002309	XLOC_000853	Stk11ip	1:75521528-75537335	Ad-CMV	Ad-MAFG	NOTEST	0.0499549	1.43219e-16	-48.3094	0	1	1	no	0.0249775	ENSMUSG00000026213	ENSMUST00000027414	ENSMUSP00000027414	serine/threonine kinase 11 interacting protein [Source:MGI Symbol;Acc:MGI:1918978]	1	75521529	75537335	1	C4	75521529	75537335	75521529	4458	tsl1	GENCODE basic	15	15	KNOWN	KNOWN	ensembl_havana	ensembl_havana	protein_coding	protein_coding	51.35	9	MGI transcript name	Stk11ip-001	MGI Symbol	Stk11ip
TCONS_00002324	ENSMUST00000118933	Gm15183	TCONS_00002324	XLOC_000854	Gm15183	1:75542210-75542558	Ad-CMV	Ad-MAFG	NOTEST	0	0	0	0	1	1	no	0	ENSMUSG00000082059	ENSMUST00000118933		predicted gene 15183 [Source:MGI Symbol;Acc:MGI:3705481]	1	75542211	75542558	1	C4	75542211	75542558	75542211	348	tslNA	GENCODE basic	1	1	KNOWN	KNOWN	havana	havana	processed_pseudogene	processed_pseudogene	45.11	1	MGI transcript name	Gm15183-001	MGI Symbol	Gm15183
TCONS_00002325	ENSMUST00000124341	Slc4a3	TCONS_00002325	XLOC_000855	Slc4a3	1:75546265-75562172	Ad-CMV	Ad-MAFG	NOTEST	5.46514e-07	4.16365e-10	-10.3582	0	1	1	no	2.73465e-07	ENSMUSG00000006576	ENSMUST00000124341	ENSMUSP00000116747	solute carrier family 4 (anion exchanger), member 3 [Source:MGI Symbol;Acc:MGI:109350]	1	75546266	75562172	1	C4	75546266	75562172	75546266	7182	tsl1	GENCODE basic	7	16	KNOWN	KNOWN	ensembl_havana	ensembl_havana	protein_coding	protein_coding	55.79	12	MGI transcript name	Slc4a3-001	MGI Symbol	Slc4a3
TCONS_00002340	ENSMUST00000117745	Gm15180	TCONS_00002340	XLOC_000856	Gm15180	1:75568082-75568574	Ad-CMV	Ad-MAFG	NOTEST	0	0	0	0	1	1	no	0	ENSMUSG00000083244	ENSMUST00000117745		predicted gene 15180 [Source:MGI Symbol;Acc:MGI:3705360]	1	75568083	75568574	1	C4	75568083	75568574	75568083	492	tslNA	GENCODE basic	1	1	KNOWN	KNOWN	havana	havana	processed_pseudogene	processed_pseudogene	50	1	MGI transcript name	Gm15180-001	MGI Symbol	Gm15180
TCONS_00002341	ENSMUST00000120832	Gm15182	TCONS_00002341	XLOC_000857	Gm15182	1:75624653-75626329	Ad-CMV	Ad-MAFG	NOTEST	0	0	0	0	1	1	no	0	ENSMUSG00000082528	ENSMUST00000120832		predicted gene 15182 [Source:MGI Symbol;Acc:MGI:3705533]	1	75624654	75626329	1	C4	75624654	75626329	75624654	1676	tslNA	GENCODE basic	1	1	KNOWN	KNOWN	havana	havana	processed_pseudogene	processed_pseudogene	40.69	1	MGI transcript name	Gm15182-001	MGI Symbol	Gm15182
TCONS_00002342	ENSMUST00000121823	Gm5257	TCONS_00002342	XLOC_000858	Gm5257	1:75636389-75637179	Ad-CMV	Ad-MAFG	NOTEST	0	0	0	0	1	1	no	0	ENSMUSG00000082012	ENSMUST00000121823		predicted gene 5257 [Source:MGI Symbol;Acc:MGI:3647791]	1	75636390	75637179	1	C4	75636390	75637179	75636390	790	tslNA	GENCODE basic	1	1	KNOWN	KNOWN	havana	havana	processed_pseudogene	processed_pseudogene	52.66	1	MGI transcript name	Gm5257-001	MGI Symbol	Gm5257
TCONS_00002343	ENSMUST00000185857	Gm29069	TCONS_00002343	XLOC_000859	Gm29069	1:76420691-76528422	Ad-CMV	Ad-MAFG	NOTEST	0	0	0	0	1	1	no	0	ENSMUSG00000100827	ENSMUST00000185857		predicted gene 29069 [Source:MGI Symbol;Acc:MGI:5579775]	1	76420692	76528422	1	C4	76420692	76528422	76420692	675	tsl3	GENCODE basic	1	1	KNOWN	KNOWN	havana	havana	lincRNA	lincRNA	39.59	1	MGI transcript name	Gm29069-001	MGI Symbol	Gm29069
TCONS_00002344	ENSMUST00000190362	Gm17751	TCONS_00002344	XLOC_000860	Gm17751	1:76420691-76528422	Ad-CMV	Ad-MAFG	NOTEST	0	0	0	0	1	1	no	0	ENSMUSG00000100553	ENSMUST00000190362		predicted gene, 17751 [Source:MGI Symbol;Acc:MGI:5009832]	1	76489133	76502028	1	C4	76489133	76501444	76489133	1604	tsl1		6	6	KNOWN	KNOWN	havana	havana	lincRNA	lincRNA	38.09	2	MGI transcript name	Gm17751-001	MGI Symbol	Gm17751
TCONS_00002346	ENSMUST00000183584	Mir6343	TCONS_00002346	XLOC_000861	Mir6343	1:76420691-76528422	Ad-CMV	Ad-MAFG	NOTEST	0	0	0	0	1	1	no	0	ENSMUSG00000098611	ENSMUST00000183584		microRNA 6343 [Source:MGI Symbol;Acc:MGI:5530686]	1	76509560	76509643	1	C4	76509560	76509643	76509560	84	tslNA	GENCODE basic	1	1	KNOWN	KNOWN	mirbase	mirbase	miRNA	miRNA	42.86	1	MGI transcript name	Mir6343-201	MGI Symbol	Mir6343
TCONS_00002347	ENSMUST00000158701	Gm25974	TCONS_00002347	XLOC_000862	Gm25974	1:77143226-77146992	Ad-CMV	Ad-MAFG	NOTEST	0	0	0	0	1	1	no	0	ENSMUSG00000089326	ENSMUST00000158701		predicted gene, 25974 [Source:MGI Symbol;Acc:MGI:5455751]	1	77144753	77144846	1	C4	77144753	77144846	77144753	94	tslNA	GENCODE basic	1	1	KNOWN	KNOWN	ensembl	ensembl	rRNA	rRNA	51.06	1	MGI transcript name	Gm25974-201	MGI Symbol	Gm25974
TCONS_00002348	ENSMUST00000189147	Gm28386	TCONS_00002348	XLOC_000863	Gm28386	1:77515279-77517128	Ad-CMV	Ad-MAFG	NOTEST	0	0	0	0	1	1	no	0	ENSMUSG00000101849	ENSMUST00000189147		predicted gene 28386 [Source:MGI Symbol;Acc:MGI:5579092]	1	77515280	77517128	1	C4	77515280	77517128	77515280	1849	tslNA	GENCODE basic	1	1	KNOWN	KNOWN	havana	havana	lincRNA	lincRNA	55.81	1	MGI transcript name	Gm28386-001	MGI Symbol	Gm28386
TCONS_00002349	ENSMUST00000185671	Gm28385	TCONS_00002349	XLOC_000864	Gm28385	1:77570671-77570963	Ad-CMV	Ad-MAFG	NOTEST	0	0	0	0	1	1	no	0	ENSMUSG00000101506	ENSMUST00000185671		predicted gene 28385 [Source:MGI Symbol;Acc:MGI:5579091]	1	77570672	77570963	1	C4	77570672	77570963	77570672	292	tslNA	GENCODE basic	1	1	KNOWN	KNOWN	havana	havana	processed_pseudogene	processed_pseudogene	47.26	1	MGI transcript name	Gm28385-001	MGI Symbol	Gm28385
TCONS_00002350	ENSMUST00000036172	Sgpp2	TCONS_00002350	XLOC_000865	Sgpp2	1:78310344-78488897	Ad-CMV	Ad-MAFG	NOTEST	0.168694	0.217	0.363288	0	1	1	no	0.192847	ENSMUSG00000032908	ENSMUST00000036172	ENSMUSP00000036656	sphingosine-1-phosphate phosphotase 2 [Source:MGI Symbol;Acc:MGI:3589109]	1	78310345	78420289	1	C4	78310345	78420289	78310345	4002	tsl1	GENCODE basic	9	9	KNOWN	KNOWN	ensembl_havana	ensembl_havana	protein_coding	protein_coding	44.37	1	MGI transcript name	Sgpp2-001	MGI Symbol	Sgpp2
TCONS_00002351	ENSMUST00000191857	Gm37884	TCONS_00002351	XLOC_000866	Gm37884	1:78310344-78488897	Ad-CMV	Ad-MAFG	NOTEST	0	0	0	0	1	1	no	0	ENSMUSG00000102945	ENSMUST00000191857		predicted gene, 37884 [Source:MGI Symbol;Acc:MGI:5611112]	1	78375614	78376431	1	C4	78375614	78376431	78375614	818	tslNA	GENCODE basic	1	1	KNOWN	KNOWN	havana	havana	TEC	TEC	44.5	1	MGI transcript name	Gm37884-001	MGI Symbol	Gm37884
TCONS_00002352	ENSMUST00000186625	Gm28995	TCONS_00002352	XLOC_000867	Gm28995	1:78310344-78488897	Ad-CMV	Ad-MAFG	OK	0.677607	0.792408	0.225795	0.148224	0.7922	0.994266	no	0.735008	ENSMUSG00000101798	ENSMUST00000186625		predicted gene 28995 [Source:MGI Symbol;Acc:MGI:5579701]	1	78433352	78433612	1	C4	78433352	78433612	78433352	261	tslNA	GENCODE basic	1	1	KNOWN	KNOWN	havana	havana	unprocessed_pseudogene	unprocessed_pseudogene	41.76	1	MGI transcript name	Gm28995-001	MGI Symbol	Gm28995
TCONS_00002354	ENSMUST00000170217	Farsb	TCONS_00002354	XLOC_000868	Farsb	1:78310344-78488897	Ad-CMV	Ad-MAFG	OK	1.44525	1.39208	-0.0540747	-0.0965712	0.86465	0.994266	no	1.41866	ENSMUSG00000026245	ENSMUST00000170217	ENSMUSP00000129828	phenylalanyl-tRNA synthetase, beta subunit [Source:MGI Symbol;Acc:MGI:1346035]	1	78417975	78488897	-1	C4	78417975	78488859	78488859	2036	tsl1	GENCODE basic	7	16	KNOWN	KNOWN	ensembl_havana	ensembl_havana	protein_coding	protein_coding	41.88	7	MGI transcript name	Farsb-002	MGI Symbol	Farsb
TCONS_00002355	ENSMUST00000190441	Farsb	TCONS_00002355	XLOC_000869	Farsb	1:78310344-78488897	Ad-CMV	Ad-MAFG	OK	1.19076	1.08219	-0.137935	-0.243648	0.6726	0.994266	no	1.13647	ENSMUSG00000026245	ENSMUST00000190441	ENSMUSP00000140934	phenylalanyl-tRNA synthetase, beta subunit [Source:MGI Symbol;Acc:MGI:1346035]	1	78417975	78488897	-1	C4	78472570	78488842	78488842	619	tsl3		1	16	KNOWN	KNOWN	havana	ensembl_havana	protein_coding	protein_coding	41.88	7	MGI transcript name	Farsb-003	MGI Symbol	Farsb
TCONS_00002356	ENSMUST00000134947	Mogat1	TCONS_00002356	XLOC_000870	Mogat1	1:78497025-78538203	Ad-CMV	Ad-MAFG	NOTEST	5.94439e-56	1.18398e-15	133.871	0	1	1	no	5.9199e-16	ENSMUSG00000012187	ENSMUST00000134947	ENSMUSP00000116178	monoacylglycerol O-acyltransferase 1 [Source:MGI Symbol;Acc:MGI:1915643]	1	78510991	78538173	1	C4	78510991	78527695	78510991	796	tsl5		7	13	KNOWN	KNOWN	havana	ensembl_havana	protein_coding	protein_coding	45.41	6	MGI transcript name	Mogat1-002	MGI Symbol	Mogat1
TCONS_00002366	ENSMUST00000186132	Gm29611	TCONS_00002366	XLOC_000871	Gm29611	1:78615466-78620165	Ad-CMV	Ad-MAFG	NOTEST	0	0	0	0	1	1	no	0	ENSMUSG00000100562	ENSMUST00000186132		predicted gene 29611 [Source:MGI Symbol;Acc:MGI:5580317]	1	78615467	78620165	1	C4	78615467	78620165	78615467	1011	tsl5	GENCODE basic	1	1	KNOWN	KNOWN	havana	havana	lincRNA	lincRNA	42.73	1	MGI transcript name	Gm29611-001	MGI Symbol	Gm29611
TCONS_00002367	ENSMUST00000134566	Acsl3	TCONS_00002367	XLOC_000872	Acsl3	1:78657824-78707743	Ad-CMV	Ad-MAFG	NOTEST	1.09497e-28	9.11271e-29	-0.264938	0	1	1	no	1.00312e-28	ENSMUSG00000032883	ENSMUST00000134566	ENSMUSP00000117952	acyl-CoA synthetase long-chain family member 3 [Source:MGI Symbol;Acc:MGI:1921455]	1	78657825	78707743	1	C4	78657883	78706901	78657883	2492	tsl1	GENCODE basic	7	15	KNOWN	KNOWN	ensembl_havana	ensembl_havana	protein_coding	protein_coding	42.55	7	MGI transcript name	Acsl3-002	MGI Symbol	Acsl3
TCONS_00002381	ENSMUST00000191249	Gm6159	TCONS_00002381	XLOC_000873	Gm6159	1:78783135-78784859	Ad-CMV	Ad-MAFG	NOTEST	0.26982	0.22833	-0.240878	0	1	1	no	0.249075	ENSMUSG00000099377	ENSMUST00000191249		predicted gene 6159 [Source:MGI Symbol;Acc:MGI:3644323]	1	78783136	78784859	-1	C4	78783136	78784859	78784859	1724	tslNA	GENCODE basic	1	1	KNOWN	KNOWN	havana	havana	processed_pseudogene	processed_pseudogene	48.03	1	MGI transcript name	Gm6159-001	MGI Symbol	Gm6159
TCONS_00002382	ENSMUST00000057262	Kcne4	TCONS_00002382	XLOC_000874	Kcne4	1:78791622-79224511	Ad-CMV	Ad-MAFG	NOTEST	0	2.5525e-07	inf	0	1	1	no	1.27625e-07	ENSMUSG00000047330	ENSMUST00000057262	ENSMUSP00000055415	potassium voltage-gated channel, Isk-related subfamily, gene 4 [Source:MGI Symbol;Acc:MGI:1891125]	1	78816758	78820028	1	C4	78816758	78820028	78816758	2657	tsl1	GENCODE basic	7	8	KNOWN	KNOWN	ensembl_havana	ensembl_havana	protein_coding	protein_coding	47.2	2	MGI transcript name	Kcne4-001	MGI Symbol	Kcne4
TCONS_00002384	ENSMUST00000186681	Gm29187	TCONS_00002384	XLOC_000875	Gm29187	1:78791622-79224511	Ad-CMV	Ad-MAFG	NOTEST	0	0	0	0	1	1	no	0	ENSMUSG00000101324	ENSMUST00000186681		predicted gene 29187 [Source:MGI Symbol;Acc:MGI:5579893]	1	78821258	78822652	1	C4	78821258	78822652	78821258	689	tsl3	GENCODE basic	1	1	KNOWN	KNOWN	havana	havana	lincRNA	lincRNA	48.89	1	MGI transcript name	Gm29187-001	MGI Symbol	Gm29187
TCONS_00002385	ENSMUST00000162342	Ap1s3	TCONS_00002385	XLOC_000876	Ap1s3	1:79606644-79671972	Ad-CMV	Ad-MAFG	OK	1.00128	1.26033	0.331954	0.266787	0.6561	0.994266	no	1.13081	ENSMUSG00000054702	ENSMUST00000162342	ENSMUSP00000125268	adaptor-related protein complex AP-1, sigma 3 [Source:MGI Symbol;Acc:MGI:1891304]	1	79606876	79671972	-1	C4	79606876	79671972	79671972	2876	tsl1	GENCODE basic	7	14	KNOWN	KNOWN	ensembl_havana	ensembl_havana	protein_coding	protein_coding	42.51	3	MGI transcript name	Ap1s3-001	MGI Symbol	Ap1s3
TCONS_00002386	ENSMUST00000162342	Ap1s3	TCONS_00002386	XLOC_000877	Ap1s3	1:79606644-79671972	Ad-CMV	Ad-MAFG	OK	0.381332	0.736964	0.950548	1.22897	0.03695	0.338454	no	0.559148	ENSMUSG00000054702	ENSMUST00000162342	ENSMUSP00000125268	adaptor-related protein complex AP-1, sigma 3 [Source:MGI Symbol;Acc:MGI:1891304]	1	79606876	79671972	-1	C4	79606876	79671972	79671972	2876	tsl1	GENCODE basic	7	14	KNOWN	KNOWN	ensembl_havana	ensembl_havana	protein_coding	protein_coding	42.51	3	MGI transcript name	Ap1s3-001	MGI Symbol	Ap1s3
TCONS_00002387	ENSMUST00000162342	Ap1s3	TCONS_00002387	XLOC_000878	Ap1s3	1:79606644-79671972	Ad-CMV	Ad-MAFG	NOTEST	0.0889543	0.283334	1.67137	0	1	1	no	0.186144	ENSMUSG00000054702	ENSMUST00000162342	ENSMUSP00000125268	adaptor-related protein complex AP-1, sigma 3 [Source:MGI Symbol;Acc:MGI:1891304]	1	79606876	79671972	-1	C4	79606876	79671972	79671972	2876	tsl1	GENCODE basic	7	14	KNOWN	KNOWN	ensembl_havana	ensembl_havana	protein_coding	protein_coding	42.51	3	MGI transcript name	Ap1s3-001	MGI Symbol	Ap1s3
TCONS_00002388	ENSMUST00000162342	Ap1s3	TCONS_00002388	XLOC_000879	Ap1s3	1:79606644-79671972	Ad-CMV	Ad-MAFG	NOTEST	0.101337	0.314879	1.63564	0	1	1	no	0.208108	ENSMUSG00000054702	ENSMUST00000162342	ENSMUSP00000125268	adaptor-related protein complex AP-1, sigma 3 [Source:MGI Symbol;Acc:MGI:1891304]	1	79606876	79671972	-1	C4	79606876	79671972	79671972	2876	tsl1	GENCODE basic	7	14	KNOWN	KNOWN	ensembl_havana	ensembl_havana	protein_coding	protein_coding	42.51	3	MGI transcript name	Ap1s3-001	MGI Symbol	Ap1s3
TCONS_00002389	-	-	TCONS_00002389	XLOC_000880	-	1:79697424-79698575	Ad-CMV	Ad-MAFG	OK	0.359439	0.391048	0.121601	0.131097	0.8184	0.994266	no	0.375244
TCONS_00002390	ENSMUST00000113513	Wdfy1	TCONS_00002390	XLOC_000881	Wdfy1	1:79699309-79781445	Ad-CMV	Ad-MAFG	OK	0.944702	1.02108	0.112169	0.310501	0.59275	0.994266	no	0.982891	ENSMUSG00000073643	ENSMUST00000113513	ENSMUSP00000109141	WD repeat and FYVE domain containing 1 [Source:MGI Symbol;Acc:MGI:1916618]	1	79702262	79776143	-1	C4	79702262	79761769	79761769	4551	tsl5	GENCODE basic	7	11	KNOWN	KNOWN	havana	ensembl_havana	protein_coding	protein_coding	43.98	14	MGI transcript name	Wdfy1-003	MGI Symbol	Wdfy1
TCONS_00002391	ENSMUST00000138319	Wdfy1	TCONS_00002391	XLOC_000882	Wdfy1	1:79699309-79781445	Ad-CMV	Ad-MAFG	OK	0.445762	0.474913	0.0913884	0.148432	0.79505	0.994266	no	0.460337	ENSMUSG00000073643	ENSMUST00000138319		WD repeat and FYVE domain containing 1 [Source:MGI Symbol;Acc:MGI:1916618]	1	79702262	79776143	-1	C4	79726605	79730098	79730098	555	tsl3		1	11	KNOWN	KNOWN	havana	ensembl_havana	processed_transcript	protein_coding	43.98	14	MGI transcript name	Wdfy1-006	MGI Symbol	Wdfy1
TCONS_00002392	ENSMUST00000113512	Wdfy1	TCONS_00002392	XLOC_000883	Wdfy1	1:79699309-79781445	Ad-CMV	Ad-MAFG	OK	0.693249	0.762604	0.137561	0.254644	0.6546	0.994266	no	0.727926	ENSMUSG00000073643	ENSMUST00000113512	ENSMUSP00000109140	WD repeat and FYVE domain containing 1 [Source:MGI Symbol;Acc:MGI:1916618]	1	79702262	79776143	-1	C4	79702262	79761769	79761769	4551	tsl1	GENCODE basic	7	11	KNOWN	KNOWN	ensembl_havana	ensembl_havana	protein_coding	protein_coding	43.98	14	MGI transcript name	Wdfy1-001	MGI Symbol	Wdfy1
TCONS_00002393	ENSMUST00000193178	Gm10555	TCONS_00002393	XLOC_000884	Gm10555	1:79699309-79781445	Ad-CMV	Ad-MAFG	NOTEST	0	0.00641394	inf	0	1	1	no	0.00320697	ENSMUSG00000104497	ENSMUST00000193178		predicted gene 10555 [Source:MGI Symbol;Acc:MGI:3642807]	1	79762717	79764507	1	C4	79762717	79764507	79762717	1791	tslNA	GENCODE basic	1	1	KNOWN	KNOWN	havana	havana	TEC	TEC	44.95	1	MGI transcript name	Gm10555-001	MGI Symbol	Gm10555
TCONS_00002394	ENSMUST00000027464	Mrpl44	TCONS_00002394	XLOC_000885	Mrpl44	1:79699309-79781445	Ad-CMV	Ad-MAFG	OK	2.72709	2.72282	-0.00225927	-0.00272946	0.99655	0.997997	no	2.72496	ENSMUSG00000026248	ENSMUST00000027464	ENSMUSP00000027464	mitochondrial ribosomal protein L44 [Source:MGI Symbol;Acc:MGI:1916413]	1	79776018	79781445	1	C4	79776018	79781445	79776018	1424	tsl1	GENCODE basic	8	9	KNOWN	KNOWN	ensembl_havana	ensembl_havana	protein_coding	protein_coding	43.57	2	MGI transcript name	Mrpl44-001	MGI Symbol	Mrpl44
TCONS_00002396	ENSMUST00000190355	Gm28071	TCONS_00002396	XLOC_000886	Gm28071	1:79957562-79958057	Ad-CMV	Ad-MAFG	NOTEST	0	0	0	0	1	1	no	0	ENSMUSG00000100397	ENSMUST00000190355		predicted gene 28071 [Source:MGI Symbol;Acc:MGI:5578777]	1	79957580	79958057	1	C4	79957580	79958057	79957580	478	tslNA	GENCODE basic	1	1	KNOWN	KNOWN	havana	havana	processed_pseudogene	processed_pseudogene	52.93	1	MGI transcript name	Gm28071-001	MGI Symbol	Gm28071
TCONS_00002397	ENSMUST00000186421	Gm28058	TCONS_00002397	XLOC_000887	Gm28058	1:80098621-80098885	Ad-CMV	Ad-MAFG	NOTEST	0	0	0	0	1	1	no	0	ENSMUSG00000099753	ENSMUST00000186421		predicted gene 28058 [Source:MGI Symbol;Acc:MGI:5578764]	1	80098622	80098885	1	C5	80098622	80098885	80098622	264	tslNA	GENCODE basic	1	1	KNOWN	KNOWN	havana	havana	processed_pseudogene	processed_pseudogene	47.73	1	MGI transcript name	Gm28058-001	MGI Symbol	Gm28058
TCONS_00002398	ENSMUST00000179111	Gm23934	TCONS_00002398	XLOC_000888	Gm23934	1:80135465-80135572	Ad-CMV	Ad-MAFG	NOTEST	0	0	0	0	1	1	no	0	ENSMUSG00000096297	ENSMUST00000179111		predicted gene, 23934 [Source:MGI Symbol;Acc:MGI:5453711]	1	80135466	80135572	1	C5	80135466	80135572	80135466	107	tslNA	GENCODE basic	1	1	KNOWN	KNOWN	ensembl	ensembl	snRNA	snRNA	45.79	1	MGI transcript name	Gm23934-201	MGI Symbol	Gm23934
TCONS_00002399	ENSMUST00000191325	9830004L10Rik	TCONS_00002399	XLOC_000889	9830004L10Rik	1:80184718-80192073	Ad-CMV	Ad-MAFG	NOTEST	0	0.0129863	inf	0	1	1	no	0.00649315	ENSMUSG00000099552	ENSMUST00000191325		RIKEN cDNA 9830004L10 gene [Source:MGI Symbol;Acc:MGI:3642808]	1	80184719	80192073	1	C5	80184719	80192028	80184719	2156	tsl1		1	1	KNOWN	KNOWN	havana	havana	lincRNA	lincRNA	40.41	3	MGI transcript name	9830004L10Rik-001	MGI Symbol	9830004L10Rik
TCONS_00002402	ENSMUST00000191452	2310015K22Rik	TCONS_00002402	XLOC_000890	2310015K22Rik	1:80225043-80228792	Ad-CMV	Ad-MAFG	NOTEST	0	0	0	0	1	1	no	0	ENSMUSG00000101257	ENSMUST00000191452		RIKEN cDNA 2310015K22 gene [Source:MGI Symbol;Acc:MGI:1916815]	1	80225044	80228792	1	C5	80225044	80228792	80225044	1461	tsl1	GENCODE basic	1	1	KNOWN	KNOWN	havana	havana	lincRNA	lincRNA	42.54	1	MGI transcript name	2310015K22Rik-001	MGI Symbol	2310015K22Rik
TCONS_00002403	-	-	TCONS_00002403	XLOC_000891	-	1:80257346-80258217	Ad-CMV	Ad-MAFG	NOTEST	0.317561	0.136135	-1.222	0	1	1	no	0.226848
TCONS_00002404	-	-	TCONS_00002404	XLOC_000892	-	1:80258737-80259910	Ad-CMV	Ad-MAFG	OK	0.32465	0.477694	0.557202	0.574997	0.3142	0.881718	no	0.401172
TCONS_00002405	-	-	TCONS_00002405	XLOC_000893	-	1:80259968-80261539	Ad-CMV	Ad-MAFG	OK	0.56529	0.650158	0.201799	0.268341	0.64655	0.994266	no	0.607724
TCONS_00002406	ENSMUST00000163119	Cul3	TCONS_00002406	XLOC_000894	Cul3	1:80261636-80340524	Ad-CMV	Ad-MAFG	OK	4.01009	3.74063	-0.100355	-0.262246	0.64035	0.994266	no	3.87536	ENSMUSG00000004364	ENSMUST00000163119	ENSMUSP00000130738	cullin 3 [Source:MGI Symbol;Acc:MGI:1347360]	1	80264923	80340480	-1	C5	80264923	80340480	80340480	4709	tsl1	GENCODE basic	7	14	KNOWN	KNOWN	ensembl_havana	ensembl_havana	protein_coding	protein_coding	35.79	6	MGI transcript name	Cul3-001	MGI Symbol	Cul3
TCONS_00002407	ENSMUST00000167293	Cul3	TCONS_00002407	XLOC_000895	Cul3	1:80261636-80340524	Ad-CMV	Ad-MAFG	OK	2.92559	2.58833	-0.176707	-0.421523	0.4599	0.968161	no	2.75696	ENSMUSG00000004364	ENSMUST00000167293	ENSMUSP00000126630	cullin 3 [Source:MGI Symbol;Acc:MGI:1347360]	1	80264923	80340480	-1	C5	80288831	80340279	80340279	681	tsl5		1	14	KNOWN	KNOWN	havana	ensembl_havana	nonsense_mediated_decay	protein_coding	35.79	6	MGI transcript name	Cul3-004	MGI Symbol	Cul3
TCONS_00002408	ENSMUST00000187121	Gm29125	TCONS_00002408	XLOC_000896	Gm29125	1:80382821-80386251	Ad-CMV	Ad-MAFG	NOTEST	0.00350467	0.0146396	2.06252	0	1	1	no	0.00907214	ENSMUSG00000101722	ENSMUST00000187121		predicted gene 29125 [Source:MGI Symbol;Acc:MGI:5579831]	1	80382822	80386251	1	C5	80382822	80386251	80382822	3220	tsl1	GENCODE basic	1	1	KNOWN	KNOWN	havana	havana	lincRNA	lincRNA	47.81	1	MGI transcript name	Gm29125-001	MGI Symbol	Gm29125
TCONS_00002409	ENSMUST00000187497	1700016L21Rik	TCONS_00002409	XLOC_000897	1700016L21Rik	1:80445931-80479867	Ad-CMV	Ad-MAFG	NOTEST	0	0	0	0	1	1	no	0	ENSMUSG00000101483	ENSMUST00000187497		RIKEN cDNA 1700016L21 gene [Source:MGI Symbol;Acc:MGI:1919458]	1	80445932	80479867	1	C5	80445932	80475660	80445932	394	tsl1	GENCODE basic	1	1	KNOWN	KNOWN	havana	havana	antisense	antisense	39.07	2	MGI transcript name	1700016L21Rik-001	MGI Symbol	1700016L21Rik
TCONS_00002411	-	-	TCONS_00002411	XLOC_000898	-	1:80499952-80500324	Ad-CMV	Ad-MAFG	OK	0.168912	0.698736	2.04847	1.24767	0.1486	0.682664	no	0.433824
TCONS_00002412	ENSMUST00000188657	Gm28066	TCONS_00002412	XLOC_000899	Gm28066	1:80949425-80949897	Ad-CMV	Ad-MAFG	NOTEST	0	0	0	0	1	1	no	0	ENSMUSG00000099918	ENSMUST00000188657		predicted gene 28066 [Source:MGI Symbol;Acc:MGI:5578772]	1	80949426	80949897	1	C5	80949426	80949897	80949426	472	tslNA	GENCODE basic	1	1	KNOWN	KNOWN	havana	havana	processed_pseudogene	processed_pseudogene	52.75	1	MGI transcript name	Gm28066-001	MGI Symbol	Gm28066
TCONS_00002413	ENSMUST00000123285	Nyap2	TCONS_00002413	XLOC_000900	Nyap2	1:81076949-81341764	Ad-CMV	Ad-MAFG	NOTEST	0	0	0	0	1	1	no	0	ENSMUSG00000054976	ENSMUST00000123285	ENSMUSP00000122935	neuronal tyrosine-phophorylated phosphoinositide 3-kinase adaptor 2 [Source:MGI Symbol;Acc:MGI:2443135]	1	81076950	81341764	1	C5	81077583	81341764	81077583	7501	tsl1	GENCODE basic	1	14	KNOWN	KNOWN	havana	ensembl_havana	protein_coding	protein_coding	38.29	5	MGI transcript name	Nyap2-005	MGI Symbol	Nyap2
TCONS_00002422	ENSMUST00000117185	Gm5530	TCONS_00002422	XLOC_000901	Gm5530	1:81741984-81743024	Ad-CMV	Ad-MAFG	OK	0.500622	0.47117	-0.087475	-0.103151	0.8568	0.994266	no	0.485896	ENSMUSG00000087008	ENSMUST00000117185		predicted gene 5530 [Source:MGI Symbol;Acc:MGI:3646374]	1	81741985	81742969	-1	C5	81741985	81742969	81742969	985	tslNA	GENCODE basic	1	4	KNOWN	KNOWN	havana	havana	processed_pseudogene	processed_pseudogene	50.76	1	MGI transcript name	Gm5530-001	MGI Symbol	Gm5530
TCONS_00002423	ENSMUST00000186198	Gm7516	TCONS_00002423	XLOC_000902	Gm7516	1:81797240-81797946	Ad-CMV	Ad-MAFG	NOTEST	0	0	0	0	1	1	no	0	ENSMUSG00000100561	ENSMUST00000186198		predicted gene 7516 [Source:MGI Symbol;Acc:MGI:3643007]	1	81797241	81797946	1	C5	81797241	81797946	81797241	706	tslNA	GENCODE basic	1	1	KNOWN	KNOWN	havana	havana	processed_pseudogene	processed_pseudogene	56.09	1	MGI transcript name	Gm7516-001	MGI Symbol	Gm7516
TCONS_00002424	ENSMUST00000195065	Gm37114	TCONS_00002424	XLOC_000903	Gm37114	1:82105179-82106983	Ad-CMV	Ad-MAFG	NOTEST	0	0	0	0	1	1	no	0	ENSMUSG00000103571	ENSMUST00000195065		predicted gene, 37114 [Source:MGI Symbol;Acc:MGI:5610342]	1	82105180	82106983	1	C5	82105180	82106983	82105180	1804	tslNA	GENCODE basic	1	1	KNOWN	KNOWN	havana	havana	TEC	TEC	39.41	1	MGI transcript name	Gm37114-001	MGI Symbol	Gm37114
TCONS_00002425	ENSMUST00000183462	Mir6344	TCONS_00002425	XLOC_000904	Mir6344	1:82131915-82132019	Ad-CMV	Ad-MAFG	NOTEST	0	0	0	0	1	1	no	0	ENSMUSG00000098797	ENSMUST00000183462		microRNA 6344 [Source:MGI Symbol;Acc:MGI:5531222]	1	82131916	82132019	1	C5	82131916	82132019	82131916	104	tslNA	GENCODE basic	1	1	KNOWN	KNOWN	mirbase	mirbase	miRNA	miRNA	44.23	1	MGI transcript name	Mir6344-201	MGI Symbol	Mir6344
TCONS_00002426	ENSMUST00000023262	Gm9747	TCONS_00002426	XLOC_000905	Gm9747	1:82232796-82291636	Ad-CMV	Ad-MAFG	OK	2.94047	2.63992	-0.155556	-0.587138	0.30955	0.877236	no	2.79019	ENSMUSG00000022591	ENSMUST00000023262	ENSMUSP00000023262	predicted gene 9747 [Source:MGI Symbol;Acc:MGI:3710571]	1	82233112	82235933	1	C5	82233112	82235933	82233112	2822	tslNA	GENCODE basic	5	5	KNOWN	KNOWN	ensembl	ensembl	protein_coding	protein_coding	41.57	1	MGI transcript name	Gm9747-201	MGI Symbol	Gm9747
TCONS_00002428	ENSMUST00000027322	Rhbdd1	TCONS_00002428	XLOC_000906	Rhbdd1	1:82316451-82445366	Ad-CMV	Ad-MAFG	OK	1.31203	1.89486	0.530292	1.0469	0.06855	0.478017	no	1.60345	ENSMUSG00000026142	ENSMUST00000027322	ENSMUSP00000027322	rhomboid domain containing 1 [Source:MGI Symbol;Acc:MGI:1924117]	1	82316452	82445366	1	C5	82316452	82445366	82316452	3636	tsl1	GENCODE basic	13	15	KNOWN	KNOWN	ensembl_havana	ensembl_havana	protein_coding	protein_coding	43.2	3	MGI transcript name	Rhbdd1-001	MGI Symbol	Rhbdd1
TCONS_00002431	ENSMUST00000194744	Gm19552	TCONS_00002431	XLOC_000907	Gm19552	1:82316451-82445366	Ad-CMV	Ad-MAFG	NOTEST	0	0	0	0	1	1	no	0	ENSMUSG00000104493	ENSMUST00000194744		predicted gene, 19552 [Source:MGI Symbol;Acc:MGI:5011737]	1	82352217	82355049	1	C5	82352217	82355049	82352217	2833	tslNA	GENCODE basic	1	1	KNOWN	KNOWN	havana	havana	TEC	TEC	41.23	1	MGI transcript name	Gm19552-001	MGI Symbol	Gm19552
TCONS_00002432	ENSMUST00000087050	Col4a4	TCONS_00002432	XLOC_000908	Col4a4	1:82448422-82586849	Ad-CMV	Ad-MAFG	OK	0.470465	0.151317	-1.63651	-0.677252	0.3131	0.880553	no	0.310891	ENSMUSG00000067158	ENSMUST00000087050	ENSMUSP00000084282	collagen, type IV, alpha 4 [Source:MGI Symbol;Acc:MGI:104687]	1	82448423	82586849	-1	C5	82448423	82586849	82586849	10108	tsl1	GENCODE basic	6	9	KNOWN	KNOWN	ensembl_havana	ensembl_havana	protein_coding	protein_coding	43.02	2	MGI transcript name	Col4a4-001	MGI Symbol	Col4a4
TCONS_00002433	ENSMUST00000087050	Col4a4	TCONS_00002433	XLOC_000909	Col4a4	1:82448422-82586849	Ad-CMV	Ad-MAFG	OK	0.486709	0.362732	-0.424154	-0.182616	0.81505	0.994266	no	0.424721	ENSMUSG00000067158	ENSMUST00000087050	ENSMUSP00000084282	collagen, type IV, alpha 4 [Source:MGI Symbol;Acc:MGI:104687]	1	82448423	82586849	-1	C5	82448423	82586849	82586849	10108	tsl1	GENCODE basic	6	9	KNOWN	KNOWN	ensembl_havana	ensembl_havana	protein_coding	protein_coding	43.02	2	MGI transcript name	Col4a4-001	MGI Symbol	Col4a4
TCONS_00002434	ENSMUST00000141994	Col4a3	TCONS_00002434	XLOC_000910	Col4a3	1:82586920-82768461	Ad-CMV	Ad-MAFG	NOTEST	0	0.00789076	inf	0	1	1	no	0.00394538	ENSMUSG00000079465	ENSMUST00000141994		collagen, type IV, alpha 3 [Source:MGI Symbol;Acc:MGI:104688]	1	82586921	82722059	1	C5	82586921	82642853	82586921	1926	tsl2		1	8	KNOWN	KNOWN	havana	ensembl_havana	retained_intron	protein_coding	41.61	4	MGI transcript name	Col4a3-004	MGI Symbol	Col4a3
TCONS_00002436	ENSMUST00000083121	n-R5s213	TCONS_00002436	XLOC_000911	n-R5s213	1:82586920-82768461	Ad-CMV	Ad-MAFG	NOTEST	0	0	0	0	1	1	no	0	ENSMUSG00000065055	ENSMUST00000083121		nuclear encoded rRNA 5S 213 [Source:MGI Symbol;Acc:MGI:4422078]	1	82635013	82635110	1	C5	82635013	82635110	82635013	98	tslNA	GENCODE basic	1	1	KNOWN	KNOWN	ensembl	ensembl	rRNA	rRNA	56.12	1	MGI transcript name	n-R5s213-201	MGI Symbol	n-R5s213
TCONS_00002439	ENSMUST00000162003	Mff	TCONS_00002439	XLOC_000912	Mff	1:82586920-82768461	Ad-CMV	Ad-MAFG	NOTEST	1.16236e-76	4.45588e-86	-31.2806	0	1	1	no	5.8118e-77	ENSMUSG00000026150	ENSMUST00000162003	ENSMUSP00000124334	mitochondrial fission factor [Source:MGI Symbol;Acc:MGI:1922984]	1	82724890	82752394	1	C5	82724948	82752394	82724948	2087	tsl5	GENCODE basic	7	14	KNOWN	KNOWN	havana	ensembl_havana	protein_coding	protein_coding	38.94	16	MGI transcript name	Mff-005	MGI Symbol	Mff
TCONS_00002454	ENSMUST00000185536	Gm28941	TCONS_00002454	XLOC_000913	Gm28941	1:82586920-82768461	Ad-CMV	Ad-MAFG	NOTEST	0	0	0	0	1	1	no	0	ENSMUSG00000101450	ENSMUST00000185536		predicted gene 28941 [Source:MGI Symbol;Acc:MGI:5579647]	1	82739691	82740707	1	C5	82739691	82740707	82739691	1017	tslNA	GENCODE basic	1	1	KNOWN	KNOWN	havana	havana	sense_intronic	sense_intronic	37.46	1	MGI transcript name	Gm28941-001	MGI Symbol	Gm28941
TCONS_00002460	ENSMUST00000186334	Gm28942	TCONS_00002460	XLOC_000914	Gm28942	1:82819540-82820830	Ad-CMV	Ad-MAFG	NOTEST	0.0834265	0.125886	0.593539	0	1	1	no	0.104656	ENSMUSG00000100170	ENSMUST00000186334		predicted gene 28942 [Source:MGI Symbol;Acc:MGI:5579648]	1	82819835	82820377	1	C5	82819835	82820377	82819835	365	tsl3	GENCODE basic	1	1	KNOWN	KNOWN	havana	havana	lincRNA	lincRNA	45.3	1	MGI transcript name	Gm28942-001	MGI Symbol	Gm28942
TCONS_00002461	ENSMUST00000177110	Gm22396	TCONS_00002461	XLOC_000915	Gm22396	1:82839445-82901182	Ad-CMV	Ad-MAFG	NOTEST	0	0	0	0	1	1	no	0	ENSMUSG00000093782	ENSMUST00000177110		predicted gene, 22396 [Source:MGI Symbol;Acc:MGI:5452173]	1	82839446	82839498	1	C5	82839446	82839498	82839446	53	tslNA	GENCODE basic	1	1	KNOWN	KNOWN	ensembl	ensembl	miRNA	miRNA	67.92	1	MGI transcript name	Gm22396-201	MGI Symbol	Gm22396
TCONS_00002477	ENSMUST00000189789	Gm7539	TCONS_00002477	XLOC_000916	Gm7539	1:83012522-83038448	Ad-CMV	Ad-MAFG	NOTEST	0	0	0	0	1	1	no	0	ENSMUSG00000100432	ENSMUST00000189789		predicted gene 7539 [Source:MGI Symbol;Acc:MGI:3647619]	1	83015393	83016022	1	C5	83015393	83016022	83015393	630	tslNA	GENCODE basic	1	1	KNOWN	KNOWN	havana	havana	processed_pseudogene	processed_pseudogene	46.83	1	MGI transcript name	Gm7539-001	MGI Symbol	Gm7539
TCONS_00002478	ENSMUST00000188005	Krtap28-13	TCONS_00002478	XLOC_000917	Krtap28-13	1:83060929-83061921	Ad-CMV	Ad-MAFG	NOTEST	0	0	0	0	1	1	no	0	ENSMUSG00000101315	ENSMUST00000188005	ENSMUSP00000140288	keratin associated protein 28-13 [Source:MGI Symbol;Acc:MGI:1918636]	1	83060930	83061921	1	C5	83060930	83061921	83060930	992	tslNA	GENCODE basic	1	1	KNOWN	KNOWN	havana	havana	protein_coding	protein_coding	52.52	1	MGI transcript name	Krtap28-13-001	MGI Symbol	Krtap28-13
TCONS_00002479	ENSMUST00000190858	Gm29518	TCONS_00002479	XLOC_000918	Gm29518	1:83067101-83067473	Ad-CMV	Ad-MAFG	NOTEST	0	0	0	0	1	1	no	0	ENSMUSG00000099691	ENSMUST00000190858		predicted gene 29518 [Source:MGI Symbol;Acc:MGI:5580224]	1	83067102	83067473	1	C5	83067102	83067473	83067102	372	tslNA	GENCODE basic	1	1	KNOWN	KNOWN	havana	havana	processed_pseudogene	processed_pseudogene	53.49	1	MGI transcript name	Gm29518-001	MGI Symbol	Gm29518
TCONS_00002480	ENSMUST00000027351	Ccl20	TCONS_00002480	XLOC_000919	Ccl20	1:83116765-83119167	Ad-CMV	Ad-MAFG	NOTEST	0	1.854e-20	inf	0	1	1	no	9.27e-21	ENSMUSG00000026166	ENSMUST00000027351	ENSMUSP00000027351	chemokine (C-C motif) ligand 20 [Source:MGI Symbol;Acc:MGI:1329031]	1	83116766	83119167	1	C5	83116766	83119166	83116766	1417	tsl1	GENCODE basic	12	14	KNOWN	KNOWN	havana	ensembl_havana	protein_coding	protein_coding	39.26	3	MGI transcript name	Ccl20-002	MGI Symbol	Ccl20
TCONS_00002483	ENSMUST00000186994	Gm29519	TCONS_00002483	XLOC_000920	Gm29519	1:83157983-83159017	Ad-CMV	Ad-MAFG	NOTEST	0	0	0	0	1	1	no	0	ENSMUSG00000101173	ENSMUST00000186994		predicted gene 29519 [Source:MGI Symbol;Acc:MGI:5580225]	1	83157984	83159017	1	C5	83157984	83159017	83157984	398	tslNA	GENCODE basic	1	1	KNOWN	KNOWN	havana	havana	processed_pseudogene	processed_pseudogene	45.45	1	MGI transcript name	Gm29519-001	MGI Symbol	Gm29519
TCONS_00002484	ENSMUST00000133079	Daw1	TCONS_00002484	XLOC_000921	Daw1	1:83159751-83210574	Ad-CMV	Ad-MAFG	NOTEST	0	0	0	0	1	1	no	0	ENSMUSG00000053161	ENSMUST00000133079		dynein assembly factor with WDR repeat domains 1 [Source:MGI Symbol;Acc:MGI:1923089]	1	83159752	83210574	1	C5	83159752	83179824	83159752	620	tsl5		1	16	KNOWN	KNOWN	havana	ensembl_havana	retained_intron	protein_coding	40.99	5	MGI transcript name	Daw1-005	MGI Symbol	Daw1
TCONS_00002490	ENSMUST00000159051	Gm6374	TCONS_00002490	XLOC_000922	Gm6374	1:83254138-83408200	Ad-CMV	Ad-MAFG	NOTEST	0	0	0	0	1	1	no	0	ENSMUSG00000079140	ENSMUST00000159051		predicted gene 6374 [Source:MGI Symbol;Acc:MGI:3647016]	1	83314513	83315300	1	C5	83314513	83315300	83314513	788	tslNA	GENCODE basic	1	3	KNOWN	KNOWN	havana	havana	processed_pseudogene	processed_pseudogene	45.81	1	MGI transcript name	Gm6374-001	MGI Symbol	Gm6374
TCONS_00002491	ENSMUST00000178653	Gm25754	TCONS_00002491	XLOC_000923	Gm25754	1:83659549-83911644	Ad-CMV	Ad-MAFG	NOTEST	0	0	0	0	1	1	no	0	ENSMUSG00000094946	ENSMUST00000178653		predicted gene, 25754 [Source:MGI Symbol;Acc:MGI:5455531]	1	83795912	83796032	1	C5	83795912	83796032	83795912	121	tslNA	GENCODE basic	1	1	KNOWN	KNOWN	ensembl	ensembl	miRNA	miRNA	49.59	1	MGI transcript name	Gm25754-201	MGI Symbol	Gm25754
TCONS_00002492	ENSMUST00000104548	Gm24555	TCONS_00002492	XLOC_000924	Gm24555	1:83921917-83922041	Ad-CMV	Ad-MAFG	NOTEST	0	0	0	0	1	1	no	0	ENSMUSG00000077736	ENSMUST00000104548		predicted gene, 24555 [Source:MGI Symbol;Acc:MGI:5454332]	1	83921918	83922041	1	C5	83921918	83922041	83921918	124	tslNA	GENCODE basic	1	1	KNOWN	KNOWN	ensembl	ensembl	snoRNA	snoRNA	45.97	1	MGI transcript name	Gm24555-201	MGI Symbol	Gm24555
TCONS_00002493	-	-	TCONS_00002493	XLOC_000925	-	1:84013369-84014491	Ad-CMV	Ad-MAFG	NOTEST	0.412783	0.265671	-0.635747	0	1	1	no	0.339227
TCONS_00002494	ENSMUST00000168574	Pid1	TCONS_00002494	XLOC_000926	Pid1	1:84019370-84364180	Ad-CMV	Ad-MAFG	OK	4.8054	3.77071	-0.34982	-0.874768	0.1281	0.641686	no	4.28805	ENSMUSG00000045658	ENSMUST00000168574	ENSMUSP00000127716	phosphotyrosine interaction domain containing 1 [Source:MGI Symbol;Acc:MGI:2138391]	1	84036296	84364180	-1	C5	84036296	84284645	84284645	2664	tsl1	GENCODE basic	8	16	KNOWN	KNOWN	ensembl_havana	ensembl_havana	protein_coding	protein_coding	41.17	8	MGI transcript name	Pid1-001	MGI Symbol	Pid1
TCONS_00002495	ENSMUST00000177458	Pid1	TCONS_00002495	XLOC_000927	Pid1	1:84019370-84364180	Ad-CMV	Ad-MAFG	OK	6.58632	6.0959	-0.111634	-0.242141	0.67055	0.994266	no	6.34111	ENSMUSG00000045658	ENSMUST00000177458	ENSMUSP00000135120	phosphotyrosine interaction domain containing 1 [Source:MGI Symbol;Acc:MGI:2138391]	1	84036296	84364180	-1	C5	84157129	84284611	84284611	2521	tsl2	GENCODE basic	1	16	KNOWN	KNOWN	havana	ensembl_havana	protein_coding	protein_coding	41.17	8	MGI transcript name	Pid1-002	MGI Symbol	Pid1
[truncated: 68,070 more rows]
