# Supplementary material for: A MAFG-lncRNA axis links systemic nutrient abundance to hepatic glucose metabolism
Source: Nat Commun. 2020 Jan 31;11:644. doi: 10.1038/s41467-020-14323-y (PMC6994702; doi:10.1038/s41467-020-14323-y)
Supplement: Supplementary file 11 — Supplementary Data 9 [file 41467_2020_14323_MOESM11_ESM.xlsx]

## Sheet: Ark1
RNA-Sequencing of livers from CD-fed C57BL/6N mice injected with Scr LNA or LincIRS2 LNA
tracking_id	nearest_ref_id	gene_short_name	gene_id_x	test_id	gene_id_y	gene	locus	sample_1	sample_2	status	value_1	value_2	log2(fold_change)	test_stat	p_value	q_value	significant	gene_id	ensembl_gene_id	ensembl_transcript_id	ensembl_peptide_id	description	chromosome_name	start_position	end_position	strand	band	transcript_start	transcript_end	transcription_start_site	transcript_length	transcript_tsl	transcript_gencode_basic	transcript_version	version	transcript_source	source	transcript_biotype	gene_biotype	transcript_count	external_transcript_source_name	external_transcript_name	external_gene_source	external_gene_name
TCONS_00000001	ENSMUST00000193812	4933401J01Rik	XLOC_000001	TCONS_00000001	XLOC_000001	4933401J01Rik	1:3073252-3074322	Scr LNA CD	LincIRS2 LNA CD	NOTEST	0	0	0	0	1	1	no	XLOC_000001	ENSMUSG00000102693	ENSMUST00000193812		RIKEN cDNA 4933401J01 gene [Source:MGI Symbol;Acc:MGI:1918292]	1	3073253	3074322	1	A1	3073253	3074322	3073253	1070	tslNA	GENCODE basic	1	1	havana	havana	TEC	TEC	1	MGI transcript name	4933401J01Rik-201	MGI Symbol	4933401J01Rik
TCONS_00000002	ENSMUST00000082908	Gm26206	XLOC_000002	TCONS_00000002	XLOC_000002	Gm26206	1:3102015-3102125	Scr LNA CD	LincIRS2 LNA CD	NOTEST	0	0	0	0	1	1	no	XLOC_000002	ENSMUSG00000064842	ENSMUST00000082908		predicted gene, 26206 [Source:MGI Symbol;Acc:MGI:5455983]	1	3102016	3102125	1	A1	3102016	3102125	3102016	110	tslNA	GENCODE basic	1	1	ensembl	ensembl	snRNA	snRNA	1	MGI transcript name	Gm26206-201	MGI Symbol	Gm26206
TCONS_00000003	ENSMUST00000192857	Gm18956	XLOC_000003	TCONS_00000003	XLOC_000003	Gm18956	1:3205900-3671498	Scr LNA CD	LincIRS2 LNA CD	NOTEST	0	0	0	0	1	1	no	XLOC_000003	ENSMUSG00000102851	ENSMUST00000192857		predicted gene, 18956 [Source:MGI Symbol;Acc:MGI:5011141]	1	3252757	3253236	1	A1	3252757	3253236	3252757	480	tslNA	GENCODE basic	1	1	havana	havana	processed_pseudogene	processed_pseudogene	1	MGI transcript name	Gm18956-201	MGI Symbol	Gm18956
TCONS_00000004	ENSMUST00000161581	Gm1992	XLOC_000004	TCONS_00000004	XLOC_000004	Gm1992	1:3205900-3671498	Scr LNA CD	LincIRS2 LNA CD	NOTEST	0	0	0	0	1	1	no	XLOC_000004	ENSMUSG00000089699	ENSMUST00000161581		predicted gene 1992 [Source:MGI Symbol;Acc:MGI:3780162]	1	3466587	3513553	1	A1	3466587	3513553	3466587	250	tsl3	GENCODE basic	1	1	havana	havana	antisense	antisense	1	MGI transcript name	Gm1992-201	MGI Symbol	Gm1992
TCONS_00000005	ENSMUST00000192183	Gm7341	XLOC_000005	TCONS_00000005	XLOC_000005	Gm7341	1:3205900-3671498	Scr LNA CD	LincIRS2 LNA CD	NOTEST	0	0	0	0	1	1	no	XLOC_000005	ENSMUSG00000103147	ENSMUST00000192183		predicted gene 7341 [Source:MGI Symbol;Acc:MGI:3648497]	1	3531795	3532720	1	A1	3531795	3532720	3531795	926	tslNA	GENCODE basic	1	1	havana	havana	processed_pseudogene	processed_pseudogene	1	MGI transcript name	Gm7341-201	MGI Symbol	Gm7341
TCONS_00000006	ENSMUST00000193244	Gm10568	XLOC_000006	TCONS_00000006	XLOC_000006	Gm10568	1:3680154-3681788	Scr LNA CD	LincIRS2 LNA CD	NOTEST	0	0	0	0	1	1	no	XLOC_000006	ENSMUSG00000102348	ENSMUST00000193244			1	3680155	3681788	1	A1	3680155	3681788	3680155	1634	tslNA	GENCODE basic	1	1	havana	havana	TEC	TEC	1	MGI transcript name	Gm10568-201	MGI Symbol	Gm10568
TCONS_00000007	ENSMUST00000194454	Gm38385	XLOC_000007	TCONS_00000007	XLOC_000007	Gm38385	1:3752009-3754360	Scr LNA CD	LincIRS2 LNA CD	NOTEST	0	0	0	0	1	1	no	XLOC_000007	ENSMUSG00000102592	ENSMUST00000194454		predicted gene, 38385 [Source:MGI Symbol;Acc:MGI:5611613]	1	3752010	3754360	1	A1	3752010	3754360	3752010	2351	tslNA	GENCODE basic	1	1	havana	havana	TEC	TEC	1	MGI transcript name	Gm38385-201	MGI Symbol	Gm38385
TCONS_00000008	ENSMUST00000194935	Gm37587	XLOC_000008	TCONS_00000008	XLOC_000008	Gm37587	1:4490536-4499558	Scr LNA CD	LincIRS2 LNA CD	OK	0.377887	0.255687	-0.563573	-1.13361	0.0256	0.557233	no	XLOC_000008	ENSMUSG00000104238	ENSMUST00000194935		predicted gene, 37587 [Source:MGI Symbol;Acc:MGI:5610815]	1	4496551	4499558	1	A1	4497474	4499558	4497474	475	tsl3	GENCODE basic	1	1	havana	havana	antisense	processed_transcript	2	MGI transcript name	Gm37587-202	MGI Symbol	Gm37587
TCONS_00000011	ENSMUST00000195361	Gm7357	XLOC_000009	TCONS_00000011	XLOC_000009	Gm7357	1:4522904-4526737	Scr LNA CD	LincIRS2 LNA CD	NOTEST	0	0	0	0	1	1	no	XLOC_000009	ENSMUSG00000102269	ENSMUST00000195361		predicted gene 7357 [Source:MGI Symbol;Acc:MGI:3643257]	1	4522905	4526737	1	A1	4522905	4526737	4522905	2991	tslNA	GENCODE basic	1	1	havana	havana	processed_pseudogene	processed_pseudogene	1	MGI transcript name	Gm7357-201	MGI Symbol	Gm7357
TCONS_00000012	ENSMUST00000180019	Gm22307	XLOC_000010	TCONS_00000012	XLOC_000010	Gm22307	1:4529016-4529123	Scr LNA CD	LincIRS2 LNA CD	NOTEST	0	0	0	0	1	1	no	XLOC_000010	ENSMUSG00000096126	ENSMUST00000180019		predicted gene, 22307 [Source:MGI Symbol;Acc:MGI:5452084]	1	4529017	4529123	1	A1	4529017	4529123	4529017	107	tslNA	GENCODE basic	1	1	ensembl	ensembl	snRNA	snRNA	1	MGI transcript name	Gm22307-201	MGI Symbol	Gm22307
TCONS_00000013	ENSMUST00000192738	Gm7369	XLOC_000011	TCONS_00000013	XLOC_000011	Gm7369	1:4610470-4611406	Scr LNA CD	LincIRS2 LNA CD	NOTEST	0	0	0	0	1	1	no	XLOC_000011	ENSMUSG00000102735	ENSMUST00000192738		predicted gene 7369 [Source:MGI Symbol;Acc:MGI:3643485]	1	4610471	4611406	1	A1	4610471	4611406	4610471	936	tslNA	GENCODE basic	1	1	havana	havana	processed_pseudogene	processed_pseudogene	1	MGI transcript name	Gm7369-201	MGI Symbol	Gm7369
TCONS_00000014	ENSMUST00000182774	Gm6085	XLOC_000012	TCONS_00000014	XLOC_000012	Gm6085	1:4687654-4689433	Scr LNA CD	LincIRS2 LNA CD	OK	0.608991	0.282459	-1.10838	-0.481071	0.39235	0.999192	no	XLOC_000012	ENSMUSG00000098104	ENSMUST00000182774		predicted gene 6085 [Source:MGI Symbol;Acc:MGI:3646770]	1	4687934	4689403	-1	A1	4687934	4689403	4689403	1470	tslNA	GENCODE basic	1	1	havana	havana	processed_pseudogene	processed_pseudogene	1	MGI transcript name	Gm6085-201	MGI Symbol	Gm6085
TCONS_00000015	ENSMUST00000182774	Gm6085	XLOC_000013	TCONS_00000015	XLOC_000013	Gm6085	1:4687654-4689433	Scr LNA CD	LincIRS2 LNA CD	OK	0.954063	0.776203	-0.29765	-0.446843	0.3722	0.999192	no	XLOC_000013	ENSMUSG00000098104	ENSMUST00000182774		predicted gene 6085 [Source:MGI Symbol;Acc:MGI:3646770]	1	4687934	4689403	-1	A1	4687934	4689403	4689403	1470	tslNA	GENCODE basic	1	1	havana	havana	processed_pseudogene	processed_pseudogene	1	MGI transcript name	Gm6085-201	MGI Symbol	Gm6085
TCONS_00000016	ENSMUST00000193658	Gm6123	XLOC_000014	TCONS_00000016	XLOC_000014	Gm6123	1:4764691-4787305	Scr LNA CD	LincIRS2 LNA CD	OK	2.83165	2.53026	-0.162357	-0.445768	0.375	0.999192	no	XLOC_000014	ENSMUSG00000103922	ENSMUST00000193658		predicted gene 6123 [Source:MGI Symbol;Acc:MGI:3647047]	1	4771131	4772199	1	A1	4771131	4772199	4771131	1069	tslNA	GENCODE basic	1	1	havana	havana	processed_pseudogene	processed_pseudogene	1	MGI transcript name	Gm6123-201	MGI Symbol	Gm6123
TCONS_00000018	ENSMUST00000134384	Lypla1	XLOC_000015	TCONS_00000018	XLOC_000015	Lypla1	1:4807787-4897909	Scr LNA CD	LincIRS2 LNA CD	NOTEST	0.0312601	0.0183247	-0.77053	0	1	1	no	XLOC_000015	ENSMUSG00000025903	ENSMUST00000134384	ENSMUSP00000137104	Acyl-protein thioesterase 1 [Source:UniProtKB/Swiss-Prot;Acc:P97823]	1	4807788	4848410	1	A1	4807788	4848410	4807788	1136	tsl1		7	14	havana	ensembl_havana	nonsense_mediated_decay	protein_coding	8	MGI transcript name	Lypla1-205	MGI Symbol	Lypla1
TCONS_00000035	ENSMUST00000144339	Gm16041	XLOC_000016	TCONS_00000035	XLOC_000016	Gm16041	1:4909575-5162529	Scr LNA CD	LincIRS2 LNA CD	NOTEST	0.00255057	0.00924681	1.85814	0	1	1	no	XLOC_000016	ENSMUSG00000085623	ENSMUST00000144339		predicted gene 16041 [Source:MGI Symbol;Acc:MGI:3801909]	1	4970857	4976820	1	A1	4970857	4976820	4970857	3725	tsl1	GENCODE basic	1	1	havana	havana	antisense	antisense	1	MGI transcript name	Gm16041-201	MGI Symbol	Gm16041
TCONS_00000036	ENSMUST00000169520	Gm17101	XLOC_000017	TCONS_00000036	XLOC_000017	Gm17101	1:4909575-5162529	Scr LNA CD	LincIRS2 LNA CD	NOTEST	0	0	0	0	1	1	no	XLOC_000017	ENSMUSG00000091665	ENSMUST00000169520		predicted gene 17101 [Source:MGI Symbol;Acc:MGI:4937928]	1	5063060	5064647	1	A1	5063060	5064647	5063060	1588	tslNA	GENCODE basic	1	1	havana	havana	processed_pseudogene	processed_pseudogene	1	MGI transcript name	Gm17101-201	MGI Symbol	Gm17101
TCONS_00000037	ENSMUST00000192847	Atp6v1h	XLOC_000018	TCONS_00000037	XLOC_000018	Atp6v1h	1:4909575-5162529	Scr LNA CD	LincIRS2 LNA CD	OK	0.421026	0.000150373	-11.4511	-0.0557578	0.19435	0.999192	no	XLOC_000018	ENSMUSG00000033793	ENSMUST00000192847	ENSMUSP00000141636	V-type proton ATPase subunit H [Source:UniProtKB/Swiss-Prot;Acc:Q8BVE3]	1	5070018	5162529	1	A1	5070018	5162340	5070018	1662	tsl5	GENCODE basic	5	12	havana	ensembl_havana	protein_coding	protein_coding	8	MGI transcript name	Atp6v1h-205	MGI Symbol	Atp6v1h
TCONS_00000051	ENSMUST00000193241	Gm37567	XLOC_000019	TCONS_00000051	XLOC_000019	Gm37567	1:5307738-5310017	Scr LNA CD	LincIRS2 LNA CD	NOTEST	0	0	0	0	1	1	no	XLOC_000019	ENSMUSG00000104046	ENSMUST00000193241		predicted gene, 37567 [Source:MGI Symbol;Acc:MGI:5610795]	1	5307739	5310017	1	A1	5307739	5310017	5307739	2279	tslNA	GENCODE basic	1	1	havana	havana	TEC	TEC	1	MGI transcript name	Gm37567-201	MGI Symbol	Gm37567
TCONS_00000052	ENSMUST00000194850	Gm38264	XLOC_000020	TCONS_00000052	XLOC_000020	Gm38264	1:5403546-5405578	Scr LNA CD	LincIRS2 LNA CD	NOTEST	0	0	0	0	1	1	no	XLOC_000020	ENSMUSG00000102907	ENSMUST00000194850		predicted gene, 38264 [Source:MGI Symbol;Acc:MGI:5611492]	1	5403547	5405578	1	A1	5403547	5405578	5403547	2032	tslNA	GENCODE basic	1	1	havana	havana	TEC	TEC	1	MGI transcript name	Gm38264-201	MGI Symbol	Gm38264
TCONS_00000053	ENSMUST00000192685	Oprk1	XLOC_000021	TCONS_00000053	XLOC_000021	Oprk1	1:5588465-5606131	Scr LNA CD	LincIRS2 LNA CD	NOTEST	0	0	0	0	1	1	no	XLOC_000021	ENSMUSG00000025905	ENSMUST00000192685		Kappa-type opioid receptor [Source:UniProtKB/Swiss-Prot;Acc:P33534]	1	5588466	5606131	1	A1	5588466	5591311	5588466	2846	tslNA		1	13	havana	ensembl_havana	retained_intron	protein_coding	5	MGI transcript name	Oprk1-205	MGI Symbol	Oprk1
TCONS_00000060	-	-	XLOC_000022	TCONS_00000060	XLOC_000022	-	1:6190068-6190868	Scr LNA CD	LincIRS2 LNA CD	NOTEST	0.0670496	0.381483	2.50832	0	1	1	no	XLOC_000022
TCONS_00000061	-	-	XLOC_000023	TCONS_00000061	XLOC_000023	-	1:6194549-6195137	Scr LNA CD	LincIRS2 LNA CD	NOTEST	0.0200476	0.20169	3.33064	0	1	1	no	XLOC_000023
TCONS_00000062	-	-	XLOC_000024	TCONS_00000062	XLOC_000024	-	1:6195327-6195780	Scr LNA CD	LincIRS2 LNA CD	NOTEST	0.0490694	0.17778	1.8572	0	1	1	no	XLOC_000024
TCONS_00000063	-	-	XLOC_000025	TCONS_00000063	XLOC_000025	-	1:6197809-6199984	Scr LNA CD	LincIRS2 LNA CD	NOTEST	0.234949	0.267778	0.188694	0	1	1	no	XLOC_000025
TCONS_00000064	-	-	XLOC_000026	TCONS_00000064	XLOC_000026	-	1:6200122-6200766	Scr LNA CD	LincIRS2 LNA CD	OK	0.410501	0.654509	0.673026	0.459993	0.3684	0.999192	no	XLOC_000026
TCONS_00000065	-	-	XLOC_000027	TCONS_00000065	XLOC_000027	-	1:6200873-6206048	Scr LNA CD	LincIRS2 LNA CD	OK	0.350285	0.467246	0.415653	0.693048	0.1667	0.999192	no	XLOC_000027
TCONS_00000066	ENSMUST00000159906	Rb1cc1	XLOC_000028	TCONS_00000066	XLOC_000028	Rb1cc1	1:6206196-6276648	Scr LNA CD	LincIRS2 LNA CD	OK	0.414088	7.4453e-25	-78.8799	-4.9441e-22	0.3212	0.999192	no	XLOC_000028	ENSMUSG00000025907	ENSMUST00000159906	ENSMUSP00000125396	RB1-inducible coiled-coil protein 1 [Source:UniProtKB/Swiss-Prot;Acc:Q9ESK9]	1	6206197	6276648	1	A1	6206197	6234311	6206197	656	tsl2		7	14	havana	ensembl_havana	protein_coding	protein_coding	16	MGI transcript name	Rb1cc1-208	MGI Symbol	Rb1cc1
TCONS_00000091	ENSMUST00000133144	Alkal1	XLOC_000029	TCONS_00000091	XLOC_000029	Alkal1	1:6359217-6394731	Scr LNA CD	LincIRS2 LNA CD	NOTEST	0	0	0	0	1	1	no	XLOC_000029	ENSMUSG00000087247	ENSMUST00000133144	ENSMUSP00000137420	ALK and LTK ligand 1 [Source:UniProtKB/Swiss-Prot;Acc:J3QPP8]	1	6359218	6394731	1	A1	6359218	6394731	6359218	971	tsl1	GENCODE basic	3	3	ensembl_havana	ensembl_havana	protein_coding	protein_coding	1	MGI transcript name	Alkal1-201	MGI Symbol	Alkal1
TCONS_00000092	ENSMUST00000193588	Gm2147	XLOC_000030	TCONS_00000092	XLOC_000030	Gm2147	1:6359217-6394731	Scr LNA CD	LincIRS2 LNA CD	NOTEST	0	0	0	0	1	1	no	XLOC_000030	ENSMUSG00000103355	ENSMUST00000193588		predicted gene 2147 [Source:MGI Symbol;Acc:MGI:3780316]	1	6380394	6381032	1	A1	6380394	6381032	6380394	639	tslNA	GENCODE basic	1	1	havana	havana	processed_pseudogene	processed_pseudogene	1	MGI transcript name	Gm2147-201	MGI Symbol	Gm2147
TCONS_00000093	ENSMUST00000140079	St18	XLOC_000031	TCONS_00000093	XLOC_000031	St18	1:6487230-6860940	Scr LNA CD	LincIRS2 LNA CD	NOTEST	0	0	0	0	1	1	no	XLOC_000031	ENSMUSG00000033740	ENSMUST00000140079	ENSMUSP00000118322	suppression of tumorigenicity 18 [Source:MGI Symbol;Acc:MGI:2446700]	1	6487231	6860940	1	A1	6487231	6860934	6487231	5892	tsl1	GENCODE basic	7	17	havana	ensembl_havana	protein_coding	protein_coding	13	MGI transcript name	St18-208	MGI Symbol	St18
TCONS_00000108	ENSMUST00000194393	Gm7449	XLOC_000032	TCONS_00000108	XLOC_000032	Gm7449	1:6910559-6911222	Scr LNA CD	LincIRS2 LNA CD	NOTEST	0	0	0	0	1	1	no	XLOC_000032	ENSMUSG00000104385	ENSMUST00000194393		predicted gene 7449 [Source:MGI Symbol;Acc:MGI:3647895]	1	6910560	6911222	1	A1	6910560	6911222	6910560	663	tslNA	GENCODE basic	1	1	havana	havana	processed_pseudogene	processed_pseudogene	1	MGI transcript name	Gm7449-201	MGI Symbol	Gm7449
TCONS_00000109	ENSMUST00000194605	Gm37108	XLOC_000033	TCONS_00000109	XLOC_000033	Gm37108	1:6916558-6923588	Scr LNA CD	LincIRS2 LNA CD	NOTEST	0	0	0	0	1	1	no	XLOC_000033	ENSMUSG00000102135	ENSMUST00000194605		predicted gene, 37108 [Source:MGI Symbol;Acc:MGI:5610336]	1	6916559	6923588	1	A1	6916559	6923588	6916559	626	tslNA	GENCODE basic	1	1	havana	havana	processed_pseudogene	processed_pseudogene	1	MGI transcript name	Gm37108-201	MGI Symbol	Gm37108
TCONS_00000110	ENSMUST00000191703	Gm37275	XLOC_000034	TCONS_00000110	XLOC_000034	Gm37275	1:6929758-6929788	Scr LNA CD	LincIRS2 LNA CD	NOTEST	0	0	0	0	1	1	no	XLOC_000034	ENSMUSG00000103282	ENSMUST00000191703		predicted gene, 37275 [Source:MGI Symbol;Acc:MGI:5610503]	1	6929759	6929788	1	A1	6929759	6929788	6929759	30	tslNA	GENCODE basic	1	1	havana	havana	processed_pseudogene	processed_pseudogene	1	MGI transcript name	Gm37275-201	MGI Symbol	Gm37275
TCONS_00000111	ENSMUST00000193423	Gm37225	XLOC_000035	TCONS_00000111	XLOC_000035	Gm37225	1:6998216-6998541	Scr LNA CD	LincIRS2 LNA CD	NOTEST	0	0	0	0	1	1	no	XLOC_000035	ENSMUSG00000102534	ENSMUST00000193423		predicted gene, 37225 [Source:MGI Symbol;Acc:MGI:5610453]	1	6998217	6998541	1	A1	6998217	6998541	6998217	325	tslNA	GENCODE basic	1	1	havana	havana	processed_pseudogene	processed_pseudogene	1	MGI transcript name	Gm37225-201	MGI Symbol	Gm37225
TCONS_00000112	ENSMUST00000191883	Gm37489	XLOC_000036	TCONS_00000112	XLOC_000036	Gm37489	1:7013761-7013920	Scr LNA CD	LincIRS2 LNA CD	NOTEST	0	0	0	0	1	1	no	XLOC_000036	ENSMUSG00000102213	ENSMUST00000191883		predicted gene, 37489 [Source:MGI Symbol;Acc:MGI:5610717]	1	7013762	7013920	1	A1	7013762	7013920	7013762	159	tslNA	GENCODE basic	1	1	havana	havana	processed_pseudogene	processed_pseudogene	1	MGI transcript name	Gm37489-201	MGI Symbol	Gm37489
TCONS_00000113	ENSMUST00000195648	Gm5694	XLOC_000037	TCONS_00000113	XLOC_000037	Gm5694	1:7035914-7037217	Scr LNA CD	LincIRS2 LNA CD	NOTEST	0	0	0	0	1	1	no	XLOC_000037	ENSMUSG00000103629	ENSMUST00000195648		predicted gene 5694 [Source:MGI Symbol;Acc:MGI:3645764]	1	7035915	7037217	1	A1	7035915	7037217	7035915	641	tslNA	GENCODE basic	1	1	havana	havana	processed_pseudogene	processed_pseudogene	1	MGI transcript name	Gm5694-201	MGI Symbol	Gm5694
TCONS_00000114	-	-	XLOC_000038	TCONS_00000114	XLOC_000038	-	1:7087755-7087967	Scr LNA CD	LincIRS2 LNA CD	NOTEST	0.110497	0	-inf	0	1	1	no	XLOC_000038
TCONS_00000115	-	-	XLOC_000039	TCONS_00000115	XLOC_000039	-	1:7088277-7088806	Scr LNA CD	LincIRS2 LNA CD	NOTEST	0.143009	0.224168	0.648474	0	1	1	no	XLOC_000039
TCONS_00000116	ENSMUST00000182114	Pcmtd1	XLOC_000040	TCONS_00000116	XLOC_000040	Pcmtd1	1:7088911-7176478	Scr LNA CD	LincIRS2 LNA CD	NOTEST	1.51978e-18	5.36266e-15	11.7849	0	1	1	no	XLOC_000040	ENSMUSG00000051285	ENSMUST00000182114	ENSMUSP00000138680	protein-L-isoaspartate (D-aspartate) O-methyltransferase domain containing 1 [Source:MGI Symbol;Acc:MGI:2441773]	1	7088920	7173628	1	A1	7088930	7169598	7088930	770	tsl1		7	17	havana	ensembl_havana	protein_coding	protein_coding	8	MGI transcript name	Pcmtd1-202	MGI Symbol	Pcmtd1
TCONS_00000124	ENSMUST00000194854	Gm38372	XLOC_000041	TCONS_00000124	XLOC_000041	Gm38372	1:7088911-7176478	Scr LNA CD	LincIRS2 LNA CD	NOTEST	0.00557927	0	-inf	0	1	1	no	XLOC_000041	ENSMUSG00000103509	ENSMUST00000194854		predicted gene, 38372 [Source:MGI Symbol;Acc:MGI:5611600]	1	7148110	7152137	1	A1	7148110	7152137	7148110	4028	tslNA	GENCODE basic	1	1	havana	havana	TEC	TEC	1	MGI transcript name	Gm38372-201	MGI Symbol	Gm38372
TCONS_00000131	ENSMUST00000029124	Gm9826	XLOC_000042	TCONS_00000131	XLOC_000042	Gm9826	1:7177738-7179037	Scr LNA CD	LincIRS2 LNA CD	NOTEST	0.0177471	0	-inf	0	1	1	no	XLOC_000042	ENSMUSG00000048538	ENSMUST00000029124		predicted gene 9826 [Source:MGI Symbol;Acc:MGI:3642725]	1	7177739	7179037	1	A1	7177739	7179037	7177739	1299	tslNA	GENCODE basic	7	7	ensembl_havana	ensembl_havana	processed_pseudogene	processed_pseudogene	1	MGI transcript name	Gm9826-201	MGI Symbol	Gm9826
TCONS_00000132	ENSMUST00000104056	Gm23274	XLOC_000043	TCONS_00000132	XLOC_000043	Gm23274	1:7265802-7265932	Scr LNA CD	LincIRS2 LNA CD	NOTEST	0	0	0	0	1	1	no	XLOC_000043	ENSMUSG00000077244	ENSMUST00000104056		predicted gene, 23274 [Source:MGI Symbol;Acc:MGI:5453051]	1	7265803	7265932	1	A1	7265803	7265932	7265803	130	tslNA	GENCODE basic	1	1	ensembl	ensembl	snoRNA	snoRNA	1	MGI transcript name	Gm23274-201	MGI Symbol	Gm23274
TCONS_00000133	ENSMUST00000192649	Gm19002	XLOC_000044	TCONS_00000133	XLOC_000044	Gm19002	1:7315450-7316462	Scr LNA CD	LincIRS2 LNA CD	NOTEST	0	0	0	0	1	1	no	XLOC_000044	ENSMUSG00000102768	ENSMUST00000192649		predicted gene, 19002 [Source:MGI Symbol;Acc:MGI:5011187]	1	7315451	7316462	1	A1	7315451	7316462	7315451	1012	tslNA	GENCODE basic	1	1	havana	havana	processed_pseudogene	processed_pseudogene	1	MGI transcript name	Gm19002-201	MGI Symbol	Gm19002
TCONS_00000134	ENSMUST00000193998	Gm18984	XLOC_000045	TCONS_00000134	XLOC_000045	Gm18984	1:7410678-7411993	Scr LNA CD	LincIRS2 LNA CD	NOTEST	0	0	0	0	1	1	no	XLOC_000045	ENSMUSG00000103498	ENSMUST00000193998		predicted gene, 18984 [Source:MGI Symbol;Acc:MGI:5011169]	1	7410679	7411993	1	A1	7410679	7411993	7410679	1124	tslNA	GENCODE basic	1	1	havana	havana	processed_pseudogene	processed_pseudogene	1	MGI transcript name	Gm18984-201	MGI Symbol	Gm18984
TCONS_00000135	ENSMUST00000194886	Gm30414	XLOC_000046	TCONS_00000135	XLOC_000046	Gm30414	1:7497967-7518149	Scr LNA CD	LincIRS2 LNA CD	NOTEST	0	0	0	0	1	1	no	XLOC_000046	ENSMUSG00000103067	ENSMUST00000194886			1	7497968	7518149	1	A1	7497968	7518149	7497968	2596	tsl1	GENCODE basic	1	1	havana	havana	lincRNA	lincRNA	1	MGI transcript name	Gm30414-201	MGI Symbol	Gm30414
TCONS_00000136	ENSMUST00000195081	Gm37791	XLOC_000047	TCONS_00000136	XLOC_000047	Gm37791	1:7591645-7591931	Scr LNA CD	LincIRS2 LNA CD	NOTEST	0	0	0	0	1	1	no	XLOC_000047	ENSMUSG00000102320	ENSMUST00000195081		predicted gene, 37791 [Source:MGI Symbol;Acc:MGI:5611019]	1	7591646	7591931	1	A1	7591646	7591931	7591646	286	tslNA	GENCODE basic	1	1	havana	havana	processed_pseudogene	processed_pseudogene	1	MGI transcript name	Gm37791-201	MGI Symbol	Gm37791
TCONS_00000137	ENSMUST00000194219	Gm7470	XLOC_000048	TCONS_00000137	XLOC_000048	Gm7470	1:7597378-7599473	Scr LNA CD	LincIRS2 LNA CD	NOTEST	0	0	0	0	1	1	no	XLOC_000048	ENSMUSG00000104226	ENSMUST00000194219		predicted gene 7470 [Source:MGI Symbol;Acc:MGI:3645544]	1	7597379	7599473	1	A1	7597379	7599473	7597379	2095	tslNA	GENCODE basic	1	1	havana	havana	processed_pseudogene	processed_pseudogene	1	MGI transcript name	Gm7470-201	MGI Symbol	Gm7470
TCONS_00000138	ENSMUST00000194305	Rps2-ps2	XLOC_000049	TCONS_00000138	XLOC_000049	Rps2-ps2	1:7664080-7664961	Scr LNA CD	LincIRS2 LNA CD	NOTEST	0	0	0	0	1	1	no	XLOC_000049	ENSMUSG00000103903	ENSMUST00000194305		ribosomal protein S2, pseudogene 2 [Source:MGI Symbol;Acc:MGI:3645546]	1	7664081	7664961	1	A1	7664081	7664961	7664081	881	tslNA	GENCODE basic	1	1	havana	havana	processed_pseudogene	processed_pseudogene	1	MGI transcript name	Rps2-ps2-201	MGI Symbol	Rps2-ps2
TCONS_00000139	ENSMUST00000191876	Gm36964	XLOC_000050	TCONS_00000139	XLOC_000050	Gm36964	1:8361474-9299878	Scr LNA CD	LincIRS2 LNA CD	NOTEST	0	0	0	0	1	1	no	XLOC_000050	ENSMUSG00000103933	ENSMUST00000191876		predicted gene, 36964 [Source:MGI Symbol;Acc:MGI:5610192]	1	8815842	8816039	1	A1	8815842	8816039	8815842	198	tslNA	GENCODE basic	1	1	havana	havana	processed_pseudogene	processed_pseudogene	1	MGI transcript name	Gm36964-201	MGI Symbol	Gm36964
TCONS_00000140	ENSMUST00000102181	Gm24276	XLOC_000051	TCONS_00000140	XLOC_000051	Gm24276	1:8361474-9299878	Scr LNA CD	LincIRS2 LNA CD	NOTEST	0	0	0	0	1	1	no	XLOC_000051	ENSMUSG00000076135	ENSMUST00000102181		predicted gene, 24276 [Source:MGI Symbol;Acc:MGI:5454053]	1	8816138	8816247	1	A1	8816138	8816247	8816138	110	tslNA	GENCODE basic	1	1	ensembl	ensembl	miRNA	miRNA	1	MGI transcript name	Gm24276-201	MGI Symbol	Gm24276
TCONS_00000141	ENSMUST00000192115	Gm7445	XLOC_000052	TCONS_00000141	XLOC_000052	Gm7445	1:8361474-9299878	Scr LNA CD	LincIRS2 LNA CD	NOTEST	0	0	0	0	1	1	no	XLOC_000052	ENSMUSG00000104504	ENSMUST00000192115		predicted gene 7445 [Source:MGI Symbol;Acc:MGI:3644942]	1	8856763	8857102	1	A2	8856763	8857102	8856763	340	tslNA	GENCODE basic	1	1	havana	havana	processed_pseudogene	processed_pseudogene	1	MGI transcript name	Gm7445-201	MGI Symbol	Gm7445
TCONS_00000142	ENSMUST00000195180	Gm37143	XLOC_000053	TCONS_00000142	XLOC_000053	Gm37143	1:8361474-9299878	Scr LNA CD	LincIRS2 LNA CD	NOTEST	0.102146	0.20511	1.00577	0	1	1	no	XLOC_000053	ENSMUSG00000102871	ENSMUST00000195180		predicted gene, 37143 [Source:MGI Symbol;Acc:MGI:5610371]	1	9286922	9290180	1	A2	9286922	9290180	9286922	3259	tslNA	GENCODE basic	1	1	havana	havana	TEC	TEC	1	MGI transcript name	Gm37143-201	MGI Symbol	Gm37143
TCONS_00000143	ENSMUST00000195217	Gm7512	XLOC_000054	TCONS_00000143	XLOC_000054	Gm7512	1:9450578-9451748	Scr LNA CD	LincIRS2 LNA CD	NOTEST	0.00929269	0	-inf	0	1	1	no	XLOC_000054	ENSMUSG00000102272	ENSMUST00000195217		predicted gene 7512 [Source:MGI Symbol;Acc:MGI:3646401]	1	9450579	9451748	1	A2	9450579	9451748	9450579	1170	tslNA	GENCODE basic	1	1	havana	havana	processed_pseudogene	processed_pseudogene	1	MGI transcript name	Gm7512-201	MGI Symbol	Gm7512
TCONS_00000144	ENSMUST00000083691	Gm24765	XLOC_000055	TCONS_00000144	XLOC_000055	Gm24765	1:9458669-9458772	Scr LNA CD	LincIRS2 LNA CD	NOTEST	0	0	0	0	1	1	no	XLOC_000055	ENSMUSG00000065625	ENSMUST00000083691		predicted gene, 24765 [Source:MGI Symbol;Acc:MGI:5454542]	1	9458670	9458772	1	A2	9458670	9458772	9458670	103	tslNA	GENCODE basic	1	1	ensembl	ensembl	snRNA	snRNA	1	MGI transcript name	Gm24765-201	MGI Symbol	Gm24765
TCONS_00000145	ENSMUST00000192792	Gm18300	XLOC_000056	TCONS_00000145	XLOC_000056	Gm18300	1:9499337-9501591	Scr LNA CD	LincIRS2 LNA CD	NOTEST	0.0679912	0.152771	1.16795	0	1	1	no	XLOC_000056	ENSMUSG00000103411	ENSMUST00000192792		predicted gene, 18300 [Source:MGI Symbol;Acc:MGI:5010485]	1	9499338	9501522	-1	A2	9499338	9501522	9501522	1406	tslNA	GENCODE basic	1	1	havana	havana	processed_pseudogene	processed_pseudogene	1	MGI transcript name	Gm18300-201	MGI Symbol	Gm18300
TCONS_00000146	-	-	XLOC_000057	TCONS_00000146	XLOC_000057	-	1:9505304-9505815	Scr LNA CD	LincIRS2 LNA CD	NOTEST	0.0621896	0.0763406	0.295778	0	1	1	no	XLOC_000057
TCONS_00000147	-	-	XLOC_000058	TCONS_00000147	XLOC_000058	-	1:9522888-9526161	Scr LNA CD	LincIRS2 LNA CD	NOTEST	0.241357	0.241241	-0.000692655	0	1	1	no	XLOC_000058
TCONS_00000148	-	-	XLOC_000059	TCONS_00000148	XLOC_000059	-	1:9526480-9527354	Scr LNA CD	LincIRS2 LNA CD	NOTEST	0.130946	0.0833987	-0.650875	0	1	1	no	XLOC_000059
TCONS_00000149	-	-	XLOC_000060	TCONS_00000149	XLOC_000060	-	1:9527421-9528644	Scr LNA CD	LincIRS2 LNA CD	NOTEST	0.269072	0.0966717	-1.47683	0	1	1	no	XLOC_000060
TCONS_00000150	-	-	XLOC_000061	TCONS_00000150	XLOC_000061	-	1:9528761-9531811	Scr LNA CD	LincIRS2 LNA CD	NOTEST	0.246247	0.191813	-0.360408	0	1	1	no	XLOC_000061
TCONS_00000151	-	-	XLOC_000062	TCONS_00000151	XLOC_000062	-	1:9534549-9536439	Scr LNA CD	LincIRS2 LNA CD	NOTEST	0.180196	0.205709	0.191036	0	1	1	no	XLOC_000062
TCONS_00000152	-	-	XLOC_000063	TCONS_00000152	XLOC_000063	-	1:9536752-9537915	Scr LNA CD	LincIRS2 LNA CD	NOTEST	0.209515	0.209937	0.0028969	0	1	1	no	XLOC_000063
TCONS_00000153	-	-	XLOC_000064	TCONS_00000153	XLOC_000064	-	1:9538247-9540796	Scr LNA CD	LincIRS2 LNA CD	NOTEST	0.150623	0.15828	0.0715361	0	1	1	no	XLOC_000064
TCONS_00000154	ENSMUST00000072079	Rrs1	XLOC_000065	TCONS_00000154	XLOC_000065	Rrs1	1:9544534-9631175	Scr LNA CD	LincIRS2 LNA CD	NOTEST	0.122793	0.0657822	-0.900462	0	1	1	no	XLOC_000065	ENSMUSG00000061024	ENSMUST00000072079	ENSMUSP00000071955	Ribosome biosis regulatory protein homolog [Source:UniProtKB/Swiss-Prot;Acc:Q9CYH6]	1	9545408	9547455	1	A2	9545408	9547455	9545408	2048	tslNA	GENCODE basic	8	8	ensembl_havana	ensembl_havana	protein_coding	protein_coding	1	MGI transcript name	Rrs1-201	MGI Symbol	Rrs1
TCONS_00000155	ENSMUST00000190654	Adhfe1	XLOC_000066	TCONS_00000155	XLOC_000066	Adhfe1	1:9544534-9631175	Scr LNA CD	LincIRS2 LNA CD	OK	0.386662	0.65227	0.754396	0.218393	0.67575	0.999192	no	XLOC_000066	ENSMUSG00000025911	ENSMUST00000190654	ENSMUSP00000140592	Mus musculus alcohol dehydrogenase, iron containing, 1 (Adhfe1), transcript variant 2, mRNA. [Source:RefSeq mRNA;Acc:NM_001357376]	1	9547948	9580673	1	A2	9548119	9580673	9548119	2021	tsl1		1	14	havana	ensembl_havana	nonsense_mediated_decay	protein_coding	5	MGI transcript name	Adhfe1-205	MGI Symbol	Adhfe1
TCONS_00000166	ENSMUST00000121942	Gm6161	XLOC_000067	TCONS_00000166	XLOC_000067	Gm6161	1:9544534-9631175	Scr LNA CD	LincIRS2 LNA CD	NOTEST	0	0	0	0	1	1	no	XLOC_000067	ENSMUSG00000081441	ENSMUST00000121942		predicted gene 6161 [Source:MGI Symbol;Acc:MGI:3644104]	1	9574548	9575649	1	A2	9574548	9575649	9574548	1102	tslNA	GENCODE basic	1	3	havana	havana	processed_pseudogene	processed_pseudogene	1	MGI transcript name	Gm6161-201	MGI Symbol	Gm6161
TCONS_00000167	ENSMUST00000088666	3110035E14Rik	XLOC_000068	TCONS_00000167	XLOC_000068	3110035E14Rik	1:9544534-9631175	Scr LNA CD	LincIRS2 LNA CD	NOTEST	0.0571309	0.102065	0.837145	0	1	1	no	XLOC_000068	ENSMUSG00000067879	ENSMUST00000088666	ENSMUSP00000086041	Uncharacterized [Source:UniProtKB/Swiss-Prot;Acc:Q8BG31]	1	9601199	9627143	1	A2	9601199	9627143	9601199	3256	tsl1	GENCODE basic	3	3	ensembl_havana	ensembl_havana	protein_coding	protein_coding	1	MGI transcript name	3110035E14Rik-201	MGI Symbol	3110035E14Rik
TCONS_00000168	ENSMUST00000148585	2610203C22Rik	XLOC_000069	TCONS_00000168	XLOC_000069	2610203C22Rik	1:9544534-9631175	Scr LNA CD	LincIRS2 LNA CD	NOTEST	0.258133	0.294582	0.190556	0	1	1	no	XLOC_000069	ENSMUSG00000079671	ENSMUST00000148585		RIKEN cDNA 2610203C22 gene [Source:MGI Symbol;Acc:MGI:1919731]	1	9560832	9631175	-1	A2	9600413	9631144	9631144	3475	tsl1	GENCODE basic	7	8	havana	havana	antisense	processed_transcript	5	MGI transcript name	2610203C22Rik-204	MGI Symbol	2610203C22Rik
TCONS_00000169	ENSMUST00000088658	Mybl1	XLOC_000070	TCONS_00000169	XLOC_000070	Mybl1	1:9667414-9700209	Scr LNA CD	LincIRS2 LNA CD	NOTEST	0.192553	0.223613	0.215751	0	1	1	no	XLOC_000070	ENSMUSG00000025912	ENSMUST00000088658	ENSMUSP00000086034	MYB proto-oncogene like 1 [Source:HGNC Symbol;Acc:HGNC:7547]	1	9667415	9700209	-1	A2	9667415	9700209	9700209	4980	tsl1	GENCODE basic	10	16	ensembl_havana	ensembl_havana	protein_coding	protein_coding	5	MGI transcript name	Mybl1-201	MGI Symbol	Mybl1
TCONS_00000170	ENSMUST00000088658	Mybl1	XLOC_000071	TCONS_00000170	XLOC_000071	Mybl1	1:9667414-9700209	Scr LNA CD	LincIRS2 LNA CD	NOTEST	0.080496	0.0678404	-0.246774	0	1	1	no	XLOC_000071	ENSMUSG00000025912	ENSMUST00000088658	ENSMUSP00000086034	MYB proto-oncogene like 1 [Source:HGNC Symbol;Acc:HGNC:7547]	1	9667415	9700209	-1	A2	9667415	9700209	9700209	4980	tsl1	GENCODE basic	10	16	ensembl_havana	ensembl_havana	protein_coding	protein_coding	5	MGI transcript name	Mybl1-201	MGI Symbol	Mybl1
TCONS_00000171	ENSMUST00000160451	Mybl1	XLOC_000072	TCONS_00000171	XLOC_000072	Mybl1	1:9667414-9700209	Scr LNA CD	LincIRS2 LNA CD	NOTEST	0.0830761	0.138732	0.739799	0	1	1	no	XLOC_000072	ENSMUSG00000025912	ENSMUST00000160451		MYB proto-oncogene like 1 [Source:HGNC Symbol;Acc:HGNC:7547]	1	9667415	9700209	-1	A2	9678272	9683452	9683452	695	tsl3		1	16	havana	ensembl_havana	retained_intron	protein_coding	5	MGI transcript name	Mybl1-204	MGI Symbol	Mybl1
TCONS_00000172	ENSMUST00000181358	1700034P13Rik	XLOC_000073	TCONS_00000172	XLOC_000073	1700034P13Rik	1:9718036-9791924	Scr LNA CD	LincIRS2 LNA CD	OK	4.9974	5.61334	0.167682	0.561751	0.26205	0.999192	no	XLOC_000073	ENSMUSG00000097893	ENSMUST00000181358		RIKEN cDNA 1700034P13 gene [Source:MGI Symbol;Acc:MGI:1920581]	1	9747648	9791924	1	A2	9747956	9791318	9747956	1343	tsl1	GENCODE basic	7	8	havana	havana	antisense	antisense	7	MGI transcript name	1700034P13Rik-201	MGI Symbol	1700034P13Rik
TCONS_00000182	-	-	XLOC_000074	TCONS_00000182	XLOC_000074	-	1:9796737-9796966	Scr LNA CD	LincIRS2 LNA CD	OK	1.54304	0	-inf		0.00335	0.14366	no	XLOC_000074
TCONS_00000183	ENSMUST00000168907	Sgk3	XLOC_000075	TCONS_00000183	XLOC_000075	Sgk3	1:9798050-9900845	Scr LNA CD	LincIRS2 LNA CD	NOTEST	0.0554856	0.0732156	0.400039	0	1	1	no	XLOC_000075	ENSMUSG00000025915	ENSMUST00000168907	ENSMUSP00000126861	serum/glucocorticoid regulated kinase 3 [Source:MGI Symbol;Acc:MGI:2182368]	1	9798107	9900845	1	A2	9798143	9900845	9798143	3779	tsl1	GENCODE basic	7	14	ensembl_havana	ensembl_havana	protein_coding	protein_coding	12	MGI transcript name	Sgk3-203	MGI Symbol	Sgk3
TCONS_00000205	ENSMUST00000052843	Mcmdc2	XLOC_000076	TCONS_00000205	XLOC_000076	Mcmdc2	1:9908637-9944160	Scr LNA CD	LincIRS2 LNA CD	NOTEST	0	0.00400534	inf	0	1	1	no	XLOC_000076	ENSMUSG00000046101	ENSMUST00000052843	ENSMUSP00000054715	Minichromosome maintenance domain-containing protein 2 [Source:UniProtKB/Swiss-Prot;Acc:E9Q956]	1	9908638	9942085	1	A2	9908638	9922525	9908638	2826	tsl1	GENCODE basic	11	16	havana	ensembl_havana	protein_coding	protein_coding	6	MGI transcript name	Mcmdc2-201	MGI Symbol	Mcmdc2
TCONS_00000217	ENSMUST00000185184	Tcf24	XLOC_000077	TCONS_00000217	XLOC_000077	Tcf24	1:9960162-10009136	Scr LNA CD	LincIRS2 LNA CD	NOTEST	0.263487	0.168828	-0.642173	0	1	1	no	XLOC_000077	ENSMUSG00000099032	ENSMUST00000185184	ENSMUSP00000138827	transcription factor 24 [Source:HGNC Symbol;Acc:HGNC:32275]	1	9960163	9967932	-1	A2	9960163	9967932	9967932	4193	tsl5	GENCODE basic	1	2	havana	ensembl_havana	protein_coding	protein_coding	2	MGI transcript name	Tcf24-202	MGI Symbol	Tcf24
TCONS_00000218	ENSMUST00000192299	E330040D14Rik	XLOC_000078	TCONS_00000218	XLOC_000078	E330040D14Rik	1:9960162-10009136	Scr LNA CD	LincIRS2 LNA CD	NOTEST	0.00696777	0.00989973	0.506693	0	1	1	no	XLOC_000078	ENSMUSG00000104025	ENSMUST00000192299		RIKEN cDNA E330040D14 gene [Source:MGI Symbol;Acc:MGI:3649088]	1	9967314	9968687	1	A2	9967314	9968687	9967314	1374	tslNA	GENCODE basic	1	1	havana	havana	TEC	TEC	1	MGI transcript name	E330040D14Rik-201	MGI Symbol	E330040D14Rik
TCONS_00000219	ENSMUST00000134692	Gm15818	XLOC_000079	TCONS_00000219	XLOC_000079	Gm15818	1:9960162-10009136	Scr LNA CD	LincIRS2 LNA CD	NOTEST	0	0	0	0	1	1	no	XLOC_000079	ENSMUSG00000087199	ENSMUST00000134692		predicted gene 15818 [Source:MGI Symbol;Acc:MGI:3801960]	1	9982387	9992366	1	A2	9982387	9992366	9982387	656	tsl3	GENCODE basic	1	1	havana	havana	antisense	antisense	1	MGI transcript name	Gm15818-201	MGI Symbol	Gm15818
TCONS_00000220	-	-	XLOC_000080	TCONS_00000220	XLOC_000080	-	1:10023072-10024044	Scr LNA CD	LincIRS2 LNA CD	NOTEST	0.277762	0.257387	-0.109913	0	1	1	no	XLOC_000080
TCONS_00000221	ENSMUST00000071087	Cspp1	XLOC_000081	TCONS_00000221	XLOC_000081	Cspp1	1:10024600-10233568	Scr LNA CD	LincIRS2 LNA CD	OK	3.51762	3.1993	-0.136844	-0.217166	0.6564	0.999192	no	XLOC_000081	ENSMUSG00000056763	ENSMUST00000071087	ENSMUSP00000068804	Centrosome and spindle pole associated protein 1 [Source:UniProtKB/Swiss-Prot;Acc:B2RX88]	1	10037987	10136768	1	A2	10038217	10136768	10038217	4355	tsl1	GENCODE basic	11	16	ensembl_havana	ensembl_havana	protein_coding	protein_coding	27	MGI transcript name	Cspp1-201	MGI Symbol	Cspp1
TCONS_00000263	ENSMUST00000157528	Gm26348	XLOC_000082	TCONS_00000263	XLOC_000082	Gm26348	1:10024600-10233568	Scr LNA CD	LincIRS2 LNA CD	OK	1.40552	1.35074	-0.0573594	-0.0308848	0.94435	0.999192	no	XLOC_000082	ENSMUSG00000088153	ENSMUST00000157528		predicted gene, 26348 [Source:MGI Symbol;Acc:MGI:5456125]	1	10166539	10166778	1	A2	10166539	10166778	10166539	240	tslNA	GENCODE basic	1	1	ensembl	ensembl	misc_RNA	misc_RNA	1	MGI transcript name	Gm26348-201	MGI Symbol	Gm26348
TCONS_00000265	ENSMUST00000119252	Gm15603	XLOC_000083	TCONS_00000265	XLOC_000083	Gm15603	1:10324719-10719945	Scr LNA CD	LincIRS2 LNA CD	NOTEST	0	0	0	0	1	1	no	XLOC_000083	ENSMUSG00000081417	ENSMUST00000119252		predicted gene 15603 [Source:MGI Symbol;Acc:MGI:3783050]	1	10695123	10695614	1	A2	10695123	10695614	10695123	492	tslNA	GENCODE basic	1	1	havana	havana	processed_pseudogene	processed_pseudogene	1	MGI transcript name	Gm15603-201	MGI Symbol	Gm15603
TCONS_00000266	ENSMUST00000189483	Gm5522	XLOC_000084	TCONS_00000266	XLOC_000084	Gm5522	1:10805280-10806522	Scr LNA CD	LincIRS2 LNA CD	NOTEST	0	0	0	0	1	1	no	XLOC_000084	ENSMUSG00000100212	ENSMUST00000189483		predicted gene 5522 [Source:MGI Symbol;Acc:MGI:3649087]	1	10805281	10806522	1	A2	10805281	10806522	10805281	1242	tslNA	GENCODE basic	1	1	havana	havana	processed_pseudogene	processed_pseudogene	1	MGI transcript name	Gm5522-201	MGI Symbol	Gm5522
TCONS_00000267	ENSMUST00000188013	Gm28659	XLOC_000085	TCONS_00000267	XLOC_000085	Gm28659	1:10868687-10869446	Scr LNA CD	LincIRS2 LNA CD	NOTEST	0	0	0	0	1	1	no	XLOC_000085	ENSMUSG00000100648	ENSMUST00000188013		predicted gene 28659 [Source:MGI Symbol;Acc:MGI:5579365]	1	10868688	10869446	1	A2	10868688	10869446	10868688	759	tslNA	GENCODE basic	1	1	havana	havana	processed_pseudogene	processed_pseudogene	1	MGI transcript name	Gm28659-201	MGI Symbol	Gm28659
TCONS_00000268	ENSMUST00000157960	Gm22963	XLOC_000086	TCONS_00000268	XLOC_000086	Gm22963	1:10921669-10921760	Scr LNA CD	LincIRS2 LNA CD	NOTEST	0	0	0	0	1	1	no	XLOC_000086	ENSMUSG00000088585	ENSMUST00000157960		predicted gene, 22963 [Source:MGI Symbol;Acc:MGI:5452740]	1	10921670	10921760	1	A2	10921670	10921760	10921670	91	tslNA	GENCODE basic	1	1	ensembl	ensembl	snoRNA	snoRNA	1	MGI transcript name	Gm22963-201	MGI Symbol	Gm22963
TCONS_00000269	ENSMUST00000027056	Prex2	XLOC_000087	TCONS_00000269	XLOC_000087	Prex2	1:10993343-11303684	Scr LNA CD	LincIRS2 LNA CD	OK	1.29454	1.0351	-0.322662	-0.367047	0.46585	0.999192	no	XLOC_000087	ENSMUSG00000048960	ENSMUST00000027056	ENSMUSP00000027056	Phosphatidylinositol 3,4,5-trisphosphate-dependent Rac exchanger 2 protein [Source:UniProtKB/Swiss-Prot;Acc:Q3LAC4]	1	10993465	11303681	1	A2	10993465	11303681	10993465	11053	tsl1	GENCODE basic	11	13	ensembl_havana	ensembl_havana	protein_coding	protein_coding	8	MGI transcript name	Prex2-201	MGI Symbol	Prex2
TCONS_00000293	ENSMUST00000048613	A830018L16Rik	XLOC_000088	TCONS_00000293	XLOC_000088	A830018L16Rik	1:11414104-11975901	Scr LNA CD	LincIRS2 LNA CD	NOTEST	0	0	0	0	1	1	no	XLOC_000088	ENSMUSG00000057715	ENSMUST00000048613	ENSMUSP00000043857	Uncharacterized [Source:UniProtKB/Swiss-Prot;Acc:Q8BZJ8]	1	11414105	11975901	1	A2	11414105	11975901	11414105	2779	tsl1	GENCODE basic	13	13	ensembl_havana	ensembl_havana	protein_coding	protein_coding	10	MGI transcript name	A830018L16Rik-201	MGI Symbol	A830018L16Rik
TCONS_00000303	ENSMUST00000194502	Gm38178	XLOC_000089	TCONS_00000303	XLOC_000089	Gm38178	1:11414104-11975901	Scr LNA CD	LincIRS2 LNA CD	NOTEST	0	0	0	0	1	1	no	XLOC_000089	ENSMUSG00000103825	ENSMUST00000194502		predicted gene, 38178 [Source:MGI Symbol;Acc:MGI:5611406]	1	11416918	11419388	1	A2	11416918	11419388	11416918	2471	tslNA	GENCODE basic	1	1	havana	havana	TEC	TEC	1	MGI transcript name	Gm38178-201	MGI Symbol	Gm38178
TCONS_00000307	ENSMUST00000195360	Gm38069	XLOC_000090	TCONS_00000307	XLOC_000090	Gm38069	1:11414104-11975901	Scr LNA CD	LincIRS2 LNA CD	NOTEST	0	0	0	0	1	1	no	XLOC_000090	ENSMUSG00000103561	ENSMUST00000195360		predicted gene, 38069 [Source:MGI Symbol;Acc:MGI:5611297]	1	11704207	11706350	1	A2	11704207	11706350	11704207	2144	tslNA	GENCODE basic	1	1	havana	havana	TEC	TEC	1	MGI transcript name	Gm38069-201	MGI Symbol	Gm38069
TCONS_00000308	ENSMUST00000187748	Gm7560	XLOC_000091	TCONS_00000308	XLOC_000091	Gm7560	1:12120959-12121832	Scr LNA CD	LincIRS2 LNA CD	NOTEST	0	0	0	0	1	1	no	XLOC_000091	ENSMUSG00000101610	ENSMUST00000187748		predicted gene 7560 [Source:MGI Symbol;Acc:MGI:3648484]	1	12120960	12121832	1	A2	12120960	12121832	12120960	873	tslNA	GENCODE basic	1	1	havana	havana	processed_pseudogene	processed_pseudogene	1	MGI transcript name	Gm7560-201	MGI Symbol	Gm7560
TCONS_00000309	ENSMUST00000179834	Gm22633	XLOC_000092	TCONS_00000309	XLOC_000092	Gm22633	1:12374935-12375042	Scr LNA CD	LincIRS2 LNA CD	NOTEST	0	0	0	0	1	1	no	XLOC_000092	ENSMUSG00000093864	ENSMUST00000179834		predicted gene, 22633 [Source:MGI Symbol;Acc:MGI:5452410]	1	12374936	12375042	1	A3	12374936	12375042	12374936	107	tslNA	GENCODE basic	1	1	ensembl	ensembl	snRNA	snRNA	1	MGI transcript name	Gm22633-201	MGI Symbol	Gm22633
TCONS_00000310	ENSMUST00000183490	Mir6341	XLOC_000093	TCONS_00000310	XLOC_000093	Mir6341	1:12425985-12426106	Scr LNA CD	LincIRS2 LNA CD	NOTEST	0	0	0	0	1	1	no	XLOC_000093	ENSMUSG00000098555	ENSMUST00000183490		microRNA 6341 [Source:MGI Symbol;Acc:MGI:5530644]	1	12425986	12426106	1	A3	12425986	12426106	12425986	121	tslNA	GENCODE basic	1	1	mirbase	mirbase	miRNA	miRNA	1	MGI transcript name	Mir6341-201	MGI Symbol	Mir6341
TCONS_00000311	ENSMUST00000181461	Gm2383	XLOC_000094	TCONS_00000311	XLOC_000094	Gm2383	1:12565576-12566383	Scr LNA CD	LincIRS2 LNA CD	NOTEST	0	0	0	0	1	1	no	XLOC_000094	ENSMUSG00000097628	ENSMUST00000181461		predicted gene 2383 [Source:MGI Symbol;Acc:MGI:3780551]	1	12565577	12566383	1	A3	12565577	12566383	12565577	807	tslNA	GENCODE basic	1	1	havana	havana	processed_pseudogene	processed_pseudogene	1	MGI transcript name	Gm2383-201	MGI Symbol	Gm2383
TCONS_00000312	ENSMUST00000182390	Gm6216	XLOC_000095	TCONS_00000312	XLOC_000095	Gm6216	1:12655866-12656553	Scr LNA CD	LincIRS2 LNA CD	NOTEST	0	0	0	0	1	1	no	XLOC_000095	ENSMUSG00000098163	ENSMUST00000182390		predicted gene 6216 [Source:MGI Symbol;Acc:MGI:3647030]	1	12655867	12656553	1	A3	12655867	12656553	12655867	687	tslNA	GENCODE basic	1	1	havana	havana	processed_pseudogene	processed_pseudogene	1	MGI transcript name	Gm6216-201	MGI Symbol	Gm6216
TCONS_00000313	ENSMUST00000181272	Gm17644	XLOC_000096	TCONS_00000313	XLOC_000096	Gm17644	1:12667562-12673090	Scr LNA CD	LincIRS2 LNA CD	NOTEST	0	0	0	0	1	1	no	XLOC_000096	ENSMUSG00000097171	ENSMUST00000181272		predicted gene, 17644 [Source:MGI Symbol;Acc:MGI:4937278]	1	12667563	12673090	1	A3	12667563	12673090	12667563	3200	tsl1	GENCODE basic	1	1	havana	havana	lincRNA	lincRNA	1	MGI transcript name	Gm17644-201	MGI Symbol	Gm17644
TCONS_00000314	ENSMUST00000180062	Sulf1	XLOC_000097	TCONS_00000314	XLOC_000097	Sulf1	1:12692276-12861192	Scr LNA CD	LincIRS2 LNA CD	NOTEST	1.53959e-11	2.42692e-08	10.6224	0	1	1	no	XLOC_000097	ENSMUSG00000016918	ENSMUST00000180062	ENSMUSP00000136014	Extracellular sulfatase Sulf-1 [Source:UniProtKB/Swiss-Prot;Acc:Q8K007]	1	12692277	12861192	1	A3	12692323	12860371	12692323	4636	tsl1	GENCODE basic	7	15	ensembl_havana	ensembl_havana	protein_coding	protein_coding	10	MGI transcript name	Sulf1-203	MGI Symbol	Sulf1
TCONS_00000328	ENSMUST00000059065	Gm5250	XLOC_000098	TCONS_00000328	XLOC_000098	Gm5250	1:13062024-13062345	Scr LNA CD	LincIRS2 LNA CD	NOTEST	0	0	0	0	1	1	no	XLOC_000098	ENSMUSG00000069620	ENSMUST00000059065		predicted gene 5250 [Source:MGI Symbol;Acc:MGI:3647667]	1	13062025	13062345	1	A3	13062025	13062345	13062025	321	tslNA	GENCODE basic	9	6	havana	havana	processed_pseudogene	processed_pseudogene	1	MGI transcript name	Gm5250-201	MGI Symbol	Gm5250
TCONS_00000329	ENSMUST00000187394	Gm29283	XLOC_000099	TCONS_00000329	XLOC_000099	Gm29283	1:13068837-13078662	Scr LNA CD	LincIRS2 LNA CD	NOTEST	0	0	0	0	1	1	no	XLOC_000099	ENSMUSG00000099498	ENSMUST00000187394		predicted gene 29283 [Source:MGI Symbol;Acc:MGI:5579989]	1	13068838	13078662	1	A3	13068838	13078662	13068838	288	tsl5	GENCODE basic	1	1	havana	havana	lincRNA	lincRNA	1	MGI transcript name	Gm29283-201	MGI Symbol	Gm29283
TCONS_00000330	ENSMUST00000081713	Ncoa2	XLOC_000100	TCONS_00000330	XLOC_000100	Ncoa2	1:13138853-13374083	Scr LNA CD	LincIRS2 LNA CD	OK	1.81372	1.9614	0.112932	0.227453	0.65095	0.999192	no	XLOC_000100	ENSMUSG00000005886	ENSMUST00000081713	ENSMUSP00000080413	Nuclear receptor coactivator 2 [Source:UniProtKB/Swiss-Prot;Acc:Q61026]	1	13139105	13374083	-1	A3	13139105	13372439	13372439	8171	tsl1	GENCODE basic	10	14	ensembl_havana	ensembl_havana	protein_coding	protein_coding	11	MGI transcript name	Ncoa2-203	MGI Symbol	Ncoa2
TCONS_00000331	ENSMUST00000183805	Gm27881	XLOC_000101	TCONS_00000331	XLOC_000101	Gm27881	1:13138853-13374083	Scr LNA CD	LincIRS2 LNA CD	OK	1.77067	1.87943	0.0859973	0.194423	0.69615	0.999192	no	XLOC_000101	ENSMUSG00000099183	ENSMUST00000183805		predicted gene, 27881 [Source:MGI Symbol;Acc:MGI:5531263]	1	13262198	13262279	1	A3	13262198	13262279	13262198	82	tslNA	GENCODE basic	1	1	ensembl	ensembl	miRNA	miRNA	1	MGI transcript name	Gm27881-201	MGI Symbol	Gm27881
TCONS_00000333	ENSMUST00000185813	Gm29570	XLOC_000102	TCONS_00000333	XLOC_000102	Gm29570	1:13376069-13388413	Scr LNA CD	LincIRS2 LNA CD	NOTEST	0	0	0	0	1	1	no	XLOC_000102	ENSMUSG00000101476	ENSMUST00000185813		predicted gene 29570 [Source:MGI Symbol;Acc:MGI:5580276]	1	13376070	13388413	1	A3	13376070	13388413	13376070	681	tsl3	GENCODE basic	1	1	havana	havana	antisense	antisense	1	MGI transcript name	Gm29570-201	MGI Symbol	Gm29570
TCONS_00000334	ENSMUST00000027068	Tram1	XLOC_000103	TCONS_00000334	XLOC_000103	Tram1	1:13564182-13589910	Scr LNA CD	LincIRS2 LNA CD	OK	33.3233	38.7801	0.218785	0.495337	0.3219	0.999192	no	XLOC_000103	ENSMUSG00000025935	ENSMUST00000027068	ENSMUSP00000027068	translocating chain-associating membrane protein 1 [Source:MGI Symbol;Acc:MGI:1919515]	1	13564698	13589910	-1	A3	13564698	13589910	13589910	2938	tsl1	GENCODE basic	10	10	ensembl_havana	ensembl_havana	protein_coding	protein_coding	3	MGI transcript name	Tram1-201	MGI Symbol	Tram1
TCONS_00000335	ENSMUST00000027068	Tram1	XLOC_000104	TCONS_00000335	XLOC_000104	Tram1	1:13564182-13589910	Scr LNA CD	LincIRS2 LNA CD	OK	1.67398	1.6695	-0.00386981	-0.00413978	0.99295	0.999192	no	XLOC_000104	ENSMUSG00000025935	ENSMUST00000027068	ENSMUSP00000027068	translocating chain-associating membrane protein 1 [Source:MGI Symbol;Acc:MGI:1919515]	1	13564698	13589910	-1	A3	13564698	13589910	13589910	2938	tsl1	GENCODE basic	10	10	ensembl_havana	ensembl_havana	protein_coding	protein_coding	3	MGI transcript name	Tram1-201	MGI Symbol	Tram1
TCONS_00000336	ENSMUST00000027071	Lactb2	XLOC_000105	TCONS_00000336	XLOC_000105	Lactb2	1:13612944-13660879	Scr LNA CD	LincIRS2 LNA CD	OK	7.08304	7.31168	0.0458351	0.13171	0.79405	0.999192	no	XLOC_000105	ENSMUSG00000025937	ENSMUST00000027071	ENSMUSP00000027071	Endoribonuclease LACTB2 [Source:UniProtKB/Swiss-Prot;Acc:Q99KR3]	1	13623330	13660546	-1	A3	13623330	13660546	13660546	4494	tsl1	GENCODE basic	6	6	ensembl_havana	ensembl_havana	protein_coding	protein_coding	2	MGI transcript name	Lactb2-201	MGI Symbol	Lactb2
TCONS_00000337	ENSMUST00000088542	Xkr9	XLOC_000106	TCONS_00000337	XLOC_000106	Xkr9	1:13668719-13708958	Scr LNA CD	LincIRS2 LNA CD	OK	2.97329	3.24387	0.12566	0.103184	0.8353	0.999192	no	XLOC_000106	ENSMUSG00000067813	ENSMUST00000088542	ENSMUSP00000085900	X-linked Kx blood group related 9 [Source:MGI Symbol;Acc:MGI:2686466]	1	13668771	13701723	1	A3	13668771	13701723	13668771	1926	tsl1	GENCODE basic	3	3	ensembl_havana	ensembl_havana	protein_coding	protein_coding	1	MGI transcript name	Xkr9-201	MGI Symbol	Xkr9
TCONS_00000338	ENSMUST00000158733	Gm25491	XLOC_000107	TCONS_00000338	XLOC_000107	Gm25491	1:13932377-13932685	Scr LNA CD	LincIRS2 LNA CD	NOTEST	0	0	0	0	1	1	no	XLOC_000107	ENSMUSG00000089358	ENSMUST00000158733		predicted gene, 25491 [Source:MGI Symbol;Acc:MGI:5455268]	1	13932378	13932685	1	A3	13932378	13932685	13932378	308	tslNA	GENCODE basic	1	1	ensembl	ensembl	misc_RNA	misc_RNA	1	MGI transcript name	Gm25491-201	MGI Symbol	Gm25491
TCONS_00000339	ENSMUST00000179783	Gm22616	XLOC_000108	TCONS_00000339	XLOC_000108	Gm22616	1:14168953-14310235	Scr LNA CD	LincIRS2 LNA CD	NOTEST	0	0	0	0	1	1	no	XLOC_000108	ENSMUSG00000095853	ENSMUST00000179783		predicted gene, 22616 [Source:MGI Symbol;Acc:MGI:5452393]	1	14182578	14182677	1	A3	14182578	14182677	14182578	100	tslNA	GENCODE basic	1	1	ensembl	ensembl	miRNA	miRNA	1	MGI transcript name	Gm22616-201	MGI Symbol	Gm22616
TCONS_00000340	ENSMUST00000187401	Gm9947	XLOC_000109	TCONS_00000340	XLOC_000109	Gm9947	1:14752936-14777266	Scr LNA CD	LincIRS2 LNA CD	NOTEST	0	0.0357962	inf	0	1	1	no	XLOC_000109	ENSMUSG00000054493	ENSMUST00000187401		predicted gene 9947 [Source:MGI Symbol;Acc:MGI:3642739]	1	14752937	14776931	1	A3	14752937	14776931	14752937	687	tsl5	GENCODE basic	1	2	havana	ensembl_havana	antisense	antisense	2	MGI transcript name	Gm9947-202	MGI Symbol	Gm9947
TCONS_00000341	ENSMUST00000027062	Msc	XLOC_000110	TCONS_00000341	XLOC_000110	Msc	1:14752936-14777266	Scr LNA CD	LincIRS2 LNA CD	NOTEST	0.0592633	0.143949	1.28035	0	1	1	no	XLOC_000110	ENSMUSG00000025930	ENSMUST00000027062	ENSMUSP00000027062	Musculin [Source:UniProtKB/Swiss-Prot;Acc:O88940]	1	14753346	14755992	-1	A3	14753346	14755990	14755990	1741	tsl1	GENCODE basic	6	6	ensembl_havana	ensembl_havana	protein_coding	protein_coding	4	MGI transcript name	Msc-201	MGI Symbol	Msc
TCONS_00000343	ENSMUST00000194866	Gm37412	XLOC_000111	TCONS_00000343	XLOC_000111	Gm37412	1:14788644-14792965	Scr LNA CD	LincIRS2 LNA CD	NOTEST	0	0	0	0	1	1	no	XLOC_000111	ENSMUSG00000103492	ENSMUST00000194866		predicted gene, 37412 [Source:MGI Symbol;Acc:MGI:5610640]	1	14788645	14792965	1	A3	14788645	14792965	14788645	4321	tslNA	GENCODE basic	1	1	havana	havana	TEC	TEC	1	MGI transcript name	Gm37412-201	MGI Symbol	Gm37412
TCONS_00000344	ENSMUST00000121367	Rpl5-ps1	XLOC_000112	TCONS_00000344	XLOC_000112	Rpl5-ps1	1:14865071-14865965	Scr LNA CD	LincIRS2 LNA CD	NOTEST	0	0	0	0	1	1	no	XLOC_000112	ENSMUSG00000082193	ENSMUST00000121367		ribosomal protein L5, pseudogene 1 [Source:MGI Symbol;Acc:MGI:3647110]	1	14865072	14865965	1	A3	14865072	14865965	14865072	894	tslNA	GENCODE basic	1	1	ensembl_havana	ensembl_havana	processed_pseudogene	processed_pseudogene	1	MGI transcript name	Rpl5-ps1-201	MGI Symbol	Rpl5-ps1
TCONS_00000345	ENSMUST00000175681	Kcnb2	XLOC_000113	TCONS_00000345	XLOC_000113	Kcnb2	1:15287253-15723750	Scr LNA CD	LincIRS2 LNA CD	NOTEST	0	0	0	0	1	1	no	XLOC_000113	ENSMUSG00000092083	ENSMUST00000175681	ENSMUSP00000135382	Potassium voltage-gated channel subfamily B member 2 [Source:UniProtKB/Swiss-Prot;Acc:A6H8H5]	1	15287254	15723750	1	A3	15287254	15712548	15287254	3963	tsl5	GENCODE basic	2	4	havana	ensembl_havana	protein_coding	protein_coding	2	MGI transcript name	Kcnb2-202	MGI Symbol	Kcnb2
TCONS_00000348	ENSMUST00000193873	Gm38116	XLOC_000114	TCONS_00000348	XLOC_000114	Gm38116	1:15287253-15723750	Scr LNA CD	LincIRS2 LNA CD	NOTEST	0	0	0	0	1	1	no	XLOC_000114	ENSMUSG00000102937	ENSMUST00000193873		predicted gene, 38116 [Source:MGI Symbol;Acc:MGI:5611344]	1	15364302	15365834	1	A3	15364302	15365834	15364302	1533	tslNA	GENCODE basic	1	1	havana	havana	TEC	TEC	1	MGI transcript name	Gm38116-201	MGI Symbol	Gm38116
TCONS_00000349	ENSMUST00000194564	Gm37138	XLOC_000115	TCONS_00000349	XLOC_000115	Gm37138	1:15287253-15723750	Scr LNA CD	LincIRS2 LNA CD	NOTEST	0.00155286	0.0446932	4.84705	0	1	1	no	XLOC_000115	ENSMUSG00000104149	ENSMUST00000194564		predicted gene, 37138 [Source:MGI Symbol;Acc:MGI:5610366]	1	15556249	15558337	1	A3	15556249	15558337	15556249	2089	tslNA	GENCODE basic	1	1	havana	havana	TEC	TEC	1	MGI transcript name	Gm37138-201	MGI Symbol	Gm37138
TCONS_00000351	ENSMUST00000104189	Gm25168	XLOC_000116	TCONS_00000351	XLOC_000116	Gm25168	1:15757831-15757963	Scr LNA CD	LincIRS2 LNA CD	NOTEST	0	0	0	0	1	1	no	XLOC_000116	ENSMUSG00000077377	ENSMUST00000104189		predicted gene, 25168 [Source:MGI Symbol;Acc:MGI:5454945]	1	15757832	15757963	1	A3	15757832	15757963	15757832	132	tslNA	GENCODE basic	1	1	ensembl	ensembl	snoRNA	snoRNA	1	MGI transcript name	Gm25168-201	MGI Symbol	Gm25168
TCONS_00000352	ENSMUST00000188400	Gm28669	XLOC_000117	TCONS_00000352	XLOC_000117	Gm28669	1:15760760-15760860	Scr LNA CD	LincIRS2 LNA CD	NOTEST	0	0	0	0	1	1	no	XLOC_000117	ENSMUSG00000100814	ENSMUST00000188400		predicted gene 28669 [Source:MGI Symbol;Acc:MGI:5579375]	1	15760761	15760860	1	A3	15760761	15760860	15760761	100	tslNA	GENCODE basic	1	1	havana	havana	processed_pseudogene	processed_pseudogene	1	MGI transcript name	Gm28669-201	MGI Symbol	Gm28669
TCONS_00000353	ENSMUST00000188371	Terf1	XLOC_000118	TCONS_00000353	XLOC_000118	Terf1	1:15804820-15892722	Scr LNA CD	LincIRS2 LNA CD	NOTEST	0.209412	0.244636	0.224297	0	1	1	no	XLOC_000118	ENSMUSG00000025925	ENSMUST00000188371	ENSMUSP00000140744	Telomeric repeat-binding factor 1 [Source:UniProtKB/Swiss-Prot;Acc:P70371]	1	15805646	15844052	1	A3	15805646	15844052	15805646	2268	tsl1	GENCODE basic	6	14	ensembl_havana	ensembl_havana	protein_coding	protein_coding	4	MGI transcript name	Terf1-203	MGI Symbol	Terf1
TCONS_00000360	ENSMUST00000194867	Gm37509	XLOC_000119	TCONS_00000360	XLOC_000119	Gm37509	1:15804820-15892722	Scr LNA CD	LincIRS2 LNA CD	NOTEST	0.0620639	0.050588	-0.294959	0	1	1	no	XLOC_000119	ENSMUSG00000104379	ENSMUST00000194867		predicted gene, 37509 [Source:MGI Symbol;Acc:MGI:5610737]	1	15853331	15856499	1	A3	15853331	15856499	15853331	3169	tslNA	GENCODE basic	1	1	havana	havana	TEC	TEC	1	MGI transcript name	Gm37509-201	MGI Symbol	Gm37509
TCONS_00000361	ENSMUST00000158318	Gm23259	XLOC_000120	TCONS_00000361	XLOC_000120	Gm23259	1:15804820-15892722	Scr LNA CD	LincIRS2 LNA CD	NOTEST	0	0	0	0	1	1	no	XLOC_000120	ENSMUSG00000088943	ENSMUST00000158318		predicted gene, 23259 [Source:MGI Symbol;Acc:MGI:5453036]	1	15879530	15879832	1	A3	15879530	15879832	15879530	303	tslNA	GENCODE basic	1	1	ensembl	ensembl	misc_RNA	misc_RNA	1	MGI transcript name	Gm23259-201	MGI Symbol	Gm23259
TCONS_00000362	ENSMUST00000185778	Gm7634	XLOC_000121	TCONS_00000362	XLOC_000121	Gm7634	1:16053334-16053887	Scr LNA CD	LincIRS2 LNA CD	NOTEST	0	0	0	0	1	1	no	XLOC_000121	ENSMUSG00000100652	ENSMUST00000185778		predicted gene 7634 [Source:MGI Symbol;Acc:MGI:3644198]	1	16053335	16053887	1	A3	16053335	16053887	16053335	553	tslNA	GENCODE basic	1	1	havana	havana	processed_pseudogene	processed_pseudogene	1	MGI transcript name	Gm7634-201	MGI Symbol	Gm7634
TCONS_00000363	ENSMUST00000141217	Rpl7	XLOC_000122	TCONS_00000363	XLOC_000122	Rpl7	1:16098758-16105267	Scr LNA CD	LincIRS2 LNA CD	OK	7.5214	7.09467	-0.0842668	-0.120747	0.8075	0.999192	no	XLOC_000122	ENSMUSG00000043716	ENSMUST00000141217		ribosomal protein L7 [Source:MGI Symbol;Acc:MGI:98073]	1	16101295	16104662	-1	A3	16101306	16104402	16104402	1597	tsl2		1	13	havana	ensembl_havana	retained_intron	protein_coding	6	MGI transcript name	Rpl7-204	MGI Symbol	Rpl7
TCONS_00000364	ENSMUST00000027053	Rdh10	XLOC_000123	TCONS_00000364	XLOC_000123	Rdh10	1:16105295-16134146	Scr LNA CD	LincIRS2 LNA CD	NOTEST	4.34069e-41	4.61326e-15	86.458	0	1	1	no	XLOC_000123	ENSMUSG00000025921	ENSMUST00000027053	ENSMUSP00000027053	Retinol dehydrogenase 10 [Source:UniProtKB/Swiss-Prot;Acc:Q8VCH7]	1	16105774	16133734	1	A3	16105774	16133734	16105774	3587	tsl1	GENCODE basic	7	7	ensembl_havana	ensembl_havana	protein_coding	protein_coding	2	MGI transcript name	Rdh10-201	MGI Symbol	Rdh10
TCONS_00000371	ENSMUST00000186343	Gm28095	XLOC_000124	TCONS_00000371	XLOC_000124	Gm28095	1:16228505-16520112	Scr LNA CD	LincIRS2 LNA CD	NOTEST	0.0141351	0.00700318	-1.0132	0	1	1	no	XLOC_000124	ENSMUSG00000100868	ENSMUST00000186343		predicted gene 28095 [Source:MGI Symbol;Acc:MGI:5578801]	1	16228506	16244062	1	A3	16228506	16244062	16228506	1515	tsl5	GENCODE basic	1	1	havana	havana	antisense	antisense	1	MGI transcript name	Gm28095-201	MGI Symbol	Gm28095
TCONS_00000373	ENSMUST00000162751	Stau2	XLOC_000125	TCONS_00000373	XLOC_000125	Stau2	1:16228505-16520112	Scr LNA CD	LincIRS2 LNA CD	OK	0.735579	1.04309	0.503914	0.38858	0.4362	0.999192	no	XLOC_000125	ENSMUSG00000025920	ENSMUST00000162751	ENSMUSP00000124505	staufen double-stranded RNA binding protein 2 [Source:MGI Symbol;Acc:MGI:1352508]	1	16228674	16520112	-1	A3	16228674	16519306	16519306	3030	tsl1	GENCODE basic	7	19	ensembl_havana	ensembl_havana	protein_coding	protein_coding	17	MGI transcript name	Stau2-217	MGI Symbol	Stau2
TCONS_00000374	ENSMUST00000161626	Gm7568	XLOC_000126	TCONS_00000374	XLOC_000126	Gm7568	1:16228505-16520112	Scr LNA CD	LincIRS2 LNA CD	NOTEST	0.0272386	0.0567887	1.05995	0	1	1	no	XLOC_000126	ENSMUSG00000089982	ENSMUST00000161626		predicted gene 7568 [Source:MGI Symbol;Acc:MGI:3649156]	1	16253592	16267921	1	A3	16253592	16258861	16253592	415	tsl3	GENCODE basic	1	7	havana	havana	antisense	antisense	3	MGI transcript name	Gm7568-203	MGI Symbol	Gm7568
TCONS_00000377	ENSMUST00000162751	Stau2	XLOC_000127	TCONS_00000377	XLOC_000127	Stau2	1:16228505-16520112	Scr LNA CD	LincIRS2 LNA CD	OK	0.368852	0.536799	0.541339	0.364123	0.4755	0.999192	no	XLOC_000127	ENSMUSG00000025920	ENSMUST00000162751	ENSMUSP00000124505	staufen double-stranded RNA binding protein 2 [Source:MGI Symbol;Acc:MGI:1352508]	1	16228674	16520112	-1	A3	16228674	16519306	16519306	3030	tsl1	GENCODE basic	7	19	ensembl_havana	ensembl_havana	protein_coding	protein_coding	17	MGI transcript name	Stau2-217	MGI Symbol	Stau2
TCONS_00000378	ENSMUST00000162751	Stau2	XLOC_000128	TCONS_00000378	XLOC_000128	Stau2	1:16228505-16520112	Scr LNA CD	LincIRS2 LNA CD	NOTEST	0.215995	0.253141	0.228943	0	1	1	no	XLOC_000128	ENSMUSG00000025920	ENSMUST00000162751	ENSMUSP00000124505	staufen double-stranded RNA binding protein 2 [Source:MGI Symbol;Acc:MGI:1352508]	1	16228674	16520112	-1	A3	16228674	16519306	16519306	3030	tsl1	GENCODE basic	7	19	ensembl_havana	ensembl_havana	protein_coding	protein_coding	17	MGI transcript name	Stau2-217	MGI Symbol	Stau2
TCONS_00000379	ENSMUST00000195710	Gm38342	XLOC_000129	TCONS_00000379	XLOC_000129	Gm38342	1:16540789-16621539	Scr LNA CD	LincIRS2 LNA CD	NOTEST	0.0761205	0.062964	-0.273758	0	1	1	no	XLOC_000129	ENSMUSG00000102457	ENSMUST00000195710		predicted gene, 38342 [Source:MGI Symbol;Acc:MGI:5611570]	1	16618560	16621539	1	A3	16618560	16621539	16618560	2980	tslNA	GENCODE basic	1	1	havana	havana	TEC	TEC	1	MGI transcript name	Gm38342-201	MGI Symbol	Gm38342
TCONS_00000380	ENSMUST00000188641	Eloc	XLOC_000130	TCONS_00000380	XLOC_000130	Eloc	1:16638755-16657042	Scr LNA CD	LincIRS2 LNA CD	OK	3.6732	3.8914	0.0832516	0.180221	0.716	0.999192	no	XLOC_000130	ENSMUSG00000079658	ENSMUST00000188641	ENSMUSP00000140422	Elongin-C [Source:UniProtKB/Swiss-Prot;Acc:P83940]	1	16641725	16657042	-1	A3	16641725	16656884	16656884	2014	tsl1	GENCODE basic	6	9	ensembl_havana	ensembl_havana	protein_coding	protein_coding	11	MGI transcript name	Eloc-208	MGI Symbol	Eloc
TCONS_00000381	ENSMUST00000186701	Eloc	XLOC_000131	TCONS_00000381	XLOC_000131	Eloc	1:16638755-16657042	Scr LNA CD	LincIRS2 LNA CD	OK	1.03282	1.00039	-0.0460201	-0.0771713	0.87835	0.999192	no	XLOC_000131	ENSMUSG00000079658	ENSMUST00000186701	ENSMUSP00000139741	Elongin-C [Source:UniProtKB/Swiss-Prot;Acc:P83940]	1	16641725	16657042	-1	A3	16643472	16656625	16656625	534	tsl5		1	9	havana	ensembl_havana	protein_coding	protein_coding	11	MGI transcript name	Eloc-205	MGI Symbol	Eloc
TCONS_00000382	ENSMUST00000181371	D030040B21Rik	XLOC_000132	TCONS_00000382	XLOC_000132	D030040B21Rik	1:16657551-16662278	Scr LNA CD	LincIRS2 LNA CD	NOTEST	0	0	0	0	1	1	no	XLOC_000132	ENSMUSG00000097744	ENSMUST00000181371		RIKEN cDNA D030040B21 gene [Source:MGI Symbol;Acc:MGI:4437728]	1	16657552	16662278	1	A3	16657552	16662278	16657552	2788	tsl1	GENCODE basic	1	1	havana	havana	lincRNA	lincRNA	1	MGI transcript name	D030040B21Rik-201	MGI Symbol	D030040B21Rik
TCONS_00000383	ENSMUST00000177501	Tmem70	XLOC_000133	TCONS_00000383	XLOC_000133	Tmem70	1:16665190-16678997	Scr LNA CD	LincIRS2 LNA CD	NOTEST	0.173817	0.211366	0.282168	0	1	1	no	XLOC_000133	ENSMUSG00000025940	ENSMUST00000177501	ENSMUSP00000135483	Transmembrane protein 70, mitochondrial [Source:UniProtKB/Swiss-Prot;Acc:Q921N7]	1	16665207	16678275	1	A3	16665207	16678195	16665207	1636	tsl1	GENCODE basic	1	6	ensembl_havana	ensembl_havana	protein_coding	protein_coding	4	MGI transcript name	Tmem70-203	MGI Symbol	Tmem70
TCONS_00000388	ENSMUST00000026881	Ly96	XLOC_000134	TCONS_00000388	XLOC_000134	Ly96	1:16687946-16709611	Scr LNA CD	LincIRS2 LNA CD	NOTEST	0.190528	0.137987	-0.465472	0	1	1	no	XLOC_000134	ENSMUSG00000025779	ENSMUST00000026881	ENSMUSP00000026881	lymphocyte antigen 96 [Source:MGI Symbol;Acc:MGI:1341909]	1	16688051	16709611	1	A3	16688433	16709611	16688433	632	tsl1	GENCODE basic	10	10	ensembl_havana	ensembl_havana	protein_coding	protein_coding	3	MGI transcript name	Ly96-201	MGI Symbol	Ly96
TCONS_00000395	ENSMUST00000071842	Gm5828	XLOC_000135	TCONS_00000395	XLOC_000135	Gm5828	1:16768278-16770454	Scr LNA CD	LincIRS2 LNA CD	NOTEST	0.200706	0.217799	0.117914	0	1	1	no	XLOC_000135	ENSMUSG00000091020	ENSMUST00000071842		predicted gene 5828 [Source:MGI Symbol;Acc:MGI:3644176]	1	16768279	16770138	-1	A3	16768279	16770138	16770138	1860	tslNA	GENCODE basic	9	3	havana	havana	processed_pseudogene	processed_pseudogene	1	MGI transcript name	Gm5828-201	MGI Symbol	Gm5828
TCONS_00000396	-	-	XLOC_000136	TCONS_00000396	XLOC_000136	-	1:16772278-16772888	Scr LNA CD	LincIRS2 LNA CD	NOTEST	0.0200238	0.040324	1.00992	0	1	1	no	XLOC_000136
TCONS_00000397	-	-	XLOC_000137	TCONS_00000397	XLOC_000137	-	1:16773773-16775478	Scr LNA CD	LincIRS2 LNA CD	NOTEST	0.206789	0.0930962	-1.15136	0	1	1	no	XLOC_000137
TCONS_00000398	-	-	XLOC_000138	TCONS_00000398	XLOC_000138	-	1:16775848-16776599	Scr LNA CD	LincIRS2 LNA CD	NOTEST	0.252989	0.275965	0.12541	0	1	1	no	XLOC_000138
TCONS_00000399	ENSMUST00000186604	Gm28376	XLOC_000139	TCONS_00000399	XLOC_000139	Gm28376	1:16898184-17097889	Scr LNA CD	LincIRS2 LNA CD	NOTEST	0	0	0	0	1	1	no	XLOC_000139	ENSMUSG00000101640	ENSMUST00000186604		predicted gene 28376 [Source:MGI Symbol;Acc:MGI:5579082]	1	16898185	17091631	1	A3	16898185	17091631	16898185	176	tsl5	GENCODE basic	1	1	havana	havana	antisense	antisense	1	MGI transcript name	Gm28376-201	MGI Symbol	Gm28376
TCONS_00000400	ENSMUST00000194790	4921511E07Rik	XLOC_000140	TCONS_00000400	XLOC_000140	4921511E07Rik	1:16898184-17097889	Scr LNA CD	LincIRS2 LNA CD	NOTEST	0	0	0	0	1	1	no	XLOC_000140	ENSMUSG00000104133	ENSMUST00000194790		RIKEN cDNA 4921511E07 gene [Source:MGI Symbol;Acc:MGI:1918145]	1	16930970	16931796	1	A3	16930970	16931796	16930970	827	tslNA	GENCODE basic	1	1	havana	havana	TEC	TEC	1	MGI transcript name	4921511E07Rik-201	MGI Symbol	4921511E07Rik
TCONS_00000401	ENSMUST00000038382	Jph1	XLOC_000141	TCONS_00000401	XLOC_000141	Jph1	1:16898184-17097889	Scr LNA CD	LincIRS2 LNA CD	OK	1.12211	0.611437	-0.875932	-0.706881	0.1351	0.999192	no	XLOC_000141	ENSMUSG00000042686	ENSMUST00000038382	ENSMUSP00000039072	Junctophilin-1 [Source:UniProtKB/Swiss-Prot;Acc:Q9ET80]	1	16964560	17097889	-1	A3	16994938	17097889	17097889	4809	tsl1	GENCODE basic	4	5	ensembl_havana	ensembl_havana	protein_coding	protein_coding	2	MGI transcript name	Jph1-201	MGI Symbol	Jph1
TCONS_00000402	ENSMUST00000038382	Jph1	XLOC_000142	TCONS_00000402	XLOC_000142	Jph1	1:16898184-17097889	Scr LNA CD	LincIRS2 LNA CD	OK	0.534725	0.540029	0.0142402	0.0117472	0.9837	0.999192	no	XLOC_000142	ENSMUSG00000042686	ENSMUST00000038382	ENSMUSP00000039072	Junctophilin-1 [Source:UniProtKB/Swiss-Prot;Acc:Q9ET80]	1	16964560	17097889	-1	A3	16994938	17097889	17097889	4809	tsl1	GENCODE basic	4	5	ensembl_havana	ensembl_havana	protein_coding	protein_coding	2	MGI transcript name	Jph1-201	MGI Symbol	Jph1
TCONS_00000403	ENSMUST00000038382	Jph1	XLOC_000143	TCONS_00000403	XLOC_000143	Jph1	1:16898184-17097889	Scr LNA CD	LincIRS2 LNA CD	OK	0.806643	0.447978	-0.848503	-0.755975	0.13695	0.999192	no	XLOC_000143	ENSMUSG00000042686	ENSMUST00000038382	ENSMUSP00000039072	Junctophilin-1 [Source:UniProtKB/Swiss-Prot;Acc:Q9ET80]	1	16964560	17097889	-1	A3	16994938	17097889	17097889	4809	tsl1	GENCODE basic	4	5	ensembl_havana	ensembl_havana	protein_coding	protein_coding	2	MGI transcript name	Jph1-201	MGI Symbol	Jph1
TCONS_00000404	ENSMUST00000038382	Jph1	XLOC_000144	TCONS_00000404	XLOC_000144	Jph1	1:16898184-17097889	Scr LNA CD	LincIRS2 LNA CD	NOTEST	0.293858	0.226846	-0.373411	0	1	1	no	XLOC_000144	ENSMUSG00000042686	ENSMUST00000038382	ENSMUSP00000039072	Junctophilin-1 [Source:UniProtKB/Swiss-Prot;Acc:Q9ET80]	1	16964560	17097889	-1	A3	16994938	17097889	17097889	4809	tsl1	GENCODE basic	4	5	ensembl_havana	ensembl_havana	protein_coding	protein_coding	2	MGI transcript name	Jph1-201	MGI Symbol	Jph1
TCONS_00000405	ENSMUST00000038382	Jph1	XLOC_000145	TCONS_00000405	XLOC_000145	Jph1	1:16898184-17097889	Scr LNA CD	LincIRS2 LNA CD	NOTEST	0.164276	0.3165	0.946084	0	1	1	no	XLOC_000145	ENSMUSG00000042686	ENSMUST00000038382	ENSMUSP00000039072	Junctophilin-1 [Source:UniProtKB/Swiss-Prot;Acc:Q9ET80]	1	16964560	17097889	-1	A3	16994938	17097889	17097889	4809	tsl1	GENCODE basic	4	5	ensembl_havana	ensembl_havana	protein_coding	protein_coding	2	MGI transcript name	Jph1-201	MGI Symbol	Jph1
TCONS_00000406	ENSMUST00000188872	Gm28783	XLOC_000146	TCONS_00000406	XLOC_000146	Gm28783	1:17124746-17128956	Scr LNA CD	LincIRS2 LNA CD	NOTEST	0	0	0	0	1	1	no	XLOC_000146	ENSMUSG00000100110	ENSMUST00000188872		predicted gene 28783 [Source:MGI Symbol;Acc:MGI:5579489]	1	17124747	17128956	1	A3	17124747	17128956	17124747	359	tsl5	GENCODE basic	1	1	havana	havana	lincRNA	lincRNA	1	MGI transcript name	Gm28783-201	MGI Symbol	Gm28783
TCONS_00000407	ENSMUST00000150457	Gdap1	XLOC_000147	TCONS_00000407	XLOC_000147	Gdap1	1:17145361-17164271	Scr LNA CD	LincIRS2 LNA CD	NOTEST	0	0	0	0	1	1	no	XLOC_000147	ENSMUSG00000025777	ENSMUST00000150457		Ganglioside-induced differentiation-associated protein 1 [Source:UniProtKB/Swiss-Prot;Acc:O88741]	1	17145362	17164271	1	A3	17145404	17158744	17145404	2162	tsl1		1	8	havana	ensembl_havana	retained_intron	protein_coding	4	MGI transcript name	Gdap1-202	MGI Symbol	Gdap1
TCONS_00000413	ENSMUST00000187817	Gm28784	XLOC_000148	TCONS_00000413	XLOC_000148	Gm28784	1:17168402-17173103	Scr LNA CD	LincIRS2 LNA CD	NOTEST	0	0	0	0	1	1	no	XLOC_000148	ENSMUSG00000099899	ENSMUST00000187817		predicted gene 28784 [Source:MGI Symbol;Acc:MGI:5579490]	1	17168403	17173103	1	A3	17168403	17173103	17168403	1011	tsl1	GENCODE basic	1	1	havana	havana	lincRNA	lincRNA	1	MGI transcript name	Gm28784-201	MGI Symbol	Gm28784
TCONS_00000414	ENSMUST00000188959	Gm5251	XLOC_000149	TCONS_00000414	XLOC_000149	Gm5251	1:17394957-17395429	Scr LNA CD	LincIRS2 LNA CD	NOTEST	0	0	0	0	1	1	no	XLOC_000149	ENSMUSG00000100398	ENSMUST00000188959		predicted gene 5251 [Source:MGI Symbol;Acc:MGI:3647666]	1	17394958	17395429	1	A3	17394958	17395429	17394958	472	tslNA	GENCODE basic	1	1	havana	havana	processed_pseudogene	processed_pseudogene	1	MGI transcript name	Gm5251-201	MGI Symbol	Gm5251
TCONS_00000415	ENSMUST00000186192	Rbm6-ps1	XLOC_000150	TCONS_00000415	XLOC_000150	Rbm6-ps1	1:17397359-17400281	Scr LNA CD	LincIRS2 LNA CD	NOTEST	0.205777	0.191703	-0.102203	0	1	1	no	XLOC_000150	ENSMUSG00000101589	ENSMUST00000186192		RNA binding motif protein 6, pseudogene 1 [Source:MGI Symbol;Acc:MGI:1889580]	1	17397412	17400281	-1	A3	17397412	17400281	17400281	2870	tslNA	GENCODE basic	1	1	havana	havana	processed_pseudogene	processed_pseudogene	1	MGI transcript name	Rbm6-ps1-201	MGI Symbol	Rbm6-ps1
TCONS_00000416	ENSMUST00000158909	Gm25166	XLOC_000151	TCONS_00000416	XLOC_000151	Gm25166	1:17520000-17520111	Scr LNA CD	LincIRS2 LNA CD	NOTEST	0	0	0	0	1	1	no	XLOC_000151	ENSMUSG00000089534	ENSMUST00000158909		predicted gene, 25166 [Source:MGI Symbol;Acc:MGI:5454943]	1	17520001	17520111	1	A3	17520001	17520111	17520001	111	tslNA	GENCODE basic	1	1	ensembl	ensembl	snoRNA	snoRNA	1	MGI transcript name	Gm25166-201	MGI Symbol	Gm25166
TCONS_00000417	ENSMUST00000088476	Pi15	XLOC_000152	TCONS_00000417	XLOC_000152	Pi15	1:17601900-17641081	Scr LNA CD	LincIRS2 LNA CD	NOTEST	0.0214822	0.00852721	-1.333	0	1	1	no	XLOC_000152	ENSMUSG00000067780	ENSMUST00000088476	ENSMUSP00000085826	peptidase inhibitor 15 [Source:MGI Symbol;Acc:MGI:1934659]	1	17601901	17630939	1	A3	17601901	17630939	17601901	6923	tsl1	GENCODE basic	3	3	ensembl_havana	ensembl_havana	protein_coding	protein_coding	1	MGI transcript name	Pi15-201	MGI Symbol	Pi15
TCONS_00000418	ENSMUST00000159958	Crispld1	XLOC_000153	TCONS_00000418	XLOC_000153	Crispld1	1:17676026-17805417	Scr LNA CD	LincIRS2 LNA CD	NOTEST	0	0	0	0	1	1	no	XLOC_000153	ENSMUSG00000025776	ENSMUST00000159958	ENSMUSP00000124095	Cysteine-rich secretory protein LCCL domain-containing 1 [Source:UniProtKB/Swiss-Prot;Acc:Q8CGD2]	1	17727045	17766344	1	A3	17727045	17765575	17727045	3117	tsl1	GENCODE basic	7	13	havana	ensembl_havana	protein_coding	protein_coding	3	MGI transcript name	Crispld1-202	MGI Symbol	Crispld1
TCONS_00000423	ENSMUST00000190885	Gm7690	XLOC_000154	TCONS_00000423	XLOC_000154	Gm7690	1:17947040-17948439	Scr LNA CD	LincIRS2 LNA CD	NOTEST	0	0	0	0	1	1	no	XLOC_000154	ENSMUSG00000100554	ENSMUST00000190885		predicted gene 7690 [Source:MGI Symbol;Acc:MGI:3648169]	1	17947041	17948439	1	A3	17947041	17948439	17947041	1399	tslNA	GENCODE basic	1	1	havana	havana	processed_pseudogene	processed_pseudogene	1	MGI transcript name	Gm7690-201	MGI Symbol	Gm7690
TCONS_00000424	ENSMUST00000185706	Gm17969	XLOC_000155	TCONS_00000424	XLOC_000155	Gm17969	1:17993009-18059056	Scr LNA CD	LincIRS2 LNA CD	NOTEST	0	0	0	0	1	1	no	XLOC_000155	ENSMUSG00000099591	ENSMUST00000185706		predicted gene, 17969 [Source:MGI Symbol;Acc:MGI:5010154]	1	17993813	17997483	1	A3	17993813	17997483	17993813	2557	tslNA	GENCODE basic	1	1	havana	havana	processed_pseudogene	processed_pseudogene	1	MGI transcript name	Gm17969-201	MGI Symbol	Gm17969
TCONS_00000425	ENSMUST00000189030	Gm5252	XLOC_000156	TCONS_00000425	XLOC_000156	Gm5252	1:18708427-18709336	Scr LNA CD	LincIRS2 LNA CD	NOTEST	0	0	0	0	1	1	no	XLOC_000156	ENSMUSG00000101306	ENSMUST00000189030		predicted gene 5252 [Source:MGI Symbol;Acc:MGI:3647664]	1	18708428	18709336	1	A3	18708428	18709336	18708428	909	tslNA	GENCODE basic	1	1	havana	havana	processed_pseudogene	processed_pseudogene	1	MGI transcript name	Gm5252-201	MGI Symbol	Gm5252
TCONS_00000426	ENSMUST00000185386	Gm28343	XLOC_000157	TCONS_00000426	XLOC_000157	Gm28343	1:19037265-19037377	Scr LNA CD	LincIRS2 LNA CD	NOTEST	0	0	0	0	1	1	no	XLOC_000157	ENSMUSG00000101644	ENSMUST00000185386		predicted gene 28343 [Source:MGI Symbol;Acc:MGI:5579049]	1	19037266	19037377	1	A3	19037266	19037377	19037266	112	tslNA	GENCODE basic	1	1	havana	havana	processed_pseudogene	processed_pseudogene	1	MGI transcript name	Gm28343-201	MGI Symbol	Gm28343
TCONS_00000427	ENSMUST00000185704	Gm28344	XLOC_000158	TCONS_00000427	XLOC_000158	Gm28344	1:19062856-19063135	Scr LNA CD	LincIRS2 LNA CD	NOTEST	0	0	0	0	1	1	no	XLOC_000158	ENSMUSG00000099433	ENSMUST00000185704		predicted gene 28344 [Source:MGI Symbol;Acc:MGI:5579050]	1	19062857	19063135	1	A3	19062857	19063135	19062857	279	tslNA	GENCODE basic	1	1	havana	havana	processed_pseudogene	processed_pseudogene	1	MGI transcript name	Gm28344-201	MGI Symbol	Gm28344
TCONS_00000428	ENSMUST00000037294	Tfap2d	XLOC_000159	TCONS_00000428	XLOC_000159	Tfap2d	1:19063299-19166346	Scr LNA CD	LincIRS2 LNA CD	NOTEST	0	0	0	0	1	1	no	XLOC_000159	ENSMUSG00000042596	ENSMUST00000037294	ENSMUSP00000037699	transcription factor AP-2, delta [Source:MGI Symbol;Acc:MGI:2153466]	1	19103022	19166346	1	A3	19103022	19166346	19103022	1761	tsl1	GENCODE basic	7	7	ensembl_havana	ensembl_havana	protein_coding	protein_coding	2	MGI transcript name	Tfap2d-201	MGI Symbol	Tfap2d
TCONS_00000431	ENSMUST00000027059	Tfap2b	XLOC_000160	TCONS_00000431	XLOC_000160	Tfap2b	1:19208913-19238576	Scr LNA CD	LincIRS2 LNA CD	NOTEST	0	0	0	0	1	1	no	XLOC_000160	ENSMUSG00000025927	ENSMUST00000027059	ENSMUSP00000027059	transcription factor AP-2 beta [Source:MGI Symbol;Acc:MGI:104672]	1	19208914	19238576	1	A3	19208914	19238576	19208914	5863	tsl1	GENCODE basic	10	13	ensembl_havana	ensembl_havana	protein_coding	protein_coding	5	MGI transcript name	Tfap2b-201	MGI Symbol	Tfap2b
TCONS_00000437	ENSMUST00000189218	Gm28340	XLOC_000161	TCONS_00000437	XLOC_000161	Gm28340	1:19242724-19243769	Scr LNA CD	LincIRS2 LNA CD	NOTEST	0	0	0	0	1	1	no	XLOC_000161	ENSMUSG00000100538	ENSMUST00000189218		predicted gene 28340 [Source:MGI Symbol;Acc:MGI:5579046]	1	19242725	19243769	1	A3	19242725	19243769	19242725	202	tsl3	GENCODE basic	1	1	havana	havana	lincRNA	lincRNA	1	MGI transcript name	Gm28340-201	MGI Symbol	Gm28340
TCONS_00000438	ENSMUST00000188428	Gm4849	XLOC_000162	TCONS_00000438	XLOC_000162	Gm4849	1:19330938-19333205	Scr LNA CD	LincIRS2 LNA CD	NOTEST	0	0	0	0	1	1	no	XLOC_000162	ENSMUSG00000100204	ENSMUST00000188428		predicted gene 4849 [Source:MGI Symbol;Acc:MGI:3645366]	1	19330939	19333184	1	A3	19330939	19333184	19330939	2246	tslNA	GENCODE basic	1	1	havana	havana	processed_pseudogene	processed_pseudogene	1	MGI transcript name	Gm4849-201	MGI Symbol	Gm4849
TCONS_00000439	ENSMUST00000193790	Gm38382	XLOC_000163	TCONS_00000439	XLOC_000163	Gm38382	1:19614268-19616767	Scr LNA CD	LincIRS2 LNA CD	NOTEST	0	0	0	0	1	1	no	XLOC_000163	ENSMUSG00000102597	ENSMUST00000193790		predicted gene, 38382 [Source:MGI Symbol;Acc:MGI:5611610]	1	19614269	19616767	1	A3	19614269	19616767	19614269	2499	tslNA	GENCODE basic	1	1	havana	havana	TEC	TEC	1	MGI transcript name	Gm38382-201	MGI Symbol	Gm38382
TCONS_00000440	-	-	XLOC_000164	TCONS_00000440	XLOC_000164	-	1:20055085-20056612	Scr LNA CD	LincIRS2 LNA CD	NOTEST	0.190417	0.098803	-0.946532	0	1	1	no	XLOC_000164
TCONS_00000441	ENSMUST00000161509	4930486I03Rik	XLOC_000165	TCONS_00000441	XLOC_000165	4930486I03Rik	1:20057778-20618075	Scr LNA CD	LincIRS2 LNA CD	NOTEST	0.199769	0.229916	0.202779	0	1	1	no	XLOC_000165	ENSMUSG00000089914	ENSMUST00000161509		RIKEN cDNA 4930486I03 gene [Source:MGI Symbol;Acc:MGI:1922278]	1	20356452	20392300	1	A4	20356452	20392300	20356452	788	tsl1	GENCODE basic	2	2	havana	havana	antisense	antisense	1	MGI transcript name	4930486I03Rik-201	MGI Symbol	4930486I03Rik
TCONS_00000442	ENSMUST00000088448	Pkhd1	XLOC_000166	TCONS_00000442	XLOC_000166	Pkhd1	1:20057778-20618075	Scr LNA CD	LincIRS2 LNA CD	NOTEST	0.202118	0.203896	0.0126355	0	1	1	no	XLOC_000166	ENSMUSG00000043760	ENSMUST00000088448	ENSMUSP00000085794	PKHD1, fibrocystin/polyductin [Source:HGNC Symbol;Acc:HGNC:9016]	1	20057779	20618064	-1	A4	20057779	20618064	20618064	12935	tsl1	GENCODE basic	11	16	ensembl_havana	ensembl_havana	protein_coding	protein_coding	4	MGI transcript name	Pkhd1-201	MGI Symbol	Pkhd1
TCONS_00000443	ENSMUST00000088448	Pkhd1	XLOC_000167	TCONS_00000443	XLOC_000167	Pkhd1	1:20057778-20618075	Scr LNA CD	LincIRS2 LNA CD	OK	0.386901	0.333136	-0.215853	-0.11687	0.8278	0.999192	no	XLOC_000167	ENSMUSG00000043760	ENSMUST00000088448	ENSMUSP00000085794	PKHD1, fibrocystin/polyductin [Source:HGNC Symbol;Acc:HGNC:9016]	1	20057779	20618064	-1	A4	20057779	20618064	20618064	12935	tsl1	GENCODE basic	11	16	ensembl_havana	ensembl_havana	protein_coding	protein_coding	4	MGI transcript name	Pkhd1-201	MGI Symbol	Pkhd1
TCONS_00000444	ENSMUST00000088448	Pkhd1	XLOC_000168	TCONS_00000444	XLOC_000168	Pkhd1	1:20057778-20618075	Scr LNA CD	LincIRS2 LNA CD	OK	1.20684	1.78067	0.561183	0.807384	0.1071	0.999192	no	XLOC_000168	ENSMUSG00000043760	ENSMUST00000088448	ENSMUSP00000085794	PKHD1, fibrocystin/polyductin [Source:HGNC Symbol;Acc:HGNC:9016]	1	20057779	20618064	-1	A4	20057779	20618064	20618064	12935	tsl1	GENCODE basic	11	16	ensembl_havana	ensembl_havana	protein_coding	protein_coding	4	MGI transcript name	Pkhd1-201	MGI Symbol	Pkhd1
TCONS_00000445	ENSMUST00000227082	Gm28653	XLOC_000169	TCONS_00000445	XLOC_000169	Gm28653	1:20669881-20684298	Scr LNA CD	LincIRS2 LNA CD	NOTEST	0	0	0	0	1	1	no	XLOC_000169	ENSMUSG00000099906	ENSMUST00000227082		predicted gene 28653 [Source:MGI Symbol;Acc:MGI:5579359]	1	20669882	20684298	1	A4	20669882	20682958	20669882	521		GENCODE basic	1	2	havana	havana	lincRNA	lincRNA	2	MGI transcript name	Gm28653-202	MGI Symbol	Gm28653
TCONS_00000449	ENSMUST00000027061	Il17a	XLOC_000170	TCONS_00000449	XLOC_000170	Il17a	1:20730904-20734496	Scr LNA CD	LincIRS2 LNA CD	NOTEST	0	0	0	0	1	1	no	XLOC_000170	ENSMUSG00000025929	ENSMUST00000027061	ENSMUSP00000027061	Interleukin-17A [Source:UniProtKB/Swiss-Prot;Acc:Q62386]	1	20730905	20734496	1	A4	20730905	20734496	20730905	1171	tsl1	GENCODE basic	4	4	ensembl_havana	ensembl_havana	protein_coding	protein_coding	1	MGI transcript name	Il17a-201	MGI Symbol	Il17a
TCONS_00000450	-	-	XLOC_000171	TCONS_00000450	XLOC_000171	-	1:20799499-20799884	Scr LNA CD	LincIRS2 LNA CD	NOTEST	0.0732814	0	-inf	0	1	1	no	XLOC_000171
TCONS_00000451	-	-	XLOC_000172	TCONS_00000451	XLOC_000172	-	1:20800950-20801484	Scr LNA CD	LincIRS2 LNA CD	NOTEST	0.0485947	0.0161074	-1.59307	0	1	1	no	XLOC_000172
TCONS_00000452	ENSMUST00000188112	Mcm3	XLOC_000173	TCONS_00000452	XLOC_000173	Mcm3	1:20802824-20820312	Scr LNA CD	LincIRS2 LNA CD	OK	0.566172	0.4704	-0.267351	-0.251728	0.61075	0.999192	no	XLOC_000173	ENSMUSG00000041859	ENSMUST00000188112		minichromosome maintenance complex component 3 [Source:MGI Symbol;Acc:MGI:101845]	1	20802968	20820312	-1	A4	20803006	20803721	20803721	716	tslNA		1	10	havana	ensembl_havana	retained_intron	protein_coding	5	MGI transcript name	Mcm3-203	MGI Symbol	Mcm3
TCONS_00000453	ENSMUST00000186367	Gm20587	XLOC_000174	TCONS_00000453	XLOC_000174	Gm20587	1:20821330-20822516	Scr LNA CD	LincIRS2 LNA CD	NOTEST	0	0	0	0	1	1	no	XLOC_000174	ENSMUSG00000099714	ENSMUST00000186367		predicted gene, 20587 [Source:MGI Symbol;Acc:MGI:5295693]	1	20821331	20822516	1	A4	20821331	20822516	20821331	1186	tslNA	GENCODE basic	1	1	havana	havana	processed_pseudogene	processed_pseudogene	1	MGI transcript name	Gm20587-201	MGI Symbol	Gm20587
TCONS_00000454	ENSMUST00000185290	Gm28065	XLOC_000175	TCONS_00000454	XLOC_000175	Gm28065	1:20836660-20839689	Scr LNA CD	LincIRS2 LNA CD	NOTEST	0	0	0	0	1	1	no	XLOC_000175	ENSMUSG00000102121	ENSMUST00000185290		predicted gene 28065 [Source:MGI Symbol;Acc:MGI:5578771]	1	20836661	20839689	1	A4	20836661	20839689	20836661	833	tsl3	GENCODE basic	1	1	havana	havana	lincRNA	lincRNA	1	MGI transcript name	Gm28065-201	MGI Symbol	Gm28065
TCONS_00000455	ENSMUST00000189400	Paqr8	XLOC_000176	TCONS_00000455	XLOC_000176	Paqr8	1:20890605-20939650	Scr LNA CD	LincIRS2 LNA CD	NOTEST	7.58808e-117	0.00295557	377.34	0	1	1	no	XLOC_000176	ENSMUSG00000025931	ENSMUST00000189400	ENSMUSP00000141054	Mus musculus progestin and adipoQ receptor family member VIII (Paqr8), transcript variant 2, mRNA. [Source:RefSeq mRNA;Acc:NM_001355122]	1	20890606	20939650	1	A4	20890606	20939650	20890606	5330	tsl1	GENCODE basic	6	15	ensembl_havana	ensembl_havana	protein_coding	protein_coding	4	MGI transcript name	Paqr8-204	MGI Symbol	Paqr8
TCONS_00000460	ENSMUST00000185639	Gm28064	XLOC_000177	TCONS_00000460	XLOC_000177	Gm28064	1:20945710-20946914	Scr LNA CD	LincIRS2 LNA CD	NOTEST	0	0	0	0	1	1	no	XLOC_000177	ENSMUSG00000100929	ENSMUST00000185639		predicted gene 28064 [Source:MGI Symbol;Acc:MGI:5578770]	1	20945711	20946914	1	A4	20945711	20946914	20945711	858	tslNA	GENCODE basic	1	1	havana	havana	processed_pseudogene	processed_pseudogene	1	MGI transcript name	Gm28064-201	MGI Symbol	Gm28064
TCONS_00000461	ENSMUST00000160782	Efhc1	XLOC_000178	TCONS_00000461	XLOC_000178	Efhc1	1:20951625-20990841	Scr LNA CD	LincIRS2 LNA CD	NOTEST	0	0	0	0	1	1	no	XLOC_000178	ENSMUSG00000041809	ENSMUST00000160782		EF-hand domain containing 1 [Source:HGNC Symbol;Acc:HGNC:16406]	1	20951626	20990841	1	A4	20951626	20955527	20951626	357	tsl3		1	5	havana	ensembl_havana	processed_transcript	protein_coding	2	MGI transcript name	Efhc1-202	MGI Symbol	Efhc1
TCONS_00000464	ENSMUST00000037998	Tram2	XLOC_000179	TCONS_00000464	XLOC_000179	Tram2	1:20992125-21079286	Scr LNA CD	LincIRS2 LNA CD	OK	0.5915	0.77574	0.391195	0.868559	0.07745	0.963079	no	XLOC_000179	ENSMUSG00000041779	ENSMUST00000037998	ENSMUSP00000047992	Translocating chain-associated membrane protein 2 [Source:UniProtKB/Swiss-Prot;Acc:Q924Z5]	1	20996299	21079229	-1	A4	20996299	21079229	21079229	6492	tsl1	GENCODE basic	5	5	ensembl_havana	ensembl_havana	protein_coding	protein_coding	2	MGI transcript name	Tram2-201	MGI Symbol	Tram2
TCONS_00000465	ENSMUST00000037998	Tram2	XLOC_000180	TCONS_00000465	XLOC_000180	Tram2	1:20992125-21079286	Scr LNA CD	LincIRS2 LNA CD	OK	0.327207	0.353978	0.113456	0.110155	0.82115	0.999192	no	XLOC_000180	ENSMUSG00000041779	ENSMUST00000037998	ENSMUSP00000047992	Translocating chain-associated membrane protein 2 [Source:UniProtKB/Swiss-Prot;Acc:Q924Z5]	1	20996299	21079229	-1	A4	20996299	21079229	21079229	6492	tsl1	GENCODE basic	5	5	ensembl_havana	ensembl_havana	protein_coding	protein_coding	2	MGI transcript name	Tram2-201	MGI Symbol	Tram2
TCONS_00000466	ENSMUST00000037998	Tram2	XLOC_000181	TCONS_00000466	XLOC_000181	Tram2	1:20992125-21079286	Scr LNA CD	LincIRS2 LNA CD	OK	0.530618	0.538057	0.0200855	0.0401858	0.93605	0.999192	no	XLOC_000181	ENSMUSG00000041779	ENSMUST00000037998	ENSMUSP00000047992	Translocating chain-associated membrane protein 2 [Source:UniProtKB/Swiss-Prot;Acc:Q924Z5]	1	20996299	21079229	-1	A4	20996299	21079229	21079229	6492	tsl1	GENCODE basic	5	5	ensembl_havana	ensembl_havana	protein_coding	protein_coding	2	MGI transcript name	Tram2-201	MGI Symbol	Tram2
TCONS_00000467	ENSMUST00000186612	Gm28287	XLOC_000182	TCONS_00000467	XLOC_000182	Gm28287	1:21080113-21081748	Scr LNA CD	LincIRS2 LNA CD	NOTEST	0	0	0	0	1	1	no	XLOC_000182	ENSMUSG00000099971	ENSMUST00000186612		predicted gene 28287 [Source:MGI Symbol;Acc:MGI:5578993]	1	21080114	21081748	1	A4	21080114	21081748	21080114	546	tsl5	GENCODE basic	1	1	havana	havana	antisense	antisense	1	MGI transcript name	Gm28287-201	MGI Symbol	Gm28287
TCONS_00000468	ENSMUST00000027064	Tmem14a	XLOC_000183	TCONS_00000468	XLOC_000183	Tmem14a	1:21166495-21230449	Scr LNA CD	LincIRS2 LNA CD	OK	0.433362	0.228622	-0.922606	-0.368529	0.4868	0.999192	no	XLOC_000183	ENSMUSG00000025933	ENSMUST00000027064	ENSMUSP00000027064	transmembrane protein 14A [Source:MGI Symbol;Acc:MGI:1922962]	1	21218575	21230167	1	A4	21218662	21230164	21218662	1261	tsl1	GENCODE basic	7	15	havana	ensembl_havana	protein_coding	protein_coding	2	MGI transcript name	Tmem14a-201	MGI Symbol	Tmem14a
TCONS_00000469	ENSMUST00000189119	Gm2693	XLOC_000184	TCONS_00000469	XLOC_000184	Gm2693	1:21166495-21230449	Scr LNA CD	LincIRS2 LNA CD	NOTEST	0	0	0	0	1	1	no	XLOC_000184	ENSMUSG00000100819	ENSMUST00000189119		predicted gene 2693 [Source:MGI Symbol;Acc:MGI:3780862]	1	21178988	21187427	1	A4	21178988	21187427	21178988	571	tslNA	GENCODE basic	1	1	havana	havana	unprocessed_pseudogene	unprocessed_pseudogene	1	MGI transcript name	Gm2693-201	MGI Symbol	Gm2693
TCONS_00000472	ENSMUST00000191648	Gm38224	XLOC_000185	TCONS_00000472	XLOC_000185	Gm38224	1:21234721-21236821	Scr LNA CD	LincIRS2 LNA CD	NOTEST	0	0	0	0	1	1	no	XLOC_000185	ENSMUSG00000102633	ENSMUST00000191648		predicted gene, 38224 [Source:MGI Symbol;Acc:MGI:5611452]	1	21234722	21236821	1	A4	21234722	21236821	21234722	2100	tslNA	GENCODE basic	1	1	havana	havana	TEC	TEC	1	MGI transcript name	Gm38224-201	MGI Symbol	Gm38224
TCONS_00000473	ENSMUST00000121676	Gsta3	XLOC_000186	TCONS_00000473	XLOC_000186	Gsta3	1:21240508-21271593	Scr LNA CD	LincIRS2 LNA CD	OK	8.20107	7.35193	-0.157689	-0.0686074	0.80185	0.999192	no	XLOC_000186	ENSMUSG00000025934	ENSMUST00000121676	ENSMUSP00000113262	Glutathione S-transferase A3 [Source:UniProtKB/Swiss-Prot;Acc:P30115]	1	21240589	21265661	1	A4	21240607	21265021	21240607	894	tsl5	GENCODE basic	7	15	havana	ensembl_havana	protein_coding	protein_coding	4	MGI transcript name	Gsta3-202	MGI Symbol	Gsta3
TCONS_00000482	ENSMUST00000178379	Gm7094	XLOC_000187	TCONS_00000482	XLOC_000187	Gm7094	1:21272402-21272906	Scr LNA CD	LincIRS2 LNA CD	NOTEST	0	0	0	0	1	1	no	XLOC_000187	ENSMUSG00000096375	ENSMUST00000178379		predicted pseudogene 7094 [Source:MGI Symbol;Acc:MGI:3648114]	1	21272403	21272906	1	A4	21272403	21272906	21272403	366	tslNA	GENCODE basic	2	2	havana	havana	unprocessed_pseudogene	unprocessed_pseudogene	1	MGI transcript name	Gm7094-201	MGI Symbol	Gm7094
TCONS_00000483	ENSMUST00000082032	Gm4956	XLOC_000188	TCONS_00000483	XLOC_000188	Gm4956	1:21284461-21300239	Scr LNA CD	LincIRS2 LNA CD	OK	0.988599	1.09694	0.15003	0.324469	0.512	0.999192	no	XLOC_000188	ENSMUSG00000025936	ENSMUST00000082032		predicted gene 4956 [Source:MGI Symbol;Acc:MGI:3647976]	1	21285246	21298312	-1	A4	21285246	21298312	21298312	1148	tsl1	GENCODE basic	12	15	havana	ensembl_havana	processed_transcript	transcribed_unprocessed_pseudogene	3	MGI transcript name	Gm4956-201	MGI Symbol	Gm4956
TCONS_00000484	ENSMUST00000082032	Gm4956	XLOC_000189	TCONS_00000484	XLOC_000189	Gm4956	1:21284461-21300239	Scr LNA CD	LincIRS2 LNA CD	OK	0.698648	0.989006	0.501413	0.450038	0.37535	0.999192	no	XLOC_000189	ENSMUSG00000025936	ENSMUST00000082032		predicted gene 4956 [Source:MGI Symbol;Acc:MGI:3647976]	1	21285246	21298312	-1	A4	21285246	21298312	21298312	1148	tsl1	GENCODE basic	12	15	havana	ensembl_havana	processed_transcript	transcribed_unprocessed_pseudogene	3	MGI transcript name	Gm4956-201	MGI Symbol	Gm4956
TCONS_00000485	-	-	XLOC_000190	TCONS_00000485	XLOC_000190	-	1:21322017-21323161	Scr LNA CD	LincIRS2 LNA CD	NOTEST	0.0760226	0.0330466	-1.20193	0	1	1	no	XLOC_000190
TCONS_00000486	-	-	XLOC_000191	TCONS_00000486	XLOC_000191	-	1:21323225-21325209	Scr LNA CD	LincIRS2 LNA CD	OK	0.511069	0.231541	-1.14225	-0.719043	0.12305	0.999192	no	XLOC_000191
TCONS_00000487	-	-	XLOC_000192	TCONS_00000487	XLOC_000192	-	1:21323225-21325209	Scr LNA CD	LincIRS2 LNA CD	NOTEST	0.0493878	0	-inf	0	1	1	no	XLOC_000192
TCONS_00000488	ENSMUST00000088407	Khdc1a	XLOC_000193	TCONS_00000488	XLOC_000193	Khdc1a	1:21349640-21352200	Scr LNA CD	LincIRS2 LNA CD	NOTEST	0	0	0	0	1	1	no	XLOC_000193	ENSMUSG00000067750	ENSMUST00000088407	ENSMUSP00000085749	KH homology domain-containing protein 1A [Source:UniProtKB/Swiss-Prot;Acc:Q3UWR2]	1	21349641	21352200	1	A4	21349641	21352200	21349641	1987	tsl1	GENCODE basic	3	3	ensembl_havana	ensembl_havana	protein_coding	protein_coding	1	MGI transcript name	Khdc1a-201	MGI Symbol	Khdc1a
TCONS_00000489	ENSMUST00000148174	Gm16329	XLOC_000194	TCONS_00000489	XLOC_000194	Gm16329	1:21354004-21355116	Scr LNA CD	LincIRS2 LNA CD	NOTEST	0	0	0	0	1	1	no	XLOC_000194	ENSMUSG00000086194	ENSMUST00000148174		predicted gene 16329 [Source:MGI Symbol;Acc:MGI:3840126]	1	21354005	21355116	1	A4	21354005	21355116	21354005	371	tslNA	GENCODE basic	1	1	havana	havana	unprocessed_pseudogene	unprocessed_pseudogene	1	MGI transcript name	Gm16329-201	MGI Symbol	Gm16329
TCONS_00000490	ENSMUST00000137146	Gm16327	XLOC_000195	TCONS_00000490	XLOC_000195	Gm16327	1:21364802-21365030	Scr LNA CD	LincIRS2 LNA CD	NOTEST	0	0	0	0	1	1	no	XLOC_000195	ENSMUSG00000094436	ENSMUST00000137146		predicted gene 16327 [Source:MGI Symbol;Acc:MGI:3840125]	1	21364803	21365030	1	A4	21364803	21365030	21364803	228	tslNA	GENCODE basic	1	1	havana	havana	processed_pseudogene	processed_pseudogene	1	MGI transcript name	Gm16327-201	MGI Symbol	Gm16327
TCONS_00000491	ENSMUST00000070223	Khdc1c	XLOC_000196	TCONS_00000491	XLOC_000196	Khdc1c	1:21368330-21370845	Scr LNA CD	LincIRS2 LNA CD	NOTEST	0	0	0	0	1	1	no	XLOC_000196	ENSMUSG00000041722	ENSMUST00000070223	ENSMUSP00000068792	KH homology domain-containing protein 1C [Source:UniProtKB/Swiss-Prot;Acc:Q4KL78]	1	21368331	21370845	1	A4	21368331	21370845	21368331	1946	tsl1	GENCODE basic	5	7	ensembl_havana	ensembl_havana	protein_coding	protein_coding	1	MGI transcript name	Khdc1c-201	MGI Symbol	Khdc1c
TCONS_00000492	ENSMUST00000142979	Gm2709	XLOC_000197	TCONS_00000492	XLOC_000197	Gm2709	1:21372669-21373764	Scr LNA CD	LincIRS2 LNA CD	NOTEST	0	0	0	0	1	1	no	XLOC_000197	ENSMUSG00000085507	ENSMUST00000142979		predicted gene 2709 [Source:MGI Symbol;Acc:MGI:3780878]	1	21372670	21373764	1	A4	21372670	21373764	21372670	350	tslNA	GENCODE basic	1	1	havana	havana	unprocessed_pseudogene	unprocessed_pseudogene	1	MGI transcript name	Gm2709-201	MGI Symbol	Gm2709
TCONS_00000493	ENSMUST00000140035	Gm16533	XLOC_000198	TCONS_00000493	XLOC_000198	Gm16533	1:21379554-21379782	Scr LNA CD	LincIRS2 LNA CD	NOTEST	0	0	0	0	1	1	no	XLOC_000198	ENSMUSG00000094926	ENSMUST00000140035		predited gene 16533 [Source:MGI Symbol;Acc:MGI:4410373]	1	21379555	21379782	1	A4	21379555	21379782	21379555	228	tslNA	GENCODE basic	1	1	havana	havana	processed_pseudogene	processed_pseudogene	1	MGI transcript name	Gm16533-201	MGI Symbol	Gm16533
TCONS_00000494	ENSMUST00000147615	Khdc1b	XLOC_000199	TCONS_00000494	XLOC_000199	Khdc1b	1:21383555-21386373	Scr LNA CD	LincIRS2 LNA CD	NOTEST	0	0	0	0	1	1	no	XLOC_000199	ENSMUSG00000085079	ENSMUST00000147615	ENSMUSP00000120275	KH homology domain-containing protein 1B [Source:UniProtKB/Swiss-Prot;Acc:P0C7A0]	1	21383556	21386373	1	A4	21383556	21386373	21383556	2236	tsl1	GENCODE basic	1	3	ensembl_havana	ensembl_havana	protein_coding	protein_coding	1	MGI transcript name	Khdc1b-201	MGI Symbol	Khdc1b
TCONS_00000495	ENSMUST00000126985	Gm16328	XLOC_000200	TCONS_00000495	XLOC_000200	Gm16328	1:21390905-21391101	Scr LNA CD	LincIRS2 LNA CD	NOTEST	0	0	0	0	1	1	no	XLOC_000200	ENSMUSG00000085679	ENSMUST00000126985		predicted gene 16328 [Source:MGI Symbol;Acc:MGI:3840127]	1	21390906	21391101	1	A4	21390906	21391101	21390906	196	tslNA	GENCODE basic	2	2	havana	havana	processed_pseudogene	processed_pseudogene	1	MGI transcript name	Gm16328-201	MGI Symbol	Gm16328
TCONS_00000496	ENSMUST00000181002	Gm26580	XLOC_000201	TCONS_00000496	XLOC_000201	Gm26580	1:21398402-21962530	Scr LNA CD	LincIRS2 LNA CD	NOTEST	0.082338	0.0191468	-2.10446	0	1	1	no	XLOC_000201	ENSMUSG00000097109	ENSMUST00000181002		predicted gene, 26580 [Source:MGI Symbol;Acc:MGI:5477074]	1	21959842	21962530	1	A4	21959842	21962530	21959842	2095	tsl5	GENCODE basic	1	1	ensembl	ensembl	lincRNA	lincRNA	1	MGI transcript name	Gm26580-201	MGI Symbol	Gm26580
TCONS_00000497	ENSMUST00000190225	Gm28239	XLOC_000202	TCONS_00000497	XLOC_000202	Gm28239	1:22237848-22238295	Scr LNA CD	LincIRS2 LNA CD	NOTEST	0	0	0	0	1	1	no	XLOC_000202	ENSMUSG00000100418	ENSMUST00000190225		predicted gene 28239 [Source:MGI Symbol;Acc:MGI:5578945]	1	22237849	22238295	1	A5	22237849	22238295	22237849	447	tslNA	GENCODE basic	1	1	havana	havana	processed_pseudogene	processed_pseudogene	1	MGI transcript name	Gm28239-201	MGI Symbol	Gm28239
TCONS_00000498	ENSMUST00000180414	Gm26866	XLOC_000203	TCONS_00000498	XLOC_000203	Gm26866	1:22286250-22805994	Scr LNA CD	LincIRS2 LNA CD	NOTEST	0	0	0	0	1	1	no	XLOC_000203	ENSMUSG00000097642	ENSMUST00000180414		predicted gene, 26866 [Source:MGI Symbol;Acc:MGI:5477360]	1	22740764	22741565	1	A5	22740764	22741565	22740764	802	tslNA	GENCODE basic	1	1	havana	havana	processed_pseudogene	processed_pseudogene	1	MGI transcript name	Gm26866-201	MGI Symbol	Gm26866
TCONS_00000499	ENSMUST00000158928	Gm24176	XLOC_000204	TCONS_00000499	XLOC_000204	Gm24176	1:23245210-23245331	Scr LNA CD	LincIRS2 LNA CD	NOTEST	0	0	0	0	1	1	no	XLOC_000204	ENSMUSG00000089553	ENSMUST00000158928		predicted gene, 24176 [Source:MGI Symbol;Acc:MGI:5453953]	1	23245211	23245331	1	A5	23245211	23245331	23245211	121	tslNA	GENCODE basic	1	1	ensembl	ensembl	snoRNA	snoRNA	1	MGI transcript name	Gm24176-201	MGI Symbol	Gm24176
TCONS_00000500	ENSMUST00000083471	Mir30a	XLOC_000205	TCONS_00000500	XLOC_000205	Mir30a	1:23255684-23315212	Scr LNA CD	LincIRS2 LNA CD	NOTEST	0	0	0	0	1	1	no	XLOC_000205	ENSMUSG00000065405	ENSMUST00000083471		microRNA 30a [Source:MGI Symbol;Acc:MGI:2676907]	1	23272269	23272339	1	A5	23272269	23272339	23272269	71	tslNA	GENCODE basic	3	3	mirbase	mirbase	miRNA	miRNA	1	MGI transcript name	Mir30a-201	MGI Symbol	Mir30a
TCONS_00000501	ENSMUST00000182303	Gm27028	XLOC_000206	TCONS_00000501	XLOC_000206	Gm27028	1:23255684-23315212	Scr LNA CD	LincIRS2 LNA CD	NOTEST	0	0	0	0	1	1	no	XLOC_000206	ENSMUSG00000097970	ENSMUST00000182303		predicted gene, 27028 [Source:MGI Symbol;Acc:MGI:5504143]	1	23291537	23291935	1	A5	23291537	23291935	23291537	399	tslNA	GENCODE basic	1	1	havana	havana	lincRNA	lincRNA	1	MGI transcript name	Gm27028-201	MGI Symbol	Gm27028
TCONS_00000502	ENSMUST00000190910	Gm29107	XLOC_000207	TCONS_00000502	XLOC_000207	Gm29107	1:23255684-23315212	Scr LNA CD	LincIRS2 LNA CD	NOTEST	0	0	0	0	1	1	no	XLOC_000207	ENSMUSG00000100775	ENSMUST00000190910		predicted gene 29107 [Source:MGI Symbol;Acc:MGI:5579813]	1	23293729	23294075	1	A5	23293729	23294075	23293729	347	tslNA	GENCODE basic	1	1	havana	havana	lincRNA	lincRNA	1	MGI transcript name	Gm29107-201	MGI Symbol	Gm29107
TCONS_00000503	ENSMUST00000027343	Ogfrl1	XLOC_000208	TCONS_00000503	XLOC_000208	Ogfrl1	1:23366203-23397772	Scr LNA CD	LincIRS2 LNA CD	OK	3.02812	2.82786	-0.0987161	-0.2669	0.59215	0.999192	no	XLOC_000208	ENSMUSG00000026158	ENSMUST00000027343	ENSMUSP00000027343	Opioid growth factor receptor-like protein 1 [Source:UniProtKB/Swiss-Prot;Acc:Q8VE52]	1	23366424	23397772	-1	A5	23366424	23383175	23383175	4844	tsl3	GENCODE basic	5	11	ensembl_havana	ensembl_havana	protein_coding	protein_coding	4	MGI transcript name	Ogfrl1-201	MGI Symbol	Ogfrl1
TCONS_00000504	ENSMUST00000180769	Gm7784	XLOC_000209	TCONS_00000504	XLOC_000209	Gm7784	1:23479538-23480527	Scr LNA CD	LincIRS2 LNA CD	NOTEST	0	0	0	0	1	1	no	XLOC_000209	ENSMUSG00000097920	ENSMUST00000180769		predicted gene 7784 [Source:MGI Symbol;Acc:MGI:3645448]	1	23479539	23480527	1	A5	23479539	23480527	23479539	989	tslNA	GENCODE basic	1	1	havana	havana	processed_pseudogene	processed_pseudogene	1	MGI transcript name	Gm7784-201	MGI Symbol	Gm7784
TCONS_00000505	ENSMUST00000191140	Gm28822	XLOC_000210	TCONS_00000505	XLOC_000210	Gm28822	1:23574586-23596664	Scr LNA CD	LincIRS2 LNA CD	NOTEST	0	0	0	0	1	1	no	XLOC_000210	ENSMUSG00000099503	ENSMUST00000191140		predicted gene 28822 [Source:MGI Symbol;Acc:MGI:5579528]	1	23574587	23596664	1	A5	23574587	23596664	23574587	778	tsl5	GENCODE basic	1	1	havana	havana	lincRNA	lincRNA	1	MGI transcript name	Gm28822-201	MGI Symbol	Gm28822
TCONS_00000506	ENSMUST00000144602	B3gat2	XLOC_000211	TCONS_00000506	XLOC_000211	B3gat2	1:23761752-23922317	Scr LNA CD	LincIRS2 LNA CD	NOTEST	0	0	0	0	1	1	no	XLOC_000211	ENSMUSG00000026156	ENSMUST00000144602	ENSMUSP00000115870	Galactosylgalactosylxylosylprotein 3-beta-glucuronosyltransferase 2 [Source:UniProtKB/Swiss-Prot;Acc:P59270]	1	23761753	23849158	1	A5	23761753	23815740	23761753	1488	tsl1	GENCODE basic	1	8	havana	ensembl_havana	protein_coding	protein_coding	3	MGI transcript name	B3gat2-203	MGI Symbol	B3gat2
TCONS_00000511	ENSMUST00000027338	Sdhaf4	XLOC_000212	TCONS_00000511	XLOC_000212	Sdhaf4	1:23995069-24005894	Scr LNA CD	LincIRS2 LNA CD	OK	2.26436	2.27031	0.00378333	0.00668368	0.98825	0.999192	no	XLOC_000212	ENSMUSG00000026154	ENSMUST00000027338	ENSMUSP00000027338	Succinate dehydrogenase assembly factor 4, mitochondrial [Source:UniProtKB/Swiss-Prot;Acc:Q8BTE0]	1	23995939	24005656	-1	A5	23995939	24005656	24005656	683	tsl1	GENCODE basic	3	4	ensembl_havana	ensembl_havana	protein_coding	protein_coding	2	MGI transcript name	Sdhaf4-201	MGI Symbol	Sdhaf4
TCONS_00000512	ENSMUST00000192339	Gm26524	XLOC_000213	TCONS_00000512	XLOC_000213	Gm26524	1:23995069-24005894	Scr LNA CD	LincIRS2 LNA CD	OK	0.414184	0.452129	0.126465	0.158276	0.75525	0.999192	no	XLOC_000213	ENSMUSG00000102495	ENSMUST00000192339		predicted gene, 26524 [Source:MGI Symbol;Acc:MGI:5477018]	1	24005505	24005894	1	A5	24005505	24005894	24005505	390	tslNA	GENCODE basic	1	1	ensembl	ensembl_havana	TEC	TEC	2	MGI transcript name	Gm26524-201	MGI Symbol	Gm26524
TCONS_00000515	ENSMUST00000187619	Fam135a	XLOC_000214	TCONS_00000515	XLOC_000214	Fam135a	1:24008360-24100341	Scr LNA CD	LincIRS2 LNA CD	OK	1.08554	1.25637	0.21084	0.22122	0.6586	0.999192	no	XLOC_000214	ENSMUSG00000026153	ENSMUST00000187619	ENSMUSP00000139993	Protein FAM135A [Source:UniProtKB/Swiss-Prot;Acc:Q6NS59]	1	24011093	24100341	-1	A5	24011093	24026759	24026759	2013	tsl5		6	15	havana	ensembl_havana	protein_coding	protein_coding	9	MGI transcript name	Fam135a-207	MGI Symbol	Fam135a
TCONS_00000516	ENSMUST00000027337	Fam135a	XLOC_000215	TCONS_00000516	XLOC_000215	Fam135a	1:24008360-24100341	Scr LNA CD	LincIRS2 LNA CD	OK	2.79989	2.82803	0.0144251	0.0392694	0.93675	0.999192	no	XLOC_000215	ENSMUSG00000026153	ENSMUST00000027337	ENSMUSP00000027337	Protein FAM135A [Source:UniProtKB/Swiss-Prot;Acc:Q6NS59]	1	24011093	24100341	-1	A5	24011681	24100333	24100333	5536	tsl5	GENCODE basic	14	15	ensembl_havana	ensembl_havana	protein_coding	protein_coding	9	MGI transcript name	Fam135a-201	MGI Symbol	Fam135a
TCONS_00000517	ENSMUST00000027337	Fam135a	XLOC_000216	TCONS_00000517	XLOC_000216	Fam135a	1:24008360-24100341	Scr LNA CD	LincIRS2 LNA CD	OK	1.28815	1.16542	-0.144448	-0.144032	0.7702	0.999192	no	XLOC_000216	ENSMUSG00000026153	ENSMUST00000027337	ENSMUSP00000027337	Protein FAM135A [Source:UniProtKB/Swiss-Prot;Acc:Q6NS59]	1	24011093	24100341	-1	A5	24011681	24100333	24100333	5536	tsl5	GENCODE basic	14	15	ensembl_havana	ensembl_havana	protein_coding	protein_coding	9	MGI transcript name	Fam135a-201	MGI Symbol	Fam135a
TCONS_00000518	ENSMUST00000192408	Gm37580	XLOC_000217	TCONS_00000518	XLOC_000217	Gm37580	1:24100624-24103424	Scr LNA CD	LincIRS2 LNA CD	NOTEST	0	0	0	0	1	1	no	XLOC_000217	ENSMUSG00000102398	ENSMUST00000192408		predicted gene, 37580 [Source:MGI Symbol;Acc:MGI:5610808]	1	24100625	24103424	1	A5	24100625	24103424	24100625	2800	tslNA	GENCODE basic	1	1	havana	havana	TEC	TEC	1	MGI transcript name	Gm37580-201	MGI Symbol	Gm37580
TCONS_00000519	ENSMUST00000180661	Gm26607	XLOC_000218	TCONS_00000519	XLOC_000218	Gm26607	1:24125274-24126141	Scr LNA CD	LincIRS2 LNA CD	NOTEST	0	0	0	0	1	1	no	XLOC_000218	ENSMUSG00000097670	ENSMUST00000180661		predicted gene, 26607 [Source:MGI Symbol;Acc:MGI:5477101]	1	24125275	24126141	1	A5	24125275	24126141	24125275	867	tslNA	GENCODE basic	1	1	havana	havana	processed_pseudogene	processed_pseudogene	1	MGI transcript name	Gm26607-201	MGI Symbol	Gm26607
TCONS_00000520	ENSMUST00000054588	Col9a1	XLOC_000219	TCONS_00000520	XLOC_000219	Col9a1	1:24177609-24252684	Scr LNA CD	LincIRS2 LNA CD	NOTEST	0	0	0	0	1	1	no	XLOC_000219	ENSMUSG00000026147	ENSMUST00000054588	ENSMUSP00000051579	collagen type IX alpha 1 chain [Source:HGNC Symbol;Acc:HGNC:2217]	1	24177610	24252684	1	A5	24177610	24252684	24177610	3834	tsl1	GENCODE basic	14	16	ensembl_havana	ensembl_havana	protein_coding	protein_coding	4	MGI transcript name	Col9a1-201	MGI Symbol	Col9a1
TCONS_00000525	ENSMUST00000191471	Lmbrd1	XLOC_000220	TCONS_00000525	XLOC_000220	Lmbrd1	1:24678629-24766301	Scr LNA CD	LincIRS2 LNA CD	OK	6.20728	6.57559	0.0831588	0.230133	0.64455	0.999192	no	XLOC_000220	ENSMUSG00000073725	ENSMUST00000191471	ENSMUSP00000140783	Probable lysosomal cobalamin transporter [Source:UniProtKB/Swiss-Prot;Acc:Q8K0B2]	1	24678630	24766301	1	A5	24678630	24765448	24678630	4453	tsl1	GENCODE basic	6	8	ensembl_havana	ensembl_havana	protein_coding	protein_coding	6	MGI transcript name	Lmbrd1-206	MGI Symbol	Lmbrd1
TCONS_00000535	-	-	XLOC_000221	TCONS_00000535	XLOC_000221	-	1:24810407-24810586	Scr LNA CD	LincIRS2 LNA CD	NOTEST	0	0.283774	inf	0	1	1	no	XLOC_000221
TCONS_00000536	ENSMUST00000188406	Gm9443	XLOC_000222	TCONS_00000536	XLOC_000222	Gm9443	1:25011940-25012756	Scr LNA CD	LincIRS2 LNA CD	NOTEST	0	0	0	0	1	1	no	XLOC_000222	ENSMUSG00000100450	ENSMUST00000188406		predicted gene 9443 [Source:MGI Symbol;Acc:MGI:3779853]	1	25011941	25012756	1	A5	25011941	25012756	25011941	816	tslNA	GENCODE basic	1	1	havana	havana	processed_pseudogene	processed_pseudogene	1	MGI transcript name	Gm9443-201	MGI Symbol	Gm9443
TCONS_00000537	ENSMUST00000119680	Gm15702	XLOC_000223	TCONS_00000537	XLOC_000223	Gm15702	1:25067475-25829707	Scr LNA CD	LincIRS2 LNA CD	NOTEST	0	0	0	0	1	1	no	XLOC_000223	ENSMUSG00000080849	ENSMUST00000119680		predicted gene 15702 [Source:MGI Symbol;Acc:MGI:3783142]	1	25223730	25224173	1	A5	25223730	25224173	25223730	444	tslNA	GENCODE basic	1	1	havana	havana	processed_pseudogene	processed_pseudogene	1	MGI transcript name	Gm15702-201	MGI Symbol	Gm15702
TCONS_00000538	ENSMUST00000122791	Gm25294	XLOC_000224	TCONS_00000538	XLOC_000224	Gm25294	1:25067475-25829707	Scr LNA CD	LincIRS2 LNA CD	NOTEST	0	0	0	0	1	1	no	XLOC_000224	ENSMUSG00000084740	ENSMUST00000122791		predicted gene, 25294 [Source:MGI Symbol;Acc:MGI:5455071]	1	25451071	25451174	1	A5	25451071	25451174	25451071	104	tslNA	GENCODE basic	1	1	ensembl	ensembl	snRNA	snRNA	1	MGI transcript name	Gm25294-201	MGI Symbol	Gm25294
TCONS_00000539	ENSMUST00000194343	Gm9884	XLOC_000225	TCONS_00000539	XLOC_000225	Gm9884	1:25830656-25831878	Scr LNA CD	LincIRS2 LNA CD	NOTEST	0	0	0	0	1	1	no	XLOC_000225	ENSMUSG00000104516	ENSMUST00000194343		predicted gene 9884 [Source:MGI Symbol;Acc:MGI:3642830]	1	25830657	25831878	1	A5	25830657	25831878	25830657	1222	tslNA	GENCODE basic	1	1	ensembl_havana	ensembl_havana	TEC	TEC	1	MGI transcript name	Gm9884-201	MGI Symbol	Gm9884
TCONS_00000540	ENSMUST00000190716	Gm19123	XLOC_000226	TCONS_00000540	XLOC_000226	Gm19123	1:26466235-26466886	Scr LNA CD	LincIRS2 LNA CD	NOTEST	0	0	0	0	1	1	no	XLOC_000226	ENSMUSG00000099458	ENSMUST00000190716		predicted gene, 19123 [Source:MGI Symbol;Acc:MGI:5011308]	1	26466236	26466886	1	A5	26466236	26466886	26466236	651	tslNA	GENCODE basic	1	1	havana	havana	processed_pseudogene	processed_pseudogene	1	MGI transcript name	Gm19123-201	MGI Symbol	Gm19123
TCONS_00000541	ENSMUST00000157486	Gm24064	XLOC_000227	TCONS_00000541	XLOC_000227	Gm24064	1:26566832-26566938	Scr LNA CD	LincIRS2 LNA CD	NOTEST	0	0	0	0	1	1	no	XLOC_000227	ENSMUSG00000088111	ENSMUST00000157486		predicted gene, 24064 [Source:MGI Symbol;Acc:MGI:5453841]	1	26566833	26566938	1	A5	26566833	26566938	26566833	106	tslNA	GENCODE basic	1	1	ensembl	ensembl	snoRNA	snoRNA	1	MGI transcript name	Gm24064-201	MGI Symbol	Gm24064
TCONS_00000542	-	-	XLOC_000228	TCONS_00000542	XLOC_000228	-	1:27504905-27505138	Scr LNA CD	LincIRS2 LNA CD	OK	1.82319	0	-inf		0.00185	0.0950153	no	XLOC_000228
TCONS_00000543	ENSMUST00000185409	Gm5524	XLOC_000229	TCONS_00000543	XLOC_000229	Gm5524	1:27884045-27905740	Scr LNA CD	LincIRS2 LNA CD	OK	0.630238	0.506549	-0.315195	-0.166879	0.79385	0.999192	no	XLOC_000229	ENSMUSG00000101514	ENSMUST00000185409		predicted gene 5524 [Source:MGI Symbol;Acc:MGI:3646041]	1	27884046	27902396	1	A5	27884046	27902396	27884046	2002	tsl1	GENCODE basic	1	1	havana	havana	lincRNA	lincRNA	1	MGI transcript name	Gm5524-201	MGI Symbol	Gm5524
TCONS_00000544	ENSMUST00000189614	Gm19028	XLOC_000230	TCONS_00000544	XLOC_000230	Gm19028	1:27989909-27991782	Scr LNA CD	LincIRS2 LNA CD	NOTEST	0	0	0	0	1	1	no	XLOC_000230	ENSMUSG00000101372	ENSMUST00000189614		predicted gene, 19028 [Source:MGI Symbol;Acc:MGI:5011213]	1	27989910	27991782	1	A5	27989910	27991782	27989910	1873	tslNA	GENCODE basic	1	1	havana	havana	processed_pseudogene	processed_pseudogene	1	MGI transcript name	Gm19028-201	MGI Symbol	Gm19028
TCONS_00000545	ENSMUST00000193585	Gm38089	XLOC_000231	TCONS_00000545	XLOC_000231	Gm38089	1:28569917-28571431	Scr LNA CD	LincIRS2 LNA CD	NOTEST	0	0	0	0	1	1	no	XLOC_000231	ENSMUSG00000103241	ENSMUST00000193585		predicted gene, 38089 [Source:MGI Symbol;Acc:MGI:5611317]	1	28569918	28571431	1	A5	28569918	28571431	28569918	1514	tslNA	GENCODE basic	1	1	havana	havana	TEC	TEC	1	MGI transcript name	Gm38089-201	MGI Symbol	Gm38089
TCONS_00000546	ENSMUST00000145844	Gm7846	XLOC_000232	TCONS_00000546	XLOC_000232	Gm7846	1:28580303-28580772	Scr LNA CD	LincIRS2 LNA CD	OK	1.93493	2.01033	0.0551496	0.0551494	0.91015	0.999192	no	XLOC_000232	ENSMUSG00000086240	ENSMUST00000145844		predicted gene 7846 [Source:MGI Symbol;Acc:MGI:3645212]	1	28580499	28580772	-1	A5	28580499	28580772	28580772	274	tslNA	GENCODE basic	2	4	havana	havana	processed_pseudogene	processed_pseudogene	1	MGI transcript name	Gm7846-201	MGI Symbol	Gm7846
TCONS_00000547	ENSMUST00000081488	Gm6462	XLOC_000233	TCONS_00000547	XLOC_000233	Gm6462	1:28938035-28938339	Scr LNA CD	LincIRS2 LNA CD	NOTEST	0	0	0	0	1	1	no	XLOC_000233	ENSMUSG00000058590	ENSMUST00000081488		predicted gene 6462 [Source:MGI Symbol;Acc:MGI:3647053]	1	28938036	28938339	1	A5	28938036	28938339	28938036	304	tslNA	GENCODE basic	2	2	havana	havana	processed_pseudogene	processed_pseudogene	1	MGI transcript name	Gm6462-201	MGI Symbol	Gm6462
TCONS_00000548	ENSMUST00000186678	Gm18033	XLOC_000234	TCONS_00000548	XLOC_000234	Gm18033	1:29219699-29220249	Scr LNA CD	LincIRS2 LNA CD	NOTEST	0	0	0	0	1	1	no	XLOC_000234	ENSMUSG00000101235	ENSMUST00000186678		predicted gene, 18033 [Source:MGI Symbol;Acc:MGI:5010218]	1	29219700	29220249	1	A5	29219700	29220249	29219700	550	tslNA	GENCODE basic	1	1	havana	havana	processed_pseudogene	processed_pseudogene	1	MGI transcript name	Gm18033-201	MGI Symbol	Gm18033
TCONS_00000549	ENSMUST00000116975	Gm22679	XLOC_000235	TCONS_00000549	XLOC_000235	Gm22679	1:29301479-29301579	Scr LNA CD	LincIRS2 LNA CD	NOTEST	0	0	0	0	1	1	no	XLOC_000235	ENSMUSG00000080625	ENSMUST00000116975		predicted gene, 22679 [Source:MGI Symbol;Acc:MGI:5452456]	1	29301480	29301579	1	A5	29301480	29301579	29301480	100	tslNA	GENCODE basic	1	1	ensembl	ensembl	miRNA	miRNA	1	MGI transcript name	Gm22679-201	MGI Symbol	Gm22679
TCONS_00000550	ENSMUST00000183870	Mir6342	XLOC_000236	TCONS_00000550	XLOC_000236	Mir6342	1:29421487-29421612	Scr LNA CD	LincIRS2 LNA CD	NOTEST	0	0	0	0	1	1	no	XLOC_000236	ENSMUSG00000099257	ENSMUST00000183870		microRNA 6342 [Source:MGI Symbol;Acc:MGI:5530650]	1	29421488	29421612	1	A5	29421488	29421612	29421488	125	tslNA	GENCODE basic	1	1	mirbase	mirbase	miRNA	miRNA	1	MGI transcript name	Mir6342-201	MGI Symbol	Mir6342
TCONS_00000551	ENSMUST00000190438	Gm5525	XLOC_000237	TCONS_00000551	XLOC_000237	Gm5525	1:29484603-29485915	Scr LNA CD	LincIRS2 LNA CD	OK	0.807607	0.511154	-0.659895	-0.741462	0.1386	0.999192	no	XLOC_000237	ENSMUSG00000099492	ENSMUST00000190438		predicted gene 5525 [Source:MGI Symbol;Acc:MGI:3646042]	1	29484604	29485915	-1	A5	29484604	29485915	29485915	1312	tslNA	GENCODE basic	1	1	havana	havana	processed_pseudogene	processed_pseudogene	1	MGI transcript name	Gm5525-201	MGI Symbol	Gm5525
TCONS_00000552	ENSMUST00000190177	Gm7858	XLOC_000238	TCONS_00000552	XLOC_000238	Gm7858	1:29930093-29930715	Scr LNA CD	LincIRS2 LNA CD	NOTEST	0	0	0	0	1	1	no	XLOC_000238	ENSMUSG00000101726	ENSMUST00000190177		predicted gene 7858 [Source:MGI Symbol;Acc:MGI:3644844]	1	29930094	29930715	1	A5	29930094	29930715	29930094	622	tslNA	GENCODE basic	1	1	havana	havana	processed_pseudogene	processed_pseudogene	1	MGI transcript name	Gm7858-201	MGI Symbol	Gm7858
TCONS_00000553	ENSMUST00000178702	Gm23771	XLOC_000239	TCONS_00000553	XLOC_000239	Gm23771	1:29985933-29986043	Scr LNA CD	LincIRS2 LNA CD	NOTEST	0	0	0	0	1	1	no	XLOC_000239	ENSMUSG00000096829	ENSMUST00000178702		predicted gene, 23771 [Source:MGI Symbol;Acc:MGI:5453548]	1	29985934	29986043	1	A5	29985934	29986043	29985934	110	tslNA	GENCODE basic	1	1	ensembl	ensembl	miRNA	miRNA	1	MGI transcript name	Gm23771-201	MGI Symbol	Gm23771
TCONS_00000554	ENSMUST00000188572	Gm6473	XLOC_000240	TCONS_00000554	XLOC_000240	Gm6473	1:30769686-30771815	Scr LNA CD	LincIRS2 LNA CD	NOTEST	0	0.00561156	inf	0	1	1	no	XLOC_000240	ENSMUSG00000100261	ENSMUST00000188572		predicted gene 6473 [Source:MGI Symbol;Acc:MGI:3645176]	1	30769687	30771815	1	A5	30769687	30771815	30769687	1210	tslNA	GENCODE basic	1	1	havana	havana	unprocessed_pseudogene	unprocessed_pseudogene	1	MGI transcript name	Gm6473-201	MGI Symbol	Gm6473
TCONS_00000555	ENSMUST00000186733	Phf3	XLOC_000241	TCONS_00000555	XLOC_000241	Phf3	1:30798849-30874096	Scr LNA CD	LincIRS2 LNA CD	OK	5.15614	4.47148	-0.205539	-0.359025	0.4764	0.999192	no	XLOC_000241	ENSMUSG00000048874	ENSMUST00000186733	ENSMUSP00000139610	PHD finger protein 3 [Source:HGNC Symbol;Acc:HGNC:8921]	1	30802339	30873921	-1	A5	30802339	30873581	30873581	7567	tsl5	GENCODE basic	6	15	havana	ensembl_havana	protein_coding	protein_coding	14	MGI transcript name	Phf3-205	MGI Symbol	Phf3
TCONS_00000556	ENSMUST00000195437	Gm37522	XLOC_000242	TCONS_00000556	XLOC_000242	Gm37522	1:30798849-30874096	Scr LNA CD	LincIRS2 LNA CD	OK	2.99101	2.95647	-0.0167605	-0.0377324	0.9432	0.999192	no	XLOC_000242	ENSMUSG00000103783	ENSMUST00000195437		predicted gene, 37522 [Source:MGI Symbol;Acc:MGI:5610750]	1	30833548	30836431	-1	A5	30833548	30836431	30836431	2884	tslNA	GENCODE basic	1	1	havana	havana	TEC	TEC	1	MGI transcript name	Gm37522-201	MGI Symbol	Gm37522
TCONS_00000557	ENSMUST00000185604	Phf3	XLOC_000243	TCONS_00000557	XLOC_000243	Phf3	1:30798849-30874096	Scr LNA CD	LincIRS2 LNA CD	OK	2.47222	2.40895	-0.0374049	-0.0488087	0.9224	0.999192	no	XLOC_000243	ENSMUSG00000048874	ENSMUST00000185604		PHD finger protein 3 [Source:HGNC Symbol;Acc:HGNC:8921]	1	30802339	30873921	-1	A5	30872652	30873475	30873475	824	tslNA		1	15	havana	ensembl_havana	retained_intron	protein_coding	14	MGI transcript name	Phf3-203	MGI Symbol	Phf3
TCONS_00000558	ENSMUST00000027232	Ptp4a1	XLOC_000244	TCONS_00000558	XLOC_000244	Ptp4a1	1:30939297-30950290	Scr LNA CD	LincIRS2 LNA CD	OK	5.57768	6.26278	0.167138	0.488644	0.3332	0.999192	no	XLOC_000244	ENSMUSG00000026064	ENSMUST00000027232	ENSMUSP00000027232	protein tyrosine phosphatase 4a1 [Source:MGI Symbol;Acc:MGI:1277096]	1	30940302	30949770	-1	B	30940302	30949770	30949770	4145	tsl1	GENCODE basic	13	15	ensembl_havana	ensembl_havana	protein_coding	protein_coding	6	MGI transcript name	Ptp4a1-201	MGI Symbol	Ptp4a1
TCONS_00000559	-	-	XLOC_000245	TCONS_00000559	XLOC_000245	-	1:31011949-31012618	Scr LNA CD	LincIRS2 LNA CD	NOTEST	0.0303083	0.282103	3.21844	0	1	1	no	XLOC_000245
TCONS_00000560	-	-	XLOC_000246	TCONS_00000560	XLOC_000246	-	1:31016306-31017774	Scr LNA CD	LincIRS2 LNA CD	NOTEST	0.149418	0.20532	0.458516	0	1	1	no	XLOC_000246
TCONS_00000561	ENSMUST00000191364	Gm28644	XLOC_000247	TCONS_00000561	XLOC_000247	Gm28644	1:31019187-31096738	Scr LNA CD	LincIRS2 LNA CD	NOTEST	0.0456761	0.0717941	0.652424	0	1	1	no	XLOC_000247	ENSMUSG00000100237	ENSMUST00000191364		predicted gene 28644 [Source:MGI Symbol;Acc:MGI:5579350]	1	31041919	31043675	1	B	31041919	31043675	31041919	585	tsl2	GENCODE basic	1	1	havana	havana	lincRNA	lincRNA	1	MGI transcript name	Gm28644-201	MGI Symbol	Gm28644
TCONS_00000562	ENSMUST00000188605	Gm29669	XLOC_000248	TCONS_00000562	XLOC_000248	Gm29669	1:31019187-31096738	Scr LNA CD	LincIRS2 LNA CD	NOTEST	0.127482	0.183907	0.528678	0	1	1	no	XLOC_000248	ENSMUSG00000100371	ENSMUST00000188605		predicted gene 29669 [Source:MGI Symbol;Acc:MGI:5580375]	1	31019188	31096454	-1	B	31019188	31096454	31096454	881	tsl1	GENCODE basic	1	1	havana	havana	lincRNA	lincRNA	1	MGI transcript name	Gm29669-201	MGI Symbol	Gm29669
TCONS_00000563	ENSMUST00000188605	Gm29669	XLOC_000249	TCONS_00000563	XLOC_000249	Gm29669	1:31019187-31096738	Scr LNA CD	LincIRS2 LNA CD	OK	0.684105	0.930779	0.444222	1.17022	0.02045	0.486329	no	XLOC_000249	ENSMUSG00000100371	ENSMUST00000188605		predicted gene 29669 [Source:MGI Symbol;Acc:MGI:5580375]	1	31019188	31096454	-1	B	31019188	31096454	31096454	881	tsl1	GENCODE basic	1	1	havana	havana	lincRNA	lincRNA	1	MGI transcript name	Gm29669-201	MGI Symbol	Gm29669
TCONS_00000564	ENSMUST00000186448	Gm29128	XLOC_000250	TCONS_00000564	XLOC_000250	Gm29128	1:31135225-31222684	Scr LNA CD	LincIRS2 LNA CD	NOTEST	0	0	0	0	1	1	no	XLOC_000250	ENSMUSG00000100910	ENSMUST00000186448		predicted gene 29128 [Source:MGI Symbol;Acc:MGI:5579834]	1	31136026	31150105	1	B	31136026	31150105	31136026	2858	tsl5	GENCODE basic	1	1	havana	havana	antisense	antisense	1	MGI transcript name	Gm29128-201	MGI Symbol	Gm29128
TCONS_00000565	ENSMUST00000189666	Gm7893	XLOC_000251	TCONS_00000565	XLOC_000251	Gm7893	1:31135225-31222684	Scr LNA CD	LincIRS2 LNA CD	NOTEST	0	0	0	0	1	1	no	XLOC_000251	ENSMUSG00000099796	ENSMUST00000189666		predicted gene 7893 [Source:MGI Symbol;Acc:MGI:3648015]	1	31164549	31164773	1	B	31164549	31164773	31164549	225	tslNA	GENCODE basic	1	1	havana	havana	processed_pseudogene	processed_pseudogene	1	MGI transcript name	Gm7893-201	MGI Symbol	Gm7893
TCONS_00000566	ENSMUST00000062560	Lgsn	XLOC_000252	TCONS_00000566	XLOC_000252	Lgsn	1:31135225-31222684	Scr LNA CD	LincIRS2 LNA CD	NOTEST	0	0	0	0	1	1	no	XLOC_000252	ENSMUSG00000050217	ENSMUST00000062560	ENSMUSP00000059871	Lengsin [Source:UniProtKB/Swiss-Prot;Acc:Q8CIX8]	1	31176401	31204725	1	B	31176401	31204725	31176401	1937	tsl1	GENCODE basic	13	13	ensembl_havana	ensembl_havana	protein_coding	protein_coding	2	MGI transcript name	Lgsn-201	MGI Symbol	Lgsn
TCONS_00000569	ENSMUST00000027230	Pih1d3	XLOC_000253	TCONS_00000569	XLOC_000253	Pih1d3	1:31222837-31224288	Scr LNA CD	LincIRS2 LNA CD	NOTEST	0	0	0	0	1	1	no	XLOC_000253	ENSMUSG00000026063	ENSMUST00000027230	ENSMUSP00000127665	Protein PIH1D3 [Source:UniProtKB/Swiss-Prot;Acc:Q3KNI6]	1	31222838	31224288	1	B	31222838	31224288	31222838	1451	tslNA	GENCODE basic	2	4	ensembl_havana	ensembl_havana	protein_coding	protein_coding	1	MGI transcript name	Pih1d3-201	MGI Symbol	Pih1d3
TCONS_00000570	ENSMUST00000185684	Gm4850	XLOC_000254	TCONS_00000570	XLOC_000254	Gm4850	1:31267325-31267884	Scr LNA CD	LincIRS2 LNA CD	NOTEST	0	0	0	0	1	1	no	XLOC_000254	ENSMUSG00000100205	ENSMUST00000185684		predicted pseudogene 4850 [Source:MGI Symbol;Acc:MGI:3647946]	1	31267326	31267884	1	B	31267326	31267884	31267326	559	tslNA	GENCODE basic	1	1	havana	havana	processed_pseudogene	processed_pseudogene	1	MGI transcript name	Gm4850-201	MGI Symbol	Gm4850
TCONS_00000571	ENSMUST00000185859	Gm28645	XLOC_000255	TCONS_00000571	XLOC_000255	Gm28645	1:31274891-31275455	Scr LNA CD	LincIRS2 LNA CD	NOTEST	0	0	0	0	1	1	no	XLOC_000255	ENSMUSG00000100592	ENSMUST00000185859		predicted gene 28645 [Source:MGI Symbol;Acc:MGI:5579351]	1	31274892	31275455	1	B	31274892	31275455	31274892	564	tslNA	GENCODE basic	1	1	havana	havana	processed_pseudogene	processed_pseudogene	1	MGI transcript name	Gm28645-201	MGI Symbol	Gm28645
TCONS_00000572	ENSMUST00000178167	Gm6489	XLOC_000256	TCONS_00000572	XLOC_000256	Gm6489	1:31286944-31287640	Scr LNA CD	LincIRS2 LNA CD	NOTEST	0	0	0	0	1	1	no	XLOC_000256	ENSMUSG00000094215	ENSMUST00000178167		predicted gene 6489 [Source:MGI Symbol;Acc:MGI:3646684]	1	31286945	31287640	1	B	31286945	31287640	31286945	696	tslNA	GENCODE basic	2	2	havana	havana	processed_pseudogene	processed_pseudogene	1	MGI transcript name	Gm6489-201	MGI Symbol	Gm6489
TCONS_00000573	ENSMUST00000189839	Gm10307	XLOC_000257	TCONS_00000573	XLOC_000257	Gm10307	1:31559539-31561400	Scr LNA CD	LincIRS2 LNA CD	NOTEST	0	0	0	0	1	1	no	XLOC_000257	ENSMUSG00000101093	ENSMUST00000189839		predicted gene 10307 [Source:MGI Symbol;Acc:MGI:3642371]	1	31559540	31561400	1	B	31559540	31561400	31559540	1337	tslNA	GENCODE basic	1	1	havana	havana	processed_pseudogene	processed_pseudogene	1	MGI transcript name	Gm10307-201	MGI Symbol	Gm10307
TCONS_00000574	ENSMUST00000095050	Gm19680	XLOC_000258	TCONS_00000574	XLOC_000258	Gm19680	1:31615148-31616661	Scr LNA CD	LincIRS2 LNA CD	NOTEST	0.00760848	0	-inf	0	1	1	no	XLOC_000258	ENSMUSG00000070960	ENSMUST00000095050		predicted gene, 19680 [Source:MGI Symbol;Acc:MGI:5011865]	1	31615149	31616661	1	B	31615149	31616661	31615149	1513	tslNA	GENCODE basic	4	4	havana	havana	processed_pseudogene	processed_pseudogene	1	MGI transcript name	Gm19680-201	MGI Symbol	Gm19680
TCONS_00000575	ENSMUST00000117896	Gm7910	XLOC_000259	TCONS_00000575	XLOC_000259	Gm7910	1:31736056-31736891	Scr LNA CD	LincIRS2 LNA CD	NOTEST	0	0	0	0	1	1	no	XLOC_000259	ENSMUSG00000082159	ENSMUST00000117896		predicted gene 7910 [Source:MGI Symbol;Acc:MGI:3645646]	1	31736057	31736891	1	B	31736057	31736891	31736057	835	tslNA	GENCODE basic	2	2	havana	havana	processed_pseudogene	processed_pseudogene	1	MGI transcript name	Gm7910-201	MGI Symbol	Gm7910
TCONS_00000576	ENSMUST00000027226	Khdrbs2	XLOC_000260	TCONS_00000576	XLOC_000260	Khdrbs2	1:32172713-32658568	Scr LNA CD	LincIRS2 LNA CD	NOTEST	0	0	0	0	1	1	no	XLOC_000260	ENSMUSG00000026058	ENSMUST00000027226	ENSMUSP00000027226	KH domain-containing, RNA-binding, signal transduction-associated protein 2 [Source:UniProtKB/Swiss-Prot;Acc:Q9WU01]	1	32172714	32658568	1	B	32172714	32658568	32172714	2281	tsl1	GENCODE basic	11	11	ensembl_havana	ensembl_havana	protein_coding	protein_coding	5	MGI transcript name	Khdrbs2-201	MGI Symbol	Khdrbs2
TCONS_00000582	ENSMUST00000195178	Gm37999	XLOC_000261	TCONS_00000582	XLOC_000261	Gm37999	1:32172713-32658568	Scr LNA CD	LincIRS2 LNA CD	NOTEST	0	0	0	0	1	1	no	XLOC_000261	ENSMUSG00000103482	ENSMUST00000195178		predicted gene, 37999 [Source:MGI Symbol;Acc:MGI:5611227]	1	32473757	32475565	1	B	32473757	32475565	32473757	1809	tslNA	GENCODE basic	1	1	havana	havana	TEC	TEC	1	MGI transcript name	Gm37999-201	MGI Symbol	Gm37999
TCONS_00000583	ENSMUST00000192993	Gm37110	XLOC_000262	TCONS_00000583	XLOC_000262	Gm37110	1:32172713-32658568	Scr LNA CD	LincIRS2 LNA CD	NOTEST	0	0	0	0	1	1	no	XLOC_000262	ENSMUSG00000104498	ENSMUST00000192993		predicted gene, 37110 [Source:MGI Symbol;Acc:MGI:5610338]	1	32485315	32486942	1	B	32485315	32486942	32485315	1628	tslNA	GENCODE basic	1	1	havana	havana	TEC	TEC	1	MGI transcript name	Gm37110-201	MGI Symbol	Gm37110
TCONS_00000584	ENSMUST00000193099	Gm37911	XLOC_000263	TCONS_00000584	XLOC_000263	Gm37911	1:32172713-32658568	Scr LNA CD	LincIRS2 LNA CD	NOTEST	0	0	0	0	1	1	no	XLOC_000263	ENSMUSG00000104313	ENSMUST00000193099		predicted gene, 37911 [Source:MGI Symbol;Acc:MGI:5611139]	1	32496444	32497988	1	B	32496444	32497988	32496444	1545	tslNA	GENCODE basic	1	1	havana	havana	TEC	TEC	1	MGI transcript name	Gm37911-201	MGI Symbol	Gm37911
TCONS_00000585	ENSMUST00000195761	Gm37792	XLOC_000264	TCONS_00000585	XLOC_000264	Gm37792	1:32172713-32658568	Scr LNA CD	LincIRS2 LNA CD	NOTEST	0	0	0	0	1	1	no	XLOC_000264	ENSMUSG00000102321	ENSMUST00000195761		predicted gene, 37792 [Source:MGI Symbol;Acc:MGI:5611020]	1	32539028	32542440	1	B	32539028	32542440	32539028	3413	tslNA	GENCODE basic	1	1	havana	havana	TEC	TEC	1	MGI transcript name	Gm37792-201	MGI Symbol	Gm37792
TCONS_00000586	ENSMUST00000195241	Gm37426	XLOC_000265	TCONS_00000586	XLOC_000265	Gm37426	1:32710178-32712648	Scr LNA CD	LincIRS2 LNA CD	NOTEST	0	0	0	0	1	1	no	XLOC_000265	ENSMUSG00000104433	ENSMUST00000195241		predicted gene, 37426 [Source:MGI Symbol;Acc:MGI:5610654]	1	32710179	32712648	1	B	32710179	32712648	32710179	2470	tslNA	GENCODE basic	1	1	havana	havana	TEC	TEC	1	MGI transcript name	Gm37426-201	MGI Symbol	Gm37426
TCONS_00000587	ENSMUST00000158770	Gm23024	XLOC_000266	TCONS_00000587	XLOC_000266	Gm23024	1:32726638-32726930	Scr LNA CD	LincIRS2 LNA CD	NOTEST	0	0	0	0	1	1	no	XLOC_000266	ENSMUSG00000089395	ENSMUST00000158770		predicted gene, 23024 [Source:MGI Symbol;Acc:MGI:5452801]	1	32726639	32726930	1	B	32726639	32726930	32726639	292	tslNA	GENCODE basic	1	1	ensembl	ensembl	misc_RNA	misc_RNA	1	MGI transcript name	Gm23024-201	MGI Symbol	Gm23024
TCONS_00000588	ENSMUST00000195240	Gm37724	XLOC_000267	TCONS_00000588	XLOC_000267	Gm37724	1:33065129-33066350	Scr LNA CD	LincIRS2 LNA CD	NOTEST	0.00879398	0	-inf	0	1	1	no	XLOC_000267	ENSMUSG00000102917	ENSMUST00000195240		predicted gene, 37724 [Source:MGI Symbol;Acc:MGI:5610952]	1	33065130	33066350	1	B	33065130	33066350	33065130	1221	tslNA	GENCODE basic	1	1	havana	havana	lincRNA	lincRNA	1	MGI transcript name	Gm37724-201	MGI Symbol	Gm37724
TCONS_00000589	ENSMUST00000190159	Gm7114	XLOC_000268	TCONS_00000589	XLOC_000268	Gm7114	1:33100890-33102695	Scr LNA CD	LincIRS2 LNA CD	NOTEST	0	0	0	0	1	1	no	XLOC_000268	ENSMUSG00000100481	ENSMUST00000190159		predicted gene 7114 [Source:MGI Symbol;Acc:MGI:3643085]	1	33100907	33102695	1	B	33100907	33102695	33100907	1789	tslNA	GENCODE basic	1	1	havana	havana	processed_pseudogene	processed_pseudogene	1	MGI transcript name	Gm7114-201	MGI Symbol	Gm7114
TCONS_00000590	ENSMUST00000158125	Gm24901	XLOC_000269	TCONS_00000590	XLOC_000269	Gm24901	1:33191992-33192102	Scr LNA CD	LincIRS2 LNA CD	NOTEST	0	0	0	0	1	1	no	XLOC_000269	ENSMUSG00000088750	ENSMUST00000158125		predicted gene, 24901 [Source:MGI Symbol;Acc:MGI:5454678]	1	33191993	33192102	1	B	33191993	33192102	33191993	110	tslNA	GENCODE basic	1	1	ensembl	ensembl	snRNA	snRNA	1	MGI transcript name	Gm24901-201	MGI Symbol	Gm24901
TCONS_00000591	ENSMUST00000187673	Gm2987	XLOC_000270	TCONS_00000591	XLOC_000270	Gm2987	1:33235938-33237631	Scr LNA CD	LincIRS2 LNA CD	NOTEST	0	0	0	0	1	1	no	XLOC_000270	ENSMUSG00000101754	ENSMUST00000187673		predicted gene 2987 [Source:MGI Symbol;Acc:MGI:3781165]	1	33235939	33237631	1	B	33235939	33237631	33235939	1693	tslNA	GENCODE basic	2	2	havana	havana	processed_pseudogene	processed_pseudogene	1	MGI transcript name	Gm2987-201	MGI Symbol	Gm2987
TCONS_00000592	ENSMUST00000083289	Gm25792	XLOC_000271	TCONS_00000592	XLOC_000271	Gm25792	1:33293675-33293775	Scr LNA CD	LincIRS2 LNA CD	NOTEST	0	0	0	0	1	1	no	XLOC_000271	ENSMUSG00000065223	ENSMUST00000083289		predicted gene, 25792 [Source:MGI Symbol;Acc:MGI:5455569]	1	33293676	33293775	1	B	33293676	33293775	33293676	100	tslNA	GENCODE basic	1	1	ensembl	ensembl	snRNA	snRNA	1	MGI transcript name	Gm25792-201	MGI Symbol	Gm25792
TCONS_00000593	ENSMUST00000191215	Gm7933	XLOC_000272	TCONS_00000593	XLOC_000272	Gm7933	1:33371330-33373585	Scr LNA CD	LincIRS2 LNA CD	NOTEST	0	0	0	0	1	1	no	XLOC_000272	ENSMUSG00000101612	ENSMUST00000191215		predicted gene 7933 [Source:MGI Symbol;Acc:MGI:3643452]	1	33371331	33373585	1	B	33371331	33373585	33371331	2255	tslNA	GENCODE basic	2	2	havana	havana	processed_pseudogene	processed_pseudogene	1	MGI transcript name	Gm7933-201	MGI Symbol	Gm7933
TCONS_00000594	ENSMUST00000083326	Gm23453	XLOC_000273	TCONS_00000594	XLOC_000273	Gm23453	1:33422732-33422838	Scr LNA CD	LincIRS2 LNA CD	NOTEST	0	0	0	0	1	1	no	XLOC_000273	ENSMUSG00000065260	ENSMUST00000083326		predicted gene, 23453 [Source:MGI Symbol;Acc:MGI:5453230]	1	33422733	33422838	1	B	33422733	33422838	33422733	106	tslNA	GENCODE basic	1	1	ensembl	ensembl	snRNA	snRNA	1	MGI transcript name	Gm23453-201	MGI Symbol	Gm23453
TCONS_00000595	ENSMUST00000027312	Prim2	XLOC_000274	TCONS_00000595	XLOC_000274	Prim2	1:33453661-33670712	Scr LNA CD	LincIRS2 LNA CD	OK	0.751247	0.820927	0.127967	0.0969742	0.84785	0.999192	no	XLOC_000274	ENSMUSG00000026134	ENSMUST00000027312	ENSMUSP00000027312	DNA primase large subunit [Source:UniProtKB/Swiss-Prot;Acc:P33610]	1	33453810	33669795	-1	B	33453810	33669795	33669795	1975	tsl1	GENCODE basic	10	11	ensembl_havana	ensembl_havana	protein_coding	protein_coding	3	MGI transcript name	Prim2-201	MGI Symbol	Prim2
TCONS_00000596	ENSMUST00000185489	Gm29228	XLOC_000275	TCONS_00000596	XLOC_000275	Gm29228	1:33453661-33670712	Scr LNA CD	LincIRS2 LNA CD	NOTEST	0	0	0	0	1	1	no	XLOC_000275	ENSMUSG00000101682	ENSMUST00000185489		predicted gene 29228 [Source:MGI Symbol;Acc:MGI:5579934]	1	33482101	33482518	1	B	33482101	33482518	33482101	418	tslNA	GENCODE basic	1	1	havana	havana	processed_pseudogene	processed_pseudogene	1	MGI transcript name	Gm29228-201	MGI Symbol	Gm29228
TCONS_00000598	ENSMUST00000187353	Prim2	XLOC_000276	TCONS_00000598	XLOC_000276	Prim2	1:33453661-33670712	Scr LNA CD	LincIRS2 LNA CD	OK	0.361848	0.383712	0.0846418	0.126872	0.79215	0.999192	no	XLOC_000276	ENSMUSG00000026134	ENSMUST00000187353		DNA primase large subunit [Source:UniProtKB/Swiss-Prot;Acc:P33610]	1	33453810	33669795	-1	B	33620878	33623324	33623324	2447	tslNA		1	11	havana	ensembl_havana	retained_intron	protein_coding	3	MGI transcript name	Prim2-202	MGI Symbol	Prim2
TCONS_00000600	ENSMUST00000185377	Gm17813	XLOC_000277	TCONS_00000600	XLOC_000277	Gm17813	1:33453661-33670712	Scr LNA CD	LincIRS2 LNA CD	NOTEST	0.140871	0.037692	-1.90204	0	1	1	no	XLOC_000277	ENSMUSG00000102093	ENSMUST00000185377		predicted gene, 17813 [Source:MGI Symbol;Acc:MGI:5009998]	1	33657781	33658108	1	B	33657781	33658108	33657781	328	tslNA	GENCODE basic	1	1	havana	havana	processed_pseudogene	processed_pseudogene	1	MGI transcript name	Gm17813-201	MGI Symbol	Gm17813
TCONS_00000601	ENSMUST00000191779	1700001G17Rik	XLOC_000278	TCONS_00000601	XLOC_000278	1700001G17Rik	1:33453661-33670712	Scr LNA CD	LincIRS2 LNA CD	NOTEST	0.0408404	0.0777807	0.929416	0	1	1	no	XLOC_000278	ENSMUSG00000103746	ENSMUST00000191779		RIKEN cDNA 1700001G17 gene [Source:MGI Symbol;Acc:MGI:1914753]	1	33669824	33670712	1	B	33669824	33670712	33669824	889	tslNA	GENCODE basic	1	1	havana	ensembl_havana	TEC	TEC	2	MGI transcript name	1700001G17Rik-201	MGI Symbol	1700001G17Rik
TCONS_00000604	ENSMUST00000195006	Rab23	XLOC_000279	TCONS_00000604	XLOC_000279	Rab23	1:33719886-33742564	Scr LNA CD	LincIRS2 LNA CD	NOTEST	0.0450275	2.43114e-58	-186.917	0	1	1	no	XLOC_000279	ENSMUSG00000004768	ENSMUST00000195006		RAB23, member RAS oncogene family [Source:MGI Symbol;Acc:MGI:99833]	1	33719887	33742564	1	B	33719887	33723837	33719887	444	tsl3		5	14	havana	ensembl_havana	processed_transcript	protein_coding	10	MGI transcript name	Rab23-210	MGI Symbol	Rab23
TCONS_00000616	ENSMUST00000044691	Bag2	XLOC_000280	TCONS_00000616	XLOC_000280	Bag2	1:33745483-33757795	Scr LNA CD	LincIRS2 LNA CD	OK	0.783964	0.693438	-0.177021	-0.270204	0.5843	0.999192	no	XLOC_000280	ENSMUSG00000042215	ENSMUST00000044691	ENSMUSP00000042009	BAG family molecular chaperone regulator 2 [Source:UniProtKB/Swiss-Prot;Acc:Q91YN9]	1	33745484	33757795	-1	B	33745484	33757795	33757795	1860	tsl1	GENCODE basic	8	8	ensembl_havana	ensembl_havana	protein_coding	protein_coding	4	MGI transcript name	Bag2-201	MGI Symbol	Bag2
TCONS_00000617	ENSMUST00000195310	Gm37905	XLOC_000281	TCONS_00000617	XLOC_000281	Gm37905	1:33745483-33757795	Scr LNA CD	LincIRS2 LNA CD	NOTEST	0	0.107983	inf	0	1	1	no	XLOC_000281	ENSMUSG00000103072	ENSMUST00000195310		predicted gene, 37905 [Source:MGI Symbol;Acc:MGI:5611133]	1	33748007	33748347	1	B	33748007	33748347	33748007	341	tslNA	GENCODE basic	1	1	havana	havana	TEC	TEC	1	MGI transcript name	Gm37905-201	MGI Symbol	Gm37905
TCONS_00000619	-	-	XLOC_000282	TCONS_00000619	XLOC_000282	-	1:33760313-33761413	Scr LNA CD	LincIRS2 LNA CD	OK	0.197133	0.361279	0.873945	0.6982	0.1543	0.999192	no	XLOC_000282
TCONS_00000620	ENSMUST00000117459	Gm15455	XLOC_000283	TCONS_00000620	XLOC_000283	Gm15455	1:33836118-33838813	Scr LNA CD	LincIRS2 LNA CD	NOTEST	0.204496	0.143133	-0.514723	0	1	1	no	XLOC_000283	ENSMUSG00000081402	ENSMUST00000117459		predicted gene 15455 [Source:MGI Symbol;Acc:MGI:3705563]	1	33836124	33838680	-1	B	33836124	33838680	33838680	2557	tslNA	GENCODE basic	2	4	havana	havana	processed_pseudogene	processed_pseudogene	1	MGI transcript name	Gm15455-201	MGI Symbol	Gm15455
TCONS_00000621	ENSMUST00000117459	Gm15455	XLOC_000284	TCONS_00000621	XLOC_000284	Gm15455	1:33836118-33838813	Scr LNA CD	LincIRS2 LNA CD	NOTEST	0.298743	0.239765	-0.317284	0	1	1	no	XLOC_000284	ENSMUSG00000081402	ENSMUST00000117459		predicted gene 15455 [Source:MGI Symbol;Acc:MGI:3705563]	1	33836124	33838680	-1	B	33836124	33838680	33838680	2557	tslNA	GENCODE basic	2	4	havana	havana	processed_pseudogene	processed_pseudogene	1	MGI transcript name	Gm15455-201	MGI Symbol	Gm15455
TCONS_00000622	ENSMUST00000183034	Dst	XLOC_000285	TCONS_00000622	XLOC_000285	Dst	1:33908224-34309335	Scr LNA CD	LincIRS2 LNA CD	NOTEST	0.0379011	0.0418855	0.14421	0	1	1	no	XLOC_000285	ENSMUSG00000026131	ENSMUST00000183034	ENSMUSP00000138308	Dystonin [Source:UniProtKB/Swiss-Prot;Acc:Q91ZU6]	1	33908225	34308661	1	B	33908225	34307592	33908225	23201	tsl5	GENCODE basic	4	18	havana	ensembl_havana	protein_coding	protein_coding	20	MGI transcript name	Dst-211	MGI Symbol	Dst
TCONS_00000624	ENSMUST00000193333	Gm37354	XLOC_000286	TCONS_00000624	XLOC_000286	Gm37354	1:33908224-34309335	Scr LNA CD	LincIRS2 LNA CD	NOTEST	0	0	0	0	1	1	no	XLOC_000286	ENSMUSG00000103596	ENSMUST00000193333		predicted gene, 37354 [Source:MGI Symbol;Acc:MGI:5610582]	1	33922455	33924838	1	B	33922455	33924838	33922455	2384	tslNA	GENCODE basic	1	1	havana	havana	TEC	TEC	1	MGI transcript name	Gm37354-201	MGI Symbol	Gm37354
TCONS_00000632	ENSMUST00000194178	Gm38157	XLOC_000287	TCONS_00000632	XLOC_000287	Gm38157	1:33908224-34309335	Scr LNA CD	LincIRS2 LNA CD	NOTEST	0	0	0	0	1	1	no	XLOC_000287	ENSMUSG00000103364	ENSMUST00000194178		predicted gene, 38157 [Source:MGI Symbol;Acc:MGI:5611385]	1	34032100	34033797	1	B	34032100	34033797	34032100	1698	tslNA	GENCODE basic	1	1	havana	havana	TEC	TEC	1	MGI transcript name	Gm38157-201	MGI Symbol	Gm38157
TCONS_00000634	ENSMUST00000198033	Mir6896	XLOC_000288	TCONS_00000634	XLOC_000288	Mir6896	1:33908224-34309335	Scr LNA CD	LincIRS2 LNA CD	NOTEST	0	0	0	0	1	1	no	XLOC_000288	ENSMUSG00000105982	ENSMUST00000198033		microRNA 6896 [Source:MGI Symbol;Acc:MGI:5562721]	1	34117359	34117431	1	B	34117359	34117431	34117359	73	tslNA	GENCODE basic	1	1	mirbase	mirbase	miRNA	miRNA	1	MGI transcript name	Mir6896-201	MGI Symbol	Mir6896
TCONS_00000649	ENSMUST00000195223	Gm37385	XLOC_000289	TCONS_00000649	XLOC_000289	Gm37385	1:34350774-34351161	Scr LNA CD	LincIRS2 LNA CD	NOTEST	0	0	0	0	1	1	no	XLOC_000289	ENSMUSG00000102839	ENSMUST00000195223		predicted gene, 37385 [Source:MGI Symbol;Acc:MGI:5610613]	1	34350775	34351161	1	B	34350775	34351161	34350775	387	tslNA	GENCODE basic	1	1	havana	havana	TEC	TEC	1	MGI transcript name	Gm37385-201	MGI Symbol	Gm37385
TCONS_00000650	ENSMUST00000187302	Gm5266	XLOC_000290	TCONS_00000650	XLOC_000290	Gm5266	1:34367370-34369003	Scr LNA CD	LincIRS2 LNA CD	NOTEST	0	0	0	0	1	1	no	XLOC_000290	ENSMUSG00000101206	ENSMUST00000187302		predicted gene 5266 [Source:MGI Symbol;Acc:MGI:3646119]	1	34367371	34369003	1	B	34367371	34369003	34367371	1162	tslNA	GENCODE basic	1	1	havana	havana	processed_pseudogene	processed_pseudogene	1	MGI transcript name	Gm5266-201	MGI Symbol	Gm5266
TCONS_00000651	-	-	XLOC_000291	TCONS_00000651	XLOC_000291	-	1:34425569-34426273	Scr LNA CD	LincIRS2 LNA CD	NOTEST	0.0413594	0	-inf	0	1	1	no	XLOC_000291
TCONS_00000652	ENSMUST00000192173	Gm37233	XLOC_000292	TCONS_00000652	XLOC_000292	Gm37233	1:34426493-34433623	Scr LNA CD	LincIRS2 LNA CD	NOTEST	0.0882979	0.0544574	-0.697251	0	1	1	no	XLOC_000292	ENSMUSG00000102336	ENSMUST00000192173		predicted gene, 37233 [Source:MGI Symbol;Acc:MGI:5610461]	1	34427002	34433264	-1	B	34427002	34433264	34433264	6263	tslNA	GENCODE basic	1	1	havana	havana	lincRNA	lincRNA	1	MGI transcript name	Gm37233-201	MGI Symbol	Gm37233
TCONS_00000653	ENSMUST00000192173	Gm37233	XLOC_000293	TCONS_00000653	XLOC_000293	Gm37233	1:34426493-34433623	Scr LNA CD	LincIRS2 LNA CD	NOTEST	0.181976	0.167594	-0.118776	0	1	1	no	XLOC_000293	ENSMUSG00000102336	ENSMUST00000192173		predicted gene, 37233 [Source:MGI Symbol;Acc:MGI:5610461]	1	34427002	34433264	-1	B	34427002	34433264	34433264	6263	tslNA	GENCODE basic	1	1	havana	havana	lincRNA	lincRNA	1	MGI transcript name	Gm37233-201	MGI Symbol	Gm37233
TCONS_00000654	ENSMUST00000027303	Imp4	XLOC_000294	TCONS_00000654	XLOC_000294	Imp4	1:34436669-34449356	Scr LNA CD	LincIRS2 LNA CD	NOTEST	2.31048e-297	1.6607e-256	135.723	0	1	1	no	XLOC_000294	ENSMUSG00000026127	ENSMUST00000027303	ENSMUSP00000027303	U3 small nucleolar ribonucleoprotein protein IMP4 [Source:UniProtKB/Swiss-Prot;Acc:Q8VHZ7]	1	34439851	34449356	1	B	34439851	34449356	34439851	5836	tsl1	GENCODE basic	13	13	ensembl_havana	ensembl_havana	protein_coding	protein_coding	8	MGI transcript name	Imp4-201	MGI Symbol	Imp4
TCONS_00000667	ENSMUST00000185610	Ptpn18	XLOC_000295	TCONS_00000667	XLOC_000295	Ptpn18	1:34459761-34475733	Scr LNA CD	LincIRS2 LNA CD	NOTEST	0.0297391	0.0115019	-1.37049	0	1	1	no	XLOC_000295	ENSMUSG00000026126	ENSMUST00000185610		protein tyrosine phosphatase, non-receptor type 18 [Source:MGI Symbol;Acc:MGI:108410]	1	34459762	34475733	1	B	34459762	34461056	34459762	1295	tslNA		1	15	havana	ensembl_havana	retained_intron	protein_coding	7	MGI transcript name	Ptpn18-202	MGI Symbol	Ptpn18
TCONS_00000678	ENSMUST00000027299	Prss39	XLOC_000296	TCONS_00000678	XLOC_000296	Prss39	1:34498409-34503063	Scr LNA CD	LincIRS2 LNA CD	NOTEST	0	0	0	0	1	1	no	XLOC_000296	ENSMUSG00000026125	ENSMUST00000027299	ENSMUSP00000027299	Inactive serine protease 39 [Source:UniProtKB/Swiss-Prot;Acc:O70169]	1	34498410	34503063	1	B	34498410	34503063	34498410	1267	tsl1	GENCODE basic	9	9	ensembl_havana	ensembl_havana	protein_coding	protein_coding	2	MGI transcript name	Prss39-201	MGI Symbol	Prss39
TCONS_00000681	ENSMUST00000027298	Cfc1	XLOC_000297	TCONS_00000681	XLOC_000297	Cfc1	1:34535647-34560943	Scr LNA CD	LincIRS2 LNA CD	NOTEST	0	0	0	0	1	1	no	XLOC_000297	ENSMUSG00000026124	ENSMUST00000027298	ENSMUSP00000027298	Cryptic protein [Source:UniProtKB/Swiss-Prot;Acc:P97766]	1	34535648	34544313	1	B	34535648	34544313	34535648	1040	tsl1	GENCODE basic	4	4	ensembl_havana	ensembl_havana	protein_coding	protein_coding	1	MGI transcript name	Cfc1-201	MGI Symbol	Cfc1
TCONS_00000682	ENSMUST00000052670	Amer3	XLOC_000298	TCONS_00000682	XLOC_000298	Amer3	1:34579201-34590944	Scr LNA CD	LincIRS2 LNA CD	NOTEST	0	0	0	0	1	1	no	XLOC_000298	ENSMUSG00000045174	ENSMUST00000052670	ENSMUSP00000054748	APC membrane recruitment protein 3 [Source:UniProtKB/Swiss-Prot;Acc:Q6NS69]	1	34579657	34590944	1	B	34579657	34590944	34579657	4392	tsl1	GENCODE basic	10	10	ensembl_havana	ensembl_havana	protein_coding	protein_coding	1	MGI transcript name	Amer3-201	MGI Symbol	Amer3
TCONS_00000683	ENSMUST00000159747	Arhgef4	XLOC_000299	TCONS_00000683	XLOC_000299	Arhgef4	1:34678187-34843065	Scr LNA CD	LincIRS2 LNA CD	NOTEST	2.77563e-168	1.83746e-164	12.6926	0	1	1	no	XLOC_000299	ENSMUSG00000037509	ENSMUST00000159747	ENSMUSP00000124213	Rho guanine nucleotide exchange factor 4 [Source:UniProtKB/Swiss-Prot;Acc:Q7TNR9]	1	34678188	34813309	1	B	34678188	34812739	34678188	6514	tsl5	GENCODE basic	8	20	havana	ensembl_havana	protein_coding	protein_coding	8	MGI transcript name	Arhgef4-204	MGI Symbol	Arhgef4
TCONS_00000688	ENSMUST00000192878	Gm37224	XLOC_000300	TCONS_00000688	XLOC_000300	Gm37224	1:34678187-34843065	Scr LNA CD	LincIRS2 LNA CD	NOTEST	0	0	0	0	1	1	no	XLOC_000300	ENSMUSG00000102537	ENSMUST00000192878		predicted gene, 37224 [Source:MGI Symbol;Acc:MGI:5610452]	1	34752775	34752922	1	B	34752775	34752922	34752775	148	tslNA	GENCODE basic	1	1	havana	havana	processed_pseudogene	processed_pseudogene	1	MGI transcript name	Gm37224-201	MGI Symbol	Gm37224
TCONS_00000689	ENSMUST00000194977	Gm37845	XLOC_000301	TCONS_00000689	XLOC_000301	Gm37845	1:34678187-34843065	Scr LNA CD	LincIRS2 LNA CD	NOTEST	0	0	0	0	1	1	no	XLOC_000301	ENSMUSG00000102612	ENSMUST00000194977		predicted gene, 37845 [Source:MGI Symbol;Acc:MGI:5611073]	1	34753123	34753477	1	B	34753123	34753477	34753123	355	tslNA	GENCODE basic	1	1	havana	havana	processed_pseudogene	processed_pseudogene	1	MGI transcript name	Gm37845-201	MGI Symbol	Gm37845
TCONS_00000697	ENSMUST00000156687	Plekhb2	XLOC_000302	TCONS_00000697	XLOC_000302	Plekhb2	1:34849975-34880080	Scr LNA CD	LincIRS2 LNA CD	NOTEST	2.12578e-07	9.26339e-17	-31.0957	0	1	1	no	XLOC_000302	ENSMUSG00000026123	ENSMUST00000156687	ENSMUSP00000140475	Mus musculus pleckstrin homology domain containing, family B (evectins) member 2 (Plekhb2), transcript variant 3, mRNA. [Source:RefSeq mRNA;Acc:NM_001357425]	1	34849976	34879580	1	B	34849976	34873956	34849976	5176	tsl1	GENCODE basic	7	11	havana	ensembl_havana	protein_coding	protein_coding	4	MGI transcript name	Plekhb2-203	MGI Symbol	Plekhb2
TCONS_00000703	-	-	XLOC_000303	TCONS_00000703	XLOC_000303	-	1:34904054-34904212	Scr LNA CD	LincIRS2 LNA CD	OK	5.05198	5.46768	0.114078	0.0705281	0.89965	0.999192	no	XLOC_000303
TCONS_00000704	ENSMUST00000193847	Gm19430	XLOC_000304	TCONS_00000704	XLOC_000304	Gm19430	1:34928508-34930645	Scr LNA CD	LincIRS2 LNA CD	NOTEST	0	0	0	0	1	1	no	XLOC_000304	ENSMUSG00000103716	ENSMUST00000193847		predicted gene, 19430 [Source:MGI Symbol;Acc:MGI:5011615]	1	34928509	34930645	1	B	34928509	34930645	34928509	2137	tslNA	GENCODE basic	1	1	havana	havana	processed_pseudogene	processed_pseudogene	1	MGI transcript name	Gm19430-201	MGI Symbol	Gm19430
TCONS_00000705	ENSMUST00000191672	Gm8009	XLOC_000305	TCONS_00000705	XLOC_000305	Gm8009	1:34970064-34970500	Scr LNA CD	LincIRS2 LNA CD	NOTEST	0	0	0	0	1	1	no	XLOC_000305	ENSMUSG00000103760	ENSMUST00000191672		predicted gene 8009 [Source:MGI Symbol;Acc:MGI:3648650]	1	34970065	34970500	1	B	34970065	34970500	34970065	436	tslNA	GENCODE basic	1	1	havana	havana	processed_pseudogene	processed_pseudogene	1	MGI transcript name	Gm8009-201	MGI Symbol	Gm8009
TCONS_00000706	ENSMUST00000192315	Gm38027	XLOC_000306	TCONS_00000706	XLOC_000306	Gm38027	1:34985655-34985890	Scr LNA CD	LincIRS2 LNA CD	NOTEST	0	0	0	0	1	1	no	XLOC_000306	ENSMUSG00000103997	ENSMUST00000192315		predicted gene, 38027 [Source:MGI Symbol;Acc:MGI:5611255]	1	34985656	34985890	1	B	34985656	34985890	34985656	235	tslNA	GENCODE basic	1	1	havana	havana	processed_pseudogene	processed_pseudogene	1	MGI transcript name	Gm38027-201	MGI Symbol	Gm38027
TCONS_00000707	ENSMUST00000082667	Gm25634	XLOC_000307	TCONS_00000707	XLOC_000307	Gm25634	1:35761601-35761706	Scr LNA CD	LincIRS2 LNA CD	NOTEST	0	0	0	0	1	1	no	XLOC_000307	ENSMUSG00000064601	ENSMUST00000082667		predicted gene, 25634 [Source:MGI Symbol;Acc:MGI:5455411]	1	35761602	35761706	1	B	35761602	35761706	35761602	105	tslNA	GENCODE basic	1	1	ensembl	ensembl	snRNA	snRNA	1	MGI transcript name	Gm25634-201	MGI Symbol	Gm25634
TCONS_00000708	ENSMUST00000187528	Gm28415	XLOC_000308	TCONS_00000708	XLOC_000308	Gm28415	1:35806973-35810462	Scr LNA CD	LincIRS2 LNA CD	NOTEST	0	0	0	0	1	1	no	XLOC_000308	ENSMUSG00000101714	ENSMUST00000187528		predicted gene 28415 [Source:MGI Symbol;Acc:MGI:5579121]	1	35806974	35810462	1	B	35806974	35810462	35806974	452	tsl2	GENCODE basic	1	1	havana	havana	lincRNA	lincRNA	1	MGI transcript name	Gm28415-201	MGI Symbol	Gm28415
TCONS_00000709	ENSMUST00000194261	1110002O04Rik	XLOC_000309	TCONS_00000709	XLOC_000309	1110002O04Rik	1:35879844-35881119	Scr LNA CD	LincIRS2 LNA CD	NOTEST	0	0	0	0	1	1	no	XLOC_000309	ENSMUSG00000102531	ENSMUST00000194261		RIKEN cDNA 1110002O04 gene [Source:MGI Symbol;Acc:MGI:1915733]	1	35879845	35881119	1	B	35879845	35881119	35879845	566	tsl1	GENCODE basic	1	1	havana	havana	lincRNA	lincRNA	1	MGI transcript name	1110002O04Rik-201	MGI Symbol	1110002O04Rik
TCONS_00000710	ENSMUST00000191763	Gm8022	XLOC_000310	TCONS_00000710	XLOC_000310	Gm8022	1:35958918-35959822	Scr LNA CD	LincIRS2 LNA CD	NOTEST	0	0	0	0	1	1	no	XLOC_000310	ENSMUSG00000103096	ENSMUST00000191763		predicted gene 8022 [Source:MGI Symbol;Acc:MGI:3647993]	1	35958919	35959822	1	B	35958919	35959822	35958919	904	tslNA	GENCODE basic	1	1	havana	havana	processed_pseudogene	processed_pseudogene	1	MGI transcript name	Gm8022-201	MGI Symbol	Gm8022
TCONS_00000711	ENSMUST00000192017	4930535G08Rik	XLOC_000311	TCONS_00000711	XLOC_000311	4930535G08Rik	1:36011071-36011894	Scr LNA CD	LincIRS2 LNA CD	NOTEST	0	0	0	0	1	1	no	XLOC_000311	ENSMUSG00000104201	ENSMUST00000192017		RIKEN cDNA 4930535G08 gene [Source:MGI Symbol;Acc:MGI:1925283]	1	36011072	36011894	1	B	36011072	36011894	36011072	425	tsl1	GENCODE basic	1	1	havana	havana	lincRNA	lincRNA	1	MGI transcript name	4930535G08Rik-201	MGI Symbol	4930535G08Rik
TCONS_00000712	-	-	XLOC_000312	TCONS_00000712	XLOC_000312	-	1:36057640-36058273	Scr LNA CD	LincIRS2 LNA CD	OK	0.0792346	0.389296	2.29667	0.983912	0.0711	0.933281	no	XLOC_000312
TCONS_00000713	ENSMUST00000088174	Hs6st1	XLOC_000313	TCONS_00000713	XLOC_000313	Hs6st1	1:36068399-36106446	Scr LNA CD	LincIRS2 LNA CD	OK	0.946401	0.931077	-0.0235503	-0.0391547	0.93815	0.999192	no	XLOC_000313	ENSMUSG00000045216	ENSMUST00000088174	ENSMUSP00000085499	Heparan-sulfate 6-O-sulfotransferase 1 [Source:UniProtKB/Swiss-Prot;Acc:Q9QYK5]	1	36068400	36106446	1	B	36068400	36106446	36068400	3719	tsl1	GENCODE basic	3	7	ensembl_havana	ensembl_havana	protein_coding	protein_coding	2	MGI transcript name	Hs6st1-201	MGI Symbol	Hs6st1
TCONS_00000716	ENSMUST00000193983	Gm33280	XLOC_000314	TCONS_00000716	XLOC_000314	Gm33280	1:36132041-36244720	Scr LNA CD	LincIRS2 LNA CD	NOTEST	0	0	0	0	1	1	no	XLOC_000314	ENSMUSG00000102202	ENSMUST00000193983		predicted gene, 33280 [Source:MGI Symbol;Acc:MGI:5592439]	1	36132042	36138746	1	B	36132042	36138746	36132042	4340	tsl1	GENCODE basic	1	1	havana	havana	lincRNA	lincRNA	1	MGI transcript name	Gm33280-201	MGI Symbol	Gm33280
TCONS_00000718	ENSMUST00000056946	Neurl3	XLOC_000315	TCONS_00000718	XLOC_000315	Neurl3	1:36264400-36274679	Scr LNA CD	LincIRS2 LNA CD	OK	0.762567	0.513033	-0.571813	-1.43656	0.00375	0.155571	no	XLOC_000315	ENSMUSG00000047180	ENSMUST00000056946	ENSMUSP00000055437	E3 ubiquitin-protein ligase NEURL3 [Source:UniProtKB/Swiss-Prot;Acc:Q8CJC5]	1	36264597	36274679	-1	B	36264597	36273435	36273435	2598	tsl1	GENCODE basic	7	8	ensembl_havana	ensembl_havana	protein_coding	protein_coding	2	MGI transcript name	Neurl3-201	MGI Symbol	Neurl3
TCONS_00000719	ENSMUST00000126413	Arid5a	XLOC_000316	TCONS_00000719	XLOC_000316	Arid5a	1:36307732-36324029	Scr LNA CD	LincIRS2 LNA CD	NOTEST	0.291491	0.125243	-1.21872	0	1	1	no	XLOC_000316	ENSMUSG00000037447	ENSMUST00000126413	ENSMUSP00000115490	AT-rich interactive domain-containing protein 5A [Source:UniProtKB/Swiss-Prot;Acc:Q3U108]	1	36307733	36324029	1	B	36307733	36319203	36307733	870	tsl2		7	16	havana	ensembl_havana	protein_coding	protein_coding	15	MGI transcript name	Arid5a-207	MGI Symbol	Arid5a
TCONS_00000741	-	-	XLOC_000317	TCONS_00000741	XLOC_000317	-	1:36326778-36329382	Scr LNA CD	LincIRS2 LNA CD	NOTEST	0.180939	0.212384	0.231169	0	1	1	no	XLOC_000317
TCONS_00000742	ENSMUST00000192234	4930403P22Rik	XLOC_000318	TCONS_00000742	XLOC_000318	4930403P22Rik	1:36329653-36369181	Scr LNA CD	LincIRS2 LNA CD	OK	2.10265	2.06145	-0.0285495	-0.0857982	0.8598	0.999192	no	XLOC_000318	ENSMUSG00000102762	ENSMUST00000192234		RIKEN cDNA 4930403P22 gene [Source:MGI Symbol;Acc:MGI:1921057]	1	36332708	36333420	1	B	36332708	36333420	36332708	713	tslNA	GENCODE basic	1	1	havana	havana	lincRNA	lincRNA	1	MGI transcript name	4930403P22Rik-201	MGI Symbol	4930403P22Rik
TCONS_00000744	ENSMUST00000179162	Fer1l5	XLOC_000319	TCONS_00000744	XLOC_000319	Fer1l5	1:36372290-36445271	Scr LNA CD	LincIRS2 LNA CD	NOTEST	6.99646e-70	6.23419e-203	-441.983	0	1	1	no	XLOC_000319	ENSMUSG00000037432	ENSMUST00000179162	ENSMUSP00000142130	Fer-1-like protein 5 [Source:UniProtKB/Swiss-Prot;Acc:P0DM40]	1	36372291	36422110	1	B	36372291	36422107	36372291	6315	tsl1	GENCODE basic	6	15	havana	havana	protein_coding	protein_coding	3	MGI transcript name	Fer1l5-202	MGI Symbol	Fer1l5
TCONS_00000749	ENSMUST00000153128	Cnnm4	XLOC_000320	TCONS_00000749	XLOC_000320	Cnnm4	1:36471619-36508980	Scr LNA CD	LincIRS2 LNA CD	NOTEST	0.0288681	0.0114938	-1.32862	0	1	1	no	XLOC_000320	ENSMUSG00000037408	ENSMUST00000153128	ENSMUSP00000121317	Metal transporter CNNM4 [Source:UniProtKB/Swiss-Prot;Acc:Q69ZF7]	1	36471620	36508764	1	B	36471620	36508764	36471620	4547	tsl1	GENCODE basic	1	10	ensembl_havana	ensembl_havana	protein_coding	protein_coding	2	MGI transcript name	Cnnm4-201	MGI Symbol	Cnnm4
TCONS_00000753	ENSMUST00000193157	Gm37909	XLOC_000321	TCONS_00000753	XLOC_000321	Gm37909	1:36471619-36508980	Scr LNA CD	LincIRS2 LNA CD	NOTEST	0.00313022	0	-inf	0	1	1	no	XLOC_000321	ENSMUSG00000104316	ENSMUST00000193157		predicted gene, 37909 [Source:MGI Symbol;Acc:MGI:5611137]	1	36473952	36476110	1	B	36473952	36476110	36473952	2159	tslNA	GENCODE basic	1	1	havana	havana	TEC	TEC	1	MGI transcript name	Gm37909-201	MGI Symbol	Gm37909
TCONS_00000755	ENSMUST00000097776	Cnnm3	XLOC_000322	TCONS_00000755	XLOC_000322	Cnnm3	1:36511863-36528237	Scr LNA CD	LincIRS2 LNA CD	NOTEST	0.0584603	0.0259581	-1.17127	0	1	1	no	XLOC_000322	ENSMUSG00000001138	ENSMUST00000097776	ENSMUSP00000095383	Mus musculus cyclin M3 (Cnnm3), transcript variant 3, mRNA. [Source:RefSeq mRNA;Acc:NM_001331209]	1	36511867	36528237	1	B	36511867	36528237	36511867	5292	tsl1	GENCODE basic	3	13	ensembl_havana	ensembl_havana	protein_coding	protein_coding	5	MGI transcript name	Cnnm3-202	MGI Symbol	Cnnm3
TCONS_00000764	ENSMUST00000193083	Ankrd23	XLOC_000323	TCONS_00000764	XLOC_000323	Ankrd23	1:36529292-36547445	Scr LNA CD	LincIRS2 LNA CD	OK	0.348383	0.382927	0.136395	0.149319	0.7741	0.999192	no	XLOC_000323	ENSMUSG00000067653	ENSMUST00000193083	ENSMUSP00000141394	Ankyrin repeat domain-containing protein 23 [Source:UniProtKB/Swiss-Prot;Acc:Q812A3]	1	36530188	36536883	-1	B	36530188	36536521	36536521	2277	tsl1	GENCODE basic	5	12	havana	ensembl_havana	protein_coding	protein_coding	4	MGI transcript name	Ankrd23-202	MGI Symbol	Ankrd23
TCONS_00000765	ENSMUST00000207843	Ankrd39	XLOC_000324	TCONS_00000765	XLOC_000324	Ankrd39	1:36529292-36547445	Scr LNA CD	LincIRS2 LNA CD	OK	0.542413	0.575892	0.0864061	0.158947	0.74135	0.999192	no	XLOC_000324	ENSMUSG00000079610	ENSMUST00000207843	ENSMUSP00000147091	Ankyrin repeat domain-containing protein 39 [Source:UniProtKB/Swiss-Prot;Acc:Q9D2X0]	1	36537507	36547445	-1	B	36537507	36547219	36547219	2646	tsl1		1	9	havana	ensembl_havana	nonsense_mediated_decay	protein_coding	6	MGI transcript name	Ankrd39-203	MGI Symbol	Ankrd39
TCONS_00000766	ENSMUST00000194426	D430040D24Rik	XLOC_000325	TCONS_00000766	XLOC_000325	D430040D24Rik	1:36548638-36683183	Scr LNA CD	LincIRS2 LNA CD	NOTEST	0.032913	0.0207566	-0.665087	0	1	1	no	XLOC_000325	ENSMUSG00000087589	ENSMUST00000194426		RIKEN cDNA D430040D24 gene [Source:MGI Symbol;Acc:MGI:2442526]	1	36557701	36565613	1	B	36557701	36559667	36557701	1967	tslNA		1	3	havana	havana	retained_intron	processed_transcript	2	MGI transcript name	D430040D24Rik-202	MGI Symbol	D430040D24Rik
TCONS_00000768	ENSMUST00000161062	Gm6428	XLOC_000326	TCONS_00000768	XLOC_000326	Gm6428	1:36548638-36683183	Scr LNA CD	LincIRS2 LNA CD	NOTEST	0	0	0	0	1	1	no	XLOC_000326	ENSMUSG00000089906	ENSMUST00000161062		predicted pseudogene 6428 [Source:MGI Symbol;Acc:MGI:3649065]	1	36601802	36602146	1	B	36601802	36602146	36601802	345	tslNA	GENCODE basic	1	1	havana	havana	processed_pseudogene	processed_pseudogene	1	MGI transcript name	Gm6428-201	MGI Symbol	Gm6428
TCONS_00000769	ENSMUST00000104746	Gm24133	XLOC_000327	TCONS_00000769	XLOC_000327	Gm24133	1:36548638-36683183	Scr LNA CD	LincIRS2 LNA CD	NOTEST	0	0	0	0	1	1	no	XLOC_000327	ENSMUSG00000077939	ENSMUST00000104746		predicted gene, 24133 [Source:MGI Symbol;Acc:MGI:5453910]	1	36663965	36664039	1	B	36663965	36664039	36663965	75	tslNA	GENCODE basic	1	1	ensembl	ensembl	miRNA	miRNA	1	MGI transcript name	Gm24133-201	MGI Symbol	Gm24133
TCONS_00000770	ENSMUST00000193210	Cox5b	XLOC_000328	TCONS_00000770	XLOC_000328	Cox5b	1:36691410-36694681	Scr LNA CD	LincIRS2 LNA CD	NOTEST	0.0772424	0.315874	2.03188	0	1	1	no	XLOC_000328	ENSMUSG00000061518	ENSMUST00000193210	ENSMUSP00000141554		1	36691449	36693681	1	B	36691484	36693681	36691484	865	tsl1	GENCODE basic	5	11	ensembl_havana	ensembl_havana	protein_coding	protein_coding	6	MGI transcript name	Cox5b-204	MGI Symbol	Cox5b
TCONS_00000778	ENSMUST00000043951	Actr1b	XLOC_000329	TCONS_00000778	XLOC_000329	Actr1b	1:36697585-36757953	Scr LNA CD	LincIRS2 LNA CD	OK	6.1399	6.45871	0.0730312	0.199813	0.6898	0.999192	no	XLOC_000329	ENSMUSG00000037351	ENSMUST00000043951	ENSMUSP00000047326	Beta-centractin [Source:UniProtKB/Swiss-Prot;Acc:Q8R5C5]	1	36698114	36714422	-1	B	36698114	36710008	36710008	3248	tsl1	GENCODE basic	9	9	ensembl_havana	ensembl_havana	protein_coding	protein_coding	7	MGI transcript name	Actr1b-201	MGI Symbol	Actr1b
TCONS_00000779	ENSMUST00000192873	4933424G06Rik	XLOC_000330	TCONS_00000779	XLOC_000330	4933424G06Rik	1:36697585-36757953	Scr LNA CD	LincIRS2 LNA CD	NOTEST	0	0	0	0	1	1	no	XLOC_000330	ENSMUSG00000102416	ENSMUST00000192873	ENSMUSP00000147230	RIKEN cDNA 4933424G06 gene [Source:MGI Symbol;Acc:MGI:1918416]	1	36710149	36757953	1	B	36710149	36733881	36710149	611	tsl5		2	4	havana	havana	protein_coding	protein_coding	4	MGI transcript name	4933424G06Rik-201	MGI Symbol	4933424G06Rik
TCONS_00000784	ENSMUST00000027291	Zap70	XLOC_000331	TCONS_00000784	XLOC_000331	Zap70	1:36761797-36784435	Scr LNA CD	LincIRS2 LNA CD	NOTEST	0.0415541	0.0061686	-2.75198	0	1	1	no	XLOC_000331	ENSMUSG00000026117	ENSMUST00000027291	ENSMUSP00000027291	zeta-chain (TCR) associated protein kinase [Source:MGI Symbol;Acc:MGI:99613]	1	36761798	36782818	1	B	36761798	36782818	36761798	2245	tsl1	GENCODE basic	6	10	ensembl_havana	ensembl_havana	protein_coding	protein_coding	4	MGI transcript name	Zap70-201	MGI Symbol	Zap70
TCONS_00000791	ENSMUST00000177688	n-R5s210	XLOC_000332	TCONS_00000791	XLOC_000332	n-R5s210	1:37005438-37005557	Scr LNA CD	LincIRS2 LNA CD	NOTEST	0	0	0	0	1	1	no	XLOC_000332	ENSMUSG00000095944	ENSMUST00000177688		nuclear encoded rRNA 5S 210 [Source:MGI Symbol;Acc:MGI:4422075]	1	37005439	37005557	1	B	37005439	37005557	37005439	119	tslNA	GENCODE basic	1	1	ensembl	ensembl	rRNA	rRNA	1	MGI transcript name	n-R5s210-201	MGI Symbol	n-R5s210
TCONS_00000792	ENSMUST00000117172	Vwa3b	XLOC_000333	TCONS_00000792	XLOC_000333	Vwa3b	1:37026595-37187613	Scr LNA CD	LincIRS2 LNA CD	NOTEST	0.0206586	0.0779561	1.91592	0	1	1	no	XLOC_000333	ENSMUSG00000050122	ENSMUST00000117172	ENSMUSP00000114022	von Willebrand factor A domain containing 3B [Source:MGI Symbol;Acc:MGI:1918103]	1	37026596	37187613	1	B	37026596	37076996	37026596	1636	tsl2	GENCODE basic	8	18	havana	ensembl_havana	protein_coding	protein_coding	10	MGI transcript name	Vwa3b-203	MGI Symbol	Vwa3b
TCONS_00000806	ENSMUST00000191981	Cnga3	XLOC_000334	TCONS_00000806	XLOC_000334	Cnga3	1:37214433-37263384	Scr LNA CD	LincIRS2 LNA CD	NOTEST	0	0	0	0	1	1	no	XLOC_000334	ENSMUSG00000026114	ENSMUST00000191981	ENSMUSP00000142235	Cyclic nucleotide-gated cation channel alpha-3 [Source:UniProtKB/Swiss-Prot;Acc:Q9JJZ8]	1	37214434	37263384	1	B	37214434	37241940	37214434	651	tsl5		5	14	havana	ensembl_havana	protein_coding	protein_coding	4	MGI transcript name	Cnga3-202	MGI Symbol	Cnga3
TCONS_00000813	ENSMUST00000146676	Inpp4a	XLOC_000335	TCONS_00000813	XLOC_000335	Inpp4a	1:37299864-37410736	Scr LNA CD	LincIRS2 LNA CD	NOTEST	0.123651	9.59225e-134	-438.861	0	1	1	no	XLOC_000335	ENSMUSG00000026113	ENSMUST00000146676		type I inositol 3,4-bisphosphate 4-phosphatase isoform 5 [Source:RefSeq peptide;Acc:NP_001277728]	1	37299865	37410736	1	B	37299865	37348512	37299865	369	tsl3		1	17	havana	ensembl_havana	processed_transcript	protein_coding	13	MGI transcript name	Inpp4a-210	MGI Symbol	Inpp4a
TCONS_00000832	ENSMUST00000114925	Unc50	XLOC_000336	TCONS_00000832	XLOC_000336	Unc50	1:37417083-37541016	Scr LNA CD	LincIRS2 LNA CD	OK	4.24736	2.81487	-0.593499	-0.56513	0.2531	0.999192	no	XLOC_000336	ENSMUSG00000026111	ENSMUST00000114925	ENSMUSP00000110575	unc-50 homolog (C. elegans) [Source:MGI Symbol;Acc:MGI:1914637]	1	37430139	37439124	1	B	37430139	37438984	37430139	1094	tsl1	GENCODE basic	9	15	havana	ensembl_havana	protein_coding	protein_coding	7	MGI transcript name	Unc50-202	MGI Symbol	Unc50
TCONS_00000846	ENSMUST00000160659	4930556I23Rik	XLOC_000337	TCONS_00000846	XLOC_000337	4930556I23Rik	1:37611676-37720085	Scr LNA CD	LincIRS2 LNA CD	NOTEST	0	0	0	0	1	1	no	XLOC_000337	ENSMUSG00000089767	ENSMUST00000160659		RIKEN cDNA 4930556I23 gene [Source:MGI Symbol;Acc:MGI:1922520]	1	37614259	37615372	1	B	37614259	37615372	37614259	560	tsl1	GENCODE basic	1	1	havana	havana	antisense	antisense	1	MGI transcript name	4930556I23Rik-201	MGI Symbol	4930556I23Rik
TCONS_00000847	ENSMUST00000192005	4930470B04Rik	XLOC_000338	TCONS_00000847	XLOC_000338	4930470B04Rik	1:37611676-37720085	Scr LNA CD	LincIRS2 LNA CD	NOTEST	0.00523411	0	-inf	0	1	1	no	XLOC_000338	ENSMUSG00000104365	ENSMUST00000192005		RIKEN cDNA 4930470B04 gene [Source:MGI Symbol;Acc:MGI:1923057]	1	37660722	37662647	1	B	37660722	37662647	37660722	1926	tslNA	GENCODE basic	1	1	havana	havana	TEC	TEC	1	MGI transcript name	4930470B04Rik-201	MGI Symbol	4930470B04Rik
TCONS_00000848	ENSMUST00000123082	Tsga10	XLOC_000339	TCONS_00000848	XLOC_000339	Tsga10	1:37754775-37871388	Scr LNA CD	LincIRS2 LNA CD	OK	0.602426	0.690834	0.197556	0.266424	0.591	0.999192	no	XLOC_000339	ENSMUSG00000060771	ENSMUST00000123082	ENSMUSP00000141261	testis specific 10 [Source:MGI Symbol;Acc:MGI:2685063]	1	37754776	37866429	-1	B	37832403	37864836	37864836	3953	tsl1	GENCODE basic	7	14	havana	ensembl_havana	protein_coding	protein_coding	8	MGI transcript name	Tsga10-204	MGI Symbol	Tsga10
TCONS_00000849	ENSMUST00000181885	Gm26805	XLOC_000340	TCONS_00000849	XLOC_000340	Gm26805	1:37754775-37871388	Scr LNA CD	LincIRS2 LNA CD	NOTEST	0	0	0	0	1	1	no	XLOC_000340	ENSMUSG00000097268	ENSMUST00000181885		predicted gene, 26805 [Source:MGI Symbol;Acc:MGI:5477299]	1	37865299	37871388	1	B	37865299	37871388	37865299	3089	tsl1	GENCODE basic	1	1	havana	havana	antisense	antisense	1	MGI transcript name	Gm26805-201	MGI Symbol	Gm26805
TCONS_00000850	ENSMUST00000128085	Lipt1	XLOC_000341	TCONS_00000850	XLOC_000341	Lipt1	1:37871737-37900559	Scr LNA CD	LincIRS2 LNA CD	NOTEST	0	4.67263e-113	inf	0	1	1	no	XLOC_000341	ENSMUSG00000037216	ENSMUST00000128085	ENSMUSP00000119243	Lipoyltransferase 1, mitochondrial [Source:UniProtKB/Swiss-Prot;Acc:Q8VCM4]	1	37871738	37876228	1	B	37871738	37875343	37871738	774	tsl3		1	5	havana	ensembl_havana	protein_coding	protein_coding	4	MGI transcript name	Lipt1-202	MGI Symbol	Lipt1
TCONS_00000866	ENSMUST00000129513	Gm15457	XLOC_000342	TCONS_00000866	XLOC_000342	Gm15457	1:37933595-37957759	Scr LNA CD	LincIRS2 LNA CD	NOTEST	0	0	0	0	1	1	no	XLOC_000342	ENSMUSG00000087374	ENSMUST00000129513		predicted gene 15457 [Source:MGI Symbol;Acc:MGI:3705190]	1	37933596	37954136	1	B	37933596	37954136	37933596	3990	tsl2	GENCODE basic	1	1	havana	havana	antisense	antisense	1	MGI transcript name	Gm15457-201	MGI Symbol	Gm15457
TCONS_00000867	ENSMUST00000158516	Gm23409	XLOC_000343	TCONS_00000867	XLOC_000343	Gm23409	1:37973966-37974203	Scr LNA CD	LincIRS2 LNA CD	NOTEST	0	0	0	0	1	1	no	XLOC_000343	ENSMUSG00000089141	ENSMUST00000158516		predicted gene, 23409 [Source:MGI Symbol;Acc:MGI:5453186]	1	37973967	37974203	1	B	37973967	37974203	37973967	237	tslNA	GENCODE basic	1	1	ensembl	ensembl	misc_RNA	misc_RNA	1	MGI transcript name	Gm23409-201	MGI Symbol	Gm23409
TCONS_00000868	ENSMUST00000193832	Txndc9	XLOC_000344	TCONS_00000868	XLOC_000344	Txndc9	1:37983171-37997893	Scr LNA CD	LincIRS2 LNA CD	OK	2.29385	2.17463	-0.076996	-0.215044	0.66425	0.999192	no	XLOC_000344	ENSMUSG00000058407	ENSMUST00000193832	ENSMUSP00000142188	thioredoxin domain containing 9 [Source:MGI Symbol;Acc:MGI:2138153]	1	37985189	37997893	-1	B	37987394	37997243	37997243	3472	tsl2	GENCODE basic	5	12	havana	ensembl_havana	protein_coding	protein_coding	8	MGI transcript name	Txndc9-204	MGI Symbol	Txndc9
TCONS_00000869	ENSMUST00000027252	Eif5b	XLOC_000345	TCONS_00000869	XLOC_000345	Eif5b	1:37998009-38129801	Scr LNA CD	LincIRS2 LNA CD	OK	0.45163	0.64468	0.513443	0.346249	0.49505	0.999192	no	XLOC_000345	ENSMUSG00000026083	ENSMUST00000027252	ENSMUSP00000027252	Eukaryotic translation initiation factor 5B [Source:UniProtKB/Swiss-Prot;Acc:Q05D44]	1	37998010	38055579	1	B	37998010	38055579	37998010	7797	tsl2	GENCODE basic	7	12	ensembl_havana	ensembl_havana	protein_coding	protein_coding	5	MGI transcript name	Eif5b-201	MGI Symbol	Eif5b
TCONS_00000878	ENSMUST00000194892	Gm5099	XLOC_000346	TCONS_00000878	XLOC_000346	Gm5099	1:38132082-38159892	Scr LNA CD	LincIRS2 LNA CD	NOTEST	0	0	0	0	1	1	no	XLOC_000346	ENSMUSG00000102716	ENSMUST00000194892		predicted gene 5099 [Source:MGI Symbol;Acc:MGI:3644917]	1	38132083	38159892	1	B	38132083	38159892	38132083	1848	tsl1	GENCODE basic	1	1	havana	havana	lincRNA	lincRNA	1	MGI transcript name	Gm5099-201	MGI Symbol	Gm5099
TCONS_00000879	ENSMUST00000095027	Aff3	XLOC_000347	TCONS_00000879	XLOC_000347	Aff3	1:38177325-38664955	Scr LNA CD	LincIRS2 LNA CD	NOTEST	0.27061	0.254825	-0.0867071	0	1	1	no	XLOC_000347	ENSMUSG00000037138	ENSMUST00000095027	ENSMUSP00000092637	AF4/FMR2 family member 3 [Source:HGNC Symbol;Acc:HGNC:6473]	1	38177326	38664955	-1	B	38177326	38627185	38627185	5857	tsl5	GENCODE basic	8	17	havana	ensembl_havana	protein_coding	protein_coding	6	MGI transcript name	Aff3-203	MGI Symbol	Aff3
TCONS_00000880	ENSMUST00000127620	Gm16150	XLOC_000348	TCONS_00000880	XLOC_000348	Gm16150	1:38177325-38664955	Scr LNA CD	LincIRS2 LNA CD	NOTEST	0	0	0	0	1	1	no	XLOC_000348	ENSMUSG00000085391	ENSMUST00000127620		predicted gene 16150 [Source:MGI Symbol;Acc:MGI:3801827]	1	38235420	38246666	1	B	38235420	38245603	38235420	437	tsl5	GENCODE basic	1	1	havana	havana	antisense	antisense	2	MGI transcript name	Gm16150-201	MGI Symbol	Gm16150
TCONS_00000883	ENSMUST00000129696	Gm16151	XLOC_000349	TCONS_00000883	XLOC_000349	Gm16151	1:38177325-38664955	Scr LNA CD	LincIRS2 LNA CD	NOTEST	0.0376752	0.0455311	0.27324	0	1	1	no	XLOC_000349	ENSMUSG00000085280	ENSMUST00000129696		predicted gene 16151 [Source:MGI Symbol;Acc:MGI:3801826]	1	38307902	38311930	1	B	38307902	38311930	38307902	639	tsl3	GENCODE basic	1	1	havana	havana	antisense	antisense	1	MGI transcript name	Gm16151-201	MGI Symbol	Gm16151
TCONS_00000884	ENSMUST00000143261	Gm16152	XLOC_000350	TCONS_00000884	XLOC_000350	Gm16152	1:38177325-38664955	Scr LNA CD	LincIRS2 LNA CD	NOTEST	0	1.25619e-06	inf	0	1	1	no	XLOC_000350	ENSMUSG00000087131	ENSMUST00000143261		predicted gene 16152 [Source:MGI Symbol;Acc:MGI:3802058]	1	38384949	38393974	1	B	38384949	38393974	38384949	1189	tsl1	GENCODE basic	7	7	havana	havana	antisense	antisense	2	MGI transcript name	Gm16152-202	MGI Symbol	Gm16152
TCONS_00000887	ENSMUST00000195175	Gm34727	XLOC_000351	TCONS_00000887	XLOC_000351	Gm34727	1:38177325-38664955	Scr LNA CD	LincIRS2 LNA CD	NOTEST	0.0338365	0.0351051	0.0531	0	1	1	no	XLOC_000351	ENSMUSG00000102984	ENSMUST00000195175		predicted gene, 34727 [Source:MGI Symbol;Acc:MGI:5593886]	1	38487519	38488047	1	B	38487519	38488047	38487519	529	tslNA	GENCODE basic	1	1	havana	havana	processed_pseudogene	processed_pseudogene	1	MGI transcript name	Gm34727-201	MGI Symbol	Gm34727
TCONS_00000888	ENSMUST00000095027	Aff3	XLOC_000352	TCONS_00000888	XLOC_000352	Aff3	1:38177325-38664955	Scr LNA CD	LincIRS2 LNA CD	NOTEST	0.119438	0.0994045	-0.264882	0	1	1	no	XLOC_000352	ENSMUSG00000037138	ENSMUST00000095027	ENSMUSP00000092637	AF4/FMR2 family member 3 [Source:HGNC Symbol;Acc:HGNC:6473]	1	38177326	38664955	-1	B	38177326	38627185	38627185	5857	tsl5	GENCODE basic	8	17	havana	ensembl_havana	protein_coding	protein_coding	6	MGI transcript name	Aff3-203	MGI Symbol	Aff3
TCONS_00000889	ENSMUST00000195068	Gm38135	XLOC_000353	TCONS_00000889	XLOC_000353	Gm38135	1:38722619-38723121	Scr LNA CD	LincIRS2 LNA CD	NOTEST	0	0	0	0	1	1	no	XLOC_000353	ENSMUSG00000102541	ENSMUST00000195068		predicted gene, 38135 [Source:MGI Symbol;Acc:MGI:5611363]	1	38722620	38723121	1	B	38722620	38723121	38722620	502	tslNA	GENCODE basic	1	1	havana	havana	processed_pseudogene	processed_pseudogene	1	MGI transcript name	Gm38135-201	MGI Symbol	Gm38135
TCONS_00000890	ENSMUST00000192930	2610300A13Rik	XLOC_000354	TCONS_00000890	XLOC_000354	2610300A13Rik	1:38767183-38767686	Scr LNA CD	LincIRS2 LNA CD	NOTEST	0	0	0	0	1	1	no	XLOC_000354	ENSMUSG00000103531	ENSMUST00000192930		RIKEN cDNA 2610300A13 gene [Source:MGI Symbol;Acc:MGI:1917693]	1	38767184	38767686	1	B	38767184	38767686	38767184	503	tslNA	GENCODE basic	1	1	havana	havana	TEC	TEC	1	MGI transcript name	2610300A13Rik-201	MGI Symbol	2610300A13Rik
TCONS_00000891	ENSMUST00000195309	Gm37707	XLOC_000355	TCONS_00000891	XLOC_000355	Gm37707	1:38863866-38898161	Scr LNA CD	LincIRS2 LNA CD	NOTEST	0	0	0	0	1	1	no	XLOC_000355	ENSMUSG00000103647	ENSMUST00000195309		predicted gene, 37707 [Source:MGI Symbol;Acc:MGI:5610935]	1	38884754	38888072	1	B	38884754	38888072	38884754	325	tsl3	GENCODE basic	1	1	havana	havana	antisense	antisense	1	MGI transcript name	Gm37707-201	MGI Symbol	Gm37707
TCONS_00000892	ENSMUST00000193251	Gm6621	XLOC_000356	TCONS_00000892	XLOC_000356	Gm6621	1:38907944-38908716	Scr LNA CD	LincIRS2 LNA CD	NOTEST	0	0	0	0	1	1	no	XLOC_000356	ENSMUSG00000102447	ENSMUST00000193251		predicted gene 6621 [Source:MGI Symbol;Acc:MGI:3647848]	1	38907945	38908716	1	B	38907945	38908716	38907945	772	tslNA	GENCODE basic	1	1	havana	havana	processed_pseudogene	processed_pseudogene	1	MGI transcript name	Gm6621-201	MGI Symbol	Gm6621
TCONS_00000893	ENSMUST00000088029	Nms	XLOC_000357	TCONS_00000893	XLOC_000357	Nms	1:38939148-38950276	Scr LNA CD	LincIRS2 LNA CD	NOTEST	0	0	0	0	1	1	no	XLOC_000357	ENSMUSG00000067604	ENSMUST00000088029	ENSMUSP00000085346	Neuromedin-S [Source:UniProtKB/Swiss-Prot;Acc:Q5H8A1]	1	38939149	38950276	1	B	38939149	38950276	38939149	1001	tsl1	GENCODE basic	7	8	ensembl_havana	ensembl_havana	protein_coding	protein_coding	2	MGI transcript name	Nms-201	MGI Symbol	Nms
TCONS_00000896	ENSMUST00000027247	Pdcl3	XLOC_000358	TCONS_00000896	XLOC_000358	Pdcl3	1:38985607-38997238	Scr LNA CD	LincIRS2 LNA CD	NOTEST	2.94541e-10	3.00925e-14	-13.2568	0	1	1	no	XLOC_000358	ENSMUSG00000026078	ENSMUST00000027247	ENSMUSP00000027247	Phosducin-like protein 3 [Source:UniProtKB/Swiss-Prot;Acc:Q8BVF2]	1	38985608	38997238	1	B	38985608	38997238	38985608	3914	tsl1	GENCODE basic	10	10	ensembl_havana	ensembl_havana	protein_coding	protein_coding	4	MGI transcript name	Pdcl3-201	MGI Symbol	Pdcl3
TCONS_00000903	ENSMUST00000194994	Gm37309	XLOC_000359	TCONS_00000903	XLOC_000359	Gm37309	1:38985607-38997238	Scr LNA CD	LincIRS2 LNA CD	NOTEST	0	0	0	0	1	1	no	XLOC_000359	ENSMUSG00000103046	ENSMUST00000194994		predicted gene, 37309 [Source:MGI Symbol;Acc:MGI:5610537]	1	38992678	38994316	1	B	38992678	38994316	38992678	1639	tslNA	GENCODE basic	1	1	havana	havana	TEC	TEC	1	MGI transcript name	Gm37309-201	MGI Symbol	Gm37309
TCONS_00000905	ENSMUST00000173050	Npas2	XLOC_000360	TCONS_00000905	XLOC_000360	Npas2	1:39193730-39363236	Scr LNA CD	LincIRS2 LNA CD	NOTEST	0.0251478	0.0456164	0.859122	0	1	1	no	XLOC_000360	ENSMUSG00000026077	ENSMUST00000173050	ENSMUSP00000134241	neuronal PAS domain protein 2 [Source:HGNC Symbol;Acc:HGNC:7895]	1	39193731	39363236	1	B	39193731	39287615	39193731	484	tsl2		7	15	havana	ensembl_havana	protein_coding	protein_coding	3	MGI transcript name	Npas2-203	MGI Symbol	Npas2
TCONS_00000908	ENSMUST00000173076	Gm3617	XLOC_000361	TCONS_00000908	XLOC_000361	Gm3617	1:39193730-39363236	Scr LNA CD	LincIRS2 LNA CD	NOTEST	0	0	0	0	1	1	no	XLOC_000361	ENSMUSG00000092563	ENSMUST00000173076		predicted gene 3617 [Source:MGI Symbol;Acc:MGI:3781793]	1	39314899	39315453	1	B	39314899	39315453	39314899	555	tslNA	GENCODE basic	1	1	havana	havana	processed_pseudogene	processed_pseudogene	1	MGI transcript name	Gm3617-201	MGI Symbol	Gm3617
TCONS_00000910	ENSMUST00000086535	Rpl31	XLOC_000362	TCONS_00000910	XLOC_000362	Rpl31	1:39367841-39478756	Scr LNA CD	LincIRS2 LNA CD	NOTEST	1.57586e-136	0.0406069	446.504	0	1	1	no	XLOC_000362	ENSMUSG00000073702	ENSMUST00000086535	ENSMUSP00000083722	ribosomal protein L31 [Source:MGI Symbol;Acc:MGI:2149632]	1	39367842	39371911	1	B	39367842	39371911	39367842	1049	tsl1	GENCODE basic	11	11	ensembl_havana	ensembl_havana	protein_coding	protein_coding	6	MGI transcript name	Rpl31-201	MGI Symbol	Rpl31
TCONS_00000917	ENSMUST00000054462	Tbc1d8	XLOC_000363	TCONS_00000917	XLOC_000363	Tbc1d8	1:39367841-39478756	Scr LNA CD	LincIRS2 LNA CD	OK	1.90824	1.30583	-0.547277	-1.04252	0.03995	0.713964	no	XLOC_000363	ENSMUSG00000003134	ENSMUST00000054462	ENSMUSP00000049967	Mus musculus TBC1 domain family, member 8 (Tbc1d8), transcript variant 3, mRNA. [Source:RefSeq mRNA;Acc:NM_001357522]	1	39371492	39478755	-1	B	39371492	39478755	39478755	4451	tsl1	GENCODE basic	10	10	ensembl_havana	ensembl_havana	protein_coding	protein_coding	5	MGI transcript name	Tbc1d8-201	MGI Symbol	Tbc1d8
TCONS_00000918	ENSMUST00000054462	Tbc1d8	XLOC_000364	TCONS_00000918	XLOC_000364	Tbc1d8	1:39367841-39478756	Scr LNA CD	LincIRS2 LNA CD	OK	3.62246	2.28964	-0.661847	-0.792951	0.11385	0.999192	no	XLOC_000364	ENSMUSG00000003134	ENSMUST00000054462	ENSMUSP00000049967	Mus musculus TBC1 domain family, member 8 (Tbc1d8), transcript variant 3, mRNA. [Source:RefSeq mRNA;Acc:NM_001357522]	1	39371492	39478755	-1	B	39371492	39478755	39478755	4451	tsl1	GENCODE basic	10	10	ensembl_havana	ensembl_havana	protein_coding	protein_coding	5	MGI transcript name	Tbc1d8-201	MGI Symbol	Tbc1d8
TCONS_00000919	ENSMUST00000197298	Gm24826	XLOC_000365	TCONS_00000919	XLOC_000365	Gm24826	1:39519532-39519748	Scr LNA CD	LincIRS2 LNA CD	NOTEST	0	0	0	0	1	1	no	XLOC_000365	ENSMUSG00000104827	ENSMUST00000197298		predicted gene, 24826 [Source:MGI Symbol;Acc:MGI:5454603]	1	39519533	39519748	1	B	39519533	39519748	39519533	216	tslNA	GENCODE basic	1	1	ensembl	ensembl	snoRNA	snoRNA	1	MGI transcript name	Gm24826-202	MGI Symbol	Gm24826
TCONS_00000921	ENSMUST00000161515	Cnot11	XLOC_000366	TCONS_00000921	XLOC_000366	Cnot11	1:39534991-39546889	Scr LNA CD	LincIRS2 LNA CD	NOTEST	0.0166146	0.0146412	-0.182414	0	1	1	no	XLOC_000366	ENSMUSG00000003135	ENSMUST00000161515	ENSMUSP00000125638	CCR4-NOT transcription complex subunit 11 [Source:UniProtKB/Swiss-Prot;Acc:Q9CWN7]	1	39534992	39546889	1	B	39534992	39546889	39534992	3482	tsl1	GENCODE basic	7	15	havana	ensembl_havana	protein_coding	protein_coding	4	MGI transcript name	Cnot11-203	MGI Symbol	Cnot11
TCONS_00000929	ENSMUST00000062525	Rnf149	XLOC_000367	TCONS_00000929	XLOC_000367	Rnf149	1:39547040-39591416	Scr LNA CD	LincIRS2 LNA CD	OK	0.895992	0.908032	0.0192583	0.0249156	0.9572	0.999192	no	XLOC_000367	ENSMUSG00000048234	ENSMUST00000062525	ENSMUSP00000050388	E3 ubiquitin-protein ligase RNF149 [Source:UniProtKB/Swiss-Prot;Acc:Q3U2C5]	1	39551296	39577405	-1	B	39551296	39577405	39577405	2492	tsl1	GENCODE basic	10	13	ensembl_havana	ensembl_havana	protein_coding	protein_coding	4	MGI transcript name	Rnf149-201	MGI Symbol	Rnf149
TCONS_00000931	ENSMUST00000181841	D930019O06Rik	XLOC_000368	TCONS_00000931	XLOC_000368	D930019O06Rik	1:39618405-39657390	Scr LNA CD	LincIRS2 LNA CD	NOTEST	0	0	0	0	1	1	no	XLOC_000368	ENSMUSG00000097083	ENSMUST00000181841		RIKEN cDNA D930019O06 [Source:MGI Symbol;Acc:MGI:3043219]	1	39650176	39657390	1	B	39650176	39657390	39650176	3663	tsl1	GENCODE basic	1	1	havana	havana	antisense	antisense	1	MGI transcript name	D930019O06Rik-201	MGI Symbol	D930019O06Rik
TCONS_00000932	ENSMUST00000195860	Map4k4	XLOC_000369	TCONS_00000932	XLOC_000369	Map4k4	1:39900912-40026310	Scr LNA CD	LincIRS2 LNA CD	NOTEST	1.09724e-79	8.16636e-54	85.944	0	1	1	no	XLOC_000369	ENSMUSG00000026074	ENSMUST00000195860	ENSMUSP00000141400	mitogen-activated protein kinase kinase kinase kinase 4 [Source:MGI Symbol;Acc:MGI:1349394]	1	39900913	40026310	1	B	39901179	40024754	39901179	3960	tsl1	GENCODE basic	5	15	havana	ensembl_havana	protein_coding	protein_coding	18	MGI transcript name	Map4k4-218	MGI Symbol	Map4k4
TCONS_00000963	ENSMUST00000191671	Il1r2	XLOC_000370	TCONS_00000963	XLOC_000370	Il1r2	1:40074078-40125231	Scr LNA CD	LincIRS2 LNA CD	NOTEST	3.97117e-05	0	-inf	0	1	1	no	XLOC_000370	ENSMUSG00000026073	ENSMUST00000191671	ENSMUSP00000141882	Interleukin-1 receptor type 2 Interleukin-1 receptor type 2, membrane form Interleukin-1 receptor type 2, soluble form [Source:UniProtKB/Swiss-Prot;Acc:P27931]	1	40074079	40125231	1	B	40074079	40112136	40074079	760	tsl3		5	13	havana	ensembl_havana	protein_coding	protein_coding	4	MGI transcript name	Il1r2-202	MGI Symbol	Il1r2
TCONS_00000969	ENSMUST00000193969	Gm37347	XLOC_000371	TCONS_00000969	XLOC_000371	Gm37347	1:40074078-40125231	Scr LNA CD	LincIRS2 LNA CD	NOTEST	0	0	0	0	1	1	no	XLOC_000371	ENSMUSG00000102975	ENSMUST00000193969		predicted gene, 37347 [Source:MGI Symbol;Acc:MGI:5610575]	1	40088511	40091581	1	B	40088511	40091581	40088511	3071	tslNA	GENCODE basic	1	1	havana	havana	TEC	TEC	1	MGI transcript name	Gm37347-201	MGI Symbol	Gm37347
TCONS_00000970	-	-	XLOC_000372	TCONS_00000970	XLOC_000372	-	1:40162160-40163469	Scr LNA CD	LincIRS2 LNA CD	OK	0.861934	0.636039	-0.438464	-0.622499	0.2012	0.999192	no	XLOC_000372
TCONS_00000971	ENSMUST00000027241	Il1r1	XLOC_000373	TCONS_00000971	XLOC_000373	Il1r1	1:40221526-40321035	Scr LNA CD	LincIRS2 LNA CD	OK	1.08435	1.04891	-0.0479372	-0.0157724	0.97615	0.999192	no	XLOC_000373	ENSMUSG00000026072	ENSMUST00000027241	ENSMUSP00000027241	Interleukin-1 receptor type 1 Interleukin-1 receptor type 1, membrane form Interleukin-1 receptor type 1, soluble form [Source:UniProtKB/Swiss-Prot;Acc:P13504]	1	40225080	40317257	1	B	40225080	40317257	40225080	5819	tsl1	GENCODE basic	10	12	ensembl_havana	ensembl_havana	protein_coding	protein_coding	3	MGI transcript name	Il1r1-201	MGI Symbol	Il1r1
TCONS_00000972	ENSMUST00000191850	Gm38070	XLOC_000374	TCONS_00000972	XLOC_000374	Gm38070	1:40221526-40321035	Scr LNA CD	LincIRS2 LNA CD	NOTEST	0.00260885	0.0110118	2.07756	0	1	1	no	XLOC_000374	ENSMUSG00000103560	ENSMUST00000191850		predicted gene, 38070 [Source:MGI Symbol;Acc:MGI:5611298]	1	40238020	40244499	1	B	40238020	40244499	40238020	6480	tslNA	GENCODE basic	1	1	havana	havana	TEC	TEC	1	MGI transcript name	Gm38070-201	MGI Symbol	Gm38070
TCONS_00000976	ENSMUST00000192551	Il1rl2	XLOC_000375	TCONS_00000976	XLOC_000375	Il1rl2	1:40324609-40367695	Scr LNA CD	LincIRS2 LNA CD	NOTEST	1.77921e-12	5.00338e-13	-1.83026	0	1	1	no	XLOC_000375	ENSMUSG00000070942	ENSMUST00000192551		Mus musculus interleukin 1 receptor-like 2 (Il1rl2), transcript variant 2, mRNA. [Source:RefSeq mRNA;Acc:NM_001356478]	1	40324610	40367562	1	B	40324610	40329441	40324610	3468	tsl1		1	8	havana	ensembl_havana	retained_intron	protein_coding	4	MGI transcript name	Il1rl2-202	MGI Symbol	Il1rl2
TCONS_00000981	ENSMUST00000192199	Gm17970	XLOC_000376	TCONS_00000981	XLOC_000376	Gm17970	1:40324609-40367695	Scr LNA CD	LincIRS2 LNA CD	NOTEST	0	0	0	0	1	1	no	XLOC_000376	ENSMUSG00000103230	ENSMUST00000192199		predicted gene, 17970 [Source:MGI Symbol;Acc:MGI:5010155]	1	40353852	40354536	1	B	40353852	40354536	40353852	685	tslNA	GENCODE basic	1	1	havana	havana	processed_pseudogene	processed_pseudogene	1	MGI transcript name	Gm17970-201	MGI Symbol	Gm17970
TCONS_00000982	ENSMUST00000174335	Il1rl1	XLOC_000377	TCONS_00000982	XLOC_000377	Il1rl1	1:40429569-40465415	Scr LNA CD	LincIRS2 LNA CD	NOTEST	0	0.0168852	inf	0	1	1	no	XLOC_000377	ENSMUSG00000026069	ENSMUST00000174335	ENSMUSP00000134351	Interleukin-1 receptor-like 1 [Source:UniProtKB/Swiss-Prot;Acc:P14719]	1	40429570	40465415	1	B	40429570	40446723	40429570	1216	tsl1	GENCODE basic	7	15	havana	ensembl_havana	protein_coding	protein_coding	5	MGI transcript name	Il1rl1-205	MGI Symbol	Il1rl1
TCONS_00000990	ENSMUST00000167723	Il18r1	XLOC_000378	TCONS_00000990	XLOC_000378	Il18r1	1:40465551-40500854	Scr LNA CD	LincIRS2 LNA CD	NOTEST	1.05138e-09	1.45358e-06	10.4331	0	1	1	no	XLOC_000378	ENSMUSG00000026070	ENSMUST00000167723	ENSMUSP00000128277	Interleukin-18 receptor 1 [Source:UniProtKB/Swiss-Prot;Acc:Q61098]	1	40465552	40500854	1	B	40465552	40491578	40465552	1919	tsl1	GENCODE basic	7	15	ensembl_havana	ensembl_havana	protein_coding	protein_coding	6	MGI transcript name	Il18r1-203	MGI Symbol	Il18r1
TCONS_00001000	ENSMUST00000027237	Il18rap	XLOC_000379	TCONS_00001000	XLOC_000379	Il18rap	1:40515361-40551705	Scr LNA CD	LincIRS2 LNA CD	NOTEST	0.00312813	0.00339237	0.11699	0	1	1	no	XLOC_000379	ENSMUSG00000026068	ENSMUST00000027237	ENSMUSP00000027237	Interleukin-18 receptor accessory protein [Source:UniProtKB/Swiss-Prot;Acc:Q9Z2B1]	1	40515362	40551705	1	B	40515362	40551705	40515362	4889	tsl1	GENCODE basic	11	11	ensembl_havana	ensembl_havana	protein_coding	protein_coding	4	MGI transcript name	Il18rap-201	MGI Symbol	Il18rap
TCONS_00001004	ENSMUST00000027233	Slc9a4	XLOC_000380	TCONS_00001004	XLOC_000380	Slc9a4	1:40572187-40630725	Scr LNA CD	LincIRS2 LNA CD	NOTEST	0	0	0	0	1	1	no	XLOC_000380	ENSMUSG00000026065	ENSMUST00000027233	ENSMUSP00000027233	Sodium/hydrogen exchanger 4 [Source:UniProtKB/Swiss-Prot;Acc:Q8BUE1]	1	40580081	40630725	1	B	40580081	40630725	40580081	3962	tsl1	GENCODE basic	8	8	ensembl_havana	ensembl_havana	protein_coding	protein_coding	4	MGI transcript name	Slc9a4-201	MGI Symbol	Slc9a4
TCONS_00001009	ENSMUST00000027231	Slc9a2	XLOC_000381	TCONS_00001009	XLOC_000381	Slc9a2	1:40680573-40769273	Scr LNA CD	LincIRS2 LNA CD	NOTEST	0	0.00437215	inf	0	1	1	no	XLOC_000381	ENSMUSG00000026062	ENSMUST00000027231	ENSMUSP00000027231	solute carrier family 9 (sodium/hydrogen exchanger), member 2 [Source:MGI Symbol;Acc:MGI:105075]	1	40680574	40769273	1	B	40680574	40769273	40680574	5019	tsl1	GENCODE basic	12	12	ensembl_havana	ensembl_havana	protein_coding	protein_coding	3	MGI transcript name	Slc9a2-201	MGI Symbol	Slc9a2
TCONS_00001013	ENSMUST00000195134	Gm37915	XLOC_000382	TCONS_00001013	XLOC_000382	Gm37915	1:40771384-40790687	Scr LNA CD	LincIRS2 LNA CD	OK	0.656343	0.718258	0.130053	0.230215	0.64315	0.999192	no	XLOC_000382	ENSMUSG00000103270	ENSMUST00000195134		predicted gene, 37915 [Source:MGI Symbol;Acc:MGI:5611143]	1	40771385	40785343	1	B	40771385	40785343	40771385	3261	tsl1	GENCODE basic	1	1	havana	havana	antisense	antisense	1	MGI transcript name	Gm37915-201	MGI Symbol	Gm37915
TCONS_00001014	ENSMUST00000114765	Tmem182	XLOC_000383	TCONS_00001014	XLOC_000383	Tmem182	1:40805600-40856887	Scr LNA CD	LincIRS2 LNA CD	NOTEST	0	0	0	0	1	1	no	XLOC_000383	ENSMUSG00000079588	ENSMUST00000114765	ENSMUSP00000110413	Transmembrane protein 182 [Source:UniProtKB/Swiss-Prot;Acc:B2RVY9]	1	40805601	40856887	1	B	40805601	40856887	40805601	2716	tsl1	GENCODE basic	3	3	ensembl_havana	ensembl_havana	protein_coding	protein_coding	1	MGI transcript name	Tmem182-201	MGI Symbol	Tmem182
TCONS_00001015	ENSMUST00000186391	Gm29260	XLOC_000384	TCONS_00001015	XLOC_000384	Gm29260	1:41781807-41939560	Scr LNA CD	LincIRS2 LNA CD	NOTEST	0	0	0	0	1	1	no	XLOC_000384	ENSMUSG00000100832	ENSMUST00000186391		predicted gene 29260 [Source:MGI Symbol;Acc:MGI:5579966]	1	41781808	41939560	1	B	41781808	41939560	41781808	2759	tsl3	GENCODE basic	1	1	havana	havana	lincRNA	lincRNA	2	MGI transcript name	Gm29260-201	MGI Symbol	Gm29260
TCONS_00001018	ENSMUST00000191574	Gm5267	XLOC_000385	TCONS_00001018	XLOC_000385	Gm5267	1:42103288-42104333	Scr LNA CD	LincIRS2 LNA CD	NOTEST	0	0	0	0	1	1	no	XLOC_000385	ENSMUSG00000100178	ENSMUST00000191574		predicted gene 5267 [Source:MGI Symbol;Acc:MGI:3643178]	1	42103289	42104333	1	B	42103289	42104333	42103289	1045	tslNA	GENCODE basic	1	1	havana	havana	processed_pseudogene	processed_pseudogene	1	MGI transcript name	Gm5267-201	MGI Symbol	Gm5267
TCONS_00001019	ENSMUST00000066196	Gm9915	XLOC_000386	TCONS_00001019	XLOC_000386	Gm9915	1:42229725-42231108	Scr LNA CD	LincIRS2 LNA CD	NOTEST	0	0	0	0	1	1	no	XLOC_000386	ENSMUSG00000053640	ENSMUST00000066196			1	42229726	42231108	1	B	42229726	42231108	42229726	1383	tslNA	GENCODE basic	1	2	ensembl	ensembl_havana	lincRNA	lincRNA	2	MGI transcript name	Gm9915-201	MGI Symbol	Gm9915
TCONS_00001021	ENSMUST00000189138	Gm28175	XLOC_000387	TCONS_00001021	XLOC_000387	Gm28175	1:42261854-42304412	Scr LNA CD	LincIRS2 LNA CD	NOTEST	0	0	0	0	1	1	no	XLOC_000387	ENSMUSG00000101299	ENSMUST00000189138		predicted gene 28175 [Source:MGI Symbol;Acc:MGI:5578881]	1	42261855	42304412	1	B	42261855	42262253	42261855	399	tslNA		1	2	havana	havana	lincRNA	lincRNA	2	MGI transcript name	Gm28175-201	MGI Symbol	Gm28175
TCONS_00001023	ENSMUST00000191992	Gm37047	XLOC_000388	TCONS_00001023	XLOC_000388	Gm37047	1:42491812-42495663	Scr LNA CD	LincIRS2 LNA CD	NOTEST	0	0	0	0	1	1	no	XLOC_000388	ENSMUSG00000103106	ENSMUST00000191992		predicted gene, 37047 [Source:MGI Symbol;Acc:MGI:5610275]	1	42491813	42495663	1	B	42491813	42495663	42491813	533	tsl5	GENCODE basic	1	1	havana	havana	TEC	TEC	1	MGI transcript name	Gm37047-201	MGI Symbol	Gm37047
TCONS_00001024	ENSMUST00000191831	4930420N18Rik	XLOC_000389	TCONS_00001024	XLOC_000389	4930420N18Rik	1:42590781-42694842	Scr LNA CD	LincIRS2 LNA CD	NOTEST	0	0	0	0	1	1	no	XLOC_000389	ENSMUSG00000104199	ENSMUST00000191831		RIKEN cDNA 4930420N18 gene [Source:MGI Symbol;Acc:MGI:1921202]	1	42651726	42652401	1	B	42651726	42652401	42651726	676	tslNA	GENCODE basic	1	1	havana	havana	TEC	TEC	1	MGI transcript name	4930420N18Rik-201	MGI Symbol	4930420N18Rik
TCONS_00001025	ENSMUST00000199521	Gm20646	XLOC_000390	TCONS_00001025	XLOC_000390	Gm20646	1:42694924-42744791	Scr LNA CD	LincIRS2 LNA CD	NOTEST	0	0	0	0	1	1	no	XLOC_000390	ENSMUSG00000093436	ENSMUST00000199521		predicted gene 20646 [Source:MGI Symbol;Acc:MGI:5313093]	1	42694925	42744791	1	B	42694925	42740968	42694925	660	tsl3	GENCODE basic	4	6	havana	havana	sense_overlapping	sense_overlapping	2	MGI transcript name	Gm20646-202	MGI Symbol	Gm20646
TCONS_00001027	ENSMUST00000054883	Pou3f3	XLOC_000391	TCONS_00001027	XLOC_000391	Pou3f3	1:42694924-42744791	Scr LNA CD	LincIRS2 LNA CD	NOTEST	0	0	0	0	1	1	no	XLOC_000391	ENSMUSG00000045515	ENSMUST00000054883	ENSMUSP00000052088	POU domain, class 3, transcription factor 3 [Source:UniProtKB/Swiss-Prot;Acc:P31361]	1	42695768	42703176	1	B	42695768	42703176	42695768	7409	tslNA	GENCODE basic	3	3	ensembl_havana	ensembl_havana	protein_coding	protein_coding	1	MGI transcript name	Pou3f3-201	MGI Symbol	Pou3f3
TCONS_00001028	ENSMUST00000188773	Dalir	XLOC_000392	TCONS_00001028	XLOC_000392	Dalir	1:42750711-42752881	Scr LNA CD	LincIRS2 LNA CD	NOTEST	0	0	0	0	1	1	no	XLOC_000392	ENSMUSG00000099784	ENSMUST00000188773		DNMT1 associated long intergenic non-coding RNA [Source:MGI Symbol;Acc:MGI:5579231]	1	42750712	42752881	1	B	42750712	42752881	42750712	2170	tslNA	GENCODE basic	1	1	havana	havana	lincRNA	lincRNA	1	MGI transcript name	Dalir-201	MGI Symbol	Dalir
TCONS_00001029	ENSMUST00000057208	Mrps9	XLOC_000393	TCONS_00001029	XLOC_000393	Mrps9	1:42851232-42905683	Scr LNA CD	LincIRS2 LNA CD	NOTEST	2.08118e-28	1.16235e-31	-10.8061	0	1	1	no	XLOC_000393	ENSMUSG00000060679	ENSMUST00000057208	ENSMUSP00000056855	mitochondrial ribosomal protein S9 [Source:MGI Symbol;Acc:MGI:1916777]	1	42851233	42905683	1	B	42851233	42905682	42851233	1418	tsl1	GENCODE basic	12	14	ensembl_havana	ensembl_havana	protein_coding	protein_coding	7	MGI transcript name	Mrps9-201	MGI Symbol	Mrps9
TCONS_00001040	ENSMUST00000187998	Gpr45	XLOC_000394	TCONS_00001040	XLOC_000394	Gpr45	1:42952871-43035456	Scr LNA CD	LincIRS2 LNA CD	NOTEST	0	0	0	0	1	1	no	XLOC_000394	ENSMUSG00000041907	ENSMUST00000187998		Probable G-protein coupled receptor 45 [Source:UniProtKB/Swiss-Prot;Acc:Q9EQQ4]	1	42952872	43035456	1	B	42953182	42953878	42953182	499	tsl5		1	9	havana	ensembl_havana	processed_transcript	protein_coding	5	MGI transcript name	Gpr45-204	MGI Symbol	Gpr45
TCONS_00001046	ENSMUST00000158463	Gm24001	XLOC_000395	TCONS_00001046	XLOC_000395	Gm24001	1:43036844-43036929	Scr LNA CD	LincIRS2 LNA CD	NOTEST	0	0	0	0	1	1	no	XLOC_000395	ENSMUSG00000089088	ENSMUST00000158463		predicted gene, 24001 [Source:MGI Symbol;Acc:MGI:5453778]	1	43036845	43036929	1	B	43036845	43036929	43036845	85	tslNA	GENCODE basic	1	1	ensembl	ensembl	miRNA	miRNA	1	MGI transcript name	Gm24001-201	MGI Symbol	Gm24001
TCONS_00001047	ENSMUST00000095014	Tgfbrap1	XLOC_000396	TCONS_00001047	XLOC_000396	Tgfbrap1	1:43046515-43098637	Scr LNA CD	LincIRS2 LNA CD	OK	2.38698	2.70483	0.18035	0.385242	0.44265	0.999192	no	XLOC_000396	ENSMUSG00000070939	ENSMUST00000095014	ENSMUSP00000092624	Mus musculus transforming growth factor, beta receptor associated protein 1 (Tgfbrap1), transcript variant 2, mRNA. [Source:RefSeq mRNA;Acc:NM_001357299]	1	43047200	43098637	-1	B	43047200	43098622	43098622	5607	tsl1	GENCODE basic	7	9	ensembl_havana	ensembl_havana	protein_coding	protein_coding	8	MGI transcript name	Tgfbrap1-201	MGI Symbol	Tgfbrap1
TCONS_00001048	ENSMUST00000185980	Gm28782	XLOC_000397	TCONS_00001048	XLOC_000397	Gm28782	1:43046515-43098637	Scr LNA CD	LincIRS2 LNA CD	NOTEST	0.0114364	1.64026e-167	-547.598	0	1	1	no	XLOC_000397	ENSMUSG00000100269	ENSMUST00000185980		predicted gene 28782 [Source:MGI Symbol;Acc:MGI:5579488]	1	43056267	43057134	1	B	43056267	43057134	43056267	414	tsl3	GENCODE basic	1	1	havana	havana	antisense	antisense	1	MGI transcript name	Gm28782-201	MGI Symbol	Gm28782
TCONS_00001050	ENSMUST00000187525	Tgfbrap1	XLOC_000398	TCONS_00001050	XLOC_000398	Tgfbrap1	1:43046515-43098637	Scr LNA CD	LincIRS2 LNA CD	OK	0.94236	0.972714	0.045737	0.103431	0.8302	0.999192	no	XLOC_000398	ENSMUSG00000070939	ENSMUST00000187525		Mus musculus transforming growth factor, beta receptor associated protein 1 (Tgfbrap1), transcript variant 2, mRNA. [Source:RefSeq mRNA;Acc:NM_001357299]	1	43047200	43098637	-1	B	43074241	43092463	43092463	1795	tsl1		1	9	havana	ensembl_havana	retained_intron	protein_coding	8	MGI transcript name	Tgfbrap1-203	MGI Symbol	Tgfbrap1
TCONS_00001051	ENSMUST00000039080	8430432A02Rik	XLOC_000399	TCONS_00001051	XLOC_000399	8430432A02Rik	1:43046515-43098637	Scr LNA CD	LincIRS2 LNA CD	NOTEST	0.217937	0.173082	-0.332459	0	1	1	no	XLOC_000399	ENSMUSG00000041878	ENSMUST00000039080		RIKEN cDNA 8430432A02 gene [Source:MGI Symbol;Acc:MGI:1918774]	1	43092588	43093835	1	B	43092588	43093835	43092588	1248	tslNA	GENCODE basic	3	3	ensembl_havana	ensembl_havana	antisense	antisense	1	MGI transcript name	8430432A02Rik-201	MGI Symbol	8430432A02Rik
TCONS_00001052	ENSMUST00000010434	AI597479	XLOC_000400	TCONS_00001052	XLOC_000400	AI597479	1:43098709-43116929	Scr LNA CD	LincIRS2 LNA CD	OK	0.629683	0.626816	-0.00658423	-0.00612018	0.99105	0.999192	no	XLOC_000400	ENSMUSG00000010290	ENSMUST00000010434	ENSMUSP00000010434	Ashwin [Source:UniProtKB/Swiss-Prot;Acc:Q922M7]	1	43098710	43115947	1	B	43098710	43115947	43098710	3458	tsl1	GENCODE basic	7	7	ensembl_havana	ensembl_havana	protein_coding	protein_coding	1	MGI transcript name	AI597479-201	MGI Symbol	AI597479
TCONS_00001053	ENSMUST00000008280	Fhl2	XLOC_000401	TCONS_00001053	XLOC_000401	Fhl2	1:43123073-43196984	Scr LNA CD	LincIRS2 LNA CD	NOTEST	0.304487	0.27961	-0.122965	0	1	1	no	XLOC_000401	ENSMUSG00000008136	ENSMUST00000008280	ENSMUSP00000008280	Four and a half LIM domains protein 2 [Source:UniProtKB/Swiss-Prot;Acc:O70433]	1	43123074	43196984	-1	B	43123074	43163961	43163961	1563	tsl1	GENCODE basic	13	14	ensembl_havana	ensembl_havana	protein_coding	protein_coding	3	MGI transcript name	Fhl2-201	MGI Symbol	Fhl2
TCONS_00001055	ENSMUST00000178557	Gm8210	XLOC_000402	TCONS_00001055	XLOC_000402	Gm8210	1:43123073-43196984	Scr LNA CD	LincIRS2 LNA CD	NOTEST	0	0	0	0	1	1	no	XLOC_000402	ENSMUSG00000094497	ENSMUST00000178557		predicted pseudogene 8210 [Source:MGI Symbol;Acc:MGI:3643593]	1	43189156	43189638	1	B	43189156	43189638	43189156	483	tslNA	GENCODE basic	1	1	ensembl_havana	ensembl_havana	processed_pseudogene	processed_pseudogene	1	MGI transcript name	Gm8210-201	MGI Symbol	Gm8210
TCONS_00001056	ENSMUST00000187749	Gm29610	XLOC_000403	TCONS_00001056	XLOC_000403	Gm29610	1:43250155-43302925	Scr LNA CD	LincIRS2 LNA CD	NOTEST	0	0	0	0	1	1	no	XLOC_000403	ENSMUSG00000099694	ENSMUST00000187749		predicted gene 29610 [Source:MGI Symbol;Acc:MGI:5580316]	1	43270683	43271135	1	C1.1	43270683	43271135	43270683	453	tslNA	GENCODE basic	1	1	havana	havana	processed_pseudogene	processed_pseudogene	1	MGI transcript name	Gm29610-201	MGI Symbol	Gm29610
TCONS_00001057	ENSMUST00000189199	Gm29041	XLOC_000404	TCONS_00001057	XLOC_000404	Gm29041	1:43409583-43409963	Scr LNA CD	LincIRS2 LNA CD	NOTEST	0	0	0	0	1	1	no	XLOC_000404	ENSMUSG00000101923	ENSMUST00000189199		predicted gene 29041 [Source:MGI Symbol;Acc:MGI:5579747]	1	43409584	43409963	1	C1.1	43409584	43409963	43409584	380	tslNA	GENCODE basic	1	1	havana	havana	processed_pseudogene	processed_pseudogene	1	MGI transcript name	Gm29041-201	MGI Symbol	Gm29041
TCONS_00001058	ENSMUST00000187435	Nck2	XLOC_000405	TCONS_00001058	XLOC_000405	Nck2	1:43444578-43570893	Scr LNA CD	LincIRS2 LNA CD	OK	0.20732	0.345624	0.73734	0.18222	0.71595	0.999192	no	XLOC_000405	ENSMUSG00000066877	ENSMUST00000187435	ENSMUSP00000140338	Cytoplasmic protein NCK2 [Source:UniProtKB/Swiss-Prot;Acc:O55033]	1	43444579	43570515	1	C1.1	43444579	43533632	43444579	372	tsl5		6	11	havana	ensembl_havana	protein_coding	protein_coding	6	MGI transcript name	Nck2-205	MGI Symbol	Nck2
TCONS_00001064	ENSMUST00000194710	Gm37536	XLOC_000406	TCONS_00001064	XLOC_000406	Gm37536	1:43444578-43570893	Scr LNA CD	LincIRS2 LNA CD	NOTEST	0	0	0	0	1	1	no	XLOC_000406	ENSMUSG00000103422	ENSMUST00000194710		predicted gene, 37536 [Source:MGI Symbol;Acc:MGI:5610764]	1	43488447	43490937	1	C1.1	43488447	43490937	43488447	2491	tslNA	GENCODE basic	1	1	havana	havana	TEC	TEC	1	MGI transcript name	Gm37536-201	MGI Symbol	Gm37536
TCONS_00001067	ENSMUST00000193169	Gm38228	XLOC_000407	TCONS_00001067	XLOC_000407	Gm38228	1:43444578-43570893	Scr LNA CD	LincIRS2 LNA CD	NOTEST	0	0	0	0	1	1	no	XLOC_000407	ENSMUSG00000103945	ENSMUST00000193169		predicted gene, 38228 [Source:MGI Symbol;Acc:MGI:5611456]	1	43560273	43561565	1	C1.1	43560273	43561565	43560273	1293	tslNA	GENCODE basic	1	1	havana	havana	TEC	TEC	1	MGI transcript name	Gm38228-201	MGI Symbol	Gm38228
TCONS_00001068	ENSMUST00000027217	1500015O10Rik	XLOC_000408	TCONS_00001068	XLOC_000408	1500015O10Rik	1:43730601-43827800	Scr LNA CD	LincIRS2 LNA CD	NOTEST	1.32844e-114	6.37703e-63	171.681	0	1	1	no	XLOC_000408	ENSMUSG00000026051	ENSMUST00000027217	ENSMUSP00000027217	RIKEN cDNA 1500015O10 gene [Source:MGI Symbol;Acc:MGI:1926146]	1	43730602	43742578	1	C1.1	43730602	43742578	43730602	902	tsl1	GENCODE basic	8	8	ensembl_havana	ensembl_havana	protein_coding	protein_coding	1	MGI transcript name	1500015O10Rik-201	MGI Symbol	1500015O10Rik
TCONS_00001071	ENSMUST00000126008	Uxs1	XLOC_000409	TCONS_00001071	XLOC_000409	Uxs1	1:43730601-43827800	Scr LNA CD	LincIRS2 LNA CD	OK	0.354538	0.376444	0.0864933	0.081392	0.87265	0.999192	no	XLOC_000409	ENSMUSG00000057363	ENSMUST00000126008	ENSMUSP00000119939	UDP-glucuronate decarboxylase 1 [Source:MGI Symbol;Acc:MGI:1915133]	1	43746966	43827800	-1	C1.1	43746966	43827800	43827800	4620	tsl1	GENCODE basic	7	12	ensembl_havana	ensembl_havana	protein_coding	protein_coding	8	MGI transcript name	Uxs1-202	MGI Symbol	Uxs1
TCONS_00001072	ENSMUST00000163003	Gm16103	XLOC_000410	TCONS_00001072	XLOC_000410	Gm16103	1:43730601-43827800	Scr LNA CD	LincIRS2 LNA CD	NOTEST	0.13785	0.0674381	-1.03146	0	1	1	no	XLOC_000410	ENSMUSG00000090243	ENSMUST00000163003		predicted gene 16103 [Source:MGI Symbol;Acc:MGI:3802086]	1	43785910	43787188	1	C1.1	43785910	43787188	43785910	1279	tslNA	GENCODE basic	1	1	havana	havana	processed_pseudogene	processed_pseudogene	1	MGI transcript name	Gm16103-201	MGI Symbol	Gm16103
TCONS_00001073	ENSMUST00000191395	Gm19587	XLOC_000411	TCONS_00001073	XLOC_000411	Gm19587	1:43887995-43888606	Scr LNA CD	LincIRS2 LNA CD	NOTEST	0.0321133	0	-inf	0	1	1	no	XLOC_000411	ENSMUSG00000100701	ENSMUST00000191395		predicted gene, 19587 [Source:MGI Symbol;Acc:MGI:5011772]	1	43888051	43888595	1	C1.1	43888051	43888595	43888051	545	tslNA	GENCODE basic	1	1	havana	havana	processed_pseudogene	processed_pseudogene	1	MGI transcript name	Gm19587-201	MGI Symbol	Gm19587
TCONS_00001074	ENSMUST00000189286	Gm8241	XLOC_000412	TCONS_00001074	XLOC_000412	Gm8241	1:43898293-43899109	Scr LNA CD	LincIRS2 LNA CD	NOTEST	0	0.0213749	inf	0	1	1	no	XLOC_000412	ENSMUSG00000101395	ENSMUST00000189286		predicted gene 8241 [Source:MGI Symbol;Acc:MGI:3647219]	1	43898294	43899109	1	C1.1	43898294	43899109	43898294	816	tslNA	GENCODE basic	1	1	havana	havana	processed_pseudogene	processed_pseudogene	1	MGI transcript name	Gm8241-201	MGI Symbol	Gm8241
TCONS_00001075	ENSMUST00000158223	Gm26352	XLOC_000413	TCONS_00001075	XLOC_000413	Gm26352	1:43902927-43903052	Scr LNA CD	LincIRS2 LNA CD	NOTEST	0	0	0	0	1	1	no	XLOC_000413	ENSMUSG00000088848	ENSMUST00000158223		predicted gene, 26352 [Source:MGI Symbol;Acc:MGI:5456129]	1	43902928	43903052	1	C1.1	43902928	43903052	43902928	125	tslNA	GENCODE basic	1	1	ensembl	ensembl	snoRNA	snoRNA	1	MGI transcript name	Gm26352-201	MGI Symbol	Gm26352
TCONS_00001076	ENSMUST00000185579	Tpp2	XLOC_000414	TCONS_00001076	XLOC_000414	Tpp2	1:43933646-44005112	Scr LNA CD	LincIRS2 LNA CD	OK	0.525083	0.804942	0.616339	0.149943	0.7292	0.999192	no	XLOC_000414	ENSMUSG00000041763	ENSMUST00000185579		tripeptidyl peptidase II [Source:MGI Symbol;Acc:MGI:102724]	1	43933647	44003000	1	C1.1	43933647	43949405	43933647	450	tsl3		6	14	havana	ensembl_havana	processed_transcript	protein_coding	10	MGI transcript name	Tpp2-202	MGI Symbol	Tpp2
TCONS_00001095	ENSMUST00000168641	Gm8251	XLOC_000415	TCONS_00001095	XLOC_000415	Gm8251	1:44055951-44062325	Scr LNA CD	LincIRS2 LNA CD	NOTEST	0.0597808	0.0511349	-0.225375	0	1	1	no	XLOC_000415	ENSMUSG00000091844	ENSMUST00000168641	ENSMUSP00000127017		1	44055952	44061936	-1	C1.1	44055952	44061936	44061936	5985	tslNA	GENCODE basic	1	1	ensembl	ensembl	protein_coding	protein_coding	1	MGI transcript name	Gm8251-201	MGI Symbol	Gm8251
TCONS_00001096	ENSMUST00000168641	Gm8251	XLOC_000416	TCONS_00001096	XLOC_000416	Gm8251	1:44055951-44062325	Scr LNA CD	LincIRS2 LNA CD	NOTEST	0.101328	0.0314164	-1.68945	0	1	1	no	XLOC_000416	ENSMUSG00000091844	ENSMUST00000168641	ENSMUSP00000127017		1	44055952	44061936	-1	C1.1	44055952	44061936	44061936	5985	tslNA	GENCODE basic	1	1	ensembl	ensembl	protein_coding	protein_coding	1	MGI transcript name	Gm8251-201	MGI Symbol	Gm8251
TCONS_00001097	ENSMUST00000168641	Gm8251	XLOC_000417	TCONS_00001097	XLOC_000417	Gm8251	1:44055951-44062325	Scr LNA CD	LincIRS2 LNA CD	NOTEST	0.144261	0.0709171	-1.02447	0	1	1	no	XLOC_000417	ENSMUSG00000091844	ENSMUST00000168641	ENSMUSP00000127017		1	44055952	44061936	-1	C1.1	44055952	44061936	44061936	5985	tslNA	GENCODE basic	1	1	ensembl	ensembl	protein_coding	protein_coding	1	MGI transcript name	Gm8251-201	MGI Symbol	Gm8251
TCONS_00001098	-	-	XLOC_000418	TCONS_00001098	XLOC_000418	-	1:44063069-44064620	Scr LNA CD	LincIRS2 LNA CD	NOTEST	0.104266	0.0745721	-0.483558	0	1	1	no	XLOC_000418
TCONS_00001099	-	-	XLOC_000419	TCONS_00001099	XLOC_000419	-	1:44064681-44067853	Scr LNA CD	LincIRS2 LNA CD	NOTEST	0.0992725	0.141964	0.516062	0	1	1	no	XLOC_000419
TCONS_00001100	-	-	XLOC_000420	TCONS_00001100	XLOC_000420	-	1:44067956-44069453	Scr LNA CD	LincIRS2 LNA CD	NOTEST	0.145874	0.143996	-0.0186979	0	1	1	no	XLOC_000420
TCONS_00001101	-	-	XLOC_000421	TCONS_00001101	XLOC_000421	-	1:44070113-44072905	Scr LNA CD	LincIRS2 LNA CD	NOTEST	0.172522	0.12193	-0.500726	0	1	1	no	XLOC_000421
TCONS_00001102	-	-	XLOC_000422	TCONS_00001102	XLOC_000422	-	1:44073062-44075792	Scr LNA CD	LincIRS2 LNA CD	NOTEST	0.15121	0.122714	-0.301262	0	1	1	no	XLOC_000422
TCONS_00001103	-	-	XLOC_000423	TCONS_00001103	XLOC_000423	-	1:44076960-44077774	Scr LNA CD	LincIRS2 LNA CD	NOTEST	0.219518	0.102495	-1.09878	0	1	1	no	XLOC_000423
TCONS_00001104	-	-	XLOC_000424	TCONS_00001104	XLOC_000424	-	1:44080710-44082225	Scr LNA CD	LincIRS2 LNA CD	NOTEST	0.124603	0.0755694	-0.721465	0	1	1	no	XLOC_000424
TCONS_00001105	-	-	XLOC_000425	TCONS_00001105	XLOC_000425	-	1:44083742-44084528	Scr LNA CD	LincIRS2 LNA CD	NOTEST	0.0710721	0.0583935	-0.283476	0	1	1	no	XLOC_000425
TCONS_00001106	ENSMUST00000035991	Bivm	XLOC_000426	TCONS_00001106	XLOC_000426	Bivm	1:44086612-44144770	Scr LNA CD	LincIRS2 LNA CD	OK	0.283317	0.381877	0.430691	0.207591	0.6906	0.999192	no	XLOC_000426	ENSMUSG00000041684	ENSMUST00000035991	ENSMUSP00000041964	Mus musculus basic, immunoglobulin-like variable motif containing (Bivm), transcript variant 3, mRNA. [Source:RefSeq mRNA;Acc:NM_001357047]	1	44118957	44144770	1	C1.1	44119162	44144510	44119162	3313	tsl1	GENCODE basic	7	11	ensembl_havana	ensembl_havana	protein_coding	protein_coding	6	MGI transcript name	Bivm-201	MGI Symbol	Bivm
TCONS_00001117	ENSMUST00000188376	Ercc5	XLOC_000427	TCONS_00001117	XLOC_000427	Ercc5	1:44147722-44181477	Scr LNA CD	LincIRS2 LNA CD	NOTEST	0	0	0	0	1	1	no	XLOC_000427	ENSMUSG00000026048	ENSMUST00000188376		ERCC excision repair 5, endonuclease [Source:HGNC Symbol;Acc:HGNC:3437]	1	44147744	44181260	1	C1.1	44147744	44149522	44147744	1779	tslNA		1	16	havana	ensembl_havana	retained_intron	protein_coding	7	MGI transcript name	Ercc5-207	MGI Symbol	Ercc5
TCONS_00001128	ENSMUST00000161563	Gm15833	XLOC_000428	TCONS_00001128	XLOC_000428	Gm15833	1:44204069-44218961	Scr LNA CD	LincIRS2 LNA CD	NOTEST	0	0	0	0	1	1	no	XLOC_000428	ENSMUSG00000089703	ENSMUST00000161563		predicted gene 15833 [Source:MGI Symbol;Acc:MGI:3801794]	1	44212162	44213118	1	C1.1	44212162	44213118	44212162	957	tslNA	GENCODE basic	1	1	havana	havana	processed_pseudogene	processed_pseudogene	1	MGI transcript name	Gm15833-201	MGI Symbol	Gm15833
TCONS_00001129	ENSMUST00000190951	Gm28893	XLOC_000429	TCONS_00001129	XLOC_000429	Gm28893	1:44392808-44394447	Scr LNA CD	LincIRS2 LNA CD	NOTEST	0	0	0	0	1	1	no	XLOC_000429	ENSMUSG00000100769	ENSMUST00000190951		predicted gene 28893 [Source:MGI Symbol;Acc:MGI:5579599]	1	44392809	44394447	1	C1.1	44392809	44394447	44392809	1108	tsl1	GENCODE basic	1	1	havana	havana	processed_transcript	processed_transcript	1	MGI transcript name	Gm28893-201	MGI Symbol	Gm28893
TCONS_00001130	ENSMUST00000074525	Gulp1	XLOC_000430	TCONS_00001130	XLOC_000430	Gulp1	1:44551510-44796838	Scr LNA CD	LincIRS2 LNA CD	NOTEST	9.31731e-07	0.00794685	13.0582	0	1	1	no	XLOC_000430	ENSMUSG00000056870	ENSMUST00000074525	ENSMUSP00000074115	PTB domain-containing engulfment adapter protein 1 [Source:UniProtKB/Swiss-Prot;Acc:Q8K2A1]	1	44551511	44796838	1	C1.1	44551511	44796838	44551511	3138	tsl1	GENCODE basic	9	9	ensembl_havana	ensembl_havana	protein_coding	protein_coding	6	MGI transcript name	Gulp1-201	MGI Symbol	Gulp1
TCONS_00001136	ENSMUST00000194332	Gm37626	XLOC_000431	TCONS_00001136	XLOC_000431	Gm37626	1:44551510-44796838	Scr LNA CD	LincIRS2 LNA CD	NOTEST	0	0	0	0	1	1	no	XLOC_000431	ENSMUSG00000102319	ENSMUST00000194332		predicted gene, 37626 [Source:MGI Symbol;Acc:MGI:5610854]	1	44560885	44565447	1	C1.1	44560885	44565447	44560885	4563	tslNA	GENCODE basic	1	1	havana	havana	TEC	TEC	1	MGI transcript name	Gm37626-201	MGI Symbol	Gm37626
TCONS_00001137	ENSMUST00000160955	Gm16102	XLOC_000432	TCONS_00001137	XLOC_000432	Gm16102	1:44551510-44796838	Scr LNA CD	LincIRS2 LNA CD	NOTEST	0	0	0	0	1	1	no	XLOC_000432	ENSMUSG00000089877	ENSMUST00000160955		predicted gene 16102 [Source:MGI Symbol;Acc:MGI:3802041]	1	44644279	44644698	1	C1.1	44644279	44644698	44644279	420	tslNA	GENCODE basic	1	1	havana	havana	processed_pseudogene	processed_pseudogene	1	MGI transcript name	Gm16102-201	MGI Symbol	Gm16102
TCONS_00001139	ENSMUST00000194594	Gm38110	XLOC_000433	TCONS_00001139	XLOC_000433	Gm38110	1:44551510-44796838	Scr LNA CD	LincIRS2 LNA CD	NOTEST	0.00568945	0	-inf	0	1	1	no	XLOC_000433	ENSMUSG00000103071	ENSMUST00000194594		predicted gene, 38110 [Source:MGI Symbol;Acc:MGI:5611338]	1	44756942	44758492	1	C1.1	44756942	44758492	44756942	1551	tslNA	GENCODE basic	1	1	havana	havana	TEC	TEC	1	MGI transcript name	Gm38110-201	MGI Symbol	Gm38110
TCONS_00001140	ENSMUST00000190083	Gm3489	XLOC_000434	TCONS_00001140	XLOC_000434	Gm3489	1:44839170-44839698	Scr LNA CD	LincIRS2 LNA CD	NOTEST	0	0	0	0	1	1	no	XLOC_000434	ENSMUSG00000100434	ENSMUST00000190083		predicted gene 3489 [Source:MGI Symbol;Acc:MGI:3781666]	1	44839171	44839698	1	C1.1	44839171	44839698	44839171	528	tslNA	GENCODE basic	1	1	havana	havana	processed_pseudogene	processed_pseudogene	1	MGI transcript name	Gm3489-201	MGI Symbol	Gm3489
TCONS_00001141	ENSMUST00000189212	Gm5268	XLOC_000435	TCONS_00001141	XLOC_000435	Gm5268	1:45178066-45179006	Scr LNA CD	LincIRS2 LNA CD	NOTEST	0	0	0	0	1	1	no	XLOC_000435	ENSMUSG00000101937	ENSMUST00000189212		predicted gene 5268 [Source:MGI Symbol;Acc:MGI:3646790]	1	45178067	45179006	1	C1.1	45178067	45179006	45178067	940	tslNA	GENCODE basic	1	1	havana	havana	processed_pseudogene	processed_pseudogene	1	MGI transcript name	Gm5268-201	MGI Symbol	Gm5268
TCONS_00001142	ENSMUST00000129611	Col3a1	XLOC_000436	TCONS_00001142	XLOC_000436	Col3a1	1:45311537-45349706	Scr LNA CD	LincIRS2 LNA CD	NOTEST	0	0	0	0	1	1	no	XLOC_000436	ENSMUSG00000026043	ENSMUST00000129611		Collagen alpha-1(III) chain [Source:UniProtKB/Swiss-Prot;Acc:P08121]	1	45311538	45349706	1	C1.1	45311538	45325018	45311538	3159	tsl2		1	18	havana	ensembl_havana	retained_intron	protein_coding	7	MGI transcript name	Col3a1-203	MGI Symbol	Col3a1
TCONS_00001184	ENSMUST00000185744	Gm8304	XLOC_000437	TCONS_00001184	XLOC_000437	Gm8304	1:45602025-45602753	Scr LNA CD	LincIRS2 LNA CD	NOTEST	0	0	0	0	1	1	no	XLOC_000437	ENSMUSG00000100894	ENSMUST00000185744		predicted gene 8304 [Source:MGI Symbol;Acc:MGI:3646945]	1	45602026	45602753	1	C1.1	45602026	45602753	45602026	584	tslNA	GENCODE basic	1	1	havana	havana	processed_pseudogene	processed_pseudogene	1	MGI transcript name	Gm8304-201	MGI Symbol	Gm8304
TCONS_00001185	-	-	XLOC_000438	TCONS_00001185	XLOC_000438	-	1:45666869-45667765	Scr LNA CD	LincIRS2 LNA CD	NOTEST	0	0	0	0	1	1	no	XLOC_000438
TCONS_00001186	-	-	XLOC_000439	TCONS_00001186	XLOC_000439	-	1:45693333-45694085	Scr LNA CD	LincIRS2 LNA CD	NOTEST	0.0168711	0.0435319	1.36752	0	1	1	no	XLOC_000439
TCONS_00001187	-	-	XLOC_000440	TCONS_00001187	XLOC_000440	-	1:45704000-45704736	Scr LNA CD	LincIRS2 LNA CD	NOTEST	0.041252	0.0525572	0.349425	0	1	1	no	XLOC_000440
TCONS_00001188	-	-	XLOC_000441	TCONS_00001188	XLOC_000441	-	1:45705327-45706231	Scr LNA CD	LincIRS2 LNA CD	OK	0.107262	0.443233	2.04692	1.46349	0.09025	0.999192	no	XLOC_000441
TCONS_00001189	-	-	XLOC_000442	TCONS_00001189	XLOC_000442	-	1:45717896-45719095	Scr LNA CD	LincIRS2 LNA CD	NOTEST	0.0243531	0.124019	2.34839	0	1	1	no	XLOC_000442
TCONS_00001190	-	-	XLOC_000443	TCONS_00001190	XLOC_000443	-	1:45723331-45724135	Scr LNA CD	LincIRS2 LNA CD	NOTEST	0.0699333	0.0738882	0.079365	0	1	1	no	XLOC_000443
TCONS_00001191	-	-	XLOC_000444	TCONS_00001191	XLOC_000444	-	1:45726479-45728848	Scr LNA CD	LincIRS2 LNA CD	NOTEST	0.0720972	0.207606	1.52583	0	1	1	no	XLOC_000444
TCONS_00001192	-	-	XLOC_000445	TCONS_00001192	XLOC_000445	-	1:45729137-45731072	Scr LNA CD	LincIRS2 LNA CD	NOTEST	0.0634518	0.202644	1.67521	0	1	1	no	XLOC_000445
TCONS_00001193	-	-	XLOC_000446	TCONS_00001193	XLOC_000446	-	1:45731298-45735090	Scr LNA CD	LincIRS2 LNA CD	NOTEST	0.0526216	0.115784	1.13771	0	1	1	no	XLOC_000446
TCONS_00001194	ENSMUST00000083321	Gm23974	XLOC_000447	TCONS_00001194	XLOC_000447	Gm23974	1:45746894-45747025	Scr LNA CD	LincIRS2 LNA CD	NOTEST	0	0	0	0	1	1	no	XLOC_000447	ENSMUSG00000065255	ENSMUST00000083321		predicted gene, 23974 [Source:MGI Symbol;Acc:MGI:5453751]	1	45746895	45747025	1	C1.1	45746895	45747025	45746895	131	tslNA	GENCODE basic	1	1	ensembl	ensembl	snoRNA	snoRNA	1	MGI transcript name	Gm23974-201	MGI Symbol	Gm23974
TCONS_00001195	ENSMUST00000187682	Gm8307	XLOC_000448	TCONS_00001195	XLOC_000448	Gm8307	1:45768336-45769486	Scr LNA CD	LincIRS2 LNA CD	NOTEST	0	0	0	0	1	1	no	XLOC_000448	ENSMUSG00000100843	ENSMUST00000187682		predicted gene 8307 [Source:MGI Symbol;Acc:MGI:3646941]	1	45768337	45769486	1	C1.1	45768337	45769486	45768337	1150	tslNA	GENCODE basic	1	1	havana	havana	processed_pseudogene	processed_pseudogene	1	MGI transcript name	Gm8307-201	MGI Symbol	Gm8307
TCONS_00001196	ENSMUST00000157139	Gm23984	XLOC_000449	TCONS_00001196	XLOC_000449	Gm23984	1:45772961-45773164	Scr LNA CD	LincIRS2 LNA CD	NOTEST	0	0	0	0	1	1	no	XLOC_000449	ENSMUSG00000087764	ENSMUST00000157139		predicted gene, 23984 [Source:MGI Symbol;Acc:MGI:5453761]	1	45772962	45773164	1	C1.1	45772962	45773164	45772962	203	tslNA	GENCODE basic	1	1	ensembl	ensembl	ribozyme	ribozyme	1	MGI transcript name	Gm23984-201	MGI Symbol	Gm23984
TCONS_00001197	ENSMUST00000027139	Wdr75	XLOC_000450	TCONS_00001197	XLOC_000450	Wdr75	1:45795165-45823619	Scr LNA CD	LincIRS2 LNA CD	NOTEST	2.75681e-06	3.21953e-07	-3.09808	0	1	1	no	XLOC_000450	ENSMUSG00000025995	ENSMUST00000027139	ENSMUSP00000027139	WD repeat domain 75 [Source:MGI Symbol;Acc:MGI:1920924]	1	45795166	45823619	1	C1.1	45795166	45823619	45795166	2953	tsl1	GENCODE basic	14	16	ensembl_havana	ensembl_havana	protein_coding	protein_coding	9	MGI transcript name	Wdr75-201	MGI Symbol	Wdr75
TCONS_00001212	-	-	XLOC_000451	TCONS_00001212	XLOC_000451	-	1:45871014-45871859	Scr LNA CD	LincIRS2 LNA CD	NOTEST	0.0422808	0	-inf	0	1	1	no	XLOC_000451
TCONS_00001213	-	-	XLOC_000452	TCONS_00001213	XLOC_000452	-	1:45881175-45881530	Scr LNA CD	LincIRS2 LNA CD	NOTEST	0.0394496	0	-inf	0	1	1	no	XLOC_000452
TCONS_00001214	-	-	XLOC_000453	TCONS_00001214	XLOC_000453	-	1:45883454-45884491	Scr LNA CD	LincIRS2 LNA CD	NOTEST	0.0358842	0.0249168	-0.526228	0	1	1	no	XLOC_000453
TCONS_00001215	-	-	XLOC_000454	TCONS_00001215	XLOC_000454	-	1:45884946-45886113	Scr LNA CD	LincIRS2 LNA CD	NOTEST	0.00948313	0.00950854	0.00386012	0	1	1	no	XLOC_000454
TCONS_00001216	-	-	XLOC_000455	TCONS_00001216	XLOC_000455	-	1:45886963-45887586	Scr LNA CD	LincIRS2 LNA CD	NOTEST	0.0309056	0	-inf	0	1	1	no	XLOC_000455
TCONS_00001217	ENSMUST00000183590	Gm5269	XLOC_000456	TCONS_00001217	XLOC_000456	Gm5269	1:45888944-45890628	Scr LNA CD	LincIRS2 LNA CD	NOTEST	0.0695113	0.0340535	-1.02945	0	1	1	no	XLOC_000456	ENSMUSG00000098549	ENSMUST00000183590	ENSMUSP00000139129		1	45889525	45890273	-1	C1.1	45889941	45890078	45890078	138	tslNA	GENCODE basic	1	1	havana	havana	protein_coding	protein_coding	2	MGI transcript name	Gm5269-201	MGI Symbol	Gm5269
TCONS_00001218	-	-	XLOC_000457	TCONS_00001218	XLOC_000457	-	1:45890906-45898850	Scr LNA CD	LincIRS2 LNA CD	NOTEST	0.108863	0.0961824	-0.178668	0	1	1	no	XLOC_000457
TCONS_00001219	ENSMUST00000190055	Gm18303	XLOC_000458	TCONS_00001219	XLOC_000458	Gm18303	1:45898903-45928172	Scr LNA CD	LincIRS2 LNA CD	OK	9.70703	8.7354	-0.152157	-0.379938	0.45175	0.999192	no	XLOC_000458	ENSMUSG00000099381	ENSMUST00000190055		predicted gene, 18303 [Source:MGI Symbol;Acc:MGI:5010488]	1	45905623	45906798	1	C1.1	45905623	45906798	45905623	1176	tslNA	GENCODE basic	1	1	havana	havana	processed_pseudogene	processed_pseudogene	1	MGI transcript name	Gm18303-201	MGI Symbol	Gm18303
TCONS_00001222	ENSMUST00000191295	Gm9496	XLOC_000459	TCONS_00001222	XLOC_000459	Gm9496	1:45971181-45976975	Scr LNA CD	LincIRS2 LNA CD	NOTEST	0	0	0	0	1	1	no	XLOC_000459	ENSMUSG00000099946	ENSMUST00000191295		predicted gene 9496 [Source:MGI Symbol;Acc:MGI:3779906]	1	45971182	45976975	1	C1.1	45971182	45976975	45971182	1601	tslNA	GENCODE basic	1	1	havana	havana	processed_pseudogene	processed_pseudogene	1	MGI transcript name	Gm9496-201	MGI Symbol	Gm9496
TCONS_00001223	ENSMUST00000085632	Rpl23a-ps1	XLOC_000460	TCONS_00001223	XLOC_000460	Rpl23a-ps1	1:45981547-45982012	Scr LNA CD	LincIRS2 LNA CD	NOTEST	0	0	0	0	1	1	no	XLOC_000460	ENSMUSG00000070896	ENSMUST00000085632		ribosomal protein 23A, pseudogene 1 [Source:MGI Symbol;Acc:MGI:3646201]	1	45981548	45982012	1	C1.1	45981548	45982012	45981548	465	tslNA	GENCODE basic	3	2	ensembl_havana	ensembl_havana	processed_pseudogene	processed_pseudogene	1	MGI transcript name	Rpl23a-ps1-201	MGI Symbol	Rpl23a-ps1
TCONS_00001224	ENSMUST00000189861	Gm18849	XLOC_000461	TCONS_00001224	XLOC_000461	Gm18849	1:46056309-46058986	Scr LNA CD	LincIRS2 LNA CD	NOTEST	0	0	0	0	1	1	no	XLOC_000461	ENSMUSG00000099432	ENSMUST00000189861		predicted gene, 18849 [Source:MGI Symbol;Acc:MGI:5011034]	1	46056310	46058986	1	C1.1	46056310	46058986	46056310	560	tslNA	GENCODE basic	1	1	havana	havana	unprocessed_pseudogene	unprocessed_pseudogene	1	MGI transcript name	Gm18849-201	MGI Symbol	Gm18849
TCONS_00001225	ENSMUST00000188209	Dnah7b	XLOC_000462	TCONS_00001225	XLOC_000462	Dnah7b	1:46066314-46373546	Scr LNA CD	LincIRS2 LNA CD	NOTEST	0	0	0	0	1	1	no	XLOC_000462	ENSMUSG00000041144	ENSMUST00000188209			1	46066315	46373546	1	C1.1	46066315	46067380	46066315	631	tsl3		1	10	havana	ensembl_havana	retained_intron	protein_coding	6	MGI transcript name	Dnah7b-205	MGI Symbol	Dnah7b
TCONS_00001232	ENSMUST00000093689	n-R5s211	XLOC_000463	TCONS_00001232	XLOC_000463	n-R5s211	1:46374196-46374315	Scr LNA CD	LincIRS2 LNA CD	NOTEST	0	0	0	0	1	1	no	XLOC_000463	ENSMUSG00000096047	ENSMUST00000093689		nuclear encoded rRNA 5S 211 [Source:MGI Symbol;Acc:MGI:4422076]	1	46374197	46374315	1	C1.1	46374197	46374315	46374197	119	tslNA	GENCODE basic	1	1	ensembl	ensembl	rRNA	rRNA	1	MGI transcript name	n-R5s211-201	MGI Symbol	n-R5s211
TCONS_00001233	ENSMUST00000188705	Gm8326	XLOC_000464	TCONS_00001233	XLOC_000464	Gm8326	1:46414501-46416932	Scr LNA CD	LincIRS2 LNA CD	NOTEST	0	0	0	0	1	1	no	XLOC_000464	ENSMUSG00000101262	ENSMUST00000188705		predicted gene 8326 [Source:MGI Symbol;Acc:MGI:3644839]	1	46414502	46416932	1	C1.1	46414502	46416932	46414502	1953	tslNA	GENCODE basic	1	1	havana	havana	processed_pseudogene	processed_pseudogene	1	MGI transcript name	Gm8326-201	MGI Symbol	Gm8326
TCONS_00001234	ENSMUST00000189749	Dnah7c	XLOC_000465	TCONS_00001234	XLOC_000465	Dnah7c	1:46425591-46892852	Scr LNA CD	LincIRS2 LNA CD	NOTEST	0	6.02386e-60	inf	0	1	1	no	XLOC_000465	ENSMUSG00000101337	ENSMUST00000189749	ENSMUSP00000140430		1	46425592	46807476	1	C1.1	46425592	46807476	46425592	12207	tsl5	GENCODE basic	6	6	havana	ensembl_havana	protein_coding	protein_coding	5	MGI transcript name	Dnah7c-204	MGI Symbol	Dnah7c
TCONS_00001241	ENSMUST00000186233	Gm28825	XLOC_000466	TCONS_00001241	XLOC_000466	Gm28825	1:47067787-47068025	Scr LNA CD	LincIRS2 LNA CD	NOTEST	0	0	0	0	1	1	no	XLOC_000466	ENSMUSG00000101921	ENSMUST00000186233		predicted gene 28825 [Source:MGI Symbol;Acc:MGI:5579531]	1	47067788	47068025	1	C1.1	47067788	47068025	47067788	238	tslNA	GENCODE basic	1	1	havana	havana	processed_pseudogene	processed_pseudogene	1	MGI transcript name	Gm28825-201	MGI Symbol	Gm28825
TCONS_00001242	ENSMUST00000190006	Gm28826	XLOC_000467	TCONS_00001242	XLOC_000467	Gm28826	1:47153460-47189071	Scr LNA CD	LincIRS2 LNA CD	NOTEST	0	0	0	0	1	1	no	XLOC_000467	ENSMUSG00000101447	ENSMUST00000190006		predicted gene 28826 [Source:MGI Symbol;Acc:MGI:5579532]	1	47153461	47189071	1	C1.1	47153461	47189071	47153461	488	tsl2	GENCODE basic	1	1	havana	havana	lincRNA	lincRNA	1	MGI transcript name	Gm28826-201	MGI Symbol	Gm28826
TCONS_00001243	ENSMUST00000187720	Gm18117	XLOC_000468	TCONS_00001243	XLOC_000468	Gm18117	1:47478867-47480198	Scr LNA CD	LincIRS2 LNA CD	NOTEST	0	0	0	0	1	1	no	XLOC_000468	ENSMUSG00000100530	ENSMUST00000187720		predicted gene, 18117 [Source:MGI Symbol;Acc:MGI:5010302]	1	47478868	47480198	1	C1.1	47478868	47480198	47478868	742	tslNA	GENCODE basic	1	1	havana	havana	processed_pseudogene	processed_pseudogene	1	MGI transcript name	Gm18117-201	MGI Symbol	Gm18117
TCONS_00001244	ENSMUST00000194762	Gm37196	XLOC_000469	TCONS_00001244	XLOC_000469	Gm37196	1:47605995-47606901	Scr LNA CD	LincIRS2 LNA CD	NOTEST	0	0	0	0	1	1	no	XLOC_000469	ENSMUSG00000104067	ENSMUST00000194762		predicted gene, 37196 [Source:MGI Symbol;Acc:MGI:5610424]	1	47605996	47606901	1	C1.1	47605996	47606901	47605996	906	tslNA	GENCODE basic	1	1	havana	havana	TEC	TEC	1	MGI transcript name	Gm37196-201	MGI Symbol	Gm37196
TCONS_00001245	ENSMUST00000187358	Gm8337	XLOC_000470	TCONS_00001245	XLOC_000470	Gm8337	1:47657692-47659630	Scr LNA CD	LincIRS2 LNA CD	NOTEST	0	0	0	0	1	1	no	XLOC_000470	ENSMUSG00000100033	ENSMUST00000187358		predicted gene 8337 [Source:MGI Symbol;Acc:MGI:3644012]	1	47657693	47659630	1	C1.1	47657693	47659630	47657693	1938	tslNA	GENCODE basic	1	1	havana	havana	processed_pseudogene	processed_pseudogene	1	MGI transcript name	Gm8337-201	MGI Symbol	Gm8337
TCONS_00001246	ENSMUST00000188192	Gm28830	XLOC_000471	TCONS_00001246	XLOC_000471	Gm28830	1:48527638-48527851	Scr LNA CD	LincIRS2 LNA CD	NOTEST	0	0	0	0	1	1	no	XLOC_000471	ENSMUSG00000100866	ENSMUST00000188192		predicted gene 28830 [Source:MGI Symbol;Acc:MGI:5579536]	1	48527639	48527851	1	C1.1	48527639	48527851	48527639	213	tslNA	GENCODE basic	1	1	havana	havana	processed_pseudogene	processed_pseudogene	1	MGI transcript name	Gm28830-201	MGI Symbol	Gm28830
TCONS_00001247	ENSMUST00000191041	Gm19124	XLOC_000472	TCONS_00001247	XLOC_000472	Gm19124	1:48783662-48784593	Scr LNA CD	LincIRS2 LNA CD	NOTEST	0	0	0	0	1	1	no	XLOC_000472	ENSMUSG00000099376	ENSMUST00000191041		predicted gene, 19124 [Source:MGI Symbol;Acc:MGI:5011309]	1	48783663	48784593	1	C1.1	48783663	48784593	48783663	832	tslNA	GENCODE basic	1	1	havana	havana	processed_pseudogene	processed_pseudogene	1	MGI transcript name	Gm19124-201	MGI Symbol	Gm19124
TCONS_00001248	ENSMUST00000181115	Gm8357	XLOC_000473	TCONS_00001248	XLOC_000473	Gm8357	1:48881712-48882723	Scr LNA CD	LincIRS2 LNA CD	NOTEST	0	0	0	0	1	1	no	XLOC_000473	ENSMUSG00000097883	ENSMUST00000181115		predicted gene 8357 [Source:MGI Symbol;Acc:MGI:3645186]	1	48881713	48882723	1	C1.1	48881713	48882723	48881713	1011	tslNA	GENCODE basic	1	1	havana	havana	processed_pseudogene	processed_pseudogene	1	MGI transcript name	Gm8357-201	MGI Symbol	Gm8357
TCONS_00001249	ENSMUST00000175049	Gm22693	XLOC_000474	TCONS_00001249	XLOC_000474	Gm22693	1:49095443-49095885	Scr LNA CD	LincIRS2 LNA CD	NOTEST	0	0	0	0	1	1	no	XLOC_000474	ENSMUSG00000092790	ENSMUST00000175049		predicted gene, 22693 [Source:MGI Symbol;Acc:MGI:5452470]	1	49095444	49095885	1	C1.1	49095444	49095885	49095444	442	tslNA	GENCODE basic	1	1	ensembl	ensembl	miRNA	miRNA	1	MGI transcript name	Gm22693-201	MGI Symbol	Gm22693
TCONS_00001250	ENSMUST00000186145	Gm8367	XLOC_000475	TCONS_00001250	XLOC_000475	Gm8367	1:49236251-49237244	Scr LNA CD	LincIRS2 LNA CD	NOTEST	0	0	0	0	1	1	no	XLOC_000475	ENSMUSG00000099454	ENSMUST00000186145		predicted gene 8367 [Source:MGI Symbol;Acc:MGI:3645196]	1	49236252	49237244	1	C1.1	49236252	49237244	49236252	887	tslNA	GENCODE basic	1	1	havana	havana	processed_pseudogene	processed_pseudogene	1	MGI transcript name	Gm8367-201	MGI Symbol	Gm8367
TCONS_00001251	ENSMUST00000056879	C230029F24Rik	XLOC_000476	TCONS_00001251	XLOC_000476	C230029F24Rik	1:49244615-49340443	Scr LNA CD	LincIRS2 LNA CD	NOTEST	0	0	0	0	1	1	no	XLOC_000476	ENSMUSG00000051616	ENSMUST00000056879		RIKEN cDNA C230029F24 gene [Source:MGI Symbol;Acc:MGI:3045370]	1	49244616	49340443	1	C1.1	49244616	49338246	49244616	528	tsl3		8	14	ensembl	ensembl_havana	lincRNA	lincRNA	2	MGI transcript name	C230029F24Rik-201	MGI Symbol	C230029F24Rik
TCONS_00001253	ENSMUST00000185858	Gm3605	XLOC_000477	TCONS_00001253	XLOC_000477	Gm3605	1:49498552-49498992	Scr LNA CD	LincIRS2 LNA CD	NOTEST	0	0	0	0	1	1	no	XLOC_000477	ENSMUSG00000099577	ENSMUST00000185858		predicted gene 3605 [Source:MGI Symbol;Acc:MGI:3781782]	1	49498553	49498992	1	C1.1	49498553	49498992	49498553	440	tslNA	GENCODE basic	1	1	havana	havana	processed_pseudogene	processed_pseudogene	1	MGI transcript name	Gm3605-201	MGI Symbol	Gm3605
TCONS_00001254	ENSMUST00000190905	Gm8384	XLOC_000478	TCONS_00001254	XLOC_000478	Gm8384	1:50056781-50058490	Scr LNA CD	LincIRS2 LNA CD	NOTEST	0	0	0	0	1	1	no	XLOC_000478	ENSMUSG00000101760	ENSMUST00000190905		predicted gene 8384 [Source:MGI Symbol;Acc:MGI:3648814]	1	50056782	50058490	1	C1.1	50056782	50058490	50056782	704	tslNA	GENCODE basic	1	1	havana	havana	processed_pseudogene	processed_pseudogene	1	MGI transcript name	Gm8384-201	MGI Symbol	Gm8384
TCONS_00001255	ENSMUST00000186016	4933411E06Rik	XLOC_000479	TCONS_00001255	XLOC_000479	4933411E06Rik	1:50107469-50108962	Scr LNA CD	LincIRS2 LNA CD	NOTEST	0	0	0	0	1	1	no	XLOC_000479	ENSMUSG00000099608	ENSMUST00000186016		RIKEN cDNA 4933411E06 gene [Source:MGI Symbol;Acc:MGI:1918431]	1	50107470	50108962	1	C1.1	50107470	50108962	50107470	1493	tslNA	GENCODE basic	1	1	havana	havana	lincRNA	lincRNA	1	MGI transcript name	4933411E06Rik-201	MGI Symbol	4933411E06Rik
TCONS_00001256	ENSMUST00000187207	Gm20118	XLOC_000480	TCONS_00001256	XLOC_000480	Gm20118	1:50533029-50533191	Scr LNA CD	LincIRS2 LNA CD	NOTEST	0	0	0	0	1	1	no	XLOC_000480	ENSMUSG00000099941	ENSMUST00000187207		predicted gene, 20118 [Source:MGI Symbol;Acc:MGI:5012303]	1	50533030	50533191	1	C1.1	50533030	50533191	50533030	162	tslNA	GENCODE basic	1	1	havana	havana	processed_pseudogene	processed_pseudogene	1	MGI transcript name	Gm20118-201	MGI Symbol	Gm20118
TCONS_00001257	ENSMUST00000122582	Gm25843	XLOC_000481	TCONS_00001257	XLOC_000481	Gm25843	1:50559761-50560075	Scr LNA CD	LincIRS2 LNA CD	NOTEST	0	0	0	0	1	1	no	XLOC_000481	ENSMUSG00000084531	ENSMUST00000122582		predicted gene, 25843 [Source:MGI Symbol;Acc:MGI:5455620]	1	50559762	50560075	1	C1.1	50559762	50560075	50559762	314	tslNA	GENCODE basic	1	1	ensembl	ensembl	misc_RNA	misc_RNA	1	MGI transcript name	Gm25843-201	MGI Symbol	Gm25843
TCONS_00001258	ENSMUST00000187677	Gm28321	XLOC_000482	TCONS_00001258	XLOC_000482	Gm28321	1:50815374-50817701	Scr LNA CD	LincIRS2 LNA CD	NOTEST	0	0	0	0	1	1	no	XLOC_000482	ENSMUSG00000100816	ENSMUST00000187677		predicted gene 28321 [Source:MGI Symbol;Acc:MGI:5579027]	1	50815375	50817701	1	C1.1	50815375	50817701	50815375	2327	tslNA	GENCODE basic	1	1	havana	havana	lincRNA	lincRNA	1	MGI transcript name	Gm28321-201	MGI Symbol	Gm28321
TCONS_00001259	ENSMUST00000186103	Tmeff2	XLOC_000483	TCONS_00001259	XLOC_000483	Tmeff2	1:50900646-51187270	Scr LNA CD	LincIRS2 LNA CD	NOTEST	0	0	0	0	1	1	no	XLOC_000483	ENSMUSG00000026109	ENSMUST00000186103		Tomoregulin-2 [Source:UniProtKB/Swiss-Prot;Acc:Q9QYM9]	1	50900647	51187270	1	C1.1	50900647	50913925	50900647	1274	tsl1		6	14	havana	ensembl_havana	processed_transcript	protein_coding	4	MGI transcript name	Tmeff2-204	MGI Symbol	Tmeff2
TCONS_00001262	ENSMUST00000185627	Gm28322	XLOC_000484	TCONS_00001262	XLOC_000484	Gm28322	1:50900646-51187270	Scr LNA CD	LincIRS2 LNA CD	NOTEST	0	0	0	0	1	1	no	XLOC_000484	ENSMUSG00000100671	ENSMUST00000185627		predicted gene 28322 [Source:MGI Symbol;Acc:MGI:5579028]	1	50904444	50905918	1	C1.1	50904444	50905918	50904444	1475	tslNA	GENCODE basic	1	1	havana	havana	lincRNA	lincRNA	1	MGI transcript name	Gm28322-201	MGI Symbol	Gm28322
TCONS_00001265	ENSMUST00000175165	Gm25736	XLOC_000485	TCONS_00001265	XLOC_000485	Gm25736	1:50900646-51187270	Scr LNA CD	LincIRS2 LNA CD	NOTEST	0	0	0	0	1	1	no	XLOC_000485	ENSMUSG00000092906	ENSMUST00000175165		predicted gene, 25736 [Source:MGI Symbol;Acc:MGI:5455513]	1	51015313	51015413	1	C1.1	51015313	51015413	51015313	101	tslNA	GENCODE basic	1	1	ensembl	ensembl	miRNA	miRNA	1	MGI transcript name	Gm25736-201	MGI Symbol	Gm25736
TCONS_00001266	ENSMUST00000187777	Gm28320	XLOC_000486	TCONS_00001266	XLOC_000486	Gm28320	1:50900646-51187270	Scr LNA CD	LincIRS2 LNA CD	NOTEST	0	0	0	0	1	1	no	XLOC_000486	ENSMUSG00000099924	ENSMUST00000187777		predicted gene 28320 [Source:MGI Symbol;Acc:MGI:5579026]	1	51148309	51150581	1	C1.1	51148309	51150581	51148309	2273	tslNA	GENCODE basic	1	1	havana	havana	sense_intronic	sense_intronic	1	MGI transcript name	Gm28320-201	MGI Symbol	Gm28320
TCONS_00001267	ENSMUST00000190705	Gm29325	XLOC_000487	TCONS_00001267	XLOC_000487	Gm29325	1:51195220-51197748	Scr LNA CD	LincIRS2 LNA CD	NOTEST	0	0	0	0	1	1	no	XLOC_000487	ENSMUSG00000099625	ENSMUST00000190705		predicted gene 29325 [Source:MGI Symbol;Acc:MGI:5580031]	1	51195221	51197748	1	C1.1	51195221	51197748	51195221	2528	tslNA	GENCODE basic	1	1	havana	havana	lincRNA	lincRNA	1	MGI transcript name	Gm29325-201	MGI Symbol	Gm29325
TCONS_00001268	ENSMUST00000051572	Cavin2	XLOC_000488	TCONS_00001268	XLOC_000488	Cavin2	1:51218385-51333779	Scr LNA CD	LincIRS2 LNA CD	OK	0.420292	0.221212	-0.925964	-0.506209	0.3026	0.999192	no	XLOC_000488	ENSMUSG00000045954	ENSMUST00000051572	ENSMUSP00000055694	Caveolae-associated protein 2 [Source:UniProtKB/Swiss-Prot;Acc:Q63918]	1	51289126	51302960	1	C1.1	51289126	51302960	51289126	3055	tsl1	GENCODE basic	7	7	ensembl_havana	ensembl_havana	protein_coding	protein_coding	1	MGI transcript name	Cavin2-201	MGI Symbol	Cavin2
TCONS_00001269	ENSMUST00000189542	Nabp1	XLOC_000489	TCONS_00001269	XLOC_000489	Nabp1	1:51464874-51478425	Scr LNA CD	LincIRS2 LNA CD	OK	2.4057	2.13635	-0.171309	-0.516306	0.30455	0.999192	no	XLOC_000489	ENSMUSG00000026107	ENSMUST00000189542	ENSMUSP00000140059	SOSS complex subunit B2 [Source:UniProtKB/Swiss-Prot;Acc:Q8BGW5]	1	51465862	51478425	-1	C1.1	51465862	51478399	51478399	4790	tsl1		6	11	havana	ensembl_havana	nonsense_mediated_decay	protein_coding	10	MGI transcript name	Nabp1-209	MGI Symbol	Nabp1
TCONS_00001270	-	-	XLOC_000490	TCONS_00001270	XLOC_000490	-	1:51500689-51501680	Scr LNA CD	LincIRS2 LNA CD	NOTEST	0.033311	0	-inf	0	1	1	no	XLOC_000490
TCONS_00001271	-	-	XLOC_000491	TCONS_00001271	XLOC_000491	-	1:51503645-51504642	Scr LNA CD	LincIRS2 LNA CD	NOTEST	0.0234515	0.0359933	0.618044	0	1	1	no	XLOC_000491
TCONS_00001272	ENSMUST00000190169	Gm17767	XLOC_000492	TCONS_00001272	XLOC_000492	Gm17767	1:51506715-51596718	Scr LNA CD	LincIRS2 LNA CD	NOTEST	0.136759	0.216529	0.662926	0	1	1	no	XLOC_000492	ENSMUSG00000099413	ENSMUST00000190169		predicted gene, 17767 [Source:MGI Symbol;Acc:MGI:5009931]	1	51507086	51596718	-1	C1.1	51507086	51512329	51512329	3049	tsl1	GENCODE basic	1	1	havana	havana	lincRNA	lincRNA	2	MGI transcript name	Gm17767-202	MGI Symbol	Gm17767
TCONS_00001273	ENSMUST00000046390	Myo1b	XLOC_000493	TCONS_00001273	XLOC_000493	Myo1b	1:51696323-51916071	Scr LNA CD	LincIRS2 LNA CD	OK	2.16101	2.31917	0.1019	0.238909	0.62805	0.999192	no	XLOC_000493	ENSMUSG00000018417	ENSMUST00000046390	ENSMUSP00000040447	myosin IB [Source:MGI Symbol;Acc:MGI:107752]	1	51749765	51916071	-1	C1.1	51749765	51916071	51916071	5052	tsl1	GENCODE basic	13	14	ensembl_havana	ensembl_havana	protein_coding	protein_coding	15	MGI transcript name	Myo1b-202	MGI Symbol	Myo1b
TCONS_00001274	ENSMUST00000168302	Stat4	XLOC_000494	TCONS_00001274	XLOC_000494	Stat4	1:51987147-52233232	Scr LNA CD	LincIRS2 LNA CD	NOTEST	0.140102	0.0803877	-0.801429	0	1	1	no	XLOC_000494	ENSMUSG00000062939	ENSMUST00000168302	ENSMUSP00000130713	signal transducer and activator of transcription 4 [Source:MGI Symbol;Acc:MGI:103062]	1	51987148	52107189	1	C1.1	51987148	52107189	51987148	2662	tsl1	GENCODE basic	7	11	ensembl_havana	ensembl_havana	protein_coding	protein_coding	4	MGI transcript name	Stat4-202	MGI Symbol	Stat4
TCONS_00001280	ENSMUST00000210323	Gm31812	XLOC_000495	TCONS_00001280	XLOC_000495	Gm31812	1:51987147-52233232	Scr LNA CD	LincIRS2 LNA CD	OK	0.552039	0.660985	0.259848	0.0544159	0.8547	0.999192	no	XLOC_000495	ENSMUSG00000109599	ENSMUST00000210323		predicted gene, 31812 [Source:MGI Symbol;Acc:MGI:5590971]	1	52108121	52113751	-1	C1.1	52108121	52113751	52113751	1170	tsl3	GENCODE basic	1	1	havana	havana	lincRNA	lincRNA	1	MGI transcript name	Gm31812-201	MGI Symbol	Gm31812
TCONS_00001303	ENSMUST00000069792	Nab1	XLOC_000496	TCONS_00001303	XLOC_000496	Nab1	1:52453669-52502590	Scr LNA CD	LincIRS2 LNA CD	OK	3.46611	3.38745	-0.0331184	-0.104819	0.8275	0.999192	no	XLOC_000496	ENSMUSG00000002881	ENSMUST00000069792	ENSMUSP00000066696	NGFI-A-binding protein 1 [Source:UniProtKB/Swiss-Prot;Acc:Q61122]	1	52457294	52500679	-1	C1.1	52457294	52500679	52500679	3874	tsl1	GENCODE basic	13	14	ensembl_havana	ensembl_havana	protein_coding	protein_coding	5	MGI transcript name	Nab1-201	MGI Symbol	Nab1
TCONS_00001304	ENSMUST00000191424	Rps27a-ps1	XLOC_000497	TCONS_00001304	XLOC_000497	Rps27a-ps1	1:52522065-52582679	Scr LNA CD	LincIRS2 LNA CD	NOTEST	0	0	0	0	1	1	no	XLOC_000497	ENSMUSG00000101501	ENSMUST00000191424		ribosomal protein S27A, pseudogene 1 [Source:MGI Symbol;Acc:MGI:3781839]	1	52522239	52522701	1	C1.1	52522239	52522701	52522239	463	tslNA	GENCODE basic	1	1	havana	havana	processed_pseudogene	processed_pseudogene	1	MGI transcript name	Rps27a-ps1-201	MGI Symbol	Rps27a-ps1
TCONS_00001305	ENSMUST00000189527	Gm553	XLOC_000498	TCONS_00001305	XLOC_000498	Gm553	1:52522065-52582679	Scr LNA CD	LincIRS2 LNA CD	NOTEST	0	0	0	0	1	1	no	XLOC_000498	ENSMUSG00000100120	ENSMUST00000189527		predicted gene 553 [Source:MGI Symbol;Acc:MGI:2685399]	1	52522902	52582679	1	C1.1	52522902	52582679	52522902	701	tsl1	GENCODE basic	1	1	havana	havana	lincRNA	lincRNA	1	MGI transcript name	Gm553-201	MGI Symbol	Gm553
TCONS_00001306	ENSMUST00000179821	Gm5527	XLOC_000499	TCONS_00001306	XLOC_000499	Gm5527	1:52584517-52585159	Scr LNA CD	LincIRS2 LNA CD	NOTEST	0	0	0	0	1	1	no	XLOC_000499	ENSMUSG00000100007	ENSMUST00000179821		predicted gene 5527 [Source:MGI Symbol;Acc:MGI:3646585]	1	52584518	52585159	1	C1.1	52584518	52585159	52584518	642	tslNA	GENCODE basic	2	1	havana	havana	processed_pseudogene	processed_pseudogene	1	MGI transcript name	Gm5527-201	MGI Symbol	Gm5527
TCONS_00001307	ENSMUST00000185790	Nemp2	XLOC_000500	TCONS_00001307	XLOC_000500	Nemp2	1:52630702-52651919	Scr LNA CD	LincIRS2 LNA CD	NOTEST	5.14307e-11	1.82391e-07	11.7921	0	1	1	no	XLOC_000500	ENSMUSG00000043015	ENSMUST00000185790	ENSMUSP00000140351	Nuclear envelope integral membrane protein 2 [Source:UniProtKB/Swiss-Prot;Acc:Q8CB65]	1	52630703	52651919	1	C1.1	52630797	52650702	52630797	1571	tsl1		6	15	havana	ensembl_havana	nonsense_mediated_decay	protein_coding	8	MGI transcript name	Nemp2-203	MGI Symbol	Nemp2
TCONS_00001320	ENSMUST00000156876	Mfsd6	XLOC_000501	TCONS_00001320	XLOC_000501	Mfsd6	1:52656151-52727462	Scr LNA CD	LincIRS2 LNA CD	OK	3.03472	3.16031	0.0585061	0.117695	0.81605	0.999192	no	XLOC_000501	ENSMUSG00000041439	ENSMUST00000156876	ENSMUSP00000122881	Major facilitator superfamily domain-containing protein 6 [Source:UniProtKB/Swiss-Prot;Acc:Q8CBH5]	1	52656286	52727462	-1	C1.1	52656286	52727462	52727462	4932	tsl5	GENCODE basic	7	15	ensembl_havana	ensembl_havana	protein_coding	protein_coding	6	MGI transcript name	Mfsd6-205	MGI Symbol	Mfsd6
TCONS_00001321	ENSMUST00000156876	Mfsd6	XLOC_000502	TCONS_00001321	XLOC_000502	Mfsd6	1:52656151-52727462	Scr LNA CD	LincIRS2 LNA CD	OK	1.78121	1.9878	0.158318	0.272818	0.58415	0.999192	no	XLOC_000502	ENSMUSG00000041439	ENSMUST00000156876	ENSMUSP00000122881	Major facilitator superfamily domain-containing protein 6 [Source:UniProtKB/Swiss-Prot;Acc:Q8CBH5]	1	52656286	52727462	-1	C1.1	52656286	52727462	52727462	4932	tsl5	GENCODE basic	7	15	ensembl_havana	ensembl_havana	protein_coding	protein_coding	6	MGI transcript name	Mfsd6-205	MGI Symbol	Mfsd6
TCONS_00001322	ENSMUST00000188413	Gm28650	XLOC_000503	TCONS_00001322	XLOC_000503	Gm28650	1:52756718-52757129	Scr LNA CD	LincIRS2 LNA CD	NOTEST	0	0	0	0	1	1	no	XLOC_000503	ENSMUSG00000100230	ENSMUST00000188413		predicted gene 28650 [Source:MGI Symbol;Acc:MGI:5579356]	1	52756719	52757129	1	C1.1	52756719	52757129	52756719	411	tslNA	GENCODE basic	1	1	havana	havana	processed_pseudogene	processed_pseudogene	1	MGI transcript name	Gm28650-201	MGI Symbol	Gm28650
TCONS_00001323	-	-	XLOC_000504	TCONS_00001323	XLOC_000504	-	1:52775072-52776282	Scr LNA CD	LincIRS2 LNA CD	OK	0.130532	0.494324	1.92105	1.4216	0.0271	0.575804	no	XLOC_000504
TCONS_00001324	-	-	XLOC_000505	TCONS_00001324	XLOC_000505	-	1:52777074-52780333	Scr LNA CD	LincIRS2 LNA CD	NOTEST	0.293802	0.250853	-0.228004	0	1	1	no	XLOC_000505
TCONS_00001325	-	-	XLOC_000506	TCONS_00001325	XLOC_000506	-	1:52780794-52783604	Scr LNA CD	LincIRS2 LNA CD	NOTEST	0.227189	0.283509	0.319506	0	1	1	no	XLOC_000506
TCONS_00001326	ENSMUST00000027271	Inpp1	XLOC_000507	TCONS_00001326	XLOC_000507	Inpp1	1:52783860-52817688	Scr LNA CD	LincIRS2 LNA CD	OK	2.34227	2.31716	-0.0155537	-0.0398067	0.93205	0.999192	no	XLOC_000507	ENSMUSG00000026102	ENSMUST00000027271	ENSMUSP00000027271	Inositol polyphosphate 1-phosphatase [Source:UniProtKB/Swiss-Prot;Acc:P49442]	1	52785427	52817688	-1	C1.1	52785427	52817688	52817688	5767	tsl1	GENCODE basic	8	9	ensembl_havana	ensembl_havana	protein_coding	protein_coding	6	MGI transcript name	Inpp1-201	MGI Symbol	Inpp1
TCONS_00001327	ENSMUST00000159607	Inpp1	XLOC_000508	TCONS_00001327	XLOC_000508	Inpp1	1:52783860-52817688	Scr LNA CD	LincIRS2 LNA CD	OK	0.4089	0.537381	0.394197	0.460252	0.34925	0.999192	no	XLOC_000508	ENSMUSG00000026102	ENSMUST00000159607		Inositol polyphosphate 1-phosphatase [Source:UniProtKB/Swiss-Prot;Acc:P49442]	1	52785427	52817688	-1	C1.1	52790056	52795048	52795048	916	tsl3		1	9	havana	ensembl_havana	retained_intron	protein_coding	6	MGI transcript name	Inpp1-202	MGI Symbol	Inpp1
TCONS_00001328	ENSMUST00000186922	Hibch	XLOC_000509	TCONS_00001328	XLOC_000509	Hibch	1:52844928-53020179	Scr LNA CD	LincIRS2 LNA CD	NOTEST	2.30075e-13	0	-inf	0	1	1	no	XLOC_000509	ENSMUSG00000041426	ENSMUST00000186922		3-hydroxyisobutyryl-CoA hydrolase, mitochondrial [Source:UniProtKB/Swiss-Prot;Acc:Q8QZS1]	1	52844929	52920986	1	C1.1	52844929	52848693	52844929	3765	tslNA		1	12	havana	ensembl_havana	retained_intron	protein_coding	7	MGI transcript name	Hibch-207	MGI Symbol	Hibch
TCONS_00001349	ENSMUST00000027269	Mstn	XLOC_000510	TCONS_00001349	XLOC_000510	Mstn	1:53061639-53068079	Scr LNA CD	LincIRS2 LNA CD	NOTEST	0	1.40735e-06	inf	0	1	1	no	XLOC_000510	ENSMUSG00000026100	ENSMUST00000027269	ENSMUSP00000027269	myostatin [Source:MGI Symbol;Acc:MGI:95691]	1	53061640	53068079	1	C1.1	53061640	53068079	53061640	2705	tsl1	GENCODE basic	6	6	ensembl_havana	ensembl_havana	protein_coding	protein_coding	2	MGI transcript name	Mstn-201	MGI Symbol	Mstn
TCONS_00001351	ENSMUST00000158709	Gm24349	XLOC_000511	TCONS_00001351	XLOC_000511	Gm24349	1:53100049-53100150	Scr LNA CD	LincIRS2 LNA CD	NOTEST	0	0	0	0	1	1	no	XLOC_000511	ENSMUSG00000089334	ENSMUST00000158709		predicted gene, 24349 [Source:MGI Symbol;Acc:MGI:5454126]	1	53100050	53100150	1	C1.1	53100050	53100150	53100050	101	tslNA	GENCODE basic	1	1	ensembl	ensembl	snoRNA	snoRNA	1	MGI transcript name	Gm24349-201	MGI Symbol	Gm24349
TCONS_00001352	-	-	XLOC_000512	TCONS_00001352	XLOC_000512	-	1:53145808-53146727	Scr LNA CD	LincIRS2 LNA CD	NOTEST	0.201424	0.16205	-0.313794	0	1	1	no	XLOC_000512
TCONS_00001353	-	-	XLOC_000513	TCONS_00001353	XLOC_000513	-	1:53147314-53147879	Scr LNA CD	LincIRS2 LNA CD	OK	0.135642	0.44791	1.7234	0.944448	0.10045	0.999192	no	XLOC_000513
TCONS_00001354	-	-	XLOC_000514	TCONS_00001354	XLOC_000514	-	1:53147990-53150463	Scr LNA CD	LincIRS2 LNA CD	OK	0.271071	0.429623	0.664397	0.741384	0.13895	0.999192	no	XLOC_000514
TCONS_00001355	-	-	XLOC_000515	TCONS_00001355	XLOC_000515	-	1:53151078-53152214	Scr LNA CD	LincIRS2 LNA CD	NOTEST	0.206544	0.347252	0.749534	0	1	1	no	XLOC_000515
TCONS_00001356	-	-	XLOC_000516	TCONS_00001356	XLOC_000516	-	1:53157728-53158369	Scr LNA CD	LincIRS2 LNA CD	OK	0.376716	0.650522	0.78812	0.621823	0.27825	0.999192	no	XLOC_000516
TCONS_00001357	ENSMUST00000191402	Gm28777	XLOC_000517	TCONS_00001357	XLOC_000517	Gm28777	1:53189186-53297018	Scr LNA CD	LincIRS2 LNA CD	NOTEST	1.17228e-58	8.35674e-58	2.83362	0	1	1	no	XLOC_000517	ENSMUSG00000100763	ENSMUST00000191402		predicted gene 28777 [Source:MGI Symbol;Acc:MGI:5579483]	1	53196113	53197695	1	C1.1	53196113	53197695	53196113	535	tsl1	GENCODE basic	1	1	havana	havana	antisense	antisense	1	MGI transcript name	Gm28777-201	MGI Symbol	Gm28777
TCONS_00001359	ENSMUST00000135746	Ormdl1	XLOC_000518	TCONS_00001359	XLOC_000518	Ormdl1	1:53297094-53352752	Scr LNA CD	LincIRS2 LNA CD	NOTEST	1.5256e-132	1.31308e-134	-6.86028	0	1	1	no	XLOC_000518	ENSMUSG00000026097	ENSMUST00000135746		ORM1-like protein 1 [Source:UniProtKB/Swiss-Prot;Acc:Q921I0]	1	53297095	53310309	1	C1.1	53297095	53301953	53297095	3076	tsl1		7	9	havana	ensembl_havana	retained_intron	protein_coding	2	MGI transcript name	Ormdl1-202	MGI Symbol	Ormdl1
TCONS_00001370	ENSMUST00000186919	Gm6799	XLOC_000519	TCONS_00001370	XLOC_000519	Gm6799	1:53363113-53363686	Scr LNA CD	LincIRS2 LNA CD	NOTEST	0	0	0	0	1	1	no	XLOC_000519	ENSMUSG00000099450	ENSMUST00000186919		predicted gene 6799 [Source:MGI Symbol;Acc:MGI:3646265]	1	53363114	53363686	1	C1.1	53363114	53363686	53363114	573	tslNA	GENCODE basic	1	1	havana	havana	processed_pseudogene	processed_pseudogene	1	MGI transcript name	Gm6799-201	MGI Symbol	Gm6799
TCONS_00001371	ENSMUST00000190697	Gm6801	XLOC_000520	TCONS_00001371	XLOC_000520	Gm6801	1:53390414-53392585	Scr LNA CD	LincIRS2 LNA CD	NOTEST	0	0	0	0	1	1	no	XLOC_000520	ENSMUSG00000100069	ENSMUST00000190697		predicted gene 6801 [Source:MGI Symbol;Acc:MGI:3643101]	1	53390415	53392585	1	C1.1	53390415	53392585	53390415	339	tslNA	GENCODE basic	1	1	havana	havana	unprocessed_pseudogene	unprocessed_pseudogene	1	MGI transcript name	Gm6801-201	MGI Symbol	Gm6801
TCONS_00001372	-	-	XLOC_000521	TCONS_00001372	XLOC_000521	-	1:53751829-53752350	Scr LNA CD	LincIRS2 LNA CD	OK	0.0273848	0.472816	4.10983	1.07357	0.05425	0.831076	no	XLOC_000521
TCONS_00001373	ENSMUST00000027263	Stk17b	XLOC_000522	TCONS_00001373	XLOC_000522	Stk17b	1:53752991-53785224	Scr LNA CD	LincIRS2 LNA CD	OK	1.3258	0.822153	-0.689381	-1.51991	0.0029	0.129958	no	XLOC_000522	ENSMUSG00000026094	ENSMUST00000027263	ENSMUSP00000027263	Serine/threonine-protein kinase 17B [Source:UniProtKB/Swiss-Prot;Acc:Q8BG48]	1	53755506	53785224	-1	C1.1	53755506	53785224	53785224	3293	tsl1	GENCODE basic	13	14	ensembl_havana	ensembl_havana	protein_coding	protein_coding	3	MGI transcript name	Stk17b-201	MGI Symbol	Stk17b
TCONS_00001374	ENSMUST00000027263	Stk17b	XLOC_000523	TCONS_00001374	XLOC_000523	Stk17b	1:53752991-53785224	Scr LNA CD	LincIRS2 LNA CD	OK	0.878861	0.506045	-0.796371	-1.40323	0.00555	0.205364	no	XLOC_000523	ENSMUSG00000026094	ENSMUST00000027263	ENSMUSP00000027263	Serine/threonine-protein kinase 17B [Source:UniProtKB/Swiss-Prot;Acc:Q8BG48]	1	53755506	53785224	-1	C1.1	53755506	53785224	53785224	3293	tsl1	GENCODE basic	13	14	ensembl_havana	ensembl_havana	protein_coding	protein_coding	3	MGI transcript name	Stk17b-201	MGI Symbol	Stk17b
TCONS_00001375	ENSMUST00000194911	Gm37863	XLOC_000524	TCONS_00001375	XLOC_000524	Gm37863	1:53791200-53792657	Scr LNA CD	LincIRS2 LNA CD	NOTEST	0	0.00569016	inf	0	1	1	no	XLOC_000524	ENSMUSG00000102405	ENSMUST00000194911		predicted gene, 37863 [Source:MGI Symbol;Acc:MGI:5611091]	1	53791201	53792657	1	C1.1	53791201	53792657	53791201	1457	tslNA	GENCODE basic	1	1	havana	havana	TEC	TEC	1	MGI transcript name	Gm37863-201	MGI Symbol	Gm37863
TCONS_00001376	ENSMUST00000184834	Mir7681	XLOC_000525	TCONS_00001376	XLOC_000525	Mir7681	1:53806875-54195168	Scr LNA CD	LincIRS2 LNA CD	NOTEST	0	0	0	0	1	1	no	XLOC_000525	ENSMUSG00000098443	ENSMUST00000184834		microRNA 7681 [Source:MGI Symbol;Acc:MGI:5531188]	1	53849424	53849495	1	C1.1	53849424	53849495	53849424	72	tslNA	GENCODE basic	1	1	mirbase	mirbase	miRNA	miRNA	1	MGI transcript name	Mir7681-201	MGI Symbol	Mir7681
TCONS_00001377	ENSMUST00000161988	Ccdc150	XLOC_000526	TCONS_00001377	XLOC_000526	Ccdc150	1:54250682-54368727	Scr LNA CD	LincIRS2 LNA CD	NOTEST	9.34269e-08	0	-inf	0	1	1	no	XLOC_000526	ENSMUSG00000025983	ENSMUST00000161988		Coiled-coil domain-containing protein 150 [Source:UniProtKB/Swiss-Prot;Acc:Q8CDI7]	1	54250683	54368727	1	C1.1	54250683	54278961	54250683	1204	tsl1		1	11	havana	ensembl_havana	retained_intron	protein_coding	5	MGI transcript name	Ccdc150-204	MGI Symbol	Ccdc150
TCONS_00001384	-	-	XLOC_000527	TCONS_00001384	XLOC_000527	-	1:54382212-54383718	Scr LNA CD	LincIRS2 LNA CD	NOTEST	0.148159	0.0965367	-0.617998	0	1	1	no	XLOC_000527
TCONS_00001385	-	-	XLOC_000528	TCONS_00001385	XLOC_000528	-	1:54384214-54384633	Scr LNA CD	LincIRS2 LNA CD	NOTEST	0.0283969	0.03352	0.23929	0	1	1	no	XLOC_000528
TCONS_00001386	-	-	XLOC_000529	TCONS_00001386	XLOC_000529	-	1:54385172-54387586	Scr LNA CD	LincIRS2 LNA CD	OK	0.255881	0.330753	0.370285	0.437476	0.3894	0.999192	no	XLOC_000529
TCONS_00001387	ENSMUST00000041638	Gtf3c3	XLOC_000530	TCONS_00001387	XLOC_000530	Gtf3c3	1:54393812-54439019	Scr LNA CD	LincIRS2 LNA CD	OK	1.83605	2.01638	0.135161	0.245423	0.6239	0.999192	no	XLOC_000530	ENSMUSG00000041303	ENSMUST00000041638	ENSMUSP00000039420	general transcription factor IIIC, polypeptide 3 [Source:MGI Symbol;Acc:MGI:2138383]	1	54396004	54438971	-1	C1.1	54396004	54438971	54438971	4582	tsl1	GENCODE basic	7	7	ensembl_havana	ensembl_havana	protein_coding	protein_coding	3	MGI transcript name	Gtf3c3-201	MGI Symbol	Gtf3c3
TCONS_00001388	ENSMUST00000041638	Gtf3c3	XLOC_000531	TCONS_00001388	XLOC_000531	Gtf3c3	1:54393812-54439019	Scr LNA CD	LincIRS2 LNA CD	OK	0.596366	0.711689	0.255049	0.243858	0.62115	0.999192	no	XLOC_000531	ENSMUSG00000041303	ENSMUST00000041638	ENSMUSP00000039420	general transcription factor IIIC, polypeptide 3 [Source:MGI Symbol;Acc:MGI:2138383]	1	54396004	54438971	-1	C1.1	54396004	54438971	54438971	4582	tsl1	GENCODE basic	7	7	ensembl_havana	ensembl_havana	protein_coding	protein_coding	3	MGI transcript name	Gtf3c3-201	MGI Symbol	Gtf3c3
TCONS_00001389	ENSMUST00000041638	Gtf3c3	XLOC_000532	TCONS_00001389	XLOC_000532	Gtf3c3	1:54393812-54439019	Scr LNA CD	LincIRS2 LNA CD	OK	1.24743	1.28669	0.0447089	0.0763583	0.8809	0.999192	no	XLOC_000532	ENSMUSG00000041303	ENSMUST00000041638	ENSMUSP00000039420	general transcription factor IIIC, polypeptide 3 [Source:MGI Symbol;Acc:MGI:2138383]	1	54396004	54438971	-1	C1.1	54396004	54438971	54438971	4582	tsl1	GENCODE basic	7	7	ensembl_havana	ensembl_havana	protein_coding	protein_coding	3	MGI transcript name	Gtf3c3-201	MGI Symbol	Gtf3c3
TCONS_00001390	ENSMUST00000041638	Gtf3c3	XLOC_000533	TCONS_00001390	XLOC_000533	Gtf3c3	1:54393812-54439019	Scr LNA CD	LincIRS2 LNA CD	OK	0.528455	0.593159	0.166638	0.121855	0.80295	0.999192	no	XLOC_000533	ENSMUSG00000041303	ENSMUST00000041638	ENSMUSP00000039420	general transcription factor IIIC, polypeptide 3 [Source:MGI Symbol;Acc:MGI:2138383]	1	54396004	54438971	-1	C1.1	54396004	54438971	54438971	4582	tsl1	GENCODE basic	7	7	ensembl_havana	ensembl_havana	protein_coding	protein_coding	3	MGI transcript name	Gtf3c3-201	MGI Symbol	Gtf3c3
TCONS_00001391	-	-	XLOC_000534	TCONS_00001391	XLOC_000534	-	1:54469889-54471220	Scr LNA CD	LincIRS2 LNA CD	OK	0.386687	0.229788	-0.750867	-0.686474	0.16935	0.999192	no	XLOC_000534
TCONS_00001392	ENSMUST00000097739	Pgap1	XLOC_000535	TCONS_00001392	XLOC_000535	Pgap1	1:54471310-54557833	Scr LNA CD	LincIRS2 LNA CD	OK	5.02103	5.66752	0.174735	0.456688	0.36195	0.999192	no	XLOC_000535	ENSMUSG00000073678	ENSMUST00000097739	ENSMUSP00000095346	GPI inositol-deacylase [Source:UniProtKB/Swiss-Prot;Acc:Q3UUQ7]	1	54472994	54557684	-1	C1.2	54472994	54557682	54557682	10583	tsl5	GENCODE basic	4	4	ensembl_havana	ensembl_havana	protein_coding	protein_coding	4	MGI transcript name	Pgap1-201	MGI Symbol	Pgap1
TCONS_00001393	ENSMUST00000187949	Pgap1	XLOC_000536	TCONS_00001393	XLOC_000536	Pgap1	1:54471310-54557833	Scr LNA CD	LincIRS2 LNA CD	OK	1.50595	1.11544	-0.433068	-0.534209	0.2683	0.999192	no	XLOC_000536	ENSMUSG00000073678	ENSMUST00000187949		GPI inositol-deacylase [Source:UniProtKB/Swiss-Prot;Acc:Q3UUQ7]	1	54472994	54557684	-1	C1.2	54526200	54529446	54529446	3247	tslNA		1	4	havana	ensembl_havana	retained_intron	protein_coding	4	MGI transcript name	Pgap1-203	MGI Symbol	Pgap1
TCONS_00001394	ENSMUST00000185933	Gm19637	XLOC_000537	TCONS_00001394	XLOC_000537	Gm19637	1:54566702-54567281	Scr LNA CD	LincIRS2 LNA CD	NOTEST	0	0	0	0	1	1	no	XLOC_000537	ENSMUSG00000101130	ENSMUST00000185933		predicted gene, 19637 [Source:MGI Symbol;Acc:MGI:5011822]	1	54566703	54567281	1	C1.2	54566703	54567281	54566703	579	tslNA	GENCODE basic	1	1	havana	havana	processed_pseudogene	processed_pseudogene	1	MGI transcript name	Gm19637-201	MGI Symbol	Gm19637
TCONS_00001395	-	-	XLOC_000538	TCONS_00001395	XLOC_000538	-	1:54642063-54642857	Scr LNA CD	LincIRS2 LNA CD	NOTEST	0.232294	0.284182	0.290864	0	1	1	no	XLOC_000538
TCONS_00001396	ENSMUST00000190007	4930444A19Rik	XLOC_000539	TCONS_00001396	XLOC_000539	4930444A19Rik	1:54645339-54926387	Scr LNA CD	LincIRS2 LNA CD	NOTEST	0.0582046	0.0303873	-0.937663	0	1	1	no	XLOC_000539	ENSMUSG00000101674	ENSMUST00000190007		RIKEN cDNA 4930444A19 gene [Source:MGI Symbol;Acc:MGI:1921230]	1	54681729	54767524	1	C1.2	54681729	54736816	54681729	633	tsl1	GENCODE basic	6	6	havana	havana	antisense	antisense	2	MGI transcript name	4930444A19Rik-202	MGI Symbol	4930444A19Rik
TCONS_00001398	ENSMUST00000044359	Ankrd44	XLOC_000540	TCONS_00001398	XLOC_000540	Ankrd44	1:54645339-54926387	Scr LNA CD	LincIRS2 LNA CD	OK	0.417276	0.282484	-0.56283	-0.132949	0.7191	0.999192	no	XLOC_000540	ENSMUSG00000052331	ENSMUST00000044359	ENSMUSP00000040327	Serine/threonine-protein phosphatase 6 regulatory ankyrin repeat subunit B [Source:UniProtKB/Swiss-Prot;Acc:B2RXR6]	1	54645340	54926387	-1	C1.2	54645342	54926387	54926387	6192	tsl5	GENCODE basic	15	14	ensembl	ensembl_havana	protein_coding	protein_coding	15	MGI transcript name	Ankrd44-201	MGI Symbol	Ankrd44
TCONS_00001399	ENSMUST00000044359	Ankrd44	XLOC_000541	TCONS_00001399	XLOC_000541	Ankrd44	1:54645339-54926387	Scr LNA CD	LincIRS2 LNA CD	OK	0.288707	0.489243	0.760943	0.109521	0.68515	0.999192	no	XLOC_000541	ENSMUSG00000052331	ENSMUST00000044359	ENSMUSP00000040327	Serine/threonine-protein phosphatase 6 regulatory ankyrin repeat subunit B [Source:UniProtKB/Swiss-Prot;Acc:B2RXR6]	1	54645340	54926387	-1	C1.2	54645342	54926387	54926387	6192	tsl5	GENCODE basic	15	14	ensembl	ensembl_havana	protein_coding	protein_coding	15	MGI transcript name	Ankrd44-201	MGI Symbol	Ankrd44
TCONS_00001400	ENSMUST00000044359	Ankrd44	XLOC_000542	TCONS_00001400	XLOC_000542	Ankrd44	1:54645339-54926387	Scr LNA CD	LincIRS2 LNA CD	OK	0.419195	0.38483	-0.123398	-0.0399532	0.94615	0.999192	no	XLOC_000542	ENSMUSG00000052331	ENSMUST00000044359	ENSMUSP00000040327	Serine/threonine-protein phosphatase 6 regulatory ankyrin repeat subunit B [Source:UniProtKB/Swiss-Prot;Acc:B2RXR6]	1	54645340	54926387	-1	C1.2	54645342	54926387	54926387	6192	tsl5	GENCODE basic	15	14	ensembl	ensembl_havana	protein_coding	protein_coding	15	MGI transcript name	Ankrd44-201	MGI Symbol	Ankrd44
TCONS_00001401	ENSMUST00000044359	Ankrd44	XLOC_000543	TCONS_00001401	XLOC_000543	Ankrd44	1:54645339-54926387	Scr LNA CD	LincIRS2 LNA CD	OK	0.55519	0.443472	-0.324137	-0.104671	0.87515	0.999192	no	XLOC_000543	ENSMUSG00000052331	ENSMUST00000044359	ENSMUSP00000040327	Serine/threonine-protein phosphatase 6 regulatory ankyrin repeat subunit B [Source:UniProtKB/Swiss-Prot;Acc:B2RXR6]	1	54645340	54926387	-1	C1.2	54645342	54926387	54926387	6192	tsl5	GENCODE basic	15	14	ensembl	ensembl_havana	protein_coding	protein_coding	15	MGI transcript name	Ankrd44-201	MGI Symbol	Ankrd44
TCONS_00001402	ENSMUST00000044359	Ankrd44	XLOC_000544	TCONS_00001402	XLOC_000544	Ankrd44	1:54645339-54926387	Scr LNA CD	LincIRS2 LNA CD	OK	0.624447	0.433043	-0.528069	-0.574346	0.24105	0.999192	no	XLOC_000544	ENSMUSG00000052331	ENSMUST00000044359	ENSMUSP00000040327	Serine/threonine-protein phosphatase 6 regulatory ankyrin repeat subunit B [Source:UniProtKB/Swiss-Prot;Acc:B2RXR6]	1	54645340	54926387	-1	C1.2	54645342	54926387	54926387	6192	tsl5	GENCODE basic	15	14	ensembl	ensembl_havana	protein_coding	protein_coding	15	MGI transcript name	Ankrd44-201	MGI Symbol	Ankrd44
TCONS_00001403	ENSMUST00000044359	Ankrd44	XLOC_000545	TCONS_00001403	XLOC_000545	Ankrd44	1:54645339-54926387	Scr LNA CD	LincIRS2 LNA CD	OK	0.392374	0.269859	-0.540026	-0.210975	0.82495	0.999192	no	XLOC_000545	ENSMUSG00000052331	ENSMUST00000044359	ENSMUSP00000040327	Serine/threonine-protein phosphatase 6 regulatory ankyrin repeat subunit B [Source:UniProtKB/Swiss-Prot;Acc:B2RXR6]	1	54645340	54926387	-1	C1.2	54645342	54926387	54926387	6192	tsl5	GENCODE basic	15	14	ensembl	ensembl_havana	protein_coding	protein_coding	15	MGI transcript name	Ankrd44-201	MGI Symbol	Ankrd44
TCONS_00001404	ENSMUST00000044359	Ankrd44	XLOC_000546	TCONS_00001404	XLOC_000546	Ankrd44	1:54645339-54926387	Scr LNA CD	LincIRS2 LNA CD	OK	0.514323	0.62241	0.275189	0.0924813	0.89055	0.999192	no	XLOC_000546	ENSMUSG00000052331	ENSMUST00000044359	ENSMUSP00000040327	Serine/threonine-protein phosphatase 6 regulatory ankyrin repeat subunit B [Source:UniProtKB/Swiss-Prot;Acc:B2RXR6]	1	54645340	54926387	-1	C1.2	54645342	54926387	54926387	6192	tsl5	GENCODE basic	15	14	ensembl	ensembl_havana	protein_coding	protein_coding	15	MGI transcript name	Ankrd44-201	MGI Symbol	Ankrd44
TCONS_00001405	ENSMUST00000177919	Ankrd44	XLOC_000547	TCONS_00001405	XLOC_000547	Ankrd44	1:54645339-54926387	Scr LNA CD	LincIRS2 LNA CD	OK	0.979759	0.721564	-0.4413	-0.373097	0.45775	0.999192	no	XLOC_000547	ENSMUSG00000052331	ENSMUST00000177919		Serine/threonine-protein phosphatase 6 regulatory ankyrin repeat subunit B [Source:UniProtKB/Swiss-Prot;Acc:B2RXR6]	1	54645340	54926387	-1	C1.2	54743299	54766423	54766423	639	tsl2		7	14	havana	ensembl_havana	retained_intron	protein_coding	15	MGI transcript name	Ankrd44-204	MGI Symbol	Ankrd44
TCONS_00001406	ENSMUST00000044359	Ankrd44	XLOC_000548	TCONS_00001406	XLOC_000548	Ankrd44	1:54645339-54926387	Scr LNA CD	LincIRS2 LNA CD	OK	0.71267	0.341225	-1.06251	-0.29754	0.5844	0.999192	no	XLOC_000548	ENSMUSG00000052331	ENSMUST00000044359	ENSMUSP00000040327	Serine/threonine-protein phosphatase 6 regulatory ankyrin repeat subunit B [Source:UniProtKB/Swiss-Prot;Acc:B2RXR6]	1	54645340	54926387	-1	C1.2	54645342	54926387	54926387	6192	tsl5	GENCODE basic	15	14	ensembl	ensembl_havana	protein_coding	protein_coding	15	MGI transcript name	Ankrd44-201	MGI Symbol	Ankrd44
TCONS_00001407	ENSMUST00000044359	Ankrd44	XLOC_000549	TCONS_00001407	XLOC_000549	Ankrd44	1:54645339-54926387	Scr LNA CD	LincIRS2 LNA CD	OK	0.283685	0.352927	0.315084	0.0410352	0.84135	0.999192	no	XLOC_000549	ENSMUSG00000052331	ENSMUST00000044359	ENSMUSP00000040327	Serine/threonine-protein phosphatase 6 regulatory ankyrin repeat subunit B [Source:UniProtKB/Swiss-Prot;Acc:B2RXR6]	1	54645340	54926387	-1	C1.2	54645342	54926387	54926387	6192	tsl5	GENCODE basic	15	14	ensembl	ensembl_havana	protein_coding	protein_coding	15	MGI transcript name	Ankrd44-201	MGI Symbol	Ankrd44
TCONS_00001408	ENSMUST00000044359	Ankrd44	XLOC_000550	TCONS_00001408	XLOC_000550	Ankrd44	1:54645339-54926387	Scr LNA CD	LincIRS2 LNA CD	OK	0.418105	0.331104	-0.336584	-0.1331	0.8676	0.999192	no	XLOC_000550	ENSMUSG00000052331	ENSMUST00000044359	ENSMUSP00000040327	Serine/threonine-protein phosphatase 6 regulatory ankyrin repeat subunit B [Source:UniProtKB/Swiss-Prot;Acc:B2RXR6]	1	54645340	54926387	-1	C1.2	54645342	54926387	54926387	6192	tsl5	GENCODE basic	15	14	ensembl	ensembl_havana	protein_coding	protein_coding	15	MGI transcript name	Ankrd44-201	MGI Symbol	Ankrd44
TCONS_00001409	ENSMUST00000044359	Ankrd44	XLOC_000551	TCONS_00001409	XLOC_000551	Ankrd44	1:54645339-54926387	Scr LNA CD	LincIRS2 LNA CD	NOTEST	0.109295	0.257215	1.23475	0	1	1	no	XLOC_000551	ENSMUSG00000052331	ENSMUST00000044359	ENSMUSP00000040327	Serine/threonine-protein phosphatase 6 regulatory ankyrin repeat subunit B [Source:UniProtKB/Swiss-Prot;Acc:B2RXR6]	1	54645340	54926387	-1	C1.2	54645342	54926387	54926387	6192	tsl5	GENCODE basic	15	14	ensembl	ensembl_havana	protein_coding	protein_coding	15	MGI transcript name	Ankrd44-201	MGI Symbol	Ankrd44
TCONS_00001410	ENSMUST00000044359	Ankrd44	XLOC_000552	TCONS_00001410	XLOC_000552	Ankrd44	1:54645339-54926387	Scr LNA CD	LincIRS2 LNA CD	OK	0.418026	0.236447	-0.822076	-0.233645	0.6585	0.999192	no	XLOC_000552	ENSMUSG00000052331	ENSMUST00000044359	ENSMUSP00000040327	Serine/threonine-protein phosphatase 6 regulatory ankyrin repeat subunit B [Source:UniProtKB/Swiss-Prot;Acc:B2RXR6]	1	54645340	54926387	-1	C1.2	54645342	54926387	54926387	6192	tsl5	GENCODE basic	15	14	ensembl	ensembl_havana	protein_coding	protein_coding	15	MGI transcript name	Ankrd44-201	MGI Symbol	Ankrd44
TCONS_00001411	ENSMUST00000158620	Gm24053	XLOC_000553	TCONS_00001411	XLOC_000553	Gm24053	1:54645339-54926387	Scr LNA CD	LincIRS2 LNA CD	NOTEST	0.280034	0.204733	-0.45186	0	1	1	no	XLOC_000553	ENSMUSG00000089245	ENSMUST00000158620		predicted gene, 24053 [Source:MGI Symbol;Acc:MGI:5453830]	1	54769218	54769322	1	C1.2	54769218	54769322	54769218	105	tslNA	GENCODE basic	1	1	ensembl	ensembl	miRNA	miRNA	1	MGI transcript name	Gm24053-201	MGI Symbol	Gm24053
TCONS_00001413	ENSMUST00000179030	Ankrd44	XLOC_000554	TCONS_00001413	XLOC_000554	Ankrd44	1:54645339-54926387	Scr LNA CD	LincIRS2 LNA CD	OK	0.804314	0.667351	-0.269314	-0.709855	0.15915	0.999192	no	XLOC_000554	ENSMUSG00000052331	ENSMUST00000179030	ENSMUSP00000137616	Serine/threonine-protein phosphatase 6 regulatory ankyrin repeat subunit B [Source:UniProtKB/Swiss-Prot;Acc:B2RXR6]	1	54645340	54926387	-1	C1.2	54645340	54926387	54926387	6140	tsl1	GENCODE basic	7	14	havana	ensembl_havana	protein_coding	protein_coding	15	MGI transcript name	Ankrd44-210	MGI Symbol	Ankrd44
TCONS_00001414	ENSMUST00000027127	Sf3b1	XLOC_000555	TCONS_00001414	XLOC_000555	Sf3b1	1:54980913-55027497	Scr LNA CD	LincIRS2 LNA CD	OK	5.00393	4.70829	-0.0878584	-0.215988	0.66465	0.999192	no	XLOC_000555	ENSMUSG00000025982	ENSMUST00000027127	ENSMUSP00000027127	splicing factor 3b, subunit 1 [Source:MGI Symbol;Acc:MGI:1932339]	1	54985169	55027481	-1	C1.2	54985169	55027481	55027481	6195	tsl1	GENCODE basic	13	13	ensembl_havana	ensembl_havana	protein_coding	protein_coding	8	MGI transcript name	Sf3b1-201	MGI Symbol	Sf3b1
TCONS_00001415	ENSMUST00000027125	Coq10b	XLOC_000556	TCONS_00001415	XLOC_000556	Coq10b	1:55051318-55072702	Scr LNA CD	LincIRS2 LNA CD	NOTEST	0.0455277	0.0688672	0.597073	0	1	1	no	XLOC_000556	ENSMUSG00000025981	ENSMUST00000027125	ENSMUSP00000027125	coenzyme Q10B [Source:HGNC Symbol;Acc:HGNC:25819]	1	55052770	55072702	1	C1.2	55052770	55072702	55052770	1733	tsl1	GENCODE basic	6	13	ensembl_havana	ensembl_havana	protein_coding	protein_coding	4	MGI transcript name	Coq10b-201	MGI Symbol	Coq10b
TCONS_00001423	ENSMUST00000075242	Hspe1	XLOC_000557	TCONS_00001423	XLOC_000557	Hspe1	1:55076707-55094048	Scr LNA CD	LincIRS2 LNA CD	OK	15.4193	13.9352	-0.146006	-0.285274	0.56045	0.999192	no	XLOC_000557	ENSMUSG00000073676	ENSMUST00000075242	ENSMUSP00000074724	heat shock protein 1 (chaperonin 10) [Source:MGI Symbol;Acc:MGI:104680]	1	55088132	55091307	1	C1.2	55088132	55091307	55088132	774	tsl1	GENCODE basic	6	4	ensembl_havana	ensembl_havana	protein_coding	protein_coding	2	MGI transcript name	Hspe1-201	MGI Symbol	Hspe1
TCONS_00001426	ENSMUST00000160730	Gm16581	XLOC_000558	TCONS_00001426	XLOC_000558	Gm16581	1:55127296-55128287	Scr LNA CD	LincIRS2 LNA CD	NOTEST	0.0302595	0	-inf	0	1	1	no	XLOC_000558	ENSMUSG00000089670	ENSMUST00000160730		predicted gene 16581 [Source:MGI Symbol;Acc:MGI:4415001]	1	55127297	55128287	1	C1.2	55127297	55128287	55127297	991	tslNA	GENCODE basic	1	1	havana	havana	processed_pseudogene	processed_pseudogene	1	MGI transcript name	Gm16581-201	MGI Symbol	Gm16581
TCONS_00001427	ENSMUST00000159311	Mob4	XLOC_000559	TCONS_00001427	XLOC_000559	Mob4	1:55131230-55160675	Scr LNA CD	LincIRS2 LNA CD	NOTEST	1.2454e-08	2.30295e-09	-2.43506	0	1	1	no	XLOC_000559	ENSMUSG00000025979	ENSMUST00000159311	ENSMUSP00000124790	MOB-like protein phocein [Source:UniProtKB/Swiss-Prot;Acc:Q6PEB6]	1	55131231	55154899	1	C1.2	55131231	55153938	55131231	1816	tsl3	GENCODE basic	7	13	havana	ensembl_havana	protein_coding	protein_coding	8	MGI transcript name	Mob4-202	MGI Symbol	Mob4
TCONS_00001442	ENSMUST00000027121	Rftn2	XLOC_000560	TCONS_00001442	XLOC_000560	Rftn2	1:55170153-55235622	Scr LNA CD	LincIRS2 LNA CD	NOTEST	0.189691	0.210265	0.148557	0	1	1	no	XLOC_000560	ENSMUSG00000025978	ENSMUST00000027121	ENSMUSP00000027121	Raftlin-2 [Source:UniProtKB/Swiss-Prot;Acc:Q8CHX7]	1	55170159	55226782	-1	C1.2	55170159	55226782	55226782	3677	tsl1	GENCODE basic	14	14	ensembl_havana	ensembl_havana	protein_coding	protein_coding	5	MGI transcript name	Rftn2-201	MGI Symbol	Rftn2
TCONS_00001443	ENSMUST00000027121	Rftn2	XLOC_000561	TCONS_00001443	XLOC_000561	Rftn2	1:55170153-55235622	Scr LNA CD	LincIRS2 LNA CD	NOTEST	0.161352	0.184939	0.196838	0	1	1	no	XLOC_000561	ENSMUSG00000025978	ENSMUST00000027121	ENSMUSP00000027121	Raftlin-2 [Source:UniProtKB/Swiss-Prot;Acc:Q8CHX7]	1	55170159	55226782	-1	C1.2	55170159	55226782	55226782	3677	tsl1	GENCODE basic	14	14	ensembl_havana	ensembl_havana	protein_coding	protein_coding	5	MGI transcript name	Rftn2-201	MGI Symbol	Rftn2
TCONS_00001444	ENSMUST00000181563	Gm10561	XLOC_000562	TCONS_00001444	XLOC_000562	Gm10561	1:55170153-55235622	Scr LNA CD	LincIRS2 LNA CD	NOTEST	0.00447898	0.00604744	0.433154	0	1	1	no	XLOC_000562	ENSMUSG00000097649	ENSMUST00000181563			1	55226251	55235622	1	C1.2	55226251	55235622	55226251	1943	tsl1	GENCODE basic	1	2	havana	havana	antisense	antisense	2	MGI transcript name	Gm10561-201	MGI Symbol	Gm10561
TCONS_00001447	ENSMUST00000061334	Mars2	XLOC_000563	TCONS_00001447	XLOC_000563	Mars2	1:55237176-55248470	Scr LNA CD	LincIRS2 LNA CD	NOTEST	0.0028918	0.00408573	0.498627	0	1	1	no	XLOC_000563	ENSMUSG00000046994	ENSMUST00000061334	ENSMUSP00000049770	Methionine--tRNA ligase, mitochondrial [Source:UniProtKB/Swiss-Prot;Acc:Q499X9]	1	55237177	55248470	1	C1.2	55237177	55248470	55237177	11294	tslNA	GENCODE basic	9	9	ensembl_havana	ensembl_havana	protein_coding	protein_coding	1	MGI transcript name	Mars2-201	MGI Symbol	Mars2
TCONS_00001449	ENSMUST00000162574	Gm8292	XLOC_000564	TCONS_00001449	XLOC_000564	Gm8292	1:55248657-55363469	Scr LNA CD	LincIRS2 LNA CD	NOTEST	0.032956	0	-inf	0	1	1	no	XLOC_000564	ENSMUSG00000100215	ENSMUST00000162574		predicted gene 8292 [Source:MGI Symbol;Acc:MGI:3648460]	1	55335401	55335796	1	C1.2	55335401	55335796	55335401	396	tslNA	GENCODE basic	1	1	havana	havana	processed_pseudogene	processed_pseudogene	1	MGI transcript name	Gm8292-201	MGI Symbol	Gm8292
TCONS_00001450	ENSMUST00000042986	Plcl1	XLOC_000565	TCONS_00001450	XLOC_000565	Plcl1	1:55405920-55754285	Scr LNA CD	LincIRS2 LNA CD	NOTEST	0.0189034	0.00519357	-1.86385	0	1	1	no	XLOC_000565	ENSMUSG00000038349	ENSMUST00000042986	ENSMUSP00000037854	Inactive phospholipase C-like protein 1 [Source:UniProtKB/Swiss-Prot;Acc:Q3USB7]	1	55405921	55754285	1	C1.2	55405921	55754285	55405921	6580	tsl1	GENCODE basic	9	10	ensembl_havana	ensembl_havana	protein_coding	protein_coding	2	MGI transcript name	Plcl1-201	MGI Symbol	Plcl1
TCONS_00001452	ENSMUST00000193928	Gm38056	XLOC_000566	TCONS_00001452	XLOC_000566	Gm38056	1:55405920-55754285	Scr LNA CD	LincIRS2 LNA CD	NOTEST	0.0630462	0.0542284	-0.217361	0	1	1	no	XLOC_000566	ENSMUSG00000102145	ENSMUST00000193928		predicted gene, 38056 [Source:MGI Symbol;Acc:MGI:5611284]	1	55440904	55445930	1	C1.2	55440904	55445930	55440904	5027	tslNA	GENCODE basic	1	1	havana	havana	TEC	TEC	1	MGI transcript name	Gm38056-201	MGI Symbol	Gm38056
TCONS_00001453	ENSMUST00000193032	Gm37382	XLOC_000567	TCONS_00001453	XLOC_000567	Gm37382	1:55405920-55754285	Scr LNA CD	LincIRS2 LNA CD	NOTEST	0	0	0	0	1	1	no	XLOC_000567	ENSMUSG00000102831	ENSMUST00000193032		predicted gene, 37382 [Source:MGI Symbol;Acc:MGI:5610610]	1	55559460	55561055	1	C1.2	55559460	55561055	55559460	1596	tslNA	GENCODE basic	1	1	havana	havana	TEC	TEC	1	MGI transcript name	Gm37382-201	MGI Symbol	Gm37382
TCONS_00001455	ENSMUST00000189293	9130227L01Rik	XLOC_000568	TCONS_00001455	XLOC_000568	9130227L01Rik	1:55931240-55972328	Scr LNA CD	LincIRS2 LNA CD	NOTEST	0	0	0	0	1	1	no	XLOC_000568	ENSMUSG00000099950	ENSMUST00000189293		RIKEN cDNA 9130227L01 gene [Source:MGI Symbol;Acc:MGI:2445084]	1	55931241	55972328	1	C1.2	55931241	55972098	55931241	1906	tsl1	GENCODE basic	1	1	havana	havana	lincRNA	lincRNA	2	MGI transcript name	9130227L01Rik-202	MGI Symbol	9130227L01Rik
TCONS_00001458	ENSMUST00000186048	1700003I22Rik	XLOC_000569	TCONS_00001458	XLOC_000569	1700003I22Rik	1:56018977-56020203	Scr LNA CD	LincIRS2 LNA CD	NOTEST	0	0	0	0	1	1	no	XLOC_000569	ENSMUSG00000100372	ENSMUST00000186048		RIKEN cDNA 1700003I22 gene [Source:MGI Symbol;Acc:MGI:1916606]	1	56018978	56020203	1	C1.3	56018978	56020203	56018978	424	tsl1	GENCODE basic	1	1	havana	havana	lincRNA	lincRNA	2	MGI transcript name	1700003I22Rik-201	MGI Symbol	1700003I22Rik
TCONS_00001460	ENSMUST00000185232	Gm28900	XLOC_000570	TCONS_00001460	XLOC_000570	Gm28900	1:56451406-56451562	Scr LNA CD	LincIRS2 LNA CD	NOTEST	0	0	0	0	1	1	no	XLOC_000570	ENSMUSG00000100944	ENSMUST00000185232		predicted gene 28900 [Source:MGI Symbol;Acc:MGI:5579606]	1	56451407	56451562	1	C1.3	56451407	56451562	56451407	156	tslNA	GENCODE basic	1	1	havana	havana	processed_pseudogene	processed_pseudogene	1	MGI transcript name	Gm28900-201	MGI Symbol	Gm28900
TCONS_00001461	ENSMUST00000187560	Gm28240	XLOC_000571	TCONS_00001461	XLOC_000571	Gm28240	1:56531823-56533876	Scr LNA CD	LincIRS2 LNA CD	NOTEST	0	0	0	0	1	1	no	XLOC_000571	ENSMUSG00000101332	ENSMUST00000187560		predicted gene 28240 [Source:MGI Symbol;Acc:MGI:5578946]	1	56531824	56533876	1	C1.3	56531824	56533876	56531824	2053	tslNA	GENCODE basic	1	1	havana	havana	lincRNA	lincRNA	1	MGI transcript name	Gm28240-201	MGI Symbol	Gm28240
TCONS_00001462	ENSMUST00000187927	9130024F11Rik	XLOC_000572	TCONS_00001462	XLOC_000572	9130024F11Rik	1:56793980-57050084	Scr LNA CD	LincIRS2 LNA CD	NOTEST	2.82852e-07	3.06388e-07	0.115314	0	1	1	no	XLOC_000572	ENSMUSG00000087022	ENSMUST00000187927		RIKEN cDNA 9130024F11 gene [Source:MGI Symbol;Acc:MGI:1926150]	1	56971412	57050084	1	C1.3	56971478	56973608	56971478	517	tsl5	GENCODE basic	1	4	havana	havana	antisense	processed_transcript	5	MGI transcript name	9130024F11Rik-204	MGI Symbol	9130024F11Rik
TCONS_00001468	ENSMUST00000195287	Gm4081	XLOC_000573	TCONS_00001468	XLOC_000573	Gm4081	1:56793980-57050084	Scr LNA CD	LincIRS2 LNA CD	NOTEST	0	0	0	0	1	1	no	XLOC_000573	ENSMUSG00000104310	ENSMUST00000195287		predicted gene 4081 [Source:MGI Symbol;Acc:MGI:3782256]	1	56976803	56978640	1	C1.3	56976803	56978640	56976803	1838	tslNA	GENCODE basic	1	1	havana	havana	TEC	TEC	1	MGI transcript name	Gm4081-201	MGI Symbol	Gm4081
TCONS_00001470	ENSMUST00000185283	1700126A01Rik	XLOC_000574	TCONS_00001470	XLOC_000574	1700126A01Rik	1:57127339-57129400	Scr LNA CD	LincIRS2 LNA CD	NOTEST	0	0	0	0	1	1	no	XLOC_000574	ENSMUSG00000099945	ENSMUST00000185283		RIKEN cDNA 1700126A01 gene [Source:MGI Symbol;Acc:MGI:1920852]	1	57127340	57129400	1	C1.3	57127340	57129400	57127340	2061	tslNA	GENCODE basic	1	1	havana	havana	lincRNA	lincRNA	1	MGI transcript name	1700126A01Rik-201	MGI Symbol	1700126A01Rik
TCONS_00001471	ENSMUST00000042734	1700066M21Rik	XLOC_000575	TCONS_00001471	XLOC_000575	1700066M21Rik	1:57377601-57386689	Scr LNA CD	LincIRS2 LNA CD	OK	0.246776	0.365497	0.566658	0.240461	0.72765	0.999192	no	XLOC_000575	ENSMUSG00000038323	ENSMUST00000042734	ENSMUSP00000040240	UPF0565 [Source:UniProtKB/Swiss-Prot;Acc:Q9D9H8]	1	57377620	57385423	1	C1.3	57377620	57385423	57377620	3008	tsl1	GENCODE basic	2	3	ensembl_havana	ensembl_havana	protein_coding	protein_coding	3	MGI transcript name	1700066M21Rik-201	MGI Symbol	1700066M21Rik
TCONS_00001474	ENSMUST00000027114	Maip1	XLOC_000576	TCONS_00001474	XLOC_000576	Maip1	1:57388236-57418205	Scr LNA CD	LincIRS2 LNA CD	NOTEST	5.51518e-46	0.00984884	143.679	0	1	1	no	XLOC_000576	ENSMUSG00000025971	ENSMUST00000027114	ENSMUSP00000027114	m-AAA protease-interacting protein 1, mitochondrial [Source:UniProtKB/Swiss-Prot;Acc:Q8BHE8]	1	57406328	57417953	1	C1.3	57406328	57417953	57406328	3540	tsl1	GENCODE basic	5	6	ensembl_havana	ensembl_havana	protein_coding	protein_coding	2	MGI transcript name	Maip1-201	MGI Symbol	Maip1
TCONS_00001477	ENSMUST00000157728	Gm24014	XLOC_000577	TCONS_00001477	XLOC_000577	Gm24014	1:57467869-57468026	Scr LNA CD	LincIRS2 LNA CD	NOTEST	0	0	0	0	1	1	no	XLOC_000577	ENSMUSG00000088353	ENSMUST00000157728		predicted gene, 24014 [Source:MGI Symbol;Acc:MGI:5453791]	1	57467870	57468026	1	C1.3	57467870	57468026	57467870	157	tslNA	GENCODE basic	1	1	ensembl	ensembl	snRNA	snRNA	1	MGI transcript name	Gm24014-201	MGI Symbol	Gm24014
TCONS_00001478	ENSMUST00000168895	Spats2l	XLOC_000578	TCONS_00001478	XLOC_000578	Spats2l	1:57774161-57948768	Scr LNA CD	LincIRS2 LNA CD	NOTEST	1.03908e-95	1.30915e-252	-521.209	0	1	1	no	XLOC_000578	ENSMUSG00000038305	ENSMUST00000168895		SPATS2-like protein [Source:UniProtKB/Swiss-Prot;Acc:Q91WJ7]	1	57774162	57948394	1	C1.3	57774917	57799580	57774917	384	tsl3		1	14	havana	ensembl_havana	retained_intron	protein_coding	15	MGI transcript name	Spats2l-209	MGI Symbol	Spats2l
TCONS_00001509	ENSMUST00000164963	Kctd18	XLOC_000579	TCONS_00001509	XLOC_000579	Kctd18	1:57953616-58025899	Scr LNA CD	LincIRS2 LNA CD	OK	0.959846	1.03738	0.11207	0.182623	0.71295	0.999192	no	XLOC_000579	ENSMUSG00000054770	ENSMUST00000164963	ENSMUSP00000130952	potassium channel tetramerization domain containing 18 [Source:HGNC Symbol;Acc:HGNC:26446]	1	57955101	58018956	-1	C1.3	57955101	57970084	57970084	2114	tsl5	GENCODE basic	7	16	ensembl	ensembl_havana	protein_coding	protein_coding	11	MGI transcript name	Kctd18-210	MGI Symbol	Kctd18
TCONS_00001510	ENSMUST00000160130	Kctd18	XLOC_000580	TCONS_00001510	XLOC_000580	Kctd18	1:57953616-58025899	Scr LNA CD	LincIRS2 LNA CD	OK	0.696646	0.795668	0.19174	0.406606	0.41645	0.999192	no	XLOC_000580	ENSMUSG00000054770	ENSMUST00000160130		potassium channel tetramerization domain containing 18 [Source:HGNC Symbol;Acc:HGNC:26446]	1	57955101	58018956	-1	C1.3	57963602	57970079	57970079	4181	tsl1		1	16	havana	ensembl_havana	retained_intron	protein_coding	11	MGI transcript name	Kctd18-204	MGI Symbol	Kctd18
TCONS_00001511	ENSMUST00000027202	Sgol2a	XLOC_000581	TCONS_00001511	XLOC_000581	Sgol2a	1:57953616-58025899	Scr LNA CD	LincIRS2 LNA CD	NOTEST	0.00777873	0.0291501	1.90589	0	1	1	no	XLOC_000581	ENSMUSG00000026039	ENSMUST00000027202	ENSMUSP00000027202	Shugoshin 2 [Source:UniProtKB/Swiss-Prot;Acc:Q7TSY8]	1	57995971	58025899	1	C1.3	57995971	58025899	57995971	4939	tsl1	GENCODE basic	8	9	ensembl_havana	ensembl_havana	protein_coding	protein_coding	2	MGI transcript name	Sgol2a-201	MGI Symbol	Sgol2a
TCONS_00001513	ENSMUST00000001027	Aox1	XLOC_000582	TCONS_00001513	XLOC_000582	Aox1	1:58029794-58106924	Scr LNA CD	LincIRS2 LNA CD	OK	0.370099	0.395889	0.0971833	0.0290581	0.96835	0.999192	no	XLOC_000582	ENSMUSG00000063558	ENSMUST00000001027	ENSMUSP00000001027	aldehyde oxidase 1 [Source:HGNC Symbol;Acc:HGNC:553]	1	58029931	58106413	1	C1.3	58029931	58106413	58029931	4423	tsl1	GENCODE basic	6	4	ensembl_havana	ensembl_havana	protein_coding	protein_coding	2	MGI transcript name	Aox1-201	MGI Symbol	Aox1
TCONS_00001522	ENSMUST00000040999	Aox3	XLOC_000583	TCONS_00001522	XLOC_000583	Aox3	1:58113088-58205506	Scr LNA CD	LincIRS2 LNA CD	NOTEST	3.98745e-07	1.92696e-07	-1.04914	0	1	1	no	XLOC_000583	ENSMUSG00000064294	ENSMUST00000040999	ENSMUSP00000049391	Aldehyde oxidase 3 [Source:UniProtKB/Swiss-Prot;Acc:G3X982]	1	58113130	58200698	1	C1.3	58113136	58200698	58113136	4606	tsl1	GENCODE basic	13	12	ensembl_havana	ensembl_havana	protein_coding	protein_coding	5	MGI transcript name	Aox3-201	MGI Symbol	Aox3
TCONS_00001541	ENSMUST00000040442	Aox4	XLOC_000584	TCONS_00001541	XLOC_000584	Aox4	1:58210396-58380259	Scr LNA CD	LincIRS2 LNA CD	NOTEST	0	0	0	0	1	1	no	XLOC_000584	ENSMUSG00000038242	ENSMUST00000040442	ENSMUSP00000048929	Aldehyde oxidase 4 [Source:UniProtKB/Swiss-Prot;Acc:Q3TYQ9]	1	58210397	58268597	1	C1.3	58210397	58268597	58210397	4973	tsl1	GENCODE basic	5	12	ensembl_havana	ensembl_havana	protein_coding	protein_coding	5	MGI transcript name	Aox4-201	MGI Symbol	Aox4
TCONS_00001547	ENSMUST00000114366	Aox2	XLOC_000585	TCONS_00001547	XLOC_000585	Aox2	1:58210396-58380259	Scr LNA CD	LincIRS2 LNA CD	NOTEST	0.00124477	0.00871235	2.80718	0	1	1	no	XLOC_000585	ENSMUSG00000079554	ENSMUST00000114366	ENSMUSP00000110006	Aldehyde oxidase 2 [Source:UniProtKB/Swiss-Prot;Acc:Q5SGK3]	1	58278326	58380259	1	C1.3	58278326	58380259	58278326	5771	tsl1	GENCODE basic	2	2	ensembl_havana	ensembl_havana	protein_coding	protein_coding	1	MGI transcript name	Aox2-201	MGI Symbol	Aox2
TCONS_00001548	ENSMUST00000050552	Bzw1	XLOC_000586	TCONS_00001548	XLOC_000586	Bzw1	1:58383511-58407353	Scr LNA CD	LincIRS2 LNA CD	NOTEST	1.80375e-06	4.4332e-06	1.29735	0	1	1	no	XLOC_000586	ENSMUSG00000051223	ENSMUST00000050552	ENSMUSP00000051935	Basic leucine zipper and W2 domain-containing protein 1 [Source:UniProtKB/Swiss-Prot;Acc:Q9CQC6]	1	58392898	58407353	1	C1.3	58392898	58407353	58392898	3876	tsl1	GENCODE basic	14	14	ensembl_havana	ensembl_havana	protein_coding	protein_coding	4	MGI transcript name	Bzw1-201	MGI Symbol	Bzw1
TCONS_00001557	-	-	XLOC_000587	TCONS_00001557	XLOC_000587	-	1:58426435-58427032	Scr LNA CD	LincIRS2 LNA CD	NOTEST	0.348146	0.0770539	-2.17575	0	1	1	no	XLOC_000587
TCONS_00001558	-	-	XLOC_000588	TCONS_00001558	XLOC_000588	-	1:58427685-58430944	Scr LNA CD	LincIRS2 LNA CD	NOTEST	0.210446	0.273985	0.380649	0	1	1	no	XLOC_000588
TCONS_00001559	ENSMUST00000087521	Nif3l1	XLOC_000589	TCONS_00001559	XLOC_000589	Nif3l1	1:58430993-58505109	Scr LNA CD	LincIRS2 LNA CD	OK	0.28944	0.335697	0.213899	0.181346	0.72205	0.999192	no	XLOC_000589	ENSMUSG00000026036	ENSMUST00000087521	ENSMUSP00000084799	NIF3-like protein 1 [Source:UniProtKB/Swiss-Prot;Acc:Q9EQ80]	1	58445151	58481816	1	C1.3	58445151	58463456	58445151	3769	tsl1	GENCODE basic	12	17	ensembl_havana	ensembl_havana	protein_coding	protein_coding	8	MGI transcript name	Nif3l1-201	MGI Symbol	Nif3l1
TCONS_00001570	ENSMUST00000160947	Gm15834	XLOC_000590	TCONS_00001570	XLOC_000590	Gm15834	1:58505147-58595964	Scr LNA CD	LincIRS2 LNA CD	NOTEST	0.00434371	0	-inf	0	1	1	no	XLOC_000590	ENSMUSG00000085054	ENSMUST00000160947		predicted gene 15834 [Source:MGI Symbol;Acc:MGI:3802168]	1	58505148	58523230	1	C1.3	58505148	58512616	58505148	2126	tsl1		1	2	havana	havana	lincRNA	lincRNA	3	MGI transcript name	Gm15834-203	MGI Symbol	Gm15834
TCONS_00001575	ENSMUST00000027193	Ndufb3	XLOC_000591	TCONS_00001575	XLOC_000591	Ndufb3	1:58505147-58595964	Scr LNA CD	LincIRS2 LNA CD	OK	21.211	21.8046	0.0398231	0.0520688	0.9182	0.999192	no	XLOC_000591	ENSMUSG00000026032	ENSMUST00000027193	ENSMUSP00000027193	NADH dehydrogenase [ubiquinone] 1 beta subcomplex subunit 3 [Source:UniProtKB/Swiss-Prot;Acc:Q9CQZ6]	1	58586384	58595964	1	C1.3	58586384	58595964	58586384	763	tsl1	GENCODE basic	8	8	ensembl_havana	ensembl_havana	protein_coding	protein_coding	1	MGI transcript name	Ndufb3-201	MGI Symbol	Ndufb3
TCONS_00001578	ENSMUST00000186270	Gm18802	XLOC_000592	TCONS_00001578	XLOC_000592	Gm18802	1:58630374-58637344	Scr LNA CD	LincIRS2 LNA CD	NOTEST	0	0	0	0	1	1	no	XLOC_000592	ENSMUSG00000099490	ENSMUST00000186270		predicted gene, 18802 [Source:MGI Symbol;Acc:MGI:5010987]	1	58630375	58637344	1	C1.3	58630375	58637344	58630375	888	tslNA	GENCODE basic	1	1	havana	havana	processed_pseudogene	processed_pseudogene	1	MGI transcript name	Gm18802-201	MGI Symbol	Gm18802
TCONS_00001579	ENSMUST00000081455	Cbx3-ps7	XLOC_000593	TCONS_00001579	XLOC_000593	Cbx3-ps7	1:58646687-58695989	Scr LNA CD	LincIRS2 LNA CD	NOTEST	0	0	0	0	1	1	no	XLOC_000593	ENSMUSG00000059647	ENSMUST00000081455		chromobox 3, pseudogene 7 [Source:MGI Symbol;Acc:MGI:3704187]	1	58646688	58647239	1	C1.3	58646688	58647239	58646688	552	tslNA	GENCODE basic	5	5	havana	havana	processed_pseudogene	processed_pseudogene	1	MGI transcript name	Cbx3-ps7-201	MGI Symbol	Cbx3-ps7
TCONS_00001580	ENSMUST00000185352	Gm20257	XLOC_000594	TCONS_00001580	XLOC_000594	Gm20257	1:58646687-58695989	Scr LNA CD	LincIRS2 LNA CD	NOTEST	0.0826166	0.111942	0.438242	0	1	1	no	XLOC_000594	ENSMUSG00000102059	ENSMUST00000185352		predicted gene, 20257 [Source:MGI Symbol;Acc:MGI:5012442]	1	58652641	58655831	1	C1.3	58652641	58655831	58652641	936	tsl1	GENCODE basic	1	1	havana	havana	processed_transcript	transcribed_unprocessed_pseudogene	2	MGI transcript name	Gm20257-201	MGI Symbol	Gm20257
TCONS_00001582	ENSMUST00000190385	Gm28803	XLOC_000595	TCONS_00001582	XLOC_000595	Gm28803	1:58702308-58703986	Scr LNA CD	LincIRS2 LNA CD	NOTEST	0	0	0	0	1	1	no	XLOC_000595	ENSMUSG00000101046	ENSMUST00000190385		predicted gene 28803 [Source:MGI Symbol;Acc:MGI:5579509]	1	58702309	58703986	1	C1.3	58702309	58703986	58702309	764	tslNA	GENCODE basic	1	1	havana	havana	processed_pseudogene	processed_pseudogene	1	MGI transcript name	Gm28803-201	MGI Symbol	Gm28803
TCONS_00001583	ENSMUST00000149874	Cflar	XLOC_000596	TCONS_00001583	XLOC_000596	Cflar	1:58711507-58758884	Scr LNA CD	LincIRS2 LNA CD	NOTEST	0.0427306	0.0288841	-0.564996	0	1	1	no	XLOC_000596	ENSMUSG00000026031	ENSMUST00000149874		CASP8 and FADD-like apoptosis regulator CASP8 and FADD-like apoptosis regulator subunit p43 CASP8 and FADD-like apoptosis regulator subunit p12 [Source:UniProtKB/Swiss-Prot;Acc:O35732]	1	58711508	58758884	1	C1.3	58711508	58713886	58711508	676	tsl1		7	15	havana	ensembl_havana	processed_transcript	protein_coding	13	MGI transcript name	Cflar-210	MGI Symbol	Cflar
TCONS_00001604	-	-	XLOC_000597	TCONS_00001604	XLOC_000597	-	1:58774094-58774723	Scr LNA CD	LincIRS2 LNA CD	NOTEST	0.0170245	0	-inf	0	1	1	no	XLOC_000597
TCONS_00001605	-	-	XLOC_000598	TCONS_00001605	XLOC_000598	-	1:58777116-58778128	Scr LNA CD	LincIRS2 LNA CD	NOTEST	0.0873348	0.0650354	-0.425331	0	1	1	no	XLOC_000598
TCONS_00001606	-	-	XLOC_000599	TCONS_00001606	XLOC_000599	-	1:58780291-58781341	Scr LNA CD	LincIRS2 LNA CD	NOTEST	0.188465	0.0426331	-2.14425	0	1	1	no	XLOC_000599
TCONS_00001607	-	-	XLOC_000600	TCONS_00001607	XLOC_000600	-	1:58782361-58783363	Scr LNA CD	LincIRS2 LNA CD	NOTEST	0.119381	0.153917	0.366586	0	1	1	no	XLOC_000600
TCONS_00001608	-	-	XLOC_000601	TCONS_00001608	XLOC_000601	-	1:58783925-58784879	Scr LNA CD	LincIRS2 LNA CD	NOTEST	0.117299	0.0318757	-1.87967	0	1	1	no	XLOC_000601
TCONS_00001609	ENSMUST00000191399	Gm3841	XLOC_000602	TCONS_00001609	XLOC_000602	Gm3841	1:58785208-58785659	Scr LNA CD	LincIRS2 LNA CD	NOTEST	0.0389928	0	-inf	0	1	1	no	XLOC_000602	ENSMUSG00000100236	ENSMUST00000191399		predicted gene 3841 [Source:MGI Symbol;Acc:MGI:3782013]	1	58785209	58785659	1	C1.3	58785209	58785659	58785209	451	tslNA	GENCODE basic	1	1	havana	havana	processed_pseudogene	processed_pseudogene	1	MGI transcript name	Gm3841-201	MGI Symbol	Gm3841
TCONS_00001610	-	-	XLOC_000603	TCONS_00001610	XLOC_000603	-	1:58788762-58789306	Scr LNA CD	LincIRS2 LNA CD	NOTEST	0.0419482	0.0881438	1.07125	0	1	1	no	XLOC_000603
TCONS_00001611	ENSMUST00000191201	Casp8	XLOC_000604	TCONS_00001611	XLOC_000604	Casp8	1:58795373-58892792	Scr LNA CD	LincIRS2 LNA CD	NOTEST	1.331e-25	6.77864e-25	2.34849	0	1	1	no	XLOC_000604	ENSMUSG00000026029	ENSMUST00000191201	ENSMUSP00000140546	Caspase-8 Caspase-8 subunit p18 Caspase-8 subunit p10 [Source:UniProtKB/Swiss-Prot;Acc:O89110]	1	58795374	58847503	1	C1.3	58795477	58846754	58795477	1849	tsl5	GENCODE basic	6	14	havana	ensembl_havana	protein_coding	protein_coding	4	MGI transcript name	Casp8-204	MGI Symbol	Casp8
TCONS_00001619	ENSMUST00000027186	Trak2	XLOC_000605	TCONS_00001619	XLOC_000605	Trak2	1:58899641-58973430	Scr LNA CD	LincIRS2 LNA CD	OK	4.56089	4.66376	0.0321778	0.0855291	0.8576	0.999192	no	XLOC_000605	ENSMUSG00000026028	ENSMUST00000027186	ENSMUSP00000027186	trafficking protein, kinesin binding 2 [Source:MGI Symbol;Acc:MGI:1918077]	1	58900449	58973430	-1	C1.3	58900449	58973430	58973430	6189	tsl1	GENCODE basic	11	12	ensembl_havana	ensembl_havana	protein_coding	protein_coding	6	MGI transcript name	Trak2-201	MGI Symbol	Trak2
TCONS_00001620	ENSMUST00000123965	Stradb	XLOC_000606	TCONS_00001620	XLOC_000606	Stradb	1:58973521-59003539	Scr LNA CD	LincIRS2 LNA CD	NOTEST	1.10816e-107	2.47687e-65	140.681	0	1	1	no	XLOC_000606	ENSMUSG00000026027	ENSMUST00000123965		STE20-related kinase adapter protein beta [Source:UniProtKB/Swiss-Prot;Acc:Q8K4T3]	1	58973522	58995715	1	C1.3	58973522	58981475	58973522	1978	tsl1		7	13	havana	ensembl_havana	retained_intron	protein_coding	7	MGI transcript name	Stradb-204	MGI Symbol	Stradb
TCONS_00001634	ENSMUST00000188707	Gm29018	XLOC_000607	TCONS_00001634	XLOC_000607	Gm29018	1:59014223-59094900	Scr LNA CD	LincIRS2 LNA CD	NOTEST	0	0	0	0	1	1	no	XLOC_000607	ENSMUSG00000099752	ENSMUST00000188707		predicted gene 29018 [Source:MGI Symbol;Acc:MGI:5579724]	1	59014224	59059481	1	C1.3	59014224	59059481	59014224	925	tsl3	GENCODE basic	1	1	havana	havana	antisense	antisense	2	MGI transcript name	Gm29018-201	MGI Symbol	Gm29018
TCONS_00001637	ENSMUST00000104428	Gm25502	XLOC_000608	TCONS_00001637	XLOC_000608	Gm25502	1:59014223-59094900	Scr LNA CD	LincIRS2 LNA CD	NOTEST	0	0	0	0	1	1	no	XLOC_000608	ENSMUSG00000077616	ENSMUST00000104428		predicted gene, 25502 [Source:MGI Symbol;Acc:MGI:5455279]	1	59070988	59071118	1	C1.3	59070988	59071118	59070988	131	tslNA	GENCODE basic	1	1	ensembl	ensembl	snoRNA	snoRNA	1	MGI transcript name	Gm25502-201	MGI Symbol	Gm25502
TCONS_00001638	ENSMUST00000189096	G730003C15Rik	XLOC_000609	TCONS_00001638	XLOC_000609	G730003C15Rik	1:59100589-59237231	Scr LNA CD	LincIRS2 LNA CD	NOTEST	0.09993	0.099457	-0.00684617	0	1	1	no	XLOC_000609	ENSMUSG00000097573	ENSMUST00000189096			1	59119833	59122141	1	C1.3	59119833	59122141	59119833	2309	tslNA	GENCODE basic	1	2	havana	ensembl_havana	antisense	antisense	2	MGI transcript name	G730003C15Rik-202	MGI Symbol	G730003C15Rik
TCONS_00001640	ENSMUST00000190598	Gm29017	XLOC_000610	TCONS_00001640	XLOC_000610	Gm29017	1:59100589-59237231	Scr LNA CD	LincIRS2 LNA CD	NOTEST	0.0331768	0.0871952	1.39408	0	1	1	no	XLOC_000610	ENSMUSG00000101586	ENSMUST00000190598		predicted gene 29017 [Source:MGI Symbol;Acc:MGI:5579723]	1	59151047	59169320	1	C1.3	59151047	59169320	59151047	2092	tsl1	GENCODE basic	1	1	havana	havana	antisense	antisense	1	MGI transcript name	Gm29017-201	MGI Symbol	Gm29017
TCONS_00001643	ENSMUST00000114248	Cdk15	XLOC_000611	TCONS_00001643	XLOC_000611	Cdk15	1:59256905-59352993	Scr LNA CD	LincIRS2 LNA CD	NOTEST	0.00225881	5.7252e-05	-5.30209	0	1	1	no	XLOC_000611	ENSMUSG00000026023	ENSMUST00000114248	ENSMUSP00000109886	Cyclin-dependent kinase 15 [Source:UniProtKB/Swiss-Prot;Acc:Q3V3A1]	1	59256906	59352993	1	C1.3	59256907	59352369	59256907	1477	tsl1	GENCODE basic	2	16	ensembl	ensembl_havana	protein_coding	protein_coding	4	MGI transcript name	Cdk15-201	MGI Symbol	Cdk15
TCONS_00001649	-	-	XLOC_000612	TCONS_00001649	XLOC_000612	-	1:59364449-59366722	Scr LNA CD	LincIRS2 LNA CD	NOTEST	0.103199	0.185804	0.848358	0	1	1	no	XLOC_000612
TCONS_00001650	-	-	XLOC_000613	TCONS_00001650	XLOC_000613	-	1:59368720-59369849	Scr LNA CD	LincIRS2 LNA CD	NOTEST	0.0808744	0.134933	0.738484	0	1	1	no	XLOC_000613
TCONS_00001651	-	-	XLOC_000614	TCONS_00001651	XLOC_000614	-	1:59371704-59374742	Scr LNA CD	LincIRS2 LNA CD	NOTEST	0.11999	0.211686	0.819016	0	1	1	no	XLOC_000614
TCONS_00001652	-	-	XLOC_000615	TCONS_00001652	XLOC_000615	-	1:59377396-59378054	Scr LNA CD	LincIRS2 LNA CD	NOTEST	0.106983	0.130403	0.285597	0	1	1	no	XLOC_000615
TCONS_00001653	ENSMUST00000187523	Gm29016	XLOC_000616	TCONS_00001653	XLOC_000616	Gm29016	1:59378929-59392299	Scr LNA CD	LincIRS2 LNA CD	NOTEST	0.175718	0.137803	-0.350661	0	1	1	no	XLOC_000616	ENSMUSG00000099922	ENSMUST00000187523		predicted gene 29016 [Source:MGI Symbol;Acc:MGI:5579722]	1	59378930	59392299	1	C1.3	59378930	59392299	59378930	1013	tsl3	GENCODE basic	1	1	havana	havana	lincRNA	lincRNA	1	MGI transcript name	Gm29016-201	MGI Symbol	Gm29016
TCONS_00001657	-	-	XLOC_000617	TCONS_00001657	XLOC_000617	-	1:59406011-59407014	Scr LNA CD	LincIRS2 LNA CD	NOTEST	0.100466	0.251219	1.32223	0	1	1	no	XLOC_000617
TCONS_00001658	-	-	XLOC_000618	TCONS_00001658	XLOC_000618	-	1:59412005-59415266	Scr LNA CD	LincIRS2 LNA CD	NOTEST	0.155348	0.238202	0.616684	0	1	1	no	XLOC_000618
TCONS_00001659	-	-	XLOC_000619	TCONS_00001659	XLOC_000619	-	1:59415992-59417733	Scr LNA CD	LincIRS2 LNA CD	NOTEST	0.116342	0.252658	1.11882	0	1	1	no	XLOC_000619
TCONS_00001660	ENSMUST00000114246	Fzd7	XLOC_000620	TCONS_00001660	XLOC_000620	Fzd7	1:59482102-59492605	Scr LNA CD	LincIRS2 LNA CD	NOTEST	0.0157892	0.0215378	0.44793	0	1	1	no	XLOC_000620	ENSMUSG00000041075	ENSMUST00000114246	ENSMUSP00000109884	Frizzled-7 [Source:UniProtKB/Swiss-Prot;Acc:Q61090]	1	59482424	59486955	1	C2	59482424	59486955	59482424	4532	tslNA	GENCODE basic	3	8	ensembl_havana	ensembl_havana	protein_coding	protein_coding	1	MGI transcript name	Fzd7-201	MGI Symbol	Fzd7
TCONS_00001661	ENSMUST00000114243	Gm973	XLOC_000621	TCONS_00001661	XLOC_000621	Gm973	1:59516263-59670921	Scr LNA CD	LincIRS2 LNA CD	NOTEST	0	0	0	0	1	1	no	XLOC_000621	ENSMUSG00000047361	ENSMUST00000114243	ENSMUSP00000109881	KIAA2012 [Source:HGNC Symbol;Acc:HGNC:51250]	1	59516264	59636417	1	C2	59516264	59634509	59516264	3595	tsl1	GENCODE basic	7	16	ensembl_havana	ensembl_havana	protein_coding	protein_coding	10	MGI transcript name	Gm973-201	MGI Symbol	Gm973
TCONS_00001676	ENSMUST00000158651	Gm24545	XLOC_000622	TCONS_00001676	XLOC_000622	Gm24545	1:59516263-59670921	Scr LNA CD	LincIRS2 LNA CD	NOTEST	0	0	0	0	1	1	no	XLOC_000622	ENSMUSG00000089276	ENSMUST00000158651		predicted gene, 24545 [Source:MGI Symbol;Acc:MGI:5454322]	1	59626580	59626664	1	C2	59626580	59626664	59626580	85	tslNA	GENCODE basic	1	1	ensembl	ensembl	misc_RNA	misc_RNA	1	MGI transcript name	Gm24545-201	MGI Symbol	Gm24545
TCONS_00001678	ENSMUST00000185710	Gm29596	XLOC_000623	TCONS_00001678	XLOC_000623	Gm29596	1:59673240-59673625	Scr LNA CD	LincIRS2 LNA CD	NOTEST	0	0	0	0	1	1	no	XLOC_000623	ENSMUSG00000101400	ENSMUST00000185710		predicted gene 29596 [Source:MGI Symbol;Acc:MGI:5580302]	1	59673241	59673625	1	C2	59673241	59673625	59673241	385	tslNA	GENCODE basic	1	1	havana	havana	processed_pseudogene	processed_pseudogene	1	MGI transcript name	Gm29596-201	MGI Symbol	Gm29596
TCONS_00001679	ENSMUST00000191088	Nop58	XLOC_000624	TCONS_00001679	XLOC_000624	Nop58	1:59684970-59719044	Scr LNA CD	LincIRS2 LNA CD	NOTEST	5.60063e-125	3.75681e-140	-50.405	0	1	1	no	XLOC_000624	ENSMUSG00000026020	ENSMUST00000191088		Nucleolar protein 58 [Source:UniProtKB/Swiss-Prot;Acc:Q6DFW4]	1	59684971	59719044	1	C2	59684971	59692666	59684971	576	tsl3		6	9	havana	ensembl_havana	processed_transcript	protein_coding	15	MGI transcript name	Nop58-214	MGI Symbol	Nop58
TCONS_00001703	ENSMUST00000104157	Snord70	XLOC_000625	TCONS_00001703	XLOC_000625	Snord70	1:59684970-59719044	Scr LNA CD	LincIRS2 LNA CD	NOTEST	0	0	0	0	1	1	no	XLOC_000625	ENSMUSG00000077345	ENSMUST00000104157		small nucleolar RNA, C/D box 70 [Source:MGI Symbol;Acc:MGI:3819553]	1	59691934	59692020	1	C2	59691934	59692020	59691934	87	tslNA	GENCODE basic	1	1	ensembl	ensembl	snoRNA	snoRNA	1	MGI transcript name	Snord70-201	MGI Symbol	Snord70
TCONS_00001710	ENSMUST00000158887	Gm26287	XLOC_000626	TCONS_00001710	XLOC_000626	Gm26287	1:59684970-59719044	Scr LNA CD	LincIRS2 LNA CD	NOTEST	0	0	0	0	1	1	no	XLOC_000626	ENSMUSG00000089512	ENSMUST00000158887		predicted gene, 26287 [Source:MGI Symbol;Acc:MGI:5456064]	1	59704258	59704338	1	C2	59704258	59704338	59704258	81	tslNA	GENCODE basic	3	3	ensembl	ensembl	snoRNA	snoRNA	1	MGI transcript name	Gm26287-201	MGI Symbol	Gm26287
TCONS_00001712	ENSMUST00000158468	Snord11	XLOC_000627	TCONS_00001712	XLOC_000627	Snord11	1:59684970-59719044	Scr LNA CD	LincIRS2 LNA CD	NOTEST	0	0	0	0	1	1	no	XLOC_000627	ENSMUSG00000089093	ENSMUST00000158468		small nucleolar RNA, C/D box 11 [Source:MGI Symbol;Acc:MGI:3819516]	1	59704790	59704873	1	C2	59704790	59704873	59704790	84	tslNA	GENCODE basic	3	3	ensembl	ensembl	snoRNA	snoRNA	1	MGI transcript name	Snord11-201	MGI Symbol	Snord11
TCONS_00001713	ENSMUST00000087435	Bmpr2	XLOC_000628	TCONS_00001713	XLOC_000628	Bmpr2	1:59762132-59881943	Scr LNA CD	LincIRS2 LNA CD	NOTEST	0.169354	0.171962	0.0220491	0	1	1	no	XLOC_000628	ENSMUSG00000067336	ENSMUST00000087435	ENSMUSP00000084701	Bone morphotic protein receptor type-2 [Source:UniProtKB/Swiss-Prot;Acc:O35607]	1	59763400	59879014	1	C2	59763400	59879014	59763400	12899	tsl1	GENCODE basic	6	6	ensembl_havana	ensembl_havana	protein_coding	protein_coding	3	MGI transcript name	Bmpr2-201	MGI Symbol	Bmpr2
TCONS_00001715	ENSMUST00000194136	Gm38125	XLOC_000629	TCONS_00001715	XLOC_000629	Gm38125	1:59762132-59881943	Scr LNA CD	LincIRS2 LNA CD	NOTEST	0	0	0	0	1	1	no	XLOC_000629	ENSMUSG00000104052	ENSMUST00000194136		predicted gene, 38125 [Source:MGI Symbol;Acc:MGI:5611353]	1	59801263	59804700	1	C2	59801263	59804700	59801263	3438	tslNA	GENCODE basic	1	1	havana	havana	TEC	TEC	1	MGI transcript name	Gm38125-201	MGI Symbol	Gm38125
TCONS_00001719	ENSMUST00000036540	Fam117b	XLOC_000630	TCONS_00001719	XLOC_000630	Fam117b	1:59913005-60043184	Scr LNA CD	LincIRS2 LNA CD	NOTEST	0.28416	0.170576	-0.736291	0	1	1	no	XLOC_000630	ENSMUSG00000041040	ENSMUST00000036540	ENSMUSP00000041671	Protein FAM117B [Source:UniProtKB/Swiss-Prot;Acc:Q3U3E2]	1	59913006	59985346	1	C2	59913006	59985346	59913006	5532	tsl1	GENCODE basic	11	12	ensembl_havana	ensembl_havana	protein_coding	protein_coding	3	MGI transcript name	Fam117b-201	MGI Symbol	Fam117b
TCONS_00001722	ENSMUST00000191628	Gm37531	XLOC_000631	TCONS_00001722	XLOC_000631	Gm37531	1:59913005-60043184	Scr LNA CD	LincIRS2 LNA CD	NOTEST	0	0	0	0	1	1	no	XLOC_000631	ENSMUSG00000103696	ENSMUST00000191628		predicted gene, 37531 [Source:MGI Symbol;Acc:MGI:5610759]	1	59929688	59935102	1	C2	59929688	59935102	59929688	5415	tslNA	GENCODE basic	1	1	havana	havana	TEC	TEC	1	MGI transcript name	Gm37531-201	MGI Symbol	Gm37531
TCONS_00001725	-	-	XLOC_000632	TCONS_00001725	XLOC_000632	-	1:60067863-60068559	Scr LNA CD	LincIRS2 LNA CD	NOTEST	0.145403	0.136107	-0.0953145	0	1	1	no	XLOC_000632
TCONS_00001726	ENSMUST00000130075	Carf	XLOC_000633	TCONS_00001726	XLOC_000633	Carf	1:60069784-60153953	Scr LNA CD	LincIRS2 LNA CD	NOTEST	0.208336	0.124373	-0.744239	0	1	1	no	XLOC_000633	ENSMUSG00000026017	ENSMUST00000130075	ENSMUSP00000137867	Calcium-responsive transcription factor [Source:UniProtKB/Swiss-Prot;Acc:Q8VHI4]	1	60098247	60153953	1	C2	60098247	60151032	60098247	2763	tsl1		7	13	havana	ensembl_havana	nonsense_mediated_decay	protein_coding	10	MGI transcript name	Carf-203	MGI Symbol	Carf
TCONS_00001738	ENSMUST00000118718	Gm15464	XLOC_000634	TCONS_00001738	XLOC_000634	Gm15464	1:60069784-60153953	Scr LNA CD	LincIRS2 LNA CD	NOTEST	0	0	0	0	1	1	no	XLOC_000634	ENSMUSG00000082609	ENSMUST00000118718		predicted gene 15464 [Source:MGI Symbol;Acc:MGI:3646025]	1	60117255	60117685	1	C2	60117255	60117685	60117255	431	tslNA	GENCODE basic	1	1	havana	havana	processed_pseudogene	processed_pseudogene	1	MGI transcript name	Gm15464-201	MGI Symbol	Gm15464
TCONS_00001741	ENSMUST00000160834	Nbeal1	XLOC_000635	TCONS_00001741	XLOC_000635	Nbeal1	1:60180441-60338328	Scr LNA CD	LincIRS2 LNA CD	NOTEST	0.0163732	4.82516e-08	-18.3723	0	1	1	no	XLOC_000635	ENSMUSG00000073664	ENSMUST00000160834	ENSMUSP00000124056	neurobeachin like 1 [Source:HGNC Symbol;Acc:HGNC:20681]	1	60180599	60338328	1	C2	60180599	60338328	60180599	15731	tsl5	GENCODE basic	7	11	ensembl_havana	ensembl_havana	protein_coding	protein_coding	10	MGI transcript name	Nbeal1-203	MGI Symbol	Nbeal1
TCONS_00001759	ENSMUST00000060608	Cyp20a1	XLOC_000636	TCONS_00001759	XLOC_000636	Cyp20a1	1:60343079-60388060	Scr LNA CD	LincIRS2 LNA CD	NOTEST	0.0101575	0.000200552	-5.66242	0	1	1	no	XLOC_000636	ENSMUSG00000049439	ENSMUST00000060608	ENSMUSP00000050823	Cytochrome P450 20A1 [Source:UniProtKB/Swiss-Prot;Acc:Q8BKE6]	1	60343323	60388060	1	C2	60343323	60388060	60343323	2223	tsl1	GENCODE basic	12	13	ensembl_havana	ensembl_havana	protein_coding	protein_coding	3	MGI transcript name	Cyp20a1-201	MGI Symbol	Cyp20a1
TCONS_00001770	ENSMUST00000191764	6030460B20Rik	XLOC_000637	TCONS_00001770	XLOC_000637	6030460B20Rik	1:60343079-60388060	Scr LNA CD	LincIRS2 LNA CD	NOTEST	0	0	0	0	1	1	no	XLOC_000637	ENSMUSG00000103822	ENSMUST00000191764		RIKEN cDNA 6030460B20 gene [Source:MGI Symbol;Acc:MGI:1924974]	1	60353119	60354176	1	C2	60353119	60354176	60353119	1058	tslNA	GENCODE basic	1	1	havana	havana	TEC	TEC	1	MGI transcript name	6030460B20Rik-201	MGI Symbol	6030460B20Rik
TCONS_00001771	ENSMUST00000052332	Abi2	XLOC_000638	TCONS_00001771	XLOC_000638	Abi2	1:60409618-60567104	Scr LNA CD	LincIRS2 LNA CD	NOTEST	0	0	0	0	1	1	no	XLOC_000638	ENSMUSG00000026782	ENSMUST00000052332	ENSMUSP00000058754	abl-interactor 2 [Source:MGI Symbol;Acc:MGI:106913]	1	60409619	60481158	1	C2	60409619	60481158	60409619	5768	tsl1	GENCODE basic	14	15	ensembl_havana	ensembl_havana	protein_coding	protein_coding	12	MGI transcript name	Abi2-201	MGI Symbol	Abi2
TCONS_00001798	ENSMUST00000195569	Gm38388	XLOC_000639	TCONS_00001798	XLOC_000639	Gm38388	1:60594601-60598745	Scr LNA CD	LincIRS2 LNA CD	OK	0.319435	0.546938	0.775856	1.12699	0.02775	0.584159	no	XLOC_000639	ENSMUSG00000103215	ENSMUST00000195569		predicted gene, 38388 [Source:MGI Symbol;Acc:MGI:5613624]	1	60594807	60596236	-1	C2	60594807	60596236	60596236	1430	tslNA	GENCODE basic	1	1	havana	havana	TEC	TEC	1	MGI transcript name	Gm38388-201	MGI Symbol	Gm38388
TCONS_00001799	-	-	XLOC_000640	TCONS_00001799	XLOC_000640	-	1:60661910-60662466	Scr LNA CD	LincIRS2 LNA CD	OK	0.43749	0.492493	0.170853	0.126375	0.8206	0.999192	no	XLOC_000640
TCONS_00001800	ENSMUST00000118030	Gm11577	XLOC_000641	TCONS_00001800	XLOC_000641	Gm11577	1:60700871-60701937	Scr LNA CD	LincIRS2 LNA CD	NOTEST	0	0	0	0	1	1	no	XLOC_000641	ENSMUSG00000084151	ENSMUST00000118030		predicted gene 11577 [Source:MGI Symbol;Acc:MGI:3650975]	1	60700872	60701937	1	C2	60700872	60701937	60700872	737	tslNA	GENCODE basic	1	1	havana	havana	processed_pseudogene	processed_pseudogene	1	MGI transcript name	Gm11577-201	MGI Symbol	Gm11577
TCONS_00001801	ENSMUST00000122226	Eif4a-ps4	XLOC_000642	TCONS_00001801	XLOC_000642	Eif4a-ps4	1:60703917-60705917	Scr LNA CD	LincIRS2 LNA CD	NOTEST	0.0336038	0.0794895	1.24214	0	1	1	no	XLOC_000642	ENSMUSG00000101188	ENSMUST00000122226		eukaryotic translation initiation factor 4A, pseudogene 4 [Source:MGI Symbol;Acc:MGI:1195958]	1	60703932	60705149	1	C2	60703932	60705149	60703932	1218	tslNA	GENCODE basic	1	1	havana	havana	processed_pseudogene	processed_pseudogene	1	MGI transcript name	Eif4a-ps4-201	MGI Symbol	Eif4a-ps4
TCONS_00001802	ENSMUST00000132833	Cd28	XLOC_000643	TCONS_00001802	XLOC_000643	Cd28	1:60716799-60773359	Scr LNA CD	LincIRS2 LNA CD	NOTEST	0	0	0	0	1	1	no	XLOC_000643	ENSMUSG00000026012	ENSMUST00000132833		T-cell-specific surface glycoprotein CD28 [Source:UniProtKB/Swiss-Prot;Acc:P31041]	1	60716800	60773359	1	C2	60716800	60763163	60716800	669	tsl5		1	2	havana	ensembl_havana	processed_transcript	protein_coding	3	MGI transcript name	Cd28-202	MGI Symbol	Cd28
TCONS_00001807	ENSMUST00000130082	2310016D23Rik	XLOC_000644	TCONS_00001807	XLOC_000644	2310016D23Rik	1:60776664-60803790	Scr LNA CD	LincIRS2 LNA CD	NOTEST	0	0	0	0	1	1	no	XLOC_000644	ENSMUSG00000085965	ENSMUST00000130082		RIKEN cDNA 2310016D23 gene [Source:MGI Symbol;Acc:MGI:1923693]	1	60778843	60803790	1	C2	60778843	60803790	60778843	388	tsl1	GENCODE basic	1	1	havana	havana	lincRNA	lincRNA	1	MGI transcript name	2310016D23Rik-201	MGI Symbol	2310016D23Rik
TCONS_00001808	ENSMUST00000195593	Gm37198	XLOC_000645	TCONS_00001808	XLOC_000645	Gm37198	1:60776664-60803790	Scr LNA CD	LincIRS2 LNA CD	NOTEST	0	0.00713689	inf	0	1	1	no	XLOC_000645	ENSMUSG00000104069	ENSMUST00000195593		predicted gene, 37198 [Source:MGI Symbol;Acc:MGI:5610426]	1	60779352	60781461	1	C2	60779352	60781461	60779352	2110	tslNA	GENCODE basic	1	1	havana	havana	TEC	TEC	1	MGI transcript name	Gm37198-201	MGI Symbol	Gm37198
TCONS_00001809	ENSMUST00000121926	Gm11609	XLOC_000646	TCONS_00001809	XLOC_000646	Gm11609	1:60776664-60803790	Scr LNA CD	LincIRS2 LNA CD	NOTEST	0	0	0	0	1	1	no	XLOC_000646	ENSMUSG00000083118	ENSMUST00000121926		predicted gene 11609 [Source:MGI Symbol;Acc:MGI:3694969]	1	60792490	60793832	1	C2	60792490	60793832	60792490	793	tslNA	GENCODE basic	1	1	havana	havana	processed_pseudogene	processed_pseudogene	1	MGI transcript name	Gm11609-201	MGI Symbol	Gm11609
TCONS_00001810	ENSMUST00000122024	Gm11581	XLOC_000647	TCONS_00001810	XLOC_000647	Gm11581	1:60809115-60809942	Scr LNA CD	LincIRS2 LNA CD	NOTEST	0	0.0106547	inf	0	1	1	no	XLOC_000647	ENSMUSG00000083355	ENSMUST00000122024		predicted gene 11581 [Source:MGI Symbol;Acc:MGI:3652083]	1	60809116	60809942	1	C2	60809116	60809942	60809116	763	tslNA	GENCODE basic	1	1	havana	havana	processed_pseudogene	processed_pseudogene	1	MGI transcript name	Gm11581-201	MGI Symbol	Gm11581
TCONS_00001811	ENSMUST00000193735	Gm38137	XLOC_000648	TCONS_00001811	XLOC_000648	Gm38137	1:60880337-60881738	Scr LNA CD	LincIRS2 LNA CD	NOTEST	0	0	0	0	1	1	no	XLOC_000648	ENSMUSG00000102549	ENSMUST00000193735		predicted gene, 38137 [Source:MGI Symbol;Acc:MGI:5611365]	1	60880338	60881738	1	C2	60880338	60881738	60880338	1401	tslNA	GENCODE basic	1	1	havana	havana	TEC	TEC	1	MGI transcript name	Gm38137-201	MGI Symbol	Gm38137
TCONS_00001812	ENSMUST00000124816	Ctla4	XLOC_000649	TCONS_00001812	XLOC_000649	Ctla4	1:60886999-60915832	Scr LNA CD	LincIRS2 LNA CD	NOTEST	0	0	0	0	1	1	no	XLOC_000649	ENSMUSG00000026011	ENSMUST00000124816		cytotoxic T-lymphocyte associated protein 4 [Source:HGNC Symbol;Acc:HGNC:2505]	1	60887000	60915832	1	C2	60887000	60912716	60887000	691	tsl3		1	13	havana	ensembl_havana	processed_transcript	protein_coding	3	MGI transcript name	Ctla4-203	MGI Symbol	Ctla4
TCONS_00001813	ENSMUST00000121555	Rpl18-ps1	XLOC_000650	TCONS_00001813	XLOC_000650	Rpl18-ps1	1:60886999-60915832	Scr LNA CD	LincIRS2 LNA CD	NOTEST	0.0430756	0	-inf	0	1	1	no	XLOC_000650	ENSMUSG00000081382	ENSMUST00000121555		ribosomal protein L18, pseudogene 1 [Source:MGI Symbol;Acc:MGI:98018]	1	60900898	60901422	1	C2	60900898	60901422	60900898	525	tslNA	GENCODE basic	1	1	havana	havana	processed_pseudogene	processed_pseudogene	1	MGI transcript name	Rpl18-ps1-201	MGI Symbol	Rpl18-ps1
TCONS_00001817	ENSMUST00000027162	Icos	XLOC_000651	TCONS_00001817	XLOC_000651	Icos	1:60977926-61000406	Scr LNA CD	LincIRS2 LNA CD	NOTEST	0.0580621	0.0609063	0.0689946	0	1	1	no	XLOC_000651	ENSMUSG00000026009	ENSMUST00000027162	ENSMUSP00000027162	Inducible T-cell costimulator [Source:UniProtKB/Swiss-Prot;Acc:Q9WVS0]	1	60977927	61000320	1	C2	60977927	60995797	60977927	810	tsl1	GENCODE basic	11	14	havana	ensembl_havana	protein_coding	protein_coding	2	MGI transcript name	Icos-201	MGI Symbol	Icos
TCONS_00001819	ENSMUST00000193733	Gm37039	XLOC_000652	TCONS_00001819	XLOC_000652	Gm37039	1:60977926-61000406	Scr LNA CD	LincIRS2 LNA CD	NOTEST	0	0	0	0	1	1	no	XLOC_000652	ENSMUSG00000102561	ENSMUST00000193733		predicted gene, 37039 [Source:MGI Symbol;Acc:MGI:5610267]	1	60989479	60991963	1	C2	60989479	60991963	60989479	2485	tslNA	GENCODE basic	1	1	havana	havana	TEC	TEC	1	MGI transcript name	Gm37039-201	MGI Symbol	Gm37039
TCONS_00001820	ENSMUST00000119156	Rpl17-ps1	XLOC_000653	TCONS_00001820	XLOC_000653	Rpl17-ps1	1:61075673-61076225	Scr LNA CD	LincIRS2 LNA CD	NOTEST	0	0	0	0	1	1	no	XLOC_000653	ENSMUSG00000082804	ENSMUST00000119156		ribosomal protein L17, pseudogene 1 [Source:MGI Symbol;Acc:MGI:3652107]	1	61075674	61076225	1	C2	61075674	61076225	61075674	552	tslNA	GENCODE basic	1	3	havana	havana	processed_pseudogene	processed_pseudogene	1	MGI transcript name	Rpl17-ps1-201	MGI Symbol	Rpl17-ps1
TCONS_00001821	ENSMUST00000128274	Gm11587	XLOC_000654	TCONS_00001821	XLOC_000654	Gm11587	1:61301908-61307746	Scr LNA CD	LincIRS2 LNA CD	NOTEST	0	0	0	0	1	1	no	XLOC_000654	ENSMUSG00000085248	ENSMUST00000128274		predicted gene 11587 [Source:MGI Symbol;Acc:MGI:3652110]	1	61301909	61307746	1	C2	61301909	61307746	61301909	1120	tsl1	GENCODE basic	2	2	havana	havana	lincRNA	lincRNA	1	MGI transcript name	Gm11587-201	MGI Symbol	Gm11587
TCONS_00001822	ENSMUST00000141000	9530026F06Rik	XLOC_000655	TCONS_00001822	XLOC_000655	9530026F06Rik	1:61378431-61395904	Scr LNA CD	LincIRS2 LNA CD	NOTEST	0.0138795	0	-inf	0	1	1	no	XLOC_000655	ENSMUSG00000085447	ENSMUST00000141000		RIKEN cDNA 9530026F06 gene [Source:MGI Symbol;Acc:MGI:1924591]	1	61378432	61395904	1	C2	61378432	61395904	61378432	892	tsl1	GENCODE basic	1	1	havana	havana	lincRNA	lincRNA	1	MGI transcript name	9530026F06Rik-201	MGI Symbol	9530026F06Rik
TCONS_00001823	ENSMUST00000141758	Gm11588	XLOC_000656	TCONS_00001823	XLOC_000656	Gm11588	1:61440100-61469475	Scr LNA CD	LincIRS2 LNA CD	NOTEST	0	0	0	0	1	1	no	XLOC_000656	ENSMUSG00000086408	ENSMUST00000141758		predicted gene 11588 [Source:MGI Symbol;Acc:MGI:3650951]	1	61440101	61469475	1	C2	61440101	61469475	61440101	658	tsl5	GENCODE basic	1	1	havana	havana	lincRNA	lincRNA	1	MGI transcript name	Gm11588-201	MGI Symbol	Gm11588
TCONS_00001824	ENSMUST00000158921	Gm25839	XLOC_000657	TCONS_00001824	XLOC_000657	Gm25839	1:61470440-61470543	Scr LNA CD	LincIRS2 LNA CD	NOTEST	0	0	0	0	1	1	no	XLOC_000657	ENSMUSG00000089546	ENSMUST00000158921		predicted gene, 25839 [Source:MGI Symbol;Acc:MGI:5455616]	1	61470441	61470543	1	C2	61470441	61470543	61470441	103	tslNA	GENCODE basic	1	1	ensembl	ensembl	snRNA	snRNA	1	MGI transcript name	Gm25839-201	MGI Symbol	Gm25839
TCONS_00001825	ENSMUST00000187655	Gm28449	XLOC_000658	TCONS_00001825	XLOC_000658	Gm28449	1:61474950-61476028	Scr LNA CD	LincIRS2 LNA CD	NOTEST	0	0	0	0	1	1	no	XLOC_000658	ENSMUSG00000100965	ENSMUST00000187655		predicted gene 28449 [Source:MGI Symbol;Acc:MGI:5579155]	1	61474951	61476028	1	C2	61474951	61476028	61474951	506	tsl3	GENCODE basic	1	1	havana	havana	lincRNA	lincRNA	1	MGI transcript name	Gm28449-201	MGI Symbol	Gm28449
TCONS_00001826	ENSMUST00000194422	Gm36943	XLOC_000659	TCONS_00001826	XLOC_000659	Gm36943	1:61545881-61546163	Scr LNA CD	LincIRS2 LNA CD	NOTEST	0	0	0	0	1	1	no	XLOC_000659	ENSMUSG00000102168	ENSMUST00000194422		predicted gene, 36943 [Source:MGI Symbol;Acc:MGI:5610171]	1	61545882	61546163	1	C2	61545882	61546163	61545882	282	tslNA	GENCODE basic	1	1	havana	havana	TEC	TEC	1	MGI transcript name	Gm36943-201	MGI Symbol	Gm36943
TCONS_00001827	ENSMUST00000185262	Gm28094	XLOC_000660	TCONS_00001827	XLOC_000660	Gm28094	1:61548121-61548511	Scr LNA CD	LincIRS2 LNA CD	NOTEST	0	0	0	0	1	1	no	XLOC_000660	ENSMUSG00000100381	ENSMUST00000185262		predicted gene 28094 [Source:MGI Symbol;Acc:MGI:5578800]	1	61548122	61548511	1	C2	61548122	61548511	61548122	390	tslNA	GENCODE basic	1	1	havana	havana	processed_pseudogene	processed_pseudogene	1	MGI transcript name	Gm28094-201	MGI Symbol	Gm28094
TCONS_00001828	ENSMUST00000075374	Pard3b	XLOC_000661	TCONS_00001828	XLOC_000661	Pard3b	1:61638089-62642284	Scr LNA CD	LincIRS2 LNA CD	NOTEST	0.00718034	0.0731661	3.34905	0	1	1	no	XLOC_000661	ENSMUSG00000052062	ENSMUST00000075374	ENSMUSP00000074837	par-3 family cell polarity regulator beta [Source:MGI Symbol;Acc:MGI:1919301]	1	61638824	62642284	1	C2	61638824	62642284	61638824	8392	tsl5	GENCODE basic	9	14	ensembl_havana	ensembl_havana	protein_coding	protein_coding	6	MGI transcript name	Pard3b-202	MGI Symbol	Pard3b
TCONS_00001840	ENSMUST00000194820	Gm37205	XLOC_000662	TCONS_00001840	XLOC_000662	Gm37205	1:61638089-62642284	Scr LNA CD	LincIRS2 LNA CD	NOTEST	0	0	0	0	1	1	no	XLOC_000662	ENSMUSG00000103656	ENSMUST00000194820		predicted gene, 37205 [Source:MGI Symbol;Acc:MGI:5610433]	1	61654423	61657158	1	C2	61654423	61657158	61654423	2736	tslNA	GENCODE basic	1	1	havana	havana	TEC	TEC	1	MGI transcript name	Gm37205-201	MGI Symbol	Gm37205
TCONS_00001841	ENSMUST00000193022	Gm38012	XLOC_000663	TCONS_00001841	XLOC_000663	Gm38012	1:61638089-62642284	Scr LNA CD	LincIRS2 LNA CD	NOTEST	0	0.00436807	inf	0	1	1	no	XLOC_000663	ENSMUSG00000104402	ENSMUST00000193022		predicted gene, 38012 [Source:MGI Symbol;Acc:MGI:5611240]	1	61677249	61680277	1	C2	61677249	61680277	61677249	3029	tslNA	GENCODE basic	1	1	havana	havana	TEC	TEC	1	MGI transcript name	Gm38012-201	MGI Symbol	Gm38012
TCONS_00001842	ENSMUST00000194715	Gm38278	XLOC_000664	TCONS_00001842	XLOC_000664	Gm38278	1:61638089-62642284	Scr LNA CD	LincIRS2 LNA CD	NOTEST	0	0	0	0	1	1	no	XLOC_000664	ENSMUSG00000104081	ENSMUST00000194715		predicted gene, 38278 [Source:MGI Symbol;Acc:MGI:5611506]	1	61702527	61703891	1	C2	61702527	61703891	61702527	1365	tslNA	GENCODE basic	1	1	havana	havana	TEC	TEC	1	MGI transcript name	Gm38278-201	MGI Symbol	Gm38278
TCONS_00001843	ENSMUST00000191979	Gm38075	XLOC_000665	TCONS_00001843	XLOC_000665	Gm38075	1:61638089-62642284	Scr LNA CD	LincIRS2 LNA CD	NOTEST	0	0	0	0	1	1	no	XLOC_000665	ENSMUSG00000103002	ENSMUST00000191979		predicted gene, 38075 [Source:MGI Symbol;Acc:MGI:5611303]	1	61805221	61806140	1	C2	61805221	61806140	61805221	920	tslNA	GENCODE basic	1	1	havana	havana	TEC	TEC	1	MGI transcript name	Gm38075-201	MGI Symbol	Gm38075
TCONS_00001844	ENSMUST00000195466	Gm38351	XLOC_000666	TCONS_00001844	XLOC_000666	Gm38351	1:61638089-62642284	Scr LNA CD	LincIRS2 LNA CD	NOTEST	0	0	0	0	1	1	no	XLOC_000666	ENSMUSG00000102359	ENSMUST00000195466		predicted gene, 38351 [Source:MGI Symbol;Acc:MGI:5611579]	1	62247153	62249670	1	C2	62247153	62249670	62247153	2518	tslNA	GENCODE basic	1	1	havana	havana	TEC	TEC	1	MGI transcript name	Gm38351-201	MGI Symbol	Gm38351
TCONS_00001845	ENSMUST00000147177	Pard3bos3	XLOC_000667	TCONS_00001845	XLOC_000667	Pard3bos3	1:61638089-62642284	Scr LNA CD	LincIRS2 LNA CD	OK	0.441027	0.616795	0.483926	0.094442	0.76665	0.999192	no	XLOC_000667	ENSMUSG00000085400	ENSMUST00000147177		par-3 family cell polarity regulator beta, opposite strand 3 [Source:MGI Symbol;Acc:MGI:3651159]	1	62456725	62499261	-1	C2	62456725	62499261	62499261	862	tsl1	GENCODE basic	1	1	havana	havana	antisense	antisense	1	MGI transcript name	Pard3bos3-201	MGI Symbol	Pard3bos3
TCONS_00001846	ENSMUST00000118720	Gm11599	XLOC_000668	TCONS_00001846	XLOC_000668	Gm11599	1:62660838-62661716	Scr LNA CD	LincIRS2 LNA CD	NOTEST	0	0	0	0	1	1	no	XLOC_000668	ENSMUSG00000084333	ENSMUST00000118720		predicted gene 11599 [Source:MGI Symbol;Acc:MGI:3651840]	1	62660839	62661716	1	C2	62660839	62661716	62660839	878	tslNA	GENCODE basic	1	1	havana	havana	processed_pseudogene	processed_pseudogene	1	MGI transcript name	Gm11599-201	MGI Symbol	Gm11599
TCONS_00001847	ENSMUST00000126344	Nrp2	XLOC_000669	TCONS_00001847	XLOC_000669	Nrp2	1:62703284-62818950	Scr LNA CD	LincIRS2 LNA CD	NOTEST	1.09149e-127	5.43829e-48	264.749	0	1	1	no	XLOC_000669	ENSMUSG00000025969	ENSMUST00000126344		Neuropilin-2 [Source:UniProtKB/Swiss-Prot;Acc:O35375]	1	62703285	62818695	1	C2	62703285	62739932	62703285	2815	tsl1		1	15	havana	ensembl_havana	retained_intron	protein_coding	7	MGI transcript name	Nrp2-207	MGI Symbol	Nrp2
TCONS_00001867	ENSMUST00000192219	Gm37121	XLOC_000670	TCONS_00001867	XLOC_000670	Gm37121	1:62703284-62818950	Scr LNA CD	LincIRS2 LNA CD	NOTEST	0.0334888	0.021079	-0.667869	0	1	1	no	XLOC_000670	ENSMUSG00000103032	ENSMUST00000192219		predicted gene, 37121 [Source:MGI Symbol;Acc:MGI:5610349]	1	62809302	62811857	1	C2	62809302	62811857	62809302	2556	tslNA	GENCODE basic	1	1	havana	havana	TEC	TEC	1	MGI transcript name	Gm37121-201	MGI Symbol	Gm37121
TCONS_00001868	ENSMUST00000199516	Gm44468	XLOC_000671	TCONS_00001868	XLOC_000671	Gm44468	1:62958417-63180557	Scr LNA CD	LincIRS2 LNA CD	NOTEST	0	0	0	0	1	1	no	XLOC_000671	ENSMUSG00000104991	ENSMUST00000199516		predicted gene, 44468 [Source:MGI Symbol;Acc:MGI:5690860]	1	63025742	63025846	1	C2	63025742	63025846	63025742	105	tslNA	GENCODE basic	1	1	ensembl	ensembl	miRNA	miRNA	1	MGI transcript name	Gm44468-201	MGI Symbol	Gm44468
TCONS_00001869	ENSMUST00000158328	Gm24942	XLOC_000672	TCONS_00001869	XLOC_000672	Gm24942	1:62958417-63180557	Scr LNA CD	LincIRS2 LNA CD	NOTEST	0	0	0	0	1	1	no	XLOC_000672	ENSMUSG00000088953	ENSMUST00000158328		predicted gene, 24942 [Source:MGI Symbol;Acc:MGI:5454719]	1	63032706	63032819	1	C2	63032706	63032819	63032706	114	tslNA	GENCODE basic	1	1	ensembl	ensembl	snoRNA	snoRNA	1	MGI transcript name	Gm24942-201	MGI Symbol	Gm24942
TCONS_00001870	ENSMUST00000122045	Rps13-ps7	XLOC_000673	TCONS_00001870	XLOC_000673	Rps13-ps7	1:62958417-63180557	Scr LNA CD	LincIRS2 LNA CD	NOTEST	0	0	0	0	1	1	no	XLOC_000673	ENSMUSG00000081617	ENSMUST00000122045		ribosomal protein S13, pseudogene 7 [Source:MGI Symbol;Acc:MGI:3650301]	1	63038214	63038581	1	C2	63038214	63038581	63038214	368	tslNA	GENCODE basic	1	1	havana	havana	processed_pseudogene	processed_pseudogene	1	MGI transcript name	Rps13-ps7-201	MGI Symbol	Rps13-ps7
TCONS_00001871	ENSMUST00000118179	Rps27-ps1	XLOC_000674	TCONS_00001871	XLOC_000674	Rps27-ps1	1:62958417-63180557	Scr LNA CD	LincIRS2 LNA CD	OK	0.877535	0.653016	-0.42634	-0.0269207	0.7939	0.999192	no	XLOC_000674	ENSMUSG00000081429	ENSMUST00000118179		ribosomal protein S27, pseudogene 1 [Source:MGI Symbol;Acc:MGI:3652266]	1	63073774	63074019	1	C2	63073774	63074019	63073774	246	tslNA	GENCODE basic	1	1	havana	havana	processed_pseudogene	processed_pseudogene	1	MGI transcript name	Rps27-ps1-201	MGI Symbol	Rps27-ps1
TCONS_00001872	ENSMUST00000186436	Ino80dos	XLOC_000675	TCONS_00001872	XLOC_000675	Ino80dos	1:62958417-63180557	Scr LNA CD	LincIRS2 LNA CD	NOTEST	0.076485	0.0284953	-1.42445	0	1	1	no	XLOC_000675	ENSMUSG00000084799	ENSMUST00000186436		INO80 complex subunit D, opposite strand [Source:MGI Symbol;Acc:MGI:3651861]	1	63113078	63158290	1	C2	63113078	63114960	63113078	652	tsl5	GENCODE basic	1	7	havana	havana	lincRNA	lincRNA	4	MGI transcript name	Ino80dos-202	MGI Symbol	Ino80dos
TCONS_00001876	ENSMUST00000185480	Gm20342	XLOC_000676	TCONS_00001876	XLOC_000676	Gm20342	1:62958417-63180557	Scr LNA CD	LincIRS2 LNA CD	NOTEST	0.00288016	0.00205101	-0.489817	0	1	1	no	XLOC_000676	ENSMUSG00000101599	ENSMUST00000185480		predicted gene, 20342 [Source:MGI Symbol;Acc:MGI:5012527]	1	63117118	63126837	1	C2	63117118	63126837	63117118	9720	tslNA	GENCODE basic	1	1	havana	havana	lincRNA	lincRNA	1	MGI transcript name	Gm20342-201	MGI Symbol	Gm20342
TCONS_00001877	ENSMUST00000104692	Gm24557	XLOC_000677	TCONS_00001877	XLOC_000677	Gm24557	1:62958417-63180557	Scr LNA CD	LincIRS2 LNA CD	OK	0.874527	1.32762	0.60227	0.136513	0.67695	0.999192	no	XLOC_000677	ENSMUSG00000077884	ENSMUST00000104692		predicted gene, 24557 [Source:MGI Symbol;Acc:MGI:5454334]	1	63161855	63161943	1	C2	63161855	63161943	63161855	89	tslNA	GENCODE basic	2	2	ensembl	ensembl	miRNA	miRNA	1	MGI transcript name	Gm24557-201	MGI Symbol	Gm24557
TCONS_00001879	ENSMUST00000129339	Eef1b2	XLOC_000678	TCONS_00001879	XLOC_000678	Eef1b2	1:62958417-63180557	Scr LNA CD	LincIRS2 LNA CD	NOTEST	7.30923e-113	1.05143e-128	-52.6263	0	1	1	no	XLOC_000678	ENSMUSG00000025967	ENSMUST00000129339	ENSMUSP00000116492	Elongation factor 1-beta [Source:UniProtKB/Swiss-Prot;Acc:O70251]	1	63176825	63180486	1	C2	63176825	63180486	63176825	1939	tsl1	GENCODE basic	7	16	ensembl_havana	ensembl_havana	protein_coding	protein_coding	9	MGI transcript name	Eef1b2-204	MGI Symbol	Eef1b2
TCONS_00001890	ENSMUST00000082678	Gm26457	XLOC_000679	TCONS_00001890	XLOC_000679	Gm26457	1:62958417-63180557	Scr LNA CD	LincIRS2 LNA CD	NOTEST	0	0	0	0	1	1	no	XLOC_000679	ENSMUSG00000064612	ENSMUST00000082678		predicted gene, 26457 [Source:MGI Symbol;Acc:MGI:5456234]	1	63178677	63178754	1	C2	63178677	63178754	63178677	78	tslNA	GENCODE basic	2	2	ensembl	ensembl	snoRNA	snoRNA	1	MGI transcript name	Gm26457-201	MGI Symbol	Gm26457
TCONS_00001891	ENSMUST00000082668	Snora41	XLOC_000680	TCONS_00001891	XLOC_000680	Snora41	1:62958417-63180557	Scr LNA CD	LincIRS2 LNA CD	NOTEST	0	0	0	0	1	1	no	XLOC_000680	ENSMUSG00000064602	ENSMUST00000082668		small nucleolar RNA, H/ACA box 41 [Source:MGI Symbol;Acc:MGI:3819505]	1	63179004	63179135	1	C2	63179004	63179135	63179004	132	tslNA	GENCODE basic	1	1	ensembl	ensembl	snoRNA	snoRNA	1	MGI transcript name	Snora41-201	MGI Symbol	Snora41
TCONS_00001892	ENSMUST00000175328	Gm27512	XLOC_000681	TCONS_00001892	XLOC_000681	Gm27512	1:63182690-63214543	Scr LNA CD	LincIRS2 LNA CD	NOTEST	0	0	0	0	1	1	no	XLOC_000681	ENSMUSG00000094290	ENSMUST00000175328		predicted gene, 27512 [Source:MGI Symbol;Acc:MGI:5530894]	1	63198031	63198156	1	C2	63198031	63198156	63198031	126	tslNA	GENCODE basic	3	2	ensembl	ensembl	miRNA	miRNA	1	MGI transcript name	Gm27512-201	MGI Symbol	Gm27512
TCONS_00001893	ENSMUST00000141027	Platr12	XLOC_000682	TCONS_00001893	XLOC_000682	Platr12	1:63182690-63214543	Scr LNA CD	LincIRS2 LNA CD	NOTEST	0	0	0	0	1	1	no	XLOC_000682	ENSMUSG00000086730	ENSMUST00000141027		pluripotency associated transcript 12 [Source:MGI Symbol;Acc:MGI:3651341]	1	63200313	63207967	1	C2	63200313	63207614	63200313	462	tsl3	GENCODE basic	1	2	havana	havana	antisense	processed_transcript	2	MGI transcript name	Platr12-201	MGI Symbol	Platr12
TCONS_00001895	ENSMUST00000114132	Zdbf2	XLOC_000683	TCONS_00001895	XLOC_000683	Zdbf2	1:63273225-63314576	Scr LNA CD	LincIRS2 LNA CD	NOTEST	0	0	0	0	1	1	no	XLOC_000683	ENSMUSG00000027520	ENSMUST00000114132	ENSMUSP00000109767	zinc finger, DBF-type containing 2 [Source:MGI Symbol;Acc:MGI:1921134]	1	63273265	63314576	1	C2	63273265	63314576	63273265	12629	tsl5	GENCODE basic	7	15	havana	ensembl_havana	protein_coding	protein_coding	3	MGI transcript name	Zdbf2-202	MGI Symbol	Zdbf2
TCONS_00001899	ENSMUST00000087374	Adam23	XLOC_000684	TCONS_00001899	XLOC_000684	Adam23	1:63445749-63596810	Scr LNA CD	LincIRS2 LNA CD	NOTEST	3.77694e-07	0.0522153	17.0769	0	1	1	no	XLOC_000684	ENSMUSG00000025964	ENSMUST00000087374	ENSMUSP00000084633	Disintegrin and metalloproteinase domain-containing protein 23 [Source:UniProtKB/Swiss-Prot;Acc:Q9R1V7]	1	63445891	63596276	1	C2	63445895	63596276	63445895	6426	tsl1	GENCODE basic	9	15	ensembl_havana	ensembl_havana	protein_coding	protein_coding	12	MGI transcript name	Adam23-201	MGI Symbol	Adam23
TCONS_00001920	ENSMUST00000226288	Gm39653	XLOC_000685	TCONS_00001920	XLOC_000685	Gm39653	1:63615967-63620819	Scr LNA CD	LincIRS2 LNA CD	NOTEST	0	0	0	0	1	1	no	XLOC_000685	ENSMUSG00000115378	ENSMUST00000226288	ENSMUSP00000154457	family with sequence similarity 237 member A [Source:HGNC Symbol;Acc:HGNC:52388]	1	63615968	63620819	1	C2	63615968	63620819	63615968	1105		GENCODE basic	1	1	havana	havana	protein_coding	protein_coding	1	MGI transcript name	Gm39653-201	MGI Symbol	Gm39653
TCONS_00001921	ENSMUST00000120763	Gm12748	XLOC_000686	TCONS_00001921	XLOC_000686	Gm12748	1:63622850-63686927	Scr LNA CD	LincIRS2 LNA CD	NOTEST	0	0	0	0	1	1	no	XLOC_000686	ENSMUSG00000083066	ENSMUST00000120763		predicted gene 12748 [Source:MGI Symbol;Acc:MGI:3652128]	1	63671468	63671971	1	C2	63671468	63671971	63671468	504	tslNA	GENCODE basic	1	1	havana	havana	processed_pseudogene	processed_pseudogene	1	MGI transcript name	Gm12748-201	MGI Symbol	Gm12748
TCONS_00001922	ENSMUST00000027103	Fastkd2	XLOC_000687	TCONS_00001922	XLOC_000687	Fastkd2	1:63730613-63754655	Scr LNA CD	LincIRS2 LNA CD	NOTEST	0.0194762	1.02838e-48	-153.73	0	1	1	no	XLOC_000687	ENSMUSG00000025962	ENSMUST00000027103	ENSMUSP00000027103	FAST kinase domain-containing protein 2, mitochondrial [Source:UniProtKB/Swiss-Prot;Acc:Q922E6]	1	63730614	63754655	1	C2	63730614	63754655	63730614	4486	tsl1	GENCODE basic	6	15	ensembl_havana	ensembl_havana	protein_coding	protein_coding	6	MGI transcript name	Fastkd2-201	MGI Symbol	Fastkd2
TCONS_00001939	-	-	XLOC_000688	TCONS_00001939	XLOC_000688	-	1:63835985-63836361	Scr LNA CD	LincIRS2 LNA CD	OK	0	2.75249	inf		0.0025	0.116863	no	XLOC_000688
TCONS_00001940	ENSMUST00000120486	Gm13754	XLOC_000689	TCONS_00001940	XLOC_000689	Gm13754	1:63917847-63935932	Scr LNA CD	LincIRS2 LNA CD	NOTEST	0	0	0	0	1	1	no	XLOC_000689	ENSMUSG00000082373	ENSMUST00000120486		predicted gene 13754 [Source:MGI Symbol;Acc:MGI:3651213]	1	63917848	63935932	1	C2	63917848	63935932	63917848	998	tslNA	GENCODE basic	2	2	havana	havana	unitary_pseudogene	unitary_pseudogene	1	MGI transcript name	Gm13754-201	MGI Symbol	Gm13754
TCONS_00001941	ENSMUST00000133244	Gm13749	XLOC_000690	TCONS_00001941	XLOC_000690	Gm13749	1:63964726-63968999	Scr LNA CD	LincIRS2 LNA CD	NOTEST	0	0	0	0	1	1	no	XLOC_000690	ENSMUSG00000044689	ENSMUST00000133244			1	63964727	63968999	1	C2	63964727	63968999	63964727	1432	tsl1	GENCODE basic	1	5	ensembl_havana	ensembl_havana	lincRNA	lincRNA	1	MGI transcript name	Gm13749-201	MGI Symbol	Gm13749
TCONS_00001942	-	-	XLOC_000691	TCONS_00001942	XLOC_000691	-	1:64027867-64028484	Scr LNA CD	LincIRS2 LNA CD	OK	0.318972	0.140833	-1.17945	-0.687352	0.2148	0.999192	no	XLOC_000691
TCONS_00001943	ENSMUST00000181595	Gm26649	XLOC_000692	TCONS_00001943	XLOC_000692	Gm26649	1:64029446-64122282	Scr LNA CD	LincIRS2 LNA CD	OK	0.873424	0.857322	-0.026846	-0.0169908	0.97395	0.999192	no	XLOC_000692	ENSMUSG00000097272	ENSMUST00000181595		predicted gene, 26649 [Source:MGI Symbol;Acc:MGI:5477143]	1	64029463	64032927	1	C2	64029463	64032927	64029463	3196	tsl5	GENCODE basic	1	1	ensembl	ensembl	lincRNA	lincRNA	1	MGI transcript name	Gm26649-201	MGI Symbol	Gm26649
TCONS_00001947	ENSMUST00000117621	Gm13750	XLOC_000693	TCONS_00001947	XLOC_000693	Gm13750	1:64150200-64150665	Scr LNA CD	LincIRS2 LNA CD	NOTEST	0	0	0	0	1	1	no	XLOC_000693	ENSMUSG00000086721	ENSMUST00000117621		predicted gene 13750 [Source:MGI Symbol;Acc:MGI:3650598]	1	64150201	64150665	1	C2	64150201	64150665	64150201	465	tslNA	GENCODE basic	1	2	havana	havana	processed_pseudogene	processed_pseudogene	1	MGI transcript name	Gm13750-201	MGI Symbol	Gm13750
TCONS_00001948	-	-	XLOC_000694	TCONS_00001948	XLOC_000694	-	1:64320729-64322500	Scr LNA CD	LincIRS2 LNA CD	OK	0.766386	0.598351	-0.357081	-0.484632	0.3345	0.999192	no	XLOC_000694
TCONS_00001949	-	-	XLOC_000695	TCONS_00001949	XLOC_000695	-	1:64330375-64331099	Scr LNA CD	LincIRS2 LNA CD	NOTEST	0.128565	0.180737	0.491397	0	1	1	no	XLOC_000695
TCONS_00001950	ENSMUST00000175487	Gm25748	XLOC_000696	TCONS_00001950	XLOC_000696	Gm25748	1:64396333-64396403	Scr LNA CD	LincIRS2 LNA CD	NOTEST	0	0	0	0	1	1	no	XLOC_000696	ENSMUSG00000093228	ENSMUST00000175487		predicted gene, 25748 [Source:MGI Symbol;Acc:MGI:5455525]	1	64396334	64396403	1	C2	64396334	64396403	64396334	70	tslNA	GENCODE basic	1	1	ensembl	ensembl	miRNA	miRNA	1	MGI transcript name	Gm25748-201	MGI Symbol	Gm25748
TCONS_00001951	-	-	XLOC_000697	TCONS_00001951	XLOC_000697	-	1:64524708-64525238	Scr LNA CD	LincIRS2 LNA CD	NOTEST	0.0574843	0.0720867	0.326566	0	1	1	no	XLOC_000697
TCONS_00001952	-	-	XLOC_000698	TCONS_00001952	XLOC_000698	-	1:64525735-64528259	Scr LNA CD	LincIRS2 LNA CD	NOTEST	0.136024	0.196836	0.533129	0	1	1	no	XLOC_000698
TCONS_00001953	-	-	XLOC_000699	TCONS_00001953	XLOC_000699	-	1:64528433-64530463	Scr LNA CD	LincIRS2 LNA CD	NOTEST	0.225119	0.21542	-0.0635392	0	1	1	no	XLOC_000699
TCONS_00001954	-	-	XLOC_000700	TCONS_00001954	XLOC_000700	-	1:64530540-64532581	Scr LNA CD	LincIRS2 LNA CD	NOTEST	0.135511	0.154064	0.185114	0	1	1	no	XLOC_000700
TCONS_00001955	ENSMUST00000187811	Creb1	XLOC_000701	TCONS_00001955	XLOC_000701	Creb1	1:64532644-64626033	Scr LNA CD	LincIRS2 LNA CD	NOTEST	5.55838e-162	1.17852e-218	-188.266	0	1	1	no	XLOC_000701	ENSMUSG00000025958	ENSMUST00000187811	ENSMUSP00000140649	Cyclic AMP-responsive element-binding protein 1 [Source:UniProtKB/Swiss-Prot;Acc:Q01147]	1	64532645	64604548	1	C2	64532809	64578216	64532809	1255	tsl1	GENCODE basic	6	14	havana	ensembl_havana	protein_coding	protein_coding	11	MGI transcript name	Creb1-207	MGI Symbol	Creb1
TCONS_00001973	ENSMUST00000186895	Gm28982	XLOC_000702	TCONS_00001973	XLOC_000702	Gm28982	1:64532644-64626033	Scr LNA CD	LincIRS2 LNA CD	NOTEST	0	0	0	0	1	1	no	XLOC_000702	ENSMUSG00000101832	ENSMUST00000186895		predicted gene 28982 [Source:MGI Symbol;Acc:MGI:5579688]	1	64617784	64626033	1	C2	64617784	64626033	64617784	512	tsl3	GENCODE basic	1	1	havana	havana	lincRNA	lincRNA	1	MGI transcript name	Gm28982-201	MGI Symbol	Gm28982
TCONS_00001974	ENSMUST00000189284	Gm29152	XLOC_000703	TCONS_00001974	XLOC_000703	Gm29152	1:64649934-64652756	Scr LNA CD	LincIRS2 LNA CD	NOTEST	0	0	0	0	1	1	no	XLOC_000703	ENSMUSG00000100437	ENSMUST00000189284		predicted gene 29152 [Source:MGI Symbol;Acc:MGI:5579858]	1	64649935	64652756	1	C2	64649935	64652756	64649935	325	tsl5	GENCODE basic	1	1	havana	havana	lincRNA	lincRNA	1	MGI transcript name	Gm29152-201	MGI Symbol	Gm29152
TCONS_00001975	ENSMUST00000114077	Ccnyl1	XLOC_000704	TCONS_00001975	XLOC_000704	Ccnyl1	1:64679870-64725897	Scr LNA CD	LincIRS2 LNA CD	NOTEST	0.119676	0.136777	0.192688	0	1	1	no	XLOC_000704	ENSMUSG00000070871	ENSMUST00000114077	ENSMUSP00000109711	cyclin Y-like 1 [Source:MGI Symbol;Acc:MGI:2138614]	1	64690455	64725644	1	C2	64690455	64725644	64690455	3281	tsl1	GENCODE basic	7	10	havana	ensembl_havana	protein_coding	protein_coding	4	MGI transcript name	Ccnyl1-202	MGI Symbol	Ccnyl1
TCONS_00001980	-	-	XLOC_000705	TCONS_00001980	XLOC_000705	-	1:64729605-64730194	Scr LNA CD	LincIRS2 LNA CD	NOTEST	0.156107	0.148104	-0.075924	0	1	1	no	XLOC_000705
TCONS_00001981	ENSMUST00000194323	Gm38058	XLOC_000706	TCONS_00001981	XLOC_000706	Gm38058	1:64730557-64740607	Scr LNA CD	LincIRS2 LNA CD	OK	0.510086	0.45296	-0.171357	-0.338275	0.49955	0.999192	no	XLOC_000706	ENSMUSG00000102140	ENSMUST00000194323		predicted gene, 38058 [Source:MGI Symbol;Acc:MGI:5611286]	1	64736240	64740607	1	C2	64736240	64740607	64736240	4368	tslNA	GENCODE basic	1	1	havana	havana	TEC	TEC	1	MGI transcript name	Gm38058-201	MGI Symbol	Gm38058
TCONS_00001982	ENSMUST00000097713	Plekhm3	XLOC_000707	TCONS_00001982	XLOC_000707	Plekhm3	1:64785982-64956824	Scr LNA CD	LincIRS2 LNA CD	OK	0.469475	0.520748	0.149537	0.230086	0.64155	0.999192	no	XLOC_000707	ENSMUSG00000051344	ENSMUST00000097713	ENSMUSP00000095320	Pleckstrin homology domain-containing family M member 3 [Source:UniProtKB/Swiss-Prot;Acc:Q8BM47]	1	64785983	64956824	-1	C2	64789121	64956824	64956824	8562	tsl1	GENCODE basic	1	13	ensembl_havana	ensembl_havana	protein_coding	protein_coding	6	MGI transcript name	Plekhm3-201	MGI Symbol	Plekhm3
TCONS_00001983	ENSMUST00000139649	Plekhm3	XLOC_000708	TCONS_00001983	XLOC_000708	Plekhm3	1:64785982-64956824	Scr LNA CD	LincIRS2 LNA CD	OK	0.386957	0.341537	-0.180129	-0.292832	0.56185	0.999192	no	XLOC_000708	ENSMUSG00000051344	ENSMUST00000139649	ENSMUSP00000138002	Pleckstrin homology domain-containing family M member 3 [Source:UniProtKB/Swiss-Prot;Acc:Q8BM47]	1	64785983	64956824	-1	C2	64785983	64956824	64956824	4236	tsl1		7	13	havana	ensembl_havana	nonsense_mediated_decay	protein_coding	6	MGI transcript name	Plekhm3-204	MGI Symbol	Plekhm3
TCONS_00001984	ENSMUST00000140857	Plekhm3	XLOC_000709	TCONS_00001984	XLOC_000709	Plekhm3	1:64785982-64956824	Scr LNA CD	LincIRS2 LNA CD	OK	0.385894	0.339425	-0.185109	-0.105161	0.82625	0.999192	no	XLOC_000709	ENSMUSG00000051344	ENSMUST00000140857		Pleckstrin homology domain-containing family M member 3 [Source:UniProtKB/Swiss-Prot;Acc:Q8BM47]	1	64785983	64956824	-1	C2	64860298	64928097	64928097	2291	tsl1		1	13	havana	ensembl_havana	retained_intron	protein_coding	6	MGI transcript name	Plekhm3-205	MGI Symbol	Plekhm3
TCONS_00001985	ENSMUST00000139649	Plekhm3	XLOC_000710	TCONS_00001985	XLOC_000710	Plekhm3	1:64785982-64956824	Scr LNA CD	LincIRS2 LNA CD	OK	0.349888	0.343417	-0.0269297	-0.0288253	0.95295	0.999192	no	XLOC_000710	ENSMUSG00000051344	ENSMUST00000139649	ENSMUSP00000138002	Pleckstrin homology domain-containing family M member 3 [Source:UniProtKB/Swiss-Prot;Acc:Q8BM47]	1	64785983	64956824	-1	C2	64785983	64956824	64956824	4236	tsl1		7	13	havana	ensembl_havana	nonsense_mediated_decay	protein_coding	6	MGI transcript name	Plekhm3-204	MGI Symbol	Plekhm3
TCONS_00001986	ENSMUST00000181350	Rpl31-ps24	XLOC_000711	TCONS_00001986	XLOC_000711	Rpl31-ps24	1:64785982-64956824	Scr LNA CD	LincIRS2 LNA CD	NOTEST	0	0	0	0	1	1	no	XLOC_000711	ENSMUSG00000097264	ENSMUST00000181350		ribosomal protein L31, pseudogene 24 [Source:MGI Symbol;Acc:MGI:3648658]	1	64934402	64934780	1	C2	64934402	64934780	64934402	379	tslNA	GENCODE basic	1	1	havana	havana	processed_pseudogene	processed_pseudogene	1	MGI transcript name	Rpl31-ps24-201	MGI Symbol	Rpl31-ps24
TCONS_00001988	ENSMUST00000139649	Plekhm3	XLOC_000712	TCONS_00001988	XLOC_000712	Plekhm3	1:64785982-64956824	Scr LNA CD	LincIRS2 LNA CD	OK	0.640594	1.07693	0.74944	0.494416	0.3285	0.999192	no	XLOC_000712	ENSMUSG00000051344	ENSMUST00000139649	ENSMUSP00000138002	Pleckstrin homology domain-containing family M member 3 [Source:UniProtKB/Swiss-Prot;Acc:Q8BM47]	1	64785983	64956824	-1	C2	64785983	64956824	64956824	4236	tsl1		7	13	havana	ensembl_havana	nonsense_mediated_decay	protein_coding	6	MGI transcript name	Plekhm3-204	MGI Symbol	Plekhm3
TCONS_00001989	ENSMUST00000161621	Gm8550	XLOC_000713	TCONS_00001989	XLOC_000713	Gm8550	1:64965524-65186500	Scr LNA CD	LincIRS2 LNA CD	NOTEST	0	0	0	0	1	1	no	XLOC_000713	ENSMUSG00000090042	ENSMUST00000161621		predicted gene 8550 [Source:MGI Symbol;Acc:MGI:3779803]	1	65028080	65028732	1	C2	65028080	65028732	65028080	653	tslNA	GENCODE basic	1	1	havana	havana	processed_pseudogene	processed_pseudogene	1	MGI transcript name	Gm8550-201	MGI Symbol	Gm8550
TCONS_00001990	ENSMUST00000185915	Gm7329	XLOC_000714	TCONS_00001990	XLOC_000714	Gm7329	1:64965524-65186500	Scr LNA CD	LincIRS2 LNA CD	NOTEST	0.12777	0.172511	0.433145	0	1	1	no	XLOC_000714	ENSMUSG00000100774	ENSMUST00000185915		predicted gene 7329 [Source:MGI Symbol;Acc:MGI:3646271]	1	65095227	65095436	1	C2	65095227	65095436	65095227	210	tslNA	GENCODE basic	1	1	havana	havana	processed_pseudogene	processed_pseudogene	1	MGI transcript name	Gm7329-201	MGI Symbol	Gm7329
TCONS_00001991	ENSMUST00000185317	Pikfyve	XLOC_000715	TCONS_00001991	XLOC_000715	Pikfyve	1:65186682-65278695	Scr LNA CD	LincIRS2 LNA CD	OK	1.4574	1.67948	0.204615	0.126384	0.81115	0.999192	no	XLOC_000715	ENSMUSG00000025949	ENSMUST00000185317		phosphoinositide kinase, FYVE type zinc finger containing [Source:MGI Symbol;Acc:MGI:1335106]	1	65186683	65278695	1	C2	65186683	65205706	65186683	1044	tsl1		6	16	havana	ensembl_havana	retained_intron	protein_coding	11	MGI transcript name	Pikfyve-204	MGI Symbol	Pikfyve
TCONS_00002005	ENSMUST00000140190	Pth2r	XLOC_000716	TCONS_00002005	XLOC_000716	Pth2r	1:65282055-65389244	Scr LNA CD	LincIRS2 LNA CD	NOTEST	0	0	0	0	1	1	no	XLOC_000716	ENSMUSG00000025946	ENSMUST00000140190	ENSMUSP00000114594	Parathyroid hormone 2 receptor [Source:UniProtKB/Swiss-Prot;Acc:Q91V95]	1	65282056	65389244	1	C2	65282056	65345341	65282056	631	tsl3		7	13	havana	ensembl_havana	protein_coding	protein_coding	2	MGI transcript name	Pth2r-202	MGI Symbol	Pth2r
TCONS_00002008	ENSMUST00000117848	Gm8805	XLOC_000717	TCONS_00002008	XLOC_000717	Gm8805	1:65552681-65552994	Scr LNA CD	LincIRS2 LNA CD	NOTEST	0	0	0	0	1	1	no	XLOC_000717	ENSMUSG00000082774	ENSMUST00000117848		predicted gene 8805 [Source:MGI Symbol;Acc:MGI:3643512]	1	65552682	65552994	1	C3	65552682	65552994	65552682	313	tslNA	GENCODE basic	1	1	havana	havana	processed_pseudogene	processed_pseudogene	1	MGI transcript name	Gm8805-201	MGI Symbol	Gm8805
TCONS_00002009	ENSMUST00000027082	Crygf	XLOC_000718	TCONS_00002009	XLOC_000718	Crygf	1:65926519-65928307	Scr LNA CD	LincIRS2 LNA CD	NOTEST	0	0	0	0	1	1	no	XLOC_000718	ENSMUSG00000025945	ENSMUST00000027082	ENSMUSP00000027082	Gamma-crystallin F [Source:UniProtKB/Swiss-Prot;Acc:Q9CXV3]	1	65926520	65928307	1	C3	65926520	65928307	65926520	627	tsl1	GENCODE basic	10	11	ensembl_havana	ensembl_havana	protein_coding	protein_coding	2	MGI transcript name	Crygf-201	MGI Symbol	Crygf
TCONS_00002011	ENSMUST00000118881	Gm15659	XLOC_000719	TCONS_00002011	XLOC_000719	Gm15659	1:66033084-66033425	Scr LNA CD	LincIRS2 LNA CD	NOTEST	0	0	0	0	1	1	no	XLOC_000719	ENSMUSG00000083242	ENSMUST00000118881		predicted gene 15659 [Source:MGI Symbol;Acc:MGI:3801822]	1	66033085	66033425	1	C3	66033085	66033425	66033085	341	tslNA	GENCODE basic	1	1	havana	havana	processed_pseudogene	processed_pseudogene	1	MGI transcript name	Gm15659-201	MGI Symbol	Gm15659
TCONS_00002012	ENSMUST00000118496	Gm8812	XLOC_000720	TCONS_00002012	XLOC_000720	Gm8812	1:66062964-66063376	Scr LNA CD	LincIRS2 LNA CD	NOTEST	0	0	0	0	1	1	no	XLOC_000720	ENSMUSG00000083289	ENSMUST00000118496		predicted gene 8812 [Source:MGI Symbol;Acc:MGI:3643091]	1	66062965	66063376	1	C3	66062965	66063376	66062965	412	tslNA	GENCODE basic	1	1	havana	havana	processed_pseudogene	processed_pseudogene	1	MGI transcript name	Gm8812-201	MGI Symbol	Gm8812
TCONS_00002013	ENSMUST00000156636	Map2	XLOC_000721	TCONS_00002013	XLOC_000721	Map2	1:66175272-66442628	Scr LNA CD	LincIRS2 LNA CD	OK	0.383128	0.282	-0.442129	-0.210866	0.71285	0.999192	no	XLOC_000721	ENSMUSG00000015222	ENSMUST00000156636	ENSMUSP00000133871	Microtubule-associated protein 2 [Source:UniProtKB/Swiss-Prot;Acc:P20357]	1	66175273	66442583	1	C3	66175273	66380617	66175273	546	tsl2		8	17	havana	ensembl_havana	protein_coding	protein_coding	24	MGI transcript name	Map2-218	MGI Symbol	Map2
TCONS_00002022	ENSMUST00000158225	Gm24729	XLOC_000722	TCONS_00002022	XLOC_000722	Gm24729	1:66175272-66442628	Scr LNA CD	LincIRS2 LNA CD	NOTEST	0	0	0	0	1	1	no	XLOC_000722	ENSMUSG00000088850	ENSMUST00000158225		predicted gene, 24729 [Source:MGI Symbol;Acc:MGI:5454506]	1	66305889	66306025	1	C3	66305889	66306025	66305889	137	tslNA	GENCODE basic	1	1	ensembl	ensembl	snoRNA	snoRNA	1	MGI transcript name	Gm24729-201	MGI Symbol	Gm24729
TCONS_00002042	ENSMUST00000083760	Gm25411	XLOC_000723	TCONS_00002042	XLOC_000723	Gm25411	1:66175272-66442628	Scr LNA CD	LincIRS2 LNA CD	NOTEST	0	0	0	0	1	1	no	XLOC_000723	ENSMUSG00000065694	ENSMUST00000083760		predicted gene, 25411 [Source:MGI Symbol;Acc:MGI:5455188]	1	66436082	66436232	1	C3	66436082	66436232	66436082	151	tslNA	GENCODE basic	1	1	ensembl	ensembl	snRNA	snRNA	1	MGI transcript name	Gm25411-201	MGI Symbol	Gm25411
TCONS_00002043	ENSMUST00000061620	Unc80	XLOC_000724	TCONS_00002043	XLOC_000724	Unc80	1:66468366-66699148	Scr LNA CD	LincIRS2 LNA CD	NOTEST	1.1219e-05	1.01167e-05	-0.149199	0	1	1	no	XLOC_000724	ENSMUSG00000055567	ENSMUST00000061620	ENSMUSP00000053692	unc-80, NALCN activator [Source:MGI Symbol;Acc:MGI:2652882]	1	66468367	66699148	1	C3	66468367	66699148	66468367	13613	tsl1	GENCODE basic	16	18	ensembl_havana	ensembl_havana	protein_coding	protein_coding	6	MGI transcript name	Unc80-201	MGI Symbol	Unc80
TCONS_00002051	ENSMUST00000151016	Rpe	XLOC_000725	TCONS_00002051	XLOC_000725	Rpe	1:66700830-66817572	Scr LNA CD	LincIRS2 LNA CD	NOTEST	3.25095e-286	0.0131396	942.121	0	1	1	no	XLOC_000725	ENSMUSG00000026005	ENSMUST00000151016	ENSMUSP00000137860	Ribulose-phosphate 3-epimerase [Source:UniProtKB/Swiss-Prot;Acc:Q8VEE0]	1	66700831	66719805	1	C3	66700831	66715194	66700831	781	tsl3		1	15	havana	ensembl_havana	nonsense_mediated_decay	protein_coding	5	MGI transcript name	Rpe-204	MGI Symbol	Rpe
TCONS_00002056	ENSMUST00000195562	Gm38162	XLOC_000726	TCONS_00002056	XLOC_000726	Gm38162	1:66700830-66817572	Scr LNA CD	LincIRS2 LNA CD	OK	1.80476	2.11815	0.230996	0.143843	0.77655	0.999192	no	XLOC_000726	ENSMUSG00000102776	ENSMUST00000195562		predicted gene, 38162 [Source:MGI Symbol;Acc:MGI:5611390]	1	66775511	66780107	1	C3	66775511	66780107	66775511	4597	tslNA	GENCODE basic	1	1	havana	havana	TEC	TEC	1	MGI transcript name	Gm38162-201	MGI Symbol	Gm38162
TCONS_00002057	ENSMUST00000118992	Gm15789	XLOC_000727	TCONS_00002057	XLOC_000727	Gm15789	1:66700830-66817572	Scr LNA CD	LincIRS2 LNA CD	OK	2.9681	2.95136	-0.00816019	-0.020836	0.96785	0.999192	no	XLOC_000727	ENSMUSG00000082057	ENSMUST00000118992		predicted gene 15789 [Source:MGI Symbol;Acc:MGI:3783231]	1	66783913	66786445	1	C3	66783913	66786445	66783913	1359	tslNA	GENCODE basic	1	1	havana	havana	processed_pseudogene	processed_pseudogene	1	MGI transcript name	Gm15789-201	MGI Symbol	Gm15789
TCONS_00002060	-	-	XLOC_000728	TCONS_00002060	XLOC_000728	-	1:66819786-66820452	Scr LNA CD	LincIRS2 LNA CD	OK	0.321889	0.127421	-1.33696	-0.782386	0.25775	0.999192	no	XLOC_000728
TCONS_00002061	ENSMUST00000027153	Acadl	XLOC_000729	TCONS_00002061	XLOC_000729	Acadl	1:66820923-66863285	Scr LNA CD	LincIRS2 LNA CD	OK	2.82996	2.83335	0.00172711	0.00302361	0.9956	0.999192	no	XLOC_000729	ENSMUSG00000026003	ENSMUST00000027153	ENSMUSP00000027153	acyl-Coenzyme A dehydrogenase, long-chain [Source:MGI Symbol;Acc:MGI:87866]	1	66830839	66863277	-1	C3	66830839	66863277	66863277	1916	tsl1	GENCODE basic	5	5	ensembl_havana	ensembl_havana	protein_coding	protein_coding	2	MGI transcript name	Acadl-201	MGI Symbol	Acadl
TCONS_00002062	ENSMUST00000158795	Gm27934	XLOC_000730	TCONS_00002062	XLOC_000730	Gm27934	1:66820923-66863285	Scr LNA CD	LincIRS2 LNA CD	OK	2.1608	2.06095	-0.0682534	-0.102962	0.8393	0.999192	no	XLOC_000730	ENSMUSG00000089420	ENSMUST00000158795		predicted gene, 27934 [Source:MGI Symbol;Acc:MGI:5531316]	1	66856641	66856703	1	C3	66856641	66856703	66856641	63	tslNA	GENCODE basic	2	2	ensembl	ensembl	snRNA	snRNA	1	MGI transcript name	Gm27934-201	MGI Symbol	Gm27934
TCONS_00002064	ENSMUST00000104140	Gm25832	XLOC_000731	TCONS_00002064	XLOC_000731	Gm25832	1:66866796-66866926	Scr LNA CD	LincIRS2 LNA CD	NOTEST	0	0	0	0	1	1	no	XLOC_000731	ENSMUSG00000077328	ENSMUST00000104140		predicted gene, 25832 [Source:MGI Symbol;Acc:MGI:5455609]	1	66866797	66866926	1	C3	66866797	66866926	66866797	130	tslNA	GENCODE basic	1	1	ensembl	ensembl	snoRNA	snoRNA	1	MGI transcript name	Gm25832-201	MGI Symbol	Gm25832
TCONS_00002065	ENSMUST00000121328	Gm15826	XLOC_000732	TCONS_00002065	XLOC_000732	Gm15826	1:66951828-66953469	Scr LNA CD	LincIRS2 LNA CD	NOTEST	0	0	0	0	1	1	no	XLOC_000732	ENSMUSG00000082212	ENSMUST00000121328		predicted gene 15826 [Source:MGI Symbol;Acc:MGI:3801881]	1	66951829	66953469	1	C3	66951829	66953469	66951829	1384	tslNA	GENCODE basic	1	1	havana	havana	processed_pseudogene	processed_pseudogene	1	MGI transcript name	Gm15826-201	MGI Symbol	Gm15826
TCONS_00002066	-	-	XLOC_000733	TCONS_00002066	XLOC_000733	-	1:66967619-67234899	Scr LNA CD	LincIRS2 LNA CD	OK	3.16876	2.56155	-0.306902	-0.0205668	0.773	0.999192	no	XLOC_000733
TCONS_00002068	ENSMUST00000027144	Cps1	XLOC_000734	TCONS_00002068	XLOC_000734	Cps1	1:66967619-67234899	Scr LNA CD	LincIRS2 LNA CD	OK	0.763252	0.69925	-0.126351	-0.00288822	0.9362	0.999192	no	XLOC_000734	ENSMUSG00000025991	ENSMUST00000027144	ENSMUSP00000027144	Carbamoyl-phosphate synthase [ammonia], mitochondrial [Source:UniProtKB/Swiss-Prot;Acc:Q8C196]	1	67123026	67231259	1	C3	67123026	67231259	67123026	5555	tsl1	GENCODE basic	7	8	ensembl_havana	ensembl_havana	protein_coding	protein_coding	1	MGI transcript name	Cps1-201	MGI Symbol	Cps1
TCONS_00002076	ENSMUST00000140506	Gm15668	XLOC_000735	TCONS_00002076	XLOC_000735	Gm15668	1:67249199-67323609	Scr LNA CD	LincIRS2 LNA CD	NOTEST	0	0	0	0	1	1	no	XLOC_000735	ENSMUSG00000086204	ENSMUST00000140506		predicted gene 15668 [Source:MGI Symbol;Acc:MGI:3783110]	1	67249200	67323609	1	C3	67249200	67323609	67249200	678	tsl3	GENCODE basic	1	1	havana	havana	lincRNA	lincRNA	1	MGI transcript name	Gm15668-201	MGI Symbol	Gm15668
TCONS_00002077	ENSMUST00000104557	Gm26342	XLOC_000736	TCONS_00002077	XLOC_000736	Gm26342	1:67249199-67323609	Scr LNA CD	LincIRS2 LNA CD	NOTEST	0	0	0	0	1	1	no	XLOC_000736	ENSMUSG00000077745	ENSMUST00000104557		predicted gene, 26342 [Source:MGI Symbol;Acc:MGI:5456119]	1	67257224	67257352	1	C3	67257224	67257352	67257224	129	tslNA	GENCODE basic	1	1	ensembl	ensembl	snoRNA	snoRNA	1	MGI transcript name	Gm26342-201	MGI Symbol	Gm26342
TCONS_00002078	ENSMUST00000119302	Kif22-ps	XLOC_000737	TCONS_00002078	XLOC_000737	Kif22-ps	1:67585052-67587036	Scr LNA CD	LincIRS2 LNA CD	NOTEST	0	0	0	0	1	1	no	XLOC_000737	ENSMUSG00000082473	ENSMUST00000119302		kinesin family member 22, pseudogene [Source:MGI Symbol;Acc:MGI:109206]	1	67585053	67587036	1	C3	67585053	67587036	67585053	1984	tslNA	GENCODE basic	1	1	havana	havana	processed_pseudogene	processed_pseudogene	1	MGI transcript name	Kif22-ps-201	MGI Symbol	Kif22-ps
TCONS_00002079	ENSMUST00000174899	Gm22548	XLOC_000738	TCONS_00002079	XLOC_000738	Gm22548	1:67616974-67617052	Scr LNA CD	LincIRS2 LNA CD	NOTEST	0	0	0	0	1	1	no	XLOC_000738	ENSMUSG00000095282	ENSMUST00000174899		predicted gene, 22548 [Source:MGI Symbol;Acc:MGI:5452325]	1	67616975	67617052	1	C3	67616975	67617052	67616975	78	tslNA	GENCODE basic	2	1	ensembl	ensembl	miRNA	miRNA	1	MGI transcript name	Gm22548-201	MGI Symbol	Gm22548
TCONS_00002080	ENSMUST00000147834	Gm15669	XLOC_000739	TCONS_00002080	XLOC_000739	Gm15669	1:67792480-67805324	Scr LNA CD	LincIRS2 LNA CD	NOTEST	0	0	0	0	1	1	no	XLOC_000739	ENSMUSG00000085075	ENSMUST00000147834		predicted gene 15669 [Source:MGI Symbol;Acc:MGI:3783111]	1	67792481	67805324	1	C3	67792481	67805324	67792481	526	tsl3	GENCODE basic	1	1	havana	havana	lincRNA	lincRNA	1	MGI transcript name	Gm15669-201	MGI Symbol	Gm15669
TCONS_00002081	ENSMUST00000192182	Gm37957	XLOC_000740	TCONS_00002081	XLOC_000740	Gm37957	1:67903229-67905532	Scr LNA CD	LincIRS2 LNA CD	NOTEST	0	0	0	0	1	1	no	XLOC_000740	ENSMUSG00000104395	ENSMUST00000192182		predicted gene, 37957 [Source:MGI Symbol;Acc:MGI:5611185]	1	67903230	67905532	1	C3	67903230	67905532	67903230	2303	tslNA	GENCODE basic	1	1	havana	havana	TEC	TEC	1	MGI transcript name	Gm37957-201	MGI Symbol	Gm37957
TCONS_00002082	ENSMUST00000178954	Gm23189	XLOC_000741	TCONS_00002082	XLOC_000741	Gm23189	1:67973675-67973777	Scr LNA CD	LincIRS2 LNA CD	NOTEST	0	0	0	0	1	1	no	XLOC_000741	ENSMUSG00000096031	ENSMUST00000178954		predicted gene, 23189 [Source:MGI Symbol;Acc:MGI:5452966]	1	67973676	67973777	1	C3	67973676	67973777	67973676	102	tslNA	GENCODE basic	1	1	ensembl	ensembl	miRNA	miRNA	1	MGI transcript name	Gm23189-201	MGI Symbol	Gm23189
TCONS_00002083	ENSMUST00000124160	Gm15671	XLOC_000742	TCONS_00002083	XLOC_000742	Gm15671	1:68024242-68025763	Scr LNA CD	LincIRS2 LNA CD	NOTEST	0	0	0	0	1	1	no	XLOC_000742	ENSMUSG00000087329	ENSMUST00000124160		predicted gene 15671 [Source:MGI Symbol;Acc:MGI:3783113]	1	68024243	68025763	1	C3	68024243	68025763	68024243	576	tsl5	GENCODE basic	3	3	havana	havana	lincRNA	lincRNA	1	MGI transcript name	Gm15671-201	MGI Symbol	Gm15671
TCONS_00002084	ENSMUST00000119142	Erbb4	XLOC_000743	TCONS_00002084	XLOC_000743	Erbb4	1:68031927-69108547	Scr LNA CD	LincIRS2 LNA CD	OK	0.894704	1.51	0.755063	0.582688	0.2506	0.999192	no	XLOC_000743	ENSMUSG00000062209	ENSMUST00000119142	ENSMUSP00000112713	Receptor tyrosine-protein kinase erbB-4 ERBB4 intracellular domain [Source:UniProtKB/Swiss-Prot;Acc:Q61527]	1	68032186	69108059	-1	C3	68032186	69107756	69107756	11782	tsl5	GENCODE basic	7	15	havana	ensembl_havana	protein_coding	protein_coding	5	MGI transcript name	Erbb4-201	MGI Symbol	Erbb4
TCONS_00002085	ENSMUST00000193344	Gm37100	XLOC_000744	TCONS_00002085	XLOC_000744	Gm37100	1:68031927-69108547	Scr LNA CD	LincIRS2 LNA CD	NOTEST	0.209274	0.0888109	-1.23658	0	1	1	no	XLOC_000744	ENSMUSG00000102449	ENSMUST00000193344		predicted gene, 37100 [Source:MGI Symbol;Acc:MGI:5610328]	1	68115195	68116547	-1	C3	68115195	68116547	68116547	1353	tslNA	GENCODE basic	1	1	havana	havana	TEC	TEC	1	MGI transcript name	Gm37100-201	MGI Symbol	Gm37100
TCONS_00002086	ENSMUST00000119142	Erbb4	XLOC_000745	TCONS_00002086	XLOC_000745	Erbb4	1:68031927-69108547	Scr LNA CD	LincIRS2 LNA CD	OK	0.73617	0.977446	0.408978	0.789448	0.1259	0.999192	no	XLOC_000745	ENSMUSG00000062209	ENSMUST00000119142	ENSMUSP00000112713	Receptor tyrosine-protein kinase erbB-4 ERBB4 intracellular domain [Source:UniProtKB/Swiss-Prot;Acc:Q61527]	1	68032186	69108059	-1	C3	68032186	69107756	69107756	11782	tsl5	GENCODE basic	7	15	havana	ensembl_havana	protein_coding	protein_coding	5	MGI transcript name	Erbb4-201	MGI Symbol	Erbb4
TCONS_00002087	ENSMUST00000121473	Erbb4	XLOC_000746	TCONS_00002087	XLOC_000746	Erbb4	1:68031927-69108547	Scr LNA CD	LincIRS2 LNA CD	OK	0.850291	0.918522	0.111358	0.165268	0.7054	0.999192	no	XLOC_000746	ENSMUSG00000062209	ENSMUST00000121473	ENSMUSP00000114123	Receptor tyrosine-protein kinase erbB-4 ERBB4 intracellular domain [Source:UniProtKB/Swiss-Prot;Acc:Q61527]	1	68032186	69108059	-1	C3	68032186	69108059	69108059	12037	tsl1	GENCODE basic	7	15	ensembl_havana	ensembl_havana	protein_coding	protein_coding	5	MGI transcript name	Erbb4-202	MGI Symbol	Erbb4
TCONS_00002088	ENSMUST00000187740	Pced1c-ps	XLOC_000747	TCONS_00002088	XLOC_000747	Pced1c-ps	1:69377320-69378071	Scr LNA CD	LincIRS2 LNA CD	NOTEST	0	0	0	0	1	1	no	XLOC_000747	ENSMUSG00000101387	ENSMUST00000187740		PC-esterase domain containing 1C, pseudogene [Source:MGI Symbol;Acc:MGI:3644590]	1	69377321	69378071	1	C3	69377321	69378071	69377321	751	tslNA	GENCODE basic	1	1	havana	havana	processed_pseudogene	processed_pseudogene	1	MGI transcript name	Pced1c-ps-201	MGI Symbol	Pced1c-ps
TCONS_00002089	ENSMUST00000189646	Gm28497	XLOC_000748	TCONS_00002089	XLOC_000748	Gm28497	1:69441055-69444084	Scr LNA CD	LincIRS2 LNA CD	NOTEST	0.00623002	0.0200832	1.68868	0	1	1	no	XLOC_000748	ENSMUSG00000099804	ENSMUST00000189646		predicted gene 28497 [Source:MGI Symbol;Acc:MGI:5579203]	1	69441056	69444084	1	C3	69441056	69444084	69441056	3029	tslNA	GENCODE basic	1	1	havana	havana	lincRNA	lincRNA	1	MGI transcript name	Gm28497-201	MGI Symbol	Gm28497
TCONS_00002090	ENSMUST00000187100	Gm29114	XLOC_000749	TCONS_00002090	XLOC_000749	Gm29114	1:69513931-69687245	Scr LNA CD	LincIRS2 LNA CD	NOTEST	0.00407721	0.00447792	0.135244	0	1	1	no	XLOC_000749	ENSMUSG00000101156	ENSMUST00000187100		predicted gene 29114 [Source:MGI Symbol;Acc:MGI:5579820]	1	69513932	69547707	1	C3	69513932	69547707	69513932	2508	tsl1	GENCODE basic	1	1	havana	havana	antisense	antisense	1	MGI transcript name	Gm29114-201	MGI Symbol	Gm29114
TCONS_00002091	ENSMUST00000194308	Gm37930	XLOC_000750	TCONS_00002091	XLOC_000750	Gm37930	1:69770867-69772753	Scr LNA CD	LincIRS2 LNA CD	NOTEST	0	0	0	0	1	1	no	XLOC_000750	ENSMUSG00000103402	ENSMUST00000194308		predicted gene, 37930 [Source:MGI Symbol;Acc:MGI:5611158]	1	69770868	69772753	1	C3	69770868	69772753	69770868	1886	tslNA	GENCODE basic	1	1	havana	havana	TEC	TEC	1	MGI transcript name	Gm37930-201	MGI Symbol	Gm37930
TCONS_00002092	ENSMUST00000065425	Spag16	XLOC_000751	TCONS_00002092	XLOC_000751	Spag16	1:69826969-70725132	Scr LNA CD	LincIRS2 LNA CD	NOTEST	0	0	0	0	1	1	no	XLOC_000751	ENSMUSG00000053153	ENSMUST00000065425	ENSMUSP00000069821	Sperm-associated antigen 16 protein [Source:UniProtKB/Swiss-Prot;Acc:Q8K450]	1	69826970	70725132	1	C3	69826988	70725132	69826988	2126	tsl1	GENCODE basic	11	14	ensembl_havana	ensembl_havana	protein_coding	protein_coding	7	MGI transcript name	Spag16-201	MGI Symbol	Spag16
TCONS_00002103	ENSMUST00000102000	Gm23422	XLOC_000752	TCONS_00002103	XLOC_000752	Gm23422	1:69826969-70725132	Scr LNA CD	LincIRS2 LNA CD	NOTEST	0	0	0	0	1	1	no	XLOC_000752	ENSMUSG00000075952	ENSMUST00000102000		predicted gene, 23422 [Source:MGI Symbol;Acc:MGI:5453199]	1	70596815	70596921	1	C3	70596815	70596921	70596815	107	tslNA	GENCODE basic	1	1	ensembl	ensembl	snRNA	snRNA	1	MGI transcript name	Gm23422-201	MGI Symbol	Gm23422
TCONS_00002104	ENSMUST00000162182	Vwc2l	XLOC_000753	TCONS_00002104	XLOC_000753	Vwc2l	1:70725714-70885397	Scr LNA CD	LincIRS2 LNA CD	NOTEST	0	0	0	0	1	1	no	XLOC_000753	ENSMUSG00000045648	ENSMUST00000162182	ENSMUSP00000123819	von Willebrand factor C domain-containing protein 2-like [Source:MGI Symbol;Acc:MGI:2444069]	1	70725715	70885397	1	C3	70725923	70882489	70725923	1195	tsl1	GENCODE basic	1	15	havana	ensembl_havana	protein_coding	protein_coding	4	MGI transcript name	Vwc2l-204	MGI Symbol	Vwc2l
TCONS_00002112	ENSMUST00000027393	Bard1	XLOC_000754	TCONS_00002112	XLOC_000754	Bard1	1:71027497-71103146	Scr LNA CD	LincIRS2 LNA CD	NOTEST	0.0434152	0.0710666	0.710971	0	1	1	no	XLOC_000754	ENSMUSG00000026196	ENSMUST00000027393	ENSMUSP00000027393	BRCA1-associated RING domain protein 1 [Source:UniProtKB/Swiss-Prot;Acc:O70445]	1	71027498	71103146	-1	C3	71027498	71103146	71103146	5659	tsl1	GENCODE basic	7	7	ensembl_havana	ensembl_havana	protein_coding	protein_coding	1	MGI transcript name	Bard1-201	MGI Symbol	Bard1
TCONS_00002113	ENSMUST00000027393	Bard1	XLOC_000755	TCONS_00002113	XLOC_000755	Bard1	1:71027497-71103146	Scr LNA CD	LincIRS2 LNA CD	NOTEST	0.0959203	0.0355808	-1.43074	0	1	1	no	XLOC_000755	ENSMUSG00000026196	ENSMUST00000027393	ENSMUSP00000027393	BRCA1-associated RING domain protein 1 [Source:UniProtKB/Swiss-Prot;Acc:O70445]	1	71027498	71103146	-1	C3	71027498	71103146	71103146	5659	tsl1	GENCODE basic	7	7	ensembl_havana	ensembl_havana	protein_coding	protein_coding	1	MGI transcript name	Bard1-201	MGI Symbol	Bard1
TCONS_00002114	ENSMUST00000027393	Bard1	XLOC_000756	TCONS_00002114	XLOC_000756	Bard1	1:71027497-71103146	Scr LNA CD	LincIRS2 LNA CD	NOTEST	0.255318	0.0751762	-1.76395	0	1	1	no	XLOC_000756	ENSMUSG00000026196	ENSMUST00000027393	ENSMUSP00000027393	BRCA1-associated RING domain protein 1 [Source:UniProtKB/Swiss-Prot;Acc:O70445]	1	71027498	71103146	-1	C3	71027498	71103146	71103146	5659	tsl1	GENCODE basic	7	7	ensembl_havana	ensembl_havana	protein_coding	protein_coding	1	MGI transcript name	Bard1-201	MGI Symbol	Bard1
TCONS_00002115	ENSMUST00000027393	Bard1	XLOC_000757	TCONS_00002115	XLOC_000757	Bard1	1:71027497-71103146	Scr LNA CD	LincIRS2 LNA CD	NOTEST	0.193458	0.156591	-0.305022	0	1	1	no	XLOC_000757	ENSMUSG00000026196	ENSMUST00000027393	ENSMUSP00000027393	BRCA1-associated RING domain protein 1 [Source:UniProtKB/Swiss-Prot;Acc:O70445]	1	71027498	71103146	-1	C3	71027498	71103146	71103146	5659	tsl1	GENCODE basic	7	7	ensembl_havana	ensembl_havana	protein_coding	protein_coding	1	MGI transcript name	Bard1-201	MGI Symbol	Bard1
TCONS_00002116	ENSMUST00000027384	Atic	XLOC_000758	TCONS_00002116	XLOC_000758	Atic	1:71557149-71579631	Scr LNA CD	LincIRS2 LNA CD	NOTEST	7.59745e-06	0.133927	14.1056	0	1	1	no	XLOC_000758	ENSMUSG00000026192	ENSMUST00000027384	ENSMUSP00000027384	Bifunctional purine biosynthesis protein PURH Phosphoribosylaminoimidazolecarboxamide formyltransferase IMP cyclohydrolase [Source:UniProtKB/Swiss-Prot;Acc:Q9CWJ9]	1	71557150	71579631	1	C3	71557150	71579631	71557150	2845	tsl1	GENCODE basic	5	13	ensembl_havana	ensembl_havana	protein_coding	protein_coding	6	MGI transcript name	Atic-201	MGI Symbol	Atic
TCONS_00002126	ENSMUST00000188894	Fn1	XLOC_000759	TCONS_00002126	XLOC_000759	Fn1	1:71583364-71662843	Scr LNA CD	LincIRS2 LNA CD	OK	7.47991	8.7888	0.232645	0.167131	0.71355	0.999192	no	XLOC_000759	ENSMUSG00000026193	ENSMUST00000188894	ENSMUSP00000140471	Fibronectin Anastellin [Source:UniProtKB/Swiss-Prot;Acc:P11276]	1	71585520	71653200	-1	C3	71585520	71653172	71653172	8043	tsl1	GENCODE basic	6	15	havana	ensembl_havana	protein_coding	protein_coding	17	MGI transcript name	Fn1-214	MGI Symbol	Fn1
TCONS_00002139	-	-	XLOC_000760	TCONS_00002139	XLOC_000760	-	1:71871819-71872025	Scr LNA CD	LincIRS2 LNA CD	OK	1.9075	0	-inf		0.00225	0.109263	no	XLOC_000760
TCONS_00002140	ENSMUST00000189680	Gm8883	XLOC_000761	TCONS_00002140	XLOC_000761	Gm8883	1:71887824-71917125	Scr LNA CD	LincIRS2 LNA CD	OK	1.56128	2.25871	0.532768	0.308366	0.5434	0.999192	no	XLOC_000761	ENSMUSG00000099707	ENSMUST00000189680		predicted gene 8883 [Source:MGI Symbol;Acc:MGI:3649116]	1	71888112	71891204	1	C3	71888112	71891204	71888112	699	tsl2	GENCODE basic	6	6	havana	havana	lincRNA	lincRNA	4	MGI transcript name	Gm8883-204	MGI Symbol	Gm8883
TCONS_00002145	-	-	XLOC_000762	TCONS_00002145	XLOC_000762	-	1:71928031-71938643	Scr LNA CD	LincIRS2 LNA CD	OK	0.916169	1.38134	0.592383	1.53207	0.00245	0.11573	no	XLOC_000762
TCONS_00002146	ENSMUST00000076314	Gm5528	XLOC_000763	TCONS_00002146	XLOC_000763	Gm5528	1:71958997-72038731	Scr LNA CD	LincIRS2 LNA CD	NOTEST	0	0	0	0	1	1	no	XLOC_000763	ENSMUSG00000059483	ENSMUST00000076314		predicted gene 5528 [Source:MGI Symbol;Acc:MGI:3643453]	1	72004288	72004767	1	C3	72004288	72004767	72004288	480	tslNA	GENCODE basic	5	5	havana	havana	processed_pseudogene	processed_pseudogene	1	MGI transcript name	Gm5528-201	MGI Symbol	Gm5528
TCONS_00002147	ENSMUST00000189382	Gm8885	XLOC_000764	TCONS_00002147	XLOC_000764	Gm8885	1:72087856-72088454	Scr LNA CD	LincIRS2 LNA CD	NOTEST	0	0	0	0	1	1	no	XLOC_000764	ENSMUSG00000101496	ENSMUST00000189382		predicted gene 8885 [Source:MGI Symbol;Acc:MGI:3649121]	1	72087857	72088454	1	C3	72087857	72088454	72087857	598	tslNA	GENCODE basic	1	1	havana	havana	processed_pseudogene	processed_pseudogene	1	MGI transcript name	Gm8885-201	MGI Symbol	Gm8885
TCONS_00002148	ENSMUST00000048860	Mreg	XLOC_000765	TCONS_00002148	XLOC_000765	Mreg	1:72158671-72212307	Scr LNA CD	LincIRS2 LNA CD	NOTEST	0.0783689	0.190157	1.27883	0	1	1	no	XLOC_000765	ENSMUSG00000039395	ENSMUST00000048860	ENSMUSP00000041878	Melanoregulin [Source:UniProtKB/Swiss-Prot;Acc:Q6NVG5]	1	72159442	72212307	-1	C3	72159442	72212307	72212307	2284	tsl1	GENCODE basic	8	8	ensembl_havana	ensembl_havana	protein_coding	protein_coding	1	MGI transcript name	Mreg-201	MGI Symbol	Mreg
TCONS_00002150	ENSMUST00000178786	Gm25360	XLOC_000766	TCONS_00002150	XLOC_000766	Gm25360	1:72226087-72226950	Scr LNA CD	LincIRS2 LNA CD	NOTEST	0	0.451937	inf	0	1	1	no	XLOC_000766	ENSMUSG00000094655	ENSMUST00000178786		predicted gene, 25360 [Source:MGI Symbol;Acc:MGI:5455137]	1	72226240	72226430	1	C3	72226240	72226430	72226240	191	tslNA	GENCODE basic	1	1	ensembl	ensembl	snRNA	snRNA	1	MGI transcript name	Gm25360-201	MGI Symbol	Gm25360
TCONS_00002151	ENSMUST00000181973	D230017M19Rik	XLOC_000767	TCONS_00002151	XLOC_000767	D230017M19Rik	1:72236464-72303104	Scr LNA CD	LincIRS2 LNA CD	NOTEST	0.0210491	0.0500389	1.24929	0	1	1	no	XLOC_000767	ENSMUSG00000097131	ENSMUST00000181973		RIKEN cDNA D230017M19 gene [Source:MGI Symbol;Acc:MGI:2445071]	1	72236465	72274869	1	C3	72236465	72266136	72236465	1649	tsl1	GENCODE basic	1	1	ensembl	ensembl	lincRNA	lincRNA	3	MGI transcript name	D230017M19Rik-203	MGI Symbol	D230017M19Rik
TCONS_00002153	ENSMUST00000101806	Gm23472	XLOC_000768	TCONS_00002153	XLOC_000768	Gm23472	1:72236464-72303104	Scr LNA CD	LincIRS2 LNA CD	NOTEST	0	0	0	0	1	1	no	XLOC_000768	ENSMUSG00000094050	ENSMUST00000101806		predicted gene, 23472 [Source:MGI Symbol;Acc:MGI:5453249]	1	72236946	72237136	1	C3	72236946	72237136	72236946	191	tslNA	GENCODE basic	2	1	ensembl	ensembl	snRNA	snRNA	1	MGI transcript name	Gm23472-201	MGI Symbol	Gm23472
TCONS_00002155	ENSMUST00000177868	Gm24497	XLOC_000769	TCONS_00002155	XLOC_000769	Gm24497	1:72236464-72303104	Scr LNA CD	LincIRS2 LNA CD	NOTEST	0	0	0	0	1	1	no	XLOC_000769	ENSMUSG00000093956	ENSMUST00000177868		predicted gene, 24497 [Source:MGI Symbol;Acc:MGI:5454274]	1	72244213	72244403	1	C3	72244213	72244403	72244213	191	tslNA	GENCODE basic	1	1	ensembl	ensembl	snRNA	snRNA	1	MGI transcript name	Gm24497-201	MGI Symbol	Gm24497
TCONS_00002156	ENSMUST00000179876	Gm25939	XLOC_000770	TCONS_00002156	XLOC_000770	Gm25939	1:72236464-72303104	Scr LNA CD	LincIRS2 LNA CD	OK	1.70345	2.46508	0.533174	0.0412865	0.72315	0.999192	no	XLOC_000770	ENSMUSG00000093843	ENSMUST00000179876		predicted gene, 25939 [Source:MGI Symbol;Acc:MGI:5455716]	1	72255008	72255198	1	C3	72255008	72255198	72255008	191	tslNA	GENCODE basic	1	1	ensembl	ensembl	snRNA	snRNA	1	MGI transcript name	Gm25939-201	MGI Symbol	Gm25939
TCONS_00002161	ENSMUST00000027379	Xrcc5	XLOC_000771	TCONS_00002161	XLOC_000771	Xrcc5	1:72307420-72394952	Scr LNA CD	LincIRS2 LNA CD	OK	0.267936	0.525333	0.971342	0.448369	0.4345	0.999192	no	XLOC_000771	ENSMUSG00000026187	ENSMUST00000027379	ENSMUSP00000027379	X-ray repair complementing defective repair in Chinese hamster cells 5 [Source:MGI Symbol;Acc:MGI:104517]	1	72307421	72394952	1	C3	72307421	72394952	72307421	2555	tsl1	GENCODE basic	8	8	ensembl	ensembl	protein_coding	protein_coding	1	MGI transcript name	Xrcc5-201	MGI Symbol	Xrcc5
TCONS_00002167	ENSMUST00000146593	Gm15843	XLOC_000772	TCONS_00002167	XLOC_000772	Gm15843	1:72427111-72536930	Scr LNA CD	LincIRS2 LNA CD	NOTEST	0	0	0	0	1	1	no	XLOC_000772	ENSMUSG00000085812	ENSMUST00000146593		predicted gene 15843 [Source:MGI Symbol;Acc:MGI:3801845]	1	72459499	72460027	1	C3	72459499	72460027	72459499	529	tslNA	GENCODE basic	1	1	havana	havana	processed_pseudogene	processed_pseudogene	1	MGI transcript name	Gm15843-201	MGI Symbol	Gm15843
TCONS_00002168	ENSMUST00000145868	Smarcal1	XLOC_000773	TCONS_00002168	XLOC_000773	Smarcal1	1:72583250-72633134	Scr LNA CD	LincIRS2 LNA CD	NOTEST	0.0172144	0	-inf	0	1	1	no	XLOC_000773	ENSMUSG00000039354	ENSMUST00000145868	ENSMUSP00000120230	SWI/SNF-related matrix-associated actin-dependent regulator of chromatin subfamily A-like protein 1 [Source:UniProtKB/Swiss-Prot;Acc:Q8BJL0]	1	72583251	72633134	1	C3	72583251	72585991	72583251	579	tsl3		7	16	havana	ensembl_havana	protein_coding	protein_coding	9	MGI transcript name	Smarcal1-205	MGI Symbol	Smarcal1
TCONS_00002186	ENSMUST00000212057	Gm39662	XLOC_000774	TCONS_00002186	XLOC_000774	Gm39662	1:72641187-72642963	Scr LNA CD	LincIRS2 LNA CD	NOTEST	0	0	0	0	1	1	no	XLOC_000774	ENSMUSG00000110712	ENSMUST00000212057		predicted gene, 39662 [Source:MGI Symbol;Acc:MGI:5622547]	1	72641188	72642963	1	C3	72641188	72642963	72641188	1238	tsl3		1	1	havana	havana	antisense	antisense	2	MGI transcript name	Gm39662-202	MGI Symbol	Gm39662
TCONS_00002188	ENSMUST00000211962	Gm18035	XLOC_000775	TCONS_00002188	XLOC_000775	Gm18035	1:72642979-72700579	Scr LNA CD	LincIRS2 LNA CD	NOTEST	0	0	0	0	1	1	no	XLOC_000775	ENSMUSG00000110487	ENSMUST00000211962		predicted gene, 18035 [Source:MGI Symbol;Acc:MGI:5010220]	1	72692864	72693452	1	C3	72692864	72693452	72692864	589	tslNA	GENCODE basic	1	1	havana	havana	processed_pseudogene	processed_pseudogene	1	MGI transcript name	Gm18035-201	MGI Symbol	Gm18035
TCONS_00002189	ENSMUST00000059980	Rpl37a	XLOC_000776	TCONS_00002189	XLOC_000776	Rpl37a	1:72711255-72720636	Scr LNA CD	LincIRS2 LNA CD	OK	5.14078	4.75179	-0.113516	-0.0557644	0.9222	0.999192	no	XLOC_000776	ENSMUSG00000046330	ENSMUST00000059980	ENSMUSP00000058919	ribosomal protein L37a [Source:MGI Symbol;Acc:MGI:98068]	1	72711290	72713813	1	C3	72711290	72713813	72711290	558	tsl1	GENCODE basic	10	10	ensembl_havana	ensembl_havana	protein_coding	protein_coding	4	MGI transcript name	Rpl37a-201	MGI Symbol	Rpl37a
TCONS_00002196	ENSMUST00000047328	Igfbp2	XLOC_000777	TCONS_00002196	XLOC_000777	Igfbp2	1:72809606-72982866	Scr LNA CD	LincIRS2 LNA CD	OK	29.0651	17.9709	-0.693624	-0.511758	0.31485	0.999192	no	XLOC_000777	ENSMUSG00000039323	ENSMUST00000047328	ENSMUSP00000046610	Insulin-like growth factor-binding protein 2 [Source:UniProtKB/Swiss-Prot;Acc:P47877]	1	72824503	72852474	1	C3	72824503	72852474	72824503	1307	tsl1	GENCODE basic	10	18	ensembl_havana	ensembl_havana	protein_coding	protein_coding	3	MGI transcript name	Igfbp2-201	MGI Symbol	Igfbp2
TCONS_00002200	ENSMUST00000188793	1700027A15Rik	XLOC_000778	TCONS_00002200	XLOC_000778	1700027A15Rik	1:72984843-73025507	Scr LNA CD	LincIRS2 LNA CD	NOTEST	0	0	0	0	1	1	no	XLOC_000778	ENSMUSG00000101968	ENSMUST00000188793		RIKEN cDNA 1700027A15 gene [Source:MGI Symbol;Acc:MGI:1916699]	1	72984844	73025507	1	C3	72984844	73024724	72984844	423	tsl3	GENCODE basic	1	6	havana	havana	antisense	antisense	5	MGI transcript name	1700027A15Rik-203	MGI Symbol	1700027A15Rik
TCONS_00002206	ENSMUST00000190578	Gm29185	XLOC_000779	TCONS_00002206	XLOC_000779	Gm29185	1:73269063-73306360	Scr LNA CD	LincIRS2 LNA CD	NOTEST	0	0	0	0	1	1	no	XLOC_000779	ENSMUSG00000101112	ENSMUST00000190578		predicted gene 29185 [Source:MGI Symbol;Acc:MGI:5579891]	1	73269064	73306360	1	C3	73269064	73306360	73269064	516	tsl5	GENCODE basic	1	1	havana	havana	lincRNA	lincRNA	1	MGI transcript name	Gm29185-201	MGI Symbol	Gm29185
TCONS_00002207	ENSMUST00000183977	Gm27315	XLOC_000780	TCONS_00002207	XLOC_000780	Gm27315	1:73390774-73430790	Scr LNA CD	LincIRS2 LNA CD	NOTEST	0	0	0	0	1	1	no	XLOC_000780	ENSMUSG00000098697	ENSMUST00000183977		predicted gene, 27315 [Source:MGI Symbol;Acc:MGI:5530697]	1	73392246	73392399	1	C3	73392246	73392399	73392246	154	tslNA	GENCODE basic	1	1	ensembl	ensembl	misc_RNA	misc_RNA	1	MGI transcript name	Gm27315-201	MGI Symbol	Gm27315
TCONS_00002208	ENSMUST00000186582	D530049I02Rik	XLOC_000781	TCONS_00002208	XLOC_000781	D530049I02Rik	1:73390774-73430790	Scr LNA CD	LincIRS2 LNA CD	NOTEST	0	0	0	0	1	1	no	XLOC_000781	ENSMUSG00000101812	ENSMUST00000186582		RIKEN cDNA D530049I02 gene [Source:MGI Symbol;Acc:MGI:1925968]	1	73398968	73430790	1	C3	73398968	73430790	73398968	562	tsl1	GENCODE basic	1	1	havana	havana	lincRNA	lincRNA	1	MGI transcript name	D530049I02Rik-201	MGI Symbol	D530049I02Rik
TCONS_00002209	ENSMUST00000185703	Gm9553	XLOC_000782	TCONS_00002209	XLOC_000782	Gm9553	1:73512045-73513041	Scr LNA CD	LincIRS2 LNA CD	NOTEST	0	0	0	0	1	1	no	XLOC_000782	ENSMUSG00000100044	ENSMUST00000185703		predicted gene 9553 [Source:MGI Symbol;Acc:MGI:3779963]	1	73512046	73513041	1	C3	73512046	73513041	73512046	996	tslNA	GENCODE basic	1	1	havana	havana	processed_pseudogene	processed_pseudogene	1	MGI transcript name	Gm9553-201	MGI Symbol	Gm9553
TCONS_00002210	ENSMUST00000189178	Gm29186	XLOC_000783	TCONS_00002210	XLOC_000783	Gm29186	1:73522094-73536349	Scr LNA CD	LincIRS2 LNA CD	NOTEST	0	0	0	0	1	1	no	XLOC_000783	ENSMUSG00000100429	ENSMUST00000189178		predicted gene 29186 [Source:MGI Symbol;Acc:MGI:5579892]	1	73528937	73536349	1	C3	73528937	73536349	73528937	660	tsl2	GENCODE basic	1	1	havana	havana	lincRNA	lincRNA	1	MGI transcript name	Gm29186-201	MGI Symbol	Gm29186
TCONS_00002211	ENSMUST00000158041	Gm25329	XLOC_000784	TCONS_00002211	XLOC_000784	Gm25329	1:73618087-73864466	Scr LNA CD	LincIRS2 LNA CD	NOTEST	0	0	0	0	1	1	no	XLOC_000784	ENSMUSG00000088666	ENSMUST00000158041		predicted gene, 25329 [Source:MGI Symbol;Acc:MGI:5455106]	1	73763710	73763835	1	C3	73763710	73763835	73763710	126	tslNA	GENCODE basic	1	1	ensembl	ensembl	rRNA	rRNA	1	MGI transcript name	Gm25329-201	MGI Symbol	Gm25329
TCONS_00002212	-	-	XLOC_000785	TCONS_00002212	XLOC_000785	-	1:73893343-73894308	Scr LNA CD	LincIRS2 LNA CD	NOTEST	0	0.0209187	inf	0	1	1	no	XLOC_000785
TCONS_00002213	-	-	XLOC_000786	TCONS_00002213	XLOC_000786	-	1:73905927-73906527	Scr LNA CD	LincIRS2 LNA CD	NOTEST	0.0417745	0.06286	0.589518	0	1	1	no	XLOC_000786
TCONS_00002214	ENSMUST00000169786	Tns1	XLOC_000787	TCONS_00002214	XLOC_000787	Tns1	1:73906882-74124449	Scr LNA CD	LincIRS2 LNA CD	OK	0.787969	0.54667	-0.52747	-0.75501	0.1378	0.999192	no	XLOC_000787	ENSMUSG00000055322	ENSMUST00000169786	ENSMUSP00000127715	tensin 1 [Source:MGI Symbol;Acc:MGI:104552]	1	73910231	74124449	-1	C3	73910231	74124447	74124447	9966	tsl5	GENCODE basic	7	15	ensembl	ensembl_havana	protein_coding	protein_coding	22	MGI transcript name	Tns1-201	MGI Symbol	Tns1
TCONS_00002217	ENSMUST00000080167	Rufy4	XLOC_000788	TCONS_00002217	XLOC_000788	Rufy4	1:74124758-74148396	Scr LNA CD	LincIRS2 LNA CD	NOTEST	1.08512e-06	0.0060069	12.4345	0	1	1	no	XLOC_000788	ENSMUSG00000061815	ENSMUST00000080167	ENSMUSP00000079062	RUN and FYVE domain-containing protein 4 [Source:UniProtKB/Swiss-Prot;Acc:Q3TYX8]	1	74125541	74148223	1	C3	74125541	74148223	74125541	2306	tsl1	GENCODE basic	10	11	ensembl_havana	ensembl_havana	protein_coding	protein_coding	2	MGI transcript name	Rufy4-201	MGI Symbol	Rufy4
TCONS_00002219	ENSMUST00000027372	Cxcr2	XLOC_000789	TCONS_00002219	XLOC_000789	Cxcr2	1:74153988-74161246	Scr LNA CD	LincIRS2 LNA CD	NOTEST	0.0127303	0	-inf	0	1	1	no	XLOC_000789	ENSMUSG00000026180	ENSMUST00000027372	ENSMUSP00000027372	C-X-C chemokine receptor type 2 [Source:UniProtKB/Swiss-Prot;Acc:P35343]	1	74153989	74161246	1	C3	74153989	74160610	74153989	2220	tsl5	GENCODE basic	7	8	ensembl	ensembl_havana	protein_coding	protein_coding	2	MGI transcript name	Cxcr2-201	MGI Symbol	Cxcr2
TCONS_00002222	ENSMUST00000101821	Gm25524	XLOC_000790	TCONS_00002222	XLOC_000790	Gm25524	1:74212812-74212919	Scr LNA CD	LincIRS2 LNA CD	NOTEST	0	0	0	0	1	1	no	XLOC_000790	ENSMUSG00000094768	ENSMUST00000101821		predicted gene, 25524 [Source:MGI Symbol;Acc:MGI:5455301]	1	74212813	74212919	1	C3	74212813	74212919	74212813	107	tslNA	GENCODE basic	1	1	ensembl	ensembl	snRNA	snRNA	1	MGI transcript name	Gm25524-201	MGI Symbol	Gm25524
TCONS_00002223	ENSMUST00000185733	Arpc2	XLOC_000791	TCONS_00002223	XLOC_000791	Arpc2	1:74236083-74601397	Scr LNA CD	LincIRS2 LNA CD	NOTEST	0.0495287	0	-inf	0	1	1	no	XLOC_000791	ENSMUSG00000006304	ENSMUST00000185733	ENSMUSP00000140762	Mus musculus actin related protein 2/3 complex, subunit 2 (Arpc2), transcript variant 2, mRNA. [Source:RefSeq mRNA;Acc:NM_001357387]	1	74236084	74268209	1	C3	74236084	74236888	74236084	310	tsl3		1	14	havana	ensembl_havana	protein_coding	protein_coding	4	MGI transcript name	Arpc2-204	MGI Symbol	Arpc2
TCONS_00002229	ENSMUST00000077985	Gpbar1	XLOC_000792	TCONS_00002229	XLOC_000792	Gpbar1	1:74236083-74601397	Scr LNA CD	LincIRS2 LNA CD	NOTEST	0	0	0	0	1	1	no	XLOC_000792	ENSMUSG00000064272	ENSMUST00000077985	ENSMUSP00000077135	G protein-coupled bile acid receptor 1 [Source:MGI Symbol;Acc:MGI:2653863]	1	74278550	74279624	1	C3	74278550	74279624	74278550	1075	tslNA	GENCODE basic	3	3	ensembl_havana	ensembl_havana	protein_coding	protein_coding	1	MGI transcript name	Gpbar1-201	MGI Symbol	Gpbar1
TCONS_00002239	ENSMUST00000016309	Tmbim1	XLOC_000793	TCONS_00002239	XLOC_000793	Tmbim1	1:74236083-74601397	Scr LNA CD	LincIRS2 LNA CD	OK	12.6338	11.8262	-0.0952995	-0.0485023	0.925	0.999192	no	XLOC_000793	ENSMUSG00000006301	ENSMUST00000016309	ENSMUSP00000016309	transmembrane BAX inhibitor motif containing 1 [Source:MGI Symbol;Acc:MGI:1916910]	1	74288247	74305622	-1	C3	74288247	74304405	74304405	2378	tsl1	GENCODE basic	15	17	ensembl_havana	ensembl_havana	protein_coding	protein_coding	8	MGI transcript name	Tmbim1-201	MGI Symbol	Tmbim1
TCONS_00002240	ENSMUST00000186510	Gm29358	XLOC_000794	TCONS_00002240	XLOC_000794	Gm29358	1:74236083-74601397	Scr LNA CD	LincIRS2 LNA CD	NOTEST	0.0588357	6.88697e-07	-16.3825	0	1	1	no	XLOC_000794	ENSMUSG00000099931	ENSMUST00000186510		predicted gene 29358 [Source:MGI Symbol;Acc:MGI:5580064]	1	74295603	74298867	1	C3	74295603	74297905	74295603	1734	tsl1	GENCODE basic	1	1	havana	havana	sense_intronic	sense_intronic	2	MGI transcript name	Gm29358-201	MGI Symbol	Gm29358
TCONS_00002243	ENSMUST00000194686	Gm37931	XLOC_000795	TCONS_00002243	XLOC_000795	Gm37931	1:74236083-74601397	Scr LNA CD	LincIRS2 LNA CD	NOTEST	0.00294695	0.00703328	1.25497	0	1	1	no	XLOC_000795	ENSMUSG00000103403	ENSMUST00000194686		predicted gene, 37931 [Source:MGI Symbol;Acc:MGI:5611159]	1	74307848	74310713	1	C3	74307848	74310713	74307848	2866	tslNA	GENCODE basic	1	1	havana	havana	TEC	TEC	1	MGI transcript name	Gm37931-201	MGI Symbol	Gm37931
TCONS_00002247	ENSMUST00000097697	Catip	XLOC_000796	TCONS_00002247	XLOC_000796	Catip	1:74236083-74601397	Scr LNA CD	LincIRS2 LNA CD	NOTEST	1.03443e-65	0.00302566	207.508	0	1	1	no	XLOC_000796	ENSMUSG00000073650	ENSMUST00000097697	ENSMUSP00000095303	Ciliosis-associated TTC17-interacting protein [Source:UniProtKB/Swiss-Prot;Acc:B9EKE5]	1	74362108	74369321	1	C3	74362108	74369321	74362108	2101	tsl1	GENCODE basic	7	8	ensembl_havana	ensembl_havana	protein_coding	protein_coding	4	MGI transcript name	Catip-201	MGI Symbol	Catip
TCONS_00002251	ENSMUST00000187516	Slc11a1	XLOC_000797	TCONS_00002251	XLOC_000797	Slc11a1	1:74236083-74601397	Scr LNA CD	LincIRS2 LNA CD	OK	0.443466	0.45868	0.0486653	0.0075293	0.97255	0.999192	no	XLOC_000797	ENSMUSG00000026177	ENSMUST00000187516	ENSMUSP00000139455	solute carrier family 11 (proton-coupled divalent metal ion transporters), member 1 [Source:MGI Symbol;Acc:MGI:1345275]	1	74375195	74386062	1	C3	74375195	74385755	74375195	1893	tsl5	GENCODE basic	6	11	havana	ensembl_havana	protein_coding	protein_coding	11	MGI transcript name	Slc11a1-211	MGI Symbol	Slc11a1
TCONS_00002272	ENSMUST00000027367	Ctdsp1	XLOC_000798	TCONS_00002272	XLOC_000798	Ctdsp1	1:74236083-74601397	Scr LNA CD	LincIRS2 LNA CD	NOTEST	0.0520531	0.119938	1.20423	0	1	1	no	XLOC_000798	ENSMUSG00000026176	ENSMUST00000027367	ENSMUSP00000027367	Carboxy-terminal domain RNA polymerase II polypeptide A small phosphatase 1 [Source:UniProtKB/Swiss-Prot;Acc:P58466]	1	74391509	74397285	1	C3	74391509	74397285	74391509	2876	tsl1	GENCODE basic	13	13	ensembl_havana	ensembl_havana	protein_coding	protein_coding	3	MGI transcript name	Ctdsp1-201	MGI Symbol	Ctdsp1
TCONS_00002282	ENSMUST00000083534	Mir26b	XLOC_000799	TCONS_00002282	XLOC_000799	Mir26b	1:74236083-74601397	Scr LNA CD	LincIRS2 LNA CD	NOTEST	0	0	0	0	1	1	no	XLOC_000799	ENSMUSG00000065468	ENSMUST00000083534		microRNA 26b [Source:MGI Symbol;Acc:MGI:2676901]	1	74394310	74394394	1	C3	74394310	74394394	74394310	85	tslNA	GENCODE basic	1	1	mirbase	mirbase	miRNA	miRNA	1	MGI transcript name	Mir26b-201	MGI Symbol	Mir26b
TCONS_00002283	ENSMUST00000027366	Vil1	XLOC_000800	TCONS_00002283	XLOC_000800	Vil1	1:74236083-74601397	Scr LNA CD	LincIRS2 LNA CD	NOTEST	0	0	0	0	1	1	no	XLOC_000800	ENSMUSG00000026175	ENSMUST00000027366	ENSMUSP00000027366	villin 1 [Source:MGI Symbol;Acc:MGI:98930]	1	74409376	74435559	1	C3	74409376	74435559	74409376	3124	tsl1	GENCODE basic	12	12	ensembl_havana	ensembl_havana	protein_coding	protein_coding	4	MGI transcript name	Vil1-201	MGI Symbol	Vil1
TCONS_00002289	ENSMUST00000087215	Cnot9	XLOC_000801	TCONS_00002289	XLOC_000801	Cnot9	1:74236083-74601397	Scr LNA CD	LincIRS2 LNA CD	OK	1.11925	0.929243	-0.26841	-0.0491042	0.8426	0.999192	no	XLOC_000801	ENSMUSG00000026174	ENSMUST00000087215	ENSMUSP00000084466	CCR4-NOT transcription complex subunit 9 [Source:UniProtKB/Swiss-Prot;Acc:Q9JKY0]	1	74506058	74530842	1	C3	74506058	74530842	74506058	3268	tsl1	GENCODE basic	6	9	ensembl_havana	ensembl_havana	protein_coding	protein_coding	3	MGI transcript name	Cnot9-201	MGI Symbol	Cnot9
TCONS_00002294	ENSMUST00000141412	Plcd4	XLOC_000802	TCONS_00002294	XLOC_000802	Plcd4	1:74236083-74601397	Scr LNA CD	LincIRS2 LNA CD	NOTEST	0	0	0	0	1	1	no	XLOC_000802	ENSMUSG00000026173	ENSMUST00000141412	ENSMUSP00000115322	phospholipase C, delta 4 [Source:MGI Symbol;Acc:MGI:107469]	1	74542888	74567794	1	C3	74542888	74567794	74542888	4682	tsl1		7	15	havana	ensembl_havana	nonsense_mediated_decay	protein_coding	11	MGI transcript name	Plcd4-208	MGI Symbol	Plcd4
TCONS_00002314	ENSMUST00000027358	Bcs1l	XLOC_000803	TCONS_00002314	XLOC_000803	Bcs1l	1:74236083-74601397	Scr LNA CD	LincIRS2 LNA CD	NOTEST	0.0467195	0.197725	2.0814	0	1	1	no	XLOC_000803	ENSMUSG00000026172	ENSMUST00000027358	ENSMUSP00000027358	Mitochondrial chaperone BCS1 [Source:UniProtKB/Swiss-Prot;Acc:Q9CZP5]	1	74588289	74592443	1	C3	74588300	74592443	74588300	1890	tsl1	GENCODE basic	10	12	ensembl_havana	ensembl_havana	protein_coding	protein_coding	4	MGI transcript name	Bcs1l-201	MGI Symbol	Bcs1l
TCONS_00002321	ENSMUST00000087183	Stk36	XLOC_000804	TCONS_00002321	XLOC_000804	Stk36	1:74601444-74636894	Scr LNA CD	LincIRS2 LNA CD	NOTEST	0.0019189	0.00107606	-0.834516	0	1	1	no	XLOC_000804	ENSMUSG00000033276	ENSMUST00000087183	ENSMUSP00000084430	serine/threonine kinase 36 [Source:MGI Symbol;Acc:MGI:1920831]	1	74601445	74636894	1	C3	74601445	74636894	74601445	5245	tsl5	GENCODE basic	10	18	ensembl_havana	ensembl_havana	protein_coding	protein_coding	9	MGI transcript name	Stk36-201	MGI Symbol	Stk36
TCONS_00002333	ENSMUST00000042125	Ttll4	XLOC_000805	TCONS_00002333	XLOC_000805	Ttll4	1:74661646-74703730	Scr LNA CD	LincIRS2 LNA CD	OK	0.458398	0.374754	-0.290655	-0.123058	0.88705	0.999192	no	XLOC_000805	ENSMUSG00000033257	ENSMUST00000042125	ENSMUSP00000037406	tubulin tyrosine ligase-like family, member 4 [Source:MGI Symbol;Acc:MGI:1914784]	1	74661745	74703730	1	C4	74661745	74703730	74661745	10019	tsl1	GENCODE basic	14	14	ensembl_havana	ensembl_havana	protein_coding	protein_coding	11	MGI transcript name	Ttll4-201	MGI Symbol	Ttll4
TCONS_00002350	ENSMUST00000027356	Cyp27a1	XLOC_000806	TCONS_00002350	XLOC_000806	Cyp27a1	1:74712944-74749221	Scr LNA CD	LincIRS2 LNA CD	NOTEST	0.0508601	1.43026e-67	-217.756	0	1	1	no	XLOC_000806	ENSMUSG00000026170	ENSMUST00000027356	ENSMUSP00000027356	Sterol 26-hydroxylase, mitochondrial [Source:UniProtKB/Swiss-Prot;Acc:Q9DBG1]	1	74713574	74737892	1	C4	74713574	74737892	74713574	1892	tsl1	GENCODE basic	6	6	ensembl_havana	ensembl_havana	protein_coding	protein_coding	3	MGI transcript name	Cyp27a1-201	MGI Symbol	Cyp27a1
TCONS_00002355	ENSMUST00000184199	Gm27507	XLOC_000807	TCONS_00002355	XLOC_000807	Gm27507	1:74764797-74764890	Scr LNA CD	LincIRS2 LNA CD	NOTEST	0	0	0	0	1	1	no	XLOC_000807	ENSMUSG00000098351	ENSMUST00000184199		predicted gene, 27507 [Source:MGI Symbol;Acc:MGI:5530889]	1	74764798	74764890	1	C4	74764798	74764890	74764798	93	tslNA	GENCODE basic	1	1	ensembl	ensembl	misc_RNA	misc_RNA	1	MGI transcript name	Gm27507-201	MGI Symbol	Gm27507
TCONS_00002356	ENSMUST00000006716	Wnt6	XLOC_000808	TCONS_00002356	XLOC_000808	Wnt6	1:74771891-74785322	Scr LNA CD	LincIRS2 LNA CD	NOTEST	0	0	0	0	1	1	no	XLOC_000808	ENSMUSG00000033227	ENSMUST00000006716	ENSMUSP00000006716	wingless-type MMTV integration site family, member 6 [Source:MGI Symbol;Acc:MGI:98960]	1	74771892	74785322	1	C4	74771892	74785322	74771892	2071	tsl1	GENCODE basic	7	7	ensembl_havana	ensembl_havana	protein_coding	protein_coding	2	MGI transcript name	Wnt6-201	MGI Symbol	Wnt6
TCONS_00002358	ENSMUST00000006718	Wnt10a	XLOC_000809	TCONS_00002358	XLOC_000809	Wnt10a	1:74791515-74804179	Scr LNA CD	LincIRS2 LNA CD	NOTEST	0	0	0	0	1	1	no	XLOC_000809	ENSMUSG00000026167	ENSMUST00000006718	ENSMUSP00000006718	wingless-type MMTV integration site family, member 10A [Source:MGI Symbol;Acc:MGI:108071]	1	74791516	74804179	1	C4	74791516	74804179	74791516	2468	tsl1	GENCODE basic	14	14	ensembl_havana	ensembl_havana	protein_coding	protein_coding	2	MGI transcript name	Wnt10a-201	MGI Symbol	Wnt10a
TCONS_00002361	-	-	XLOC_000810	TCONS_00002361	XLOC_000810	-	1:74816560-74816809	Scr LNA CD	LincIRS2 LNA CD	OK	0.509174	0.692967	0.444628	0.279775	0.6774	0.999192	no	XLOC_000810
TCONS_00002362	ENSMUST00000159627	Gm16582	XLOC_000811	TCONS_00002362	XLOC_000811	Gm16582	1:74850894-74879953	Scr LNA CD	LincIRS2 LNA CD	NOTEST	0	0	0	0	1	1	no	XLOC_000811	ENSMUSG00000089964	ENSMUST00000159627		predicted gene 16582 [Source:MGI Symbol;Acc:MGI:4415002]	1	74850895	74879953	1	C4	74850895	74879953	74850895	1930	tsl1	GENCODE basic	1	1	havana	havana	processed_transcript	processed_transcript	1	MGI transcript name	Gm16582-201	MGI Symbol	Gm16582
TCONS_00002363	ENSMUST00000160379	Cdk5r2	XLOC_000812	TCONS_00002363	XLOC_000812	Cdk5r2	1:74850894-74879953	Scr LNA CD	LincIRS2 LNA CD	NOTEST	0	0	0	0	1	1	no	XLOC_000812	ENSMUSG00000090071	ENSMUST00000160379	ENSMUSP00000125322	Cyclin-dependent kinase 5 activator 2 [Source:UniProtKB/Swiss-Prot;Acc:O35926]	1	74854934	74857732	1	C4	74854934	74857732	74854934	2799	tslNA	GENCODE basic	3	4	ensembl_havana	ensembl_havana	protein_coding	protein_coding	1	MGI transcript name	Cdk5r2-201	MGI Symbol	Cdk5r2
TCONS_00002364	ENSMUST00000160540	Gm15841	XLOC_000813	TCONS_00002364	XLOC_000813	Gm15841	1:74902070-74935599	Scr LNA CD	LincIRS2 LNA CD	NOTEST	0	0	0	0	1	1	no	XLOC_000813	ENSMUSG00000089653	ENSMUST00000160540		predicted gene 15841 [Source:MGI Symbol;Acc:MGI:3801860]	1	74902371	74907653	1	C4	74902371	74907653	74902371	517	tsl3	GENCODE basic	1	1	havana	havana	antisense	antisense	1	MGI transcript name	Gm15841-201	MGI Symbol	Gm15841
TCONS_00002365	ENSMUST00000164097	Ihh	XLOC_000814	TCONS_00002365	XLOC_000814	Ihh	1:74945132-74951725	Scr LNA CD	LincIRS2 LNA CD	OK	0.472699	0.266314	-0.827794	-1.76812	0.00065	0.0433123	yes	XLOC_000814	ENSMUSG00000006538	ENSMUST00000164097	ENSMUSP00000128056	Indian hedgehog [Source:MGI Symbol;Acc:MGI:96533]	1	74945315	74951672	-1	C4	74945315	74951672	74951672	2468	tsl1	GENCODE basic	3	12	ensembl_havana	ensembl_havana	protein_coding	protein_coding	2	MGI transcript name	Ihh-201	MGI Symbol	Ihh
TCONS_00002366	ENSMUST00000194616	Gm37744	XLOC_000815	TCONS_00002366	XLOC_000815	Gm37744	1:74954251-74955841	Scr LNA CD	LincIRS2 LNA CD	NOTEST	0	0.0436845	inf	0	1	1	no	XLOC_000815	ENSMUSG00000103145	ENSMUST00000194616		predicted gene, 37744 [Source:MGI Symbol;Acc:MGI:5610972]	1	74954252	74955841	1	C4	74954252	74955841	74954252	1590	tslNA	GENCODE basic	1	1	havana	havana	TEC	TEC	1	MGI transcript name	Gm37744-201	MGI Symbol	Gm37744
TCONS_00002367	-	-	XLOC_000816	TCONS_00002367	XLOC_000816	-	1:74963499-74964181	Scr LNA CD	LincIRS2 LNA CD	NOTEST	0.125352	0.220913	0.817495	0	1	1	no	XLOC_000816
TCONS_00002368	ENSMUST00000152855	Nhej1	XLOC_000817	TCONS_00002368	XLOC_000817	Nhej1	1:74966045-75046649	Scr LNA CD	LincIRS2 LNA CD	OK	0.505031	0.635496	0.331509	0.516269	0.3022	0.999192	no	XLOC_000817	ENSMUSG00000026162	ENSMUST00000152855	ENSMUSP00000116797	non-homologous end-joining factor 1 [Source:RefSeq peptide;Acc:NP_083618]	1	74967139	75125200	-1	C4	74967139	75046639	75046639	1053	tsl1	GENCODE basic	1	7	ensembl_havana	ensembl_havana	protein_coding	protein_coding	2	MGI transcript name	Nhej1-201	MGI Symbol	Nhej1
TCONS_00002369	ENSMUST00000152855	Nhej1	XLOC_000818	TCONS_00002369	XLOC_000818	Nhej1	1:74966045-75046649	Scr LNA CD	LincIRS2 LNA CD	OK	0.448029	0.300118	-0.578063	-0.302756	0.5703	0.999192	no	XLOC_000818	ENSMUSG00000026162	ENSMUST00000152855	ENSMUSP00000116797	non-homologous end-joining factor 1 [Source:RefSeq peptide;Acc:NP_083618]	1	74967139	75125200	-1	C4	74967139	75046639	75046639	1053	tsl1	GENCODE basic	1	7	ensembl_havana	ensembl_havana	protein_coding	protein_coding	2	MGI transcript name	Nhej1-201	MGI Symbol	Nhej1
TCONS_00002370	ENSMUST00000152855	Nhej1	XLOC_000819	TCONS_00002370	XLOC_000819	Nhej1	1:74966045-75046649	Scr LNA CD	LincIRS2 LNA CD	OK	0.329655	0.51075	0.63166	0.245949	0.74985	0.999192	no	XLOC_000819	ENSMUSG00000026162	ENSMUST00000152855	ENSMUSP00000116797	non-homologous end-joining factor 1 [Source:RefSeq peptide;Acc:NP_083618]	1	74967139	75125200	-1	C4	74967139	75046639	75046639	1053	tsl1	GENCODE basic	1	7	ensembl_havana	ensembl_havana	protein_coding	protein_coding	2	MGI transcript name	Nhej1-201	MGI Symbol	Nhej1
TCONS_00002371	ENSMUST00000190240	Retreg2	XLOC_000820	TCONS_00002371	XLOC_000820	Retreg2	1:75134087-75155576	Scr LNA CD	LincIRS2 LNA CD	NOTEST	0.140058	0.0142855	-3.2934	0	1	1	no	XLOC_000820	ENSMUSG00000049339	ENSMUST00000190240	ENSMUSP00000139410	Reticulophagy regulator 2 [Source:UniProtKB/Swiss-Prot;Acc:Q6NS82]	1	75142778	75147913	1	C4	75142794	75147909	75142794	2438	tsl1	GENCODE basic	6	16	havana	ensembl_havana	protein_coding	protein_coding	8	MGI transcript name	Retreg2-208	MGI Symbol	Retreg2
TCONS_00002389	ENSMUST00000162768	Zfand2b	XLOC_000821	TCONS_00002389	XLOC_000821	Zfand2b	1:75168645-75219865	Scr LNA CD	LincIRS2 LNA CD	OK	1.49516	0.696163	-1.10281	-0.168551	0.49755	0.999192	no	XLOC_000821	ENSMUSG00000026197	ENSMUST00000162768	ENSMUSP00000124552	zinc finger, AN1 type domain 2B [Source:MGI Symbol;Acc:MGI:1916068]	1	75168646	75171629	1	C4	75168646	75170752	75168646	735	tsl5		7	12	havana	ensembl_havana	protein_coding	protein_coding	9	MGI transcript name	Zfand2b-208	MGI Symbol	Zfand2b
TCONS_00002401	ENSMUST00000145459	Ankzf1	XLOC_000822	TCONS_00002401	XLOC_000822	Ankzf1	1:75168645-75219865	Scr LNA CD	LincIRS2 LNA CD	OK	2.85825	3.30093	0.207742	0.251947	0.61395	0.999192	no	XLOC_000822	ENSMUSG00000026199	ENSMUST00000145459	ENSMUSP00000135971	ankyrin repeat and zinc finger domain-containing protein 1 isoform 2 [Source:RefSeq peptide;Acc:NP_001254549]	1	75192151	75199387	1	C4	75192160	75199387	75192160	2770	tsl1		8	17	havana	ensembl_havana	nonsense_mediated_decay	protein_coding	8	MGI transcript name	Ankzf1-206	MGI Symbol	Ankzf1
TCONS_00002413	ENSMUST00000027401	Stk16	XLOC_000823	TCONS_00002413	XLOC_000823	Stk16	1:75168645-75219865	Scr LNA CD	LincIRS2 LNA CD	NOTEST	8.66453e-253	1.26022e-255	-9.4253	0	1	1	no	XLOC_000823	ENSMUSG00000026201	ENSMUST00000027401	ENSMUSP00000027401	serine/threonine kinase 16 [Source:MGI Symbol;Acc:MGI:1313271]	1	75210838	75215606	1	C4	75210838	75215606	75210838	2876	tsl1	GENCODE basic	10	12	ensembl_havana	ensembl_havana	protein_coding	protein_coding	16	MGI transcript name	Stk16-201	MGI Symbol	Stk16
TCONS_00002438	-	-	XLOC_000824	TCONS_00002438	XLOC_000824	-	1:75235685-75236329	Scr LNA CD	LincIRS2 LNA CD	NOTEST	0.171931	0.162893	-0.0779065	0	1	1	no	XLOC_000824
TCONS_00002439	ENSMUST00000188931	Dnajb2	XLOC_000825	TCONS_00002439	XLOC_000825	Dnajb2	1:75236405-75264502	Scr LNA CD	LincIRS2 LNA CD	NOTEST	0.0197898	0.00899805	-1.13708	0	1	1	no	XLOC_000825	ENSMUSG00000026203	ENSMUST00000188931	ENSMUSP00000140566	DnaJ homolog subfamily B member 2 [Source:UniProtKB/Swiss-Prot;Acc:Q9QYI5]	1	75236406	75245692	1	C4	75236406	75245688	75236406	3066	tsl1	GENCODE basic	6	16	havana	ensembl_havana	protein_coding	protein_coding	12	MGI transcript name	Dnajb2-210	MGI Symbol	Dnajb2
TCONS_00002463	ENSMUST00000191154	Gm28294	XLOC_000826	TCONS_00002463	XLOC_000826	Gm28294	1:75236405-75264502	Scr LNA CD	LincIRS2 LNA CD	NOTEST	0	0	0	0	1	1	no	XLOC_000826	ENSMUSG00000101840	ENSMUST00000191154		predicted gene 28294 [Source:MGI Symbol;Acc:MGI:5579000]	1	75252322	75257427	1	C4	75252322	75257427	75252322	386	tsl2	GENCODE basic	1	1	havana	havana	antisense	antisense	1	MGI transcript name	Gm28294-201	MGI Symbol	Gm28294
TCONS_00002464	ENSMUST00000191531	Gm28902	XLOC_000827	TCONS_00002464	XLOC_000827	Gm28902	1:75272198-75278415	Scr LNA CD	LincIRS2 LNA CD	NOTEST	0	0	0	0	1	1	no	XLOC_000827	ENSMUSG00000100556	ENSMUST00000191531		predicted gene 28902 [Source:MGI Symbol;Acc:MGI:5579608]	1	75272605	75275652	1	C4	75272605	75275652	75272605	215	tsl5	GENCODE basic	1	1	havana	havana	antisense	antisense	1	MGI transcript name	Gm28902-201	MGI Symbol	Gm28902
TCONS_00002465	-	-	XLOC_000828	TCONS_00002465	XLOC_000828	-	1:75306236-75307861	Scr LNA CD	LincIRS2 LNA CD	NOTEST	0.315373	0.202448	-0.639507	0	1	1	no	XLOC_000828
TCONS_00002466	ENSMUST00000187836	Dnpep	XLOC_000829	TCONS_00002466	XLOC_000829	Dnpep	1:75307895-75317990	Scr LNA CD	LincIRS2 LNA CD	OK	0.887411	1.04112	0.230469	0.367667	0.46315	0.999192	no	XLOC_000829	ENSMUSG00000026209	ENSMUST00000187836	ENSMUSP00000139739	Aspartyl aminopeptidase [Source:UniProtKB/Swiss-Prot;Acc:Q9Z2W0]	1	75307896	75317990	-1	C4	75308565	75317149	75317149	1862	tsl1	GENCODE basic	6	15	havana	ensembl_havana	protein_coding	protein_coding	14	MGI transcript name	Dnpep-209	MGI Symbol	Dnpep
TCONS_00002467	ENSMUST00000027409	Des	XLOC_000830	TCONS_00002467	XLOC_000830	Des	1:75360328-75375012	Scr LNA CD	LincIRS2 LNA CD	NOTEST	0.00705239	0.0272976	1.95259	0	1	1	no	XLOC_000830	ENSMUSG00000026208	ENSMUST00000027409	ENSMUSP00000027409	Desmin [Source:UniProtKB/Swiss-Prot;Acc:P31001]	1	75360329	75368579	1	C4	75360329	75368579	75360329	3028	tsl1	GENCODE basic	9	9	ensembl_havana	ensembl_havana	protein_coding	protein_coding	3	MGI transcript name	Des-201	MGI Symbol	Des
TCONS_00002478	ENSMUST00000087122	Speg	XLOC_000831	TCONS_00002478	XLOC_000831	Speg	1:75375296-75432320	Scr LNA CD	LincIRS2 LNA CD	NOTEST	2.10071e-09	3.58338e-09	0.770442	0	1	1	no	XLOC_000831	ENSMUSG00000026207	ENSMUST00000087122	ENSMUSP00000084361	SPEG complex locus [Source:MGI Symbol;Acc:MGI:109282]	1	75375297	75432320	1	C4	75375297	75432320	75375297	10801	tsl1	GENCODE basic	11	16	ensembl_havana	ensembl_havana	protein_coding	protein_coding	15	MGI transcript name	Speg-201	MGI Symbol	Speg
TCONS_00002494	ENSMUST00000037796	Gmppa	XLOC_000832	TCONS_00002494	XLOC_000832	Gmppa	1:75435929-75443556	Scr LNA CD	LincIRS2 LNA CD	OK	2.97927	3.6163	0.279556	0.407885	0.40135	0.999192	no	XLOC_000832	ENSMUSG00000033021	ENSMUST00000037796	ENSMUSP00000035564	GDP-mannose pyrophosphorylase A [Source:MGI Symbol;Acc:MGI:1916330]	1	75435930	75443179	1	C4	75435930	75443174	75435930	1539	tsl1	GENCODE basic	13	16	ensembl_havana	ensembl_havana	protein_coding	protein_coding	13	MGI transcript name	Gmppa-201	MGI Symbol	Gmppa
TCONS_00002520	ENSMUST00000113577	Asic4	XLOC_000833	TCONS_00002520	XLOC_000833	Asic4	1:75450435-75474343	Scr LNA CD	LincIRS2 LNA CD	NOTEST	0	0	0	0	1	1	no	XLOC_000833	ENSMUSG00000033007	ENSMUST00000113577	ENSMUSP00000109207	Acid-sensing ion channel 4 [Source:UniProtKB/Swiss-Prot;Acc:Q7TNS7]	1	75450436	75474343	1	C4	75450436	75474340	75450436	2667	tsl5	GENCODE basic	7	15	havana	ensembl_havana	protein_coding	protein_coding	2	MGI transcript name	Asic4-202	MGI Symbol	Asic4
TCONS_00002522	ENSMUST00000113575	Tmem198	XLOC_000834	TCONS_00002522	XLOC_000834	Tmem198	1:75474568-75506452	Scr LNA CD	LincIRS2 LNA CD	NOTEST	0.0133019	0.00434918	-1.61282	0	1	1	no	XLOC_000834	ENSMUSG00000051703	ENSMUST00000113575	ENSMUSP00000109205	Transmembrane protein 198 [Source:UniProtKB/Swiss-Prot;Acc:Q8BG75]	1	75479532	75485705	1	C4	75479532	75485693	75479532	2185	tsl1	GENCODE basic	8	14	ensembl_havana	ensembl_havana	protein_coding	protein_coding	4	MGI transcript name	Tmem198-202	MGI Symbol	Tmem198
TCONS_00002528	ENSMUST00000037330	Inha	XLOC_000835	TCONS_00002528	XLOC_000835	Inha	1:75507076-75510366	Scr LNA CD	LincIRS2 LNA CD	NOTEST	0	0	0	0	1	1	no	XLOC_000835	ENSMUSG00000032968	ENSMUST00000037330	ENSMUSP00000040310	Inhibin alpha chain [Source:UniProtKB/Swiss-Prot;Acc:Q04997]	1	75507077	75510366	1	C4	75507077	75510366	75507077	1475	tsl1	GENCODE basic	4	4	ensembl_havana	ensembl_havana	protein_coding	protein_coding	1	MGI transcript name	Inha-201	MGI Symbol	Inha
TCONS_00002529	ENSMUST00000027414	Stk11ip	XLOC_000836	TCONS_00002529	XLOC_000836	Stk11ip	1:75521528-75537335	Scr LNA CD	LincIRS2 LNA CD	NOTEST	2.20369e-19	2.24693e-06	43.2131	0	1	1	no	XLOC_000836	ENSMUSG00000026213	ENSMUST00000027414	ENSMUSP00000027414	Serine/threonine-protein kinase 11-interacting protein [Source:UniProtKB/Swiss-Prot;Acc:Q3TAA7]	1	75521529	75537335	1	C4	75521529	75537335	75521529	4458	tsl1	GENCODE basic	15	15	ensembl_havana	ensembl_havana	protein_coding	protein_coding	9	MGI transcript name	Stk11ip-201	MGI Symbol	Stk11ip
TCONS_00002551	ENSMUST00000118933	Gm15183	XLOC_000837	TCONS_00002551	XLOC_000837	Gm15183	1:75542210-75542558	Scr LNA CD	LincIRS2 LNA CD	NOTEST	0	0	0	0	1	1	no	XLOC_000837	ENSMUSG00000082059	ENSMUST00000118933		predicted gene 15183 [Source:MGI Symbol;Acc:MGI:3705481]	1	75542211	75542558	1	C4	75542211	75542558	75542211	348	tslNA	GENCODE basic	1	1	havana	havana	processed_pseudogene	processed_pseudogene	1	MGI transcript name	Gm15183-201	MGI Symbol	Gm15183
TCONS_00002552	ENSMUST00000124341	Slc4a3	XLOC_000838	TCONS_00002552	XLOC_000838	Slc4a3	1:75546265-75562172	Scr LNA CD	LincIRS2 LNA CD	NOTEST	6.08558e-10	2.63485e-10	-1.20767	0	1	1	no	XLOC_000838	ENSMUSG00000006576	ENSMUST00000124341	ENSMUSP00000116747	solute carrier family 4 (anion exchanger), member 3 [Source:MGI Symbol;Acc:MGI:109350]	1	75546266	75562172	1	C4	75546266	75562172	75546266	7182	tsl1	GENCODE basic	7	16	ensembl_havana	ensembl_havana	protein_coding	protein_coding	12	MGI transcript name	Slc4a3-202	MGI Symbol	Slc4a3
TCONS_00002567	ENSMUST00000117745	Gm15180	XLOC_000839	TCONS_00002567	XLOC_000839	Gm15180	1:75568082-75568574	Scr LNA CD	LincIRS2 LNA CD	NOTEST	0	0	0	0	1	1	no	XLOC_000839	ENSMUSG00000083244	ENSMUST00000117745		predicted gene 15180 [Source:MGI Symbol;Acc:MGI:3705360]	1	75568083	75568574	1	C4	75568083	75568574	75568083	492	tslNA	GENCODE basic	1	1	havana	havana	processed_pseudogene	processed_pseudogene	1	MGI transcript name	Gm15180-201	MGI Symbol	Gm15180
TCONS_00002568	ENSMUST00000120832	Gm15182	XLOC_000840	TCONS_00002568	XLOC_000840	Gm15182	1:75624653-75626329	Scr LNA CD	LincIRS2 LNA CD	NOTEST	0	0	0	0	1	1	no	XLOC_000840	ENSMUSG00000082528	ENSMUST00000120832		predicted gene 15182 [Source:MGI Symbol;Acc:MGI:3705533]	1	75624654	75626329	1	C4	75624654	75626329	75624654	1676	tslNA	GENCODE basic	1	1	havana	havana	processed_pseudogene	processed_pseudogene	1	MGI transcript name	Gm15182-201	MGI Symbol	Gm15182
TCONS_00002569	ENSMUST00000121823	Gm5257	XLOC_000841	TCONS_00002569	XLOC_000841	Gm5257	1:75636389-75637179	Scr LNA CD	LincIRS2 LNA CD	NOTEST	0	0	0	0	1	1	no	XLOC_000841	ENSMUSG00000082012	ENSMUST00000121823		predicted gene 5257 [Source:MGI Symbol;Acc:MGI:3647791]	1	75636390	75637179	1	C4	75636390	75637179	75636390	790	tslNA	GENCODE basic	1	1	havana	havana	processed_pseudogene	processed_pseudogene	1	MGI transcript name	Gm5257-201	MGI Symbol	Gm5257
TCONS_00002570	ENSMUST00000185857	Gm29069	XLOC_000842	TCONS_00002570	XLOC_000842	Gm29069	1:76420691-76528422	Scr LNA CD	LincIRS2 LNA CD	NOTEST	0	0	0	0	1	1	no	XLOC_000842	ENSMUSG00000100827	ENSMUST00000185857		predicted gene 29069 [Source:MGI Symbol;Acc:MGI:5579775]	1	76420692	76528422	1	C4	76420692	76528422	76420692	675	tsl3	GENCODE basic	1	1	havana	havana	lincRNA	lincRNA	1	MGI transcript name	Gm29069-201	MGI Symbol	Gm29069
TCONS_00002571	ENSMUST00000190362	Gm17751	XLOC_000843	TCONS_00002571	XLOC_000843	Gm17751	1:76420691-76528422	Scr LNA CD	LincIRS2 LNA CD	NOTEST	0	0	0	0	1	1	no	XLOC_000843	ENSMUSG00000100553	ENSMUST00000190362		predicted gene, 17751 [Source:MGI Symbol;Acc:MGI:5009832]	1	76489133	76502028	1	C4	76489133	76501444	76489133	1604	tsl1		6	6	havana	havana	lincRNA	lincRNA	2	MGI transcript name	Gm17751-202	MGI Symbol	Gm17751
TCONS_00002573	ENSMUST00000183584	Mir6343	XLOC_000844	TCONS_00002573	XLOC_000844	Mir6343	1:76420691-76528422	Scr LNA CD	LincIRS2 LNA CD	NOTEST	0	0	0	0	1	1	no	XLOC_000844	ENSMUSG00000098611	ENSMUST00000183584		microRNA 6343 [Source:MGI Symbol;Acc:MGI:5530686]	1	76509560	76509643	1	C4	76509560	76509643	76509560	84	tslNA	GENCODE basic	1	1	mirbase	mirbase	miRNA	miRNA	1	MGI transcript name	Mir6343-201	MGI Symbol	Mir6343
TCONS_00002574	ENSMUST00000158701	Gm25974	XLOC_000845	TCONS_00002574	XLOC_000845	Gm25974	1:77143226-77146992	Scr LNA CD	LincIRS2 LNA CD	NOTEST	0	0	0	0	1	1	no	XLOC_000845	ENSMUSG00000089326	ENSMUST00000158701		predicted gene, 25974 [Source:MGI Symbol;Acc:MGI:5455751]	1	77144753	77144846	1	C4	77144753	77144846	77144753	94	tslNA	GENCODE basic	1	1	ensembl	ensembl	rRNA	rRNA	1	MGI transcript name	Gm25974-201	MGI Symbol	Gm25974
TCONS_00002575	ENSMUST00000027451	Epha4	XLOC_000846	TCONS_00002575	XLOC_000846	Epha4	1:77367184-77515088	Scr LNA CD	LincIRS2 LNA CD	NOTEST	0.231802	0.124925	-0.891829	0	1	1	no	XLOC_000846	ENSMUSG00000026235	ENSMUST00000027451	ENSMUSP00000027451	Ephrin type-A receptor 4 [Source:UniProtKB/Swiss-Prot;Acc:Q03137]	1	77367185	77515088	-1	C4	77367185	77515088	77515088	6328	tsl1	GENCODE basic	12	14	ensembl	ensembl_havana	protein_coding	protein_coding	7	MGI transcript name	Epha4-201	MGI Symbol	Epha4
TCONS_00002576	ENSMUST00000189147	Gm28386	XLOC_000847	TCONS_00002576	XLOC_000847	Gm28386	1:77515279-77517128	Scr LNA CD	LincIRS2 LNA CD	NOTEST	0	0	0	0	1	1	no	XLOC_000847	ENSMUSG00000101849	ENSMUST00000189147		predicted gene 28386 [Source:MGI Symbol;Acc:MGI:5579092]	1	77515280	77517128	1	C4	77515280	77517128	77515280	1849	tslNA	GENCODE basic	1	1	havana	havana	lincRNA	lincRNA	1	MGI transcript name	Gm28386-201	MGI Symbol	Gm28386
TCONS_00002577	ENSMUST00000185671	Gm28385	XLOC_000848	TCONS_00002577	XLOC_000848	Gm28385	1:77570671-77570963	Scr LNA CD	LincIRS2 LNA CD	NOTEST	0	0	0	0	1	1	no	XLOC_000848	ENSMUSG00000101506	ENSMUST00000185671		predicted gene 28385 [Source:MGI Symbol;Acc:MGI:5579091]	1	77570672	77570963	1	C4	77570672	77570963	77570672	292	tslNA	GENCODE basic	1	1	havana	havana	processed_pseudogene	processed_pseudogene	1	MGI transcript name	Gm28385-201	MGI Symbol	Gm28385
TCONS_00002578	ENSMUST00000036172	Sgpp2	XLOC_000849	TCONS_00002578	XLOC_000849	Sgpp2	1:78310344-78488897	Scr LNA CD	LincIRS2 LNA CD	NOTEST	0.162829	0.109264	-0.575545	0	1	1	no	XLOC_000849	ENSMUSG00000032908	ENSMUST00000036172	ENSMUSP00000036656	Sphingosine-1-phosphate phosphatase 2 [Source:UniProtKB/Swiss-Prot;Acc:Q810K3]	1	78310345	78420289	1	C4	78310345	78420289	78310345	4002	tsl1	GENCODE basic	9	9	ensembl_havana	ensembl_havana	protein_coding	protein_coding	1	MGI transcript name	Sgpp2-201	MGI Symbol	Sgpp2
TCONS_00002579	ENSMUST00000191857	Gm37884	XLOC_000850	TCONS_00002579	XLOC_000850	Gm37884	1:78310344-78488897	Scr LNA CD	LincIRS2 LNA CD	NOTEST	0	0	0	0	1	1	no	XLOC_000850	ENSMUSG00000102945	ENSMUST00000191857		predicted gene, 37884 [Source:MGI Symbol;Acc:MGI:5611112]	1	78375614	78376431	1	C4	78375614	78376431	78375614	818	tslNA	GENCODE basic	1	1	havana	havana	TEC	TEC	1	MGI transcript name	Gm37884-201	MGI Symbol	Gm37884
TCONS_00002580	ENSMUST00000186625	Gm28995	XLOC_000851	TCONS_00002580	XLOC_000851	Gm28995	1:78310344-78488897	Scr LNA CD	LincIRS2 LNA CD	OK	0.580836	0.580445	-0.000972523	-0.00112735	0.9984	0.99926	no	XLOC_000851	ENSMUSG00000101798	ENSMUST00000186625		predicted gene 28995 [Source:MGI Symbol;Acc:MGI:5579701]	1	78433352	78433612	1	C4	78433352	78433612	78433352	261	tslNA	GENCODE basic	1	1	havana	havana	unprocessed_pseudogene	unprocessed_pseudogene	1	MGI transcript name	Gm28995-201	MGI Symbol	Gm28995
TCONS_00002582	ENSMUST00000170217	Farsb	XLOC_000852	TCONS_00002582	XLOC_000852	Farsb	1:78310344-78488897	Scr LNA CD	LincIRS2 LNA CD	OK	0.942411	0.948247	0.00890652	0.0165068	0.9736	0.999192	no	XLOC_000852	ENSMUSG00000026245	ENSMUST00000170217	ENSMUSP00000129828	Phenylalanine--tRNA ligase beta subunit [Source:UniProtKB/Swiss-Prot;Acc:Q9WUA2]	1	78417975	78488897	-1	C4	78417975	78488859	78488859	2036	tsl1	GENCODE basic	7	16	ensembl_havana	ensembl_havana	protein_coding	protein_coding	7	MGI transcript name	Farsb-202	MGI Symbol	Farsb
TCONS_00002583	ENSMUST00000134947	Mogat1	XLOC_000853	TCONS_00002583	XLOC_000853	Mogat1	1:78497025-78538173	Scr LNA CD	LincIRS2 LNA CD	NOTEST	2.45993e-41	5.60445e-30	37.7292	0	1	1	no	XLOC_000853	ENSMUSG00000012187	ENSMUST00000134947	ENSMUSP00000116178	2-acylglycerol O-acyltransferase 1 [Source:UniProtKB/Swiss-Prot;Acc:Q91ZV4]	1	78510991	78538173	1	C4	78510991	78527695	78510991	796	tsl5		7	13	havana	ensembl_havana	protein_coding	protein_coding	6	MGI transcript name	Mogat1-204	MGI Symbol	Mogat1
TCONS_00002591	ENSMUST00000186132	Gm29611	XLOC_000854	TCONS_00002591	XLOC_000854	Gm29611	1:78615466-78620165	Scr LNA CD	LincIRS2 LNA CD	NOTEST	0	0	0	0	1	1	no	XLOC_000854	ENSMUSG00000100562	ENSMUST00000186132		predicted gene 29611 [Source:MGI Symbol;Acc:MGI:5580317]	1	78615467	78620165	1	C4	78615467	78620165	78615467	1011	tsl5	GENCODE basic	1	1	havana	havana	lincRNA	lincRNA	1	MGI transcript name	Gm29611-201	MGI Symbol	Gm29611
TCONS_00002592	ENSMUST00000035779	Acsl3	XLOC_000855	TCONS_00002592	XLOC_000855	Acsl3	1:78657824-78707743	Scr LNA CD	LincIRS2 LNA CD	OK	0.596983	0.463333	-0.36564	-0.327819	0.50865	0.999192	no	XLOC_000855	ENSMUSG00000032883	ENSMUST00000035779	ENSMUSP00000045291	Long-chain-fatty-acid--CoA ligase 3 [Source:UniProtKB/Swiss-Prot;Acc:Q9CZW4]	1	78657825	78707743	1	C4	78657825	78707743	78657825	3950	tsl1	GENCODE basic	14	15	ensembl_havana	ensembl_havana	protein_coding	protein_coding	7	MGI transcript name	Acsl3-201	MGI Symbol	Acsl3
TCONS_00002610	ENSMUST00000191249	Gm6159	XLOC_000856	TCONS_00002610	XLOC_000856	Gm6159	1:78783135-78784859	Scr LNA CD	LincIRS2 LNA CD	NOTEST	0.272549	0.257106	-0.0841549	0	1	1	no	XLOC_000856	ENSMUSG00000099377	ENSMUST00000191249		predicted gene 6159 [Source:MGI Symbol;Acc:MGI:3644323]	1	78783136	78784859	-1	C4	78783136	78784859	78784859	1724	tslNA	GENCODE basic	1	1	havana	havana	processed_pseudogene	processed_pseudogene	1	MGI transcript name	Gm6159-201	MGI Symbol	Gm6159
TCONS_00002611	ENSMUST00000057262	Kcne4	XLOC_000857	TCONS_00002611	XLOC_000857	Kcne4	1:78791622-79224511	Scr LNA CD	LincIRS2 LNA CD	NOTEST	1.35783e-07	5.94679e-08	-1.19112	0	1	1	no	XLOC_000857	ENSMUSG00000047330	ENSMUST00000057262	ENSMUSP00000055415	Potassium voltage-gated channel subfamily E member 4 [Source:UniProtKB/Swiss-Prot;Acc:Q9WTW3]	1	78816758	78820028	1	C4	78816758	78820028	78816758	2657	tsl1	GENCODE basic	7	8	ensembl_havana	ensembl_havana	protein_coding	protein_coding	2	MGI transcript name	Kcne4-201	MGI Symbol	Kcne4
TCONS_00002613	ENSMUST00000186681	Gm29187	XLOC_000858	TCONS_00002613	XLOC_000858	Gm29187	1:78791622-79224511	Scr LNA CD	LincIRS2 LNA CD	NOTEST	0	0	0	0	1	1	no	XLOC_000858	ENSMUSG00000101324	ENSMUST00000186681		predicted gene 29187 [Source:MGI Symbol;Acc:MGI:5579893]	1	78821258	78822652	1	C4	78821258	78822652	78821258	689	tsl3	GENCODE basic	1	1	havana	havana	lincRNA	lincRNA	1	MGI transcript name	Gm29187-201	MGI Symbol	Gm29187
TCONS_00002614	ENSMUST00000162342	Ap1s3	XLOC_000859	TCONS_00002614	XLOC_000859	Ap1s3	1:79606875-79671972	Scr LNA CD	LincIRS2 LNA CD	NOTEST	0.140026	0.0431594	-1.69795	0	1	1	no	XLOC_000859	ENSMUSG00000054702	ENSMUST00000162342	ENSMUSP00000125268	AP-1 complex subunit sigma-3 [Source:UniProtKB/Swiss-Prot;Acc:Q7TN05]	1	79606876	79671972	-1	C4	79606876	79671972	79671972	2876	tsl1	GENCODE basic	7	14	ensembl_havana	ensembl_havana	protein_coding	protein_coding	3	MGI transcript name	Ap1s3-203	MGI Symbol	Ap1s3
TCONS_00002615	ENSMUST00000162342	Ap1s3	XLOC_000860	TCONS_00002615	XLOC_000860	Ap1s3	1:79606875-79671972	Scr LNA CD	LincIRS2 LNA CD	NOTEST	0.059275	0.236276	1.99498	0	1	1	no	XLOC_000860	ENSMUSG00000054702	ENSMUST00000162342	ENSMUSP00000125268	AP-1 complex subunit sigma-3 [Source:UniProtKB/Swiss-Prot;Acc:Q7TN05]	1	79606876	79671972	-1	C4	79606876	79671972	79671972	2876	tsl1	GENCODE basic	7	14	ensembl_havana	ensembl_havana	protein_coding	protein_coding	3	MGI transcript name	Ap1s3-203	MGI Symbol	Ap1s3
TCONS_00002616	ENSMUST00000113512	Wdfy1	XLOC_000861	TCONS_00002616	XLOC_000861	Wdfy1	1:79697121-79781445	Scr LNA CD	LincIRS2 LNA CD	OK	3.66932	3.86848	0.0762513	0.219553	0.65655	0.999192	no	XLOC_000861	ENSMUSG00000073643	ENSMUST00000113512	ENSMUSP00000109140	WD repeat and FYVE domain containing 1 [Source:MGI Symbol;Acc:MGI:1916618]	1	79702262	79776143	-1	C4	79702262	79761769	79761769	4551	tsl1	GENCODE basic	7	11	ensembl_havana	ensembl_havana	protein_coding	protein_coding	14	MGI transcript name	Wdfy1-204	MGI Symbol	Wdfy1
TCONS_00002617	ENSMUST00000193178	Gm10555	XLOC_000862	TCONS_00002617	XLOC_000862	Gm10555	1:79697121-79781445	Scr LNA CD	LincIRS2 LNA CD	NOTEST	0	0	0	0	1	1	no	XLOC_000862	ENSMUSG00000104497	ENSMUST00000193178			1	79762717	79764507	1	C4	79762717	79764507	79762717	1791	tslNA	GENCODE basic	1	1	havana	havana	TEC	TEC	1	MGI transcript name	Gm10555-201	MGI Symbol	Gm10555
TCONS_00002618	ENSMUST00000027464	Mrpl44	XLOC_000863	TCONS_00002618	XLOC_000863	Mrpl44	1:79697121-79781445	Scr LNA CD	LincIRS2 LNA CD	OK	3.10909	2.79107	-0.155673	-0.167019	0.7318	0.999192	no	XLOC_000863	ENSMUSG00000026248	ENSMUST00000027464	ENSMUSP00000027464	39S ribosomal protein L44, mitochondrial [Source:UniProtKB/Swiss-Prot;Acc:Q9CY73]	1	79776018	79781445	1	C4	79776018	79781445	79776018	1424	tsl1	GENCODE basic	8	9	ensembl_havana	ensembl_havana	protein_coding	protein_coding	2	MGI transcript name	Mrpl44-201	MGI Symbol	Mrpl44
TCONS_00002620	ENSMUST00000027467	Serpine2	XLOC_000864	TCONS_00002620	XLOC_000864	Serpine2	1:79793731-79861180	Scr LNA CD	LincIRS2 LNA CD	OK	2.74064	2.58249	-0.085746	-0.138343	0.77335	0.999192	no	XLOC_000864	ENSMUSG00000026249	ENSMUST00000027467	ENSMUSP00000027467	serine (or cysteine) peptidase inhibitor, clade E, member 2 [Source:MGI Symbol;Acc:MGI:101780]	1	79794197	79861180	-1	C4	79794197	79858696	79858696	2210	tsl1	GENCODE basic	10	10	ensembl_havana	ensembl_havana	protein_coding	protein_coding	6	MGI transcript name	Serpine2-201	MGI Symbol	Serpine2
TCONS_00002621	ENSMUST00000190355	Gm28071	XLOC_000865	TCONS_00002621	XLOC_000865	Gm28071	1:79957557-79958057	Scr LNA CD	LincIRS2 LNA CD	NOTEST	0	0	0	0	1	1	no	XLOC_000865	ENSMUSG00000100397	ENSMUST00000190355		predicted gene 28071 [Source:MGI Symbol;Acc:MGI:5578777]	1	79957580	79958057	1	C4	79957580	79958057	79957580	478	tslNA	GENCODE basic	1	1	havana	havana	processed_pseudogene	processed_pseudogene	1	MGI transcript name	Gm28071-201	MGI Symbol	Gm28071
TCONS_00002622	ENSMUST00000186421	Gm28058	XLOC_000866	TCONS_00002622	XLOC_000866	Gm28058	1:80098621-80098885	Scr LNA CD	LincIRS2 LNA CD	NOTEST	0	0	0	0	1	1	no	XLOC_000866	ENSMUSG00000099753	ENSMUST00000186421		predicted gene 28058 [Source:MGI Symbol;Acc:MGI:5578764]	1	80098622	80098885	1	C5	80098622	80098885	80098622	264	tslNA	GENCODE basic	1	1	havana	havana	processed_pseudogene	processed_pseudogene	1	MGI transcript name	Gm28058-201	MGI Symbol	Gm28058
TCONS_00002623	ENSMUST00000179111	Gm23934	XLOC_000867	TCONS_00002623	XLOC_000867	Gm23934	1:80135465-80135572	Scr LNA CD	LincIRS2 LNA CD	NOTEST	0	0	0	0	1	1	no	XLOC_000867	ENSMUSG00000096297	ENSMUST00000179111		predicted gene, 23934 [Source:MGI Symbol;Acc:MGI:5453711]	1	80135466	80135572	1	C5	80135466	80135572	80135466	107	tslNA	GENCODE basic	1	1	ensembl	ensembl	snRNA	snRNA	1	MGI transcript name	Gm23934-201	MGI Symbol	Gm23934
TCONS_00002624	ENSMUST00000191325	9830004L10Rik	XLOC_000868	TCONS_00002624	XLOC_000868	9830004L10Rik	1:80184718-80192073	Scr LNA CD	LincIRS2 LNA CD	NOTEST	0	0	0	0	1	1	no	XLOC_000868	ENSMUSG00000099552	ENSMUST00000191325		RIKEN cDNA 9830004L10 gene [Source:MGI Symbol;Acc:MGI:3642808]	1	80184719	80192073	1	C5	80184719	80192028	80184719	2156	tsl1		1	1	havana	havana	lincRNA	lincRNA	3	MGI transcript name	9830004L10Rik-203	MGI Symbol	9830004L10Rik
TCONS_00002627	ENSMUST00000191452	2310015K22Rik	XLOC_000869	TCONS_00002627	XLOC_000869	2310015K22Rik	1:80225043-80228792	Scr LNA CD	LincIRS2 LNA CD	NOTEST	0	0	0	0	1	1	no	XLOC_000869	ENSMUSG00000101257	ENSMUST00000191452		RIKEN cDNA 2310015K22 gene [Source:MGI Symbol;Acc:MGI:1916815]	1	80225044	80228792	1	C5	80225044	80228792	80225044	1461	tsl1	GENCODE basic	1	1	havana	havana	lincRNA	lincRNA	1	MGI transcript name	2310015K22Rik-201	MGI Symbol	2310015K22Rik
TCONS_00002628	-	-	XLOC_000870	TCONS_00002628	XLOC_000870	-	1:80256868-80257801	Scr LNA CD	LincIRS2 LNA CD	NOTEST	0.264438	0.111784	-1.24221	0	1	1	no	XLOC_000870
TCONS_00002629	ENSMUST00000163119	Cul3	XLOC_000871	TCONS_00002629	XLOC_000871	Cul3	1:80258005-80340696	Scr LNA CD	LincIRS2 LNA CD	OK	2.54159	2.5934	0.0291133	0.0843736	0.86735	0.999192	no	XLOC_000871	ENSMUSG00000004364	ENSMUST00000163119	ENSMUSP00000130738	Cullin-3 [Source:UniProtKB/Swiss-Prot;Acc:Q9JLV5]	1	80264923	80340480	-1	C5	80264923	80340480	80340480	4709	tsl1	GENCODE basic	7	14	ensembl_havana	ensembl_havana	protein_coding	protein_coding	6	MGI transcript name	Cul3-201	MGI Symbol	Cul3
TCONS_00002630	ENSMUST00000187121	Gm29125	XLOC_000872	TCONS_00002630	XLOC_000872	Gm29125	1:80382821-80386251	Scr LNA CD	LincIRS2 LNA CD	NOTEST	0	0.0117962	inf	0	1	1	no	XLOC_000872	ENSMUSG00000101722	ENSMUST00000187121		predicted gene 29125 [Source:MGI Symbol;Acc:MGI:5579831]	1	80382822	80386251	1	C5	80382822	80386251	80382822	3220	tsl1	GENCODE basic	1	1	havana	havana	lincRNA	lincRNA	1	MGI transcript name	Gm29125-201	MGI Symbol	Gm29125
TCONS_00002631	ENSMUST00000187497	1700016L21Rik	XLOC_000873	TCONS_00002631	XLOC_000873	1700016L21Rik	1:80445931-80479867	Scr LNA CD	LincIRS2 LNA CD	NOTEST	0	0	0	0	1	1	no	XLOC_000873	ENSMUSG00000101483	ENSMUST00000187497		RIKEN cDNA 1700016L21 gene [Source:MGI Symbol;Acc:MGI:1919458]	1	80445932	80479867	1	C5	80445932	80475660	80445932	394	tsl1	GENCODE basic	1	1	havana	havana	antisense	antisense	2	MGI transcript name	1700016L21Rik-201	MGI Symbol	1700016L21Rik
TCONS_00002633	ENSMUST00000186835	Dock10	XLOC_000874	TCONS_00002633	XLOC_000874	Dock10	1:80500981-80758527	Scr LNA CD	LincIRS2 LNA CD	OK	0.675167	0.419549	-0.686407	-0.776335	0.1192	0.999192	no	XLOC_000874	ENSMUSG00000038608	ENSMUST00000186835		dedicator of cytokinesis 10 [Source:HGNC Symbol;Acc:HGNC:23479]	1	80501073	80758527	-1	C5	80502891	80506310	80506310	3420	tslNA		1	15	havana	ensembl_havana	retained_intron	protein_coding	11	MGI transcript name	Dock10-203	MGI Symbol	Dock10
TCONS_00002634	ENSMUST00000077946	Dock10	XLOC_000875	TCONS_00002634	XLOC_000875	Dock10	1:80500981-80758527	Scr LNA CD	LincIRS2 LNA CD	OK	0.672616	0.326147	-1.04426	-0.935473	0.0636	0.89125	no	XLOC_000875	ENSMUSG00000038608	ENSMUST00000077946	ENSMUSP00000077099	dedicator of cytokinesis 10 [Source:HGNC Symbol;Acc:HGNC:23479]	1	80501073	80758527	-1	C5	80501073	80758448	80758448	7198	tsl5	GENCODE basic	11	15	ensembl_havana	ensembl_havana	protein_coding	protein_coding	11	MGI transcript name	Dock10-201	MGI Symbol	Dock10
TCONS_00002635	ENSMUST00000188657	Gm28066	XLOC_000876	TCONS_00002635	XLOC_000876	Gm28066	1:80949425-80949897	Scr LNA CD	LincIRS2 LNA CD	NOTEST	0	0	0	0	1	1	no	XLOC_000876	ENSMUSG00000099918	ENSMUST00000188657		predicted gene 28066 [Source:MGI Symbol;Acc:MGI:5578772]	1	80949426	80949897	1	C5	80949426	80949897	80949426	472	tslNA	GENCODE basic	1	1	havana	havana	processed_pseudogene	processed_pseudogene	1	MGI transcript name	Gm28066-201	MGI Symbol	Gm28066
TCONS_00002636	ENSMUST00000123285	Nyap2	XLOC_000877	TCONS_00002636	XLOC_000877	Nyap2	1:81076949-81341764	Scr LNA CD	LincIRS2 LNA CD	NOTEST	0	0	0	0	1	1	no	XLOC_000877	ENSMUSG00000054976	ENSMUST00000123285	ENSMUSP00000122935	neuronal tyrosine-phophorylated phosphoinositide 3-kinase adaptor 2 [Source:MGI Symbol;Acc:MGI:2443135]	1	81076950	81341764	1	C5	81077583	81341764	81077583	7501	tsl1	GENCODE basic	1	14	havana	ensembl_havana	protein_coding	protein_coding	5	MGI transcript name	Nyap2-203	MGI Symbol	Nyap2
TCONS_00002645	ENSMUST00000117185	Gm5530	XLOC_000878	TCONS_00002645	XLOC_000878	Gm5530	1:81741475-81742969	Scr LNA CD	LincIRS2 LNA CD	NOTEST	0.19991	0.146155	-0.451852	0	1	1	no	XLOC_000878	ENSMUSG00000087008	ENSMUST00000117185		predicted gene 5530 [Source:MGI Symbol;Acc:MGI:3646374]	1	81741985	81742969	-1	C5	81741985	81742969	81742969	985	tslNA	GENCODE basic	1	4	havana	havana	processed_pseudogene	processed_pseudogene	1	MGI transcript name	Gm5530-201	MGI Symbol	Gm5530
TCONS_00002646	ENSMUST00000186198	Gm7516	XLOC_000879	TCONS_00002646	XLOC_000879	Gm7516	1:81797240-81797946	Scr LNA CD	LincIRS2 LNA CD	NOTEST	0	0	0	0	1	1	no	XLOC_000879	ENSMUSG00000100561	ENSMUST00000186198		predicted gene 7516 [Source:MGI Symbol;Acc:MGI:3643007]	1	81797241	81797946	1	C5	81797241	81797946	81797241	706	tslNA	GENCODE basic	1	1	havana	havana	processed_pseudogene	processed_pseudogene	1	MGI transcript name	Gm7516-201	MGI Symbol	Gm7516
TCONS_00002647	ENSMUST00000195065	Gm37114	XLOC_000880	TCONS_00002647	XLOC_000880	Gm37114	1:82105179-82106983	Scr LNA CD	LincIRS2 LNA CD	NOTEST	0	0	0	0	1	1	no	XLOC_000880	ENSMUSG00000103571	ENSMUST00000195065		predicted gene, 37114 [Source:MGI Symbol;Acc:MGI:5610342]	1	82105180	82106983	1	C5	82105180	82106983	82105180	1804	tslNA	GENCODE basic	1	1	havana	havana	TEC	TEC	1	MGI transcript name	Gm37114-201	MGI Symbol	Gm37114
TCONS_00002648	ENSMUST00000183462	Mir6344	XLOC_000881	TCONS_00002648	XLOC_000881	Mir6344	1:82131915-82132019	Scr LNA CD	LincIRS2 LNA CD	NOTEST	0	0	0	0	1	1	no	XLOC_000881	ENSMUSG00000098797	ENSMUST00000183462		microRNA 6344 [Source:MGI Symbol;Acc:MGI:5531222]	1	82131916	82132019	1	C5	82131916	82132019	82131916	104	tslNA	GENCODE basic	1	1	mirbase	mirbase	miRNA	miRNA	1	MGI transcript name	Mir6344-201	MGI Symbol	Mir6344
TCONS_00002649	-	-	XLOC_000882	TCONS_00002649	XLOC_000882	-	1:82230455-82231171	Scr LNA CD	LincIRS2 LNA CD	NOTEST	0.0199136	0.0718481	1.85119	0	1	1	no	XLOC_000882
TCONS_00002650	ENSMUST00000023262	Gm9747	XLOC_000883	TCONS_00002650	XLOC_000883	Gm9747	1:82231689-82292054	Scr LNA CD	LincIRS2 LNA CD	OK	2.43616	2.3231	-0.0685556	-0.147546	0.7562	0.999192	no	XLOC_000883	ENSMUSG00000022591	ENSMUST00000023262	ENSMUSP00000023262		1	82233112	82235933	1	C5	82233112	82235933	82233112	2822	tslNA	GENCODE basic	5	5	ensembl	ensembl	protein_coding	protein_coding	1	MGI transcript name	Gm9747-201	MGI Symbol	Gm9747
TCONS_00002653	ENSMUST00000140020	Rhbdd1	XLOC_000884	TCONS_00002653	XLOC_000884	Rhbdd1	1:82316451-82586849	Scr LNA CD	LincIRS2 LNA CD	NOTEST	3.612e-16	8.68896e-08	27.8418	0	1	1	no	XLOC_000884	ENSMUSG00000026142	ENSMUST00000140020	ENSMUSP00000137770	Rhomboid-related protein 4 [Source:UniProtKB/Swiss-Prot;Acc:Q8BHC7]	1	82316452	82445366	1	C5	82339049	82445366	82339049	3687	tsl1	GENCODE basic	1	15	ensembl_havana	ensembl_havana	protein_coding	protein_coding	3	MGI transcript name	Rhbdd1-202	MGI Symbol	Rhbdd1
TCONS_00002658	ENSMUST00000194744	Gm19552	XLOC_000885	TCONS_00002658	XLOC_000885	Gm19552	1:82316451-82586849	Scr LNA CD	LincIRS2 LNA CD	NOTEST	0	0	0	0	1	1	no	XLOC_000885	ENSMUSG00000104493	ENSMUST00000194744			1	82352217	82355049	1	C5	82352217	82355049	82352217	2833	tslNA	GENCODE basic	1	1	havana	havana	TEC	TEC	1	MGI transcript name	Gm19552-201	MGI Symbol	Gm19552
TCONS_00002659	ENSMUST00000141994	Col4a3	XLOC_000886	TCONS_00002659	XLOC_000886	Col4a3	1:82586920-82768461	Scr LNA CD	LincIRS2 LNA CD	NOTEST	0	1.41093e-284	inf	0	1	1	no	XLOC_000886	ENSMUSG00000079465	ENSMUST00000141994		Collagen alpha-3(IV) chain Tumstatin [Source:UniProtKB/Swiss-Prot;Acc:Q9QZS0]	1	82586921	82722059	1	C5	82586921	82642853	82586921	1926	tsl2		1	8	havana	ensembl_havana	retained_intron	protein_coding	4	MGI transcript name	Col4a3-203	MGI Symbol	Col4a3
TCONS_00002661	ENSMUST00000083121	n-R5s213	XLOC_000887	TCONS_00002661	XLOC_000887	n-R5s213	1:82586920-82768461	Scr LNA CD	LincIRS2 LNA CD	NOTEST	0	0	0	0	1	1	no	XLOC_000887	ENSMUSG00000065055	ENSMUST00000083121		nuclear encoded rRNA 5S 213 [Source:MGI Symbol;Acc:MGI:4422078]	1	82635013	82635110	1	C5	82635013	82635110	82635013	98	tslNA	GENCODE basic	1	1	ensembl	ensembl	rRNA	rRNA	1	MGI transcript name	n-R5s213-201	MGI Symbol	n-R5s213
TCONS_00002664	ENSMUST00000162003	Mff	XLOC_000888	TCONS_00002664	XLOC_000888	Mff	1:82586920-82768461	Scr LNA CD	LincIRS2 LNA CD	NOTEST	0.0128126	0.0251961	0.975639	0	1	1	no	XLOC_000888	ENSMUSG00000026150	ENSMUST00000162003	ENSMUSP00000124334	Mitochondrial fission factor [Source:UniProtKB/Swiss-Prot;Acc:Q6PCP5]	1	82724890	82752394	1	C5	82724948	82752394	82724948	2087	tsl5	GENCODE basic	7	14	havana	ensembl_havana	protein_coding	protein_coding	16	MGI transcript name	Mff-212	MGI Symbol	Mff
TCONS_00002678	ENSMUST00000185536	Gm28941	XLOC_000889	TCONS_00002678	XLOC_000889	Gm28941	1:82586920-82768461	Scr LNA CD	LincIRS2 LNA CD	NOTEST	0	0	0	0	1	1	no	XLOC_000889	ENSMUSG00000101450	ENSMUST00000185536		predicted gene 28941 [Source:MGI Symbol;Acc:MGI:5579647]	1	82739691	82740707	1	C5	82739691	82740707	82739691	1017	tslNA	GENCODE basic	1	1	havana	havana	sense_intronic	sense_intronic	1	MGI transcript name	Gm28941-201	MGI Symbol	Gm28941
TCONS_00002684	ENSMUST00000186334	Gm28942	XLOC_000890	TCONS_00002684	XLOC_000890	Gm28942	1:82819834-82820377	Scr LNA CD	LincIRS2 LNA CD	NOTEST	0	0	0	0	1	1	no	XLOC_000890	ENSMUSG00000100170	ENSMUST00000186334		predicted gene 28942 [Source:MGI Symbol;Acc:MGI:5579648]	1	82819835	82820377	1	C5	82819835	82820377	82819835	365	tsl3	GENCODE basic	1	1	havana	havana	lincRNA	lincRNA	1	MGI transcript name	Gm28942-201	MGI Symbol	Gm28942
TCONS_00002685	ENSMUST00000177110	Gm22396	XLOC_000891	TCONS_00002685	XLOC_000891	Gm22396	1:82839445-82901182	Scr LNA CD	LincIRS2 LNA CD	NOTEST	0	0	0	0	1	1	no	XLOC_000891	ENSMUSG00000093782	ENSMUST00000177110		predicted gene, 22396 [Source:MGI Symbol;Acc:MGI:5452173]	1	82839446	82839498	1	C5	82839446	82839498	82839446	53	tslNA	GENCODE basic	1	1	ensembl	ensembl	miRNA	miRNA	1	MGI transcript name	Gm22396-201	MGI Symbol	Gm22396
TCONS_00002703	ENSMUST00000220768	A030005L19Rik	XLOC_000892	TCONS_00002703	XLOC_000892	A030005L19Rik	1:82912174-82914130	Scr LNA CD	LincIRS2 LNA CD	NOTEST	0	0	0	0	1	1	no	XLOC_000892	ENSMUSG00000113880	ENSMUST00000220768	ENSMUSP00000152156	RIKEN cDNA A030005L19 gene [Source:MGI Symbol;Acc:MGI:1925172]	1	82913325	82914130	1	C5	82913325	82914130	82913325	806	tslNA	GENCODE basic	1	1	havana	havana	protein_coding	protein_coding	1	MGI transcript name	A030005L19Rik-201	MGI Symbol	A030005L19Rik
TCONS_00002704	ENSMUST00000223400	A030014E15Rik	XLOC_000893	TCONS_00002704	XLOC_000893	A030014E15Rik	1:82924916-82925712	Scr LNA CD	LincIRS2 LNA CD	NOTEST	0	0	0	0	1	1	no	XLOC_000893	ENSMUSG00000113973	ENSMUST00000223400	ENSMUSP00000152588	RIKEN cDNA A030014E15 gene [Source:MGI Symbol;Acc:MGI:1925167]	1	82924917	82925712	1	C5	82924917	82925712	82924917	796	tslNA	GENCODE basic	1	1	havana	havana	protein_coding	protein_coding	1	MGI transcript name	A030014E15Rik-201	MGI Symbol	A030014E15Rik
TCONS_00002705	ENSMUST00000223536	Gm47955	XLOC_000894	TCONS_00002705	XLOC_000894	Gm47955	1:82960285-82960924	Scr LNA CD	LincIRS2 LNA CD	NOTEST	0	0	0	0	1	1	no	XLOC_000894	ENSMUSG00000114011	ENSMUST00000223536	ENSMUSP00000152433	predicted gene, 47955 [Source:MGI Symbol;Acc:MGI:6097226]	1	82960286	82960924	1	C5	82960286	82960924	82960286	639	tslNA	GENCODE basic	1	1	havana	havana	protein_coding	protein_coding	1	MGI transcript name	Gm47955-201	MGI Symbol	Gm47955
TCONS_00002706	ENSMUST00000223439	Gm47959	XLOC_000895	TCONS_00002706	XLOC_000895	Gm47959	1:83000547-83001480	Scr LNA CD	LincIRS2 LNA CD	NOTEST	0	0	0	0	1	1	no	XLOC_000895	ENSMUSG00000113097	ENSMUST00000223439	ENSMUSP00000152237	predicted gene, 47959 [Source:MGI Symbol;Acc:MGI:6097234]	1	83000548	83001480	1	C5	83000548	83001480	83000548	933	tslNA	GENCODE basic	1	1	havana	havana	protein_coding	protein_coding	1	MGI transcript name	Gm47959-201	MGI Symbol	Gm47959
TCONS_00002707	ENSMUST00000189789	Gm7539	XLOC_000896	TCONS_00002707	XLOC_000896	Gm7539	1:83012522-83038448	Scr LNA CD	LincIRS2 LNA CD	NOTEST	0	0	0	0	1	1	no	XLOC_000896	ENSMUSG00000100432	ENSMUST00000189789		predicted gene 7539 [Source:MGI Symbol;Acc:MGI:3647619]	1	83015393	83016022	1	C5	83015393	83016022	83015393	630	tslNA	GENCODE basic	1	1	havana	havana	processed_pseudogene	processed_pseudogene	1	MGI transcript name	Gm7539-201	MGI Symbol	Gm7539
TCONS_00002708	ENSMUST00000222567	Gm47969	XLOC_000897	TCONS_00002708	XLOC_000897	Gm47969	1:83044931-83045946	Scr LNA CD	LincIRS2 LNA CD	NOTEST	0	0	0	0	1	1	no	XLOC_000897	ENSMUSG00000113267	ENSMUST00000222567	ENSMUSP00000152431	predicted gene, 47969 [Source:MGI Symbol;Acc:MGI:6097249]	1	83044932	83045946	1	C5	83044932	83045946	83044932	1015	tslNA	GENCODE basic	1	1	havana	havana	protein_coding	protein_coding	1	MGI transcript name	Gm47969-201	MGI Symbol	Gm47969
TCONS_00002709	ENSMUST00000188005	Krtap28-13	XLOC_000898	TCONS_00002709	XLOC_000898	Krtap28-13	1:83060929-83061921	Scr LNA CD	LincIRS2 LNA CD	NOTEST	0	0	0	0	1	1	no	XLOC_000898	ENSMUSG00000101315	ENSMUST00000188005	ENSMUSP00000140288		1	83060930	83061921	1	C5	83060930	83061921	83060930	992	tslNA	GENCODE basic	1	1	havana	havana	protein_coding	protein_coding	1	MGI transcript name	Krtap28-13-201	MGI Symbol	Krtap28-13
TCONS_00002710	ENSMUST00000190858	Gm29518	XLOC_000899	TCONS_00002710	XLOC_000899	Gm29518	1:83067101-83067473	Scr LNA CD	LincIRS2 LNA CD	NOTEST	0	0	0	0	1	1	no	XLOC_000899	ENSMUSG00000099691	ENSMUST00000190858		predicted gene 29518 [Source:MGI Symbol;Acc:MGI:5580224]	1	83067102	83067473	1	C5	83067102	83067473	83067102	372	tslNA	GENCODE basic	1	1	havana	havana	processed_pseudogene	processed_pseudogene	1	MGI transcript name	Gm29518-201	MGI Symbol	Gm29518
TCONS_00002711	ENSMUST00000027351	Ccl20	XLOC_000900	TCONS_00002711	XLOC_000900	Ccl20	1:83116765-83119167	Scr LNA CD	LincIRS2 LNA CD	NOTEST	1.53223e-07	0	-inf	0	1	1	no	XLOC_000900	ENSMUSG00000026166	ENSMUST00000027351	ENSMUSP00000027351	C-C motif chemokine 20 [Source:UniProtKB/Swiss-Prot;Acc:O89093]	1	83116766	83119167	1	C5	83116766	83119166	83116766	1417	tsl1	GENCODE basic	12	14	havana	ensembl_havana	protein_coding	protein_coding	3	MGI transcript name	Ccl20-201	MGI Symbol	Ccl20
TCONS_00002714	ENSMUST00000186994	Gm29519	XLOC_000901	TCONS_00002714	XLOC_000901	Gm29519	1:83157983-83159017	Scr LNA CD	LincIRS2 LNA CD	NOTEST	0	0	0	0	1	1	no	XLOC_000901	ENSMUSG00000101173	ENSMUST00000186994		predicted gene 29519 [Source:MGI Symbol;Acc:MGI:5580225]	1	83157984	83159017	1	C5	83157984	83159017	83157984	398	tslNA	GENCODE basic	1	1	havana	havana	processed_pseudogene	processed_pseudogene	1	MGI transcript name	Gm29519-201	MGI Symbol	Gm29519
TCONS_00002715	ENSMUST00000133079	Daw1	XLOC_000902	TCONS_00002715	XLOC_000902	Daw1	1:83159751-83210574	Scr LNA CD	LincIRS2 LNA CD	NOTEST	0	0	0	0	1	1	no	XLOC_000902	ENSMUSG00000053161	ENSMUST00000133079		dynein assembly factor with WD repeats 1 [Source:HGNC Symbol;Acc:HGNC:26383]	1	83159752	83210574	1	C5	83159752	83179824	83159752	620	tsl5		1	16	havana	ensembl_havana	retained_intron	protein_coding	5	MGI transcript name	Daw1-204	MGI Symbol	Daw1
TCONS_00002721	ENSMUST00000159051	Gm6374	XLOC_000903	TCONS_00002721	XLOC_000903	Gm6374	1:83254138-83408200	Scr LNA CD	LincIRS2 LNA CD	NOTEST	0	0	0	0	1	1	no	XLOC_000903	ENSMUSG00000079140	ENSMUST00000159051		predicted gene 6374 [Source:MGI Symbol;Acc:MGI:3647016]	1	83314513	83315300	1	C5	83314513	83315300	83314513	788	tslNA	GENCODE basic	1	3	havana	havana	processed_pseudogene	processed_pseudogene	1	MGI transcript name	Gm6374-201	MGI Symbol	Gm6374
TCONS_00002722	ENSMUST00000178653	Gm25754	XLOC_000904	TCONS_00002722	XLOC_000904	Gm25754	1:83659549-83911644	Scr LNA CD	LincIRS2 LNA CD	NOTEST	0	0	0	0	1	1	no	XLOC_000904	ENSMUSG00000094946	ENSMUST00000178653		predicted gene, 25754 [Source:MGI Symbol;Acc:MGI:5455531]	1	83795912	83796032	1	C5	83795912	83796032	83795912	121	tslNA	GENCODE basic	1	1	ensembl	ensembl	miRNA	miRNA	1	MGI transcript name	Gm25754-201	MGI Symbol	Gm25754
TCONS_00002723	ENSMUST00000104548	Gm24555	XLOC_000905	TCONS_00002723	XLOC_000905	Gm24555	1:83921917-83922041	Scr LNA CD	LincIRS2 LNA CD	NOTEST	0	0	0	0	1	1	no	XLOC_000905	ENSMUSG00000077736	ENSMUST00000104548		predicted gene, 24555 [Source:MGI Symbol;Acc:MGI:5454332]	1	83921918	83922041	1	C5	83921918	83922041	83921918	124	tslNA	GENCODE basic	1	1	ensembl	ensembl	snoRNA	snoRNA	1	MGI transcript name	Gm24555-201	MGI Symbol	Gm24555
TCONS_00002724	-	-	XLOC_000906	TCONS_00002724	XLOC_000906	-	1:84013409-84014390	Scr LNA CD	LincIRS2 LNA CD	NOTEST	0.0537659	0.28982	2.43039	0	1	1	no	XLOC_000906
TCONS_00002725	-	-	XLOC_000907	TCONS_00002725	XLOC_000907	-	1:84016026-84016916	Scr LNA CD	LincIRS2 LNA CD	NOTEST	0.214984	0.426478	0.988242	0	1	1	no	XLOC_000907
TCONS_00002726	-	-	XLOC_000908	TCONS_00002726	XLOC_000908	-	1:84017349-84018309	Scr LNA CD	LincIRS2 LNA CD	NOTEST	0.177948	0.0805898	-1.14278	0	1	1	no	XLOC_000908
TCONS_00002727	-	-	XLOC_000909	TCONS_00002727	XLOC_000909	-	1:84019894-84020260	Scr LNA CD	LincIRS2 LNA CD	NOTEST	0.172276	0.292333	0.76289	0	1	1	no	XLOC_000909
TCONS_00002728	-	-	XLOC_000910	TCONS_00002728	XLOC_000910	-	1:84020567-84025829	Scr LNA CD	LincIRS2 LNA CD	OK	0.283441	0.425215	0.585143	0.92323	0.06775	0.914519	no	XLOC_000910
TCONS_00002729	ENSMUST00000168574	Pid1	XLOC_000911	TCONS_00002729	XLOC_000911	Pid1	1:84026103-84364180	Scr LNA CD	LincIRS2 LNA CD	OK	3.49058	4.39758	0.333242	0.691187	0.16255	0.999192	no	XLOC_000911	ENSMUSG00000045658	ENSMUST00000168574	ENSMUSP00000127716	PTB-containing, cubilin and LRP1-interacting protein [Source:UniProtKB/Swiss-Prot;Acc:Q3UBG2]	1	84036296	84364180	-1	C5	84036296	84284645	84284645	2664	tsl1	GENCODE basic	8	16	ensembl_havana	ensembl_havana	protein_coding	protein_coding	8	MGI transcript name	Pid1-201	MGI Symbol	Pid1
TCONS_00002730	ENSMUST00000177458	Pid1	XLOC_000912	TCONS_00002730	XLOC_000912	Pid1	1:84026103-84364180	Scr LNA CD	LincIRS2 LNA CD	OK	4.36111	4.98125	0.191812	0.354321	0.4796	0.999192	no	XLOC_000912	ENSMUSG00000045658	ENSMUST00000177458	ENSMUSP00000135120	PTB-containing, cubilin and LRP1-interacting protein [Source:UniProtKB/Swiss-Prot;Acc:Q3UBG2]	1	84036296	84364180	-1	C5	84157129	84284611	84284611	2521	tsl2	GENCODE basic	1	16	havana	ensembl_havana	protein_coding	protein_coding	8	MGI transcript name	Pid1-207	MGI Symbol	Pid1
TCONS_00002731	ENSMUST00000189162	Gm18304	XLOC_000913	TCONS_00002731	XLOC_000913	Gm18304	1:84026103-84364180	Scr LNA CD	LincIRS2 LNA CD	OK	0.938993	1.19343	0.345929	0.143955	0.8339	0.999192	no	XLOC_000913	ENSMUSG00000101934	ENSMUST00000189162		predicted gene, 18304 [Source:MGI Symbol;Acc:MGI:5010489]	1	84168188	84168733	1	C5	84168188	84168733	84168188	546	tslNA	GENCODE basic	1	1	havana	havana	processed_pseudogene	processed_pseudogene	1	MGI transcript name	Gm18304-201	MGI Symbol	Gm18304
TCONS_00002733	ENSMUST00000175513	Mir5126	XLOC_000914	TCONS_00002733	XLOC_000914	Mir5126	1:84369838-84696221	Scr LNA CD	LincIRS2 LNA CD	NOTEST	0	0	0	0	1	1	no	XLOC_000914	ENSMUSG00000093254	ENSMUST00000175513		microRNA 5126 [Source:MGI Symbol;Acc:MGI:4950451]	1	84695839	84695915	1	C5	84695839	84695915	84695839	77	tslNA	GENCODE basic	1	1	mirbase	mirbase	miRNA	miRNA	1	MGI transcript name	Mir5126-201	MGI Symbol	Mir5126
[truncated: 68,991 more rows]
