# Supplementary material for: A MAFG-lncRNA axis links systemic nutrient abundance to hepatic glucose metabolism
Source: Nat Commun. 2020 Jan 31;11:644. doi: 10.1038/s41467-020-14323-y (PMC6994702; doi:10.1038/s41467-020-14323-y)
Supplement: Supplementary file 12 — Supplementary Data 10 [file 41467_2020_14323_MOESM12_ESM.xlsx]

## Sheet: TaqMan Assays
Information of Assay No.s (Life Technologies) for qRT-PCR quantification of gene expression using Taq Man methods
Gene Symbol	Full Gene Name	Ensembl ID	Taq Man Assay Type	Type
Maff	V-maf musculoaponeurotic fibrosarcoma oncogene family, protein F (avian)	ENSMUSG00000042622	Mm01300214_g1	Transcription (Co)-Factor
Mafg	V-maf musculoaponeurotic fibrosarcoma oncogene family, protein G (avian)	ENSMUSG00000051510	Mm00521961_g1	Transcription (Co)-Factor
Mafk	V-maf musculoaponeurotic fibrosarcoma oncogene family, protein K (avian)	ENSMUSG00000018143	Mm00456783_m1	Transcription (Co)-Factor
G6pc	Glucose-6-phosphatase, catalytic	ENSMUSG00000078650	Mm00839363_m1	Glyconeogenic enzyme
Pck1	Phosphoenolpyruvate carboxykinase 1, cytosolic	ENSMUSG00000027513	Mm01247058_m1	Glyconeogenic enzyme
Gapdh	Glyceraldehyde-3-phosphate dehydrogenase	ENSMUSG00000057666	Mm99999915_g1	House-keeping gene
Hprt	Hypoxanthine guanine phosphoribosyl transferase	ENSMUSG00000025630	Mm00446968_m1	House-keeping gene
Emr1	EGF-like module-containing mucin-like hormone receptor-like 1	ENSMUSG00000004730	Mm00802529_m1	Macrophage-specific gene
Lgals3	Lectin, Galactoside-Binding, Soluble, 3	ENSMUSG00000131981	Mm00802901_m1	Macrophage-specific gene

## Sheet: SYBR Primers (others)
Sequences of oligonucleotides used for qRT-PCR quantification of gene expression using SYBR method
Primer (Gene Symbol)	Full Gene Name	Ensembl ID	Sequence (5'-3')	Type
qFw 4833411C07Rik	4833411C07Rik	ENSMUSG00000109089	TTTAATCGCCATGGAAACAGA	Long non coding RNA
qRv 4833411C07Rik			TCGTGCTTTGGACTGTCAGA
qFw lncLSTR - C730036E19Rik	C730036E19Rik	ENSMUSG00000102095	AGCAAGCAACCATTGAGACC	Long non coding RNA
qRv lncLSTR - C730036E19Rik			TTCCTATGGGCTGTCGTTGT
qFw B930025P03Rik	B930025P03Rik	ENSMUSG00000109473	CTCTCAGGAACGTCTCTCGG	Long non coding RNA
qRv B930025P03Rik			GGCTGTTGATGTCTTGGCTT
qFw Gm10319	Gm10319	ENSMUSG00000071204	GGACTTGTTCCAATGTGTTTCC	Long non coding RNA
qRv Gm10319			TTTTGCTGAATTCGTGGGTT
qFw 9030616G12Rik	9030616G12 Rik	ENSMUSG00000097691	GTCAGAGAGGCATGCTTCCC	Long non coding RNA
qRv 9030616G12Rik			CAGTAGCAGCCTTCCACCAG
qFw Gm8883	Gm8883	ENSMUSG00000099707	TGTGTTACACGTGAGGAGCG	Long non coding RNA
qRv Gm8883			AGCTGTTTCCATTGCTGGAG
qFw 030622O22Rik	9030622O22Rik	ENSMUSG00000086141	CATGAGTAACTCCACTTCTGGATAA	Long non coding RNA
qRv 030622O22Rik			TGCACATTAGGTGGCAGTT
qFw Prox1os	Prospero homeobox 1, opposite strand	ENSMUSG00000079045	GGGTCGTTATGAACATACCTCTC	Long non coding RNA
qRv Prox1os			AAGACACAGGCGGGTGA
qFw Ctcflos	CCCTC-binding factor (zinc finger protein)-like, opposite strand	ENSMUSG00000087382	GGCAAGAGCAGTGAAACCT	Long non coding RNA
qRv Ctcflos			AGGTCCTTGAAGCACATCAC
qFw Gm14097	Gm14097	ENSMUSG00000084839	AGAGCATCCTAGAGGCAGT	Long non coding RNA
qRv Gm14097			GATGGTGAAGCTTTCTGCTTTC
qFw 0610031O16Rik	0610031O16Rik	ENSMUSG00000099146	TTTGAGCCACCTGGCATAG	Long non coding RNA
qRv 0610031O16Rik			CTCTTTGTTGTCCCTGTGGT
qFw 2310001H17Rik	2310001H17Rik	ENSMUSG00000097354	CCTGATTTCTGCTTAAGGCTTTG	Long non coding RNA
qRv 2310001H17Rik			TGTTTCGGGAAACGTGGAA
qFw U6 snRNA	U6 snRNA biogenesis 1	ENSMUST00000213059	GTGCTCGCTTCGGCAGCACA	Sucellular localisation
qRv U6 snRNA			GGAACGCTTCACGAATTTGCGTGTCAT
qFw U99 snoRNA	small nucleolar RNA, H/ACA box 57	ENSMUSG00000070167	CCTCCTTTTCTTGGCGGGGA	Sucellular localisation
qRv U99 snoRNA			CGTCTGAGGATAGAACCCGC
qFw MT-RNR1	mitochondrially encoded 12S rRNA	ENSMUSG00000064337	ATTTCATTGGCCGACAGCTA	Sucellular localisation
qRv MT-RNR1			AGGTAGAGCGGGGTTTATCG
qFw Gapdh	Glyceraldehyde-3-phosphate dehydrogenase	ENSMUSG00000057666	TGGCAAAGTGGAGATTGTTGCC	House-keeping gene
qFw Gapdh			AAGATGGTGATGGGCTTCCCG
qFw Hprt	Hypoxanthine guanine phosphoribosyl transferase	ENSMUSG00000025630	TCATTATGCCGAGGATTTGG	House-keeping gene
qRv Hprt			GTCAGCAAAGAACTTATAGCCCC
qRw Mafg	v-maf musculoaponeurotic fibrosarcoma oncogene family, protein G (avian)	ENSMUSG00000051510	GACCCCCAATAAAGGAAACAA	Transcription (Co)-Factor
qRw Mafg			TCAACTCTCGCACCGACAT
qRw Nrf11/Nfe2l1	Nuclear Factor, Erythroid 2 Like 1	ENSG00000082641	CATCATGGAAATGCAGGCTA	Transcription (Co)-Factor
qRw Nrf1/Nfe2l1			GATGCAGGCTGACATTCTGA

## Sheet: LNA GapmeR
Sequence information of locked nucleic acid (LNA) inhibitor oligonucleotides
Gene Symbol / Description	Full Gene Name	Ensembl ID	Sequence (5'-3')	Type
Scr LNA	Negative Control A	not applicable	AACACGTCTATACGC	Antisense LNA GapmeR in vitro Standard
Maff LNA	v-maf musculoaponeurotic fibrosarcoma oncogene family, protein F (avian)	ENSMUSG00000042622	GCTAGATAAGGGATC	Antisense LNA GapmeR in vitro Standard
Mafg LNA	v-maf musculoaponeurotic fibrosarcoma oncogene family, protein G (avian)	ENSMUSG00000051510	GTCTTGGACTTTACTA	Antisense LNA GapmeR in vitro Standard
Mafk LNA	v-maf musculoaponeurotic fibrosarcoma oncogene family, protein K (avian)	ENSMUSG00000018143	GCAGATTTGACGATGG	Antisense LNA GapmeR in vitro Standard
LncIRS2 LNA	4833411C07Rik	ENSMUSG00000018143	CTCGATTAACCTGATA	Antisense LNA GapmeR in vitro Standard
Scr LNA	Negative Control A	Not Provided	AACACGTCTATACGC	Antisense LNA GapmeR in vitro Standard
Maff LNA	v-maf musculoaponeurotic fibrosarcoma oncogene family, protein F (avian)	ENSMUSG00000042622	GCTAGATAAGGGATC	Antisense LNA GapmeR in vivo Standard
Mafg LNA	v-maf musculoaponeurotic fibrosarcoma oncogene family, protein G (avian)	ENSMUSG00000051510	GTCTTGGACTTTACTA	Antisense LNA GapmeR in vivo Standard
Mafk LNA	v-maf musculoaponeurotic fibrosarcoma oncogene family, protein K (avian)	ENSMUSG00000018143	GCAGATTTGACGATGG	Antisense LNA GapmeR in vivo Standard
LncIRS2 LNA	4833411C07Rik	ENSMUSG00000109089	CTCGATTAACCTGATA	Antisense LNA GapmeR in vivo Standard

## Sheet: ASO
Sequence information of antisense oligonucleotides (ASO)
Gene Symbol / Description	Full Gene Name	Ensembl ID	Sequence (5'-3')	Type
Control ASO	5’- GGCCAATACGCCGTCA -3			[]
Mafg ASO	5’- TAATGTCTGATAACTC -3’	ENSMUSG00000051510

## Sheet: CRISPR
Sequences for oligonucleotides used for CRISPR genome engineering of LincIRS2
Description	Sequence (5'-3')	Type
4833411C07Rik 5’-crRNA	GGCAGTTACATAATCACGGC CGG	Crispr RNA recognizing 5' scission site of 4833411C07Rik
4833411C07Rik 3’-crRNA	CAGACTATGGCGGATAAGCA AGG	Crispr RNA recognizing 3' scission site of 4833411C07Rik
Alt-R® CRISPR-Cas9 tracrRNA	GTTGGAACCATTCAAAACAGCATAGCAAGTTAAAATAAGGCTAGTCCGTTATCAACTTGAAAAAGTGGCACCGAGTCGGTGCTTTTT	Tracr RNA
