# Supplementary material for: A MAFG-lncRNA axis links systemic nutrient abundance to hepatic glucose metabolism
Source: Nat Commun. 2020 Jan 31;11:644. doi: 10.1038/s41467-020-14323-y (PMC6994702; doi:10.1038/s41467-020-14323-y)
Supplement: Supplementary file 13 — Supplementary Data 11 [file 41467_2020_14323_MOESM13_ESM.xlsx]

## Sheet: attr_table.biotypes
RNA-Sequencing of livers from liver-specific NFE2L1/NRF knockout versus wildtype mice (CD feeding)
tracking_id	nearest_ref_id	gene_short_name	gene_id_x	test_id	gene_id_y	gene	locus	sample_1	sample_2	status_x	value_1	value_2	log2(fold_change)	test_stat	p_value	q_value	significant	gene_id	ensembl_gene_id	ensembl_transcript_id	ensembl_peptide_id	description	chromosome_name	start_position	end_position	strand	band	transcript_start	transcript_end	transcription_start_site	transcript_length	transcript_tsl	transcript_gencode_basic	transcript_version	version	transcript_status	status_y	transcript_source	source	transcript_biotype	gene_biotype	percentage_gc_content	transcript_count	external_transcript_source_name	external_transcript_name	external_gene_source	external_gene_name
TCONS_00000001	ENSMUST00000193812	4933401J01Rik	XLOC_000001	TCONS_00000001	XLOC_000001	4933401J01Rik	1:3073252-3074322	WT CD	NFE2L1/NRF1-LKO CD	NOTEST	0	0	0	0	1	1	no	XLOC_000001	ENSMUSG00000102693	ENSMUST00000193812		RIKEN cDNA 4933401J01 gene [Source:MGI Symbol;Acc:MGI:1918292]	1	3073253	3074322	1	A1	3073253	3074322	3073253	1070	tslNA	GENCODE basic	1	1	KNOWN	KNOWN	havana	havana	TEC	TEC	34.21	1	MGI transcript name	4933401J01Rik-001	MGI Symbol	4933401J01Rik
TCONS_00000002	ENSMUST00000082908	Gm26206	XLOC_000002	TCONS_00000002	XLOC_000002	Gm26206	1:3102015-3102125	WT CD	NFE2L1/NRF1-LKO CD	NOTEST	0	0	0	0	1	1	no	XLOC_000002	ENSMUSG00000064842	ENSMUST00000082908		predicted gene, 26206 [Source:MGI Symbol;Acc:MGI:5455983]	1	3102016	3102125	1	A1	3102016	3102125	3102016	110	tslNA	GENCODE basic	1	1	KNOWN	KNOWN	ensembl	ensembl	snRNA	snRNA	36.36	1	MGI transcript name	Gm26206-201	MGI Symbol	Gm26206
TCONS_00000003	ENSMUST00000192857	Gm18956	XLOC_000003	TCONS_00000003	XLOC_000003	Gm18956	1:3205900-3671498	WT CD	NFE2L1/NRF1-LKO CD	NOTEST	0	0	0	0	1	1	no	XLOC_000003	ENSMUSG00000102851	ENSMUST00000192857		predicted gene, 18956 [Source:MGI Symbol;Acc:MGI:5011141]	1	3252757	3253236	1	A1	3252757	3253236	3252757	480	tslNA	GENCODE basic	1	1	KNOWN	KNOWN	havana	havana	processed_pseudogene	processed_pseudogene	39.79	1	MGI transcript name	Gm18956-001	MGI Symbol	Gm18956
TCONS_00000004	ENSMUST00000161581	Gm1992	XLOC_000004	TCONS_00000004	XLOC_000004	Gm1992	1:3205900-3671498	WT CD	NFE2L1/NRF1-LKO CD	NOTEST	0	0	0	0	1	1	no	XLOC_000004	ENSMUSG00000089699	ENSMUST00000161581		predicted gene 1992 [Source:MGI Symbol;Acc:MGI:3780162]	1	3466587	3513553	1	A1	3466587	3513553	3466587	250	tsl3	GENCODE basic	1	1	KNOWN	KNOWN	havana	havana	antisense	antisense	39.27	1	MGI transcript name	Gm1992-001	MGI Symbol	Gm1992
TCONS_00000005	ENSMUST00000192183	Gm7341	XLOC_000005	TCONS_00000005	XLOC_000005	Gm7341	1:3205900-3671498	WT CD	NFE2L1/NRF1-LKO CD	NOTEST	0	0	0	0	1	1	no	XLOC_000005	ENSMUSG00000103147	ENSMUST00000192183		predicted gene 7341 [Source:MGI Symbol;Acc:MGI:3648497]	1	3531795	3532720	1	A1	3531795	3532720	3531795	926	tslNA	GENCODE basic	1	1	KNOWN	KNOWN	havana	havana	processed_pseudogene	processed_pseudogene	49.89	1	MGI transcript name	Gm7341-001	MGI Symbol	Gm7341
TCONS_00000006	ENSMUST00000193244	Gm10568	XLOC_000006	TCONS_00000006	XLOC_000006	Gm10568	1:3680154-3681788	WT CD	NFE2L1/NRF1-LKO CD	NOTEST	0	0	0	0	1	1	no	XLOC_000006	ENSMUSG00000102348	ENSMUST00000193244		predicted gene 10568 [Source:MGI Symbol;Acc:MGI:3642703]	1	3680155	3681788	1	A1	3680155	3681788	3680155	1634	tslNA	GENCODE basic	1	1	KNOWN	KNOWN	havana	havana	TEC	TEC	36.47	1	MGI transcript name	Gm10568-001	MGI Symbol	Gm10568
TCONS_00000007	ENSMUST00000194454	Gm38385	XLOC_000007	TCONS_00000007	XLOC_000007	Gm38385	1:3752009-3754360	WT CD	NFE2L1/NRF1-LKO CD	NOTEST	0	0	0	0	1	1	no	XLOC_000007	ENSMUSG00000102592	ENSMUST00000194454		predicted gene, 38385 [Source:MGI Symbol;Acc:MGI:5611613]	1	3752010	3754360	1	A1	3752010	3754360	3752010	2351	tslNA	GENCODE basic	1	1	KNOWN	KNOWN	havana	havana	TEC	TEC	42.58	1	MGI transcript name	Gm38385-001	MGI Symbol	Gm38385
TCONS_00000008	ENSMUST00000193450	Gm37587	XLOC_000008	TCONS_00000008	XLOC_000008	Gm37587	1:4490930-4499558	WT CD	NFE2L1/NRF1-LKO CD	NOTEST	0.00873424	3.23951e-11	-28.0063	0	1	1	no	XLOC_000008	ENSMUSG00000104238	ENSMUST00000193450		predicted gene, 37587 [Source:MGI Symbol;Acc:MGI:5610815]	1	4496551	4499558	1	A1	4496551	4499378	4496551	2828	tslNA		1	1	KNOWN	KNOWN	havana	havana	retained_intron	processed_transcript	46.84	2	MGI transcript name	Gm37587-002	MGI Symbol	Gm37587
TCONS_00000009	ENSMUST00000194935	Gm37587	XLOC_000008	TCONS_00000009	XLOC_000008	Gm37587	1:4490930-4499558	WT CD	NFE2L1/NRF1-LKO CD	NOTEST	0	0.041802	inf	0	1	1	no	XLOC_000008	ENSMUSG00000104238	ENSMUST00000194935		predicted gene, 37587 [Source:MGI Symbol;Acc:MGI:5610815]	1	4496551	4499558	1	A1	4497474	4499558	4497474	475	tsl3	GENCODE basic	1	1	KNOWN	KNOWN	havana	havana	antisense	processed_transcript	46.84	2	MGI transcript name	Gm37587-001	MGI Symbol	Gm37587
TCONS_00000010	ENSMUST00000194935	Gm37587	XLOC_000008	TCONS_00000010	XLOC_000008	Gm37587	1:4490930-4499558	WT CD	NFE2L1/NRF1-LKO CD	NOTEST	0	0	0	0	1	1	no	XLOC_000008	ENSMUSG00000104238	ENSMUST00000194935		predicted gene, 37587 [Source:MGI Symbol;Acc:MGI:5610815]	1	4496551	4499558	1	A1	4497474	4499558	4497474	475	tsl3	GENCODE basic	1	1	KNOWN	KNOWN	havana	havana	antisense	processed_transcript	46.84	2	MGI transcript name	Gm37587-001	MGI Symbol	Gm37587
TCONS_00000011	-	-	XLOC_000009	TCONS_00000011	XLOC_000009	-	1:4508086-4508148	WT CD	NFE2L1/NRF1-LKO CD	OK	0	297.892	inf		0.0646	0.452447	no	XLOC_000009
TCONS_00000012	ENSMUST00000195361	Gm7357	XLOC_000010	TCONS_00000012	XLOC_000010	Gm7357	1:4522904-4526737	WT CD	NFE2L1/NRF1-LKO CD	NOTEST	0.0668545	0.181497	1.44085	0	1	1	no	XLOC_000010	ENSMUSG00000102269	ENSMUST00000195361		predicted gene 7357 [Source:MGI Symbol;Acc:MGI:3643257]	1	4522905	4526737	1	A1	4522905	4526737	4522905	2991	tslNA	GENCODE basic	1	1	KNOWN	KNOWN	havana	havana	processed_pseudogene	processed_pseudogene	52.8	1	MGI transcript name	Gm7357-001	MGI Symbol	Gm7357
TCONS_00000013	ENSMUST00000180019	Gm22307	XLOC_000011	TCONS_00000013	XLOC_000011	Gm22307	1:4529016-4529123	WT CD	NFE2L1/NRF1-LKO CD	NOTEST	0	0	0	0	1	1	no	XLOC_000011	ENSMUSG00000096126	ENSMUST00000180019		predicted gene, 22307 [Source:MGI Symbol;Acc:MGI:5452084]	1	4529017	4529123	1	A1	4529017	4529123	4529017	107	tslNA	GENCODE basic	1	1	KNOWN	KNOWN	ensembl	ensembl	snRNA	snRNA	44.86	1	MGI transcript name	Gm22307-201	MGI Symbol	Gm22307
TCONS_00000014	ENSMUST00000192738	Gm7369	XLOC_000012	TCONS_00000014	XLOC_000012	Gm7369	1:4610470-4611406	WT CD	NFE2L1/NRF1-LKO CD	NOTEST	0	0	0	0	1	1	no	XLOC_000012	ENSMUSG00000102735	ENSMUST00000192738		predicted gene 7369 [Source:MGI Symbol;Acc:MGI:3643485]	1	4610471	4611406	1	A1	4610471	4611406	4610471	936	tslNA	GENCODE basic	1	1	KNOWN	KNOWN	havana	havana	processed_pseudogene	processed_pseudogene	45.62	1	MGI transcript name	Gm7369-001	MGI Symbol	Gm7369
TCONS_00000015	ENSMUST00000193658	Gm6123	XLOC_000013	TCONS_00000015	XLOC_000013	Gm6123	1:4771130-4772199	WT CD	NFE2L1/NRF1-LKO CD	OK	0.640037	1.32676	1.05167	0.686481	0.20945	0.647476	no	XLOC_000013	ENSMUSG00000103922	ENSMUST00000193658		predicted gene 6123 [Source:MGI Symbol;Acc:MGI:3647047]	1	4771131	4772199	1	A1	4771131	4772199	4771131	1069	tslNA	GENCODE basic	1	1	KNOWN	KNOWN	havana	havana	processed_pseudogene	processed_pseudogene	48.92	1	MGI transcript name	Gm6123-001	MGI Symbol	Gm6123
TCONS_00000016	ENSMUST00000134384	Lypla1	XLOC_000014	TCONS_00000016	XLOC_000014	Lypla1	1:4807787-4897909	WT CD	NFE2L1/NRF1-LKO CD	NOTEST	3.25291e-09	0.337662	26.6293	0	1	1	no	XLOC_000014	ENSMUSG00000025903	ENSMUST00000134384	ENSMUSP00000137104	lysophospholipase 1 [Source:MGI Symbol;Acc:MGI:1344588]	1	4807788	4848410	1	A1	4807788	4848410	4807788	1136	tsl1		7	14	KNOWN	KNOWN	havana	ensembl_havana	nonsense_mediated_decay	protein_coding	41.08	8	MGI transcript name	Lypla1-002	MGI Symbol	Lypla1
TCONS_00000017	ENSMUST00000115529	Lypla1	XLOC_000014	TCONS_00000017	XLOC_000014	Lypla1	1:4807787-4897909	WT CD	NFE2L1/NRF1-LKO CD	OK	42.029	21.1368	-0.991629	-0.485694	0.3981	0.733339	no	XLOC_000014	ENSMUSG00000025903	ENSMUST00000115529	ENSMUSP00000111191	lysophospholipase 1 [Source:MGI Symbol;Acc:MGI:1344588]	1	4807788	4848410	1	A1	4807911	4845352	4807911	930	tsl2	GENCODE basic	7	14	KNOWN	KNOWN	havana	ensembl_havana	protein_coding	protein_coding	41.08	8	MGI transcript name	Lypla1-008	MGI Symbol	Lypla1
TCONS_00000018	ENSMUST00000134384	Lypla1	XLOC_000014	TCONS_00000018	XLOC_000014	Lypla1	1:4807787-4897909	WT CD	NFE2L1/NRF1-LKO CD	NOTEST	0.0882523	0.0238778	-1.88597	0	1	1	no	XLOC_000014	ENSMUSG00000025903	ENSMUST00000134384	ENSMUSP00000137104	lysophospholipase 1 [Source:MGI Symbol;Acc:MGI:1344588]	1	4807788	4848410	1	A1	4807788	4848410	4807788	1136	tsl1		7	14	KNOWN	KNOWN	havana	ensembl_havana	nonsense_mediated_decay	protein_coding	41.08	8	MGI transcript name	Lypla1-002	MGI Symbol	Lypla1
TCONS_00000019	ENSMUST00000165720	Tcea1	XLOC_000014	TCONS_00000019	XLOC_000014	Tcea1	1:4807787-4897909	WT CD	NFE2L1/NRF1-LKO CD	NOTEST	1.41501e-22	0.0325113	67.6387	0	1	1	no	XLOC_000014	ENSMUSG00000033813	ENSMUST00000165720	ENSMUSP00000129157	transcription elongation factor A (SII) 1 [Source:MGI Symbol;Acc:MGI:1196624]	1	4857814	4897909	1	A1	4858038	4897909	4858038	2854	tsl5	GENCODE basic	2	15	KNOWN	KNOWN	ensembl_havana	ensembl_havana	protein_coding	protein_coding	38.79	2	MGI transcript name	Tcea1-002	MGI Symbol	Tcea1
TCONS_00000020	ENSMUST00000027036	Lypla1	XLOC_000014	TCONS_00000020	XLOC_000014	Lypla1	1:4807787-4897909	WT CD	NFE2L1/NRF1-LKO CD	OK	136.047	107.276	-0.342782	-0.655285	0.2204	0.653766	no	XLOC_000014	ENSMUSG00000025903	ENSMUST00000027036	ENSMUSP00000027036	lysophospholipase 1 [Source:MGI Symbol;Acc:MGI:1344588]	1	4807788	4848410	1	A1	4807823	4846739	4807823	2507	tsl1	GENCODE basic	10	14	KNOWN	KNOWN	ensembl_havana	ensembl_havana	protein_coding	protein_coding	41.08	8	MGI transcript name	Lypla1-001	MGI Symbol	Lypla1
TCONS_00000021	ENSMUST00000150971	Lypla1	XLOC_000014	TCONS_00000021	XLOC_000014	Lypla1	1:4807787-4897909	WT CD	NFE2L1/NRF1-LKO CD	NOTEST	0.315049	0.146243	-1.10721	0	1	1	no	XLOC_000014	ENSMUSG00000025903	ENSMUST00000150971	ENSMUSP00000137248	lysophospholipase 1 [Source:MGI Symbol;Acc:MGI:1344588]	1	4807788	4848410	1	A1	4807830	4841286	4807830	877	tsl1	GENCODE basic	7	14	KNOWN	KNOWN	havana	ensembl_havana	protein_coding	protein_coding	41.08	8	MGI transcript name	Lypla1-003	MGI Symbol	Lypla1
TCONS_00000022	ENSMUST00000155020	Gm37988	XLOC_000014	TCONS_00000022	XLOC_000014	Gm37988	1:4807787-4897909	WT CD	NFE2L1/NRF1-LKO CD	NOTEST	0	0	0	0	1	1	no	XLOC_000014	ENSMUSG00000104217	ENSMUST00000155020	ENSMUSP00000136108	predicted gene, 37988 [Source:MGI Symbol;Acc:MGI:5611216]	1	4807892	4886770	1	A1	4807892	4886770	4807892	825	tsl5	GENCODE basic	1	1	KNOWN	KNOWN	havana	havana	nonsense_mediated_decay	protein_coding	40.61	1	MGI transcript name	Gm37988-001	MGI Symbol	Gm37988
TCONS_00000023	ENSMUST00000119612	Lypla1	XLOC_000014	TCONS_00000023	XLOC_000014	Lypla1	1:4807787-4897909	WT CD	NFE2L1/NRF1-LKO CD	NOTEST	1.06845e-153	0	-inf	0	1	1	no	XLOC_000014	ENSMUSG00000025903	ENSMUST00000119612	ENSMUSP00000137647	lysophospholipase 1 [Source:MGI Symbol;Acc:MGI:1344588]	1	4807788	4848410	1	A1	4807896	4845174	4807896	529	tsl3	GENCODE basic	8	14	KNOWN	KNOWN	havana	ensembl_havana	protein_coding	protein_coding	41.08	8	MGI transcript name	Lypla1-009	MGI Symbol	Lypla1
TCONS_00000024	ENSMUST00000137887	Lypla1	XLOC_000014	TCONS_00000024	XLOC_000014	Lypla1	1:4807787-4897909	WT CD	NFE2L1/NRF1-LKO CD	NOTEST	3.25786e-293	0.425346	970.388	0	1	1	no	XLOC_000014	ENSMUSG00000025903	ENSMUST00000137887	ENSMUSP00000119456	lysophospholipase 1 [Source:MGI Symbol;Acc:MGI:1344588]	1	4807788	4848410	1	A1	4807898	4840969	4807898	444	tsl5		7	14	KNOWN	KNOWN	havana	ensembl_havana	protein_coding	protein_coding	41.08	8	MGI transcript name	Lypla1-007	MGI Symbol	Lypla1
TCONS_00000025	ENSMUST00000115529	Lypla1	XLOC_000014	TCONS_00000025	XLOC_000014	Lypla1	1:4807787-4897909	WT CD	NFE2L1/NRF1-LKO CD	NOTEST	0	0	0	0	1	1	no	XLOC_000014	ENSMUSG00000025903	ENSMUST00000115529	ENSMUSP00000111191	lysophospholipase 1 [Source:MGI Symbol;Acc:MGI:1344588]	1	4807788	4848410	1	A1	4807911	4845352	4807911	930	tsl2	GENCODE basic	7	14	KNOWN	KNOWN	havana	ensembl_havana	protein_coding	protein_coding	41.08	8	MGI transcript name	Lypla1-008	MGI Symbol	Lypla1
TCONS_00000026	ENSMUST00000131119	Lypla1	XLOC_000014	TCONS_00000026	XLOC_000014	Lypla1	1:4807787-4897909	WT CD	NFE2L1/NRF1-LKO CD	NOTEST	3.69454e-247	0	-inf	0	1	1	no	XLOC_000014	ENSMUSG00000025903	ENSMUST00000131119	ENSMUSP00000118453	lysophospholipase 1 [Source:MGI Symbol;Acc:MGI:1344588]	1	4807788	4848410	1	A1	4808237	4841093	4808237	660	tsl3		1	14	KNOWN	KNOWN	havana	ensembl_havana	protein_coding	protein_coding	41.08	8	MGI transcript name	Lypla1-006	MGI Symbol	Lypla1
TCONS_00000027	ENSMUST00000134384	Lypla1	XLOC_000014	TCONS_00000027	XLOC_000014	Lypla1	1:4807787-4897909	WT CD	NFE2L1/NRF1-LKO CD	NOTEST	0.300435	0.149137	-1.01041	0	1	1	no	XLOC_000014	ENSMUSG00000025903	ENSMUST00000134384	ENSMUSP00000137104	lysophospholipase 1 [Source:MGI Symbol;Acc:MGI:1344588]	1	4807788	4848410	1	A1	4807788	4848410	4807788	1136	tsl1		7	14	KNOWN	KNOWN	havana	ensembl_havana	nonsense_mediated_decay	protein_coding	41.08	8	MGI transcript name	Lypla1-002	MGI Symbol	Lypla1
TCONS_00000028	ENSMUST00000141278	Lypla1	XLOC_000014	TCONS_00000028	XLOC_000014	Lypla1	1:4807787-4897909	WT CD	NFE2L1/NRF1-LKO CD	OK	0.628578	0.0532226	-3.56198	-0.388677	0.26355	0.665548	no	XLOC_000014	ENSMUSG00000025903	ENSMUST00000141278		lysophospholipase 1 [Source:MGI Symbol;Acc:MGI:1344588]	1	4807788	4848410	1	A1	4836905	4842827	4836905	4456	tsl1		1	14	KNOWN	KNOWN	havana	ensembl_havana	retained_intron	protein_coding	41.08	8	MGI transcript name	Lypla1-004	MGI Symbol	Lypla1
TCONS_00000029	ENSMUST00000081551	Tcea1	XLOC_000014	TCONS_00000029	XLOC_000014	Tcea1	1:4807787-4897909	WT CD	NFE2L1/NRF1-LKO CD	OK	8.95118	9.91415	0.147411	0.106223	0.84795	0.939067	no	XLOC_000014	ENSMUSG00000033813	ENSMUST00000081551	ENSMUSP00000080266	transcription elongation factor A (SII) 1 [Source:MGI Symbol;Acc:MGI:1196624]	1	4857814	4897909	1	A1	4857814	4897905	4857814	2547	tsl1	GENCODE basic	13	15	KNOWN	KNOWN	ensembl_havana	ensembl_havana	protein_coding	protein_coding	38.79	2	MGI transcript name	Tcea1-001	MGI Symbol	Tcea1
TCONS_00000030	ENSMUST00000165720	Tcea1	XLOC_000014	TCONS_00000030	XLOC_000014	Tcea1	1:4807787-4897909	WT CD	NFE2L1/NRF1-LKO CD	NOTEST	1.98047e-13	1.05495e-16	-10.8744	0	1	1	no	XLOC_000014	ENSMUSG00000033813	ENSMUST00000165720	ENSMUSP00000129157	transcription elongation factor A (SII) 1 [Source:MGI Symbol;Acc:MGI:1196624]	1	4857814	4897909	1	A1	4858038	4897909	4858038	2854	tsl5	GENCODE basic	2	15	KNOWN	KNOWN	ensembl_havana	ensembl_havana	protein_coding	protein_coding	38.79	2	MGI transcript name	Tcea1-002	MGI Symbol	Tcea1
TCONS_00000031	ENSMUST00000144339	Gm16041	XLOC_000015	TCONS_00000031	XLOC_000015	Gm16041	1:4909575-5162815	WT CD	NFE2L1/NRF1-LKO CD	NOTEST	0	0	0	0	1	1	no	XLOC_000015	ENSMUSG00000085623	ENSMUST00000144339		predicted gene 16041 [Source:MGI Symbol;Acc:MGI:3801909]	1	4970857	4976820	1	A1	4970857	4976820	4970857	3725	tsl1	GENCODE basic	1	1	KNOWN	KNOWN	havana	havana	antisense	antisense	41.16	1	MGI transcript name	Gm16041-001	MGI Symbol	Gm16041
TCONS_00000032	ENSMUST00000169520	Gm17101	XLOC_000016	TCONS_00000032	XLOC_000016	Gm17101	1:4909575-5162815	WT CD	NFE2L1/NRF1-LKO CD	NOTEST	0	0	0	0	1	1	no	XLOC_000016	ENSMUSG00000091665	ENSMUST00000169520		predicted gene 17101 [Source:MGI Symbol;Acc:MGI:4937928]	1	5063060	5064647	1	A1	5063060	5064647	5063060	1588	tslNA	GENCODE basic	1	1	KNOWN	KNOWN	havana	havana	processed_pseudogene	processed_pseudogene	39.23	1	MGI transcript name	Gm17101-001	MGI Symbol	Gm17101
TCONS_00000033	ENSMUST00000192847	Atp6v1h	XLOC_000017	TCONS_00000033	XLOC_000017	Atp6v1h	1:4909575-5162815	WT CD	NFE2L1/NRF1-LKO CD	NOTEST	0.114671	0.0954645	-0.264469	0	1	1	no	XLOC_000017	ENSMUSG00000033793	ENSMUST00000192847	ENSMUSP00000141636	ATPase, H+ transporting, lysosomal V1 subunit H [Source:MGI Symbol;Acc:MGI:1914864]	1	5070018	5162529	1	A1	5070018	5162340	5070018	1662	tsl5	GENCODE basic	5	12	KNOWN	KNOWN	havana	ensembl_havana	protein_coding	protein_coding	39.86	8	MGI transcript name	Atp6v1h-003	MGI Symbol	Atp6v1h
TCONS_00000034	ENSMUST00000044369	Atp6v1h	XLOC_000017	TCONS_00000034	XLOC_000017	Atp6v1h	1:4909575-5162815	WT CD	NFE2L1/NRF1-LKO CD	NOTEST	0.0486752	0.114631	1.23573	0	1	1	no	XLOC_000017	ENSMUSG00000033793	ENSMUST00000044369	ENSMUSP00000040756	ATPase, H+ transporting, lysosomal V1 subunit H [Source:MGI Symbol;Acc:MGI:1914864]	1	5070018	5162529	1	A1	5083080	5162529	5083080	2049	tsl1	GENCODE basic	12	12	KNOWN	KNOWN	ensembl_havana	ensembl_havana	protein_coding	protein_coding	39.86	8	MGI transcript name	Atp6v1h-001	MGI Symbol	Atp6v1h
TCONS_00000035	ENSMUST00000044369	Atp6v1h	XLOC_000017	TCONS_00000035	XLOC_000017	Atp6v1h	1:4909575-5162815	WT CD	NFE2L1/NRF1-LKO CD	OK	12.8876	11.8003	-0.127161	-0.129171	0.8063	0.92255	no	XLOC_000017	ENSMUSG00000033793	ENSMUST00000044369	ENSMUSP00000040756	ATPase, H+ transporting, lysosomal V1 subunit H [Source:MGI Symbol;Acc:MGI:1914864]	1	5070018	5162529	1	A1	5083080	5162529	5083080	2049	tsl1	GENCODE basic	12	12	KNOWN	KNOWN	ensembl_havana	ensembl_havana	protein_coding	protein_coding	39.86	8	MGI transcript name	Atp6v1h-001	MGI Symbol	Atp6v1h
TCONS_00000036	ENSMUST00000044369	Atp6v1h	XLOC_000017	TCONS_00000036	XLOC_000017	Atp6v1h	1:4909575-5162815	WT CD	NFE2L1/NRF1-LKO CD	OK	4.88961	4.55869	-0.101099	-0.0882743	0.8751	0.950246	no	XLOC_000017	ENSMUSG00000033793	ENSMUST00000044369	ENSMUSP00000040756	ATPase, H+ transporting, lysosomal V1 subunit H [Source:MGI Symbol;Acc:MGI:1914864]	1	5070018	5162529	1	A1	5083080	5162529	5083080	2049	tsl1	GENCODE basic	12	12	KNOWN	KNOWN	ensembl_havana	ensembl_havana	protein_coding	protein_coding	39.86	8	MGI transcript name	Atp6v1h-001	MGI Symbol	Atp6v1h
TCONS_00000037	ENSMUST00000044369	Atp6v1h	XLOC_000017	TCONS_00000037	XLOC_000017	Atp6v1h	1:4909575-5162815	WT CD	NFE2L1/NRF1-LKO CD	NOTEST	7.11042e-20	2.4182e-10	31.6633	0	1	1	no	XLOC_000017	ENSMUSG00000033793	ENSMUST00000044369	ENSMUSP00000040756	ATPase, H+ transporting, lysosomal V1 subunit H [Source:MGI Symbol;Acc:MGI:1914864]	1	5070018	5162529	1	A1	5083080	5162529	5083080	2049	tsl1	GENCODE basic	12	12	KNOWN	KNOWN	ensembl_havana	ensembl_havana	protein_coding	protein_coding	39.86	8	MGI transcript name	Atp6v1h-001	MGI Symbol	Atp6v1h
TCONS_00000038	ENSMUST00000044369	Atp6v1h	XLOC_000017	TCONS_00000038	XLOC_000017	Atp6v1h	1:4909575-5162815	WT CD	NFE2L1/NRF1-LKO CD	NOTEST	1.64615e-10	3.16075e-10	0.941169	0	1	1	no	XLOC_000017	ENSMUSG00000033793	ENSMUST00000044369	ENSMUSP00000040756	ATPase, H+ transporting, lysosomal V1 subunit H [Source:MGI Symbol;Acc:MGI:1914864]	1	5070018	5162529	1	A1	5083080	5162529	5083080	2049	tsl1	GENCODE basic	12	12	KNOWN	KNOWN	ensembl_havana	ensembl_havana	protein_coding	protein_coding	39.86	8	MGI transcript name	Atp6v1h-001	MGI Symbol	Atp6v1h
TCONS_00000039	ENSMUST00000194676	Atp6v1h	XLOC_000017	TCONS_00000039	XLOC_000017	Atp6v1h	1:4909575-5162815	WT CD	NFE2L1/NRF1-LKO CD	OK	1.55244	0.215949	-2.84577	-0.438439	0.4684	0.768171	no	XLOC_000017	ENSMUSG00000033793	ENSMUST00000194676	ENSMUSP00000141264	ATPase, H+ transporting, lysosomal V1 subunit H [Source:MGI Symbol;Acc:MGI:1914864]	1	5070018	5162529	1	A1	5083110	5095728	5083110	970	tsl3		5	12	KNOWN	KNOWN	havana	ensembl_havana	protein_coding	protein_coding	39.86	8	MGI transcript name	Atp6v1h-007	MGI Symbol	Atp6v1h
TCONS_00000040	ENSMUST00000194301	Atp6v1h	XLOC_000017	TCONS_00000040	XLOC_000017	Atp6v1h	1:4909575-5162815	WT CD	NFE2L1/NRF1-LKO CD	NOTEST	0.0425747	0.00253243	-4.0714	0	1	1	no	XLOC_000017	ENSMUSG00000033793	ENSMUST00000194301		ATPase, H+ transporting, lysosomal V1 subunit H [Source:MGI Symbol;Acc:MGI:1914864]	1	5070018	5162529	1	A1	5083124	5145052	5083124	4829	tsl5		5	12	KNOWN	KNOWN	havana	ensembl_havana	retained_intron	protein_coding	39.86	8	MGI transcript name	Atp6v1h-004	MGI Symbol	Atp6v1h
TCONS_00000041	ENSMUST00000194978	Atp6v1h	XLOC_000017	TCONS_00000041	XLOC_000017	Atp6v1h	1:4909575-5162815	WT CD	NFE2L1/NRF1-LKO CD	NOTEST	0.101568	0.034799	-1.54532	0	1	1	no	XLOC_000017	ENSMUSG00000033793	ENSMUST00000194978		ATPase, H+ transporting, lysosomal V1 subunit H [Source:MGI Symbol;Acc:MGI:1914864]	1	5070018	5162529	1	A1	5083132	5086779	5083132	2510	tsl1		5	12	KNOWN	KNOWN	havana	ensembl_havana	retained_intron	protein_coding	39.86	8	MGI transcript name	Atp6v1h-002	MGI Symbol	Atp6v1h
TCONS_00000042	ENSMUST00000192029	Atp6v1h	XLOC_000017	TCONS_00000042	XLOC_000017	Atp6v1h	1:4909575-5162815	WT CD	NFE2L1/NRF1-LKO CD	NOTEST	2.73382e-91	0.0459624	296.401	0	1	1	no	XLOC_000017	ENSMUSG00000033793	ENSMUST00000192029	ENSMUSP00000141440	ATPase, H+ transporting, lysosomal V1 subunit H [Source:MGI Symbol;Acc:MGI:1914864]	1	5070018	5162529	1	A1	5083132	5095659	5083132	385	tsl3		5	12	KNOWN	KNOWN	havana	ensembl_havana	protein_coding	protein_coding	39.86	8	MGI transcript name	Atp6v1h-008	MGI Symbol	Atp6v1h
TCONS_00000043	ENSMUST00000192698	Atp6v1h	XLOC_000017	TCONS_00000043	XLOC_000017	Atp6v1h	1:4909575-5162815	WT CD	NFE2L1/NRF1-LKO CD	OK	12.5505	12.0044	-0.0641885	-0.0855804	0.8734	0.949649	no	XLOC_000017	ENSMUSG00000033793	ENSMUST00000192698	ENSMUSP00000141797	ATPase, H+ transporting, lysosomal V1 subunit H [Source:MGI Symbol;Acc:MGI:1914864]	1	5070018	5162529	1	A1	5083154	5162419	5083154	1811	tsl5	GENCODE basic	2	12	KNOWN	KNOWN	havana	ensembl_havana	protein_coding	protein_coding	39.86	8	MGI transcript name	Atp6v1h-006	MGI Symbol	Atp6v1h
TCONS_00000044	ENSMUST00000192142	Atp6v1h	XLOC_000017	TCONS_00000044	XLOC_000017	Atp6v1h	1:4909575-5162815	WT CD	NFE2L1/NRF1-LKO CD	NOTEST	0.050595	0.0465193	-0.121164	0	1	1	no	XLOC_000017	ENSMUSG00000033793	ENSMUST00000192142		ATPase, H+ transporting, lysosomal V1 subunit H [Source:MGI Symbol;Acc:MGI:1914864]	1	5070018	5162529	1	A1	5083164	5099777	5083164	2318	tsl1		1	12	KNOWN	KNOWN	havana	ensembl_havana	retained_intron	protein_coding	39.86	8	MGI transcript name	Atp6v1h-005	MGI Symbol	Atp6v1h
TCONS_00000045	ENSMUST00000193241	Gm37567	XLOC_000018	TCONS_00000045	XLOC_000018	Gm37567	1:5307738-5310017	WT CD	NFE2L1/NRF1-LKO CD	NOTEST	0	0	0	0	1	1	no	XLOC_000018	ENSMUSG00000104046	ENSMUST00000193241		predicted gene, 37567 [Source:MGI Symbol;Acc:MGI:5610795]	1	5307739	5310017	1	A1	5307739	5310017	5307739	2279	tslNA	GENCODE basic	1	1	KNOWN	KNOWN	havana	havana	TEC	TEC	44.36	1	MGI transcript name	Gm37567-001	MGI Symbol	Gm37567
TCONS_00000046	ENSMUST00000194850	Gm38264	XLOC_000019	TCONS_00000046	XLOC_000019	Gm38264	1:5403546-5405578	WT CD	NFE2L1/NRF1-LKO CD	NOTEST	0	0	0	0	1	1	no	XLOC_000019	ENSMUSG00000102907	ENSMUST00000194850		predicted gene, 38264 [Source:MGI Symbol;Acc:MGI:5611492]	1	5403547	5405578	1	A1	5403547	5405578	5403547	2032	tslNA	GENCODE basic	1	1	KNOWN	KNOWN	havana	havana	TEC	TEC	36.17	1	MGI transcript name	Gm38264-001	MGI Symbol	Gm38264
TCONS_00000047	ENSMUST00000192685	Oprk1	XLOC_000020	TCONS_00000047	XLOC_000020	Oprk1	1:5588465-5606131	WT CD	NFE2L1/NRF1-LKO CD	NOTEST	0	0	0	0	1	1	no	XLOC_000020	ENSMUSG00000025905	ENSMUST00000192685		opioid receptor, kappa 1 [Source:MGI Symbol;Acc:MGI:97439]	1	5588466	5606131	1	A1	5588466	5591311	5588466	2846	tslNA		1	13	KNOWN	KNOWN	havana	ensembl_havana	retained_intron	protein_coding	38.99	5	MGI transcript name	Oprk1-005	MGI Symbol	Oprk1
TCONS_00000048	ENSMUST00000160777	Oprk1	XLOC_000020	TCONS_00000048	XLOC_000020	Oprk1	1:5588465-5606131	WT CD	NFE2L1/NRF1-LKO CD	NOTEST	0	0	0	0	1	1	no	XLOC_000020	ENSMUSG00000025905	ENSMUST00000160777	ENSMUSP00000125105	opioid receptor, kappa 1 [Source:MGI Symbol;Acc:MGI:97439]	1	5588466	5606131	1	A1	5588493	5606131	5588493	4675	tsl1	GENCODE basic	7	13	KNOWN	KNOWN	havana	ensembl_havana	protein_coding	protein_coding	38.99	5	MGI transcript name	Oprk1-001	MGI Symbol	Oprk1
TCONS_00000049	ENSMUST00000027038	Oprk1	XLOC_000020	TCONS_00000049	XLOC_000020	Oprk1	1:5588465-5606131	WT CD	NFE2L1/NRF1-LKO CD	NOTEST	0	0	0	0	1	1	no	XLOC_000020	ENSMUSG00000025905	ENSMUST00000027038	ENSMUSP00000027038	opioid receptor, kappa 1 [Source:MGI Symbol;Acc:MGI:97439]	1	5588466	5606131	1	A1	5588557	5602866	5588557	1376	tsl1	GENCODE basic	10	13	KNOWN	KNOWN	ensembl_havana	ensembl_havana	protein_coding	protein_coding	38.99	5	MGI transcript name	Oprk1-002	MGI Symbol	Oprk1
TCONS_00000050	ENSMUST00000027038	Oprk1	XLOC_000020	TCONS_00000050	XLOC_000020	Oprk1	1:5588465-5606131	WT CD	NFE2L1/NRF1-LKO CD	NOTEST	0	0	0	0	1	1	no	XLOC_000020	ENSMUSG00000025905	ENSMUST00000027038	ENSMUSP00000027038	opioid receptor, kappa 1 [Source:MGI Symbol;Acc:MGI:97439]	1	5588466	5606131	1	A1	5588557	5602866	5588557	1376	tsl1	GENCODE basic	10	13	KNOWN	KNOWN	ensembl_havana	ensembl_havana	protein_coding	protein_coding	38.99	5	MGI transcript name	Oprk1-002	MGI Symbol	Oprk1
TCONS_00000051	ENSMUST00000160339	Oprk1	XLOC_000020	TCONS_00000051	XLOC_000020	Oprk1	1:5588465-5606131	WT CD	NFE2L1/NRF1-LKO CD	NOTEST	0	0	0	0	1	1	no	XLOC_000020	ENSMUSG00000025905	ENSMUST00000160339	ENSMUSP00000124030	opioid receptor, kappa 1 [Source:MGI Symbol;Acc:MGI:97439]	1	5588466	5606131	1	A1	5588941	5604014	5588941	2481	tsl5	GENCODE basic	1	13	KNOWN	KNOWN	havana	ensembl_havana	protein_coding	protein_coding	38.99	5	MGI transcript name	Oprk1-003	MGI Symbol	Oprk1
TCONS_00000052	ENSMUST00000159083	Oprk1	XLOC_000020	TCONS_00000052	XLOC_000020	Oprk1	1:5588465-5606131	WT CD	NFE2L1/NRF1-LKO CD	NOTEST	0	0	0	0	1	1	no	XLOC_000020	ENSMUSG00000025905	ENSMUST00000159083		opioid receptor, kappa 1 [Source:MGI Symbol;Acc:MGI:97439]	1	5588466	5606131	1	A1	5596518	5603153	5596518	3327	tsl1		1	13	KNOWN	KNOWN	havana	ensembl_havana	retained_intron	protein_coding	38.99	5	MGI transcript name	Oprk1-004	MGI Symbol	Oprk1
TCONS_00000053	ENSMUST00000159083	Oprk1	XLOC_000020	TCONS_00000053	XLOC_000020	Oprk1	1:5588465-5606131	WT CD	NFE2L1/NRF1-LKO CD	NOTEST	0	0	0	0	1	1	no	XLOC_000020	ENSMUSG00000025905	ENSMUST00000159083		opioid receptor, kappa 1 [Source:MGI Symbol;Acc:MGI:97439]	1	5588466	5606131	1	A1	5596518	5603153	5596518	3327	tsl1		1	13	KNOWN	KNOWN	havana	ensembl_havana	retained_intron	protein_coding	38.99	5	MGI transcript name	Oprk1-004	MGI Symbol	Oprk1
TCONS_00000054	ENSMUST00000159906	Rb1cc1	XLOC_000021	TCONS_00000054	XLOC_000021	Rb1cc1	1:6206196-6276648	WT CD	NFE2L1/NRF1-LKO CD	NOTEST	0	0	0	0	1	1	no	XLOC_000021	ENSMUSG00000025907	ENSMUST00000159906	ENSMUSP00000125396	RB1-inducible coiled-coil 1 [Source:MGI Symbol;Acc:MGI:1341850]	1	6206197	6276648	1	A1	6206197	6234311	6206197	656	tsl2		7	14	KNOWN	KNOWN	havana	ensembl_havana	protein_coding	protein_coding	38.04	16	MGI transcript name	Rb1cc1-009	MGI Symbol	Rb1cc1
TCONS_00000055	ENSMUST00000027040	Rb1cc1	XLOC_000021	TCONS_00000055	XLOC_000021	Rb1cc1	1:6206196-6276648	WT CD	NFE2L1/NRF1-LKO CD	NOTEST	0.0677778	4.14077e-05	-10.6767	0	1	1	no	XLOC_000021	ENSMUSG00000025907	ENSMUST00000027040	ENSMUSP00000027040	RB1-inducible coiled-coil 1 [Source:MGI Symbol;Acc:MGI:1341850]	1	6206197	6276648	1	A1	6214645	6276648	6214645	7607	tsl1	GENCODE basic	12	14	KNOWN	KNOWN	ensembl_havana	ensembl_havana	protein_coding	protein_coding	38.04	16	MGI transcript name	Rb1cc1-001	MGI Symbol	Rb1cc1
TCONS_00000056	ENSMUST00000027040	Rb1cc1	XLOC_000021	TCONS_00000056	XLOC_000021	Rb1cc1	1:6206196-6276648	WT CD	NFE2L1/NRF1-LKO CD	NOTEST	2.45586e-31	2.33493e-23	26.5026	0	1	1	no	XLOC_000021	ENSMUSG00000025907	ENSMUST00000027040	ENSMUSP00000027040	RB1-inducible coiled-coil 1 [Source:MGI Symbol;Acc:MGI:1341850]	1	6206197	6276648	1	A1	6214645	6276648	6214645	7607	tsl1	GENCODE basic	12	14	KNOWN	KNOWN	ensembl_havana	ensembl_havana	protein_coding	protein_coding	38.04	16	MGI transcript name	Rb1cc1-001	MGI Symbol	Rb1cc1
TCONS_00000057	ENSMUST00000027040	Rb1cc1	XLOC_000021	TCONS_00000057	XLOC_000021	Rb1cc1	1:6206196-6276648	WT CD	NFE2L1/NRF1-LKO CD	NOTEST	0.0245853	6.72136e-15	-41.7341	0	1	1	no	XLOC_000021	ENSMUSG00000025907	ENSMUST00000027040	ENSMUSP00000027040	RB1-inducible coiled-coil 1 [Source:MGI Symbol;Acc:MGI:1341850]	1	6206197	6276648	1	A1	6214645	6276648	6214645	7607	tsl1	GENCODE basic	12	14	KNOWN	KNOWN	ensembl_havana	ensembl_havana	protein_coding	protein_coding	38.04	16	MGI transcript name	Rb1cc1-001	MGI Symbol	Rb1cc1
TCONS_00000058	ENSMUST00000027040	Rb1cc1	XLOC_000021	TCONS_00000058	XLOC_000021	Rb1cc1	1:6206196-6276648	WT CD	NFE2L1/NRF1-LKO CD	NOTEST	0.0615745	1.47502e-08	-21.9932	0	1	1	no	XLOC_000021	ENSMUSG00000025907	ENSMUST00000027040	ENSMUSP00000027040	RB1-inducible coiled-coil 1 [Source:MGI Symbol;Acc:MGI:1341850]	1	6206197	6276648	1	A1	6214645	6276648	6214645	7607	tsl1	GENCODE basic	12	14	KNOWN	KNOWN	ensembl_havana	ensembl_havana	protein_coding	protein_coding	38.04	16	MGI transcript name	Rb1cc1-001	MGI Symbol	Rb1cc1
TCONS_00000059	ENSMUST00000027040	Rb1cc1	XLOC_000021	TCONS_00000059	XLOC_000021	Rb1cc1	1:6206196-6276648	WT CD	NFE2L1/NRF1-LKO CD	NOTEST	2.34538e-05	1.24544e-10	-17.5228	0	1	1	no	XLOC_000021	ENSMUSG00000025907	ENSMUST00000027040	ENSMUSP00000027040	RB1-inducible coiled-coil 1 [Source:MGI Symbol;Acc:MGI:1341850]	1	6206197	6276648	1	A1	6214645	6276648	6214645	7607	tsl1	GENCODE basic	12	14	KNOWN	KNOWN	ensembl_havana	ensembl_havana	protein_coding	protein_coding	38.04	16	MGI transcript name	Rb1cc1-001	MGI Symbol	Rb1cc1
TCONS_00000060	ENSMUST00000027040	Rb1cc1	XLOC_000021	TCONS_00000060	XLOC_000021	Rb1cc1	1:6206196-6276648	WT CD	NFE2L1/NRF1-LKO CD	NOTEST	8.02617e-08	0.0248127	18.2379	0	1	1	no	XLOC_000021	ENSMUSG00000025907	ENSMUST00000027040	ENSMUSP00000027040	RB1-inducible coiled-coil 1 [Source:MGI Symbol;Acc:MGI:1341850]	1	6206197	6276648	1	A1	6214645	6276648	6214645	7607	tsl1	GENCODE basic	12	14	KNOWN	KNOWN	ensembl_havana	ensembl_havana	protein_coding	protein_coding	38.04	16	MGI transcript name	Rb1cc1-001	MGI Symbol	Rb1cc1
TCONS_00000061	ENSMUST00000160871	Rb1cc1	XLOC_000021	TCONS_00000061	XLOC_000021	Rb1cc1	1:6206196-6276648	WT CD	NFE2L1/NRF1-LKO CD	NOTEST	0.127414	0.045876	-1.47372	0	1	1	no	XLOC_000021	ENSMUSG00000025907	ENSMUST00000160871	ENSMUSP00000123768	RB1-inducible coiled-coil 1 [Source:MGI Symbol;Acc:MGI:1341850]	1	6206197	6276648	1	A1	6206227	6238384	6206227	690	tsl2		7	14	KNOWN	KNOWN	havana	ensembl_havana	protein_coding	protein_coding	38.04	16	MGI transcript name	Rb1cc1-014	MGI Symbol	Rb1cc1
TCONS_00000062	ENSMUST00000027040	Rb1cc1	XLOC_000021	TCONS_00000062	XLOC_000021	Rb1cc1	1:6206196-6276648	WT CD	NFE2L1/NRF1-LKO CD	NOTEST	1.60981e-05	4.47477e-11	-18.4566	0	1	1	no	XLOC_000021	ENSMUSG00000025907	ENSMUST00000027040	ENSMUSP00000027040	RB1-inducible coiled-coil 1 [Source:MGI Symbol;Acc:MGI:1341850]	1	6206197	6276648	1	A1	6214645	6276648	6214645	7607	tsl1	GENCODE basic	12	14	KNOWN	KNOWN	ensembl_havana	ensembl_havana	protein_coding	protein_coding	38.04	16	MGI transcript name	Rb1cc1-001	MGI Symbol	Rb1cc1
TCONS_00000063	ENSMUST00000027040	Rb1cc1	XLOC_000021	TCONS_00000063	XLOC_000021	Rb1cc1	1:6206196-6276648	WT CD	NFE2L1/NRF1-LKO CD	OK	1.04994	1.3604	0.373735	0.217447	0.56585	0.818722	no	XLOC_000021	ENSMUSG00000025907	ENSMUST00000027040	ENSMUSP00000027040	RB1-inducible coiled-coil 1 [Source:MGI Symbol;Acc:MGI:1341850]	1	6206197	6276648	1	A1	6214645	6276648	6214645	7607	tsl1	GENCODE basic	12	14	KNOWN	KNOWN	ensembl_havana	ensembl_havana	protein_coding	protein_coding	38.04	16	MGI transcript name	Rb1cc1-001	MGI Symbol	Rb1cc1
TCONS_00000064	ENSMUST00000162210	Rb1cc1	XLOC_000021	TCONS_00000064	XLOC_000021	Rb1cc1	1:6206196-6276648	WT CD	NFE2L1/NRF1-LKO CD	NOTEST	0.33058	0.46773	0.500677	0	1	1	no	XLOC_000021	ENSMUSG00000025907	ENSMUST00000162210		RB1-inducible coiled-coil 1 [Source:MGI Symbol;Acc:MGI:1341850]	1	6206197	6276648	1	A1	6214663	6230704	6214663	1151	tsl1		7	14	KNOWN	KNOWN	havana	ensembl_havana	retained_intron	protein_coding	38.04	16	MGI transcript name	Rb1cc1-002	MGI Symbol	Rb1cc1
TCONS_00000065	ENSMUST00000160062	Rb1cc1	XLOC_000021	TCONS_00000065	XLOC_000021	Rb1cc1	1:6206196-6276648	WT CD	NFE2L1/NRF1-LKO CD	NOTEST	0	0	0	0	1	1	no	XLOC_000021	ENSMUSG00000025907	ENSMUST00000160062	ENSMUSP00000123876	RB1-inducible coiled-coil 1 [Source:MGI Symbol;Acc:MGI:1341850]	1	6206197	6276648	1	A1	6215008	6234010	6215008	520	tsl3		7	14	KNOWN	KNOWN	havana	ensembl_havana	protein_coding	protein_coding	38.04	16	MGI transcript name	Rb1cc1-008	MGI Symbol	Rb1cc1
TCONS_00000066	ENSMUST00000027040	Rb1cc1	XLOC_000021	TCONS_00000066	XLOC_000021	Rb1cc1	1:6206196-6276648	WT CD	NFE2L1/NRF1-LKO CD	NOTEST	0.00140408	2.92892e-08	-15.5489	0	1	1	no	XLOC_000021	ENSMUSG00000025907	ENSMUST00000027040	ENSMUSP00000027040	RB1-inducible coiled-coil 1 [Source:MGI Symbol;Acc:MGI:1341850]	1	6206197	6276648	1	A1	6214645	6276648	6214645	7607	tsl1	GENCODE basic	12	14	KNOWN	KNOWN	ensembl_havana	ensembl_havana	protein_coding	protein_coding	38.04	16	MGI transcript name	Rb1cc1-001	MGI Symbol	Rb1cc1
TCONS_00000067	ENSMUST00000027040	Rb1cc1	XLOC_000021	TCONS_00000067	XLOC_000021	Rb1cc1	1:6206196-6276648	WT CD	NFE2L1/NRF1-LKO CD	NOTEST	3.97912e-05	1.53783e-05	-1.37155	0	1	1	no	XLOC_000021	ENSMUSG00000025907	ENSMUST00000027040	ENSMUSP00000027040	RB1-inducible coiled-coil 1 [Source:MGI Symbol;Acc:MGI:1341850]	1	6206197	6276648	1	A1	6214645	6276648	6214645	7607	tsl1	GENCODE basic	12	14	KNOWN	KNOWN	ensembl_havana	ensembl_havana	protein_coding	protein_coding	38.04	16	MGI transcript name	Rb1cc1-001	MGI Symbol	Rb1cc1
TCONS_00000068	ENSMUST00000162795	Rb1cc1	XLOC_000021	TCONS_00000068	XLOC_000021	Rb1cc1	1:6206196-6276648	WT CD	NFE2L1/NRF1-LKO CD	OK	3.55043	1.87702	-0.91955	-0.724185	0.2461	0.663623	no	XLOC_000021	ENSMUSG00000025907	ENSMUST00000162795	ENSMUSP00000124676	RB1-inducible coiled-coil 1 [Source:MGI Symbol;Acc:MGI:1341850]	1	6206197	6276648	1	A1	6228002	6249029	6228002	2712	tsl5		7	14	KNOWN	KNOWN	havana	ensembl_havana	protein_coding	protein_coding	38.04	16	MGI transcript name	Rb1cc1-011	MGI Symbol	Rb1cc1
TCONS_00000069	ENSMUST00000161327	Rb1cc1	XLOC_000021	TCONS_00000069	XLOC_000021	Rb1cc1	1:6206196-6276648	WT CD	NFE2L1/NRF1-LKO CD	OK	6.11664	4.10542	-0.575211	-0.878385	0.105	0.521103	no	XLOC_000021	ENSMUSG00000025907	ENSMUST00000161327	ENSMUSP00000125348	RB1-inducible coiled-coil 1 [Source:MGI Symbol;Acc:MGI:1341850]	1	6206197	6276648	1	A1	6234279	6275577	6234279	5707	tsl1		7	14	KNOWN	KNOWN	havana	ensembl_havana	protein_coding	protein_coding	38.04	16	MGI transcript name	Rb1cc1-003	MGI Symbol	Rb1cc1
TCONS_00000070	ENSMUST00000159802	Rb1cc1	XLOC_000021	TCONS_00000070	XLOC_000021	Rb1cc1	1:6206196-6276648	WT CD	NFE2L1/NRF1-LKO CD	NOTEST	1.26149e-26	1.2784e-11	49.8481	0	1	1	no	XLOC_000021	ENSMUSG00000025907	ENSMUST00000159802		RB1-inducible coiled-coil 1 [Source:MGI Symbol;Acc:MGI:1341850]	1	6206197	6276648	1	A1	6240970	6248358	6240970	4136	tsl1		1	14	KNOWN	KNOWN	havana	ensembl_havana	retained_intron	protein_coding	38.04	16	MGI transcript name	Rb1cc1-004	MGI Symbol	Rb1cc1
TCONS_00000071	ENSMUST00000027040	Rb1cc1	XLOC_000021	TCONS_00000071	XLOC_000021	Rb1cc1	1:6206196-6276648	WT CD	NFE2L1/NRF1-LKO CD	NOTEST	0.0239344	0.127967	2.41861	0	1	1	no	XLOC_000021	ENSMUSG00000025907	ENSMUST00000027040	ENSMUSP00000027040	RB1-inducible coiled-coil 1 [Source:MGI Symbol;Acc:MGI:1341850]	1	6206197	6276648	1	A1	6214645	6276648	6214645	7607	tsl1	GENCODE basic	12	14	KNOWN	KNOWN	ensembl_havana	ensembl_havana	protein_coding	protein_coding	38.04	16	MGI transcript name	Rb1cc1-001	MGI Symbol	Rb1cc1
TCONS_00000072	ENSMUST00000027040	Rb1cc1	XLOC_000021	TCONS_00000072	XLOC_000021	Rb1cc1	1:6206196-6276648	WT CD	NFE2L1/NRF1-LKO CD	NOTEST	5.65903e-15	2.12086e-11	11.8718	0	1	1	no	XLOC_000021	ENSMUSG00000025907	ENSMUST00000027040	ENSMUSP00000027040	RB1-inducible coiled-coil 1 [Source:MGI Symbol;Acc:MGI:1341850]	1	6206197	6276648	1	A1	6214645	6276648	6214645	7607	tsl1	GENCODE basic	12	14	KNOWN	KNOWN	ensembl_havana	ensembl_havana	protein_coding	protein_coding	38.04	16	MGI transcript name	Rb1cc1-001	MGI Symbol	Rb1cc1
TCONS_00000073	ENSMUST00000162257	Rb1cc1	XLOC_000021	TCONS_00000073	XLOC_000021	Rb1cc1	1:6206196-6276648	WT CD	NFE2L1/NRF1-LKO CD	OK	1.12349	1.097	-0.0344276	-0.0148143	0.9776	0.988452	no	XLOC_000021	ENSMUSG00000025907	ENSMUST00000162257	ENSMUSP00000125334	RB1-inducible coiled-coil 1 [Source:MGI Symbol;Acc:MGI:1341850]	1	6206197	6276648	1	A1	6249088	6274490	6249088	2204	tsl5		7	14	KNOWN	KNOWN	havana	ensembl_havana	nonsense_mediated_decay	protein_coding	38.04	16	MGI transcript name	Rb1cc1-012	MGI Symbol	Rb1cc1
TCONS_00000074	ENSMUST00000159206	Rb1cc1	XLOC_000021	TCONS_00000074	XLOC_000021	Rb1cc1	1:6206196-6276648	WT CD	NFE2L1/NRF1-LKO CD	OK	3.6825	5.37725	0.546182	0.223193	0.77095	0.908792	no	XLOC_000021	ENSMUSG00000025907	ENSMUST00000159206		RB1-inducible coiled-coil 1 [Source:MGI Symbol;Acc:MGI:1341850]	1	6206197	6276648	1	A1	6249977	6251258	6249977	519	tsl3		1	14	KNOWN	KNOWN	havana	ensembl_havana	processed_transcript	protein_coding	38.04	16	MGI transcript name	Rb1cc1-015	MGI Symbol	Rb1cc1
TCONS_00000075	ENSMUST00000159661	Rb1cc1	XLOC_000021	TCONS_00000075	XLOC_000021	Rb1cc1	1:6206196-6276648	WT CD	NFE2L1/NRF1-LKO CD	NOTEST	0.0337227	0.0478104	0.503606	0	1	1	no	XLOC_000021	ENSMUSG00000025907	ENSMUST00000159661		RB1-inducible coiled-coil 1 [Source:MGI Symbol;Acc:MGI:1341850]	1	6206197	6276648	1	A1	6250095	6265810	6250095	875	tsl5		7	14	KNOWN	KNOWN	havana	ensembl_havana	retained_intron	protein_coding	38.04	16	MGI transcript name	Rb1cc1-016	MGI Symbol	Rb1cc1
TCONS_00000076	ENSMUST00000161183	Rb1cc1	XLOC_000021	TCONS_00000076	XLOC_000021	Rb1cc1	1:6206196-6276648	WT CD	NFE2L1/NRF1-LKO CD	NOTEST	0	0	0	0	1	1	no	XLOC_000021	ENSMUSG00000025907	ENSMUST00000161183		RB1-inducible coiled-coil 1 [Source:MGI Symbol;Acc:MGI:1341850]	1	6206197	6276648	1	A1	6260785	6262854	6260785	332	tsl5		1	14	KNOWN	KNOWN	havana	ensembl_havana	retained_intron	protein_coding	38.04	16	MGI transcript name	Rb1cc1-017	MGI Symbol	Rb1cc1
TCONS_00000077	ENSMUST00000159349	Rb1cc1	XLOC_000021	TCONS_00000077	XLOC_000021	Rb1cc1	1:6206196-6276648	WT CD	NFE2L1/NRF1-LKO CD	NOTEST	4.62711e-145	0	-inf	0	1	1	no	XLOC_000021	ENSMUSG00000025907	ENSMUST00000159349		RB1-inducible coiled-coil 1 [Source:MGI Symbol;Acc:MGI:1341850]	1	6206197	6276648	1	A1	6262903	6264893	6262903	633	tsl2		1	14	KNOWN	KNOWN	havana	ensembl_havana	retained_intron	protein_coding	38.04	16	MGI transcript name	Rb1cc1-010	MGI Symbol	Rb1cc1
TCONS_00000078	ENSMUST00000159530	Rb1cc1	XLOC_000021	TCONS_00000078	XLOC_000021	Rb1cc1	1:6206196-6276648	WT CD	NFE2L1/NRF1-LKO CD	NOTEST	7.62448e-138	1.95436e-74	210.639	0	1	1	no	XLOC_000021	ENSMUSG00000025907	ENSMUST00000159530	ENSMUSP00000124220	RB1-inducible coiled-coil 1 [Source:MGI Symbol;Acc:MGI:1341850]	1	6206197	6276648	1	A1	6262933	6274489	6262933	898	tsl1		1	14	KNOWN	KNOWN	havana	ensembl_havana	protein_coding	protein_coding	38.04	16	MGI transcript name	Rb1cc1-005	MGI Symbol	Rb1cc1
TCONS_00000079	ENSMUST00000162418	Rb1cc1	XLOC_000021	TCONS_00000079	XLOC_000021	Rb1cc1	1:6206196-6276648	WT CD	NFE2L1/NRF1-LKO CD	OK	0.832477	0.584822	-0.509412	-0.196462	0.8113	0.924306	no	XLOC_000021	ENSMUSG00000025907	ENSMUST00000162418		RB1-inducible coiled-coil 1 [Source:MGI Symbol;Acc:MGI:1341850]	1	6206197	6276648	1	A1	6265606	6272765	6265606	2150	tsl1		1	14	KNOWN	KNOWN	havana	ensembl_havana	retained_intron	protein_coding	38.04	16	MGI transcript name	Rb1cc1-006	MGI Symbol	Rb1cc1
TCONS_00000080	ENSMUST00000159656	Rb1cc1	XLOC_000021	TCONS_00000080	XLOC_000021	Rb1cc1	1:6206196-6276648	WT CD	NFE2L1/NRF1-LKO CD	OK	0.798076	1.03475	0.374684	0.096418	0.85625	0.942723	no	XLOC_000021	ENSMUSG00000025907	ENSMUST00000159656		RB1-inducible coiled-coil 1 [Source:MGI Symbol;Acc:MGI:1341850]	1	6206197	6276648	1	A1	6270678	6275575	6270678	1599	tsl1		1	14	KNOWN	KNOWN	havana	ensembl_havana	retained_intron	protein_coding	38.04	16	MGI transcript name	Rb1cc1-007	MGI Symbol	Rb1cc1
TCONS_00000081	ENSMUST00000133144	Fam150a	XLOC_000022	TCONS_00000081	XLOC_000022	Fam150a	1:6359217-6394731	WT CD	NFE2L1/NRF1-LKO CD	NOTEST	0	0	0	0	1	1	no	XLOC_000022	ENSMUSG00000087247	ENSMUST00000133144	ENSMUSP00000137420	family with sequence similarity 150, member A [Source:MGI Symbol;Acc:MGI:3645495]	1	6359218	6394731	1	A1	6359218	6394731	6359218	971	tsl1	GENCODE basic	3	3	KNOWN	KNOWN	ensembl_havana	ensembl_havana	protein_coding	protein_coding	40.78	1	MGI transcript name	Fam150a-001	MGI Symbol	Fam150a
TCONS_00000082	ENSMUST00000193588	Gm2147	XLOC_000023	TCONS_00000082	XLOC_000023	Gm2147	1:6359217-6394731	WT CD	NFE2L1/NRF1-LKO CD	NOTEST	0	0	0	0	1	1	no	XLOC_000023	ENSMUSG00000103355	ENSMUST00000193588		predicted gene 2147 [Source:MGI Symbol;Acc:MGI:3780316]	1	6380394	6381032	1	A1	6380394	6381032	6380394	639	tslNA	GENCODE basic	1	1	KNOWN	KNOWN	havana	havana	processed_pseudogene	processed_pseudogene	43.04	1	MGI transcript name	Gm2147-001	MGI Symbol	Gm2147
TCONS_00000083	ENSMUST00000140079	St18	XLOC_000024	TCONS_00000083	XLOC_000024	St18	1:6487230-6860940	WT CD	NFE2L1/NRF1-LKO CD	NOTEST	0	0	0	0	1	1	no	XLOC_000024	ENSMUSG00000033740	ENSMUST00000140079	ENSMUSP00000118322	suppression of tumorigenicity 18 [Source:MGI Symbol;Acc:MGI:2446700]	1	6487231	6860940	1	A1	6487231	6860934	6487231	5892	tsl1	GENCODE basic	7	17	KNOWN	KNOWN	havana	ensembl_havana	protein_coding	protein_coding	38.75	13	MGI transcript name	St18-004	MGI Symbol	St18
TCONS_00000084	ENSMUST00000131494	St18	XLOC_000024	TCONS_00000084	XLOC_000024	St18	1:6487230-6860940	WT CD	NFE2L1/NRF1-LKO CD	NOTEST	0	0	0	0	1	1	no	XLOC_000024	ENSMUSG00000033740	ENSMUST00000131494	ENSMUSP00000117789	suppression of tumorigenicity 18 [Source:MGI Symbol;Acc:MGI:2446700]	1	6487231	6860940	1	A1	6487331	6860940	6487331	5720	tsl1	GENCODE basic	7	17	KNOWN	KNOWN	havana	ensembl_havana	protein_coding	protein_coding	38.75	13	MGI transcript name	St18-005	MGI Symbol	St18
TCONS_00000085	ENSMUST00000151281	St18	XLOC_000024	TCONS_00000085	XLOC_000024	St18	1:6487230-6860940	WT CD	NFE2L1/NRF1-LKO CD	NOTEST	0	0	0	0	1	1	no	XLOC_000024	ENSMUSG00000033740	ENSMUST00000151281	ENSMUSP00000122055	suppression of tumorigenicity 18 [Source:MGI Symbol;Acc:MGI:2446700]	1	6487231	6860940	1	A1	6730102	6858813	6730102	3533	tsl1	GENCODE basic	7	17	KNOWN	KNOWN	ensembl_havana	ensembl_havana	protein_coding	protein_coding	38.75	13	MGI transcript name	St18-003	MGI Symbol	St18
TCONS_00000086	ENSMUST00000150761	St18	XLOC_000024	TCONS_00000086	XLOC_000024	St18	1:6487230-6860940	WT CD	NFE2L1/NRF1-LKO CD	NOTEST	0	0	0	0	1	1	no	XLOC_000024	ENSMUSG00000033740	ENSMUST00000150761	ENSMUSP00000120298	suppression of tumorigenicity 18 [Source:MGI Symbol;Acc:MGI:2446700]	1	6487231	6860940	1	A1	6730101	6859470	6730101	4264	tsl1	GENCODE basic	7	17	KNOWN	KNOWN	ensembl_havana	ensembl_havana	protein_coding	protein_coding	38.75	13	MGI transcript name	St18-002	MGI Symbol	St18
TCONS_00000087	ENSMUST00000043578	St18	XLOC_000024	TCONS_00000087	XLOC_000024	St18	1:6487230-6860940	WT CD	NFE2L1/NRF1-LKO CD	NOTEST	0	0	0	0	1	1	no	XLOC_000024	ENSMUSG00000033740	ENSMUST00000043578	ENSMUSP00000042056	suppression of tumorigenicity 18 [Source:MGI Symbol;Acc:MGI:2446700]	1	6487231	6860940	1	A1	6730051	6860940	6730051	5862	tsl1	GENCODE basic	12	17	KNOWN	KNOWN	havana	ensembl_havana	protein_coding	protein_coding	38.75	13	MGI transcript name	St18-001	MGI Symbol	St18
TCONS_00000088	ENSMUST00000139756	St18	XLOC_000024	TCONS_00000088	XLOC_000024	St18	1:6487230-6860940	WT CD	NFE2L1/NRF1-LKO CD	NOTEST	0	0	0	0	1	1	no	XLOC_000024	ENSMUSG00000033740	ENSMUST00000139756	ENSMUSP00000142063	suppression of tumorigenicity 18 [Source:MGI Symbol;Acc:MGI:2446700]	1	6487231	6860940	1	A1	6730053	6795425	6730053	435	tsl3		7	17	KNOWN	KNOWN	havana	ensembl_havana	protein_coding	protein_coding	38.75	13	MGI transcript name	St18-006	MGI Symbol	St18
TCONS_00000089	ENSMUST00000131467	St18	XLOC_000024	TCONS_00000089	XLOC_000024	St18	1:6487230-6860940	WT CD	NFE2L1/NRF1-LKO CD	NOTEST	0	0	0	0	1	1	no	XLOC_000024	ENSMUSG00000033740	ENSMUST00000131467	ENSMUSP00000120134	suppression of tumorigenicity 18 [Source:MGI Symbol;Acc:MGI:2446700]	1	6487231	6860940	1	A1	6730070	6795550	6730070	585	tsl3		7	17	KNOWN	KNOWN	havana	ensembl_havana	protein_coding	protein_coding	38.75	13	MGI transcript name	St18-007	MGI Symbol	St18
TCONS_00000090	ENSMUST00000150761	St18	XLOC_000024	TCONS_00000090	XLOC_000024	St18	1:6487230-6860940	WT CD	NFE2L1/NRF1-LKO CD	NOTEST	0	0	0	0	1	1	no	XLOC_000024	ENSMUSG00000033740	ENSMUST00000150761	ENSMUSP00000120298	suppression of tumorigenicity 18 [Source:MGI Symbol;Acc:MGI:2446700]	1	6487231	6860940	1	A1	6730101	6859470	6730101	4264	tsl1	GENCODE basic	7	17	KNOWN	KNOWN	ensembl_havana	ensembl_havana	protein_coding	protein_coding	38.75	13	MGI transcript name	St18-002	MGI Symbol	St18
TCONS_00000091	ENSMUST00000151281	St18	XLOC_000024	TCONS_00000091	XLOC_000024	St18	1:6487230-6860940	WT CD	NFE2L1/NRF1-LKO CD	NOTEST	0	0	0	0	1	1	no	XLOC_000024	ENSMUSG00000033740	ENSMUST00000151281	ENSMUSP00000122055	suppression of tumorigenicity 18 [Source:MGI Symbol;Acc:MGI:2446700]	1	6487231	6860940	1	A1	6730102	6858813	6730102	3533	tsl1	GENCODE basic	7	17	KNOWN	KNOWN	ensembl_havana	ensembl_havana	protein_coding	protein_coding	38.75	13	MGI transcript name	St18-003	MGI Symbol	St18
TCONS_00000092	ENSMUST00000139838	St18	XLOC_000024	TCONS_00000092	XLOC_000024	St18	1:6487230-6860940	WT CD	NFE2L1/NRF1-LKO CD	NOTEST	0	0	0	0	1	1	no	XLOC_000024	ENSMUSG00000033740	ENSMUST00000139838	ENSMUSP00000118129	suppression of tumorigenicity 18 [Source:MGI Symbol;Acc:MGI:2446700]	1	6487231	6860940	1	A1	6734870	6802688	6734870	792	tsl3		7	17	KNOWN	KNOWN	havana	ensembl_havana	protein_coding	protein_coding	38.75	13	MGI transcript name	St18-008	MGI Symbol	St18
TCONS_00000093	ENSMUST00000163727	St18	XLOC_000024	TCONS_00000093	XLOC_000024	St18	1:6487230-6860940	WT CD	NFE2L1/NRF1-LKO CD	NOTEST	0	0	0	0	1	1	no	XLOC_000024	ENSMUSG00000033740	ENSMUST00000163727	ENSMUSP00000131417	suppression of tumorigenicity 18 [Source:MGI Symbol;Acc:MGI:2446700]	1	6487231	6860940	1	A1	6737575	6860940	6737575	5604	tsl1	GENCODE basic	3	17	KNOWN	KNOWN	ensembl	ensembl_havana	protein_coding	protein_coding	38.75	13	MGI transcript name	St18-201	MGI Symbol	St18
TCONS_00000094	ENSMUST00000132207	St18	XLOC_000024	TCONS_00000094	XLOC_000024	St18	1:6487230-6860940	WT CD	NFE2L1/NRF1-LKO CD	NOTEST	0	0	0	0	1	1	no	XLOC_000024	ENSMUSG00000033740	ENSMUST00000132207	ENSMUSP00000142317	suppression of tumorigenicity 18 [Source:MGI Symbol;Acc:MGI:2446700]	1	6487231	6860940	1	A1	6802791	6809365	6802791	684	tsl3		1	17	KNOWN	KNOWN	havana	ensembl_havana	nonsense_mediated_decay	protein_coding	38.75	13	MGI transcript name	St18-011	MGI Symbol	St18
TCONS_00000095	ENSMUST00000142304	St18	XLOC_000024	TCONS_00000095	XLOC_000024	St18	1:6487230-6860940	WT CD	NFE2L1/NRF1-LKO CD	NOTEST	0	0	0	0	1	1	no	XLOC_000024	ENSMUSG00000033740	ENSMUST00000142304		suppression of tumorigenicity 18 [Source:MGI Symbol;Acc:MGI:2446700]	1	6487231	6860940	1	A1	6817600	6833598	6817600	445	tsl3		1	17	KNOWN	KNOWN	havana	ensembl_havana	processed_transcript	protein_coding	38.75	13	MGI transcript name	St18-012	MGI Symbol	St18
TCONS_00000096	ENSMUST00000151015	St18	XLOC_000024	TCONS_00000096	XLOC_000024	St18	1:6487230-6860940	WT CD	NFE2L1/NRF1-LKO CD	NOTEST	0	0	0	0	1	1	no	XLOC_000024	ENSMUSG00000033740	ENSMUST00000151015		suppression of tumorigenicity 18 [Source:MGI Symbol;Acc:MGI:2446700]	1	6487231	6860940	1	A1	6827897	6848984	6827897	817	tsl5		1	17	KNOWN	KNOWN	havana	ensembl_havana	processed_transcript	protein_coding	38.75	13	MGI transcript name	St18-013	MGI Symbol	St18
TCONS_00000097	ENSMUST00000130338	St18	XLOC_000024	TCONS_00000097	XLOC_000024	St18	1:6487230-6860940	WT CD	NFE2L1/NRF1-LKO CD	NOTEST	0	0	0	0	1	1	no	XLOC_000024	ENSMUSG00000033740	ENSMUST00000130338	ENSMUSP00000141266	suppression of tumorigenicity 18 [Source:MGI Symbol;Acc:MGI:2446700]	1	6487231	6860940	1	A1	6857341	6859604	6857341	720	tsl3		1	17	KNOWN	KNOWN	havana	ensembl_havana	protein_coding	protein_coding	38.75	13	MGI transcript name	St18-014	MGI Symbol	St18
TCONS_00000098	ENSMUST00000194393	Gm7449	XLOC_000025	TCONS_00000098	XLOC_000025	Gm7449	1:6910559-6911222	WT CD	NFE2L1/NRF1-LKO CD	NOTEST	0	0	0	0	1	1	no	XLOC_000025	ENSMUSG00000104385	ENSMUST00000194393		predicted gene 7449 [Source:MGI Symbol;Acc:MGI:3647895]	1	6910560	6911222	1	A1	6910560	6911222	6910560	663	tslNA	GENCODE basic	1	1	KNOWN	KNOWN	havana	havana	processed_pseudogene	processed_pseudogene	43.89	1	MGI transcript name	Gm7449-001	MGI Symbol	Gm7449
TCONS_00000099	ENSMUST00000194605	Gm37108	XLOC_000026	TCONS_00000099	XLOC_000026	Gm37108	1:6916558-6923588	WT CD	NFE2L1/NRF1-LKO CD	OK	0.85869	0	-inf		0.147	0.576233	no	XLOC_000026	ENSMUSG00000102135	ENSMUST00000194605		predicted gene, 37108 [Source:MGI Symbol;Acc:MGI:5610336]	1	6916559	6923588	1	A1	6916559	6923588	6916559	626	tslNA	GENCODE basic	1	1	KNOWN	KNOWN	havana	havana	processed_pseudogene	processed_pseudogene	42.55	1	MGI transcript name	Gm37108-001	MGI Symbol	Gm37108
TCONS_00000100	ENSMUST00000191703	Gm37275	XLOC_000027	TCONS_00000100	XLOC_000027	Gm37275	1:6929758-6929788	WT CD	NFE2L1/NRF1-LKO CD	NOTEST	0	0	0	0	1	1	no	XLOC_000027	ENSMUSG00000103282	ENSMUST00000191703		predicted gene, 37275 [Source:MGI Symbol;Acc:MGI:5610503]	1	6929759	6929788	1	A1	6929759	6929788	6929759	30	tslNA	GENCODE basic	1	1	KNOWN	KNOWN	havana	havana	processed_pseudogene	processed_pseudogene	46.67	1	MGI transcript name	Gm37275-001	MGI Symbol	Gm37275
TCONS_00000101	ENSMUST00000193423	Gm37225	XLOC_000028	TCONS_00000101	XLOC_000028	Gm37225	1:6998216-6998541	WT CD	NFE2L1/NRF1-LKO CD	NOTEST	0	0	0	0	1	1	no	XLOC_000028	ENSMUSG00000102534	ENSMUST00000193423		predicted gene, 37225 [Source:MGI Symbol;Acc:MGI:5610453]	1	6998217	6998541	1	A1	6998217	6998541	6998217	325	tslNA	GENCODE basic	1	1	KNOWN	KNOWN	havana	havana	processed_pseudogene	processed_pseudogene	51.38	1	MGI transcript name	Gm37225-001	MGI Symbol	Gm37225
TCONS_00000102	ENSMUST00000061280	Pcmtd1	XLOC_000029	TCONS_00000102	XLOC_000029	Pcmtd1	1:7004470-7173631	WT CD	NFE2L1/NRF1-LKO CD	OK	7.54238	1.8091	-2.05975	-0.928964	0.24805	0.663774	no	XLOC_000029	ENSMUSG00000051285	ENSMUST00000061280	ENSMUSP00000059261	protein-L-isoaspartate (D-aspartate) O-methyltransferase domain containing 1 [Source:MGI Symbol;Acc:MGI:2441773]	1	7088920	7173628	1	A1	7088920	7173628	7088920	5232	tsl1	GENCODE basic	16	17	KNOWN	KNOWN	ensembl_havana	ensembl_havana	protein_coding	protein_coding	39.03	8	MGI transcript name	Pcmtd1-001	MGI Symbol	Pcmtd1
TCONS_00000103	ENSMUST00000191883	Gm37489	XLOC_000030	TCONS_00000103	XLOC_000030	Gm37489	1:7004470-7173631	WT CD	NFE2L1/NRF1-LKO CD	NOTEST	0	0	0	0	1	1	no	XLOC_000030	ENSMUSG00000102213	ENSMUST00000191883		predicted gene, 37489 [Source:MGI Symbol;Acc:MGI:5610717]	1	7013762	7013920	1	A1	7013762	7013920	7013762	159	tslNA	GENCODE basic	1	1	KNOWN	KNOWN	havana	havana	processed_pseudogene	processed_pseudogene	64.78	1	MGI transcript name	Gm37489-001	MGI Symbol	Gm37489
TCONS_00000104	ENSMUST00000195648	Gm5694	XLOC_000031	TCONS_00000104	XLOC_000031	Gm5694	1:7004470-7173631	WT CD	NFE2L1/NRF1-LKO CD	NOTEST	0	0.0182076	inf	0	1	1	no	XLOC_000031	ENSMUSG00000103629	ENSMUST00000195648		predicted gene 5694 [Source:MGI Symbol;Acc:MGI:3645764]	1	7035915	7037217	1	A1	7035915	7037217	7035915	641	tslNA	GENCODE basic	1	1	KNOWN	KNOWN	havana	havana	processed_pseudogene	processed_pseudogene	42.13	1	MGI transcript name	Gm5694-001	MGI Symbol	Gm5694
TCONS_00000105	ENSMUST00000061280	Pcmtd1	XLOC_000029	TCONS_00000105	XLOC_000029	Pcmtd1	1:7004470-7173631	WT CD	NFE2L1/NRF1-LKO CD	OK	13.1857	6.64094	-0.989514	-1.04471	0.0717	0.458409	no	XLOC_000029	ENSMUSG00000051285	ENSMUST00000061280	ENSMUSP00000059261	protein-L-isoaspartate (D-aspartate) O-methyltransferase domain containing 1 [Source:MGI Symbol;Acc:MGI:2441773]	1	7088920	7173628	1	A1	7088920	7173628	7088920	5232	tsl1	GENCODE basic	16	17	KNOWN	KNOWN	ensembl_havana	ensembl_havana	protein_coding	protein_coding	39.03	8	MGI transcript name	Pcmtd1-001	MGI Symbol	Pcmtd1
TCONS_00000106	ENSMUST00000182823	Pcmtd1	XLOC_000029	TCONS_00000106	XLOC_000029	Pcmtd1	1:7004470-7173631	WT CD	NFE2L1/NRF1-LKO CD	OK	0.721649	2.60251e-13	-41.3345	-1.08093e-09	0.3995	0.73365	no	XLOC_000029	ENSMUSG00000051285	ENSMUST00000182823		protein-L-isoaspartate (D-aspartate) O-methyltransferase domain containing 1 [Source:MGI Symbol;Acc:MGI:2441773]	1	7088920	7173628	1	A1	7089166	7172122	7089166	2659	tsl1		1	17	KNOWN	KNOWN	havana	ensembl_havana	processed_transcript	protein_coding	39.03	8	MGI transcript name	Pcmtd1-008	MGI Symbol	Pcmtd1
TCONS_00000107	ENSMUST00000061280	Pcmtd1	XLOC_000029	TCONS_00000107	XLOC_000029	Pcmtd1	1:7004470-7173631	WT CD	NFE2L1/NRF1-LKO CD	NOTEST	0.0859604	0.00448127	-4.26169	0	1	1	no	XLOC_000029	ENSMUSG00000051285	ENSMUST00000061280	ENSMUSP00000059261	protein-L-isoaspartate (D-aspartate) O-methyltransferase domain containing 1 [Source:MGI Symbol;Acc:MGI:2441773]	1	7088920	7173628	1	A1	7088920	7173628	7088920	5232	tsl1	GENCODE basic	16	17	KNOWN	KNOWN	ensembl_havana	ensembl_havana	protein_coding	protein_coding	39.03	8	MGI transcript name	Pcmtd1-001	MGI Symbol	Pcmtd1
TCONS_00000108	ENSMUST00000182114	Pcmtd1	XLOC_000029	TCONS_00000108	XLOC_000029	Pcmtd1	1:7004470-7173631	WT CD	NFE2L1/NRF1-LKO CD	OK	11.016	5.99945	-0.876697	-1.02402	0.06365	0.452447	no	XLOC_000029	ENSMUSG00000051285	ENSMUST00000182114	ENSMUSP00000138680	protein-L-isoaspartate (D-aspartate) O-methyltransferase domain containing 1 [Source:MGI Symbol;Acc:MGI:2441773]	1	7088920	7173628	1	A1	7088930	7169598	7088930	770	tsl1		7	17	KNOWN	KNOWN	havana	ensembl_havana	protein_coding	protein_coding	39.03	8	MGI transcript name	Pcmtd1-006	MGI Symbol	Pcmtd1
TCONS_00000109	ENSMUST00000182114	Pcmtd1	XLOC_000029	TCONS_00000109	XLOC_000029	Pcmtd1	1:7004470-7173631	WT CD	NFE2L1/NRF1-LKO CD	OK	43.2194	24.9665	-0.791682	-0.556568	0.32655	0.692218	no	XLOC_000029	ENSMUSG00000051285	ENSMUST00000182114	ENSMUSP00000138680	protein-L-isoaspartate (D-aspartate) O-methyltransferase domain containing 1 [Source:MGI Symbol;Acc:MGI:2441773]	1	7088920	7173628	1	A1	7088930	7169598	7088930	770	tsl1		7	17	KNOWN	KNOWN	havana	ensembl_havana	protein_coding	protein_coding	39.03	8	MGI transcript name	Pcmtd1-006	MGI Symbol	Pcmtd1
TCONS_00000110	ENSMUST00000182306	Pcmtd1	XLOC_000029	TCONS_00000110	XLOC_000029	Pcmtd1	1:7004470-7173631	WT CD	NFE2L1/NRF1-LKO CD	NOTEST	0	0	0	0	1	1	no	XLOC_000029	ENSMUSG00000051285	ENSMUST00000182306		protein-L-isoaspartate (D-aspartate) O-methyltransferase domain containing 1 [Source:MGI Symbol;Acc:MGI:2441773]	1	7088920	7173628	1	A1	7089104	7160902	7089104	419	tsl5		1	17	KNOWN	KNOWN	havana	ensembl_havana	processed_transcript	protein_coding	39.03	8	MGI transcript name	Pcmtd1-003	MGI Symbol	Pcmtd1
TCONS_00000111	ENSMUST00000182823	Pcmtd1	XLOC_000029	TCONS_00000111	XLOC_000029	Pcmtd1	1:7004470-7173631	WT CD	NFE2L1/NRF1-LKO CD	OK	4.90083	2.84081	-0.786726	-0.315403	0.61785	0.846383	no	XLOC_000029	ENSMUSG00000051285	ENSMUST00000182823		protein-L-isoaspartate (D-aspartate) O-methyltransferase domain containing 1 [Source:MGI Symbol;Acc:MGI:2441773]	1	7088920	7173628	1	A1	7089166	7172122	7089166	2659	tsl1		1	17	KNOWN	KNOWN	havana	ensembl_havana	processed_transcript	protein_coding	39.03	8	MGI transcript name	Pcmtd1-008	MGI Symbol	Pcmtd1
TCONS_00000112	ENSMUST00000182675	Pcmtd1	XLOC_000029	TCONS_00000112	XLOC_000029	Pcmtd1	1:7004470-7173631	WT CD	NFE2L1/NRF1-LKO CD	OK	1.04427	0.150043	-2.79904	-0.36218	0.4815	0.773952	no	XLOC_000029	ENSMUSG00000051285	ENSMUST00000182675	ENSMUSP00000138149	protein-L-isoaspartate (D-aspartate) O-methyltransferase domain containing 1 [Source:MGI Symbol;Acc:MGI:2441773]	1	7088920	7173628	1	A1	7147637	7170076	7147637	1153	tsl5		7	17	KNOWN	KNOWN	havana	ensembl_havana	nonsense_mediated_decay	protein_coding	39.03	8	MGI transcript name	Pcmtd1-002	MGI Symbol	Pcmtd1
TCONS_00000113	ENSMUST00000194854	Gm38372	XLOC_000032	TCONS_00000113	XLOC_000032	Gm38372	1:7004470-7173631	WT CD	NFE2L1/NRF1-LKO CD	OK	0.712413	0.467828	-0.606737	-0.236828	0.7778	0.911566	no	XLOC_000032	ENSMUSG00000103509	ENSMUST00000194854		predicted gene, 38372 [Source:MGI Symbol;Acc:MGI:5611600]	1	7148110	7152137	1	A1	7148110	7152137	7148110	4028	tslNA	GENCODE basic	1	1	KNOWN	KNOWN	havana	havana	TEC	TEC	37.54	1	MGI transcript name	Gm38372-001	MGI Symbol	Gm38372
TCONS_00000114	ENSMUST00000182388	Pcmtd1	XLOC_000029	TCONS_00000114	XLOC_000029	Pcmtd1	1:7004470-7173631	WT CD	NFE2L1/NRF1-LKO CD	NOTEST	0	1.62888e-129	inf	0	1	1	no	XLOC_000029	ENSMUSG00000051285	ENSMUST00000182388		protein-L-isoaspartate (D-aspartate) O-methyltransferase domain containing 1 [Source:MGI Symbol;Acc:MGI:2441773]	1	7088920	7173628	1	A1	7154867	7163371	7154867	701	tsl2		7	17	KNOWN	KNOWN	havana	ensembl_havana	retained_intron	protein_coding	39.03	8	MGI transcript name	Pcmtd1-007	MGI Symbol	Pcmtd1
TCONS_00000115	ENSMUST00000061280	Pcmtd1	XLOC_000029	TCONS_00000115	XLOC_000029	Pcmtd1	1:7004470-7173631	WT CD	NFE2L1/NRF1-LKO CD	OK	0.000328256	3.39779	13.3375	0.175387	0.24615	0.663623	no	XLOC_000029	ENSMUSG00000051285	ENSMUST00000061280	ENSMUSP00000059261	protein-L-isoaspartate (D-aspartate) O-methyltransferase domain containing 1 [Source:MGI Symbol;Acc:MGI:2441773]	1	7088920	7173628	1	A1	7088920	7173628	7088920	5232	tsl1	GENCODE basic	16	17	KNOWN	KNOWN	ensembl_havana	ensembl_havana	protein_coding	protein_coding	39.03	8	MGI transcript name	Pcmtd1-001	MGI Symbol	Pcmtd1
TCONS_00000116	ENSMUST00000182892	Pcmtd1	XLOC_000029	TCONS_00000116	XLOC_000029	Pcmtd1	1:7004470-7173631	WT CD	NFE2L1/NRF1-LKO CD	NOTEST	3.64304e-13	2.88596e-06	22.9174	0	1	1	no	XLOC_000029	ENSMUSG00000051285	ENSMUST00000182892		protein-L-isoaspartate (D-aspartate) O-methyltransferase domain containing 1 [Source:MGI Symbol;Acc:MGI:2441773]	1	7088920	7173628	1	A1	7160085	7172618	7160085	4207	tsl1		7	17	KNOWN	KNOWN	havana	ensembl_havana	retained_intron	protein_coding	39.03	8	MGI transcript name	Pcmtd1-004	MGI Symbol	Pcmtd1
TCONS_00000117	ENSMUST00000183204	Pcmtd1	XLOC_000029	TCONS_00000117	XLOC_000029	Pcmtd1	1:7004470-7173631	WT CD	NFE2L1/NRF1-LKO CD	NOTEST	0.040395	0.0039524	-3.35338	0	1	1	no	XLOC_000029	ENSMUSG00000051285	ENSMUST00000183204		protein-L-isoaspartate (D-aspartate) O-methyltransferase domain containing 1 [Source:MGI Symbol;Acc:MGI:2441773]	1	7088920	7173628	1	A1	7160557	7172659	7160557	3986	tsl5		1	17	KNOWN	KNOWN	havana	ensembl_havana	retained_intron	protein_coding	39.03	8	MGI transcript name	Pcmtd1-005	MGI Symbol	Pcmtd1
TCONS_00000118	ENSMUST00000182892	Pcmtd1	XLOC_000029	TCONS_00000118	XLOC_000029	Pcmtd1	1:7004470-7173631	WT CD	NFE2L1/NRF1-LKO CD	OK	0.360569	1.16484	1.69178	0.603587	0.4477	0.758565	no	XLOC_000029	ENSMUSG00000051285	ENSMUST00000182892		protein-L-isoaspartate (D-aspartate) O-methyltransferase domain containing 1 [Source:MGI Symbol;Acc:MGI:2441773]	1	7088920	7173628	1	A1	7160085	7172618	7160085	4207	tsl1		7	17	KNOWN	KNOWN	havana	ensembl_havana	retained_intron	protein_coding	39.03	8	MGI transcript name	Pcmtd1-004	MGI Symbol	Pcmtd1
TCONS_00000119	ENSMUST00000183204	Pcmtd1	XLOC_000029	TCONS_00000119	XLOC_000029	Pcmtd1	1:7004470-7173631	WT CD	NFE2L1/NRF1-LKO CD	NOTEST	4.16416e-22	0.0345939	66.1711	0	1	1	no	XLOC_000029	ENSMUSG00000051285	ENSMUST00000183204		protein-L-isoaspartate (D-aspartate) O-methyltransferase domain containing 1 [Source:MGI Symbol;Acc:MGI:2441773]	1	7088920	7173628	1	A1	7160557	7172659	7160557	3986	tsl5		1	17	KNOWN	KNOWN	havana	ensembl_havana	retained_intron	protein_coding	39.03	8	MGI transcript name	Pcmtd1-005	MGI Symbol	Pcmtd1
TCONS_00000120	ENSMUST00000029124	Gm9826	XLOC_000033	TCONS_00000120	XLOC_000033	Gm9826	1:7177738-7179037	WT CD	NFE2L1/NRF1-LKO CD	OK	3.81881	1.31859	-1.53413	-1.6212	0.0083	0.176043	no	XLOC_000033	ENSMUSG00000048538	ENSMUST00000029124		predicted gene 9826 [Source:MGI Symbol;Acc:MGI:3642725]	1	7177739	7179037	1	A1	7177739	7179037	7177739	1299	tslNA	GENCODE basic	7	7	KNOWN	KNOWN	ensembl_havana	ensembl_havana	processed_pseudogene	processed_pseudogene	55.2	1	MGI transcript name	Gm9826-001	MGI Symbol	Gm9826
TCONS_00000121	ENSMUST00000104056	Gm23274	XLOC_000034	TCONS_00000121	XLOC_000034	Gm23274	1:7265802-7265932	WT CD	NFE2L1/NRF1-LKO CD	NOTEST	0	0	0	0	1	1	no	XLOC_000034	ENSMUSG00000077244	ENSMUST00000104056		predicted gene, 23274 [Source:MGI Symbol;Acc:MGI:5453051]	1	7265803	7265932	1	A1	7265803	7265932	7265803	130	tslNA	GENCODE basic	1	1	KNOWN	KNOWN	ensembl	ensembl	snoRNA	snoRNA	45.38	1	MGI transcript name	Gm23274-201	MGI Symbol	Gm23274
TCONS_00000122	ENSMUST00000192649	Gm19002	XLOC_000035	TCONS_00000122	XLOC_000035	Gm19002	1:7315450-7316462	WT CD	NFE2L1/NRF1-LKO CD	NOTEST	0	0	0	0	1	1	no	XLOC_000035	ENSMUSG00000102768	ENSMUST00000192649		predicted gene, 19002 [Source:MGI Symbol;Acc:MGI:5011187]	1	7315451	7316462	1	A1	7315451	7316462	7315451	1012	tslNA	GENCODE basic	1	1	KNOWN	KNOWN	havana	havana	processed_pseudogene	processed_pseudogene	40.61	1	MGI transcript name	Gm19002-001	MGI Symbol	Gm19002
TCONS_00000123	ENSMUST00000193998	Gm18984	XLOC_000036	TCONS_00000123	XLOC_000036	Gm18984	1:7410678-7411993	WT CD	NFE2L1/NRF1-LKO CD	NOTEST	0	0	0	0	1	1	no	XLOC_000036	ENSMUSG00000103498	ENSMUST00000193998		predicted gene, 18984 [Source:MGI Symbol;Acc:MGI:5011169]	1	7410679	7411993	1	A1	7410679	7411993	7410679	1124	tslNA	GENCODE basic	1	1	KNOWN	KNOWN	havana	havana	processed_pseudogene	processed_pseudogene	41.06	1	MGI transcript name	Gm18984-001	MGI Symbol	Gm18984
TCONS_00000124	ENSMUST00000194886	Gm30414	XLOC_000037	TCONS_00000124	XLOC_000037	Gm30414	1:7497967-7518149	WT CD	NFE2L1/NRF1-LKO CD	NOTEST	0	0	0	0	1	1	no	XLOC_000037	ENSMUSG00000103067	ENSMUST00000194886		predicted gene, 30414 [Source:MGI Symbol;Acc:MGI:5589573]	1	7497968	7518149	1	A1	7497968	7518149	7497968	2596	tsl1	GENCODE basic	1	1	KNOWN	KNOWN	havana	havana	lincRNA	lincRNA	37	1	MGI transcript name	Gm30414-001	MGI Symbol	Gm30414
TCONS_00000125	ENSMUST00000195081	Gm37791	XLOC_000038	TCONS_00000125	XLOC_000038	Gm37791	1:7591645-7591931	WT CD	NFE2L1/NRF1-LKO CD	NOTEST	0	0	0	0	1	1	no	XLOC_000038	ENSMUSG00000102320	ENSMUST00000195081		predicted gene, 37791 [Source:MGI Symbol;Acc:MGI:5611019]	1	7591646	7591931	1	A1	7591646	7591931	7591646	286	tslNA	GENCODE basic	1	1	KNOWN	KNOWN	havana	havana	processed_pseudogene	processed_pseudogene	50.7	1	MGI transcript name	Gm37791-001	MGI Symbol	Gm37791
TCONS_00000126	ENSMUST00000194219	Gm7470	XLOC_000039	TCONS_00000126	XLOC_000039	Gm7470	1:7597378-7599473	WT CD	NFE2L1/NRF1-LKO CD	NOTEST	0	0	0	0	1	1	no	XLOC_000039	ENSMUSG00000104226	ENSMUST00000194219		predicted gene 7470 [Source:MGI Symbol;Acc:MGI:3645544]	1	7597379	7599473	1	A1	7597379	7599473	7597379	2095	tslNA	GENCODE basic	1	1	KNOWN	KNOWN	havana	havana	processed_pseudogene	processed_pseudogene	40.72	1	MGI transcript name	Gm7470-001	MGI Symbol	Gm7470
TCONS_00000127	ENSMUST00000194305	Rps2-ps2	XLOC_000040	TCONS_00000127	XLOC_000040	Rps2-ps2	1:7664080-7664961	WT CD	NFE2L1/NRF1-LKO CD	NOTEST	0	0	0	0	1	1	no	XLOC_000040	ENSMUSG00000103903	ENSMUST00000194305		ribosomal protein S2, pseudogene 2 [Source:MGI Symbol;Acc:MGI:3645546]	1	7664081	7664961	1	A1	7664081	7664961	7664081	881	tslNA	GENCODE basic	1	1	KNOWN	KNOWN	havana	havana	processed_pseudogene	processed_pseudogene	53.12	1	MGI transcript name	Rps2-ps2-001	MGI Symbol	Rps2-ps2
TCONS_00000128	ENSMUST00000191876	Gm36964	XLOC_000041	TCONS_00000128	XLOC_000041	Gm36964	1:8361474-9299878	WT CD	NFE2L1/NRF1-LKO CD	NOTEST	0.559286	0.3089	-0.856446	0	1	1	no	XLOC_000041	ENSMUSG00000103933	ENSMUST00000191876		predicted gene, 36964 [Source:MGI Symbol;Acc:MGI:5610192]	1	8815842	8816039	1	A1	8815842	8816039	8815842	198	tslNA	GENCODE basic	1	1	KNOWN	KNOWN	havana	havana	processed_pseudogene	processed_pseudogene	50	1	MGI transcript name	Gm36964-001	MGI Symbol	Gm36964
TCONS_00000129	ENSMUST00000102181	Gm24276	XLOC_000042	TCONS_00000129	XLOC_000042	Gm24276	1:8361474-9299878	WT CD	NFE2L1/NRF1-LKO CD	NOTEST	0	0	0	0	1	1	no	XLOC_000042	ENSMUSG00000076135	ENSMUST00000102181		predicted gene, 24276 [Source:MGI Symbol;Acc:MGI:5454053]	1	8816138	8816247	1	A1	8816138	8816247	8816138	110	tslNA	GENCODE basic	1	1	KNOWN	KNOWN	ensembl	ensembl	miRNA	miRNA	32.73	1	MGI transcript name	Gm24276-201	MGI Symbol	Gm24276
TCONS_00000130	ENSMUST00000192115	Gm7445	XLOC_000043	TCONS_00000130	XLOC_000043	Gm7445	1:8361474-9299878	WT CD	NFE2L1/NRF1-LKO CD	NOTEST	0	0	0	0	1	1	no	XLOC_000043	ENSMUSG00000104504	ENSMUST00000192115		predicted gene 7445 [Source:MGI Symbol;Acc:MGI:3644942]	1	8856763	8857102	1	A2	8856763	8857102	8856763	340	tslNA	GENCODE basic	1	1	KNOWN	KNOWN	havana	havana	processed_pseudogene	processed_pseudogene	53.53	1	MGI transcript name	Gm7445-001	MGI Symbol	Gm7445
TCONS_00000131	ENSMUST00000195180	Gm37143	XLOC_000044	TCONS_00000131	XLOC_000044	Gm37143	1:8361474-9299878	WT CD	NFE2L1/NRF1-LKO CD	NOTEST	0	0	0	0	1	1	no	XLOC_000044	ENSMUSG00000102871	ENSMUST00000195180		predicted gene, 37143 [Source:MGI Symbol;Acc:MGI:5610371]	1	9286922	9290180	1	A2	9286922	9290180	9286922	3259	tslNA	GENCODE basic	1	1	KNOWN	KNOWN	havana	havana	TEC	TEC	35.1	1	MGI transcript name	Gm37143-001	MGI Symbol	Gm37143
TCONS_00000132	ENSMUST00000195217	Gm7512	XLOC_000045	TCONS_00000132	XLOC_000045	Gm7512	1:9450578-9451748	WT CD	NFE2L1/NRF1-LKO CD	NOTEST	0	0	0	0	1	1	no	XLOC_000045	ENSMUSG00000102272	ENSMUST00000195217		predicted gene 7512 [Source:MGI Symbol;Acc:MGI:3646401]	1	9450579	9451748	1	A2	9450579	9451748	9450579	1170	tslNA	GENCODE basic	1	1	KNOWN	KNOWN	havana	havana	processed_pseudogene	processed_pseudogene	41.62	1	MGI transcript name	Gm7512-001	MGI Symbol	Gm7512
TCONS_00000133	ENSMUST00000083691	Gm24765	XLOC_000046	TCONS_00000133	XLOC_000046	Gm24765	1:9458669-9458772	WT CD	NFE2L1/NRF1-LKO CD	NOTEST	0	0	0	0	1	1	no	XLOC_000046	ENSMUSG00000065625	ENSMUST00000083691		predicted gene, 24765 [Source:MGI Symbol;Acc:MGI:5454542]	1	9458670	9458772	1	A2	9458670	9458772	9458670	103	tslNA	GENCODE basic	1	1	KNOWN	KNOWN	ensembl	ensembl	snRNA	snRNA	38.83	1	MGI transcript name	Gm24765-201	MGI Symbol	Gm24765
TCONS_00000134	ENSMUST00000072079	Rrs1	XLOC_000047	TCONS_00000134	XLOC_000047	Rrs1	1:9545407-9547455	WT CD	NFE2L1/NRF1-LKO CD	OK	2.29457	3.04368	0.407591	0.613072	0.24315	0.662403	no	XLOC_000047	ENSMUSG00000061024	ENSMUST00000072079	ENSMUSP00000071955	ribosome biogenesis regulator 1 [Source:MGI Symbol;Acc:MGI:1929721]	1	9545408	9547455	1	A2	9545408	9547455	9545408	2048	tslNA	GENCODE basic	8	8	KNOWN	KNOWN	ensembl_havana	ensembl_havana	protein_coding	protein_coding	54.25	1	MGI transcript name	Rrs1-001	MGI Symbol	Rrs1
TCONS_00000135	ENSMUST00000027044	Adhfe1	XLOC_000048	TCONS_00000135	XLOC_000048	Adhfe1	1:9547947-9631175	WT CD	NFE2L1/NRF1-LKO CD	NOTEST	5.65232e-05	6.58848e-07	-6.42275	0	1	1	no	XLOC_000048	ENSMUSG00000025911	ENSMUST00000027044	ENSMUSP00000137782	alcohol dehydrogenase, iron containing, 1 [Source:MGI Symbol;Acc:MGI:1923437]	1	9547948	9580673	1	A2	9548055	9576901	9548055	2022	tsl1		14	14	KNOWN	KNOWN	havana	ensembl_havana	nonsense_mediated_decay	protein_coding	43.16	5	MGI transcript name	Adhfe1-002	MGI Symbol	Adhfe1
TCONS_00000136	ENSMUST00000144177	Adhfe1	XLOC_000048	TCONS_00000136	XLOC_000048	Adhfe1	1:9547947-9631175	WT CD	NFE2L1/NRF1-LKO CD	OK	1.18935	0.815511	-0.544402	-0.292303	0.531	0.799199	no	XLOC_000048	ENSMUSG00000025911	ENSMUST00000144177	ENSMUSP00000116627	alcohol dehydrogenase, iron containing, 1 [Source:MGI Symbol;Acc:MGI:1923437]	1	9547948	9580673	1	A2	9547948	9577970	9547948	3239	tsl1	GENCODE basic	7	14	KNOWN	KNOWN	ensembl_havana	ensembl_havana	protein_coding	protein_coding	43.16	5	MGI transcript name	Adhfe1-001	MGI Symbol	Adhfe1
TCONS_00000137	ENSMUST00000190654	Adhfe1	XLOC_000048	TCONS_00000137	XLOC_000048	Adhfe1	1:9547947-9631175	WT CD	NFE2L1/NRF1-LKO CD	NOTEST	0.0556811	6.15253e-15	-43.0411	0	1	1	no	XLOC_000048	ENSMUSG00000025911	ENSMUST00000190654	ENSMUSP00000140592	alcohol dehydrogenase, iron containing, 1 [Source:MGI Symbol;Acc:MGI:1923437]	1	9547948	9580673	1	A2	9548119	9580673	9548119	2021	tsl1		1	14	KNOWN	KNOWN	havana	ensembl_havana	nonsense_mediated_decay	protein_coding	43.16	5	MGI transcript name	Adhfe1-004	MGI Symbol	Adhfe1
TCONS_00000138	ENSMUST00000027044	Adhfe1	XLOC_000048	TCONS_00000138	XLOC_000048	Adhfe1	1:9547947-9631175	WT CD	NFE2L1/NRF1-LKO CD	OK	8.50703	12.235	0.524284	0.611607	0.2638	0.665657	no	XLOC_000048	ENSMUSG00000025911	ENSMUST00000027044	ENSMUSP00000137782	alcohol dehydrogenase, iron containing, 1 [Source:MGI Symbol;Acc:MGI:1923437]	1	9547948	9580673	1	A2	9548055	9576901	9548055	2022	tsl1		14	14	KNOWN	KNOWN	havana	ensembl_havana	nonsense_mediated_decay	protein_coding	43.16	5	MGI transcript name	Adhfe1-002	MGI Symbol	Adhfe1
TCONS_00000139	ENSMUST00000130927	Adhfe1	XLOC_000048	TCONS_00000139	XLOC_000048	Adhfe1	1:9547947-9631175	WT CD	NFE2L1/NRF1-LKO CD	NOTEST	6.72119e-64	1.33489e-62	4.31186	0	1	1	no	XLOC_000048	ENSMUSG00000025911	ENSMUST00000130927	ENSMUSP00000137817	alcohol dehydrogenase, iron containing, 1 [Source:MGI Symbol;Acc:MGI:1923437]	1	9547948	9580673	1	A2	9548092	9553687	9548092	459	tsl3		7	14	KNOWN	KNOWN	havana	ensembl_havana	nonsense_mediated_decay	protein_coding	43.16	5	MGI transcript name	Adhfe1-003	MGI Symbol	Adhfe1
TCONS_00000140	ENSMUST00000186467	Adhfe1	XLOC_000048	TCONS_00000140	XLOC_000048	Adhfe1	1:9547947-9631175	WT CD	NFE2L1/NRF1-LKO CD	OK	1.58314e-79	1.63691	262.481	1.77629e-76	0.34005	0.698549	no	XLOC_000048	ENSMUSG00000025911	ENSMUST00000186467	ENSMUSP00000140861	alcohol dehydrogenase, iron containing, 1 [Source:MGI Symbol;Acc:MGI:1923437]	1	9547948	9580673	1	A2	9548107	9555568	9548107	466	tsl5		1	14	KNOWN	KNOWN	havana	ensembl_havana	nonsense_mediated_decay	protein_coding	43.16	5	MGI transcript name	Adhfe1-005	MGI Symbol	Adhfe1
TCONS_00000141	ENSMUST00000190654	Adhfe1	XLOC_000048	TCONS_00000141	XLOC_000048	Adhfe1	1:9547947-9631175	WT CD	NFE2L1/NRF1-LKO CD	OK	7.99726	8.78005	0.134724	0.150422	0.7667	0.907127	no	XLOC_000048	ENSMUSG00000025911	ENSMUST00000190654	ENSMUSP00000140592	alcohol dehydrogenase, iron containing, 1 [Source:MGI Symbol;Acc:MGI:1923437]	1	9547948	9580673	1	A2	9548119	9580673	9548119	2021	tsl1		1	14	KNOWN	KNOWN	havana	ensembl_havana	nonsense_mediated_decay	protein_coding	43.16	5	MGI transcript name	Adhfe1-004	MGI Symbol	Adhfe1
TCONS_00000142	ENSMUST00000121942	Gm6161	XLOC_000049	TCONS_00000142	XLOC_000049	Gm6161	1:9547947-9631175	WT CD	NFE2L1/NRF1-LKO CD	NOTEST	0	0	0	0	1	1	no	XLOC_000049	ENSMUSG00000081441	ENSMUST00000121942		predicted gene 6161 [Source:MGI Symbol;Acc:MGI:3644104]	1	9574548	9575649	1	A2	9574548	9575649	9574548	1102	tslNA	GENCODE basic	1	3	KNOWN	KNOWN	havana	havana	processed_pseudogene	processed_pseudogene	45.92	1	MGI transcript name	Gm6161-001	MGI Symbol	Gm6161
TCONS_00000143	ENSMUST00000088666	3110035E14Rik	XLOC_000050	TCONS_00000143	XLOC_000050	3110035E14Rik	1:9547947-9631175	WT CD	NFE2L1/NRF1-LKO CD	OK	0.0664339	0.622515	3.22812	0.933088	0.19235	0.633798	no	XLOC_000050	ENSMUSG00000067879	ENSMUST00000088666	ENSMUSP00000086041	RIKEN cDNA 3110035E14 gene [Source:MGI Symbol;Acc:MGI:1924232]	1	9601199	9627143	1	A2	9601199	9627143	9601199	3256	tsl1	GENCODE basic	3	3	KNOWN	KNOWN	ensembl_havana	ensembl_havana	protein_coding	protein_coding	45.04	1	MGI transcript name	3110035E14Rik-001	MGI Symbol	3110035E14Rik
TCONS_00000144	-	-	XLOC_000051	TCONS_00000144	XLOC_000051	-	1:9637517-9637589	WT CD	NFE2L1/NRF1-LKO CD	OK	0	167.043	inf		0.0646	0.452447	no	XLOC_000051
TCONS_00000145	ENSMUST00000181358	1700034P13Rik	XLOC_000052	TCONS_00000145	XLOC_000052	1700034P13Rik	1:9718621-9791924	WT CD	NFE2L1/NRF1-LKO CD	NOTEST	4.10584e-49	1.02169e-216	-556.769	0	1	1	no	XLOC_000052	ENSMUSG00000097893	ENSMUST00000181358		RIKEN cDNA 1700034P13 gene [Source:MGI Symbol;Acc:MGI:1920581]	1	9747648	9791924	1	A2	9747956	9791318	9747956	1343	tsl1	GENCODE basic	7	8	KNOWN	KNOWN	havana	havana	antisense	antisense	42.71	7	MGI transcript name	1700034P13Rik-002	MGI Symbol	1700034P13Rik
TCONS_00000146	ENSMUST00000181821	1700034P13Rik	XLOC_000052	TCONS_00000146	XLOC_000052	1700034P13Rik	1:9718621-9791924	WT CD	NFE2L1/NRF1-LKO CD	NOTEST	1.69085e-26	0	-inf	0	1	1	no	XLOC_000052	ENSMUSG00000097893	ENSMUST00000181821		RIKEN cDNA 1700034P13 gene [Source:MGI Symbol;Acc:MGI:1920581]	1	9747648	9791924	1	A2	9747648	9791922	9747648	1996	tsl1		7	8	KNOWN	KNOWN	havana	havana	antisense	antisense	42.71	7	MGI transcript name	1700034P13Rik-001	MGI Symbol	1700034P13Rik
TCONS_00000147	ENSMUST00000181358	1700034P13Rik	XLOC_000052	TCONS_00000147	XLOC_000052	1700034P13Rik	1:9718621-9791924	WT CD	NFE2L1/NRF1-LKO CD	NOTEST	0.000262893	0	-inf	0	1	1	no	XLOC_000052	ENSMUSG00000097893	ENSMUST00000181358		RIKEN cDNA 1700034P13 gene [Source:MGI Symbol;Acc:MGI:1920581]	1	9747648	9791924	1	A2	9747956	9791318	9747956	1343	tsl1	GENCODE basic	7	8	KNOWN	KNOWN	havana	havana	antisense	antisense	42.71	7	MGI transcript name	1700034P13Rik-002	MGI Symbol	1700034P13Rik
TCONS_00000148	ENSMUST00000181358	1700034P13Rik	XLOC_000052	TCONS_00000148	XLOC_000052	1700034P13Rik	1:9718621-9791924	WT CD	NFE2L1/NRF1-LKO CD	NOTEST	0.40941	0	-inf	0	1	1	no	XLOC_000052	ENSMUSG00000097893	ENSMUST00000181358		RIKEN cDNA 1700034P13 gene [Source:MGI Symbol;Acc:MGI:1920581]	1	9747648	9791924	1	A2	9747956	9791318	9747956	1343	tsl1	GENCODE basic	7	8	KNOWN	KNOWN	havana	havana	antisense	antisense	42.71	7	MGI transcript name	1700034P13Rik-002	MGI Symbol	1700034P13Rik
TCONS_00000149	ENSMUST00000191287	1700034P13Rik	XLOC_000052	TCONS_00000149	XLOC_000052	1700034P13Rik	1:9718621-9791924	WT CD	NFE2L1/NRF1-LKO CD	NOTEST	0.140113	4.7441e-14	-41.4255	0	1	1	no	XLOC_000052	ENSMUSG00000097893	ENSMUST00000191287		RIKEN cDNA 1700034P13 gene [Source:MGI Symbol;Acc:MGI:1920581]	1	9747648	9791924	1	A2	9748481	9771256	9748481	661	tsl3		6	8	KNOWN	KNOWN	havana	havana	antisense	antisense	42.71	7	MGI transcript name	1700034P13Rik-003	MGI Symbol	1700034P13Rik
TCONS_00000150	ENSMUST00000189431	1700034P13Rik	XLOC_000052	TCONS_00000150	XLOC_000052	1700034P13Rik	1:9718621-9791924	WT CD	NFE2L1/NRF1-LKO CD	NOTEST	0.323942	0.330902	0.030667	0	1	1	no	XLOC_000052	ENSMUSG00000097893	ENSMUST00000189431		RIKEN cDNA 1700034P13 gene [Source:MGI Symbol;Acc:MGI:1920581]	1	9747648	9791924	1	A2	9748587	9771095	9748587	555	tsl5	GENCODE basic	1	8	KNOWN	KNOWN	havana	havana	antisense	antisense	42.71	7	MGI transcript name	1700034P13Rik-004	MGI Symbol	1700034P13Rik
TCONS_00000151	ENSMUST00000207445	1700034P13Rik	XLOC_000052	TCONS_00000151	XLOC_000052	1700034P13Rik	1:9718621-9791924	WT CD	NFE2L1/NRF1-LKO CD	NOTEST	0.0249061	0	-inf	0	1	1	no	XLOC_000052	ENSMUSG00000097893	ENSMUST00000207445		RIKEN cDNA 1700034P13 gene [Source:MGI Symbol;Acc:MGI:1920581]	1	9747648	9791924	1	A2	9748589	9791924	9748589	1146		GENCODE basic	1	8	KNOWN	KNOWN	havana	havana	antisense	antisense	42.71	7	MGI transcript name	1700034P13Rik-006	MGI Symbol	1700034P13Rik
TCONS_00000152	ENSMUST00000209020	1700034P13Rik	XLOC_000052	TCONS_00000152	XLOC_000052	1700034P13Rik	1:9718621-9791924	WT CD	NFE2L1/NRF1-LKO CD	NOTEST	0	0	0	0	1	1	no	XLOC_000052	ENSMUSG00000097893	ENSMUST00000209020		RIKEN cDNA 1700034P13 gene [Source:MGI Symbol;Acc:MGI:1920581]	1	9747648	9791924	1	A2	9748626	9770751	9748626	264			1	8	KNOWN	KNOWN	havana	havana	antisense	antisense	42.71	7	MGI transcript name	1700034P13Rik-007	MGI Symbol	1700034P13Rik
TCONS_00000153	ENSMUST00000189322	1700034P13Rik	XLOC_000052	TCONS_00000153	XLOC_000052	1700034P13Rik	1:9718621-9791924	WT CD	NFE2L1/NRF1-LKO CD	NOTEST	0	0	0	0	1	1	no	XLOC_000052	ENSMUSG00000097893	ENSMUST00000189322		RIKEN cDNA 1700034P13 gene [Source:MGI Symbol;Acc:MGI:1920581]	1	9747648	9791924	1	A2	9783778	9791164	9783778	379	tsl3		1	8	KNOWN	KNOWN	havana	havana	antisense	antisense	42.71	7	MGI transcript name	1700034P13Rik-005	MGI Symbol	1700034P13Rik
TCONS_00000154	ENSMUST00000189322	1700034P13Rik	XLOC_000052	TCONS_00000154	XLOC_000052	1700034P13Rik	1:9718621-9791924	WT CD	NFE2L1/NRF1-LKO CD	NOTEST	0.0921514	0	-inf	0	1	1	no	XLOC_000052	ENSMUSG00000097893	ENSMUST00000189322		RIKEN cDNA 1700034P13 gene [Source:MGI Symbol;Acc:MGI:1920581]	1	9747648	9791924	1	A2	9783778	9791164	9783778	379	tsl3		1	8	KNOWN	KNOWN	havana	havana	antisense	antisense	42.71	7	MGI transcript name	1700034P13Rik-005	MGI Symbol	1700034P13Rik
TCONS_00000155	ENSMUST00000166384	Sgk3	XLOC_000053	TCONS_00000155	XLOC_000053	Sgk3	1:9798106-9900845	WT CD	NFE2L1/NRF1-LKO CD	OK	0.939185	0.231408	-2.02097	-0.745699	0.23185	0.660587	no	XLOC_000053	ENSMUSG00000025915	ENSMUST00000166384	ENSMUSP00000130078	serum/glucocorticoid regulated kinase 3 [Source:MGI Symbol;Acc:MGI:2182368]	1	9798107	9900845	1	A2	9798107	9900843	9798107	3706	tsl1	GENCODE basic	7	14	KNOWN	KNOWN	ensembl_havana	ensembl_havana	protein_coding	protein_coding	41.73	12	MGI transcript name	Sgk3-004	MGI Symbol	Sgk3
TCONS_00000156	ENSMUST00000188738	Sgk3	XLOC_000053	TCONS_00000156	XLOC_000053	Sgk3	1:9798106-9900845	WT CD	NFE2L1/NRF1-LKO CD	NOTEST	7.05976e-38	1.2586e-24	44.0192	0	1	1	no	XLOC_000053	ENSMUSG00000025915	ENSMUST00000188738	ENSMUSP00000140496	serum/glucocorticoid regulated kinase 3 [Source:MGI Symbol;Acc:MGI:2182368]	1	9798107	9900845	1	A2	9798185	9899618	9798185	2803	tsl1		6	14	KNOWN	KNOWN	havana	ensembl_havana	nonsense_mediated_decay	protein_coding	41.73	12	MGI transcript name	Sgk3-006	MGI Symbol	Sgk3
TCONS_00000157	ENSMUST00000188298	Sgk3	XLOC_000053	TCONS_00000157	XLOC_000053	Sgk3	1:9798106-9900845	WT CD	NFE2L1/NRF1-LKO CD	NOTEST	1.02025e-24	0.120206	76.6409	0	1	1	no	XLOC_000053	ENSMUSG00000025915	ENSMUST00000188298	ENSMUSP00000139942	serum/glucocorticoid regulated kinase 3 [Source:MGI Symbol;Acc:MGI:2182368]	1	9798107	9900845	1	A2	9798208	9900008	9798208	3099	tsl1		6	14	KNOWN	KNOWN	havana	ensembl_havana	nonsense_mediated_decay	protein_coding	41.73	12	MGI transcript name	Sgk3-007	MGI Symbol	Sgk3
TCONS_00000158	ENSMUST00000188782	Sgk3	XLOC_000053	TCONS_00000158	XLOC_000053	Sgk3	1:9798106-9900845	WT CD	NFE2L1/NRF1-LKO CD	NOTEST	7.72034e-21	3.81775e-18	8.94984	0	1	1	no	XLOC_000053	ENSMUSG00000025915	ENSMUST00000188782	ENSMUSP00000140318	serum/glucocorticoid regulated kinase 3 [Source:MGI Symbol;Acc:MGI:2182368]	1	9798107	9900845	1	A2	9798143	9900770	9798143	3762	tsl1		6	14	KNOWN	KNOWN	havana	ensembl_havana	nonsense_mediated_decay	protein_coding	41.73	12	MGI transcript name	Sgk3-002	MGI Symbol	Sgk3
TCONS_00000159	ENSMUST00000168907	Sgk3	XLOC_000053	TCONS_00000159	XLOC_000053	Sgk3	1:9798106-9900845	WT CD	NFE2L1/NRF1-LKO CD	OK	4.99126e-07	0.821684	20.6507	0.000805083	0.1818	0.621193	no	XLOC_000053	ENSMUSG00000025915	ENSMUST00000168907	ENSMUSP00000126861	serum/glucocorticoid regulated kinase 3 [Source:MGI Symbol;Acc:MGI:2182368]	1	9798107	9900845	1	A2	9798143	9900845	9798143	3779	tsl1	GENCODE basic	7	14	KNOWN	KNOWN	ensembl_havana	ensembl_havana	protein_coding	protein_coding	41.73	12	MGI transcript name	Sgk3-001	MGI Symbol	Sgk3
TCONS_00000160	ENSMUST00000188625	Sgk3	XLOC_000053	TCONS_00000160	XLOC_000053	Sgk3	1:9798106-9900845	WT CD	NFE2L1/NRF1-LKO CD	NOTEST	0.047343	0.0868967	0.876151	0	1	1	no	XLOC_000053	ENSMUSG00000025915	ENSMUST00000188625		serum/glucocorticoid regulated kinase 3 [Source:MGI Symbol;Acc:MGI:2182368]	1	9798107	9900845	1	A2	9798158	9830338	9798158	3415	tsl1		1	14	KNOWN	KNOWN	havana	ensembl_havana	retained_intron	protein_coding	41.73	12	MGI transcript name	Sgk3-005	MGI Symbol	Sgk3
TCONS_00000161	ENSMUST00000188738	Sgk3	XLOC_000053	TCONS_00000161	XLOC_000053	Sgk3	1:9798106-9900845	WT CD	NFE2L1/NRF1-LKO CD	NOTEST	0.0799892	0.0949541	0.247424	0	1	1	no	XLOC_000053	ENSMUSG00000025915	ENSMUST00000188738	ENSMUSP00000140496	serum/glucocorticoid regulated kinase 3 [Source:MGI Symbol;Acc:MGI:2182368]	1	9798107	9900845	1	A2	9798185	9899618	9798185	2803	tsl1		6	14	KNOWN	KNOWN	havana	ensembl_havana	nonsense_mediated_decay	protein_coding	41.73	12	MGI transcript name	Sgk3-006	MGI Symbol	Sgk3
TCONS_00000162	ENSMUST00000188298	Sgk3	XLOC_000053	TCONS_00000162	XLOC_000053	Sgk3	1:9798106-9900845	WT CD	NFE2L1/NRF1-LKO CD	NOTEST	7.30888e-92	6.54202e-07	282.204	0	1	1	no	XLOC_000053	ENSMUSG00000025915	ENSMUST00000188298	ENSMUSP00000139942	serum/glucocorticoid regulated kinase 3 [Source:MGI Symbol;Acc:MGI:2182368]	1	9798107	9900845	1	A2	9798208	9900008	9798208	3099	tsl1		6	14	KNOWN	KNOWN	havana	ensembl_havana	nonsense_mediated_decay	protein_coding	41.73	12	MGI transcript name	Sgk3-007	MGI Symbol	Sgk3
TCONS_00000163	ENSMUST00000171265	Sgk3	XLOC_000053	TCONS_00000163	XLOC_000053	Sgk3	1:9798106-9900845	WT CD	NFE2L1/NRF1-LKO CD	OK	0.65372	1.14035	0.802729	0.385994	0.46955	0.768256	no	XLOC_000053	ENSMUSG00000025915	ENSMUST00000171265	ENSMUSP00000127462	serum/glucocorticoid regulated kinase 3 [Source:MGI Symbol;Acc:MGI:2182368]	1	9798107	9900845	1	A2	9848272	9900843	9848272	3680	tsl1	GENCODE basic	7	14	KNOWN	KNOWN	ensembl_havana	ensembl_havana	protein_coding	protein_coding	41.73	12	MGI transcript name	Sgk3-008	MGI Symbol	Sgk3
TCONS_00000164	ENSMUST00000097826	Sgk3	XLOC_000053	TCONS_00000164	XLOC_000053	Sgk3	1:9798106-9900845	WT CD	NFE2L1/NRF1-LKO CD	NOTEST	0.000285391	2.8798e-05	-3.3089	0	1	1	no	XLOC_000053	ENSMUSG00000025915	ENSMUST00000097826	ENSMUSP00000095437	serum/glucocorticoid regulated kinase 3 [Source:MGI Symbol;Acc:MGI:2182368]	1	9798107	9900845	1	A2	9848397	9899853	9848397	2728	tsl1	GENCODE basic	5	14	KNOWN	KNOWN	ensembl_havana	ensembl_havana	protein_coding	protein_coding	41.73	12	MGI transcript name	Sgk3-009	MGI Symbol	Sgk3
TCONS_00000165	ENSMUST00000188830	Sgk3	XLOC_000053	TCONS_00000165	XLOC_000053	Sgk3	1:9798106-9900845	WT CD	NFE2L1/NRF1-LKO CD	OK	1.79942	7.8032e-83	-273.603	-8.61073e-80	0.2613	0.664349	no	XLOC_000053	ENSMUSG00000025915	ENSMUST00000188830		serum/glucocorticoid regulated kinase 3 [Source:MGI Symbol;Acc:MGI:2182368]	1	9798107	9900845	1	A2	9848321	9865631	9848321	452	tsl3		6	14	KNOWN	KNOWN	havana	ensembl_havana	processed_transcript	protein_coding	41.73	12	MGI transcript name	Sgk3-014	MGI Symbol	Sgk3
TCONS_00000166	ENSMUST00000189050	Sgk3	XLOC_000053	TCONS_00000166	XLOC_000053	Sgk3	1:9798106-9900845	WT CD	NFE2L1/NRF1-LKO CD	OK	1.86037	2.88351	0.632237	0.317748	0.60495	0.839605	no	XLOC_000053	ENSMUSG00000025915	ENSMUST00000189050		serum/glucocorticoid regulated kinase 3 [Source:MGI Symbol;Acc:MGI:2182368]	1	9798107	9900845	1	A2	9848321	9872554	9848321	737	tsl3		1	14	KNOWN	KNOWN	havana	ensembl_havana	retained_intron	protein_coding	41.73	12	MGI transcript name	Sgk3-013	MGI Symbol	Sgk3
TCONS_00000167	ENSMUST00000097826	Sgk3	XLOC_000053	TCONS_00000167	XLOC_000053	Sgk3	1:9798106-9900845	WT CD	NFE2L1/NRF1-LKO CD	OK	0.421815	1.58496	1.90977	0.9274	0.1908	0.632384	no	XLOC_000053	ENSMUSG00000025915	ENSMUST00000097826	ENSMUSP00000095437	serum/glucocorticoid regulated kinase 3 [Source:MGI Symbol;Acc:MGI:2182368]	1	9798107	9900845	1	A2	9848397	9899853	9848397	2728	tsl1	GENCODE basic	5	14	KNOWN	KNOWN	ensembl_havana	ensembl_havana	protein_coding	protein_coding	41.73	12	MGI transcript name	Sgk3-009	MGI Symbol	Sgk3
TCONS_00000168	ENSMUST00000191338	Sgk3	XLOC_000053	TCONS_00000168	XLOC_000053	Sgk3	1:9798106-9900845	WT CD	NFE2L1/NRF1-LKO CD	NOTEST	0.17367	0.268414	0.628111	0	1	1	no	XLOC_000053	ENSMUSG00000025915	ENSMUST00000191338		serum/glucocorticoid regulated kinase 3 [Source:MGI Symbol;Acc:MGI:2182368]	1	9798107	9900845	1	A2	9883467	9889077	9883467	3595	tsl1		1	14	KNOWN	KNOWN	havana	ensembl_havana	retained_intron	protein_coding	41.73	12	MGI transcript name	Sgk3-010	MGI Symbol	Sgk3
TCONS_00000169	ENSMUST00000188486	Sgk3	XLOC_000053	TCONS_00000169	XLOC_000053	Sgk3	1:9798106-9900845	WT CD	NFE2L1/NRF1-LKO CD	NOTEST	0.141327	0.236296	0.74156	0	1	1	no	XLOC_000053	ENSMUSG00000025915	ENSMUST00000188486		serum/glucocorticoid regulated kinase 3 [Source:MGI Symbol;Acc:MGI:2182368]	1	9798107	9900845	1	A2	9895427	9899174	9895427	3748	tslNA		1	14	KNOWN	KNOWN	havana	ensembl_havana	retained_intron	protein_coding	41.73	12	MGI transcript name	Sgk3-012	MGI Symbol	Sgk3
TCONS_00000170	ENSMUST00000052843	Mcmdc2	XLOC_000054	TCONS_00000170	XLOC_000054	Mcmdc2	1:9908637-9944118	WT CD	NFE2L1/NRF1-LKO CD	NOTEST	0	0.0304701	inf	0	1	1	no	XLOC_000054	ENSMUSG00000046101	ENSMUST00000052843	ENSMUSP00000054715	minichromosome maintenance domain containing 2 [Source:MGI Symbol;Acc:MGI:3045334]	1	9908638	9942085	1	A2	9908638	9922525	9908638	2826	tsl1	GENCODE basic	11	16	KNOWN	KNOWN	havana	ensembl_havana	protein_coding	protein_coding	39.85	6	MGI transcript name	Mcmdc2-001	MGI Symbol	Mcmdc2
TCONS_00000171	ENSMUST00000171802	Mcmdc2	XLOC_000054	TCONS_00000171	XLOC_000054	Mcmdc2	1:9908637-9944118	WT CD	NFE2L1/NRF1-LKO CD	NOTEST	0	4.27479e-34	inf	0	1	1	no	XLOC_000054	ENSMUSG00000046101	ENSMUST00000171802	ENSMUSP00000128620	minichromosome maintenance domain containing 2 [Source:MGI Symbol;Acc:MGI:3045334]	1	9908638	9942085	1	A2	9908638	9940954	9908638	2553	tsl5	GENCODE basic	7	16	KNOWN	KNOWN	ensembl	ensembl_havana	protein_coding	protein_coding	39.85	6	MGI transcript name	Mcmdc2-201	MGI Symbol	Mcmdc2
TCONS_00000172	ENSMUST00000140948	Mcmdc2	XLOC_000054	TCONS_00000172	XLOC_000054	Mcmdc2	1:9908637-9944118	WT CD	NFE2L1/NRF1-LKO CD	NOTEST	0	0	0	0	1	1	no	XLOC_000054	ENSMUSG00000046101	ENSMUST00000140948	ENSMUSP00000120577	minichromosome maintenance domain containing 2 [Source:MGI Symbol;Acc:MGI:3045334]	1	9908638	9942085	1	A2	9908670	9942085	9908670	3249	tsl5	GENCODE basic	8	16	KNOWN	KNOWN	havana	ensembl_havana	protein_coding	protein_coding	39.85	6	MGI transcript name	Mcmdc2-004	MGI Symbol	Mcmdc2
TCONS_00000173	ENSMUST00000171802	Mcmdc2	XLOC_000054	TCONS_00000173	XLOC_000054	Mcmdc2	1:9908637-9944118	WT CD	NFE2L1/NRF1-LKO CD	NOTEST	0	2.47214e-53	inf	0	1	1	no	XLOC_000054	ENSMUSG00000046101	ENSMUST00000171802	ENSMUSP00000128620	minichromosome maintenance domain containing 2 [Source:MGI Symbol;Acc:MGI:3045334]	1	9908638	9942085	1	A2	9908638	9940954	9908638	2553	tsl5	GENCODE basic	7	16	KNOWN	KNOWN	ensembl	ensembl_havana	protein_coding	protein_coding	39.85	6	MGI transcript name	Mcmdc2-201	MGI Symbol	Mcmdc2
TCONS_00000174	ENSMUST00000125294	Mcmdc2	XLOC_000054	TCONS_00000174	XLOC_000054	Mcmdc2	1:9908637-9944118	WT CD	NFE2L1/NRF1-LKO CD	NOTEST	0	0	0	0	1	1	no	XLOC_000054	ENSMUSG00000046101	ENSMUST00000125294	ENSMUSP00000120858	minichromosome maintenance domain containing 2 [Source:MGI Symbol;Acc:MGI:3045334]	1	9908638	9942085	1	A2	9908668	9940452	9908668	2003	tsl5	GENCODE basic	8	16	KNOWN	KNOWN	havana	ensembl_havana	protein_coding	protein_coding	39.85	6	MGI transcript name	Mcmdc2-002	MGI Symbol	Mcmdc2
TCONS_00000175	ENSMUST00000140948	Mcmdc2	XLOC_000054	TCONS_00000175	XLOC_000054	Mcmdc2	1:9908637-9944118	WT CD	NFE2L1/NRF1-LKO CD	NOTEST	0	3.21433e-46	inf	0	1	1	no	XLOC_000054	ENSMUSG00000046101	ENSMUST00000140948	ENSMUSP00000120577	minichromosome maintenance domain containing 2 [Source:MGI Symbol;Acc:MGI:3045334]	1	9908638	9942085	1	A2	9908670	9942085	9908670	3249	tsl5	GENCODE basic	8	16	KNOWN	KNOWN	havana	ensembl_havana	protein_coding	protein_coding	39.85	6	MGI transcript name	Mcmdc2-004	MGI Symbol	Mcmdc2
TCONS_00000176	ENSMUST00000118098	Mcmdc2	XLOC_000054	TCONS_00000176	XLOC_000054	Mcmdc2	1:9908637-9944118	WT CD	NFE2L1/NRF1-LKO CD	NOTEST	0	0	0	0	1	1	no	XLOC_000054	ENSMUSG00000046101	ENSMUST00000118098	ENSMUSP00000112851	minichromosome maintenance domain containing 2 [Source:MGI Symbol;Acc:MGI:3045334]	1	9908638	9942085	1	A2	9911314	9921266	9911314	2072	tsl5	GENCODE basic	2	16	KNOWN	KNOWN	havana	ensembl_havana	protein_coding	protein_coding	39.85	6	MGI transcript name	Mcmdc2-003	MGI Symbol	Mcmdc2
TCONS_00000177	ENSMUST00000118098	Mcmdc2	XLOC_000054	TCONS_00000177	XLOC_000054	Mcmdc2	1:9908637-9944118	WT CD	NFE2L1/NRF1-LKO CD	NOTEST	0	3.10404e-14	inf	0	1	1	no	XLOC_000054	ENSMUSG00000046101	ENSMUST00000118098	ENSMUSP00000112851	minichromosome maintenance domain containing 2 [Source:MGI Symbol;Acc:MGI:3045334]	1	9908638	9942085	1	A2	9911314	9921266	9911314	2072	tsl5	GENCODE basic	2	16	KNOWN	KNOWN	havana	ensembl_havana	protein_coding	protein_coding	39.85	6	MGI transcript name	Mcmdc2-003	MGI Symbol	Mcmdc2
TCONS_00000178	ENSMUST00000140948	Mcmdc2	XLOC_000054	TCONS_00000178	XLOC_000054	Mcmdc2	1:9908637-9944118	WT CD	NFE2L1/NRF1-LKO CD	NOTEST	0	0.0164499	inf	0	1	1	no	XLOC_000054	ENSMUSG00000046101	ENSMUST00000140948	ENSMUSP00000120577	minichromosome maintenance domain containing 2 [Source:MGI Symbol;Acc:MGI:3045334]	1	9908638	9942085	1	A2	9908670	9942085	9908670	3249	tsl5	GENCODE basic	8	16	KNOWN	KNOWN	havana	ensembl_havana	protein_coding	protein_coding	39.85	6	MGI transcript name	Mcmdc2-004	MGI Symbol	Mcmdc2
TCONS_00000179	ENSMUST00000183059	Mcmdc2	XLOC_000054	TCONS_00000179	XLOC_000054	Mcmdc2	1:9908637-9944118	WT CD	NFE2L1/NRF1-LKO CD	NOTEST	0	0	0	0	1	1	no	XLOC_000054	ENSMUSG00000046101	ENSMUST00000183059	ENSMUSP00000138182	minichromosome maintenance domain containing 2 [Source:MGI Symbol;Acc:MGI:3045334]	1	9908638	9942085	1	A2	9932120	9940954	9932120	749	tsl2		1	16	KNOWN	KNOWN	havana	ensembl_havana	nonsense_mediated_decay	protein_coding	39.85	6	MGI transcript name	Mcmdc2-005	MGI Symbol	Mcmdc2
TCONS_00000180	ENSMUST00000192299	E330040D14Rik	XLOC_000055	TCONS_00000180	XLOC_000055	E330040D14Rik	1:9960162-10009136	WT CD	NFE2L1/NRF1-LKO CD	NOTEST	0	0	0	0	1	1	no	XLOC_000055	ENSMUSG00000104025	ENSMUST00000192299		RIKEN cDNA E330040D14 gene [Source:MGI Symbol;Acc:MGI:3649088]	1	9967314	9968687	1	A2	9967314	9968687	9967314	1374	tslNA	GENCODE basic	1	1	KNOWN	KNOWN	havana	havana	TEC	TEC	63.54	1	MGI transcript name	E330040D14Rik-001	MGI Symbol	E330040D14Rik
TCONS_00000181	ENSMUST00000134692	Gm15818	XLOC_000056	TCONS_00000181	XLOC_000056	Gm15818	1:9960162-10009136	WT CD	NFE2L1/NRF1-LKO CD	NOTEST	0	0	0	0	1	1	no	XLOC_000056	ENSMUSG00000087199	ENSMUST00000134692		predicted gene 15818 [Source:MGI Symbol;Acc:MGI:3801960]	1	9982387	9992366	1	A2	9982387	9992366	9982387	656	tsl3	GENCODE basic	1	1	KNOWN	KNOWN	havana	havana	antisense	antisense	42.28	1	MGI transcript name	Gm15818-001	MGI Symbol	Gm15818
TCONS_00000182	ENSMUST00000190610	Cspp1	XLOC_000057	TCONS_00000182	XLOC_000057	Cspp1	1:10024600-10136768	WT CD	NFE2L1/NRF1-LKO CD	NOTEST	0	0	0	0	1	1	no	XLOC_000057	ENSMUSG00000056763	ENSMUST00000190610		centrosome and spindle pole associated protein 1 [Source:MGI Symbol;Acc:MGI:2681832]	1	10037987	10136768	1	A2	10037987	10039342	10037987	1356	tslNA		1	16	KNOWN	KNOWN	havana	ensembl_havana	retained_intron	protein_coding	40.04	27	MGI transcript name	Cspp1-016	MGI Symbol	Cspp1
TCONS_00000183	ENSMUST00000117415	Cspp1	XLOC_000057	TCONS_00000183	XLOC_000057	Cspp1	1:10024600-10136768	WT CD	NFE2L1/NRF1-LKO CD	NOTEST	7.5863e-14	4.33081e-79	-216.734	0	1	1	no	XLOC_000057	ENSMUSG00000056763	ENSMUST00000117415	ENSMUSP00000112800	centrosome and spindle pole associated protein 1 [Source:MGI Symbol;Acc:MGI:2681832]	1	10037987	10136768	1	A2	10038262	10067118	10038262	1272	tsl1	GENCODE basic	7	16	KNOWN	KNOWN	havana	ensembl_havana	protein_coding	protein_coding	40.04	27	MGI transcript name	Cspp1-001	MGI Symbol	Cspp1
TCONS_00000184	ENSMUST00000071087	Cspp1	XLOC_000057	TCONS_00000184	XLOC_000057	Cspp1	1:10024600-10136768	WT CD	NFE2L1/NRF1-LKO CD	NOTEST	1.01815e-80	8.82067e-157	-252.674	0	1	1	no	XLOC_000057	ENSMUSG00000056763	ENSMUST00000071087	ENSMUSP00000068804	centrosome and spindle pole associated protein 1 [Source:MGI Symbol;Acc:MGI:2681832]	1	10037987	10136768	1	A2	10038217	10136768	10038217	4355	tsl1	GENCODE basic	11	16	KNOWN	KNOWN	ensembl_havana	ensembl_havana	protein_coding	protein_coding	40.04	27	MGI transcript name	Cspp1-004	MGI Symbol	Cspp1
TCONS_00000185	ENSMUST00000191012	Cspp1	XLOC_000057	TCONS_00000185	XLOC_000057	Cspp1	1:10024600-10136768	WT CD	NFE2L1/NRF1-LKO CD	NOTEST	0	0	0	0	1	1	no	XLOC_000057	ENSMUSG00000056763	ENSMUST00000191012	ENSMUSP00000140856	centrosome and spindle pole associated protein 1 [Source:MGI Symbol;Acc:MGI:2681832]	1	10037987	10136768	1	A2	10038006	10047534	10038006	345	tsl3		6	16	KNOWN	KNOWN	havana	ensembl_havana	protein_coding	protein_coding	40.04	27	MGI transcript name	Cspp1-019	MGI Symbol	Cspp1
TCONS_00000186	ENSMUST00000071087	Cspp1	XLOC_000057	TCONS_00000186	XLOC_000057	Cspp1	1:10024600-10136768	WT CD	NFE2L1/NRF1-LKO CD	OK	1.17635	0.00235316	-8.96551	-0.471377	0.1531	0.576907	no	XLOC_000057	ENSMUSG00000056763	ENSMUST00000071087	ENSMUSP00000068804	centrosome and spindle pole associated protein 1 [Source:MGI Symbol;Acc:MGI:2681832]	1	10037987	10136768	1	A2	10038217	10136768	10038217	4355	tsl1	GENCODE basic	11	16	KNOWN	KNOWN	ensembl_havana	ensembl_havana	protein_coding	protein_coding	40.04	27	MGI transcript name	Cspp1-004	MGI Symbol	Cspp1
TCONS_00000187	ENSMUST00000071087	Cspp1	XLOC_000057	TCONS_00000187	XLOC_000057	Cspp1	1:10024600-10136768	WT CD	NFE2L1/NRF1-LKO CD	OK	0.232582	0.556169	1.25779	0.312144	0.6339	0.853169	no	XLOC_000057	ENSMUSG00000056763	ENSMUST00000071087	ENSMUSP00000068804	centrosome and spindle pole associated protein 1 [Source:MGI Symbol;Acc:MGI:2681832]	1	10037987	10136768	1	A2	10038217	10136768	10038217	4355	tsl1	GENCODE basic	11	16	KNOWN	KNOWN	ensembl_havana	ensembl_havana	protein_coding	protein_coding	40.04	27	MGI transcript name	Cspp1-004	MGI Symbol	Cspp1
TCONS_00000188	ENSMUST00000143606	Cspp1	XLOC_000057	TCONS_00000188	XLOC_000057	Cspp1	1:10024600-10136768	WT CD	NFE2L1/NRF1-LKO CD	NOTEST	0.0969203	0.0936017	-0.0502655	0	1	1	no	XLOC_000057	ENSMUSG00000056763	ENSMUST00000143606		centrosome and spindle pole associated protein 1 [Source:MGI Symbol;Acc:MGI:2681832]	1	10037987	10136768	1	A2	10038226	10061771	10038226	3383	tsl1		7	16	KNOWN	KNOWN	havana	ensembl_havana	retained_intron	protein_coding	40.04	27	MGI transcript name	Cspp1-002	MGI Symbol	Cspp1
TCONS_00000189	ENSMUST00000143606	Cspp1	XLOC_000057	TCONS_00000189	XLOC_000057	Cspp1	1:10024600-10136768	WT CD	NFE2L1/NRF1-LKO CD	NOTEST	0.171405	0.334759	0.965718	0	1	1	no	XLOC_000057	ENSMUSG00000056763	ENSMUST00000143606		centrosome and spindle pole associated protein 1 [Source:MGI Symbol;Acc:MGI:2681832]	1	10037987	10136768	1	A2	10038226	10061771	10038226	3383	tsl1		7	16	KNOWN	KNOWN	havana	ensembl_havana	retained_intron	protein_coding	40.04	27	MGI transcript name	Cspp1-002	MGI Symbol	Cspp1
TCONS_00000190	ENSMUST00000117415	Cspp1	XLOC_000057	TCONS_00000190	XLOC_000057	Cspp1	1:10024600-10136768	WT CD	NFE2L1/NRF1-LKO CD	NOTEST	4.09763e-82	3.0756e-288	-684.731	0	1	1	no	XLOC_000057	ENSMUSG00000056763	ENSMUST00000117415	ENSMUSP00000112800	centrosome and spindle pole associated protein 1 [Source:MGI Symbol;Acc:MGI:2681832]	1	10037987	10136768	1	A2	10038262	10067118	10038262	1272	tsl1	GENCODE basic	7	16	KNOWN	KNOWN	havana	ensembl_havana	protein_coding	protein_coding	40.04	27	MGI transcript name	Cspp1-001	MGI Symbol	Cspp1
TCONS_00000191	ENSMUST00000191521	Cspp1	XLOC_000057	TCONS_00000191	XLOC_000057	Cspp1	1:10024600-10136768	WT CD	NFE2L1/NRF1-LKO CD	NOTEST	0	0	-inf	0	1	1	no	XLOC_000057	ENSMUSG00000056763	ENSMUST00000191521		centrosome and spindle pole associated protein 1 [Source:MGI Symbol;Acc:MGI:2681832]	1	10037987	10136768	1	A2	10039767	10058872	10039767	487	tsl3		6	16	KNOWN	KNOWN	havana	ensembl_havana	retained_intron	protein_coding	40.04	27	MGI transcript name	Cspp1-021	MGI Symbol	Cspp1
TCONS_00000192	ENSMUST00000119714	Cspp1	XLOC_000057	TCONS_00000192	XLOC_000057	Cspp1	1:10024600-10136768	WT CD	NFE2L1/NRF1-LKO CD	OK	0.320583	0.579525	0.854175	0.321186	0.66375	0.867398	no	XLOC_000057	ENSMUSG00000056763	ENSMUST00000119714	ENSMUSP00000114091	centrosome and spindle pole associated protein 1 [Source:MGI Symbol;Acc:MGI:2681832]	1	10037987	10136768	1	A2	10039785	10067102	10039785	1268	tsl1	GENCODE basic	7	16	KNOWN	KNOWN	havana	ensembl_havana	protein_coding	protein_coding	40.04	27	MGI transcript name	Cspp1-005	MGI Symbol	Cspp1
TCONS_00000193	ENSMUST00000071087	Cspp1	XLOC_000057	TCONS_00000193	XLOC_000057	Cspp1	1:10024600-10136768	WT CD	NFE2L1/NRF1-LKO CD	NOTEST	3.95777e-05	0.18219	12.1685	0	1	1	no	XLOC_000057	ENSMUSG00000056763	ENSMUST00000071087	ENSMUSP00000068804	centrosome and spindle pole associated protein 1 [Source:MGI Symbol;Acc:MGI:2681832]	1	10037987	10136768	1	A2	10038217	10136768	10038217	4355	tsl1	GENCODE basic	11	16	KNOWN	KNOWN	ensembl_havana	ensembl_havana	protein_coding	protein_coding	40.04	27	MGI transcript name	Cspp1-004	MGI Symbol	Cspp1
TCONS_00000194	ENSMUST00000071087	Cspp1	XLOC_000057	TCONS_00000194	XLOC_000057	Cspp1	1:10024600-10136768	WT CD	NFE2L1/NRF1-LKO CD	NOTEST	1.55428e-86	8.77077e-187	-333.018	0	1	1	no	XLOC_000057	ENSMUSG00000056763	ENSMUST00000071087	ENSMUSP00000068804	centrosome and spindle pole associated protein 1 [Source:MGI Symbol;Acc:MGI:2681832]	1	10037987	10136768	1	A2	10038217	10136768	10038217	4355	tsl1	GENCODE basic	11	16	KNOWN	KNOWN	ensembl_havana	ensembl_havana	protein_coding	protein_coding	40.04	27	MGI transcript name	Cspp1-004	MGI Symbol	Cspp1
TCONS_00000195	ENSMUST00000071087	Cspp1	XLOC_000057	TCONS_00000195	XLOC_000057	Cspp1	1:10024600-10136768	WT CD	NFE2L1/NRF1-LKO CD	NOTEST	1.51401e-26	9.7262e-54	-90.3305	0	1	1	no	XLOC_000057	ENSMUSG00000056763	ENSMUST00000071087	ENSMUSP00000068804	centrosome and spindle pole associated protein 1 [Source:MGI Symbol;Acc:MGI:2681832]	1	10037987	10136768	1	A2	10038217	10136768	10038217	4355	tsl1	GENCODE basic	11	16	KNOWN	KNOWN	ensembl_havana	ensembl_havana	protein_coding	protein_coding	40.04	27	MGI transcript name	Cspp1-004	MGI Symbol	Cspp1
TCONS_00000196	ENSMUST00000118263	Cspp1	XLOC_000057	TCONS_00000196	XLOC_000057	Cspp1	1:10024600-10136768	WT CD	NFE2L1/NRF1-LKO CD	NOTEST	0.178055	0	-inf	0	1	1	no	XLOC_000057	ENSMUSG00000056763	ENSMUST00000118263	ENSMUSP00000112476	centrosome and spindle pole associated protein 1 [Source:MGI Symbol;Acc:MGI:2681832]	1	10037987	10136768	1	A2	10039773	10067976	10039773	2162	tsl1	GENCODE basic	7	16	KNOWN	KNOWN	havana	ensembl_havana	protein_coding	protein_coding	40.04	27	MGI transcript name	Cspp1-003	MGI Symbol	Cspp1
TCONS_00000197	ENSMUST00000122156	Cspp1	XLOC_000057	TCONS_00000197	XLOC_000057	Cspp1	1:10024600-10136768	WT CD	NFE2L1/NRF1-LKO CD	NOTEST	0.260576	2.17642e-15	-46.7667	0	1	1	no	XLOC_000057	ENSMUSG00000056763	ENSMUST00000122156	ENSMUSP00000113663	centrosome and spindle pole associated protein 1 [Source:MGI Symbol;Acc:MGI:2681832]	1	10037987	10136768	1	A2	10039773	10068333	10039773	2535	tsl1	GENCODE basic	7	16	KNOWN	KNOWN	havana	ensembl_havana	protein_coding	protein_coding	40.04	27	MGI transcript name	Cspp1-006	MGI Symbol	Cspp1
TCONS_00000198	ENSMUST00000190063	Cspp1	XLOC_000057	TCONS_00000198	XLOC_000057	Cspp1	1:10024600-10136768	WT CD	NFE2L1/NRF1-LKO CD	NOTEST	2.3907e-192	0	-inf	0	1	1	no	XLOC_000057	ENSMUSG00000056763	ENSMUST00000190063		centrosome and spindle pole associated protein 1 [Source:MGI Symbol;Acc:MGI:2681832]	1	10037987	10136768	1	A2	10039777	10058858	10039777	454	tsl2		6	16	KNOWN	KNOWN	havana	ensembl_havana	retained_intron	protein_coding	40.04	27	MGI transcript name	Cspp1-022	MGI Symbol	Cspp1
TCONS_00000199	ENSMUST00000119714	Cspp1	XLOC_000057	TCONS_00000199	XLOC_000057	Cspp1	1:10024600-10136768	WT CD	NFE2L1/NRF1-LKO CD	NOTEST	7.83081e-64	1.49069e-245	-603.662	0	1	1	no	XLOC_000057	ENSMUSG00000056763	ENSMUST00000119714	ENSMUSP00000114091	centrosome and spindle pole associated protein 1 [Source:MGI Symbol;Acc:MGI:2681832]	1	10037987	10136768	1	A2	10039785	10067102	10039785	1268	tsl1	GENCODE basic	7	16	KNOWN	KNOWN	havana	ensembl_havana	protein_coding	protein_coding	40.04	27	MGI transcript name	Cspp1-005	MGI Symbol	Cspp1
TCONS_00000200	ENSMUST00000134716	Cspp1	XLOC_000057	TCONS_00000200	XLOC_000057	Cspp1	1:10024600-10136768	WT CD	NFE2L1/NRF1-LKO CD	NOTEST	0	0	0	0	1	1	no	XLOC_000057	ENSMUSG00000056763	ENSMUST00000134716		centrosome and spindle pole associated protein 1 [Source:MGI Symbol;Acc:MGI:2681832]	1	10037987	10136768	1	A2	10039823	10059991	10039823	541	tsl3		1	16	KNOWN	KNOWN	havana	ensembl_havana	retained_intron	protein_coding	40.04	27	MGI transcript name	Cspp1-009	MGI Symbol	Cspp1
TCONS_00000201	ENSMUST00000155974	Cspp1	XLOC_000057	TCONS_00000201	XLOC_000057	Cspp1	1:10024600-10136768	WT CD	NFE2L1/NRF1-LKO CD	NOTEST	0	0	0	0	1	1	no	XLOC_000057	ENSMUSG00000056763	ENSMUST00000155974	ENSMUSP00000117726	centrosome and spindle pole associated protein 1 [Source:MGI Symbol;Acc:MGI:2681832]	1	10037987	10136768	1	A2	10040155	10058823	10040155	445	tsl3		7	16	KNOWN	KNOWN	havana	ensembl_havana	protein_coding	protein_coding	40.04	27	MGI transcript name	Cspp1-008	MGI Symbol	Cspp1
TCONS_00000202	ENSMUST00000071087	Cspp1	XLOC_000057	TCONS_00000202	XLOC_000057	Cspp1	1:10024600-10136768	WT CD	NFE2L1/NRF1-LKO CD	NOTEST	5.31164e-32	1.12686e-155	-410.834	0	1	1	no	XLOC_000057	ENSMUSG00000056763	ENSMUST00000071087	ENSMUSP00000068804	centrosome and spindle pole associated protein 1 [Source:MGI Symbol;Acc:MGI:2681832]	1	10037987	10136768	1	A2	10038217	10136768	10038217	4355	tsl1	GENCODE basic	11	16	KNOWN	KNOWN	ensembl_havana	ensembl_havana	protein_coding	protein_coding	40.04	27	MGI transcript name	Cspp1-004	MGI Symbol	Cspp1
TCONS_00000203	ENSMUST00000186294	Cspp1	XLOC_000057	TCONS_00000203	XLOC_000057	Cspp1	1:10024600-10136768	WT CD	NFE2L1/NRF1-LKO CD	NOTEST	0.336329	3.23724e-78	-255.844	0	1	1	no	XLOC_000057	ENSMUSG00000056763	ENSMUST00000186294	ENSMUSP00000139775	centrosome and spindle pole associated protein 1 [Source:MGI Symbol;Acc:MGI:2681832]	1	10037987	10136768	1	A2	10046493	10136145	10046493	3429	tsl1	GENCODE basic	6	16	KNOWN	KNOWN	havana	ensembl_havana	protein_coding	protein_coding	40.04	27	MGI transcript name	Cspp1-017	MGI Symbol	Cspp1
TCONS_00000204	ENSMUST00000186294	Cspp1	XLOC_000057	TCONS_00000204	XLOC_000057	Cspp1	1:10024600-10136768	WT CD	NFE2L1/NRF1-LKO CD	OK	1.08702	0.605759	-0.843564	-0.360229	0.53705	0.802872	no	XLOC_000057	ENSMUSG00000056763	ENSMUST00000186294	ENSMUSP00000139775	centrosome and spindle pole associated protein 1 [Source:MGI Symbol;Acc:MGI:2681832]	1	10037987	10136768	1	A2	10046493	10136145	10046493	3429	tsl1	GENCODE basic	6	16	KNOWN	KNOWN	havana	ensembl_havana	protein_coding	protein_coding	40.04	27	MGI transcript name	Cspp1-017	MGI Symbol	Cspp1
TCONS_00000205	ENSMUST00000149214	Cspp1	XLOC_000057	TCONS_00000205	XLOC_000057	Cspp1	1:10024600-10136768	WT CD	NFE2L1/NRF1-LKO CD	NOTEST	0.496091	0.490278	-0.0170052	0	1	1	no	XLOC_000057	ENSMUSG00000056763	ENSMUST00000149214	ENSMUSP00000119258	centrosome and spindle pole associated protein 1 [Source:MGI Symbol;Acc:MGI:2681832]	1	10037987	10136768	1	A2	10056924	10066575	10056924	458	tsl5		2	16	KNOWN	KNOWN	havana	ensembl_havana	protein_coding	protein_coding	40.04	27	MGI transcript name	Cspp1-007	MGI Symbol	Cspp1
TCONS_00000206	ENSMUST00000071087	Cspp1	XLOC_000057	TCONS_00000206	XLOC_000057	Cspp1	1:10024600-10136768	WT CD	NFE2L1/NRF1-LKO CD	OK	0.00204486	0.501326	7.9376	0.352359	0.1559	0.577939	no	XLOC_000057	ENSMUSG00000056763	ENSMUST00000071087	ENSMUSP00000068804	centrosome and spindle pole associated protein 1 [Source:MGI Symbol;Acc:MGI:2681832]	1	10037987	10136768	1	A2	10038217	10136768	10038217	4355	tsl1	GENCODE basic	11	16	KNOWN	KNOWN	ensembl_havana	ensembl_havana	protein_coding	protein_coding	40.04	27	MGI transcript name	Cspp1-004	MGI Symbol	Cspp1
TCONS_00000207	ENSMUST00000190318	Cspp1	XLOC_000057	TCONS_00000207	XLOC_000057	Cspp1	1:10024600-10136768	WT CD	NFE2L1/NRF1-LKO CD	OK	0.561725	0.280837	-1.00013	-0.522659	0.47335	0.770051	no	XLOC_000057	ENSMUSG00000056763	ENSMUST00000190318		centrosome and spindle pole associated protein 1 [Source:MGI Symbol;Acc:MGI:2681832]	1	10037987	10136768	1	A2	10071183	10076191	10071183	5009	tslNA		1	16	KNOWN	KNOWN	havana	ensembl_havana	retained_intron	protein_coding	40.04	27	MGI transcript name	Cspp1-018	MGI Symbol	Cspp1
TCONS_00000208	ENSMUST00000071087	Cspp1	XLOC_000057	TCONS_00000208	XLOC_000057	Cspp1	1:10024600-10136768	WT CD	NFE2L1/NRF1-LKO CD	NOTEST	0.145184	0.23864	0.716951	0	1	1	no	XLOC_000057	ENSMUSG00000056763	ENSMUST00000071087	ENSMUSP00000068804	centrosome and spindle pole associated protein 1 [Source:MGI Symbol;Acc:MGI:2681832]	1	10037987	10136768	1	A2	10038217	10136768	10038217	4355	tsl1	GENCODE basic	11	16	KNOWN	KNOWN	ensembl_havana	ensembl_havana	protein_coding	protein_coding	40.04	27	MGI transcript name	Cspp1-004	MGI Symbol	Cspp1
TCONS_00000209	ENSMUST00000188249	Cspp1	XLOC_000057	TCONS_00000209	XLOC_000057	Cspp1	1:10024600-10136768	WT CD	NFE2L1/NRF1-LKO CD	OK	2.40882	1.1625	-1.0511	-0.372283	0.72715	0.892574	no	XLOC_000057	ENSMUSG00000056763	ENSMUST00000188249		centrosome and spindle pole associated protein 1 [Source:MGI Symbol;Acc:MGI:2681832]	1	10037987	10136768	1	A2	10074382	10085817	10074382	859	tsl5		6	16	KNOWN	KNOWN	havana	ensembl_havana	retained_intron	protein_coding	40.04	27	MGI transcript name	Cspp1-023	MGI Symbol	Cspp1
TCONS_00000210	ENSMUST00000153804	Cspp1	XLOC_000057	TCONS_00000210	XLOC_000057	Cspp1	1:10024600-10136768	WT CD	NFE2L1/NRF1-LKO CD	NOTEST	0.111097	0.139851	0.332073	0	1	1	no	XLOC_000057	ENSMUSG00000056763	ENSMUST00000153804		centrosome and spindle pole associated protein 1 [Source:MGI Symbol;Acc:MGI:2681832]	1	10037987	10136768	1	A2	10074860	10084073	10074860	825	tsl5		1	16	KNOWN	KNOWN	havana	ensembl_havana	retained_intron	protein_coding	40.04	27	MGI transcript name	Cspp1-010	MGI Symbol	Cspp1
TCONS_00000211	ENSMUST00000188449	Cspp1	XLOC_000057	TCONS_00000211	XLOC_000057	Cspp1	1:10024600-10136768	WT CD	NFE2L1/NRF1-LKO CD	OK	0.864218	1.09232	0.33793	0.0694491	0.917	0.963924	no	XLOC_000057	ENSMUSG00000056763	ENSMUST00000188449	ENSMUSP00000140725	centrosome and spindle pole associated protein 1 [Source:MGI Symbol;Acc:MGI:2681832]	1	10037987	10136768	1	A2	10074913	10090255	10074913	538	tsl3		6	16	KNOWN	KNOWN	havana	ensembl_havana	nonsense_mediated_decay	protein_coding	40.04	27	MGI transcript name	Cspp1-024	MGI Symbol	Cspp1
TCONS_00000212	ENSMUST00000123261	Cspp1	XLOC_000057	TCONS_00000212	XLOC_000057	Cspp1	1:10024600-10136768	WT CD	NFE2L1/NRF1-LKO CD	NOTEST	1.82824e-288	0	-inf	0	1	1	no	XLOC_000057	ENSMUSG00000056763	ENSMUST00000123261		centrosome and spindle pole associated protein 1 [Source:MGI Symbol;Acc:MGI:2681832]	1	10037987	10136768	1	A2	10087747	10090317	10087747	647	tsl3		1	16	KNOWN	KNOWN	havana	ensembl_havana	retained_intron	protein_coding	40.04	27	MGI transcript name	Cspp1-011	MGI Symbol	Cspp1
TCONS_00000213	ENSMUST00000071087	Cspp1	XLOC_000057	TCONS_00000213	XLOC_000057	Cspp1	1:10024600-10136768	WT CD	NFE2L1/NRF1-LKO CD	OK	1.42828e-07	0.523539	21.8056	0.000175131	0.30305	0.680914	no	XLOC_000057	ENSMUSG00000056763	ENSMUST00000071087	ENSMUSP00000068804	centrosome and spindle pole associated protein 1 [Source:MGI Symbol;Acc:MGI:2681832]	1	10037987	10136768	1	A2	10038217	10136768	10038217	4355	tsl1	GENCODE basic	11	16	KNOWN	KNOWN	ensembl_havana	ensembl_havana	protein_coding	protein_coding	40.04	27	MGI transcript name	Cspp1-004	MGI Symbol	Cspp1
TCONS_00000214	ENSMUST00000185422	Cspp1	XLOC_000057	TCONS_00000214	XLOC_000057	Cspp1	1:10024600-10136768	WT CD	NFE2L1/NRF1-LKO CD	NOTEST	0	0	0	0	1	1	no	XLOC_000057	ENSMUSG00000056763	ENSMUST00000185422		centrosome and spindle pole associated protein 1 [Source:MGI Symbol;Acc:MGI:2681832]	1	10037987	10136768	1	A2	10095864	10108554	10095864	336	tsl2		1	16	KNOWN	KNOWN	havana	ensembl_havana	retained_intron	protein_coding	40.04	27	MGI transcript name	Cspp1-025	MGI Symbol	Cspp1
TCONS_00000215	ENSMUST00000190625	Cspp1	XLOC_000057	TCONS_00000215	XLOC_000057	Cspp1	1:10024600-10136768	WT CD	NFE2L1/NRF1-LKO CD	NOTEST	0	0	-inf	0	1	1	no	XLOC_000057	ENSMUSG00000056763	ENSMUST00000190625		centrosome and spindle pole associated protein 1 [Source:MGI Symbol;Acc:MGI:2681832]	1	10037987	10136768	1	A2	10104228	10108543	10104228	312	tsl3		1	16	KNOWN	KNOWN	havana	ensembl_havana	retained_intron	protein_coding	40.04	27	MGI transcript name	Cspp1-026	MGI Symbol	Cspp1
TCONS_00000216	ENSMUST00000187226	Cspp1	XLOC_000057	TCONS_00000216	XLOC_000057	Cspp1	1:10024600-10136768	WT CD	NFE2L1/NRF1-LKO CD	NOTEST	0.0820666	0.265495	1.69382	0	1	1	no	XLOC_000057	ENSMUSG00000056763	ENSMUST00000187226	ENSMUSP00000140076	centrosome and spindle pole associated protein 1 [Source:MGI Symbol;Acc:MGI:2681832]	1	10037987	10136768	1	A2	10112876	10134173	10112876	1074	tsl5		6	16	KNOWN	KNOWN	havana	ensembl_havana	nonsense_mediated_decay	protein_coding	40.04	27	MGI transcript name	Cspp1-027	MGI Symbol	Cspp1
TCONS_00000217	ENSMUST00000136283	Cspp1	XLOC_000057	TCONS_00000217	XLOC_000057	Cspp1	1:10024600-10136768	WT CD	NFE2L1/NRF1-LKO CD	NOTEST	0.323781	0	-inf	0	1	1	no	XLOC_000057	ENSMUSG00000056763	ENSMUST00000136283		centrosome and spindle pole associated protein 1 [Source:MGI Symbol;Acc:MGI:2681832]	1	10037987	10136768	1	A2	10115425	10116731	10115425	778	tsl3		1	16	KNOWN	KNOWN	havana	ensembl_havana	retained_intron	protein_coding	40.04	27	MGI transcript name	Cspp1-012	MGI Symbol	Cspp1
TCONS_00000218	ENSMUST00000128164	Cspp1	XLOC_000057	TCONS_00000218	XLOC_000057	Cspp1	1:10024600-10136768	WT CD	NFE2L1/NRF1-LKO CD	NOTEST	0.246068	2.367e-270	-893.655	0	1	1	no	XLOC_000057	ENSMUSG00000056763	ENSMUST00000128164		centrosome and spindle pole associated protein 1 [Source:MGI Symbol;Acc:MGI:2681832]	1	10037987	10136768	1	A2	10125984	10130018	10125984	670	tsl3		1	16	KNOWN	KNOWN	havana	ensembl_havana	retained_intron	protein_coding	40.04	27	MGI transcript name	Cspp1-013	MGI Symbol	Cspp1
TCONS_00000219	ENSMUST00000071087	Cspp1	XLOC_000057	TCONS_00000219	XLOC_000057	Cspp1	1:10024600-10136768	WT CD	NFE2L1/NRF1-LKO CD	OK	2.29508	1.95954	-0.228034	-0.122271	0.82975	0.93132	no	XLOC_000057	ENSMUSG00000056763	ENSMUST00000071087	ENSMUSP00000068804	centrosome and spindle pole associated protein 1 [Source:MGI Symbol;Acc:MGI:2681832]	1	10037987	10136768	1	A2	10038217	10136768	10038217	4355	tsl1	GENCODE basic	11	16	KNOWN	KNOWN	ensembl_havana	ensembl_havana	protein_coding	protein_coding	40.04	27	MGI transcript name	Cspp1-004	MGI Symbol	Cspp1
TCONS_00000220	ENSMUST00000136898	Cspp1	XLOC_000057	TCONS_00000220	XLOC_000057	Cspp1	1:10024600-10136768	WT CD	NFE2L1/NRF1-LKO CD	NOTEST	0	0	0	0	1	1	no	XLOC_000057	ENSMUSG00000056763	ENSMUST00000136898		centrosome and spindle pole associated protein 1 [Source:MGI Symbol;Acc:MGI:2681832]	1	10037987	10136768	1	A2	10129959	10133461	10129959	436	tsl3		1	16	KNOWN	KNOWN	havana	ensembl_havana	retained_intron	protein_coding	40.04	27	MGI transcript name	Cspp1-014	MGI Symbol	Cspp1
TCONS_00000221	ENSMUST00000148663	Cspp1	XLOC_000057	TCONS_00000221	XLOC_000057	Cspp1	1:10024600-10136768	WT CD	NFE2L1/NRF1-LKO CD	OK	2.90682	2.04117	-0.51005	-0.157025	0.82555	0.92978	no	XLOC_000057	ENSMUSG00000056763	ENSMUST00000148663		centrosome and spindle pole associated protein 1 [Source:MGI Symbol;Acc:MGI:2681832]	1	10037987	10136768	1	A2	10133970	10136322	10133970	650	tsl2		1	16	KNOWN	KNOWN	havana	ensembl_havana	retained_intron	protein_coding	40.04	27	MGI transcript name	Cspp1-015	MGI Symbol	Cspp1
TCONS_00000222	ENSMUST00000157528	Gm26348	XLOC_000058	TCONS_00000222	XLOC_000058	Gm26348	1:10137570-10232670	WT CD	NFE2L1/NRF1-LKO CD	NOTEST	0	0	0	0	1	1	no	XLOC_000058	ENSMUSG00000088153	ENSMUST00000157528		predicted gene, 26348 [Source:MGI Symbol;Acc:MGI:5456125]	1	10166539	10166778	1	A2	10166539	10166778	10166539	240	tslNA	GENCODE basic	1	1	KNOWN	KNOWN	ensembl	ensembl	misc_RNA	misc_RNA	43.75	1	MGI transcript name	Gm26348-201	MGI Symbol	Gm26348
TCONS_00000223	-	-	XLOC_000059	TCONS_00000223	XLOC_000059	-	1:10239447-10239718	WT CD	NFE2L1/NRF1-LKO CD	OK	1.90557	0	-inf		0.05675	0.452447	no	XLOC_000059
TCONS_00000224	ENSMUST00000119252	Gm15603	XLOC_000060	TCONS_00000224	XLOC_000060	Gm15603	1:10324719-10719945	WT CD	NFE2L1/NRF1-LKO CD	NOTEST	0	0	0	0	1	1	no	XLOC_000060	ENSMUSG00000081417	ENSMUST00000119252		predicted gene 15603 [Source:MGI Symbol;Acc:MGI:3783050]	1	10695123	10695614	1	A2	10695123	10695614	10695123	492	tslNA	GENCODE basic	1	1	KNOWN	KNOWN	havana	havana	processed_pseudogene	processed_pseudogene	58.94	1	MGI transcript name	Gm15603-001	MGI Symbol	Gm15603
TCONS_00000225	ENSMUST00000189483	Gm5522	XLOC_000061	TCONS_00000225	XLOC_000061	Gm5522	1:10805280-10806522	WT CD	NFE2L1/NRF1-LKO CD	NOTEST	0	0	0	0	1	1	no	XLOC_000061	ENSMUSG00000100212	ENSMUST00000189483		predicted gene 5522 [Source:MGI Symbol;Acc:MGI:3649087]	1	10805281	10806522	1	A2	10805281	10806522	10805281	1242	tslNA	GENCODE basic	1	1	KNOWN	KNOWN	havana	havana	processed_pseudogene	processed_pseudogene	60.47	1	MGI transcript name	Gm5522-001	MGI Symbol	Gm5522
TCONS_00000226	ENSMUST00000188013	Gm28659	XLOC_000062	TCONS_00000226	XLOC_000062	Gm28659	1:10868687-10869446	WT CD	NFE2L1/NRF1-LKO CD	NOTEST	0	0	0	0	1	1	no	XLOC_000062	ENSMUSG00000100648	ENSMUST00000188013		predicted gene 28659 [Source:MGI Symbol;Acc:MGI:5579365]	1	10868688	10869446	1	A2	10868688	10869446	10868688	759	tslNA	GENCODE basic	1	1	KNOWN	KNOWN	havana	havana	processed_pseudogene	processed_pseudogene	54.02	1	MGI transcript name	Gm28659-001	MGI Symbol	Gm28659
TCONS_00000227	ENSMUST00000157960	Gm22963	XLOC_000063	TCONS_00000227	XLOC_000063	Gm22963	1:10921669-10921760	WT CD	NFE2L1/NRF1-LKO CD	NOTEST	0	0	0	0	1	1	no	XLOC_000063	ENSMUSG00000088585	ENSMUST00000157960		predicted gene, 22963 [Source:MGI Symbol;Acc:MGI:5452740]	1	10921670	10921760	1	A2	10921670	10921760	10921670	91	tslNA	GENCODE basic	1	1	KNOWN	KNOWN	ensembl	ensembl	snoRNA	snoRNA	41.76	1	MGI transcript name	Gm22963-201	MGI Symbol	Gm22963
TCONS_00000228	ENSMUST00000027056	Prex2	XLOC_000064	TCONS_00000228	XLOC_000064	Prex2	1:10993464-11303681	WT CD	NFE2L1/NRF1-LKO CD	NOTEST	0.0629347	0.0342284	-0.878663	0	1	1	no	XLOC_000064	ENSMUSG00000048960	ENSMUST00000027056	ENSMUSP00000027056	phosphatidylinositol-3,4,5-trisphosphate-dependent Rac exchange factor 2 [Source:MGI Symbol;Acc:MGI:1923385]	1	10993465	11303681	1	A2	10993465	11303681	10993465	11053	tsl1	GENCODE basic	11	13	KNOWN	KNOWN	ensembl_havana	ensembl_havana	protein_coding	protein_coding	39.1	8	MGI transcript name	Prex2-001	MGI Symbol	Prex2
TCONS_00000229	ENSMUST00000027056	Prex2	XLOC_000064	TCONS_00000229	XLOC_000064	Prex2	1:10993464-11303681	WT CD	NFE2L1/NRF1-LKO CD	NOTEST	0.337842	0.379088	0.166185	0	1	1	no	XLOC_000064	ENSMUSG00000048960	ENSMUST00000027056	ENSMUSP00000027056	phosphatidylinositol-3,4,5-trisphosphate-dependent Rac exchange factor 2 [Source:MGI Symbol;Acc:MGI:1923385]	1	10993465	11303681	1	A2	10993465	11303681	10993465	11053	tsl1	GENCODE basic	11	13	KNOWN	KNOWN	ensembl_havana	ensembl_havana	protein_coding	protein_coding	39.1	8	MGI transcript name	Prex2-001	MGI Symbol	Prex2
TCONS_00000230	ENSMUST00000190935	Prex2	XLOC_000064	TCONS_00000230	XLOC_000064	Prex2	1:10993464-11303681	WT CD	NFE2L1/NRF1-LKO CD	NOTEST	0.185876	0.145374	-0.354572	0	1	1	no	XLOC_000064	ENSMUSG00000048960	ENSMUST00000190935		phosphatidylinositol-3,4,5-trisphosphate-dependent Rac exchange factor 2 [Source:MGI Symbol;Acc:MGI:1923385]	1	10993465	11303681	1	A2	10993518	10996601	10993518	3084	tslNA		1	13	KNOWN	KNOWN	havana	ensembl_havana	retained_intron	protein_coding	39.1	8	MGI transcript name	Prex2-002	MGI Symbol	Prex2
TCONS_00000231	ENSMUST00000189822	Prex2	XLOC_000064	TCONS_00000231	XLOC_000064	Prex2	1:10993464-11303681	WT CD	NFE2L1/NRF1-LKO CD	NOTEST	0.0445995	0.148796	1.73824	0	1	1	no	XLOC_000064	ENSMUSG00000048960	ENSMUST00000189822		phosphatidylinositol-3,4,5-trisphosphate-dependent Rac exchange factor 2 [Source:MGI Symbol;Acc:MGI:1923385]	1	10993465	11303681	1	A2	11098530	11150071	11098530	1517	tsl1		1	13	KNOWN	KNOWN	havana	ensembl_havana	retained_intron	protein_coding	39.1	8	MGI transcript name	Prex2-003	MGI Symbol	Prex2
TCONS_00000232	ENSMUST00000187694	Prex2	XLOC_000064	TCONS_00000232	XLOC_000064	Prex2	1:10993464-11303681	WT CD	NFE2L1/NRF1-LKO CD	NOTEST	0.0603786	0.0232612	-1.37611	0	1	1	no	XLOC_000064	ENSMUSG00000048960	ENSMUST00000187694		phosphatidylinositol-3,4,5-trisphosphate-dependent Rac exchange factor 2 [Source:MGI Symbol;Acc:MGI:1923385]	1	10993465	11303681	1	A2	11140691	11160596	11140691	2949	tsl1		1	13	KNOWN	KNOWN	havana	ensembl_havana	retained_intron	protein_coding	39.1	8	MGI transcript name	Prex2-004	MGI Symbol	Prex2
TCONS_00000233	ENSMUST00000188189	Prex2	XLOC_000064	TCONS_00000233	XLOC_000064	Prex2	1:10993464-11303681	WT CD	NFE2L1/NRF1-LKO CD	NOTEST	0	0	0	0	1	1	no	XLOC_000064	ENSMUSG00000048960	ENSMUST00000188189	ENSMUSP00000140621	phosphatidylinositol-3,4,5-trisphosphate-dependent Rac exchange factor 2 [Source:MGI Symbol;Acc:MGI:1923385]	1	10993465	11303681	1	A2	11258067	11297898	11258067	726	tsl5		6	13	KNOWN	KNOWN	havana	ensembl_havana	nonsense_mediated_decay	protein_coding	39.1	8	MGI transcript name	Prex2-007	MGI Symbol	Prex2
TCONS_00000234	ENSMUST00000187745	Prex2	XLOC_000064	TCONS_00000234	XLOC_000064	Prex2	1:10993464-11303681	WT CD	NFE2L1/NRF1-LKO CD	NOTEST	0.161422	0.230413	0.513382	0	1	1	no	XLOC_000064	ENSMUSG00000048960	ENSMUST00000187745	ENSMUSP00000140788	phosphatidylinositol-3,4,5-trisphosphate-dependent Rac exchange factor 2 [Source:MGI Symbol;Acc:MGI:1923385]	1	10993465	11303681	1	A2	11258106	11298005	11258106	769	tsl5		6	13	KNOWN	KNOWN	havana	ensembl_havana	nonsense_mediated_decay	protein_coding	39.1	8	MGI transcript name	Prex2-008	MGI Symbol	Prex2
TCONS_00000235	ENSMUST00000188189	Prex2	XLOC_000064	TCONS_00000235	XLOC_000064	Prex2	1:10993464-11303681	WT CD	NFE2L1/NRF1-LKO CD	OK	0.16483	0.73537	2.15749	1.28097	0.0846	0.479566	no	XLOC_000064	ENSMUSG00000048960	ENSMUST00000188189	ENSMUSP00000140621	phosphatidylinositol-3,4,5-trisphosphate-dependent Rac exchange factor 2 [Source:MGI Symbol;Acc:MGI:1923385]	1	10993465	11303681	1	A2	11258067	11297898	11258067	726	tsl5		6	13	KNOWN	KNOWN	havana	ensembl_havana	nonsense_mediated_decay	protein_coding	39.1	8	MGI transcript name	Prex2-007	MGI Symbol	Prex2
TCONS_00000236	ENSMUST00000187745	Prex2	XLOC_000064	TCONS_00000236	XLOC_000064	Prex2	1:10993464-11303681	WT CD	NFE2L1/NRF1-LKO CD	NOTEST	0	0	0	0	1	1	no	XLOC_000064	ENSMUSG00000048960	ENSMUST00000187745	ENSMUSP00000140788	phosphatidylinositol-3,4,5-trisphosphate-dependent Rac exchange factor 2 [Source:MGI Symbol;Acc:MGI:1923385]	1	10993465	11303681	1	A2	11258106	11298005	11258106	769	tsl5		6	13	KNOWN	KNOWN	havana	ensembl_havana	nonsense_mediated_decay	protein_coding	39.1	8	MGI transcript name	Prex2-008	MGI Symbol	Prex2
TCONS_00000237	ENSMUST00000189385	Prex2	XLOC_000064	TCONS_00000237	XLOC_000064	Prex2	1:10993464-11303681	WT CD	NFE2L1/NRF1-LKO CD	OK	1.13747	1.18563	0.0598267	0.0444907	0.93625	0.971718	no	XLOC_000064	ENSMUSG00000048960	ENSMUST00000189385	ENSMUSP00000140863	phosphatidylinositol-3,4,5-trisphosphate-dependent Rac exchange factor 2 [Source:MGI Symbol;Acc:MGI:1923385]	1	10993465	11303681	1	A2	11263963	11299594	11263963	2449	tsl1		6	13	KNOWN	KNOWN	havana	ensembl_havana	nonsense_mediated_decay	protein_coding	39.1	8	MGI transcript name	Prex2-005	MGI Symbol	Prex2
TCONS_00000238	ENSMUST00000189385	Prex2	XLOC_000064	TCONS_00000238	XLOC_000064	Prex2	1:10993464-11303681	WT CD	NFE2L1/NRF1-LKO CD	NOTEST	0.00675306	0.00409122	-0.723011	0	1	1	no	XLOC_000064	ENSMUSG00000048960	ENSMUST00000189385	ENSMUSP00000140863	phosphatidylinositol-3,4,5-trisphosphate-dependent Rac exchange factor 2 [Source:MGI Symbol;Acc:MGI:1923385]	1	10993465	11303681	1	A2	11263963	11299594	11263963	2449	tsl1		6	13	KNOWN	KNOWN	havana	ensembl_havana	nonsense_mediated_decay	protein_coding	39.1	8	MGI transcript name	Prex2-005	MGI Symbol	Prex2
TCONS_00000239	ENSMUST00000188154	Prex2	XLOC_000064	TCONS_00000239	XLOC_000064	Prex2	1:10993464-11303681	WT CD	NFE2L1/NRF1-LKO CD	NOTEST	0	0	0	0	1	1	no	XLOC_000064	ENSMUSG00000048960	ENSMUST00000188154	ENSMUSP00000140580	phosphatidylinositol-3,4,5-trisphosphate-dependent Rac exchange factor 2 [Source:MGI Symbol;Acc:MGI:1923385]	1	10993465	11303681	1	A2	11283993	11298204	11283993	843	tsl3		1	13	KNOWN	KNOWN	havana	ensembl_havana	nonsense_mediated_decay	protein_coding	39.1	8	MGI transcript name	Prex2-006	MGI Symbol	Prex2
TCONS_00000240	ENSMUST00000048613	A830018L16Rik	XLOC_000065	TCONS_00000240	XLOC_000065	A830018L16Rik	1:11414104-11975901	WT CD	NFE2L1/NRF1-LKO CD	NOTEST	0	2.27436e-08	inf	0	1	1	no	XLOC_000065	ENSMUSG00000057715	ENSMUST00000048613	ENSMUSP00000043857	RIKEN cDNA A830018L16 gene [Source:MGI Symbol;Acc:MGI:2444149]	1	11414105	11975901	1	A2	11414105	11975901	11414105	2779	tsl1	GENCODE basic	13	13	KNOWN	KNOWN	ensembl_havana	ensembl_havana	protein_coding	protein_coding	38.63	10	MGI transcript name	A830018L16Rik-001	MGI Symbol	A830018L16Rik
TCONS_00000241	ENSMUST00000171690	A830018L16Rik	XLOC_000065	TCONS_00000241	XLOC_000065	A830018L16Rik	1:11414104-11975901	WT CD	NFE2L1/NRF1-LKO CD	NOTEST	0	1.45199e-08	inf	0	1	1	no	XLOC_000065	ENSMUSG00000057715	ENSMUST00000171690	ENSMUSP00000132334	RIKEN cDNA A830018L16 gene [Source:MGI Symbol;Acc:MGI:2444149]	1	11414105	11975901	1	A2	11414105	11601811	11414105	6158	tsl5	GENCODE basic	8	13	KNOWN	KNOWN	ensembl	ensembl_havana	protein_coding	protein_coding	38.63	10	MGI transcript name	A830018L16Rik-201	MGI Symbol	A830018L16Rik
TCONS_00000242	ENSMUST00000048613	A830018L16Rik	XLOC_000065	TCONS_00000242	XLOC_000065	A830018L16Rik	1:11414104-11975901	WT CD	NFE2L1/NRF1-LKO CD	NOTEST	0	0	0	0	1	1	no	XLOC_000065	ENSMUSG00000057715	ENSMUST00000048613	ENSMUSP00000043857	RIKEN cDNA A830018L16 gene [Source:MGI Symbol;Acc:MGI:2444149]	1	11414105	11975901	1	A2	11414105	11975901	11414105	2779	tsl1	GENCODE basic	13	13	KNOWN	KNOWN	ensembl_havana	ensembl_havana	protein_coding	protein_coding	38.63	10	MGI transcript name	A830018L16Rik-001	MGI Symbol	A830018L16Rik
TCONS_00000243	ENSMUST00000048613	A830018L16Rik	XLOC_000065	TCONS_00000243	XLOC_000065	A830018L16Rik	1:11414104-11975901	WT CD	NFE2L1/NRF1-LKO CD	NOTEST	0	0	0	0	1	1	no	XLOC_000065	ENSMUSG00000057715	ENSMUST00000048613	ENSMUSP00000043857	RIKEN cDNA A830018L16 gene [Source:MGI Symbol;Acc:MGI:2444149]	1	11414105	11975901	1	A2	11414105	11975901	11414105	2779	tsl1	GENCODE basic	13	13	KNOWN	KNOWN	ensembl_havana	ensembl_havana	protein_coding	protein_coding	38.63	10	MGI transcript name	A830018L16Rik-001	MGI Symbol	A830018L16Rik
TCONS_00000244	ENSMUST00000150870	A830018L16Rik	XLOC_000065	TCONS_00000244	XLOC_000065	A830018L16Rik	1:11414104-11975901	WT CD	NFE2L1/NRF1-LKO CD	NOTEST	0	0	0	0	1	1	no	XLOC_000065	ENSMUSG00000057715	ENSMUST00000150870		RIKEN cDNA A830018L16 gene [Source:MGI Symbol;Acc:MGI:2444149]	1	11414105	11975901	1	A2	11414112	11518709	11414112	658	tsl3		7	13	KNOWN	KNOWN	havana	ensembl_havana	processed_transcript	protein_coding	38.63	10	MGI transcript name	A830018L16Rik-006	MGI Symbol	A830018L16Rik
TCONS_00000245	ENSMUST00000142117	A830018L16Rik	XLOC_000065	TCONS_00000245	XLOC_000065	A830018L16Rik	1:11414104-11975901	WT CD	NFE2L1/NRF1-LKO CD	NOTEST	0	0	0	0	1	1	no	XLOC_000065	ENSMUSG00000057715	ENSMUST00000142117		RIKEN cDNA A830018L16 gene [Source:MGI Symbol;Acc:MGI:2444149]	1	11414105	11975901	1	A2	11414112	11537707	11414112	1499	tsl1		2	13	KNOWN	KNOWN	havana	ensembl_havana	processed_transcript	protein_coding	38.63	10	MGI transcript name	A830018L16Rik-004	MGI Symbol	A830018L16Rik
TCONS_00000246	ENSMUST00000141512	A830018L16Rik	XLOC_000065	TCONS_00000246	XLOC_000065	A830018L16Rik	1:11414104-11975901	WT CD	NFE2L1/NRF1-LKO CD	NOTEST	0	0	0	0	1	1	no	XLOC_000065	ENSMUSG00000057715	ENSMUST00000141512	ENSMUSP00000139635	RIKEN cDNA A830018L16 gene [Source:MGI Symbol;Acc:MGI:2444149]	1	11414105	11975901	1	A2	11414112	11933740	11414112	1816	tsl2		7	13	KNOWN	KNOWN	havana	ensembl_havana	nonsense_mediated_decay	protein_coding	38.63	10	MGI transcript name	A830018L16Rik-005	MGI Symbol	A830018L16Rik
TCONS_00000247	ENSMUST00000135014	A830018L16Rik	XLOC_000065	TCONS_00000247	XLOC_000065	A830018L16Rik	1:11414104-11975901	WT CD	NFE2L1/NRF1-LKO CD	NOTEST	0	1.3814e-09	inf	0	1	1	no	XLOC_000065	ENSMUSG00000057715	ENSMUST00000135014	ENSMUSP00000119143	RIKEN cDNA A830018L16 gene [Source:MGI Symbol;Acc:MGI:2444149]	1	11414105	11975901	1	A2	11414269	11601621	11414269	6451	tsl1	GENCODE basic	7	13	KNOWN	KNOWN	ensembl_havana	ensembl_havana	protein_coding	protein_coding	38.63	10	MGI transcript name	A830018L16Rik-003	MGI Symbol	A830018L16Rik
TCONS_00000248	ENSMUST00000137824	A830018L16Rik	XLOC_000065	TCONS_00000248	XLOC_000065	A830018L16Rik	1:11414104-11975901	WT CD	NFE2L1/NRF1-LKO CD	NOTEST	0	0	0	0	1	1	no	XLOC_000065	ENSMUSG00000057715	ENSMUST00000137824	ENSMUSP00000117421	RIKEN cDNA A830018L16 gene [Source:MGI Symbol;Acc:MGI:2444149]	1	11414105	11975901	1	A2	11414509	11975397	11414509	1880	tsl1	GENCODE basic	7	13	KNOWN	KNOWN	ensembl_havana	ensembl_havana	protein_coding	protein_coding	38.63	10	MGI transcript name	A830018L16Rik-002	MGI Symbol	A830018L16Rik
TCONS_00000249	ENSMUST00000179089	A830018L16Rik	XLOC_000065	TCONS_00000249	XLOC_000065	A830018L16Rik	1:11414104-11975901	WT CD	NFE2L1/NRF1-LKO CD	NOTEST	0	0	0	0	1	1	no	XLOC_000065	ENSMUSG00000057715	ENSMUST00000179089	ENSMUSP00000137287	RIKEN cDNA A830018L16 gene [Source:MGI Symbol;Acc:MGI:2444149]	1	11414105	11975901	1	A2	11414509	11975397	11414509	1832	tsl1	GENCODE basic	7	13	KNOWN	KNOWN	havana	ensembl_havana	protein_coding	protein_coding	38.63	10	MGI transcript name	A830018L16Rik-009	MGI Symbol	A830018L16Rik
TCONS_00000250	ENSMUST00000194502	Gm38178	XLOC_000066	TCONS_00000250	XLOC_000066	Gm38178	1:11414104-11975901	WT CD	NFE2L1/NRF1-LKO CD	NOTEST	0	0	0	0	1	1	no	XLOC_000066	ENSMUSG00000103825	ENSMUST00000194502		predicted gene, 38178 [Source:MGI Symbol;Acc:MGI:5611406]	1	11416918	11419388	1	A2	11416918	11419388	11416918	2471	tslNA	GENCODE basic	1	1	KNOWN	KNOWN	havana	havana	TEC	TEC	38.32	1	MGI transcript name	Gm38178-001	MGI Symbol	Gm38178
TCONS_00000251	ENSMUST00000141339	A830018L16Rik	XLOC_000065	TCONS_00000251	XLOC_000065	A830018L16Rik	1:11414104-11975901	WT CD	NFE2L1/NRF1-LKO CD	NOTEST	0	0.00371157	inf	0	1	1	no	XLOC_000065	ENSMUSG00000057715	ENSMUST00000141339	ENSMUSP00000121311	RIKEN cDNA A830018L16 gene [Source:MGI Symbol;Acc:MGI:2444149]	1	11414105	11975901	1	A2	11518671	11599993	11518671	3566	tsl1		2	13	KNOWN	KNOWN	havana	ensembl_havana	protein_coding	protein_coding	38.63	10	MGI transcript name	A830018L16Rik-007	MGI Symbol	A830018L16Rik
TCONS_00000252	ENSMUST00000191437	A830018L16Rik	XLOC_000065	TCONS_00000252	XLOC_000065	A830018L16Rik	1:11414104-11975901	WT CD	NFE2L1/NRF1-LKO CD	NOTEST	0	0	0	0	1	1	no	XLOC_000065	ENSMUSG00000057715	ENSMUST00000191437		RIKEN cDNA A830018L16 gene [Source:MGI Symbol;Acc:MGI:2444149]	1	11414105	11975901	1	A2	11579306	11596631	11579306	544	tsl5		1	13	KNOWN	KNOWN	havana	ensembl_havana	processed_transcript	protein_coding	38.63	10	MGI transcript name	A830018L16Rik-010	MGI Symbol	A830018L16Rik
TCONS_00000253	ENSMUST00000191437	A830018L16Rik	XLOC_000065	TCONS_00000253	XLOC_000065	A830018L16Rik	1:11414104-11975901	WT CD	NFE2L1/NRF1-LKO CD	NOTEST	0	1.14633e-08	inf	0	1	1	no	XLOC_000065	ENSMUSG00000057715	ENSMUST00000191437		RIKEN cDNA A830018L16 gene [Source:MGI Symbol;Acc:MGI:2444149]	1	11414105	11975901	1	A2	11579306	11596631	11579306	544	tsl5		1	13	KNOWN	KNOWN	havana	ensembl_havana	processed_transcript	protein_coding	38.63	10	MGI transcript name	A830018L16Rik-010	MGI Symbol	A830018L16Rik
TCONS_00000254	ENSMUST00000195360	Gm38069	XLOC_000067	TCONS_00000254	XLOC_000067	Gm38069	1:11414104-11975901	WT CD	NFE2L1/NRF1-LKO CD	NOTEST	0	0	0	0	1	1	no	XLOC_000067	ENSMUSG00000103561	ENSMUST00000195360		predicted gene, 38069 [Source:MGI Symbol;Acc:MGI:5611297]	1	11704207	11706350	1	A2	11704207	11706350	11704207	2144	tslNA	GENCODE basic	1	1	KNOWN	KNOWN	havana	havana	TEC	TEC	37.78	1	MGI transcript name	Gm38069-001	MGI Symbol	Gm38069
TCONS_00000255	ENSMUST00000187748	Gm7560	XLOC_000068	TCONS_00000255	XLOC_000068	Gm7560	1:12120959-12121832	WT CD	NFE2L1/NRF1-LKO CD	NOTEST	0	0	0	0	1	1	no	XLOC_000068	ENSMUSG00000101610	ENSMUST00000187748		predicted gene 7560 [Source:MGI Symbol;Acc:MGI:3648484]	1	12120960	12121832	1	A2	12120960	12121832	12120960	873	tslNA	GENCODE basic	1	1	KNOWN	KNOWN	havana	havana	processed_pseudogene	processed_pseudogene	48.91	1	MGI transcript name	Gm7560-001	MGI Symbol	Gm7560
TCONS_00000256	ENSMUST00000179834	Gm22633	XLOC_000069	TCONS_00000256	XLOC_000069	Gm22633	1:12374935-12375042	WT CD	NFE2L1/NRF1-LKO CD	NOTEST	0	0	0	0	1	1	no	XLOC_000069	ENSMUSG00000093864	ENSMUST00000179834		predicted gene, 22633 [Source:MGI Symbol;Acc:MGI:5452410]	1	12374936	12375042	1	A3	12374936	12375042	12374936	107	tslNA	GENCODE basic	1	1	KNOWN	KNOWN	ensembl	ensembl	snRNA	snRNA	45.79	1	MGI transcript name	Gm22633-201	MGI Symbol	Gm22633
TCONS_00000257	ENSMUST00000183490	Mir6341	XLOC_000070	TCONS_00000257	XLOC_000070	Mir6341	1:12425985-12426106	WT CD	NFE2L1/NRF1-LKO CD	NOTEST	0	0	0	0	1	1	no	XLOC_000070	ENSMUSG00000098555	ENSMUST00000183490		microRNA 6341 [Source:MGI Symbol;Acc:MGI:5530644]	1	12425986	12426106	1	A3	12425986	12426106	12425986	121	tslNA	GENCODE basic	1	1	KNOWN	KNOWN	mirbase	mirbase	miRNA	miRNA	40.5	1	MGI transcript name	Mir6341-201	MGI Symbol	Mir6341
TCONS_00000258	ENSMUST00000181461	Gm2383	XLOC_000071	TCONS_00000258	XLOC_000071	Gm2383	1:12565576-12566383	WT CD	NFE2L1/NRF1-LKO CD	NOTEST	0	0	0	0	1	1	no	XLOC_000071	ENSMUSG00000097628	ENSMUST00000181461		predicted gene 2383 [Source:MGI Symbol;Acc:MGI:3780551]	1	12565577	12566383	1	A3	12565577	12566383	12565577	807	tslNA	GENCODE basic	1	1	KNOWN	KNOWN	havana	havana	processed_pseudogene	processed_pseudogene	53.9	1	MGI transcript name	Gm2383-001	MGI Symbol	Gm2383
TCONS_00000259	ENSMUST00000182390	Gm6216	XLOC_000072	TCONS_00000259	XLOC_000072	Gm6216	1:12655866-12656553	WT CD	NFE2L1/NRF1-LKO CD	NOTEST	0	0	0	0	1	1	no	XLOC_000072	ENSMUSG00000098163	ENSMUST00000182390		predicted gene 6216 [Source:MGI Symbol;Acc:MGI:3647030]	1	12655867	12656553	1	A3	12655867	12656553	12655867	687	tslNA	GENCODE basic	1	1	KNOWN	KNOWN	havana	havana	processed_pseudogene	processed_pseudogene	48.47	1	MGI transcript name	Gm6216-001	MGI Symbol	Gm6216
TCONS_00000260	ENSMUST00000181272	Gm17644	XLOC_000073	TCONS_00000260	XLOC_000073	Gm17644	1:12667562-12673090	WT CD	NFE2L1/NRF1-LKO CD	NOTEST	0	0	0	0	1	1	no	XLOC_000073	ENSMUSG00000097171	ENSMUST00000181272		predicted gene, 17644 [Source:MGI Symbol;Acc:MGI:4937278]	1	12667563	12673090	1	A3	12667563	12673090	12667563	3200	tsl1	GENCODE basic	1	1	KNOWN	KNOWN	havana	havana	lincRNA	lincRNA	41.79	1	MGI transcript name	Gm17644-001	MGI Symbol	Gm17644
TCONS_00000261	ENSMUST00000180062	Sulf1	XLOC_000074	TCONS_00000261	XLOC_000074	Sulf1	1:12692276-12861192	WT CD	NFE2L1/NRF1-LKO CD	NOTEST	6.09826e-09	0.0341111	22.4153	0	1	1	no	XLOC_000074	ENSMUSG00000016918	ENSMUST00000180062	ENSMUSP00000136014	sulfatase 1 [Source:MGI Symbol;Acc:MGI:2138563]	1	12692277	12861192	1	A3	12692323	12860371	12692323	4636	tsl1	GENCODE basic	7	15	KNOWN	KNOWN	ensembl_havana	ensembl_havana	protein_coding	protein_coding	43.45	10	MGI transcript name	Sulf1-002	MGI Symbol	Sulf1
TCONS_00000262	ENSMUST00000177608	Sulf1	XLOC_000074	TCONS_00000262	XLOC_000074	Sulf1	1:12692276-12861192	WT CD	NFE2L1/NRF1-LKO CD	NOTEST	6.33589e-09	2.97447e-07	5.55294	0	1	1	no	XLOC_000074	ENSMUSG00000016918	ENSMUST00000177608	ENSMUSP00000137523	sulfatase 1 [Source:MGI Symbol;Acc:MGI:2138563]	1	12692277	12861192	1	A3	12692277	12861192	12692277	5598	tsl1	GENCODE basic	7	15	KNOWN	KNOWN	ensembl_havana	ensembl_havana	protein_coding	protein_coding	43.45	10	MGI transcript name	Sulf1-001	MGI Symbol	Sulf1
TCONS_00000263	ENSMUST00000180062	Sulf1	XLOC_000074	TCONS_00000263	XLOC_000074	Sulf1	1:12692276-12861192	WT CD	NFE2L1/NRF1-LKO CD	NOTEST	0.000104055	0.0877402	9.71975	0	1	1	no	XLOC_000074	ENSMUSG00000016918	ENSMUST00000180062	ENSMUSP00000136014	sulfatase 1 [Source:MGI Symbol;Acc:MGI:2138563]	1	12692277	12861192	1	A3	12692323	12860371	12692323	4636	tsl1	GENCODE basic	7	15	KNOWN	KNOWN	ensembl_havana	ensembl_havana	protein_coding	protein_coding	43.45	10	MGI transcript name	Sulf1-002	MGI Symbol	Sulf1
TCONS_00000264	ENSMUST00000186051	Sulf1	XLOC_000074	TCONS_00000264	XLOC_000074	Sulf1	1:12692276-12861192	WT CD	NFE2L1/NRF1-LKO CD	NOTEST	3.3738e-118	6.57687e-39	263.395	0	1	1	no	XLOC_000074	ENSMUSG00000016918	ENSMUST00000186051	ENSMUSP00000141153	sulfatase 1 [Source:MGI Symbol;Acc:MGI:2138563]	1	12692277	12861192	1	A3	12692532	12852489	12692532	4563	tsl1	GENCODE basic	6	15	KNOWN	KNOWN	havana	ensembl_havana	protein_coding	protein_coding	43.45	10	MGI transcript name	Sulf1-008	MGI Symbol	Sulf1
TCONS_00000265	ENSMUST00000187376	Sulf1	XLOC_000074	TCONS_00000265	XLOC_000074	Sulf1	1:12692276-12861192	WT CD	NFE2L1/NRF1-LKO CD	NOTEST	2.2129e-72	6.52245e-97	-81.4887	0	1	1	no	XLOC_000074	ENSMUSG00000016918	ENSMUST00000187376		sulfatase 1 [Source:MGI Symbol;Acc:MGI:2138563]	1	12692277	12861192	1	A3	12718459	12822916	12718459	2746	tsl1		6	15	KNOWN	KNOWN	havana	ensembl_havana	retained_intron	protein_coding	43.45	10	MGI transcript name	Sulf1-003	MGI Symbol	Sulf1
TCONS_00000266	ENSMUST00000088585	Sulf1	XLOC_000074	TCONS_00000266	XLOC_000074	Sulf1	1:12692276-12861192	WT CD	NFE2L1/NRF1-LKO CD	NOTEST	1.26957e-08	1.28501e-05	9.98323	0	1	1	no	XLOC_000074	ENSMUSG00000016918	ENSMUST00000088585	ENSMUSP00000085949	sulfatase 1 [Source:MGI Symbol;Acc:MGI:2138563]	1	12692277	12861192	1	A3	12718529	12860377	12718529	4630	tsl1	GENCODE basic	9	15	KNOWN	KNOWN	ensembl_havana	ensembl_havana	protein_coding	protein_coding	43.45	10	MGI transcript name	Sulf1-004	MGI Symbol	Sulf1
TCONS_00000267	ENSMUST00000177608	Sulf1	XLOC_000074	TCONS_00000267	XLOC_000074	Sulf1	1:12692276-12861192	WT CD	NFE2L1/NRF1-LKO CD	NOTEST	1.50898e-08	2.35749e-08	0.643674	0	1	1	no	XLOC_000074	ENSMUSG00000016918	ENSMUST00000177608	ENSMUSP00000137523	sulfatase 1 [Source:MGI Symbol;Acc:MGI:2138563]	1	12692277	12861192	1	A3	12692277	12861192	12692277	5598	tsl1	GENCODE basic	7	15	KNOWN	KNOWN	ensembl_havana	ensembl_havana	protein_coding	protein_coding	43.45	10	MGI transcript name	Sulf1-001	MGI Symbol	Sulf1
TCONS_00000268	ENSMUST00000088585	Sulf1	XLOC_000074	TCONS_00000268	XLOC_000074	Sulf1	1:12692276-12861192	WT CD	NFE2L1/NRF1-LKO CD	NOTEST	0.0309677	8.00628e-09	-21.8831	0	1	1	no	XLOC_000074	ENSMUSG00000016918	ENSMUST00000088585	ENSMUSP00000085949	sulfatase 1 [Source:MGI Symbol;Acc:MGI:2138563]	1	12692277	12861192	1	A3	12718529	12860377	12718529	4630	tsl1	GENCODE basic	9	15	KNOWN	KNOWN	ensembl_havana	ensembl_havana	protein_coding	protein_coding	43.45	10	MGI transcript name	Sulf1-004	MGI Symbol	Sulf1
TCONS_00000269	ENSMUST00000189541	Sulf1	XLOC_000074	TCONS_00000269	XLOC_000074	Sulf1	1:12692276-12861192	WT CD	NFE2L1/NRF1-LKO CD	NOTEST	0	0	0	0	1	1	no	XLOC_000074	ENSMUSG00000016918	ENSMUST00000189541	ENSMUSP00000140640	sulfatase 1 [Source:MGI Symbol;Acc:MGI:2138563]	1	12692277	12861192	1	A3	12719464	12786549	12719464	366	tsl3		6	15	KNOWN	KNOWN	havana	ensembl_havana	protein_coding	protein_coding	43.45	10	MGI transcript name	Sulf1-005	MGI Symbol	Sulf1
TCONS_00000270	ENSMUST00000177608	Sulf1	XLOC_000074	TCONS_00000270	XLOC_000074	Sulf1	1:12692276-12861192	WT CD	NFE2L1/NRF1-LKO CD	NOTEST	2.04618e-08	0.0827306	21.9471	0	1	1	no	XLOC_000074	ENSMUSG00000016918	ENSMUST00000177608	ENSMUSP00000137523	sulfatase 1 [Source:MGI Symbol;Acc:MGI:2138563]	1	12692277	12861192	1	A3	12692277	12861192	12692277	5598	tsl1	GENCODE basic	7	15	KNOWN	KNOWN	ensembl_havana	ensembl_havana	protein_coding	protein_coding	43.45	10	MGI transcript name	Sulf1-001	MGI Symbol	Sulf1
TCONS_00000271	ENSMUST00000186405	Sulf1	XLOC_000074	TCONS_00000271	XLOC_000074	Sulf1	1:12692276-12861192	WT CD	NFE2L1/NRF1-LKO CD	NOTEST	0	0.000240743	inf	0	1	1	no	XLOC_000074	ENSMUSG00000016918	ENSMUST00000186405	ENSMUSP00000140891	sulfatase 1 [Source:MGI Symbol;Acc:MGI:2138563]	1	12692277	12861192	1	A3	12728119	12786639	12728119	815	tsl1		6	15	KNOWN	KNOWN	havana	ensembl_havana	protein_coding	protein_coding	43.45	10	MGI transcript name	Sulf1-006	MGI Symbol	Sulf1
TCONS_00000272	ENSMUST00000186674	Sulf1	XLOC_000074	TCONS_00000272	XLOC_000074	Sulf1	1:12692276-12861192	WT CD	NFE2L1/NRF1-LKO CD	NOTEST	0	0.0417684	inf	0	1	1	no	XLOC_000074	ENSMUSG00000016918	ENSMUST00000186674		sulfatase 1 [Source:MGI Symbol;Acc:MGI:2138563]	1	12692277	12861192	1	A3	12785443	12788818	12785443	2581	tsl1		1	15	KNOWN	KNOWN	havana	ensembl_havana	retained_intron	protein_coding	43.45	10	MGI transcript name	Sulf1-007	MGI Symbol	Sulf1
TCONS_00000273	ENSMUST00000189447	Sulf1	XLOC_000074	TCONS_00000273	XLOC_000074	Sulf1	1:12692276-12861192	WT CD	NFE2L1/NRF1-LKO CD	NOTEST	0	0.369715	inf	0	1	1	no	XLOC_000074	ENSMUSG00000016918	ENSMUST00000189447		sulfatase 1 [Source:MGI Symbol;Acc:MGI:2138563]	1	12692277	12861192	1	A3	12836028	12840497	12836028	747	tsl3		1	15	KNOWN	KNOWN	havana	ensembl_havana	retained_intron	protein_coding	43.45	10	MGI transcript name	Sulf1-010	MGI Symbol	Sulf1
TCONS_00000274	ENSMUST00000185780	Sulf1	XLOC_000074	TCONS_00000274	XLOC_000074	Sulf1	1:12692276-12861192	WT CD	NFE2L1/NRF1-LKO CD	NOTEST	0.0334744	0.198065	2.56484	0	1	1	no	XLOC_000074	ENSMUSG00000016918	ENSMUST00000185780	ENSMUSP00000140517	sulfatase 1 [Source:MGI Symbol;Acc:MGI:2138563]	1	12692277	12861192	1	A3	12842791	12861192	12842791	2682	tsl1		1	15	KNOWN	KNOWN	havana	ensembl_havana	protein_coding	protein_coding	43.45	10	MGI transcript name	Sulf1-009	MGI Symbol	Sulf1
TCONS_00000275	ENSMUST00000059065	Gm5250	XLOC_000075	TCONS_00000275	XLOC_000075	Gm5250	1:13062024-13062345	WT CD	NFE2L1/NRF1-LKO CD	NOTEST	0	0	0	0	1	1	no	XLOC_000075	ENSMUSG00000069620	ENSMUST00000059065		predicted gene 5250 [Source:MGI Symbol;Acc:MGI:3647667]	1	13062025	13062345	1	A3	13062025	13062345	13062025	321	tslNA	GENCODE basic	9	6	KNOWN	KNOWN	havana	havana	processed_pseudogene	processed_pseudogene	51.09	1	MGI transcript name	Gm5250-001	MGI Symbol	Gm5250
TCONS_00000276	ENSMUST00000187394	Gm29283	XLOC_000076	TCONS_00000276	XLOC_000076	Gm29283	1:13068837-13078662	WT CD	NFE2L1/NRF1-LKO CD	NOTEST	0	0	0	0	1	1	no	XLOC_000076	ENSMUSG00000099498	ENSMUST00000187394		predicted gene 29283 [Source:MGI Symbol;Acc:MGI:5579989]	1	13068838	13078662	1	A3	13068838	13078662	13068838	288	tsl5	GENCODE basic	1	1	KNOWN	KNOWN	havana	havana	lincRNA	lincRNA	45.28	1	MGI transcript name	Gm29283-001	MGI Symbol	Gm29283
TCONS_00000277	ENSMUST00000183805	Gm27881	XLOC_000077	TCONS_00000277	XLOC_000077	Gm27881	1:13139104-13374083	WT CD	NFE2L1/NRF1-LKO CD	NOTEST	0	0	0	0	1	1	no	XLOC_000077	ENSMUSG00000099183	ENSMUST00000183805		predicted gene, 27881 [Source:MGI Symbol;Acc:MGI:5531263]	1	13262198	13262279	1	A3	13262198	13262279	13262198	82	tslNA	GENCODE basic	1	1	KNOWN	KNOWN	ensembl	ensembl	miRNA	miRNA	52.44	1	MGI transcript name	Gm27881-201	MGI Symbol	Gm27881
TCONS_00000279	ENSMUST00000185813	Gm29570	XLOC_000078	TCONS_00000279	XLOC_000078	Gm29570	1:13376069-13388413	WT CD	NFE2L1/NRF1-LKO CD	NOTEST	0	0	0	0	1	1	no	XLOC_000078	ENSMUSG00000101476	ENSMUST00000185813		predicted gene 29570 [Source:MGI Symbol;Acc:MGI:5580276]	1	13376070	13388413	1	A3	13376070	13388413	13376070	681	tsl3	GENCODE basic	1	1	KNOWN	KNOWN	havana	havana	antisense	antisense	41.59	1	MGI transcript name	Gm29570-001	MGI Symbol	Gm29570
TCONS_00000280	ENSMUST00000088542	Xkr9	XLOC_000079	TCONS_00000280	XLOC_000079	Xkr9	1:13668770-13705877	WT CD	NFE2L1/NRF1-LKO CD	OK	20.4983	17.6931	-0.212315	-0.410109	0.43015	0.749777	no	XLOC_000079	ENSMUSG00000067813	ENSMUST00000088542	ENSMUSP00000085900	X-linked Kx blood group related 9 [Source:MGI Symbol;Acc:MGI:2686466]	1	13668771	13701723	1	A3	13668771	13701723	13668771	1926	tsl1	GENCODE basic	3	3	KNOWN	KNOWN	ensembl_havana	ensembl_havana	protein_coding	protein_coding	39.69	1	MGI transcript name	Xkr9-001	MGI Symbol	Xkr9
TCONS_00000281	ENSMUST00000088542	Xkr9	XLOC_000079	TCONS_00000281	XLOC_000079	Xkr9	1:13668770-13705877	WT CD	NFE2L1/NRF1-LKO CD	OK	9.36636	4.04097	-1.21279	-2.24288	0.00015	0.00513189	yes	XLOC_000079	ENSMUSG00000067813	ENSMUST00000088542	ENSMUSP00000085900	X-linked Kx blood group related 9 [Source:MGI Symbol;Acc:MGI:2686466]	1	13668771	13701723	1	A3	13668771	13701723	13668771	1926	tsl1	GENCODE basic	3	3	KNOWN	KNOWN	ensembl_havana	ensembl_havana	protein_coding	protein_coding	39.69	1	MGI transcript name	Xkr9-001	MGI Symbol	Xkr9
TCONS_00000282	-	-	XLOC_000080	TCONS_00000282	XLOC_000080	-	1:13706466-13706847	WT CD	NFE2L1/NRF1-LKO CD	OK	3.80837	1.55756	-1.28988	-0.692808	0.46655	0.767524	no	XLOC_000080
TCONS_00000283	-	-	XLOC_000081	TCONS_00000283	XLOC_000081	-	1:13707783-13707899	WT CD	NFE2L1/NRF1-LKO CD	OK	115.418	0	-inf		0.0554	0.452447	no	XLOC_000081
TCONS_00000284	ENSMUST00000158733	Gm25491	XLOC_000082	TCONS_00000284	XLOC_000082	Gm25491	1:13932377-13932685	WT CD	NFE2L1/NRF1-LKO CD	NOTEST	0	0	0	0	1	1	no	XLOC_000082	ENSMUSG00000089358	ENSMUST00000158733		predicted gene, 25491 [Source:MGI Symbol;Acc:MGI:5455268]	1	13932378	13932685	1	A3	13932378	13932685	13932378	308	tslNA	GENCODE basic	1	1	KNOWN	KNOWN	ensembl	ensembl	misc_RNA	misc_RNA	46.43	1	MGI transcript name	Gm25491-201	MGI Symbol	Gm25491
TCONS_00000285	ENSMUST00000179783	Gm22616	XLOC_000083	TCONS_00000285	XLOC_000083	Gm22616	1:14168953-14310235	WT CD	NFE2L1/NRF1-LKO CD	NOTEST	0	0	0	0	1	1	no	XLOC_000083	ENSMUSG00000095853	ENSMUST00000179783		predicted gene, 22616 [Source:MGI Symbol;Acc:MGI:5452393]	1	14182578	14182677	1	A3	14182578	14182677	14182578	100	tslNA	GENCODE basic	1	1	KNOWN	KNOWN	ensembl	ensembl	miRNA	miRNA	51	1	MGI transcript name	Gm22616-201	MGI Symbol	Gm22616
TCONS_00000286	ENSMUST00000187401	Gm9947	XLOC_000084	TCONS_00000286	XLOC_000084	Gm9947	1:14752936-14776931	WT CD	NFE2L1/NRF1-LKO CD	NOTEST	0.10376	0.0365939	-1.50358	0	1	1	no	XLOC_000084	ENSMUSG00000054493	ENSMUST00000187401		predicted gene 9947 [Source:MGI Symbol;Acc:MGI:3642739]	1	14752937	14776931	1	A3	14752937	14776931	14752937	687	tsl5	GENCODE basic	1	2	KNOWN	KNOWN	havana	ensembl_havana	antisense	antisense	42.88	2	MGI transcript name	Gm9947-002	MGI Symbol	Gm9947
TCONS_00000287	ENSMUST00000187401	Gm9947	XLOC_000084	TCONS_00000287	XLOC_000084	Gm9947	1:14752936-14776931	WT CD	NFE2L1/NRF1-LKO CD	NOTEST	0	0	0	0	1	1	no	XLOC_000084	ENSMUSG00000054493	ENSMUST00000187401		predicted gene 9947 [Source:MGI Symbol;Acc:MGI:3642739]	1	14752937	14776931	1	A3	14752937	14776931	14752937	687	tsl5	GENCODE basic	1	2	KNOWN	KNOWN	havana	ensembl_havana	antisense	antisense	42.88	2	MGI transcript name	Gm9947-002	MGI Symbol	Gm9947
TCONS_00000288	ENSMUST00000067599	Gm9947	XLOC_000084	TCONS_00000288	XLOC_000084	Gm9947	1:14752936-14776931	WT CD	NFE2L1/NRF1-LKO CD	NOTEST	3.36398e-06	5.1989e-06	0.628038	0	1	1	no	XLOC_000084	ENSMUSG00000054493	ENSMUST00000067599		predicted gene 9947 [Source:MGI Symbol;Acc:MGI:3642739]	1	14752937	14776931	1	A3	14755454	14758373	14755454	2920	tslNA	GENCODE basic	1	2	KNOWN	KNOWN	ensembl_havana	ensembl_havana	antisense	antisense	42.88	2	MGI transcript name	Gm9947-001	MGI Symbol	Gm9947
TCONS_00000289	-	-	XLOC_000085	TCONS_00000289	XLOC_000085	-	1:14780555-14780862	WT CD	NFE2L1/NRF1-LKO CD	OK	1.8046	2.55637	0.50242	0.282784	0.6047	0.83953	no	XLOC_000085
TCONS_00000290	ENSMUST00000194866	Gm37412	XLOC_000086	TCONS_00000290	XLOC_000086	Gm37412	1:14788644-14792965	WT CD	NFE2L1/NRF1-LKO CD	NOTEST	0	0	0	0	1	1	no	XLOC_000086	ENSMUSG00000103492	ENSMUST00000194866		predicted gene, 37412 [Source:MGI Symbol;Acc:MGI:5610640]	1	14788645	14792965	1	A3	14788645	14792965	14788645	4321	tslNA	GENCODE basic	1	1	KNOWN	KNOWN	havana	havana	TEC	TEC	39.57	1	MGI transcript name	Gm37412-001	MGI Symbol	Gm37412
TCONS_00000291	ENSMUST00000121367	Rpl5-ps1	XLOC_000087	TCONS_00000291	XLOC_000087	Rpl5-ps1	1:14865071-14865965	WT CD	NFE2L1/NRF1-LKO CD	NOTEST	0.143761	0.112646	-0.351874	0	1	1	no	XLOC_000087	ENSMUSG00000082193	ENSMUST00000121367		ribosomal protein L5, pseudogene 1 [Source:MGI Symbol;Acc:MGI:3647110]	1	14865072	14865965	1	A3	14865072	14865965	14865072	894	tslNA	GENCODE basic	1	1	KNOWN	KNOWN	ensembl_havana	ensembl_havana	processed_pseudogene	processed_pseudogene	45.19	1	MGI transcript name	Rpl5-ps1-001	MGI Symbol	Rpl5-ps1
TCONS_00000292	-	-	XLOC_000088	TCONS_00000292	XLOC_000088	-	1:15067271-15067358	WT CD	NFE2L1/NRF1-LKO CD	OK	38.5577	25.9279	-0.572516	-3.74201	0.7334	0.894609	no	XLOC_000088
TCONS_00000293	ENSMUST00000175681	Kcnb2	XLOC_000089	TCONS_00000293	XLOC_000089	Kcnb2	1:15287253-15723750	WT CD	NFE2L1/NRF1-LKO CD	NOTEST	0	0	0	0	1	1	no	XLOC_000089	ENSMUSG00000092083	ENSMUST00000175681	ENSMUSP00000135382	potassium voltage gated channel, Shab-related subfamily, member 2 [Source:MGI Symbol;Acc:MGI:99632]	1	15287254	15723750	1	A3	15287254	15712548	15287254	3963	tsl5	GENCODE basic	2	4	KNOWN	KNOWN	havana	ensembl_havana	protein_coding	protein_coding	40.05	2	MGI transcript name	Kcnb2-002	MGI Symbol	Kcnb2
TCONS_00000294	ENSMUST00000175681	Kcnb2	XLOC_000089	TCONS_00000294	XLOC_000089	Kcnb2	1:15287253-15723750	WT CD	NFE2L1/NRF1-LKO CD	NOTEST	0	1.21994e-05	inf	0	1	1	no	XLOC_000089	ENSMUSG00000092083	ENSMUST00000175681	ENSMUSP00000135382	potassium voltage gated channel, Shab-related subfamily, member 2 [Source:MGI Symbol;Acc:MGI:99632]	1	15287254	15723750	1	A3	15287254	15712548	15287254	3963	tsl5	GENCODE basic	2	4	KNOWN	KNOWN	havana	ensembl_havana	protein_coding	protein_coding	40.05	2	MGI transcript name	Kcnb2-002	MGI Symbol	Kcnb2
TCONS_00000295	ENSMUST00000170146	Kcnb2	XLOC_000089	TCONS_00000295	XLOC_000089	Kcnb2	1:15287253-15723750	WT CD	NFE2L1/NRF1-LKO CD	NOTEST	0	0.00331164	inf	0	1	1	no	XLOC_000089	ENSMUSG00000092083	ENSMUST00000170146	ENSMUSP00000126656	potassium voltage gated channel, Shab-related subfamily, member 2 [Source:MGI Symbol;Acc:MGI:99632]	1	15287254	15723750	1	A3	15312452	15723750	15312452	14845	tsl1	GENCODE basic	2	4	KNOWN	KNOWN	ensembl_havana	ensembl_havana	protein_coding	protein_coding	40.05	2	MGI transcript name	Kcnb2-001	MGI Symbol	Kcnb2
TCONS_00000296	ENSMUST00000193873	Gm38116	XLOC_000090	TCONS_00000296	XLOC_000090	Gm38116	1:15287253-15723750	WT CD	NFE2L1/NRF1-LKO CD	NOTEST	0	0	0	0	1	1	no	XLOC_000090	ENSMUSG00000102937	ENSMUST00000193873		predicted gene, 38116 [Source:MGI Symbol;Acc:MGI:5611344]	1	15364302	15365834	1	A3	15364302	15365834	15364302	1533	tslNA	GENCODE basic	1	1	KNOWN	KNOWN	havana	havana	TEC	TEC	37.7	1	MGI transcript name	Gm38116-001	MGI Symbol	Gm38116
TCONS_00000297	ENSMUST00000194564	Gm37138	XLOC_000091	TCONS_00000297	XLOC_000091	Gm37138	1:15287253-15723750	WT CD	NFE2L1/NRF1-LKO CD	NOTEST	0	0	0	0	1	1	no	XLOC_000091	ENSMUSG00000104149	ENSMUST00000194564		predicted gene, 37138 [Source:MGI Symbol;Acc:MGI:5610366]	1	15556249	15558337	1	A3	15556249	15558337	15556249	2089	tslNA	GENCODE basic	1	1	KNOWN	KNOWN	havana	havana	TEC	TEC	38.39	1	MGI transcript name	Gm37138-001	MGI Symbol	Gm37138
TCONS_00000298	ENSMUST00000104189	Gm25168	XLOC_000092	TCONS_00000298	XLOC_000092	Gm25168	1:15757831-15757963	WT CD	NFE2L1/NRF1-LKO CD	NOTEST	0	0	0	0	1	1	no	XLOC_000092	ENSMUSG00000077377	ENSMUST00000104189		predicted gene, 25168 [Source:MGI Symbol;Acc:MGI:5454945]	1	15757832	15757963	1	A3	15757832	15757963	15757832	132	tslNA	GENCODE basic	1	1	KNOWN	KNOWN	ensembl	ensembl	snoRNA	snoRNA	48.48	1	MGI transcript name	Gm25168-201	MGI Symbol	Gm25168
TCONS_00000299	ENSMUST00000188400	Gm28669	XLOC_000093	TCONS_00000299	XLOC_000093	Gm28669	1:15760760-15760860	WT CD	NFE2L1/NRF1-LKO CD	NOTEST	0	0	0	0	1	1	no	XLOC_000093	ENSMUSG00000100814	ENSMUST00000188400		predicted gene 28669 [Source:MGI Symbol;Acc:MGI:5579375]	1	15760761	15760860	1	A3	15760761	15760860	15760761	100	tslNA	GENCODE basic	1	1	KNOWN	KNOWN	havana	havana	processed_pseudogene	processed_pseudogene	40	1	MGI transcript name	Gm28669-001	MGI Symbol	Gm28669
TCONS_00000300	ENSMUST00000188371	Terf1	XLOC_000094	TCONS_00000300	XLOC_000094	Terf1	1:15805645-15844052	WT CD	NFE2L1/NRF1-LKO CD	NOTEST	1.68735e-05	0.000329399	4.28701	0	1	1	no	XLOC_000094	ENSMUSG00000025925	ENSMUST00000188371	ENSMUSP00000140744	telomeric repeat binding factor 1 [Source:MGI Symbol;Acc:MGI:109634]	1	15805646	15844052	1	A3	15805646	15844052	15805646	2268	tsl1	GENCODE basic	6	14	KNOWN	KNOWN	ensembl_havana	ensembl_havana	protein_coding	protein_coding	38.78	4	MGI transcript name	Terf1-001	MGI Symbol	Terf1
TCONS_00000301	ENSMUST00000188371	Terf1	XLOC_000094	TCONS_00000301	XLOC_000094	Terf1	1:15805645-15844052	WT CD	NFE2L1/NRF1-LKO CD	NOTEST	0.00965758	0.404517	5.3884	0	1	1	no	XLOC_000094	ENSMUSG00000025925	ENSMUST00000188371	ENSMUSP00000140744	telomeric repeat binding factor 1 [Source:MGI Symbol;Acc:MGI:109634]	1	15805646	15844052	1	A3	15805646	15844052	15805646	2268	tsl1	GENCODE basic	6	14	KNOWN	KNOWN	ensembl_havana	ensembl_havana	protein_coding	protein_coding	38.78	4	MGI transcript name	Terf1-001	MGI Symbol	Terf1
TCONS_00000302	ENSMUST00000186565	Terf1	XLOC_000094	TCONS_00000302	XLOC_000094	Terf1	1:15805645-15844052	WT CD	NFE2L1/NRF1-LKO CD	NOTEST	0.0097301	0.185677	4.25419	0	1	1	no	XLOC_000094	ENSMUSG00000025925	ENSMUST00000186565		telomeric repeat binding factor 1 [Source:MGI Symbol;Acc:MGI:109634]	1	15805646	15844052	1	A3	15805657	15822015	15805657	968	tsl1		6	14	KNOWN	KNOWN	havana	ensembl_havana	processed_transcript	protein_coding	38.78	4	MGI transcript name	Terf1-004	MGI Symbol	Terf1
TCONS_00000303	ENSMUST00000027057	Terf1	XLOC_000094	TCONS_00000303	XLOC_000094	Terf1	1:15805645-15844052	WT CD	NFE2L1/NRF1-LKO CD	OK	8.45088	8.80451	0.0591412	0.126124	0.81125	0.924293	no	XLOC_000094	ENSMUSG00000025925	ENSMUST00000027057	ENSMUSP00000027057	telomeric repeat binding factor 1 [Source:MGI Symbol;Acc:MGI:109634]	1	15805646	15844052	1	A3	15805664	15843470	15805664	1581	tsl1	GENCODE basic	7	14	KNOWN	KNOWN	havana	ensembl_havana	protein_coding	protein_coding	38.78	4	MGI transcript name	Terf1-002	MGI Symbol	Terf1
TCONS_00000304	ENSMUST00000188684	Terf1	XLOC_000094	TCONS_00000304	XLOC_000094	Terf1	1:15805645-15844052	WT CD	NFE2L1/NRF1-LKO CD	NOTEST	0.133813	0.14897	0.154797	0	1	1	no	XLOC_000094	ENSMUSG00000025925	ENSMUST00000188684		telomeric repeat binding factor 1 [Source:MGI Symbol;Acc:MGI:109634]	1	15805646	15844052	1	A3	15807641	15822103	15807641	2908	tsl5		1	14	KNOWN	KNOWN	havana	ensembl_havana	retained_intron	protein_coding	38.78	4	MGI transcript name	Terf1-003	MGI Symbol	Terf1
TCONS_00000305	-	-	XLOC_000095	TCONS_00000305	XLOC_000095	-	1:15846281-15846499	WT CD	NFE2L1/NRF1-LKO CD	OK	0	8.11996	inf		0.13095	0.565701	no	XLOC_000095
TCONS_00000306	-	-	XLOC_000096	TCONS_00000306	XLOC_000096	-	1:15848127-15848255	WT CD	NFE2L1/NRF1-LKO CD	OK	17.0835	0	-inf		0.059	0.452447	no	XLOC_000096
TCONS_00000307	-	-	XLOC_000097	TCONS_00000307	XLOC_000097	-	1:15848936-15849073	WT CD	NFE2L1/NRF1-LKO CD	OK	0	21.5211	inf		0.10575	0.522141	no	XLOC_000097
TCONS_00000308	ENSMUST00000194867	Gm37509	XLOC_000098	TCONS_00000308	XLOC_000098	Gm37509	1:15853114-15892722	WT CD	NFE2L1/NRF1-LKO CD	NOTEST	0.0192297	0.0479292	1.31757	0	1	1	no	XLOC_000098	ENSMUSG00000104379	ENSMUST00000194867		predicted gene, 37509 [Source:MGI Symbol;Acc:MGI:5610737]	1	15853331	15856499	1	A3	15853331	15856499	15853331	3169	tslNA	GENCODE basic	1	1	KNOWN	KNOWN	havana	havana	TEC	TEC	41.15	1	MGI transcript name	Gm37509-001	MGI Symbol	Gm37509
TCONS_00000309	ENSMUST00000194867	Gm37509	XLOC_000098	TCONS_00000309	XLOC_000098	Gm37509	1:15853114-15892722	WT CD	NFE2L1/NRF1-LKO CD	NOTEST	0	0	0	0	1	1	no	XLOC_000098	ENSMUSG00000104379	ENSMUST00000194867		predicted gene, 37509 [Source:MGI Symbol;Acc:MGI:5610737]	1	15853331	15856499	1	A3	15853331	15856499	15853331	3169	tslNA	GENCODE basic	1	1	KNOWN	KNOWN	havana	havana	TEC	TEC	41.15	1	MGI transcript name	Gm37509-001	MGI Symbol	Gm37509
TCONS_00000310	ENSMUST00000158318	Gm23259	XLOC_000099	TCONS_00000310	XLOC_000099	Gm23259	1:15853114-15892722	WT CD	NFE2L1/NRF1-LKO CD	NOTEST	0	0	0	0	1	1	no	XLOC_000099	ENSMUSG00000088943	ENSMUST00000158318		predicted gene, 23259 [Source:MGI Symbol;Acc:MGI:5453036]	1	15879530	15879832	1	A3	15879530	15879832	15879530	303	tslNA	GENCODE basic	1	1	KNOWN	KNOWN	ensembl	ensembl	misc_RNA	misc_RNA	50.83	1	MGI transcript name	Gm23259-201	MGI Symbol	Gm23259
TCONS_00000312	ENSMUST00000185778	Gm7634	XLOC_000100	TCONS_00000312	XLOC_000100	Gm7634	1:16053334-16053887	WT CD	NFE2L1/NRF1-LKO CD	NOTEST	0	0	0	0	1	1	no	XLOC_000100	ENSMUSG00000100652	ENSMUST00000185778		predicted gene 7634 [Source:MGI Symbol;Acc:MGI:3644198]	1	16053335	16053887	1	A3	16053335	16053887	16053335	553	tslNA	GENCODE basic	1	1	KNOWN	KNOWN	havana	havana	processed_pseudogene	processed_pseudogene	45.03	1	MGI transcript name	Gm7634-001	MGI Symbol	Gm7634
TCONS_00000313	ENSMUST00000027053	Rdh10	XLOC_000101	TCONS_00000313	XLOC_000101	Rdh10	1:16105773-16133734	WT CD	NFE2L1/NRF1-LKO CD	OK	4.36375	4.49679	0.043328	0.0647285	0.9035	0.959892	no	XLOC_000101	ENSMUSG00000025921	ENSMUST00000027053	ENSMUSP00000027053	retinol dehydrogenase 10 (all-trans) [Source:MGI Symbol;Acc:MGI:1924238]	1	16105774	16133734	1	A3	16105774	16133734	16105774	3587	tsl1	GENCODE basic	7	7	KNOWN	KNOWN	ensembl_havana	ensembl_havana	protein_coding	protein_coding	43.04	2	MGI transcript name	Rdh10-001	MGI Symbol	Rdh10
TCONS_00000314	ENSMUST00000152626	Rdh10	XLOC_000101	TCONS_00000314	XLOC_000101	Rdh10	1:16105773-16133734	WT CD	NFE2L1/NRF1-LKO CD	OK	6.50167	5.66174	-0.199564	-0.255399	0.65085	0.861435	no	XLOC_000101	ENSMUSG00000025921	ENSMUST00000152626		retinol dehydrogenase 10 (all-trans) [Source:MGI Symbol;Acc:MGI:1924238]	1	16105774	16133734	1	A3	16130502	16132547	16130502	1959	tsl1		1	7	KNOWN	KNOWN	havana	ensembl_havana	retained_intron	protein_coding	43.04	2	MGI transcript name	Rdh10-002	MGI Symbol	Rdh10
TCONS_00000315	ENSMUST00000152626	Rdh10	XLOC_000101	TCONS_00000315	XLOC_000101	Rdh10	1:16105773-16133734	WT CD	NFE2L1/NRF1-LKO CD	NOTEST	2.4744e-06	2.21965e-06	-0.156749	0	1	1	no	XLOC_000101	ENSMUSG00000025921	ENSMUST00000152626		retinol dehydrogenase 10 (all-trans) [Source:MGI Symbol;Acc:MGI:1924238]	1	16105774	16133734	1	A3	16130502	16132547	16130502	1959	tsl1		1	7	KNOWN	KNOWN	havana	ensembl_havana	retained_intron	protein_coding	43.04	2	MGI transcript name	Rdh10-002	MGI Symbol	Rdh10
TCONS_00000316	ENSMUST00000186343	Gm28095	XLOC_000102	TCONS_00000316	XLOC_000102	Gm28095	1:16228505-16520112	WT CD	NFE2L1/NRF1-LKO CD	NOTEST	0	0	0	0	1	1	no	XLOC_000102	ENSMUSG00000100868	ENSMUST00000186343		predicted gene 28095 [Source:MGI Symbol;Acc:MGI:5578801]	1	16228506	16244062	1	A3	16228506	16244062	16228506	1515	tsl5	GENCODE basic	1	1	KNOWN	KNOWN	havana	havana	antisense	antisense	43.3	1	MGI transcript name	Gm28095-001	MGI Symbol	Gm28095
TCONS_00000317	ENSMUST00000161626	Gm7568	XLOC_000103	TCONS_00000317	XLOC_000103	Gm7568	1:16228505-16520112	WT CD	NFE2L1/NRF1-LKO CD	NOTEST	0	0	0	0	1	1	no	XLOC_000103	ENSMUSG00000089982	ENSMUST00000161626		predicted gene 7568 [Source:MGI Symbol;Acc:MGI:3649156]	1	16253592	16267921	1	A3	16253592	16258861	16253592	415	tsl3	GENCODE basic	1	7	KNOWN	KNOWN	havana	havana	antisense	antisense	44.68	3	MGI transcript name	Gm7568-003	MGI Symbol	Gm7568
TCONS_00000318	ENSMUST00000160446	Gm7568	XLOC_000103	TCONS_00000318	XLOC_000103	Gm7568	1:16228505-16520112	WT CD	NFE2L1/NRF1-LKO CD	NOTEST	0	0	0	0	1	1	no	XLOC_000103	ENSMUSG00000089982	ENSMUST00000160446		predicted gene 7568 [Source:MGI Symbol;Acc:MGI:3649156]	1	16253592	16267921	1	A3	16253592	16267921	16253592	709	tsl3	GENCODE basic	7	7	KNOWN	KNOWN	havana	havana	antisense	antisense	44.68	3	MGI transcript name	Gm7568-001	MGI Symbol	Gm7568
TCONS_00000319	ENSMUST00000159190	Gm7568	XLOC_000103	TCONS_00000319	XLOC_000103	Gm7568	1:16228505-16520112	WT CD	NFE2L1/NRF1-LKO CD	NOTEST	0	0	0	0	1	1	no	XLOC_000103	ENSMUSG00000089982	ENSMUST00000159190		predicted gene 7568 [Source:MGI Symbol;Acc:MGI:3649156]	1	16253592	16267921	1	A3	16253629	16258857	16253629	230	tsl5		1	7	KNOWN	KNOWN	havana	havana	antisense	antisense	44.68	3	MGI transcript name	Gm7568-002	MGI Symbol	Gm7568
TCONS_00000320	ENSMUST00000195710	Gm38342	XLOC_000104	TCONS_00000320	XLOC_000104	Gm38342	1:16540789-16621539	WT CD	NFE2L1/NRF1-LKO CD	NOTEST	0	0	0	0	1	1	no	XLOC_000104	ENSMUSG00000102457	ENSMUST00000195710		predicted gene, 38342 [Source:MGI Symbol;Acc:MGI:5611570]	1	16618560	16621539	1	A3	16618560	16621539	16618560	2980	tslNA	GENCODE basic	1	1	KNOWN	KNOWN	havana	havana	TEC	TEC	50.27	1	MGI transcript name	Gm38342-001	MGI Symbol	Gm38342
TCONS_00000322	ENSMUST00000181371	D030040B21Rik	XLOC_000105	TCONS_00000322	XLOC_000105	D030040B21Rik	1:16657551-16662278	WT CD	NFE2L1/NRF1-LKO CD	NOTEST	0	0	0	0	1	1	no	XLOC_000105	ENSMUSG00000097744	ENSMUST00000181371		RIKEN cDNA D030040B21 gene [Source:MGI Symbol;Acc:MGI:4437728]	1	16657552	16662278	1	A3	16657552	16662278	16657552	2788	tsl1	GENCODE basic	1	1	KNOWN	KNOWN	havana	havana	lincRNA	lincRNA	40.89	1	MGI transcript name	D030040B21Rik-001	MGI Symbol	D030040B21Rik
TCONS_00000323	ENSMUST00000177501	Tmem70	XLOC_000106	TCONS_00000323	XLOC_000106	Tmem70	1:16665206-16678275	WT CD	NFE2L1/NRF1-LKO CD	OK	19.1721	11.0269	-0.797987	-1.4664	0.0081	0.172712	no	XLOC_000106	ENSMUSG00000025940	ENSMUST00000177501	ENSMUSP00000135483	transmembrane protein 70 [Source:MGI Symbol;Acc:MGI:1915068]	1	16665207	16678275	1	A3	16665207	16678195	16665207	1636	tsl1	GENCODE basic	1	6	KNOWN	KNOWN	ensembl_havana	ensembl_havana	protein_coding	protein_coding	42.08	4	MGI transcript name	Tmem70-001	MGI Symbol	Tmem70
TCONS_00000324	ENSMUST00000177532	Tmem70	XLOC_000106	TCONS_00000324	XLOC_000106	Tmem70	1:16665206-16678275	WT CD	NFE2L1/NRF1-LKO CD	OK	7.17288	7.45287	0.0552434	0.0403963	0.9397	0.973081	no	XLOC_000106	ENSMUSG00000025940	ENSMUST00000177532		transmembrane protein 70 [Source:MGI Symbol;Acc:MGI:1915068]	1	16665207	16678275	1	A3	16665210	16677215	16665210	517	tsl3		1	6	KNOWN	KNOWN	havana	ensembl_havana	processed_transcript	protein_coding	42.08	4	MGI transcript name	Tmem70-003	MGI Symbol	Tmem70
TCONS_00000325	ENSMUST00000177532	Tmem70	XLOC_000106	TCONS_00000325	XLOC_000106	Tmem70	1:16665206-16678275	WT CD	NFE2L1/NRF1-LKO CD	NOTEST	1.31087e-195	1.22292e-95	332.093	0	1	1	no	XLOC_000106	ENSMUSG00000025940	ENSMUST00000177532		transmembrane protein 70 [Source:MGI Symbol;Acc:MGI:1915068]	1	16665207	16678275	1	A3	16665210	16677215	16665210	517	tsl3		1	6	KNOWN	KNOWN	havana	ensembl_havana	processed_transcript	protein_coding	42.08	4	MGI transcript name	Tmem70-003	MGI Symbol	Tmem70
TCONS_00000326	ENSMUST00000065373	Tmem70	XLOC_000106	TCONS_00000326	XLOC_000106	Tmem70	1:16665206-16678275	WT CD	NFE2L1/NRF1-LKO CD	OK	2.60399	2.79466	0.101951	0.0258563	0.9281	0.968611	no	XLOC_000106	ENSMUSG00000025940	ENSMUST00000065373	ENSMUSP00000070497	transmembrane protein 70 [Source:MGI Symbol;Acc:MGI:1915068]	1	16665207	16678275	1	A3	16665210	16678275	16665210	1710	tsl1	GENCODE basic	5	6	KNOWN	KNOWN	havana	ensembl_havana	protein_coding	protein_coding	42.08	4	MGI transcript name	Tmem70-002	MGI Symbol	Tmem70
TCONS_00000327	ENSMUST00000176451	Tmem70	XLOC_000106	TCONS_00000327	XLOC_000106	Tmem70	1:16665206-16678275	WT CD	NFE2L1/NRF1-LKO CD	NOTEST	5.19649e-292	0	-inf	0	1	1	no	XLOC_000106	ENSMUSG00000025940	ENSMUST00000176451		transmembrane protein 70 [Source:MGI Symbol;Acc:MGI:1915068]	1	16665207	16678275	1	A3	16665236	16665811	16665236	374	tsl3		1	6	KNOWN	KNOWN	havana	ensembl_havana	processed_transcript	protein_coding	42.08	4	MGI transcript name	Tmem70-004	MGI Symbol	Tmem70
TCONS_00000328	ENSMUST00000191260	Ly96	XLOC_000107	TCONS_00000328	XLOC_000107	Ly96	1:16688050-16709611	WT CD	NFE2L1/NRF1-LKO CD	NOTEST	0.253735	0.182872	-0.472487	0	1	1	no	XLOC_000107	ENSMUSG00000025779	ENSMUST00000191260		lymphocyte antigen 96 [Source:MGI Symbol;Acc:MGI:1341909]	1	16688051	16709611	1	A3	16688051	16691947	16688051	666	tsl3		1	10	KNOWN	KNOWN	havana	ensembl_havana	retained_intron	protein_coding	42.3	3	MGI transcript name	Ly96-003	MGI Symbol	Ly96
TCONS_00000329	ENSMUST00000026881	Ly96	XLOC_000107	TCONS_00000329	XLOC_000107	Ly96	1:16688050-16709611	WT CD	NFE2L1/NRF1-LKO CD	OK	1.35784	0.406131	-1.74129	-0.729861	0.34385	0.700394	no	XLOC_000107	ENSMUSG00000025779	ENSMUST00000026881	ENSMUSP00000026881	lymphocyte antigen 96 [Source:MGI Symbol;Acc:MGI:1341909]	1	16688051	16709611	1	A3	16688433	16709611	16688433	632	tsl1	GENCODE basic	10	10	KNOWN	KNOWN	ensembl_havana	ensembl_havana	protein_coding	protein_coding	42.3	3	MGI transcript name	Ly96-001	MGI Symbol	Ly96
TCONS_00000330	ENSMUST00000026881	Ly96	XLOC_000107	TCONS_00000330	XLOC_000107	Ly96	1:16688050-16709611	WT CD	NFE2L1/NRF1-LKO CD	OK	6.24898	8.11705	0.377336	0.483105	0.3502	0.703431	no	XLOC_000107	ENSMUSG00000025779	ENSMUST00000026881	ENSMUSP00000026881	lymphocyte antigen 96 [Source:MGI Symbol;Acc:MGI:1341909]	1	16688051	16709611	1	A3	16688433	16709611	16688433	632	tsl1	GENCODE basic	10	10	KNOWN	KNOWN	ensembl_havana	ensembl_havana	protein_coding	protein_coding	42.3	3	MGI transcript name	Ly96-001	MGI Symbol	Ly96
TCONS_00000331	ENSMUST00000190366	Ly96	XLOC_000107	TCONS_00000331	XLOC_000107	Ly96	1:16688050-16709611	WT CD	NFE2L1/NRF1-LKO CD	OK	0.666336	0.858963	0.366346	0.0603185	0.8879	0.955049	no	XLOC_000107	ENSMUSG00000025779	ENSMUST00000190366	ENSMUSP00000140411	lymphocyte antigen 96 [Source:MGI Symbol;Acc:MGI:1341909]	1	16688051	16709611	1	A3	16688508	16709537	16688508	429	tsl1	GENCODE basic	1	10	KNOWN	KNOWN	havana	ensembl_havana	protein_coding	protein_coding	42.3	3	MGI transcript name	Ly96-002	MGI Symbol	Ly96
TCONS_00000332	-	-	XLOC_000108	TCONS_00000332	XLOC_000108	-	1:16712035-16712246	WT CD	NFE2L1/NRF1-LKO CD	OK	0	8.60627	inf		0.0918	0.489228	no	XLOC_000108
TCONS_00000333	ENSMUST00000186604	Gm28376	XLOC_000109	TCONS_00000333	XLOC_000109	Gm28376	1:16898184-17097889	WT CD	NFE2L1/NRF1-LKO CD	NOTEST	0	0	0	0	1	1	no	XLOC_000109	ENSMUSG00000101640	ENSMUST00000186604		predicted gene 28376 [Source:MGI Symbol;Acc:MGI:5579082]	1	16898185	17091631	1	A3	16898185	17091631	16898185	176	tsl5	GENCODE basic	1	1	KNOWN	KNOWN	havana	havana	antisense	antisense	40.16	1	MGI transcript name	Gm28376-001	MGI Symbol	Gm28376
TCONS_00000334	ENSMUST00000194790	4921511E07Rik	XLOC_000110	TCONS_00000334	XLOC_000110	4921511E07Rik	1:16898184-17097889	WT CD	NFE2L1/NRF1-LKO CD	NOTEST	0	0	0	0	1	1	no	XLOC_000110	ENSMUSG00000104133	ENSMUST00000194790		RIKEN cDNA 4921511E07 gene [Source:MGI Symbol;Acc:MGI:1918145]	1	16930970	16931796	1	A3	16930970	16931796	16930970	827	tslNA	GENCODE basic	1	1	KNOWN	KNOWN	havana	havana	TEC	TEC	33.62	1	MGI transcript name	4921511E07Rik-001	MGI Symbol	4921511E07Rik
TCONS_00000335	ENSMUST00000188872	Gm28783	XLOC_000111	TCONS_00000335	XLOC_000111	Gm28783	1:17124746-17128956	WT CD	NFE2L1/NRF1-LKO CD	NOTEST	0	0	0	0	1	1	no	XLOC_000111	ENSMUSG00000100110	ENSMUST00000188872		predicted gene 28783 [Source:MGI Symbol;Acc:MGI:5579489]	1	17124747	17128956	1	A3	17124747	17128956	17124747	359	tsl5	GENCODE basic	1	1	KNOWN	KNOWN	havana	havana	lincRNA	lincRNA	40.33	1	MGI transcript name	Gm28783-001	MGI Symbol	Gm28783
TCONS_00000336	ENSMUST00000150457	Gdap1	XLOC_000112	TCONS_00000336	XLOC_000112	Gdap1	1:17145361-17164271	WT CD	NFE2L1/NRF1-LKO CD	NOTEST	0	0	0	0	1	1	no	XLOC_000112	ENSMUSG00000025777	ENSMUST00000150457		ganglioside-induced differentiation-associated-protein 1 [Source:MGI Symbol;Acc:MGI:1338002]	1	17145362	17164271	1	A3	17145404	17158744	17145404	2162	tsl1		1	8	KNOWN	KNOWN	havana	ensembl_havana	retained_intron	protein_coding	39.6	4	MGI transcript name	Gdap1-002	MGI Symbol	Gdap1
TCONS_00000337	ENSMUST00000189736	Gdap1	XLOC_000112	TCONS_00000337	XLOC_000112	Gdap1	1:17145361-17164271	WT CD	NFE2L1/NRF1-LKO CD	NOTEST	0	0	0	0	1	1	no	XLOC_000112	ENSMUSG00000025777	ENSMUST00000189736	ENSMUSP00000140406	ganglioside-induced differentiation-associated-protein 1 [Source:MGI Symbol;Acc:MGI:1338002]	1	17145362	17164271	1	A3	17145468	17161631	17145468	1058	tsl5		1	8	KNOWN	KNOWN	havana	ensembl_havana	nonsense_mediated_decay	protein_coding	39.6	4	MGI transcript name	Gdap1-003	MGI Symbol	Gdap1
TCONS_00000338	ENSMUST00000026879	Gdap1	XLOC_000112	TCONS_00000338	XLOC_000112	Gdap1	1:17145361-17164271	WT CD	NFE2L1/NRF1-LKO CD	NOTEST	0	0	0	0	1	1	no	XLOC_000112	ENSMUSG00000025777	ENSMUST00000026879	ENSMUSP00000026879	ganglioside-induced differentiation-associated-protein 1 [Source:MGI Symbol;Acc:MGI:1338002]	1	17145362	17164271	1	A3	17145362	17164271	17145362	3949	tsl1	GENCODE basic	7	8	KNOWN	KNOWN	ensembl_havana	ensembl_havana	protein_coding	protein_coding	39.6	4	MGI transcript name	Gdap1-001	MGI Symbol	Gdap1
TCONS_00000339	ENSMUST00000150457	Gdap1	XLOC_000112	TCONS_00000339	XLOC_000112	Gdap1	1:17145361-17164271	WT CD	NFE2L1/NRF1-LKO CD	NOTEST	0	0	0	0	1	1	no	XLOC_000112	ENSMUSG00000025777	ENSMUST00000150457		ganglioside-induced differentiation-associated-protein 1 [Source:MGI Symbol;Acc:MGI:1338002]	1	17145362	17164271	1	A3	17145404	17158744	17145404	2162	tsl1		1	8	KNOWN	KNOWN	havana	ensembl_havana	retained_intron	protein_coding	39.6	4	MGI transcript name	Gdap1-002	MGI Symbol	Gdap1
TCONS_00000340	ENSMUST00000189736	Gdap1	XLOC_000112	TCONS_00000340	XLOC_000112	Gdap1	1:17145361-17164271	WT CD	NFE2L1/NRF1-LKO CD	NOTEST	0	0	0	0	1	1	no	XLOC_000112	ENSMUSG00000025777	ENSMUST00000189736	ENSMUSP00000140406	ganglioside-induced differentiation-associated-protein 1 [Source:MGI Symbol;Acc:MGI:1338002]	1	17145362	17164271	1	A3	17145468	17161631	17145468	1058	tsl5		1	8	KNOWN	KNOWN	havana	ensembl_havana	nonsense_mediated_decay	protein_coding	39.6	4	MGI transcript name	Gdap1-003	MGI Symbol	Gdap1
TCONS_00000341	ENSMUST00000189465	Gdap1	XLOC_000112	TCONS_00000341	XLOC_000112	Gdap1	1:17145361-17164271	WT CD	NFE2L1/NRF1-LKO CD	NOTEST	0	0	0	0	1	1	no	XLOC_000112	ENSMUSG00000025777	ENSMUST00000189465		ganglioside-induced differentiation-associated-protein 1 [Source:MGI Symbol;Acc:MGI:1338002]	1	17145362	17164271	1	A3	17158370	17162049	17158370	3680	tslNA		1	8	KNOWN	KNOWN	havana	ensembl_havana	retained_intron	protein_coding	39.6	4	MGI transcript name	Gdap1-004	MGI Symbol	Gdap1
TCONS_00000342	ENSMUST00000187817	Gm28784	XLOC_000113	TCONS_00000342	XLOC_000113	Gm28784	1:17168402-17173103	WT CD	NFE2L1/NRF1-LKO CD	NOTEST	0	0	0	0	1	1	no	XLOC_000113	ENSMUSG00000099899	ENSMUST00000187817		predicted gene 28784 [Source:MGI Symbol;Acc:MGI:5579490]	1	17168403	17173103	1	A3	17168403	17173103	17168403	1011	tsl1	GENCODE basic	1	1	KNOWN	KNOWN	havana	havana	lincRNA	lincRNA	38.25	1	MGI transcript name	Gm28784-001	MGI Symbol	Gm28784
TCONS_00000343	ENSMUST00000188959	Gm5251	XLOC_000114	TCONS_00000343	XLOC_000114	Gm5251	1:17394957-17395429	WT CD	NFE2L1/NRF1-LKO CD	NOTEST	0	0	0	0	1	1	no	XLOC_000114	ENSMUSG00000100398	ENSMUST00000188959		predicted gene 5251 [Source:MGI Symbol;Acc:MGI:3647666]	1	17394958	17395429	1	A3	17394958	17395429	17394958	472	tslNA	GENCODE basic	1	1	KNOWN	KNOWN	havana	havana	processed_pseudogene	processed_pseudogene	44.7	1	MGI transcript name	Gm5251-001	MGI Symbol	Gm5251
TCONS_00000344	ENSMUST00000158909	Gm25166	XLOC_000115	TCONS_00000344	XLOC_000115	Gm25166	1:17520000-17520111	WT CD	NFE2L1/NRF1-LKO CD	NOTEST	0	0	0	0	1	1	no	XLOC_000115	ENSMUSG00000089534	ENSMUST00000158909		predicted gene, 25166 [Source:MGI Symbol;Acc:MGI:5454943]	1	17520001	17520111	1	A3	17520001	17520111	17520001	111	tslNA	GENCODE basic	1	1	KNOWN	KNOWN	ensembl	ensembl	snoRNA	snoRNA	42.34	1	MGI transcript name	Gm25166-201	MGI Symbol	Gm25166
TCONS_00000345	ENSMUST00000088476	Pi15	XLOC_000116	TCONS_00000345	XLOC_000116	Pi15	1:17601900-17641081	WT CD	NFE2L1/NRF1-LKO CD	NOTEST	0.0736522	0.442898	2.58817	0	1	1	no	XLOC_000116	ENSMUSG00000067780	ENSMUST00000088476	ENSMUSP00000085826	peptidase inhibitor 15 [Source:MGI Symbol;Acc:MGI:1934659]	1	17601901	17630939	1	A3	17601901	17630939	17601901	6923	tsl1	GENCODE basic	3	3	KNOWN	KNOWN	ensembl_havana	ensembl_havana	protein_coding	protein_coding	36.48	1	MGI transcript name	Pi15-001	MGI Symbol	Pi15
TCONS_00000346	ENSMUST00000159958	Crispld1	XLOC_000117	TCONS_00000346	XLOC_000117	Crispld1	1:17676026-17805417	WT CD	NFE2L1/NRF1-LKO CD	NOTEST	0	0	0	0	1	1	no	XLOC_000117	ENSMUSG00000025776	ENSMUST00000159958	ENSMUSP00000124095	cysteine-rich secretory protein LCCL domain containing 1 [Source:MGI Symbol;Acc:MGI:1934666]	1	17727045	17766344	1	A3	17727045	17765575	17727045	3117	tsl1	GENCODE basic	7	13	KNOWN	KNOWN	havana	ensembl_havana	protein_coding	protein_coding	37.32	3	MGI transcript name	Crispld1-002	MGI Symbol	Crispld1
TCONS_00000347	ENSMUST00000095075	Crispld1	XLOC_000117	TCONS_00000347	XLOC_000117	Crispld1	1:17676026-17805417	WT CD	NFE2L1/NRF1-LKO CD	NOTEST	0	0	0	0	1	1	no	XLOC_000117	ENSMUSG00000025776	ENSMUST00000095075	ENSMUSP00000092686	cysteine-rich secretory protein LCCL domain containing 1 [Source:MGI Symbol;Acc:MGI:1934666]	1	17727045	17766344	1	A3	17727088	17766344	17727088	4472	tsl1	GENCODE basic	4	13	KNOWN	KNOWN	ensembl_havana	ensembl_havana	protein_coding	protein_coding	37.32	3	MGI transcript name	Crispld1-001	MGI Symbol	Crispld1
TCONS_00000348	ENSMUST00000159958	Crispld1	XLOC_000117	TCONS_00000348	XLOC_000117	Crispld1	1:17676026-17805417	WT CD	NFE2L1/NRF1-LKO CD	NOTEST	0	0	0	0	1	1	no	XLOC_000117	ENSMUSG00000025776	ENSMUST00000159958	ENSMUSP00000124095	cysteine-rich secretory protein LCCL domain containing 1 [Source:MGI Symbol;Acc:MGI:1934666]	1	17727045	17766344	1	A3	17727045	17765575	17727045	3117	tsl1	GENCODE basic	7	13	KNOWN	KNOWN	havana	ensembl_havana	protein_coding	protein_coding	37.32	3	MGI transcript name	Crispld1-002	MGI Symbol	Crispld1
TCONS_00000349	ENSMUST00000160305	Crispld1	XLOC_000117	TCONS_00000349	XLOC_000117	Crispld1	1:17676026-17805417	WT CD	NFE2L1/NRF1-LKO CD	NOTEST	0	0	0	0	1	1	no	XLOC_000117	ENSMUSG00000025776	ENSMUST00000160305	ENSMUSP00000123800	cysteine-rich secretory protein LCCL domain containing 1 [Source:MGI Symbol;Acc:MGI:1934666]	1	17727045	17766344	1	A3	17727059	17745893	17727059	812	tsl3		7	13	KNOWN	KNOWN	havana	ensembl_havana	protein_coding	protein_coding	37.32	3	MGI transcript name	Crispld1-003	MGI Symbol	Crispld1
TCONS_00000350	ENSMUST00000095075	Crispld1	XLOC_000117	TCONS_00000350	XLOC_000117	Crispld1	1:17676026-17805417	WT CD	NFE2L1/NRF1-LKO CD	NOTEST	0	0	0	0	1	1	no	XLOC_000117	ENSMUSG00000025776	ENSMUST00000095075	ENSMUSP00000092686	cysteine-rich secretory protein LCCL domain containing 1 [Source:MGI Symbol;Acc:MGI:1934666]	1	17727045	17766344	1	A3	17727088	17766344	17727088	4472	tsl1	GENCODE basic	4	13	KNOWN	KNOWN	ensembl_havana	ensembl_havana	protein_coding	protein_coding	37.32	3	MGI transcript name	Crispld1-001	MGI Symbol	Crispld1
TCONS_00000351	ENSMUST00000190885	Gm7690	XLOC_000118	TCONS_00000351	XLOC_000118	Gm7690	1:17947040-17948439	WT CD	NFE2L1/NRF1-LKO CD	NOTEST	0	0	0	0	1	1	no	XLOC_000118	ENSMUSG00000100554	ENSMUST00000190885		predicted gene 7690 [Source:MGI Symbol;Acc:MGI:3648169]	1	17947041	17948439	1	A3	17947041	17948439	17947041	1399	tslNA	GENCODE basic	1	1	KNOWN	KNOWN	havana	havana	processed_pseudogene	processed_pseudogene	42.53	1	MGI transcript name	Gm7690-001	MGI Symbol	Gm7690
TCONS_00000352	ENSMUST00000185706	Gm17969	XLOC_000119	TCONS_00000352	XLOC_000119	Gm17969	1:17993009-18059056	WT CD	NFE2L1/NRF1-LKO CD	NOTEST	0	0	0	0	1	1	no	XLOC_000119	ENSMUSG00000099591	ENSMUST00000185706		predicted gene, 17969 [Source:MGI Symbol;Acc:MGI:5010154]	1	17993813	17997483	1	A3	17993813	17997483	17993813	2557	tslNA	GENCODE basic	1	1	KNOWN	KNOWN	havana	havana	processed_pseudogene	processed_pseudogene	39.85	1	MGI transcript name	Gm17969-001	MGI Symbol	Gm17969
TCONS_00000353	ENSMUST00000187966	Gm29006	XLOC_000120	TCONS_00000353	XLOC_000120	Gm29006	1:18307983-18313686	WT CD	NFE2L1/NRF1-LKO CD	NOTEST	0	0	0	0	1	1	no	XLOC_000120	ENSMUSG00000101738	ENSMUST00000187966		predicted gene 29006 [Source:MGI Symbol;Acc:MGI:5579712]	1	18307984	18313686	1	A3	18307984	18313686	18307984	200	tsl5 (assigned to previous version 1)	GENCODE basic	2	2	KNOWN	KNOWN	havana	havana	unitary_pseudogene	unitary_pseudogene	34.53	1	MGI transcript name	Gm29006-001	MGI Symbol	Gm29006
TCONS_00000354	-	-	XLOC_000121	TCONS_00000354	XLOC_000121	-	1:18682628-18682680	WT CD	NFE2L1/NRF1-LKO CD	OK	1079.51	0	-inf		0.059	0.452447	no	XLOC_000121
TCONS_00000355	ENSMUST00000189030	Gm5252	XLOC_000122	TCONS_00000355	XLOC_000122	Gm5252	1:18708427-18709336	WT CD	NFE2L1/NRF1-LKO CD	NOTEST	0	0	0	0	1	1	no	XLOC_000122	ENSMUSG00000101306	ENSMUST00000189030		predicted gene 5252 [Source:MGI Symbol;Acc:MGI:3647664]	1	18708428	18709336	1	A3	18708428	18709336	18708428	909	tslNA	GENCODE basic	1	1	KNOWN	KNOWN	havana	havana	processed_pseudogene	processed_pseudogene	46.2	1	MGI transcript name	Gm5252-001	MGI Symbol	Gm5252
TCONS_00000356	ENSMUST00000185386	Gm28343	XLOC_000123	TCONS_00000356	XLOC_000123	Gm28343	1:19037265-19037377	WT CD	NFE2L1/NRF1-LKO CD	NOTEST	0	0	0	0	1	1	no	XLOC_000123	ENSMUSG00000101644	ENSMUST00000185386		predicted gene 28343 [Source:MGI Symbol;Acc:MGI:5579049]	1	19037266	19037377	1	A3	19037266	19037377	19037266	112	tslNA	GENCODE basic	1	1	KNOWN	KNOWN	havana	havana	processed_pseudogene	processed_pseudogene	39.29	1	MGI transcript name	Gm28343-001	MGI Symbol	Gm28343
TCONS_00000357	ENSMUST00000185704	Gm28344	XLOC_000124	TCONS_00000357	XLOC_000124	Gm28344	1:19062856-19063135	WT CD	NFE2L1/NRF1-LKO CD	NOTEST	0	0	0	0	1	1	no	XLOC_000124	ENSMUSG00000099433	ENSMUST00000185704		predicted gene 28344 [Source:MGI Symbol;Acc:MGI:5579050]	1	19062857	19063135	1	A3	19062857	19063135	19062857	279	tslNA	GENCODE basic	1	1	KNOWN	KNOWN	havana	havana	processed_pseudogene	processed_pseudogene	44.44	1	MGI transcript name	Gm28344-001	MGI Symbol	Gm28344
TCONS_00000358	ENSMUST00000037294	Tfap2d	XLOC_000125	TCONS_00000358	XLOC_000125	Tfap2d	1:19063299-19166346	WT CD	NFE2L1/NRF1-LKO CD	NOTEST	0	0	0	0	1	1	no	XLOC_000125	ENSMUSG00000042596	ENSMUST00000037294	ENSMUSP00000037699	transcription factor AP-2, delta [Source:MGI Symbol;Acc:MGI:2153466]	1	19103022	19166346	1	A3	19103022	19166346	19103022	1761	tsl1	GENCODE basic	7	7	KNOWN	KNOWN	ensembl_havana	ensembl_havana	protein_coding	protein_coding	39.67	2	MGI transcript name	Tfap2d-001	MGI Symbol	Tfap2d
TCONS_00000359	ENSMUST00000149505	Tfap2d	XLOC_000125	TCONS_00000359	XLOC_000125	Tfap2d	1:19063299-19166346	WT CD	NFE2L1/NRF1-LKO CD	NOTEST	0	0	0	0	1	1	no	XLOC_000125	ENSMUSG00000042596	ENSMUST00000149505		transcription factor AP-2, delta [Source:MGI Symbol;Acc:MGI:2153466]	1	19103022	19166346	1	A3	19107181	19148367	19107181	745	tsl5		1	7	KNOWN	KNOWN	havana	ensembl_havana	processed_transcript	protein_coding	39.67	2	MGI transcript name	Tfap2d-002	MGI Symbol	Tfap2d
TCONS_00000360	ENSMUST00000037294	Tfap2d	XLOC_000125	TCONS_00000360	XLOC_000125	Tfap2d	1:19063299-19166346	WT CD	NFE2L1/NRF1-LKO CD	NOTEST	0	0	0	0	1	1	no	XLOC_000125	ENSMUSG00000042596	ENSMUST00000037294	ENSMUSP00000037699	transcription factor AP-2, delta [Source:MGI Symbol;Acc:MGI:2153466]	1	19103022	19166346	1	A3	19103022	19166346	19103022	1761	tsl1	GENCODE basic	7	7	KNOWN	KNOWN	ensembl_havana	ensembl_havana	protein_coding	protein_coding	39.67	2	MGI transcript name	Tfap2d-001	MGI Symbol	Tfap2d
TCONS_00000361	ENSMUST00000027059	Tfap2b	XLOC_000126	TCONS_00000361	XLOC_000126	Tfap2b	1:19208913-19238576	WT CD	NFE2L1/NRF1-LKO CD	NOTEST	0	0	0	0	1	1	no	XLOC_000126	ENSMUSG00000025927	ENSMUST00000027059	ENSMUSP00000027059	transcription factor AP-2 beta [Source:MGI Symbol;Acc:MGI:104672]	1	19208914	19238576	1	A3	19208914	19238576	19208914	5863	tsl1	GENCODE basic	10	13	KNOWN	KNOWN	ensembl_havana	ensembl_havana	protein_coding	protein_coding	43.89	5	MGI transcript name	Tfap2b-001	MGI Symbol	Tfap2b
TCONS_00000362	ENSMUST00000187754	Tfap2b	XLOC_000126	TCONS_00000362	XLOC_000126	Tfap2b	1:19208913-19238576	WT CD	NFE2L1/NRF1-LKO CD	NOTEST	0	0	0	0	1	1	no	XLOC_000126	ENSMUSG00000025927	ENSMUST00000187754	ENSMUSP00000140213	transcription factor AP-2 beta [Source:MGI Symbol;Acc:MGI:104672]	1	19208914	19238576	1	A3	19208960	19238083	19208960	3023	tsl1	GENCODE basic	6	13	KNOWN	KNOWN	havana	ensembl_havana	protein_coding	protein_coding	43.89	5	MGI transcript name	Tfap2b-002	MGI Symbol	Tfap2b
TCONS_00000363	ENSMUST00000064976	Tfap2b	XLOC_000126	TCONS_00000363	XLOC_000126	Tfap2b	1:19208913-19238576	WT CD	NFE2L1/NRF1-LKO CD	NOTEST	0	0	0	0	1	1	no	XLOC_000126	ENSMUSG00000025927	ENSMUST00000064976	ENSMUSP00000064488	transcription factor AP-2 beta [Source:MGI Symbol;Acc:MGI:104672]	1	19208914	19238576	1	A3	19212054	19234624	19212054	1946	tsl1	GENCODE basic	5	13	KNOWN	KNOWN	ensembl_havana	ensembl_havana	protein_coding	protein_coding	43.89	5	MGI transcript name	Tfap2b-003	MGI Symbol	Tfap2b
TCONS_00000364	ENSMUST00000064976	Tfap2b	XLOC_000126	TCONS_00000364	XLOC_000126	Tfap2b	1:19208913-19238576	WT CD	NFE2L1/NRF1-LKO CD	NOTEST	0	0	0	0	1	1	no	XLOC_000126	ENSMUSG00000025927	ENSMUST00000064976	ENSMUSP00000064488	transcription factor AP-2 beta [Source:MGI Symbol;Acc:MGI:104672]	1	19208914	19238576	1	A3	19212054	19234624	19212054	1946	tsl1	GENCODE basic	5	13	KNOWN	KNOWN	ensembl_havana	ensembl_havana	protein_coding	protein_coding	43.89	5	MGI transcript name	Tfap2b-003	MGI Symbol	Tfap2b
TCONS_00000365	ENSMUST00000191068	Tfap2b	XLOC_000126	TCONS_00000365	XLOC_000126	Tfap2b	1:19208913-19238576	WT CD	NFE2L1/NRF1-LKO CD	NOTEST	0	0	0	0	1	1	no	XLOC_000126	ENSMUSG00000025927	ENSMUST00000191068		transcription factor AP-2 beta [Source:MGI Symbol;Acc:MGI:104672]	1	19208914	19238576	1	A3	19212306	19214442	19212306	610	tsl1		1	13	KNOWN	KNOWN	havana	ensembl_havana	retained_intron	protein_coding	43.89	5	MGI transcript name	Tfap2b-004	MGI Symbol	Tfap2b
TCONS_00000366	ENSMUST00000186972	Tfap2b	XLOC_000126	TCONS_00000366	XLOC_000126	Tfap2b	1:19208913-19238576	WT CD	NFE2L1/NRF1-LKO CD	NOTEST	0	0	0	0	1	1	no	XLOC_000126	ENSMUSG00000025927	ENSMUST00000186972		transcription factor AP-2 beta [Source:MGI Symbol;Acc:MGI:104672]	1	19208914	19238576	1	A3	19213879	19219253	19213879	592	tsl3		1	13	KNOWN	KNOWN	havana	ensembl_havana	retained_intron	protein_coding	43.89	5	MGI transcript name	Tfap2b-005	MGI Symbol	Tfap2b
TCONS_00000367	ENSMUST00000189218	Gm28340	XLOC_000127	TCONS_00000367	XLOC_000127	Gm28340	1:19242724-19243769	WT CD	NFE2L1/NRF1-LKO CD	NOTEST	0	0	0	0	1	1	no	XLOC_000127	ENSMUSG00000100538	ENSMUST00000189218		predicted gene 28340 [Source:MGI Symbol;Acc:MGI:5579046]	1	19242725	19243769	1	A3	19242725	19243769	19242725	202	tsl3	GENCODE basic	1	1	KNOWN	KNOWN	havana	havana	lincRNA	lincRNA	38.66	1	MGI transcript name	Gm28340-001	MGI Symbol	Gm28340
TCONS_00000368	ENSMUST00000188428	Gm4849	XLOC_000128	TCONS_00000368	XLOC_000128	Gm4849	1:19330938-19333184	WT CD	NFE2L1/NRF1-LKO CD	NOTEST	0.103064	0.250311	1.28019	0	1	1	no	XLOC_000128	ENSMUSG00000100204	ENSMUST00000188428		predicted gene 4849 [Source:MGI Symbol;Acc:MGI:3645366]	1	19330939	19333184	1	A3	19330939	19333184	19330939	2246	tslNA	GENCODE basic	1	1	KNOWN	KNOWN	havana	havana	processed_pseudogene	processed_pseudogene	47.73	1	MGI transcript name	Gm4849-001	MGI Symbol	Gm4849
TCONS_00000369	ENSMUST00000193790	Gm38382	XLOC_000129	TCONS_00000369	XLOC_000129	Gm38382	1:19614268-19616767	WT CD	NFE2L1/NRF1-LKO CD	NOTEST	0	0	0	0	1	1	no	XLOC_000129	ENSMUSG00000102597	ENSMUST00000193790		predicted gene, 38382 [Source:MGI Symbol;Acc:MGI:5611610]	1	19614269	19616767	1	A3	19614269	19616767	19614269	2499	tslNA	GENCODE basic	1	1	KNOWN	KNOWN	havana	havana	TEC	TEC	36.77	1	MGI transcript name	Gm38382-001	MGI Symbol	Gm38382
TCONS_00000370	ENSMUST00000161509	4930486I03Rik	XLOC_000130	TCONS_00000370	XLOC_000130	4930486I03Rik	1:20057778-20618064	WT CD	NFE2L1/NRF1-LKO CD	NOTEST	0	0	0	0	1	1	no	XLOC_000130	ENSMUSG00000089914	ENSMUST00000161509		RIKEN cDNA 4930486I03 gene [Source:MGI Symbol;Acc:MGI:1922278]	1	20356452	20392300	1	A4	20356452	20392300	20356452	788	tsl1	GENCODE basic	2	2	KNOWN	KNOWN	havana	havana	antisense	antisense	38.82	1	MGI transcript name	4930486I03Rik-001	MGI Symbol	4930486I03Rik
TCONS_00000371	ENSMUST00000083625	Mir206	XLOC_000131	TCONS_00000371	XLOC_000131	Mir206	1:20679009-20684298	WT CD	NFE2L1/NRF1-LKO CD	NOTEST	0	0	0	0	1	1	no	XLOC_000131	ENSMUSG00000065559	ENSMUST00000083625		microRNA 206 [Source:MGI Symbol;Acc:MGI:2676881]	1	20679010	20679082	1	A4	20679010	20679082	20679010	73	tslNA	GENCODE basic	1	1	KNOWN	KNOWN	mirbase	mirbase	miRNA	miRNA	42.47	1	MGI transcript name	Mir206-201	MGI Symbol	Mir206
TCONS_00000372	ENSMUST00000185494	Gm28653	XLOC_000131	TCONS_00000372	XLOC_000131	Gm28653	1:20679009-20684298	WT CD	NFE2L1/NRF1-LKO CD	NOTEST	0	0	0	0	1	1	no	XLOC_000131	ENSMUSG00000099906	ENSMUST00000185494		predicted gene 28653 [Source:MGI Symbol;Acc:MGI:5579359]	1	20679023	20684298	1	A4	20679023	20684298	20679023	5276	tslNA	GENCODE basic	1	1	KNOWN	KNOWN	havana	havana	lincRNA	lincRNA	40.67	1	MGI transcript name	Gm28653-001	MGI Symbol	Gm28653
TCONS_00000373	ENSMUST00000027061	Il17a	XLOC_000132	TCONS_00000373	XLOC_000132	Il17a	1:20730904-20734496	WT CD	NFE2L1/NRF1-LKO CD	NOTEST	0	0	0	0	1	1	no	XLOC_000132	ENSMUSG00000025929	ENSMUST00000027061	ENSMUSP00000027061	interleukin 17A [Source:MGI Symbol;Acc:MGI:107364]	1	20730905	20734496	1	A4	20730905	20734496	20730905	1171	tsl1	GENCODE basic	4	4	KNOWN	KNOWN	ensembl_havana	ensembl_havana	protein_coding	protein_coding	39.45	1	MGI transcript name	Il17a-001	MGI Symbol	Il17a
TCONS_00000374	ENSMUST00000186367	Gm20587	XLOC_000133	TCONS_00000374	XLOC_000133	Gm20587	1:20821330-20822516	WT CD	NFE2L1/NRF1-LKO CD	NOTEST	0	0	0	0	1	1	no	XLOC_000133	ENSMUSG00000099714	ENSMUST00000186367		predicted gene, 20587 [Source:MGI Symbol;Acc:MGI:5295693]	1	20821331	20822516	1	A4	20821331	20822516	20821331	1186	tslNA	GENCODE basic	1	1	KNOWN	KNOWN	havana	havana	processed_pseudogene	processed_pseudogene	48.9	1	MGI transcript name	Gm20587-001	MGI Symbol	Gm20587
TCONS_00000375	ENSMUST00000185290	Gm28065	XLOC_000134	TCONS_00000375	XLOC_000134	Gm28065	1:20836660-20839689	WT CD	NFE2L1/NRF1-LKO CD	NOTEST	0	0	0	0	1	1	no	XLOC_000134	ENSMUSG00000102121	ENSMUST00000185290		predicted gene 28065 [Source:MGI Symbol;Acc:MGI:5578771]	1	20836661	20839689	1	A4	20836661	20839689	20836661	833	tsl3	GENCODE basic	1	1	KNOWN	KNOWN	havana	havana	lincRNA	lincRNA	41.9	1	MGI transcript name	Gm28065-001	MGI Symbol	Gm28065
TCONS_00000376	ENSMUST00000189400	Paqr8	XLOC_000135	TCONS_00000376	XLOC_000135	Paqr8	1:20890605-20939650	WT CD	NFE2L1/NRF1-LKO CD	NOTEST	0.05158	2.11269e-06	-14.5754	0	1	1	no	XLOC_000135	ENSMUSG00000025931	ENSMUST00000189400	ENSMUSP00000141054	progestin and adipoQ receptor family member VIII [Source:MGI Symbol;Acc:MGI:1921479]	1	20890606	20939650	1	A4	20890606	20939650	20890606	5330	tsl1	GENCODE basic	6	15	KNOWN	KNOWN	ensembl_havana	ensembl_havana	protein_coding	protein_coding	44.42	4	MGI transcript name	Paqr8-001	MGI Symbol	Paqr8
TCONS_00000377	ENSMUST00000068880	Paqr8	XLOC_000135	TCONS_00000377	XLOC_000135	Paqr8	1:20890605-20939650	WT CD	NFE2L1/NRF1-LKO CD	NOTEST	0.144865	0.226071	0.642072	0	1	1	no	XLOC_000135	ENSMUSG00000025931	ENSMUST00000068880	ENSMUSP00000069127	progestin and adipoQ receptor family member VIII [Source:MGI Symbol;Acc:MGI:1921479]	1	20890606	20939650	1	A4	20917840	20939055	20917840	4704	tsl1	GENCODE basic	13	15	KNOWN	KNOWN	havana	ensembl_havana	protein_coding	protein_coding	44.42	4	MGI transcript name	Paqr8-002	MGI Symbol	Paqr8
TCONS_00000378	ENSMUST00000167119	Paqr8	XLOC_000135	TCONS_00000378	XLOC_000135	Paqr8	1:20890605-20939650	WT CD	NFE2L1/NRF1-LKO CD	NOTEST	0.000211447	5.06225e-07	-8.7063	0	1	1	no	XLOC_000135	ENSMUSG00000025931	ENSMUST00000167119	ENSMUSP00000128781	progestin and adipoQ receptor family member VIII [Source:MGI Symbol;Acc:MGI:1921479]	1	20890606	20939650	1	A4	20917874	20935749	20917874	1472	tsl1	GENCODE basic	7	15	KNOWN	KNOWN	ensembl	ensembl_havana	protein_coding	protein_coding	44.42	4	MGI transcript name	Paqr8-201	MGI Symbol	Paqr8
TCONS_00000379	ENSMUST00000167119	Paqr8	XLOC_000135	TCONS_00000379	XLOC_000135	Paqr8	1:20890605-20939650	WT CD	NFE2L1/NRF1-LKO CD	NOTEST	3.0275e-09	2.28949e-34	-83.4513	0	1	1	no	XLOC_000135	ENSMUSG00000025931	ENSMUST00000167119	ENSMUSP00000128781	progestin and adipoQ receptor family member VIII [Source:MGI Symbol;Acc:MGI:1921479]	1	20890606	20939650	1	A4	20917874	20935749	20917874	1472	tsl1	GENCODE basic	7	15	KNOWN	KNOWN	ensembl	ensembl_havana	protein_coding	protein_coding	44.42	4	MGI transcript name	Paqr8-201	MGI Symbol	Paqr8
TCONS_00000380	ENSMUST00000187651	Paqr8	XLOC_000135	TCONS_00000380	XLOC_000135	Paqr8	1:20890605-20939650	WT CD	NFE2L1/NRF1-LKO CD	NOTEST	5.37118e-09	2.34722e-34	-84.2425	0	1	1	no	XLOC_000135	ENSMUSG00000025931	ENSMUST00000187651	ENSMUSP00000140913	progestin and adipoQ receptor family member VIII [Source:MGI Symbol;Acc:MGI:1921479]	1	20890606	20939650	1	A4	20922259	20935756	20922259	1463	tsl5	GENCODE basic	1	15	KNOWN	KNOWN	havana	ensembl_havana	protein_coding	protein_coding	44.42	4	MGI transcript name	Paqr8-003	MGI Symbol	Paqr8
TCONS_00000381	ENSMUST00000185639	Gm28064	XLOC_000136	TCONS_00000381	XLOC_000136	Gm28064	1:20945710-20946914	WT CD	NFE2L1/NRF1-LKO CD	NOTEST	0	0	0	0	1	1	no	XLOC_000136	ENSMUSG00000100929	ENSMUST00000185639		predicted gene 28064 [Source:MGI Symbol;Acc:MGI:5578770]	1	20945711	20946914	1	A4	20945711	20946914	20945711	858	tslNA	GENCODE basic	1	1	KNOWN	KNOWN	havana	havana	processed_pseudogene	processed_pseudogene	38.37	1	MGI transcript name	Gm28064-001	MGI Symbol	Gm28064
TCONS_00000382	ENSMUST00000160782	Efhc1	XLOC_000137	TCONS_00000382	XLOC_000137	Efhc1	1:20951625-20990841	WT CD	NFE2L1/NRF1-LKO CD	NOTEST	0	0	0	0	1	1	no	XLOC_000137	ENSMUSG00000041809	ENSMUST00000160782		EF-hand domain (C-terminal) containing 1 [Source:MGI Symbol;Acc:MGI:1919127]	1	20951626	20990841	1	A4	20951626	20955527	20951626	357	tsl3		1	5	KNOWN	KNOWN	havana	ensembl_havana	processed_transcript	protein_coding	42.17	2	MGI transcript name	Efhc1-002	MGI Symbol	Efhc1
TCONS_00000383	ENSMUST00000038447	Efhc1	XLOC_000137	TCONS_00000383	XLOC_000137	Efhc1	1:20951625-20990841	WT CD	NFE2L1/NRF1-LKO CD	NOTEST	0.0012331	0.00100971	-0.288341	0	1	1	no	XLOC_000137	ENSMUSG00000041809	ENSMUST00000038447	ENSMUSP00000042343	EF-hand domain (C-terminal) containing 1 [Source:MGI Symbol;Acc:MGI:1919127]	1	20951626	20990841	1	A4	20951688	20990841	20951688	2146	tsl1	GENCODE basic	5	5	KNOWN	KNOWN	ensembl_havana	ensembl_havana	protein_coding	protein_coding	42.17	2	MGI transcript name	Efhc1-001	MGI Symbol	Efhc1
TCONS_00000384	ENSMUST00000038447	Efhc1	XLOC_000137	TCONS_00000384	XLOC_000137	Efhc1	1:20951625-20990841	WT CD	NFE2L1/NRF1-LKO CD	NOTEST	0.1008	0.0170445	-2.56412	0	1	1	no	XLOC_000137	ENSMUSG00000041809	ENSMUST00000038447	ENSMUSP00000042343	EF-hand domain (C-terminal) containing 1 [Source:MGI Symbol;Acc:MGI:1919127]	1	20951626	20990841	1	A4	20951688	20990841	20951688	2146	tsl1	GENCODE basic	5	5	KNOWN	KNOWN	ensembl_havana	ensembl_havana	protein_coding	protein_coding	42.17	2	MGI transcript name	Efhc1-001	MGI Symbol	Efhc1
TCONS_00000385	ENSMUST00000186612	Gm28287	XLOC_000138	TCONS_00000385	XLOC_000138	Gm28287	1:21080113-21081748	WT CD	NFE2L1/NRF1-LKO CD	NOTEST	0	0	0	0	1	1	no	XLOC_000138	ENSMUSG00000099971	ENSMUST00000186612		predicted gene 28287 [Source:MGI Symbol;Acc:MGI:5578993]	1	21080114	21081748	1	A4	21080114	21081748	21080114	546	tsl5	GENCODE basic	1	1	KNOWN	KNOWN	havana	havana	antisense	antisense	42.69	1	MGI transcript name	Gm28287-001	MGI Symbol	Gm28287
TCONS_00000386	-	-	XLOC_000139	TCONS_00000386	XLOC_000139	-	1:21172990-21173324	WT CD	NFE2L1/NRF1-LKO CD	OK	0.832279	1.05764	0.345708	0.161978	0.8795	0.951908	no	XLOC_000139
TCONS_00000387	ENSMUST00000189119	Gm2693	XLOC_000140	TCONS_00000387	XLOC_000140	Gm2693	1:21178987-21187427	WT CD	NFE2L1/NRF1-LKO CD	OK	0.863915	0.965447	0.160308	0.0773505	0.37835	0.720417	no	XLOC_000140	ENSMUSG00000100819	ENSMUST00000189119		predicted gene 2693 [Source:MGI Symbol;Acc:MGI:3780862]	1	21178988	21187427	1	A4	21178988	21187427	21178988	571	tslNA	GENCODE basic	1	1	KNOWN	KNOWN	havana	havana	unprocessed_pseudogene	unprocessed_pseudogene	42.86	1	MGI transcript name	Gm2693-001	MGI Symbol	Gm2693
TCONS_00000388	ENSMUST00000027065	Tmem14a	XLOC_000141	TCONS_00000388	XLOC_000141	Tmem14a	1:21218574-21230167	WT CD	NFE2L1/NRF1-LKO CD	OK	2.19453	2.34902	0.0981454	0.104324	0.8488	0.939405	no	XLOC_000141	ENSMUSG00000025933	ENSMUST00000027065	ENSMUSP00000027065	transmembrane protein 14A [Source:MGI Symbol;Acc:MGI:1922962]	1	21218575	21230167	1	A4	21218575	21230167	21218575	1168	tsl1	GENCODE basic	11	15	KNOWN	KNOWN	ensembl_havana	ensembl_havana	protein_coding	protein_coding	44.65	2	MGI transcript name	Tmem14a-001	MGI Symbol	Tmem14a
TCONS_00000389	ENSMUST00000027064	Tmem14a	XLOC_000141	TCONS_00000389	XLOC_000141	Tmem14a	1:21218574-21230167	WT CD	NFE2L1/NRF1-LKO CD	NOTEST	0.391087	1.72863e-05	-14.4656	0	1	1	no	XLOC_000141	ENSMUSG00000025933	ENSMUST00000027064	ENSMUSP00000027064	transmembrane protein 14A [Source:MGI Symbol;Acc:MGI:1922962]	1	21218575	21230167	1	A4	21218662	21230164	21218662	1261	tsl1	GENCODE basic	7	15	KNOWN	KNOWN	havana	ensembl_havana	protein_coding	protein_coding	44.65	2	MGI transcript name	Tmem14a-002	MGI Symbol	Tmem14a
TCONS_00000390	ENSMUST00000191648	Gm38224	XLOC_000142	TCONS_00000390	XLOC_000142	Gm38224	1:21234721-21236821	WT CD	NFE2L1/NRF1-LKO CD	NOTEST	0	0.0236937	inf	0	1	1	no	XLOC_000142	ENSMUSG00000102633	ENSMUST00000191648		predicted gene, 38224 [Source:MGI Symbol;Acc:MGI:5611452]	1	21234722	21236821	1	A4	21234722	21236821	21234722	2100	tslNA	GENCODE basic	1	1	KNOWN	KNOWN	havana	havana	TEC	TEC	39.29	1	MGI transcript name	Gm38224-001	MGI Symbol	Gm38224
TCONS_00000391	ENSMUST00000124990	Gsta3	XLOC_000143	TCONS_00000391	XLOC_000143	Gsta3	1:21240482-21271593	WT CD	NFE2L1/NRF1-LKO CD	OK	13.1195	9.74898	-0.428394	-0.229701	0.6915	0.878321	no	XLOC_000143	ENSMUSG00000025934	ENSMUST00000124990	ENSMUSP00000140210	glutathione S-transferase, alpha 3 [Source:MGI Symbol;Acc:MGI:95856]	1	21240589	21265661	1	A4	21240629	21264846	21240629	742	tsl5		2	15	KNOWN	KNOWN	havana	ensembl_havana	protein_coding	protein_coding	42.76	4	MGI transcript name	Gsta3-003	MGI Symbol	Gsta3
TCONS_00000392	ENSMUST00000121676	Gsta3	XLOC_000143	TCONS_00000392	XLOC_000143	Gsta3	1:21240482-21271593	WT CD	NFE2L1/NRF1-LKO CD	NOTEST	0.0574006	1.07233e-25	-78.8247	0	1	1	no	XLOC_000143	ENSMUSG00000025934	ENSMUST00000121676	ENSMUSP00000113262	glutathione S-transferase, alpha 3 [Source:MGI Symbol;Acc:MGI:95856]	1	21240589	21265661	1	A4	21240607	21265021	21240607	894	tsl5	GENCODE basic	7	15	KNOWN	KNOWN	havana	ensembl_havana	protein_coding	protein_coding	42.76	4	MGI transcript name	Gsta3-002	MGI Symbol	Gsta3
TCONS_00000393	ENSMUST00000027067	Gsta3	XLOC_000143	TCONS_00000393	XLOC_000143	Gsta3	1:21240482-21271593	WT CD	NFE2L1/NRF1-LKO CD	OK	128.913	108.156	-0.253293	-0.44587	0.41415	0.741128	no	XLOC_000143	ENSMUSG00000025934	ENSMUST00000027067	ENSMUSP00000027067	glutathione S-transferase, alpha 3 [Source:MGI Symbol;Acc:MGI:95856]	1	21240589	21265661	1	A4	21240589	21265661	21240589	1457	tsl1	GENCODE basic	14	15	KNOWN	KNOWN	ensembl_havana	ensembl_havana	protein_coding	protein_coding	42.76	4	MGI transcript name	Gsta3-001	MGI Symbol	Gsta3
TCONS_00000394	ENSMUST00000121676	Gsta3	XLOC_000143	TCONS_00000394	XLOC_000143	Gsta3	1:21240482-21271593	WT CD	NFE2L1/NRF1-LKO CD	OK	218.986	177.2	-0.305461	-0.485984	0.36655	0.7133	no	XLOC_000143	ENSMUSG00000025934	ENSMUST00000121676	ENSMUSP00000113262	glutathione S-transferase, alpha 3 [Source:MGI Symbol;Acc:MGI:95856]	1	21240589	21265661	1	A4	21240607	21265021	21240607	894	tsl5	GENCODE basic	7	15	KNOWN	KNOWN	havana	ensembl_havana	protein_coding	protein_coding	42.76	4	MGI transcript name	Gsta3-002	MGI Symbol	Gsta3
TCONS_00000395	ENSMUST00000124990	Gsta3	XLOC_000143	TCONS_00000395	XLOC_000143	Gsta3	1:21240482-21271593	WT CD	NFE2L1/NRF1-LKO CD	OK	39.1169	34.343	-0.187776	-0.115937	0.82545	0.929763	no	XLOC_000143	ENSMUSG00000025934	ENSMUST00000124990	ENSMUSP00000140210	glutathione S-transferase, alpha 3 [Source:MGI Symbol;Acc:MGI:95856]	1	21240589	21265661	1	A4	21240629	21264846	21240629	742	tsl5		2	15	KNOWN	KNOWN	havana	ensembl_havana	protein_coding	protein_coding	42.76	4	MGI transcript name	Gsta3-003	MGI Symbol	Gsta3
TCONS_00000396	ENSMUST00000121676	Gsta3	XLOC_000143	TCONS_00000396	XLOC_000143	Gsta3	1:21240482-21271593	WT CD	NFE2L1/NRF1-LKO CD	OK	9.83657	4.41457	-1.15588	-0.416905	0.64745	0.85922	no	XLOC_000143	ENSMUSG00000025934	ENSMUST00000121676	ENSMUSP00000113262	glutathione S-transferase, alpha 3 [Source:MGI Symbol;Acc:MGI:95856]	1	21240589	21265661	1	A4	21240607	21265021	21240607	894	tsl5	GENCODE basic	7	15	KNOWN	KNOWN	havana	ensembl_havana	protein_coding	protein_coding	42.76	4	MGI transcript name	Gsta3-002	MGI Symbol	Gsta3
TCONS_00000397	ENSMUST00000121676	Gsta3	XLOC_000143	TCONS_00000397	XLOC_000143	Gsta3	1:21240482-21271593	WT CD	NFE2L1/NRF1-LKO CD	OK	16.283	29.3387	0.849439	0.427727	0.4435	0.756386	no	XLOC_000143	ENSMUSG00000025934	ENSMUST00000121676	ENSMUSP00000113262	glutathione S-transferase, alpha 3 [Source:MGI Symbol;Acc:MGI:95856]	1	21240589	21265661	1	A4	21240607	21265021	21240607	894	tsl5	GENCODE basic	7	15	KNOWN	KNOWN	havana	ensembl_havana	protein_coding	protein_coding	42.76	4	MGI transcript name	Gsta3-002	MGI Symbol	Gsta3
TCONS_00000398	ENSMUST00000190711	Gsta3	XLOC_000143	TCONS_00000398	XLOC_000143	Gsta3	1:21240482-21271593	WT CD	NFE2L1/NRF1-LKO CD	OK	2.27886	1.27108	-0.842259	-0.307843	0.6936	0.879346	no	XLOC_000143	ENSMUSG00000025934	ENSMUST00000190711		glutathione S-transferase, alpha 3 [Source:MGI Symbol;Acc:MGI:95856]	1	21240589	21265661	1	A4	21253521	21256312	21253521	2792	tslNA		1	15	KNOWN	KNOWN	havana	ensembl_havana	retained_intron	protein_coding	42.76	4	MGI transcript name	Gsta3-004	MGI Symbol	Gsta3
TCONS_00000399	ENSMUST00000121676	Gsta3	XLOC_000143	TCONS_00000399	XLOC_000143	Gsta3	1:21240482-21271593	WT CD	NFE2L1/NRF1-LKO CD	NOTEST	1.85786e-26	5.62921e-21	18.2089	0	1	1	no	XLOC_000143	ENSMUSG00000025934	ENSMUST00000121676	ENSMUSP00000113262	glutathione S-transferase, alpha 3 [Source:MGI Symbol;Acc:MGI:95856]	1	21240589	21265661	1	A4	21240607	21265021	21240607	894	tsl5	GENCODE basic	7	15	KNOWN	KNOWN	havana	ensembl_havana	protein_coding	protein_coding	42.76	4	MGI transcript name	Gsta3-002	MGI Symbol	Gsta3
TCONS_00000400	ENSMUST00000178379	Gm7094	XLOC_000144	TCONS_00000400	XLOC_000144	Gm7094	1:21272402-21272906	WT CD	NFE2L1/NRF1-LKO CD	NOTEST	0	0	0	0	1	1	no	XLOC_000144	ENSMUSG00000096375	ENSMUST00000178379		predicted pseudogene 7094 [Source:MGI Symbol;Acc:MGI:3648114]	1	21272403	21272906	1	A4	21272403	21272906	21272403	366	tslNA	GENCODE basic	2	2	KNOWN	KNOWN	havana	havana	unprocessed_pseudogene	unprocessed_pseudogene	39.48	1	MGI transcript name	Gm7094-001	MGI Symbol	Gm7094
TCONS_00000401	ENSMUST00000088407	Khdc1a	XLOC_000145	TCONS_00000401	XLOC_000145	Khdc1a	1:21349640-21352200	WT CD	NFE2L1/NRF1-LKO CD	NOTEST	0	0.00869851	inf	0	1	1	no	XLOC_000145	ENSMUSG00000067750	ENSMUST00000088407	ENSMUSP00000085749	KH domain containing 1A [Source:MGI Symbol;Acc:MGI:2676610]	1	21349641	21352200	1	A4	21349641	21352200	21349641	1987	tsl1	GENCODE basic	3	3	KNOWN	KNOWN	ensembl_havana	ensembl_havana	protein_coding	protein_coding	43.63	1	MGI transcript name	Khdc1a-001	MGI Symbol	Khdc1a
TCONS_00000402	ENSMUST00000148174	Gm16329	XLOC_000146	TCONS_00000402	XLOC_000146	Gm16329	1:21354004-21355116	WT CD	NFE2L1/NRF1-LKO CD	NOTEST	0	0	0	0	1	1	no	XLOC_000146	ENSMUSG00000086194	ENSMUST00000148174		predicted gene 16329 [Source:MGI Symbol;Acc:MGI:3840126]	1	21354005	21355116	1	A4	21354005	21355116	21354005	371	tslNA	GENCODE basic	1	1	KNOWN	KNOWN	havana	havana	unprocessed_pseudogene	unprocessed_pseudogene	47.57	1	MGI transcript name	Gm16329-001	MGI Symbol	Gm16329
TCONS_00000403	ENSMUST00000137146	Gm16327	XLOC_000147	TCONS_00000403	XLOC_000147	Gm16327	1:21364802-21365030	WT CD	NFE2L1/NRF1-LKO CD	NOTEST	0	0	0	0	1	1	no	XLOC_000147	ENSMUSG00000094436	ENSMUST00000137146		predicted gene 16327 [Source:MGI Symbol;Acc:MGI:3840125]	1	21364803	21365030	1	A4	21364803	21365030	21364803	228	tslNA	GENCODE basic	1	1	KNOWN	KNOWN	havana	havana	processed_pseudogene	processed_pseudogene	42.11	1	MGI transcript name	Gm16327-001	MGI Symbol	Gm16327
TCONS_00000404	ENSMUST00000070223	Khdc1c	XLOC_000148	TCONS_00000404	XLOC_000148	Khdc1c	1:21368330-21370845	WT CD	NFE2L1/NRF1-LKO CD	NOTEST	0	0	0	0	1	1	no	XLOC_000148	ENSMUSG00000041722	ENSMUST00000070223	ENSMUSP00000068792	KH domain containing 1C [Source:MGI Symbol;Acc:MGI:3583007]	1	21368331	21370845	1	A4	21368331	21370845	21368331	1946	tsl1	GENCODE basic	5	7	KNOWN	KNOWN	ensembl_havana	ensembl_havana	protein_coding	protein_coding	43.54	1	MGI transcript name	Khdc1c-001	MGI Symbol	Khdc1c
TCONS_00000405	ENSMUST00000142979	Gm2709	XLOC_000149	TCONS_00000405	XLOC_000149	Gm2709	1:21372669-21373764	WT CD	NFE2L1/NRF1-LKO CD	NOTEST	0	0	0	0	1	1	no	XLOC_000149	ENSMUSG00000085507	ENSMUST00000142979		predicted gene 2709 [Source:MGI Symbol;Acc:MGI:3780878]	1	21372670	21373764	1	A4	21372670	21373764	21372670	350	tslNA	GENCODE basic	1	1	KNOWN	KNOWN	havana	havana	unprocessed_pseudogene	unprocessed_pseudogene	47.58	1	MGI transcript name	Gm2709-001	MGI Symbol	Gm2709
TCONS_00000406	ENSMUST00000140035	Gm16533	XLOC_000150	TCONS_00000406	XLOC_000150	Gm16533	1:21379554-21379782	WT CD	NFE2L1/NRF1-LKO CD	NOTEST	0	0	0	0	1	1	no	XLOC_000150	ENSMUSG00000094926	ENSMUST00000140035		predited gene 16533 [Source:MGI Symbol;Acc:MGI:4410373]	1	21379555	21379782	1	A4	21379555	21379782	21379555	228	tslNA	GENCODE basic	1	1	KNOWN	KNOWN	havana	havana	processed_pseudogene	processed_pseudogene	42.11	1	MGI transcript name	Gm16533-001	MGI Symbol	Gm16533
TCONS_00000407	ENSMUST00000147615	Khdc1b	XLOC_000151	TCONS_00000407	XLOC_000151	Khdc1b	1:21383555-21386373	WT CD	NFE2L1/NRF1-LKO CD	NOTEST	0	0	0	0	1	1	no	XLOC_000151	ENSMUSG00000085079	ENSMUST00000147615	ENSMUSP00000120275	KH domain containing 1B [Source:MGI Symbol;Acc:MGI:2138477]	1	21383556	21386373	1	A4	21383556	21386373	21383556	2236	tsl1	GENCODE basic	1	3	KNOWN	KNOWN	ensembl_havana	ensembl_havana	protein_coding	protein_coding	44	1	MGI transcript name	Khdc1b-001	MGI Symbol	Khdc1b
TCONS_00000408	ENSMUST00000126985	Gm16328	XLOC_000152	TCONS_00000408	XLOC_000152	Gm16328	1:21390905-21391101	WT CD	NFE2L1/NRF1-LKO CD	NOTEST	0	0	0	0	1	1	no	XLOC_000152	ENSMUSG00000085679	ENSMUST00000126985		predicted gene 16328 [Source:MGI Symbol;Acc:MGI:3840127]	1	21390906	21391101	1	A4	21390906	21391101	21390906	196	tslNA	GENCODE basic	2	2	KNOWN	KNOWN	havana	havana	processed_pseudogene	processed_pseudogene	49.49	1	MGI transcript name	Gm16328-001	MGI Symbol	Gm16328
TCONS_00000409	ENSMUST00000181002	Gm26580	XLOC_000153	TCONS_00000409	XLOC_000153	Gm26580	1:21398402-21962530	WT CD	NFE2L1/NRF1-LKO CD	NOTEST	0	0	0	0	1	1	no	XLOC_000153	ENSMUSG00000097109	ENSMUST00000181002		predicted gene, 26580 [Source:MGI Symbol;Acc:MGI:5477074]	1	21959842	21962530	1	A4	21959842	21962530	21959842	2095	tsl5	GENCODE basic	1	1	KNOWN	KNOWN	ensembl	ensembl	lincRNA	lincRNA	59.84	1	MGI transcript name	Gm26580-201	MGI Symbol	Gm26580
TCONS_00000410	ENSMUST00000190225	Gm28239	XLOC_000154	TCONS_00000410	XLOC_000154	Gm28239	1:22237848-22238295	WT CD	NFE2L1/NRF1-LKO CD	NOTEST	0	0	0	0	1	1	no	XLOC_000154	ENSMUSG00000100418	ENSMUST00000190225		predicted gene 28239 [Source:MGI Symbol;Acc:MGI:5578945]	1	22237849	22238295	1	A5	22237849	22238295	22237849	447	tslNA	GENCODE basic	1	1	KNOWN	KNOWN	havana	havana	processed_pseudogene	processed_pseudogene	44.3	1	MGI transcript name	Gm28239-001	MGI Symbol	Gm28239
TCONS_00000411	ENSMUST00000180414	Gm26866	XLOC_000155	TCONS_00000411	XLOC_000155	Gm26866	1:22286250-22805724	WT CD	NFE2L1/NRF1-LKO CD	NOTEST	0	0	0	0	1	1	no	XLOC_000155	ENSMUSG00000097642	ENSMUST00000180414		predicted gene, 26866 [Source:MGI Symbol;Acc:MGI:5477360]	1	22740764	22741565	1	A5	22740764	22741565	22740764	802	tslNA	GENCODE basic	1	1	KNOWN	KNOWN	havana	havana	processed_pseudogene	processed_pseudogene	46.38	1	MGI transcript name	Gm26866-001	MGI Symbol	Gm26866
TCONS_00000412	ENSMUST00000158928	Gm24176	XLOC_000156	TCONS_00000412	XLOC_000156	Gm24176	1:23245210-23245331	WT CD	NFE2L1/NRF1-LKO CD	NOTEST	0	0	0	0	1	1	no	XLOC_000156	ENSMUSG00000089553	ENSMUST00000158928		predicted gene, 24176 [Source:MGI Symbol;Acc:MGI:5453953]	1	23245211	23245331	1	A5	23245211	23245331	23245211	121	tslNA	GENCODE basic	1	1	KNOWN	KNOWN	ensembl	ensembl	snoRNA	snoRNA	47.11	1	MGI transcript name	Gm24176-201	MGI Symbol	Gm24176
TCONS_00000413	-	-	XLOC_000157	TCONS_00000413	XLOC_000157	-	1:23258569-23258888	WT CD	NFE2L1/NRF1-LKO CD	OK	0	1.2397	inf		0.07295	0.458409	no	XLOC_000157
TCONS_00000414	-	-	XLOC_000158	TCONS_00000414	XLOC_000158	-	1:23259936-23260102	WT CD	NFE2L1/NRF1-LKO CD	OK	13.947	0	-inf		0.13215	0.565701	no	XLOC_000158
TCONS_00000415	-	-	XLOC_000159	TCONS_00000415	XLOC_000159	-	1:23261103-23261460	WT CD	NFE2L1/NRF1-LKO CD	OK	1.17077	2.6857	1.19784	0.74204	0.43915	0.755184	no	XLOC_000159
TCONS_00000416	-	-	XLOC_000160	TCONS_00000416	XLOC_000160	-	1:23262404-23262561	WT CD	NFE2L1/NRF1-LKO CD	OK	0	5.56164	inf		0.06245	0.452447	no	XLOC_000160
TCONS_00000417	-	-	XLOC_000161	TCONS_00000417	XLOC_000161	-	1:23264008-23264801	WT CD	NFE2L1/NRF1-LKO CD	OK	1.08814	1.07963	-0.011332	-0.00800984	0.9871	0.992755	no	XLOC_000161
TCONS_00000418	-	-	XLOC_000162	TCONS_00000418	XLOC_000162	-	1:23265130-23265241	WT CD	NFE2L1/NRF1-LKO CD	OK	45.9791	0	-inf		0.15205	0.576233	no	XLOC_000162
TCONS_00000419	-	-	XLOC_000163	TCONS_00000419	XLOC_000163	-	1:23265545-23265638	WT CD	NFE2L1/NRF1-LKO CD	OK	0	61.5764	inf		0.10575	0.522141	no	XLOC_000163
TCONS_00000420	-	-	XLOC_000164	TCONS_00000420	XLOC_000164	-	1:23265918-23266534	WT CD	NFE2L1/NRF1-LKO CD	OK	2.5351	0.64866	-1.96651	-1.22935	0.02605	0.421004	no	XLOC_000164
TCONS_00000421	-	-	XLOC_000165	TCONS_00000421	XLOC_000165	-	1:23269142-23269244	WT CD	NFE2L1/NRF1-LKO CD	OK	0	24.084	inf		0.06035	0.452447	no	XLOC_000165
TCONS_00000422	-	-	XLOC_000166	TCONS_00000422	XLOC_000166	-	1:23270445-23270941	WT CD	NFE2L1/NRF1-LKO CD	OK	1.32917	0.767745	-0.791826	-0.386113	0.45345	0.761713	no	XLOC_000166
TCONS_00000423	ENSMUST00000083471	Mir30a	XLOC_000167	TCONS_00000423	XLOC_000167	Mir30a	1:23272268-23272339	WT CD	NFE2L1/NRF1-LKO CD	NOTEST	0	0	0	0	1	1	no	XLOC_000167	ENSMUSG00000065405	ENSMUST00000083471		microRNA 30a [Source:MGI Symbol;Acc:MGI:2676907]	1	23272269	23272339	1	A5	23272269	23272339	23272269	71	tslNA	GENCODE basic	3	3	KNOWN	KNOWN	mirbase	mirbase	miRNA	miRNA	52.11	1	MGI transcript name	Mir30a-201	MGI Symbol	Mir30a
TCONS_00000424	-	-	XLOC_000168	TCONS_00000424	XLOC_000168	-	1:23275122-23275271	WT CD	NFE2L1/NRF1-LKO CD	OK	24.1272	0	-inf		0.10915	0.526753	no	XLOC_000168
TCONS_00000425	-	-	XLOC_000169	TCONS_00000425	XLOC_000169	-	1:23277843-23278424	WT CD	NFE2L1/NRF1-LKO CD	OK	1.2777	0.93141	-0.456065	-0.240082	0.673	0.871165	no	XLOC_000169
TCONS_00000426	-	-	XLOC_000170	TCONS_00000426	XLOC_000170	-	1:23279299-23279699	WT CD	NFE2L1/NRF1-LKO CD	OK	1.38059	0	-inf		0.00015	0.00513189	yes	XLOC_000170
TCONS_00000427	-	-	XLOC_000171	TCONS_00000427	XLOC_000171	-	1:23281134-23281505	WT CD	NFE2L1/NRF1-LKO CD	OK	1.02212	2.79827	1.45297	0.767205	0.3936	0.730485	no	XLOC_000171
TCONS_00000428	-	-	XLOC_000172	TCONS_00000428	XLOC_000172	-	1:23282750-23283100	WT CD	NFE2L1/NRF1-LKO CD	OK	0.910968	0.213945	-2.09016	-0.906062	0.41965	0.743884	no	XLOC_000172
TCONS_00000429	-	-	XLOC_000173	TCONS_00000429	XLOC_000173	-	1:23283721-23284049	WT CD	NFE2L1/NRF1-LKO CD	OK	1.73783	2.02167	0.218265	0.133814	0.7201	0.890371	no	XLOC_000173
TCONS_00000430	-	-	XLOC_000174	TCONS_00000430	XLOC_000174	-	1:23284243-23284467	WT CD	NFE2L1/NRF1-LKO CD	OK	0	3.57764	inf		0.0918	0.489228	no	XLOC_000174
TCONS_00000431	-	-	XLOC_000175	TCONS_00000431	XLOC_000175	-	1:23285035-23285308	WT CD	NFE2L1/NRF1-LKO CD	OK	1.0503	2.34442	1.15843	0.700333	0.5975	0.835662	no	XLOC_000175
TCONS_00000432	-	-	XLOC_000176	TCONS_00000432	XLOC_000176	-	1:23286462-23286607	WT CD	NFE2L1/NRF1-LKO CD	OK	0	41.4589	inf		0.0001	0.00389621	yes	XLOC_000176
TCONS_00000433	-	-	XLOC_000177	TCONS_00000433	XLOC_000177	-	1:23286902-23287194	WT CD	NFE2L1/NRF1-LKO CD	OK	3.51136	3.57544	0.0260887	0.0183792	0.97555	0.987577	no	XLOC_000177
TCONS_00000434	-	-	XLOC_000178	TCONS_00000434	XLOC_000178	-	1:23288136-23288244	WT CD	NFE2L1/NRF1-LKO CD	OK	77.0458	3.86791	-4.31609	-12.9416	0.464	0.766385	no	XLOC_000178
TCONS_00000435	-	-	XLOC_000179	TCONS_00000435	XLOC_000179	-	1:23288717-23289052	WT CD	NFE2L1/NRF1-LKO CD	OK	1.3637	1.24611	-0.130096	-0.0675885	0.83045	0.931612	no	XLOC_000179
TCONS_00000436	ENSMUST00000182303	Gm27028	XLOC_000180	TCONS_00000436	XLOC_000180	Gm27028	1:23291536-23291935	WT CD	NFE2L1/NRF1-LKO CD	NOTEST	0	0	0	0	1	1	no	XLOC_000180	ENSMUSG00000097970	ENSMUST00000182303		predicted gene, 27028 [Source:MGI Symbol;Acc:MGI:5504143]	1	23291537	23291935	1	A5	23291537	23291935	23291537	399	tslNA	GENCODE basic	1	1	KNOWN	KNOWN	havana	havana	lincRNA	lincRNA	44.36	1	MGI transcript name	Gm27028-001	MGI Symbol	Gm27028
TCONS_00000437	ENSMUST00000190910	Gm29107	XLOC_000181	TCONS_00000437	XLOC_000181	Gm29107	1:23293728-23294075	WT CD	NFE2L1/NRF1-LKO CD	OK	0.90529	0	-inf		0.09595	0.496645	no	XLOC_000181	ENSMUSG00000100775	ENSMUST00000190910		predicted gene 29107 [Source:MGI Symbol;Acc:MGI:5579813]	1	23293729	23294075	1	A5	23293729	23294075	23293729	347	tslNA	GENCODE basic	1	1	KNOWN	KNOWN	havana	havana	lincRNA	lincRNA	25.65	1	MGI transcript name	Gm29107-001	MGI Symbol	Gm29107
TCONS_00000438	-	-	XLOC_000182	TCONS_00000438	XLOC_000182	-	1:23301346-23301873	WT CD	NFE2L1/NRF1-LKO CD	NOTEST	0.303305	0	-inf	0	1	1	no	XLOC_000182
TCONS_00000439	-	-	XLOC_000183	TCONS_00000439	XLOC_000183	-	1:23312517-23312612	WT CD	NFE2L1/NRF1-LKO CD	OK	0	52.5819	inf		0.0646	0.452447	no	XLOC_000183
TCONS_00000440	-	-	XLOC_000184	TCONS_00000440	XLOC_000184	-	1:23323062-23323174	WT CD	NFE2L1/NRF1-LKO CD	OK	36.2539	0	-inf		0.0663	0.452447	no	XLOC_000184
TCONS_00000441	ENSMUST00000180769	Gm7784	XLOC_000185	TCONS_00000441	XLOC_000185	Gm7784	1:23479538-23480527	WT CD	NFE2L1/NRF1-LKO CD	NOTEST	0	0	0	0	1	1	no	XLOC_000185	ENSMUSG00000097920	ENSMUST00000180769		predicted gene 7784 [Source:MGI Symbol;Acc:MGI:3645448]	1	23479539	23480527	1	A5	23479539	23480527	23479539	989	tslNA	GENCODE basic	1	1	KNOWN	KNOWN	havana	havana	processed_pseudogene	processed_pseudogene	49.75	1	MGI transcript name	Gm7784-001	MGI Symbol	Gm7784
TCONS_00000442	ENSMUST00000191140	Gm28822	XLOC_000186	TCONS_00000442	XLOC_000186	Gm28822	1:23574586-23596664	WT CD	NFE2L1/NRF1-LKO CD	NOTEST	0	0	0	0	1	1	no	XLOC_000186	ENSMUSG00000099503	ENSMUST00000191140		predicted gene 28822 [Source:MGI Symbol;Acc:MGI:5579528]	1	23574587	23596664	1	A5	23574587	23596664	23574587	778	tsl5	GENCODE basic	1	1	KNOWN	KNOWN	havana	havana	lincRNA	lincRNA	39.65	1	MGI transcript name	Gm28822-001	MGI Symbol	Gm28822
TCONS_00000443	ENSMUST00000144602	B3gat2	XLOC_000187	TCONS_00000443	XLOC_000187	B3gat2	1:23761752-23922317	WT CD	NFE2L1/NRF1-LKO CD	NOTEST	0	0	0	0	1	1	no	XLOC_000187	ENSMUSG00000026156	ENSMUST00000144602	ENSMUSP00000115870	beta-1,3-glucuronyltransferase 2 (glucuronosyltransferase S) [Source:MGI Symbol;Acc:MGI:2389490]	1	23761753	23849158	1	A5	23761753	23815740	23761753	1488	tsl1	GENCODE basic	1	8	KNOWN	KNOWN	havana	ensembl_havana	protein_coding	protein_coding	43.16	3	MGI transcript name	B3gat2-002	MGI Symbol	B3gat2
TCONS_00000444	ENSMUST00000063663	B3gat2	XLOC_000187	TCONS_00000444	XLOC_000187	B3gat2	1:23761752-23922317	WT CD	NFE2L1/NRF1-LKO CD	NOTEST	0	0	0	0	1	1	no	XLOC_000187	ENSMUSG00000026156	ENSMUST00000063663	ENSMUSP00000066582	beta-1,3-glucuronyltransferase 2 (glucuronosyltransferase S) [Source:MGI Symbol;Acc:MGI:2389490]	1	23761753	23849158	1	A5	23761926	23849158	23761926	5655	tsl1	GENCODE basic	5	8	KNOWN	KNOWN	ensembl_havana	ensembl_havana	protein_coding	protein_coding	43.16	3	MGI transcript name	B3gat2-001	MGI Symbol	B3gat2
TCONS_00000445	ENSMUST00000063663	B3gat2	XLOC_000187	TCONS_00000445	XLOC_000187	B3gat2	1:23761752-23922317	WT CD	NFE2L1/NRF1-LKO CD	NOTEST	0	0	0	0	1	1	no	XLOC_000187	ENSMUSG00000026156	ENSMUST00000063663	ENSMUSP00000066582	beta-1,3-glucuronyltransferase 2 (glucuronosyltransferase S) [Source:MGI Symbol;Acc:MGI:2389490]	1	23761753	23849158	1	A5	23761926	23849158	23761926	5655	tsl1	GENCODE basic	5	8	KNOWN	KNOWN	ensembl_havana	ensembl_havana	protein_coding	protein_coding	43.16	3	MGI transcript name	B3gat2-001	MGI Symbol	B3gat2
TCONS_00000446	ENSMUST00000140583	B3gat2	XLOC_000187	TCONS_00000446	XLOC_000187	B3gat2	1:23761752-23922317	WT CD	NFE2L1/NRF1-LKO CD	NOTEST	0	0	0	0	1	1	no	XLOC_000187	ENSMUSG00000026156	ENSMUST00000140583	ENSMUSP00000117089	beta-1,3-glucuronyltransferase 2 (glucuronosyltransferase S) [Source:MGI Symbol;Acc:MGI:2389490]	1	23761753	23849158	1	A5	23762011	23815739	23762011	1737	tsl1	GENCODE basic	1	8	KNOWN	KNOWN	havana	ensembl_havana	protein_coding	protein_coding	43.16	3	MGI transcript name	B3gat2-003	MGI Symbol	B3gat2
TCONS_00000447	ENSMUST00000192339	Gm26524	XLOC_000188	TCONS_00000447	XLOC_000188	Gm26524	1:23995938-24005894	WT CD	NFE2L1/NRF1-LKO CD	NOTEST	0	0	0	0	1	1	no	XLOC_000188	ENSMUSG00000102495	ENSMUST00000192339		predicted gene, 26524 [Source:MGI Symbol;Acc:MGI:5477018]	1	24005505	24005894	1	A5	24005505	24005894	24005505	390	tslNA	GENCODE basic	1	1	KNOWN	KNOWN	ensembl	ensembl_havana	TEC	TEC	59.74	2	MGI transcript name	Gm26524-201	MGI Symbol	Gm26524
TCONS_00000448	ENSMUST00000192339	Gm26524	XLOC_000188	TCONS_00000448	XLOC_000188	Gm26524	1:23995938-24005894	WT CD	NFE2L1/NRF1-LKO CD	NOTEST	0	0	0	0	1	1	no	XLOC_000188	ENSMUSG00000102495	ENSMUST00000192339		predicted gene, 26524 [Source:MGI Symbol;Acc:MGI:5477018]	1	24005505	24005894	1	A5	24005505	24005894	24005505	390	tslNA	GENCODE basic	1	1	KNOWN	KNOWN	ensembl	ensembl_havana	TEC	TEC	59.74	2	MGI transcript name	Gm26524-201	MGI Symbol	Gm26524
TCONS_00000449	ENSMUST00000192408	Gm37580	XLOC_000189	TCONS_00000449	XLOC_000189	Gm37580	1:24100624-24103424	WT CD	NFE2L1/NRF1-LKO CD	NOTEST	0	0.0192516	inf	0	1	1	no	XLOC_000189	ENSMUSG00000102398	ENSMUST00000192408		predicted gene, 37580 [Source:MGI Symbol;Acc:MGI:5610808]	1	24100625	24103424	1	A5	24100625	24103424	24100625	2800	tslNA	GENCODE basic	1	1	KNOWN	KNOWN	havana	havana	TEC	TEC	43.96	1	MGI transcript name	Gm37580-001	MGI Symbol	Gm37580
TCONS_00000450	ENSMUST00000180661	Gm26607	XLOC_000190	TCONS_00000450	XLOC_000190	Gm26607	1:24125274-24126141	WT CD	NFE2L1/NRF1-LKO CD	NOTEST	0	0	0	0	1	1	no	XLOC_000190	ENSMUSG00000097670	ENSMUST00000180661		predicted gene, 26607 [Source:MGI Symbol;Acc:MGI:5477101]	1	24125275	24126141	1	A5	24125275	24126141	24125275	867	tslNA	GENCODE basic	1	1	KNOWN	KNOWN	havana	havana	processed_pseudogene	processed_pseudogene	44.41	1	MGI transcript name	Gm26607-001	MGI Symbol	Gm26607
TCONS_00000451	-	-	XLOC_000191	TCONS_00000451	XLOC_000191	-	1:24133925-24134039	WT CD	NFE2L1/NRF1-LKO CD	OK	0	93.4301	inf		5e-05	0.00238744	yes	XLOC_000191
TCONS_00000452	-	-	XLOC_000192	TCONS_00000452	XLOC_000192	-	1:24134766-24135222	WT CD	NFE2L1/NRF1-LKO CD	OK	0.0424482	0.696894	4.03716	1.01583	0.4396	0.755285	no	XLOC_000192
TCONS_00000453	-	-	XLOC_000193	TCONS_00000453	XLOC_000193	-	1:24139437-24139568	WT CD	NFE2L1/NRF1-LKO CD	OK	29.9072	0	-inf		0.0604	0.452447	no	XLOC_000193
TCONS_00000454	-	-	XLOC_000194	TCONS_00000454	XLOC_000194	-	1:24142014-24142158	WT CD	NFE2L1/NRF1-LKO CD	OK	27.8061	0	-inf		0.0554	0.452447	no	XLOC_000194
TCONS_00000455	ENSMUST00000054588	Col9a1	XLOC_000195	TCONS_00000455	XLOC_000195	Col9a1	1:24177609-24252684	WT CD	NFE2L1/NRF1-LKO CD	NOTEST	0	0	0	0	1	1	no	XLOC_000195	ENSMUSG00000026147	ENSMUST00000054588	ENSMUSP00000051579	collagen, type IX, alpha 1 [Source:MGI Symbol;Acc:MGI:88465]	1	24177610	24252684	1	A5	24177610	24252684	24177610	3834	tsl1	GENCODE basic	14	16	KNOWN	KNOWN	ensembl_havana	ensembl_havana	protein_coding	protein_coding	40.87	4	MGI transcript name	Col9a1-001	MGI Symbol	Col9a1
TCONS_00000456	ENSMUST00000088349	Col9a1	XLOC_000195	TCONS_00000456	XLOC_000195	Col9a1	1:24177609-24252684	WT CD	NFE2L1/NRF1-LKO CD	NOTEST	0	0	0	0	1	1	no	XLOC_000195	ENSMUSG00000026147	ENSMUST00000088349	ENSMUSP00000085687	collagen, type IX, alpha 1 [Source:MGI Symbol;Acc:MGI:88465]	1	24177610	24252684	1	A5	24195187	24252684	24195187	3059	tsl1	GENCODE basic	2	16	KNOWN	KNOWN	havana	ensembl_havana	protein_coding	protein_coding	40.87	4	MGI transcript name	Col9a1-002	MGI Symbol	Col9a1
TCONS_00000457	ENSMUST00000124600	Col9a1	XLOC_000195	TCONS_00000457	XLOC_000195	Col9a1	1:24177609-24252684	WT CD	NFE2L1/NRF1-LKO CD	NOTEST	0	0	0	0	1	1	no	XLOC_000195	ENSMUSG00000026147	ENSMUST00000124600		collagen, type IX, alpha 1 [Source:MGI Symbol;Acc:MGI:88465]	1	24177610	24252684	1	A5	24197017	24220785	24197017	898	tsl5		1	16	KNOWN	KNOWN	havana	ensembl_havana	processed_transcript	protein_coding	40.87	4	MGI transcript name	Col9a1-004	MGI Symbol	Col9a1
TCONS_00000458	ENSMUST00000054588	Col9a1	XLOC_000195	TCONS_00000458	XLOC_000195	Col9a1	1:24177609-24252684	WT CD	NFE2L1/NRF1-LKO CD	NOTEST	0	0	0	0	1	1	no	XLOC_000195	ENSMUSG00000026147	ENSMUST00000054588	ENSMUSP00000051579	collagen, type IX, alpha 1 [Source:MGI Symbol;Acc:MGI:88465]	1	24177610	24252684	1	A5	24177610	24252684	24177610	3834	tsl1	GENCODE basic	14	16	KNOWN	KNOWN	ensembl_havana	ensembl_havana	protein_coding	protein_coding	40.87	4	MGI transcript name	Col9a1-001	MGI Symbol	Col9a1
TCONS_00000459	ENSMUST00000147902	Col9a1	XLOC_000195	TCONS_00000459	XLOC_000195	Col9a1	1:24177609-24252684	WT CD	NFE2L1/NRF1-LKO CD	NOTEST	0	0	0	0	1	1	no	XLOC_000195	ENSMUSG00000026147	ENSMUST00000147902		collagen, type IX, alpha 1 [Source:MGI Symbol;Acc:MGI:88465]	1	24177610	24252684	1	A5	24229517	24230955	24229517	806	tsl5		1	16	KNOWN	KNOWN	havana	ensembl_havana	processed_transcript	protein_coding	40.87	4	MGI transcript name	Col9a1-003	MGI Symbol	Col9a1
TCONS_00000460	ENSMUST00000054588	Col9a1	XLOC_000195	TCONS_00000460	XLOC_000195	Col9a1	1:24177609-24252684	WT CD	NFE2L1/NRF1-LKO CD	NOTEST	0	0	0	0	1	1	no	XLOC_000195	ENSMUSG00000026147	ENSMUST00000054588	ENSMUSP00000051579	collagen, type IX, alpha 1 [Source:MGI Symbol;Acc:MGI:88465]	1	24177610	24252684	1	A5	24177610	24252684	24177610	3834	tsl1	GENCODE basic	14	16	KNOWN	KNOWN	ensembl_havana	ensembl_havana	protein_coding	protein_coding	40.87	4	MGI transcript name	Col9a1-001	MGI Symbol	Col9a1
TCONS_00000461	ENSMUST00000191471	Lmbrd1	XLOC_000196	TCONS_00000461	XLOC_000196	Lmbrd1	1:24678629-24766301	WT CD	NFE2L1/NRF1-LKO CD	OK	12.8236	16.7067	0.381625	0.39252	0.4243	0.74662	no	XLOC_000196	ENSMUSG00000073725	ENSMUST00000191471	ENSMUSP00000140783	LMBR1 domain containing 1 [Source:MGI Symbol;Acc:MGI:1915671]	1	24678630	24766301	1	A5	24678630	24765448	24678630	4453	tsl1	GENCODE basic	6	8	KNOWN	KNOWN	ensembl_havana	ensembl_havana	protein_coding	protein_coding	41.13	6	MGI transcript name	Lmbrd1-001	MGI Symbol	Lmbrd1
TCONS_00000462	ENSMUST00000095062	Lmbrd1	XLOC_000196	TCONS_00000462	XLOC_000196	Lmbrd1	1:24678629-24766301	WT CD	NFE2L1/NRF1-LKO CD	NOTEST	0.0525888	0.108678	1.04723	0	1	1	no	XLOC_000196	ENSMUSG00000073725	ENSMUST00000095062	ENSMUSP00000092672	LMBR1 domain containing 1 [Source:MGI Symbol;Acc:MGI:1915671]	1	24678630	24766301	1	A5	24678926	24766301	24678926	5228	tsl1	GENCODE basic	9	8	KNOWN	KNOWN	havana	ensembl_havana	protein_coding	protein_coding	41.13	6	MGI transcript name	Lmbrd1-002	MGI Symbol	Lmbrd1
TCONS_00000463	ENSMUST00000191471	Lmbrd1	XLOC_000196	TCONS_00000463	XLOC_000196	Lmbrd1	1:24678629-24766301	WT CD	NFE2L1/NRF1-LKO CD	OK	9.67212	10.221	0.0796313	0.0938097	0.8594	0.944252	no	XLOC_000196	ENSMUSG00000073725	ENSMUST00000191471	ENSMUSP00000140783	LMBR1 domain containing 1 [Source:MGI Symbol;Acc:MGI:1915671]	1	24678630	24766301	1	A5	24678630	24765448	24678630	4453	tsl1	GENCODE basic	6	8	KNOWN	KNOWN	ensembl_havana	ensembl_havana	protein_coding	protein_coding	41.13	6	MGI transcript name	Lmbrd1-001	MGI Symbol	Lmbrd1
TCONS_00000464	ENSMUST00000186096	Lmbrd1	XLOC_000196	TCONS_00000464	XLOC_000196	Lmbrd1	1:24678629-24766301	WT CD	NFE2L1/NRF1-LKO CD	OK	1.37179e-38	0.7399	125.343	1.41411e-35	0.2888	0.676117	no	XLOC_000196	ENSMUSG00000073725	ENSMUST00000186096	ENSMUSP00000140911	LMBR1 domain containing 1 [Source:MGI Symbol;Acc:MGI:1915671]	1	24678630	24766301	1	A5	24678660	24707051	24678660	688	tsl2	GENCODE basic	6	8	KNOWN	KNOWN	havana	ensembl_havana	protein_coding	protein_coding	41.13	6	MGI transcript name	Lmbrd1-004	MGI Symbol	Lmbrd1
TCONS_00000465	ENSMUST00000186190	Lmbrd1	XLOC_000196	TCONS_00000465	XLOC_000196	Lmbrd1	1:24678629-24766301	WT CD	NFE2L1/NRF1-LKO CD	NOTEST	0.102115	7.4023e-52	-166.561	0	1	1	no	XLOC_000196	ENSMUSG00000073725	ENSMUST00000186190	ENSMUSP00000139893	LMBR1 domain containing 1 [Source:MGI Symbol;Acc:MGI:1915671]	1	24678630	24766301	1	A5	24678739	24731894	24678739	448	tsl3		1	8	KNOWN	KNOWN	havana	ensembl_havana	protein_coding	protein_coding	41.13	6	MGI transcript name	Lmbrd1-003	MGI Symbol	Lmbrd1
TCONS_00000466	ENSMUST00000095062	Lmbrd1	XLOC_000196	TCONS_00000466	XLOC_000196	Lmbrd1	1:24678629-24766301	WT CD	NFE2L1/NRF1-LKO CD	OK	4.83903	0.0496262	-6.60747	-1.10147	0.289	0.676126	no	XLOC_000196	ENSMUSG00000073725	ENSMUST00000095062	ENSMUSP00000092672	LMBR1 domain containing 1 [Source:MGI Symbol;Acc:MGI:1915671]	1	24678630	24766301	1	A5	24678926	24766301	24678926	5228	tsl1	GENCODE basic	9	8	KNOWN	KNOWN	havana	ensembl_havana	protein_coding	protein_coding	41.13	6	MGI transcript name	Lmbrd1-002	MGI Symbol	Lmbrd1
TCONS_00000467	ENSMUST00000187468	Lmbrd1	XLOC_000196	TCONS_00000467	XLOC_000196	Lmbrd1	1:24678629-24766301	WT CD	NFE2L1/NRF1-LKO CD	NOTEST	0.055508	0	-inf	0	1	1	no	XLOC_000196	ENSMUSG00000073725	ENSMUST00000187468		LMBR1 domain containing 1 [Source:MGI Symbol;Acc:MGI:1915671]	1	24678630	24766301	1	A5	24728642	24744948	24728642	742	tsl3		1	8	KNOWN	KNOWN	havana	ensembl_havana	retained_intron	protein_coding	41.13	6	MGI transcript name	Lmbrd1-006	MGI Symbol	Lmbrd1
TCONS_00000468	ENSMUST00000190195	Lmbrd1	XLOC_000196	TCONS_00000468	XLOC_000196	Lmbrd1	1:24678629-24766301	WT CD	NFE2L1/NRF1-LKO CD	OK	1.34003e-58	5.84122	194.796	1.29735e-55	0.2702	0.668459	no	XLOC_000196	ENSMUSG00000073725	ENSMUST00000190195	ENSMUSP00000140516	LMBR1 domain containing 1 [Source:MGI Symbol;Acc:MGI:1915671]	1	24678630	24766301	1	A5	24744873	24762393	24744873	529	tsl2		1	8	KNOWN	KNOWN	havana	ensembl_havana	protein_coding	protein_coding	41.13	6	MGI transcript name	Lmbrd1-005	MGI Symbol	Lmbrd1
TCONS_00000469	ENSMUST00000188406	Gm9443	XLOC_000197	TCONS_00000469	XLOC_000197	Gm9443	1:25011940-25012756	WT CD	NFE2L1/NRF1-LKO CD	NOTEST	0.050468	0	-inf	0	1	1	no	XLOC_000197	ENSMUSG00000100450	ENSMUST00000188406		predicted gene 9443 [Source:MGI Symbol;Acc:MGI:3779853]	1	25011941	25012756	1	A5	25011941	25012756	25011941	816	tslNA	GENCODE basic	1	1	KNOWN	KNOWN	havana	havana	processed_pseudogene	processed_pseudogene	40.93	1	MGI transcript name	Gm9443-001	MGI Symbol	Gm9443
TCONS_00000470	ENSMUST00000119680	Gm15702	XLOC_000198	TCONS_00000470	XLOC_000198	Gm15702	1:25067475-25829707	WT CD	NFE2L1/NRF1-LKO CD	NOTEST	0	0	0	0	1	1	no	XLOC_000198	ENSMUSG00000080849	ENSMUST00000119680		predicted gene 15702 [Source:MGI Symbol;Acc:MGI:3783142]	1	25223730	25224173	1	A5	25223730	25224173	25223730	444	tslNA	GENCODE basic	1	1	KNOWN	KNOWN	havana	havana	processed_pseudogene	processed_pseudogene	53.15	1	MGI transcript name	Gm15702-001	MGI Symbol	Gm15702
TCONS_00000471	ENSMUST00000122791	Gm25294	XLOC_000199	TCONS_00000471	XLOC_000199	Gm25294	1:25067475-25829707	WT CD	NFE2L1/NRF1-LKO CD	NOTEST	0	0	0	0	1	1	no	XLOC_000199	ENSMUSG00000084740	ENSMUST00000122791		predicted gene, 25294 [Source:MGI Symbol;Acc:MGI:5455071]	1	25451071	25451174	1	A5	25451071	25451174	25451071	104	tslNA	GENCODE basic	1	1	KNOWN	KNOWN	ensembl	ensembl	snRNA	snRNA	39.42	1	MGI transcript name	Gm25294-201	MGI Symbol	Gm25294
TCONS_00000472	ENSMUST00000194343	Gm9884	XLOC_000200	TCONS_00000472	XLOC_000200	Gm9884	1:25830656-25831878	WT CD	NFE2L1/NRF1-LKO CD	NOTEST	0	0	0	0	1	1	no	XLOC_000200	ENSMUSG00000104516	ENSMUST00000194343		predicted gene 9884 [Source:MGI Symbol;Acc:MGI:3642830]	1	25830657	25831878	1	A5	25830657	25831878	25830657	1222	tslNA	GENCODE basic	1	1	KNOWN	KNOWN	ensembl_havana	ensembl_havana	TEC	TEC	42.8	1	MGI transcript name	Gm9884-001	MGI Symbol	Gm9884
TCONS_00000473	ENSMUST00000190716	Gm19123	XLOC_000201	TCONS_00000473	XLOC_000201	Gm19123	1:26466235-26466886	WT CD	NFE2L1/NRF1-LKO CD	NOTEST	0	0	0	0	1	1	no	XLOC_000201	ENSMUSG00000099458	ENSMUST00000190716		predicted gene, 19123 [Source:MGI Symbol;Acc:MGI:5011308]	1	26466236	26466886	1	A5	26466236	26466886	26466236	651	tslNA	GENCODE basic	1	1	KNOWN	KNOWN	havana	havana	processed_pseudogene	processed_pseudogene	42.4	1	MGI transcript name	Gm19123-001	MGI Symbol	Gm19123
TCONS_00000474	ENSMUST00000157486	Gm24064	XLOC_000202	TCONS_00000474	XLOC_000202	Gm24064	1:26566832-26566938	WT CD	NFE2L1/NRF1-LKO CD	NOTEST	0	0	0	0	1	1	no	XLOC_000202	ENSMUSG00000088111	ENSMUST00000157486		predicted gene, 24064 [Source:MGI Symbol;Acc:MGI:5453841]	1	26566833	26566938	1	A5	26566833	26566938	26566833	106	tslNA	GENCODE basic	1	1	KNOWN	KNOWN	ensembl	ensembl	snoRNA	snoRNA	40.57	1	MGI transcript name	Gm24064-201	MGI Symbol	Gm24064
TCONS_00000475	ENSMUST00000185409	Gm5524	XLOC_000203	TCONS_00000475	XLOC_000203	Gm5524	1:27884028-27904262	WT CD	NFE2L1/NRF1-LKO CD	OK	3.98168	4.12878	0.0523383	0.103361	0.8504	0.939991	no	XLOC_000203	ENSMUSG00000101514	ENSMUST00000185409		predicted gene 5524 [Source:MGI Symbol;Acc:MGI:3646041]	1	27884046	27902396	1	A5	27884046	27902396	27884046	2002	tsl1	GENCODE basic	1	1	KNOWN	KNOWN	havana	havana	lincRNA	lincRNA	33.98	1	MGI transcript name	Gm5524-001	MGI Symbol	Gm5524
TCONS_00000476	ENSMUST00000185409	Gm5524	XLOC_000203	TCONS_00000476	XLOC_000203	Gm5524	1:27884028-27904262	WT CD	NFE2L1/NRF1-LKO CD	OK	1.70944	4.80213	1.49015	1.11039	0.07645	0.462794	no	XLOC_000203	ENSMUSG00000101514	ENSMUST00000185409		predicted gene 5524 [Source:MGI Symbol;Acc:MGI:3646041]	1	27884046	27902396	1	A5	27884046	27902396	27884046	2002	tsl1	GENCODE basic	1	1	KNOWN	KNOWN	havana	havana	lincRNA	lincRNA	33.98	1	MGI transcript name	Gm5524-001	MGI Symbol	Gm5524
TCONS_00000477	ENSMUST00000189614	Gm19028	XLOC_000204	TCONS_00000477	XLOC_000204	Gm19028	1:27989909-27991782	WT CD	NFE2L1/NRF1-LKO CD	NOTEST	0	0	0	0	1	1	no	XLOC_000204	ENSMUSG00000101372	ENSMUST00000189614		predicted gene, 19028 [Source:MGI Symbol;Acc:MGI:5011213]	1	27989910	27991782	1	A5	27989910	27991782	27989910	1873	tslNA	GENCODE basic	1	1	KNOWN	KNOWN	havana	havana	processed_pseudogene	processed_pseudogene	42.98	1	MGI transcript name	Gm19028-001	MGI Symbol	Gm19028
TCONS_00000478	ENSMUST00000193585	Gm38089	XLOC_000205	TCONS_00000478	XLOC_000205	Gm38089	1:28569917-28571431	WT CD	NFE2L1/NRF1-LKO CD	NOTEST	0	0	0	0	1	1	no	XLOC_000205	ENSMUSG00000103241	ENSMUST00000193585		predicted gene, 38089 [Source:MGI Symbol;Acc:MGI:5611317]	1	28569918	28571431	1	A5	28569918	28571431	28569918	1514	tslNA	GENCODE basic	1	1	KNOWN	KNOWN	havana	havana	TEC	TEC	34.28	1	MGI transcript name	Gm38089-001	MGI Symbol	Gm38089
TCONS_00000479	ENSMUST00000081488	Gm6462	XLOC_000206	TCONS_00000479	XLOC_000206	Gm6462	1:28938035-28938339	WT CD	NFE2L1/NRF1-LKO CD	NOTEST	0	0	0	0	1	1	no	XLOC_000206	ENSMUSG00000058590	ENSMUST00000081488		predicted gene 6462 [Source:MGI Symbol;Acc:MGI:3647053]	1	28938036	28938339	1	A5	28938036	28938339	28938036	304	tslNA	GENCODE basic	2	2	KNOWN	KNOWN	havana	havana	processed_pseudogene	processed_pseudogene	40.13	1	MGI transcript name	Gm6462-001	MGI Symbol	Gm6462
TCONS_00000480	ENSMUST00000186678	Gm18033	XLOC_000207	TCONS_00000480	XLOC_000207	Gm18033	1:29219699-29220249	WT CD	NFE2L1/NRF1-LKO CD	NOTEST	0	0	0	0	1	1	no	XLOC_000207	ENSMUSG00000101235	ENSMUST00000186678		predicted gene, 18033 [Source:MGI Symbol;Acc:MGI:5010218]	1	29219700	29220249	1	A5	29219700	29220249	29219700	550	tslNA	GENCODE basic	1	1	KNOWN	KNOWN	havana	havana	processed_pseudogene	processed_pseudogene	43.82	1	MGI transcript name	Gm18033-001	MGI Symbol	Gm18033
TCONS_00000481	ENSMUST00000116975	Gm22679	XLOC_000208	TCONS_00000481	XLOC_000208	Gm22679	1:29301479-29301579	WT CD	NFE2L1/NRF1-LKO CD	NOTEST	0	0	0	0	1	1	no	XLOC_000208	ENSMUSG00000080625	ENSMUST00000116975		predicted gene, 22679 [Source:MGI Symbol;Acc:MGI:5452456]	1	29301480	29301579	1	A5	29301480	29301579	29301480	100	tslNA	GENCODE basic	1	1	KNOWN	KNOWN	ensembl	ensembl	miRNA	miRNA	27	1	MGI transcript name	Gm22679-201	MGI Symbol	Gm22679
TCONS_00000482	ENSMUST00000183870	Mir6342	XLOC_000209	TCONS_00000482	XLOC_000209	Mir6342	1:29421487-29421612	WT CD	NFE2L1/NRF1-LKO CD	NOTEST	0	0	0	0	1	1	no	XLOC_000209	ENSMUSG00000099257	ENSMUST00000183870		microRNA 6342 [Source:MGI Symbol;Acc:MGI:5530650]	1	29421488	29421612	1	A5	29421488	29421612	29421488	125	tslNA	GENCODE basic	1	1	KNOWN	KNOWN	mirbase	mirbase	miRNA	miRNA	48	1	MGI transcript name	Mir6342-201	MGI Symbol	Mir6342
TCONS_00000483	-	-	XLOC_000210	TCONS_00000483	XLOC_000210	-	1:29737258-29737573	WT CD	NFE2L1/NRF1-LKO CD	OK	1.62691	0.387073	-2.07146	-1.15591	0.4504	0.760098	no	XLOC_000210
TCONS_00000484	ENSMUST00000190177	Gm7858	XLOC_000211	TCONS_00000484	XLOC_000211	Gm7858	1:29930093-29930715	WT CD	NFE2L1/NRF1-LKO CD	NOTEST	0	0	0	0	1	1	no	XLOC_000211	ENSMUSG00000101726	ENSMUST00000190177		predicted gene 7858 [Source:MGI Symbol;Acc:MGI:3644844]	1	29930094	29930715	1	A5	29930094	29930715	29930094	622	tslNA	GENCODE basic	1	1	KNOWN	KNOWN	havana	havana	processed_pseudogene	processed_pseudogene	45.5	1	MGI transcript name	Gm7858-001	MGI Symbol	Gm7858
TCONS_00000485	ENSMUST00000178702	Gm23771	XLOC_000212	TCONS_00000485	XLOC_000212	Gm23771	1:29985933-29986043	WT CD	NFE2L1/NRF1-LKO CD	NOTEST	0	0	0	0	1	1	no	XLOC_000212	ENSMUSG00000096829	ENSMUST00000178702		predicted gene, 23771 [Source:MGI Symbol;Acc:MGI:5453548]	1	29985934	29986043	1	A5	29985934	29986043	29985934	110	tslNA	GENCODE basic	1	1	KNOWN	KNOWN	ensembl	ensembl	miRNA	miRNA	57.27	1	MGI transcript name	Gm23771-201	MGI Symbol	Gm23771
TCONS_00000486	ENSMUST00000188572	Gm6473	XLOC_000213	TCONS_00000486	XLOC_000213	Gm6473	1:30769686-30771815	WT CD	NFE2L1/NRF1-LKO CD	NOTEST	0.010965	0.0139294	0.34523	0	1	1	no	XLOC_000213	ENSMUSG00000100261	ENSMUST00000188572		predicted gene 6473 [Source:MGI Symbol;Acc:MGI:3645176]	1	30769687	30771815	1	A5	30769687	30771815	30769687	1210	tslNA	GENCODE basic	1	1	KNOWN	KNOWN	havana	havana	unprocessed_pseudogene	unprocessed_pseudogene	55.57	1	MGI transcript name	Gm6473-001	MGI Symbol	Gm6473
TCONS_00000487	-	-	XLOC_000214	TCONS_00000487	XLOC_000214	-	1:30973950-30974073	WT CD	NFE2L1/NRF1-LKO CD	OK	33.3261	0	-inf		0.1318	0.565701	no	XLOC_000214
TCONS_00000488	ENSMUST00000191364	Gm28644	XLOC_000215	TCONS_00000488	XLOC_000215	Gm28644	1:31019187-31096512	WT CD	NFE2L1/NRF1-LKO CD	NOTEST	0.096248	0.144872	0.589955	0	1	1	no	XLOC_000215	ENSMUSG00000100237	ENSMUST00000191364		predicted gene 28644 [Source:MGI Symbol;Acc:MGI:5579350]	1	31041919	31043675	1	B	31041919	31043675	31041919	585	tsl2	GENCODE basic	1	1	KNOWN	KNOWN	havana	havana	lincRNA	lincRNA	42.4	1	MGI transcript name	Gm28644-001	MGI Symbol	Gm28644
TCONS_00000489	ENSMUST00000188605	Gm29669	XLOC_000216	TCONS_00000489	XLOC_000216	Gm29669	1:31019187-31096512	WT CD	NFE2L1/NRF1-LKO CD	OK	2.44228	0.644349	-1.92232	-1.24081	0.1044	0.519033	no	XLOC_000216	ENSMUSG00000100371	ENSMUST00000188605		predicted gene 29669 [Source:MGI Symbol;Acc:MGI:5580375]	1	31019188	31096454	-1	B	31019188	31096454	31096454	881	tsl1	GENCODE basic	1	1	KNOWN	KNOWN	havana	havana	lincRNA	lincRNA	41.25	1	MGI transcript name	Gm29669-001	MGI Symbol	Gm29669
TCONS_00000490	-	-	XLOC_000217	TCONS_00000490	XLOC_000217	-	1:31096723-31096887	WT CD	NFE2L1/NRF1-LKO CD	OK	10.8757	0	-inf		0.0622	0.452447	no	XLOC_000217
TCONS_00000491	-	-	XLOC_000218	TCONS_00000491	XLOC_000218	-	1:31098403-31098470	WT CD	NFE2L1/NRF1-LKO CD	OK	167.123	0	-inf		0.0663	0.452447	no	XLOC_000218
TCONS_00000492	-	-	XLOC_000219	TCONS_00000492	XLOC_000219	-	1:31100551-31100783	WT CD	NFE2L1/NRF1-LKO CD	OK	2.46874	0	-inf		0.07955	0.462794	no	XLOC_000219
TCONS_00000493	ENSMUST00000186448	Gm29128	XLOC_000220	TCONS_00000493	XLOC_000220	Gm29128	1:31135225-31222684	WT CD	NFE2L1/NRF1-LKO CD	NOTEST	0	0.022167	inf	0	1	1	no	XLOC_000220	ENSMUSG00000100910	ENSMUST00000186448		predicted gene 29128 [Source:MGI Symbol;Acc:MGI:5579834]	1	31136026	31150105	1	B	31136026	31150105	31136026	2858	tsl1	GENCODE basic	1	1	KNOWN	KNOWN	havana	havana	antisense	antisense	40.59	1	MGI transcript name	Gm29128-001	MGI Symbol	Gm29128
TCONS_00000494	ENSMUST00000189666	Gm7893	XLOC_000221	TCONS_00000494	XLOC_000221	Gm7893	1:31135225-31222684	WT CD	NFE2L1/NRF1-LKO CD	NOTEST	0	0	0	0	1	1	no	XLOC_000221	ENSMUSG00000099796	ENSMUST00000189666		predicted gene 7893 [Source:MGI Symbol;Acc:MGI:3648015]	1	31164549	31164773	1	B	31164549	31164773	31164549	225	tslNA	GENCODE basic	1	1	KNOWN	KNOWN	havana	havana	processed_pseudogene	processed_pseudogene	57.33	1	MGI transcript name	Gm7893-001	MGI Symbol	Gm7893
TCONS_00000495	ENSMUST00000062560	Lgsn	XLOC_000222	TCONS_00000495	XLOC_000222	Lgsn	1:31135225-31222684	WT CD	NFE2L1/NRF1-LKO CD	NOTEST	0	0	0	0	1	1	no	XLOC_000222	ENSMUSG00000050217	ENSMUST00000062560	ENSMUSP00000059871	lengsin, lens protein with glutamine synthetase domain [Source:MGI Symbol;Acc:MGI:2672844]	1	31176401	31204725	1	B	31176401	31204725	31176401	1937	tsl1	GENCODE basic	13	13	KNOWN	KNOWN	ensembl_havana	ensembl_havana	protein_coding	protein_coding	38.79	2	MGI transcript name	Lgsn-001	MGI Symbol	Lgsn
TCONS_00000496	ENSMUST00000062560	Lgsn	XLOC_000222	TCONS_00000496	XLOC_000222	Lgsn	1:31135225-31222684	WT CD	NFE2L1/NRF1-LKO CD	NOTEST	0	0	0	0	1	1	no	XLOC_000222	ENSMUSG00000050217	ENSMUST00000062560	ENSMUSP00000059871	lengsin, lens protein with glutamine synthetase domain [Source:MGI Symbol;Acc:MGI:2672844]	1	31176401	31204725	1	B	31176401	31204725	31176401	1937	tsl1	GENCODE basic	13	13	KNOWN	KNOWN	ensembl_havana	ensembl_havana	protein_coding	protein_coding	38.79	2	MGI transcript name	Lgsn-001	MGI Symbol	Lgsn
TCONS_00000497	ENSMUST00000161773	Lgsn	XLOC_000222	TCONS_00000497	XLOC_000222	Lgsn	1:31135225-31222684	WT CD	NFE2L1/NRF1-LKO CD	NOTEST	0	0	0	0	1	1	no	XLOC_000222	ENSMUSG00000050217	ENSMUST00000161773	ENSMUSP00000140063	lengsin, lens protein with glutamine synthetase domain [Source:MGI Symbol;Acc:MGI:2672844]	1	31176401	31204725	1	B	31189470	31204725	31189470	1586	tsl5		2	13	KNOWN	KNOWN	havana	ensembl_havana	protein_coding	protein_coding	38.79	2	MGI transcript name	Lgsn-002	MGI Symbol	Lgsn
TCONS_00000498	ENSMUST00000027230	Pih1d3	XLOC_000223	TCONS_00000498	XLOC_000223	Pih1d3	1:31222837-31224288	WT CD	NFE2L1/NRF1-LKO CD	NOTEST	0	0	0	0	1	1	no	XLOC_000223	ENSMUSG00000026063	ENSMUST00000027230	ENSMUSP00000127665	PIH1 domain containing 3 [Source:MGI Symbol;Acc:MGI:1921958]	1	31222838	31224288	1	B	31222838	31224288	31222838	1451	tslNA	GENCODE basic	2	4	KNOWN	KNOWN	ensembl_havana	ensembl_havana	protein_coding	protein_coding	36.73	1	MGI transcript name	Pih1d3-001	MGI Symbol	Pih1d3
TCONS_00000499	ENSMUST00000185684	Gm4850	XLOC_000224	TCONS_00000499	XLOC_000224	Gm4850	1:31267325-31267884	WT CD	NFE2L1/NRF1-LKO CD	NOTEST	0	0	0	0	1	1	no	XLOC_000224	ENSMUSG00000100205	ENSMUST00000185684		predicted pseudogene 4850 [Source:MGI Symbol;Acc:MGI:3647946]	1	31267326	31267884	1	B	31267326	31267884	31267326	559	tslNA	GENCODE basic	1	1	KNOWN	KNOWN	havana	havana	processed_pseudogene	processed_pseudogene	49.19	1	MGI transcript name	Gm4850-001	MGI Symbol	Gm4850
TCONS_00000500	ENSMUST00000185859	Gm28645	XLOC_000225	TCONS_00000500	XLOC_000225	Gm28645	1:31274891-31275455	WT CD	NFE2L1/NRF1-LKO CD	NOTEST	0	0	0	0	1	1	no	XLOC_000225	ENSMUSG00000100592	ENSMUST00000185859		predicted gene 28645 [Source:MGI Symbol;Acc:MGI:5579351]	1	31274892	31275455	1	B	31274892	31275455	31274892	564	tslNA	GENCODE basic	1	1	KNOWN	KNOWN	havana	havana	processed_pseudogene	processed_pseudogene	49.47	1	MGI transcript name	Gm28645-001	MGI Symbol	Gm28645
TCONS_00000501	ENSMUST00000178167	Gm6489	XLOC_000226	TCONS_00000501	XLOC_000226	Gm6489	1:31286944-31287640	WT CD	NFE2L1/NRF1-LKO CD	NOTEST	0	0	0	0	1	1	no	XLOC_000226	ENSMUSG00000094215	ENSMUST00000178167		predicted gene 6489 [Source:MGI Symbol;Acc:MGI:3646684]	1	31286945	31287640	1	B	31286945	31287640	31286945	696	tslNA	GENCODE basic	2	2	KNOWN	KNOWN	havana	havana	processed_pseudogene	processed_pseudogene	52.01	1	MGI transcript name	Gm6489-001	MGI Symbol	Gm6489
TCONS_00000502	ENSMUST00000189839	Gm10307	XLOC_000227	TCONS_00000502	XLOC_000227	Gm10307	1:31559539-31561400	WT CD	NFE2L1/NRF1-LKO CD	NOTEST	0	0	0	0	1	1	no	XLOC_000227	ENSMUSG00000101093	ENSMUST00000189839		predicted gene 10307 [Source:MGI Symbol;Acc:MGI:3642371]	1	31559540	31561400	1	B	31559540	31561400	31559540	1337	tslNA	GENCODE basic	1	1	KNOWN	KNOWN	havana	havana	processed_pseudogene	processed_pseudogene	42.5	1	MGI transcript name	Gm10307-001	MGI Symbol	Gm10307
TCONS_00000503	ENSMUST00000095050	Gm19680	XLOC_000228	TCONS_00000503	XLOC_000228	Gm19680	1:31615148-31616661	WT CD	NFE2L1/NRF1-LKO CD	NOTEST	0.470928	0.0826907	-2.50971	0	1	1	no	XLOC_000228	ENSMUSG00000070960	ENSMUST00000095050		predicted gene, 19680 [Source:MGI Symbol;Acc:MGI:5011865]	1	31615149	31616661	1	B	31615149	31616661	31615149	1513	tslNA	GENCODE basic	4	4	KNOWN	KNOWN	havana	havana	processed_pseudogene	processed_pseudogene	52.21	1	MGI transcript name	Gm19680-001	MGI Symbol	Gm19680
TCONS_00000504	ENSMUST00000117896	Gm7910	XLOC_000229	TCONS_00000504	XLOC_000229	Gm7910	1:31736056-31736891	WT CD	NFE2L1/NRF1-LKO CD	NOTEST	0	0	0	0	1	1	no	XLOC_000229	ENSMUSG00000082159	ENSMUST00000117896		predicted gene 7910 [Source:MGI Symbol;Acc:MGI:3645646]	1	31736057	31736891	1	B	31736057	31736891	31736057	835	tslNA	GENCODE basic	2	2	KNOWN	KNOWN	havana	havana	processed_pseudogene	processed_pseudogene	46.71	1	MGI transcript name	Gm7910-001	MGI Symbol	Gm7910
TCONS_00000505	ENSMUST00000027226	Khdrbs2	XLOC_000230	TCONS_00000505	XLOC_000230	Khdrbs2	1:32172713-32658568	WT CD	NFE2L1/NRF1-LKO CD	NOTEST	0	0	0	0	1	1	no	XLOC_000230	ENSMUSG00000026058	ENSMUST00000027226	ENSMUSP00000027226	KH domain containing, RNA binding, signal transduction associated 2 [Source:MGI Symbol;Acc:MGI:2159649]	1	32172714	32658568	1	B	32172714	32658568	32172714	2281	tsl1	GENCODE basic	11	11	KNOWN	KNOWN	ensembl_havana	ensembl_havana	protein_coding	protein_coding	37.64	5	MGI transcript name	Khdrbs2-001	MGI Symbol	Khdrbs2
TCONS_00000506	ENSMUST00000189878	Khdrbs2	XLOC_000230	TCONS_00000506	XLOC_000230	Khdrbs2	1:32172713-32658568	WT CD	NFE2L1/NRF1-LKO CD	NOTEST	0	0	0	0	1	1	no	XLOC_000230	ENSMUSG00000026058	ENSMUST00000189878	ENSMUSP00000141095	KH domain containing, RNA binding, signal transduction associated 2 [Source:MGI Symbol;Acc:MGI:2159649]	1	32172714	32658568	1	B	32172729	32246878	32172729	3259	tsl1	GENCODE basic	1	11	KNOWN	KNOWN	havana	ensembl_havana	protein_coding	protein_coding	37.64	5	MGI transcript name	Khdrbs2-002	MGI Symbol	Khdrbs2
TCONS_00000507	ENSMUST00000188257	Khdrbs2	XLOC_000230	TCONS_00000507	XLOC_000230	Khdrbs2	1:32172713-32658568	WT CD	NFE2L1/NRF1-LKO CD	NOTEST	0	0	0	0	1	1	no	XLOC_000230	ENSMUSG00000026058	ENSMUST00000188257	ENSMUSP00000140157	KH domain containing, RNA binding, signal transduction associated 2 [Source:MGI Symbol;Acc:MGI:2159649]	1	32172714	32658568	1	B	32172748	32338354	32172748	5278	tsl1	GENCODE basic	6	11	KNOWN	KNOWN	havana	ensembl_havana	protein_coding	protein_coding	37.64	5	MGI transcript name	Khdrbs2-003	MGI Symbol	Khdrbs2
TCONS_00000508	ENSMUST00000185666	Khdrbs2	XLOC_000230	TCONS_00000508	XLOC_000230	Khdrbs2	1:32172713-32658568	WT CD	NFE2L1/NRF1-LKO CD	NOTEST	0	0	0	0	1	1	no	XLOC_000230	ENSMUSG00000026058	ENSMUST00000185666	ENSMUSP00000140451	KH domain containing, RNA binding, signal transduction associated 2 [Source:MGI Symbol;Acc:MGI:2159649]	1	32172714	32658568	1	B	32172887	32311090	32172887	543	tsl2	GENCODE basic	1	11	KNOWN	KNOWN	havana	ensembl_havana	protein_coding	protein_coding	37.64	5	MGI transcript name	Khdrbs2-004	MGI Symbol	Khdrbs2
TCONS_00000509	ENSMUST00000186984	Khdrbs2	XLOC_000230	TCONS_00000509	XLOC_000230	Khdrbs2	1:32172713-32658568	WT CD	NFE2L1/NRF1-LKO CD	NOTEST	0	0	0	0	1	1	no	XLOC_000230	ENSMUSG00000026058	ENSMUST00000186984		KH domain containing, RNA binding, signal transduction associated 2 [Source:MGI Symbol;Acc:MGI:2159649]	1	32172714	32658568	1	B	32315015	32414934	32315015	275	tsl3		1	11	KNOWN	KNOWN	havana	ensembl_havana	processed_transcript	protein_coding	37.64	5	MGI transcript name	Khdrbs2-005	MGI Symbol	Khdrbs2
TCONS_00000510	ENSMUST00000027226	Khdrbs2	XLOC_000230	TCONS_00000510	XLOC_000230	Khdrbs2	1:32172713-32658568	WT CD	NFE2L1/NRF1-LKO CD	NOTEST	0	0	0	0	1	1	no	XLOC_000230	ENSMUSG00000026058	ENSMUST00000027226	ENSMUSP00000027226	KH domain containing, RNA binding, signal transduction associated 2 [Source:MGI Symbol;Acc:MGI:2159649]	1	32172714	32658568	1	B	32172714	32658568	32172714	2281	tsl1	GENCODE basic	11	11	KNOWN	KNOWN	ensembl_havana	ensembl_havana	protein_coding	protein_coding	37.64	5	MGI transcript name	Khdrbs2-001	MGI Symbol	Khdrbs2
TCONS_00000511	ENSMUST00000195178	Gm37999	XLOC_000231	TCONS_00000511	XLOC_000231	Gm37999	1:32172713-32658568	WT CD	NFE2L1/NRF1-LKO CD	NOTEST	0	0	0	0	1	1	no	XLOC_000231	ENSMUSG00000103482	ENSMUST00000195178		predicted gene, 37999 [Source:MGI Symbol;Acc:MGI:5611227]	1	32473757	32475565	1	B	32473757	32475565	32473757	1809	tslNA	GENCODE basic	1	1	KNOWN	KNOWN	havana	havana	TEC	TEC	36.48	1	MGI transcript name	Gm37999-001	MGI Symbol	Gm37999
TCONS_00000512	ENSMUST00000192993	Gm37110	XLOC_000232	TCONS_00000512	XLOC_000232	Gm37110	1:32172713-32658568	WT CD	NFE2L1/NRF1-LKO CD	NOTEST	0	0	0	0	1	1	no	XLOC_000232	ENSMUSG00000104498	ENSMUST00000192993		predicted gene, 37110 [Source:MGI Symbol;Acc:MGI:5610338]	1	32485315	32486942	1	B	32485315	32486942	32485315	1628	tslNA	GENCODE basic	1	1	KNOWN	KNOWN	havana	havana	TEC	TEC	46.13	1	MGI transcript name	Gm37110-001	MGI Symbol	Gm37110
TCONS_00000513	ENSMUST00000193099	Gm37911	XLOC_000233	TCONS_00000513	XLOC_000233	Gm37911	1:32172713-32658568	WT CD	NFE2L1/NRF1-LKO CD	NOTEST	0	0	0	0	1	1	no	XLOC_000233	ENSMUSG00000104313	ENSMUST00000193099		predicted gene, 37911 [Source:MGI Symbol;Acc:MGI:5611139]	1	32496444	32497988	1	B	32496444	32497988	32496444	1545	tslNA	GENCODE basic	1	1	KNOWN	KNOWN	havana	havana	TEC	TEC	36.12	1	MGI transcript name	Gm37911-001	MGI Symbol	Gm37911
TCONS_00000514	ENSMUST00000195761	Gm37792	XLOC_000234	TCONS_00000514	XLOC_000234	Gm37792	1:32172713-32658568	WT CD	NFE2L1/NRF1-LKO CD	NOTEST	0	0	0	0	1	1	no	XLOC_000234	ENSMUSG00000102321	ENSMUST00000195761		predicted gene, 37792 [Source:MGI Symbol;Acc:MGI:5611020]	1	32539028	32542440	1	B	32539028	32542440	32539028	3413	tslNA	GENCODE basic	1	1	KNOWN	KNOWN	havana	havana	TEC	TEC	35.42	1	MGI transcript name	Gm37792-001	MGI Symbol	Gm37792
TCONS_00000515	ENSMUST00000195241	Gm37426	XLOC_000235	TCONS_00000515	XLOC_000235	Gm37426	1:32710178-32712648	WT CD	NFE2L1/NRF1-LKO CD	NOTEST	0	0	0	0	1	1	no	XLOC_000235	ENSMUSG00000104433	ENSMUST00000195241		predicted gene, 37426 [Source:MGI Symbol;Acc:MGI:5610654]	1	32710179	32712648	1	B	32710179	32712648	32710179	2470	tslNA	GENCODE basic	1	1	KNOWN	KNOWN	havana	havana	TEC	TEC	42.02	1	MGI transcript name	Gm37426-001	MGI Symbol	Gm37426
TCONS_00000516	ENSMUST00000158770	Gm23024	XLOC_000236	TCONS_00000516	XLOC_000236	Gm23024	1:32726638-32726930	WT CD	NFE2L1/NRF1-LKO CD	NOTEST	0	0	0	0	1	1	no	XLOC_000236	ENSMUSG00000089395	ENSMUST00000158770		predicted gene, 23024 [Source:MGI Symbol;Acc:MGI:5452801]	1	32726639	32726930	1	B	32726639	32726930	32726639	292	tslNA	GENCODE basic	1	1	KNOWN	KNOWN	ensembl	ensembl	misc_RNA	misc_RNA	39.04	1	MGI transcript name	Gm23024-201	MGI Symbol	Gm23024
TCONS_00000517	ENSMUST00000195240	Gm37724	XLOC_000237	TCONS_00000517	XLOC_000237	Gm37724	1:33065129-33066350	WT CD	NFE2L1/NRF1-LKO CD	NOTEST	0	0	0	0	1	1	no	XLOC_000237	ENSMUSG00000102917	ENSMUST00000195240		predicted gene, 37724 [Source:MGI Symbol;Acc:MGI:5610952]	1	33065130	33066350	1	B	33065130	33066350	33065130	1221	tslNA	GENCODE basic	1	1	KNOWN	KNOWN	havana	havana	lincRNA	lincRNA	45.29	1	MGI transcript name	Gm37724-001	MGI Symbol	Gm37724
TCONS_00000518	ENSMUST00000190159	Gm7114	XLOC_000238	TCONS_00000518	XLOC_000238	Gm7114	1:33100906-33102695	WT CD	NFE2L1/NRF1-LKO CD	NOTEST	0.00436052	0.00552979	0.342726	0	1	1	no	XLOC_000238	ENSMUSG00000100481	ENSMUST00000190159		predicted gene 7114 [Source:MGI Symbol;Acc:MGI:3643085]	1	33100907	33102695	1	B	33100907	33102695	33100907	1789	tslNA	GENCODE basic	1	1	KNOWN	KNOWN	havana	havana	processed_pseudogene	processed_pseudogene	46.9	1	MGI transcript name	Gm7114-001	MGI Symbol	Gm7114
TCONS_00000519	ENSMUST00000158125	Gm24901	XLOC_000239	TCONS_00000519	XLOC_000239	Gm24901	1:33191992-33192102	WT CD	NFE2L1/NRF1-LKO CD	NOTEST	0	0	0	0	1	1	no	XLOC_000239	ENSMUSG00000088750	ENSMUST00000158125		predicted gene, 24901 [Source:MGI Symbol;Acc:MGI:5454678]	1	33191993	33192102	1	B	33191993	33192102	33191993	110	tslNA	GENCODE basic	1	1	KNOWN	KNOWN	ensembl	ensembl	snRNA	snRNA	31.82	1	MGI transcript name	Gm24901-201	MGI Symbol	Gm24901
TCONS_00000520	ENSMUST00000187673	Gm2987	XLOC_000240	TCONS_00000520	XLOC_000240	Gm2987	1:33235938-33237631	WT CD	NFE2L1/NRF1-LKO CD	NOTEST	0	0	0	0	1	1	no	XLOC_000240	ENSMUSG00000101754	ENSMUST00000187673		predicted gene 2987 [Source:MGI Symbol;Acc:MGI:3781165]	1	33235939	33237631	1	B	33235939	33237631	33235939	1693	tslNA	GENCODE basic	2	2	KNOWN	KNOWN	havana	havana	processed_pseudogene	processed_pseudogene	43	1	MGI transcript name	Gm2987-001	MGI Symbol	Gm2987
TCONS_00000521	ENSMUST00000083289	Gm25792	XLOC_000241	TCONS_00000521	XLOC_000241	Gm25792	1:33293675-33293775	WT CD	NFE2L1/NRF1-LKO CD	NOTEST	0	0	0	0	1	1	no	XLOC_000241	ENSMUSG00000065223	ENSMUST00000083289		predicted gene, 25792 [Source:MGI Symbol;Acc:MGI:5455569]	1	33293676	33293775	1	B	33293676	33293775	33293676	100	tslNA	GENCODE basic	1	1	KNOWN	KNOWN	ensembl	ensembl	snRNA	snRNA	40	1	MGI transcript name	Gm25792-201	MGI Symbol	Gm25792
TCONS_00000522	ENSMUST00000191215	Gm7933	XLOC_000242	TCONS_00000522	XLOC_000242	Gm7933	1:33371330-33373585	WT CD	NFE2L1/NRF1-LKO CD	NOTEST	0	0	0	0	1	1	no	XLOC_000242	ENSMUSG00000101612	ENSMUST00000191215		predicted gene 7933 [Source:MGI Symbol;Acc:MGI:3643452]	1	33371331	33373585	1	B	33371331	33373585	33371331	2255	tslNA	GENCODE basic	2	2	KNOWN	KNOWN	havana	havana	processed_pseudogene	processed_pseudogene	44.57	1	MGI transcript name	Gm7933-001	MGI Symbol	Gm7933
TCONS_00000523	ENSMUST00000083326	Gm23453	XLOC_000243	TCONS_00000523	XLOC_000243	Gm23453	1:33422732-33422838	WT CD	NFE2L1/NRF1-LKO CD	NOTEST	0	0	0	0	1	1	no	XLOC_000243	ENSMUSG00000065260	ENSMUST00000083326		predicted gene, 23453 [Source:MGI Symbol;Acc:MGI:5453230]	1	33422733	33422838	1	B	33422733	33422838	33422733	106	tslNA	GENCODE basic	1	1	KNOWN	KNOWN	ensembl	ensembl	snRNA	snRNA	40.57	1	MGI transcript name	Gm23453-201	MGI Symbol	Gm23453
TCONS_00000525	ENSMUST00000185489	Gm29228	XLOC_000244	TCONS_00000525	XLOC_000244	Gm29228	1:33453809-33669795	WT CD	NFE2L1/NRF1-LKO CD	NOTEST	0	0	0	0	1	1	no	XLOC_000244	ENSMUSG00000101682	ENSMUST00000185489		predicted gene 29228 [Source:MGI Symbol;Acc:MGI:5579934]	1	33482101	33482518	1	B	33482101	33482518	33482101	418	tslNA	GENCODE basic	1	1	KNOWN	KNOWN	havana	havana	processed_pseudogene	processed_pseudogene	45.69	1	MGI transcript name	Gm29228-001	MGI Symbol	Gm29228
TCONS_00000526	ENSMUST00000185377	Gm17813	XLOC_000245	TCONS_00000526	XLOC_000245	Gm17813	1:33453809-33669795	WT CD	NFE2L1/NRF1-LKO CD	NOTEST	0	0	0	0	1	1	no	XLOC_000245	ENSMUSG00000102093	ENSMUST00000185377		predicted gene, 17813 [Source:MGI Symbol;Acc:MGI:5009998]	1	33657781	33658108	1	B	33657781	33658108	33657781	328	tslNA	GENCODE basic	1	1	KNOWN	KNOWN	havana	havana	processed_pseudogene	processed_pseudogene	52.74	1	MGI transcript name	Gm17813-001	MGI Symbol	Gm17813
TCONS_00000529	ENSMUST00000191779	1700001G17Rik	XLOC_000246	TCONS_00000529	XLOC_000246	1700001G17Rik	1:33669823-33670712	WT CD	NFE2L1/NRF1-LKO CD	NOTEST	0	0.000115814	inf	0	1	1	no	XLOC_000246	ENSMUSG00000103746	ENSMUST00000191779		RIKEN cDNA 1700001G17 gene [Source:MGI Symbol;Acc:MGI:1914753]	1	33669824	33670712	1	B	33669824	33670712	33669824	889	tslNA	GENCODE basic	1	1	KNOWN	KNOWN	havana	ensembl_havana	TEC	TEC	57.59	2	MGI transcript name	1700001G17Rik-001	MGI Symbol	1700001G17Rik
TCONS_00000530	ENSMUST00000191779	1700001G17Rik	XLOC_000246	TCONS_00000530	XLOC_000246	1700001G17Rik	1:33669823-33670712	WT CD	NFE2L1/NRF1-LKO CD	NOTEST	0	0.0601226	inf	0	1	1	no	XLOC_000246	ENSMUSG00000103746	ENSMUST00000191779		RIKEN cDNA 1700001G17 gene [Source:MGI Symbol;Acc:MGI:1914753]	1	33669824	33670712	1	B	33669824	33670712	33669824	889	tslNA	GENCODE basic	1	1	KNOWN	KNOWN	havana	ensembl_havana	TEC	TEC	57.59	2	MGI transcript name	1700001G17Rik-001	MGI Symbol	1700001G17Rik
TCONS_00000531	ENSMUST00000195006	Rab23	XLOC_000247	TCONS_00000531	XLOC_000247	Rab23	1:33719886-33742564	WT CD	NFE2L1/NRF1-LKO CD	NOTEST	0	3.14934e-277	inf	0	1	1	no	XLOC_000247	ENSMUSG00000004768	ENSMUST00000195006		RAB23, member RAS oncogene family [Source:MGI Symbol;Acc:MGI:99833]	1	33719887	33742564	1	B	33719887	33723837	33719887	444	tsl3		5	14	KNOWN	KNOWN	havana	ensembl_havana	processed_transcript	protein_coding	46	10	MGI transcript name	Rab23-010	MGI Symbol	Rab23
TCONS_00000532	ENSMUST00000135330	Rab23	XLOC_000247	TCONS_00000532	XLOC_000247	Rab23	1:33719886-33742564	WT CD	NFE2L1/NRF1-LKO CD	NOTEST	4.96278e-92	5.53317e-66	86.5271	0	1	1	no	XLOC_000247	ENSMUSG00000004768	ENSMUST00000135330		RAB23, member RAS oncogene family [Source:MGI Symbol;Acc:MGI:99833]	1	33719887	33742564	1	B	33719910	33725476	33719910	2047	tsl1		7	14	KNOWN	KNOWN	havana	ensembl_havana	retained_intron	protein_coding	46	10	MGI transcript name	Rab23-005	MGI Symbol	Rab23
TCONS_00000533	ENSMUST00000140354	Rab23	XLOC_000247	TCONS_00000533	XLOC_000247	Rab23	1:33719886-33742564	WT CD	NFE2L1/NRF1-LKO CD	NOTEST	0.0352268	0.0878667	1.31864	0	1	1	no	XLOC_000247	ENSMUSG00000004768	ENSMUST00000140354		RAB23, member RAS oncogene family [Source:MGI Symbol;Acc:MGI:99833]	1	33719887	33742564	1	B	33719887	33726891	33719887	2557	tsl1		7	14	KNOWN	KNOWN	havana	ensembl_havana	retained_intron	protein_coding	46	10	MGI transcript name	Rab23-004	MGI Symbol	Rab23
TCONS_00000534	ENSMUST00000088287	Rab23	XLOC_000247	TCONS_00000534	XLOC_000247	Rab23	1:33719886-33742564	WT CD	NFE2L1/NRF1-LKO CD	OK	0.727922	1.24355	0.77261	0.701511	0.20785	0.646827	no	XLOC_000247	ENSMUSG00000004768	ENSMUST00000088287	ENSMUSP00000085625	RAB23, member RAS oncogene family [Source:MGI Symbol;Acc:MGI:99833]	1	33719887	33742564	1	B	33719895	33742564	33719895	4322	tsl1	GENCODE basic	9	14	KNOWN	KNOWN	ensembl_havana	ensembl_havana	protein_coding	protein_coding	46	10	MGI transcript name	Rab23-001	MGI Symbol	Rab23
TCONS_00000535	ENSMUST00000138024	Rab23	XLOC_000247	TCONS_00000535	XLOC_000247	Rab23	1:33719886-33742564	WT CD	NFE2L1/NRF1-LKO CD	NOTEST	0.000445116	1.62961e-07	-11.4154	0	1	1	no	XLOC_000247	ENSMUSG00000004768	ENSMUST00000138024	ENSMUSP00000137896	RAB23, member RAS oncogene family [Source:MGI Symbol;Acc:MGI:99833]	1	33719887	33742564	1	B	33719909	33742557	33719909	4398	tsl1		7	14	KNOWN	KNOWN	havana	ensembl_havana	nonsense_mediated_decay	protein_coding	46	10	MGI transcript name	Rab23-002	MGI Symbol	Rab23
TCONS_00000536	ENSMUST00000135330	Rab23	XLOC_000247	TCONS_00000536	XLOC_000247	Rab23	1:33719886-33742564	WT CD	NFE2L1/NRF1-LKO CD	NOTEST	0	0	0	0	1	1	no	XLOC_000247	ENSMUSG00000004768	ENSMUST00000135330		RAB23, member RAS oncogene family [Source:MGI Symbol;Acc:MGI:99833]	1	33719887	33742564	1	B	33719910	33725476	33719910	2047	tsl1		7	14	KNOWN	KNOWN	havana	ensembl_havana	retained_intron	protein_coding	46	10	MGI transcript name	Rab23-005	MGI Symbol	Rab23
TCONS_00000537	ENSMUST00000151482	Rab23	XLOC_000247	TCONS_00000537	XLOC_000247	Rab23	1:33719886-33742564	WT CD	NFE2L1/NRF1-LKO CD	NOTEST	0.141313	0.156268	0.145123	0	1	1	no	XLOC_000247	ENSMUSG00000004768	ENSMUST00000151482		RAB23, member RAS oncogene family [Source:MGI Symbol;Acc:MGI:99833]	1	33719887	33742564	1	B	33720138	33735354	33720138	1087	tsl1		7	14	KNOWN	KNOWN	havana	ensembl_havana	retained_intron	protein_coding	46	10	MGI transcript name	Rab23-006	MGI Symbol	Rab23
TCONS_00000538	ENSMUST00000115174	Rab23	XLOC_000247	TCONS_00000538	XLOC_000247	Rab23	1:33719886-33742564	WT CD	NFE2L1/NRF1-LKO CD	NOTEST	0.000730425	0.000523058	-0.481765	0	1	1	no	XLOC_000247	ENSMUSG00000004768	ENSMUST00000115174	ENSMUSP00000110828	RAB23, member RAS oncogene family [Source:MGI Symbol;Acc:MGI:99833]	1	33719887	33742564	1	B	33720407	33742561	33720407	4218	tsl1	GENCODE basic	3	14	KNOWN	KNOWN	ensembl_havana	ensembl_havana	protein_coding	protein_coding	46	10	MGI transcript name	Rab23-003	MGI Symbol	Rab23
TCONS_00000539	ENSMUST00000138024	Rab23	XLOC_000247	TCONS_00000539	XLOC_000247	Rab23	1:33719886-33742564	WT CD	NFE2L1/NRF1-LKO CD	NOTEST	3.13678e-10	4.02202e-12	-6.28522	0	1	1	no	XLOC_000247	ENSMUSG00000004768	ENSMUST00000138024	ENSMUSP00000137896	RAB23, member RAS oncogene family [Source:MGI Symbol;Acc:MGI:99833]	1	33719887	33742564	1	B	33719909	33742557	33719909	4398	tsl1		7	14	KNOWN	KNOWN	havana	ensembl_havana	nonsense_mediated_decay	protein_coding	46	10	MGI transcript name	Rab23-002	MGI Symbol	Rab23
TCONS_00000540	ENSMUST00000150593	Rab23	XLOC_000247	TCONS_00000540	XLOC_000247	Rab23	1:33719886-33742564	WT CD	NFE2L1/NRF1-LKO CD	OK	2.19787	1.76678	-0.314985	-0.219622	0.58125	0.826902	no	XLOC_000247	ENSMUSG00000004768	ENSMUST00000150593		RAB23, member RAS oncogene family [Source:MGI Symbol;Acc:MGI:99833]	1	33719887	33742564	1	B	33734528	33740711	33734528	1966	tsl3		7	14	KNOWN	KNOWN	havana	ensembl_havana	retained_intron	protein_coding	46	10	MGI transcript name	Rab23-007	MGI Symbol	Rab23
TCONS_00000541	ENSMUST00000122822	Rab23	XLOC_000247	TCONS_00000541	XLOC_000247	Rab23	1:33719886-33742564	WT CD	NFE2L1/NRF1-LKO CD	NOTEST	0	0	0	0	1	1	no	XLOC_000247	ENSMUSG00000004768	ENSMUST00000122822		RAB23, member RAS oncogene family [Source:MGI Symbol;Acc:MGI:99833]	1	33719887	33742564	1	B	33736657	33739370	33736657	437	tsl1		1	14	KNOWN	KNOWN	havana	ensembl_havana	retained_intron	protein_coding	46	10	MGI transcript name	Rab23-008	MGI Symbol	Rab23
TCONS_00000542	ENSMUST00000132066	Rab23	XLOC_000247	TCONS_00000542	XLOC_000247	Rab23	1:33719886-33742564	WT CD	NFE2L1/NRF1-LKO CD	OK	0.710498	5.69868	3.00372	1.9032	0.03105	0.452447	no	XLOC_000247	ENSMUSG00000004768	ENSMUST00000132066		RAB23, member RAS oncogene family [Source:MGI Symbol;Acc:MGI:99833]	1	33719887	33742564	1	B	33738137	33740772	33738137	1764	tsl2		3	14	KNOWN	KNOWN	havana	ensembl_havana	retained_intron	protein_coding	46	10	MGI transcript name	Rab23-009	MGI Symbol	Rab23
TCONS_00000543	ENSMUST00000195310	Gm37905	XLOC_000248	TCONS_00000543	XLOC_000248	Gm37905	1:33745483-33757795	WT CD	NFE2L1/NRF1-LKO CD	NOTEST	0	0	0	0	1	1	no	XLOC_000248	ENSMUSG00000103072	ENSMUST00000195310		predicted gene, 37905 [Source:MGI Symbol;Acc:MGI:5611133]	1	33748007	33748347	1	B	33748007	33748347	33748007	341	tslNA	GENCODE basic	1	1	KNOWN	KNOWN	havana	havana	TEC	TEC	57.48	1	MGI transcript name	Gm37905-001	MGI Symbol	Gm37905
TCONS_00000544	ENSMUST00000183034	Dst	XLOC_000249	TCONS_00000544	XLOC_000249	Dst	1:33908224-34308661	WT CD	NFE2L1/NRF1-LKO CD	NOTEST	5.38643e-08	1.0796e-09	-5.64077	0	1	1	no	XLOC_000249	ENSMUSG00000026131	ENSMUST00000183034	ENSMUSP00000138308	dystonin [Source:MGI Symbol;Acc:MGI:104627]	1	33908225	34308661	1	B	33908225	34307592	33908225	23201	tsl5	GENCODE basic	4	18	KNOWN	KNOWN	havana	ensembl_havana	protein_coding	protein_coding	44.27	20	MGI transcript name	Dst-004	MGI Symbol	Dst
TCONS_00000545	ENSMUST00000183034	Dst	XLOC_000249	TCONS_00000545	XLOC_000249	Dst	1:33908224-34308661	WT CD	NFE2L1/NRF1-LKO CD	NOTEST	1.88653e-09	4.56923e-11	-5.36764	0	1	1	no	XLOC_000249	ENSMUSG00000026131	ENSMUST00000183034	ENSMUSP00000138308	dystonin [Source:MGI Symbol;Acc:MGI:104627]	1	33908225	34308661	1	B	33908225	34307592	33908225	23201	tsl5	GENCODE basic	4	18	KNOWN	KNOWN	havana	ensembl_havana	protein_coding	protein_coding	44.27	20	MGI transcript name	Dst-004	MGI Symbol	Dst
TCONS_00000546	ENSMUST00000183034	Dst	XLOC_000249	TCONS_00000546	XLOC_000249	Dst	1:33908224-34308661	WT CD	NFE2L1/NRF1-LKO CD	NOTEST	5.49906e-05	0.171715	11.6085	0	1	1	no	XLOC_000249	ENSMUSG00000026131	ENSMUST00000183034	ENSMUSP00000138308	dystonin [Source:MGI Symbol;Acc:MGI:104627]	1	33908225	34308661	1	B	33908225	34307592	33908225	23201	tsl5	GENCODE basic	4	18	KNOWN	KNOWN	havana	ensembl_havana	protein_coding	protein_coding	44.27	20	MGI transcript name	Dst-004	MGI Symbol	Dst
TCONS_00000547	ENSMUST00000183034	Dst	XLOC_000249	TCONS_00000547	XLOC_000249	Dst	1:33908224-34308661	WT CD	NFE2L1/NRF1-LKO CD	NOTEST	4.86014e-09	1.43041e-08	1.55736	0	1	1	no	XLOC_000249	ENSMUSG00000026131	ENSMUST00000183034	ENSMUSP00000138308	dystonin [Source:MGI Symbol;Acc:MGI:104627]	1	33908225	34308661	1	B	33908225	34307592	33908225	23201	tsl5	GENCODE basic	4	18	KNOWN	KNOWN	havana	ensembl_havana	protein_coding	protein_coding	44.27	20	MGI transcript name	Dst-004	MGI Symbol	Dst
TCONS_00000548	ENSMUST00000183034	Dst	XLOC_000249	TCONS_00000548	XLOC_000249	Dst	1:33908224-34308661	WT CD	NFE2L1/NRF1-LKO CD	NOTEST	5.94209e-10	2.18192e-13	-11.4112	0	1	1	no	XLOC_000249	ENSMUSG00000026131	ENSMUST00000183034	ENSMUSP00000138308	dystonin [Source:MGI Symbol;Acc:MGI:104627]	1	33908225	34308661	1	B	33908225	34307592	33908225	23201	tsl5	GENCODE basic	4	18	KNOWN	KNOWN	havana	ensembl_havana	protein_coding	protein_coding	44.27	20	MGI transcript name	Dst-004	MGI Symbol	Dst
TCONS_00000549	ENSMUST00000193333	Gm37354	XLOC_000250	TCONS_00000549	XLOC_000250	Gm37354	1:33908224-34308661	WT CD	NFE2L1/NRF1-LKO CD	NOTEST	0.0250678	0.0269805	0.106082	0	1	1	no	XLOC_000250	ENSMUSG00000103596	ENSMUST00000193333		predicted gene, 37354 [Source:MGI Symbol;Acc:MGI:5610582]	1	33922455	33924838	1	B	33922455	33924838	33922455	2384	tslNA	GENCODE basic	1	1	KNOWN	KNOWN	havana	havana	TEC	TEC	40.73	1	MGI transcript name	Gm37354-001	MGI Symbol	Gm37354
TCONS_00000550	ENSMUST00000187486	Dst	XLOC_000249	TCONS_00000550	XLOC_000249	Dst	1:33908224-34308661	WT CD	NFE2L1/NRF1-LKO CD	NOTEST	0.0275493	0.0235455	-0.226562	0	1	1	no	XLOC_000249	ENSMUSG00000026131	ENSMUST00000187486	ENSMUSP00000140560	dystonin [Source:MGI Symbol;Acc:MGI:104627]	1	33908225	34308661	1	B	34005880	34174795	34005880	4539	tsl5		6	18	KNOWN	KNOWN	havana	ensembl_havana	protein_coding	protein_coding	44.27	20	MGI transcript name	Dst-007	MGI Symbol	Dst
TCONS_00000551	ENSMUST00000183034	Dst	XLOC_000249	TCONS_00000551	XLOC_000249	Dst	1:33908224-34308661	WT CD	NFE2L1/NRF1-LKO CD	NOTEST	0.0402859	3.0356e-15	-43.5934	0	1	1	no	XLOC_000249	ENSMUSG00000026131	ENSMUST00000183034	ENSMUSP00000138308	dystonin [Source:MGI Symbol;Acc:MGI:104627]	1	33908225	34308661	1	B	33908225	34307592	33908225	23201	tsl5	GENCODE basic	4	18	KNOWN	KNOWN	havana	ensembl_havana	protein_coding	protein_coding	44.27	20	MGI transcript name	Dst-004	MGI Symbol	Dst
TCONS_00000552	ENSMUST00000182697	Dst	XLOC_000249	TCONS_00000552	XLOC_000249	Dst	1:33908224-34308661	WT CD	NFE2L1/NRF1-LKO CD	NOTEST	0.0117081	2.64095e-22	-65.265	0	1	1	no	XLOC_000249	ENSMUSG00000026131	ENSMUST00000182697	ENSMUSP00000141811	dystonin [Source:MGI Symbol;Acc:MGI:104627]	1	33908225	34308661	1	B	34005882	34137135	34005882	2704	tsl1	GENCODE basic	7	18	KNOWN	KNOWN	havana	ensembl_havana	protein_coding	protein_coding	44.27	20	MGI transcript name	Dst-005	MGI Symbol	Dst
TCONS_00000553	ENSMUST00000182314	Dst	XLOC_000249	TCONS_00000553	XLOC_000249	Dst	1:33908224-34308661	WT CD	NFE2L1/NRF1-LKO CD	NOTEST	0.0177351	0.0558781	1.65568	0	1	1	no	XLOC_000249	ENSMUSG00000026131	ENSMUST00000182314	ENSMUSP00000142098	dystonin [Source:MGI Symbol;Acc:MGI:104627]	1	33908225	34308661	1	B	34006126	34137136	34006126	2643	tsl1	GENCODE basic	7	18	KNOWN	KNOWN	havana	ensembl_havana	protein_coding	protein_coding	44.27	20	MGI transcript name	Dst-006	MGI Symbol	Dst
TCONS_00000554	ENSMUST00000183331	Dst	XLOC_000249	TCONS_00000554	XLOC_000249	Dst	1:33908224-34308661	WT CD	NFE2L1/NRF1-LKO CD	NOTEST	0.0278772	0.141232	2.34091	0	1	1	no	XLOC_000249	ENSMUSG00000026131	ENSMUST00000183331		dystonin [Source:MGI Symbol;Acc:MGI:104627]	1	33908225	34308661	1	B	34006180	34164700	34006180	2728	tsl5		7	18	KNOWN	KNOWN	havana	ensembl_havana	retained_intron	protein_coding	44.27	20	MGI transcript name	Dst-018	MGI Symbol	Dst
TCONS_00000555	ENSMUST00000097786	Dst	XLOC_000249	TCONS_00000555	XLOC_000249	Dst	1:33908224-34308661	WT CD	NFE2L1/NRF1-LKO CD	NOTEST	0.0292783	0.125554	2.1004	0	1	1	no	XLOC_000249	ENSMUSG00000026131	ENSMUST00000097786	ENSMUSP00000095393	dystonin [Source:MGI Symbol;Acc:MGI:104627]	1	33908225	34308661	1	B	34011813	34308652	34011813	17212	tsl1	GENCODE basic	9	18	KNOWN	KNOWN	ensembl_havana	ensembl_havana	protein_coding	protein_coding	44.27	20	MGI transcript name	Dst-002	MGI Symbol	Dst
TCONS_00000556	ENSMUST00000115104	Dst	XLOC_000249	TCONS_00000556	XLOC_000249	Dst	1:33908224-34308661	WT CD	NFE2L1/NRF1-LKO CD	NOTEST	0.0527632	0.00139012	-5.24625	0	1	1	no	XLOC_000249	ENSMUSG00000026131	ENSMUST00000115104	ENSMUSP00000110756	dystonin [Source:MGI Symbol;Acc:MGI:104627]	1	33908225	34308661	1	B	34011825	34308650	34011825	23279	tsl5	GENCODE basic	9	18	KNOWN	KNOWN	ensembl	ensembl_havana	protein_coding	protein_coding	44.27	20	MGI transcript name	Dst-201	MGI Symbol	Dst
TCONS_00000557	ENSMUST00000097785	Dst	XLOC_000249	TCONS_00000557	XLOC_000249	Dst	1:33908224-34308661	WT CD	NFE2L1/NRF1-LKO CD	NOTEST	0.010099	0.36018	5.15644	0	1	1	no	XLOC_000249	ENSMUSG00000026131	ENSMUST00000097785	ENSMUSP00000095392	dystonin [Source:MGI Symbol;Acc:MGI:104627]	1	33908225	34308661	1	B	34011825	34308661	34011825	23251	tsl1	GENCODE basic	9	18	KNOWN	KNOWN	ensembl_havana	ensembl_havana	protein_coding	protein_coding	44.27	20	MGI transcript name	Dst-001	MGI Symbol	Dst
TCONS_00000558	ENSMUST00000194178	Gm38157	XLOC_000251	TCONS_00000558	XLOC_000251	Gm38157	1:33908224-34308661	WT CD	NFE2L1/NRF1-LKO CD	NOTEST	0.088091	0.0777225	-0.180662	0	1	1	no	XLOC_000251	ENSMUSG00000103364	ENSMUST00000194178		predicted gene, 38157 [Source:MGI Symbol;Acc:MGI:5611385]	1	34032100	34033797	1	B	34032100	34033797	34032100	1698	tslNA	GENCODE basic	1	1	KNOWN	KNOWN	havana	havana	TEC	TEC	45.47	1	MGI transcript name	Gm38157-001	MGI Symbol	Gm38157
TCONS_00000559	ENSMUST00000182410	Dst	XLOC_000249	TCONS_00000559	XLOC_000249	Dst	1:33908224-34308661	WT CD	NFE2L1/NRF1-LKO CD	NOTEST	0	0.0283805	inf	0	1	1	no	XLOC_000249	ENSMUSG00000026131	ENSMUST00000182410		dystonin [Source:MGI Symbol;Acc:MGI:104627]	1	33908225	34308661	1	B	34089292	34119153	34089292	2027	tsl1		2	18	KNOWN	KNOWN	havana	ensembl_havana	retained_intron	protein_coding	44.27	20	MGI transcript name	Dst-013	MGI Symbol	Dst
TCONS_00000560	ENSMUST00000198033	Mir6896	XLOC_000252	TCONS_00000560	XLOC_000252	Mir6896	1:33908224-34308661	WT CD	NFE2L1/NRF1-LKO CD	NOTEST	0	0	0	0	1	1	no	XLOC_000252	ENSMUSG00000105982	ENSMUST00000198033		microRNA 6896 [Source:MGI Symbol;Acc:MGI:5562721]	1	34117359	34117431	1	B	34117359	34117431	34117359	73	tslNA	GENCODE basic	1	1	KNOWN	KNOWN	mirbase	mirbase	miRNA	miRNA	46.58	1	MGI transcript name	Mir6896-201	MGI Symbol	Mir6896
TCONS_00000561	ENSMUST00000183006	Dst	XLOC_000249	TCONS_00000561	XLOC_000249	Dst	1:33908224-34308661	WT CD	NFE2L1/NRF1-LKO CD	NOTEST	0.0896978	0.0435274	-1.04315	0	1	1	no	XLOC_000249	ENSMUSG00000026131	ENSMUST00000183006		dystonin [Source:MGI Symbol;Acc:MGI:104627]	1	33908225	34308661	1	B	34121568	34154521	34121568	1221	tsl5		3	18	KNOWN	KNOWN	havana	ensembl_havana	processed_transcript	protein_coding	44.27	20	MGI transcript name	Dst-014	MGI Symbol	Dst
TCONS_00000562	ENSMUST00000183034	Dst	XLOC_000249	TCONS_00000562	XLOC_000249	Dst	1:33908224-34308661	WT CD	NFE2L1/NRF1-LKO CD	NOTEST	1.79871e-06	1.96329e-16	-33.093	0	1	1	no	XLOC_000249	ENSMUSG00000026131	ENSMUST00000183034	ENSMUSP00000138308	dystonin [Source:MGI Symbol;Acc:MGI:104627]	1	33908225	34308661	1	B	33908225	34307592	33908225	23201	tsl5	GENCODE basic	4	18	KNOWN	KNOWN	havana	ensembl_havana	protein_coding	protein_coding	44.27	20	MGI transcript name	Dst-004	MGI Symbol	Dst
TCONS_00000563	ENSMUST00000183302	Dst	XLOC_000249	TCONS_00000563	XLOC_000249	Dst	1:33908224-34308661	WT CD	NFE2L1/NRF1-LKO CD	NOTEST	0.0164088	0.0255042	0.636262	0	1	1	no	XLOC_000249	ENSMUSG00000026131	ENSMUST00000183302	ENSMUSP00000138376	dystonin [Source:MGI Symbol;Acc:MGI:104627]	1	33908225	34308661	1	B	34160330	34183904	34160330	8788	tsl1	GENCODE basic	5	18	KNOWN	KNOWN	havana	ensembl_havana	protein_coding	protein_coding	44.27	20	MGI transcript name	Dst-003	MGI Symbol	Dst
TCONS_00000564	ENSMUST00000185897	Dst	XLOC_000249	TCONS_00000564	XLOC_000249	Dst	1:33908224-34308661	WT CD	NFE2L1/NRF1-LKO CD	NOTEST	1.08926e-155	2.45586e-146	31.0702	0	1	1	no	XLOC_000249	ENSMUSG00000026131	ENSMUST00000185897	ENSMUSP00000139888	dystonin [Source:MGI Symbol;Acc:MGI:104627]	1	33908225	34308661	1	B	34160330	34193263	34160330	8961	tsl5		6	18	KNOWN	KNOWN	havana	ensembl_havana	protein_coding	protein_coding	44.27	20	MGI transcript name	Dst-016	MGI Symbol	Dst
TCONS_00000565	ENSMUST00000185269	Dst	XLOC_000249	TCONS_00000565	XLOC_000249	Dst	1:33908224-34308661	WT CD	NFE2L1/NRF1-LKO CD	NOTEST	0.0881258	1.24861e-35	-112.443	0	1	1	no	XLOC_000249	ENSMUSG00000026131	ENSMUST00000185269	ENSMUSP00000141127	dystonin [Source:MGI Symbol;Acc:MGI:104627]	1	33908225	34308661	1	B	34160330	34308404	34160330	16340	tsl5	GENCODE basic	6	18	KNOWN	KNOWN	havana	ensembl_havana	protein_coding	protein_coding	44.27	20	MGI transcript name	Dst-015	MGI Symbol	Dst
TCONS_00000566	ENSMUST00000183034	Dst	XLOC_000249	TCONS_00000566	XLOC_000249	Dst	1:33908224-34308661	WT CD	NFE2L1/NRF1-LKO CD	NOTEST	0.0536195	1.00663e-22	-68.8518	0	1	1	no	XLOC_000249	ENSMUSG00000026131	ENSMUST00000183034	ENSMUSP00000138308	dystonin [Source:MGI Symbol;Acc:MGI:104627]	1	33908225	34308661	1	B	33908225	34307592	33908225	23201	tsl5	GENCODE basic	4	18	KNOWN	KNOWN	havana	ensembl_havana	protein_coding	protein_coding	44.27	20	MGI transcript name	Dst-004	MGI Symbol	Dst
TCONS_00000567	ENSMUST00000182335	Dst	XLOC_000249	TCONS_00000567	XLOC_000249	Dst	1:33908224-34308661	WT CD	NFE2L1/NRF1-LKO CD	NOTEST	0	0.0838318	inf	0	1	1	no	XLOC_000249	ENSMUSG00000026131	ENSMUST00000182335		dystonin [Source:MGI Symbol;Acc:MGI:104627]	1	33908225	34308661	1	B	34161924	34165401	34161924	3478	tslNA		1	18	KNOWN	KNOWN	havana	ensembl_havana	retained_intron	protein_coding	44.27	20	MGI transcript name	Dst-012	MGI Symbol	Dst
TCONS_00000568	ENSMUST00000189952	Dst	XLOC_000249	TCONS_00000568	XLOC_000249	Dst	1:33908224-34308661	WT CD	NFE2L1/NRF1-LKO CD	NOTEST	0	0.0321905	inf	0	1	1	no	XLOC_000249	ENSMUSG00000026131	ENSMUST00000189952		dystonin [Source:MGI Symbol;Acc:MGI:104627]	1	33908225	34308661	1	B	34178906	34183247	34178906	4342	tslNA		1	18	KNOWN	KNOWN	havana	ensembl_havana	retained_intron	protein_coding	44.27	20	MGI transcript name	Dst-019	MGI Symbol	Dst
TCONS_00000569	ENSMUST00000194192	Dst	XLOC_000249	TCONS_00000569	XLOC_000249	Dst	1:33908224-34308661	WT CD	NFE2L1/NRF1-LKO CD	NOTEST	2.77718e-05	3.03195e-31	-86.2435	0	1	1	no	XLOC_000249	ENSMUSG00000026131	ENSMUST00000194192	ENSMUSP00000148563	dystonin [Source:MGI Symbol;Acc:MGI:104627]	1	33908225	34308661	1	B	34236596	34274283	34236596	6039	tslNA (assigned to previous version 1)		2	18	KNOWN	KNOWN	havana	ensembl_havana	protein_coding	protein_coding	44.27	20	MGI transcript name	Dst-020	MGI Symbol	Dst
TCONS_00000570	ENSMUST00000183034	Dst	XLOC_000249	TCONS_00000570	XLOC_000249	Dst	1:33908224-34308661	WT CD	NFE2L1/NRF1-LKO CD	OK	3.96603	3.33557	-0.249763	-0.393709	0.484	0.775177	no	XLOC_000249	ENSMUSG00000026131	ENSMUST00000183034	ENSMUSP00000138308	dystonin [Source:MGI Symbol;Acc:MGI:104627]	1	33908225	34308661	1	B	33908225	34307592	33908225	23201	tsl5	GENCODE basic	4	18	KNOWN	KNOWN	havana	ensembl_havana	protein_coding	protein_coding	44.27	20	MGI transcript name	Dst-004	MGI Symbol	Dst
TCONS_00000571	ENSMUST00000182018	Dst	XLOC_000249	TCONS_00000571	XLOC_000249	Dst	1:33908224-34308661	WT CD	NFE2L1/NRF1-LKO CD	OK	4.70186	4.03063	-0.222226	-0.255793	0.6381	0.854873	no	XLOC_000249	ENSMUSG00000026131	ENSMUST00000182018	ENSMUSP00000138426	dystonin [Source:MGI Symbol;Acc:MGI:104627]	1	33908225	34308661	1	B	34257836	34308404	34257836	5729	tsl5		7	18	KNOWN	KNOWN	havana	ensembl_havana	protein_coding	protein_coding	44.27	20	MGI transcript name	Dst-009	MGI Symbol	Dst
TCONS_00000572	ENSMUST00000185736	Dst	XLOC_000249	TCONS_00000572	XLOC_000249	Dst	1:33908224-34308661	WT CD	NFE2L1/NRF1-LKO CD	NOTEST	0	0.0153984	inf	0	1	1	no	XLOC_000249	ENSMUSG00000026131	ENSMUST00000185736		dystonin [Source:MGI Symbol;Acc:MGI:104627]	1	33908225	34308661	1	B	34270570	34272292	34270570	1394	tsl1		1	18	KNOWN	KNOWN	havana	ensembl_havana	retained_intron	protein_coding	44.27	20	MGI transcript name	Dst-017	MGI Symbol	Dst
TCONS_00000573	ENSMUST00000183034	Dst	XLOC_000249	TCONS_00000573	XLOC_000249	Dst	1:33908224-34308661	WT CD	NFE2L1/NRF1-LKO CD	OK	3.62976	4.68195	0.367234	0.266796	0.5655	0.818485	no	XLOC_000249	ENSMUSG00000026131	ENSMUST00000183034	ENSMUSP00000138308	dystonin [Source:MGI Symbol;Acc:MGI:104627]	1	33908225	34308661	1	B	33908225	34307592	33908225	23201	tsl5	GENCODE basic	4	18	KNOWN	KNOWN	havana	ensembl_havana	protein_coding	protein_coding	44.27	20	MGI transcript name	Dst-004	MGI Symbol	Dst
TCONS_00000574	ENSMUST00000183100	Dst	XLOC_000249	TCONS_00000574	XLOC_000249	Dst	1:33908224-34308661	WT CD	NFE2L1/NRF1-LKO CD	OK	2.01567	9.92113e-108	-356.469	-2.97604e-104	0.29235	0.676844	no	XLOC_000249	ENSMUSG00000026131	ENSMUST00000183100	ENSMUSP00000138570	dystonin [Source:MGI Symbol;Acc:MGI:104627]	1	33908225	34308661	1	B	34293455	34303463	34293455	786	tsl3		7	18	KNOWN	KNOWN	havana	ensembl_havana	protein_coding	protein_coding	44.27	20	MGI transcript name	Dst-010	MGI Symbol	Dst
TCONS_00000575	ENSMUST00000182507	Dst	XLOC_000249	TCONS_00000575	XLOC_000249	Dst	1:33908224-34308661	WT CD	NFE2L1/NRF1-LKO CD	OK	6.15036	5.43419	-0.178608	-0.0715985	0.928	0.96859	no	XLOC_000249	ENSMUSG00000026131	ENSMUST00000182507	ENSMUSP00000138591	dystonin [Source:MGI Symbol;Acc:MGI:104627]	1	33908225	34308661	1	B	34294446	34306651	34294446	776	tsl2		3	18	KNOWN	KNOWN	havana	ensembl_havana	protein_coding	protein_coding	44.27	20	MGI transcript name	Dst-011	MGI Symbol	Dst
TCONS_00000576	ENSMUST00000195223	Gm37385	XLOC_000253	TCONS_00000576	XLOC_000253	Gm37385	1:34350774-34351161	WT CD	NFE2L1/NRF1-LKO CD	NOTEST	0	0	0	0	1	1	no	XLOC_000253	ENSMUSG00000102839	ENSMUST00000195223		predicted gene, 37385 [Source:MGI Symbol;Acc:MGI:5610613]	1	34350775	34351161	1	B	34350775	34351161	34350775	387	tslNA	GENCODE basic	1	1	KNOWN	KNOWN	havana	havana	TEC	TEC	49.87	1	MGI transcript name	Gm37385-001	MGI Symbol	Gm37385
TCONS_00000577	ENSMUST00000187302	Gm5266	XLOC_000254	TCONS_00000577	XLOC_000254	Gm5266	1:34367370-34369003	WT CD	NFE2L1/NRF1-LKO CD	NOTEST	0	0	0	0	1	1	no	XLOC_000254	ENSMUSG00000101206	ENSMUST00000187302		predicted gene 5266 [Source:MGI Symbol;Acc:MGI:3646119]	1	34367371	34369003	1	B	34367371	34369003	34367371	1162	tslNA	GENCODE basic	1	1	KNOWN	KNOWN	havana	havana	processed_pseudogene	processed_pseudogene	52.97	1	MGI transcript name	Gm5266-001	MGI Symbol	Gm5266
TCONS_00000578	ENSMUST00000027303	Imp4	XLOC_000255	TCONS_00000578	XLOC_000255	Imp4	1:34436669-34449356	WT CD	NFE2L1/NRF1-LKO CD	NOTEST	0.0528311	0.0365983	-0.52961	0	1	1	no	XLOC_000255	ENSMUSG00000026127	ENSMUST00000027303	ENSMUSP00000027303	IMP4, U3 small nucleolar ribonucleoprotein [Source:MGI Symbol;Acc:MGI:106572]	1	34439851	34449356	1	B	34439851	34449356	34439851	5836	tsl1	GENCODE basic	13	13	KNOWN	KNOWN	ensembl_havana	ensembl_havana	protein_coding	protein_coding	46.81	8	MGI transcript name	Imp4-001	MGI Symbol	Imp4
TCONS_00000579	ENSMUST00000027303	Imp4	XLOC_000255	TCONS_00000579	XLOC_000255	Imp4	1:34436669-34449356	WT CD	NFE2L1/NRF1-LKO CD	NOTEST	4.25212e-05	3.78511e-05	-0.16785	0	1	1	no	XLOC_000255	ENSMUSG00000026127	ENSMUST00000027303	ENSMUSP00000027303	IMP4, U3 small nucleolar ribonucleoprotein [Source:MGI Symbol;Acc:MGI:106572]	1	34439851	34449356	1	B	34439851	34449356	34439851	5836	tsl1	GENCODE basic	13	13	KNOWN	KNOWN	ensembl_havana	ensembl_havana	protein_coding	protein_coding	46.81	8	MGI transcript name	Imp4-001	MGI Symbol	Imp4
TCONS_00000580	ENSMUST00000027303	Imp4	XLOC_000255	TCONS_00000580	XLOC_000255	Imp4	1:34436669-34449356	WT CD	NFE2L1/NRF1-LKO CD	OK	3.56819	3.11413	-0.196364	-0.438545	0.416	0.741984	no	XLOC_000255	ENSMUSG00000026127	ENSMUST00000027303	ENSMUSP00000027303	IMP4, U3 small nucleolar ribonucleoprotein [Source:MGI Symbol;Acc:MGI:106572]	1	34439851	34449356	1	B	34439851	34449356	34439851	5836	tsl1	GENCODE basic	13	13	KNOWN	KNOWN	ensembl_havana	ensembl_havana	protein_coding	protein_coding	46.81	8	MGI transcript name	Imp4-001	MGI Symbol	Imp4
TCONS_00000581	ENSMUST00000187077	Imp4	XLOC_000255	TCONS_00000581	XLOC_000255	Imp4	1:34436669-34449356	WT CD	NFE2L1/NRF1-LKO CD	NOTEST	7.4461e-05	2.55008e-07	-8.1898	0	1	1	no	XLOC_000255	ENSMUSG00000026127	ENSMUST00000187077		IMP4, U3 small nucleolar ribonucleoprotein [Source:MGI Symbol;Acc:MGI:106572]	1	34439851	34449356	1	B	34439898	34442569	34439898	2672	tslNA		1	13	KNOWN	KNOWN	havana	ensembl_havana	retained_intron	protein_coding	46.81	8	MGI transcript name	Imp4-008	MGI Symbol	Imp4
TCONS_00000582	ENSMUST00000137794	Imp4	XLOC_000255	TCONS_00000582	XLOC_000255	Imp4	1:34436669-34449356	WT CD	NFE2L1/NRF1-LKO CD	NOTEST	7.51861e-37	9.30225e-18	63.4237	0	1	1	no	XLOC_000255	ENSMUSG00000026127	ENSMUST00000137794	ENSMUSP00000121452	IMP4, U3 small nucleolar ribonucleoprotein [Source:MGI Symbol;Acc:MGI:106572]	1	34439851	34449356	1	B	34439905	34443856	34439905	658	tsl2		7	13	KNOWN	KNOWN	havana	ensembl_havana	nonsense_mediated_decay	protein_coding	46.81	8	MGI transcript name	Imp4-004	MGI Symbol	Imp4
TCONS_00000583	ENSMUST00000149962	Imp4	XLOC_000255	TCONS_00000583	XLOC_000255	Imp4	1:34436669-34449356	WT CD	NFE2L1/NRF1-LKO CD	NOTEST	0.109948	0.193852	0.818138	0	1	1	no	XLOC_000255	ENSMUSG00000026127	ENSMUST00000149962	ENSMUSP00000141982	IMP4, U3 small nucleolar ribonucleoprotein [Source:MGI Symbol;Acc:MGI:106572]	1	34439851	34449356	1	B	34439905	34444387	34439905	997	tsl5		7	13	KNOWN	KNOWN	havana	ensembl_havana	nonsense_mediated_decay	protein_coding	46.81	8	MGI transcript name	Imp4-003	MGI Symbol	Imp4
TCONS_00000584	ENSMUST00000134327	Imp4	XLOC_000255	TCONS_00000584	XLOC_000255	Imp4	1:34436669-34449356	WT CD	NFE2L1/NRF1-LKO CD	OK	0.685028	0.450466	-0.604745	-0.137934	0.7399	0.896805	no	XLOC_000255	ENSMUSG00000026127	ENSMUST00000134327		IMP4, U3 small nucleolar ribonucleoprotein [Source:MGI Symbol;Acc:MGI:106572]	1	34439851	34449356	1	B	34439937	34444027	34439937	726	tsl2		1	13	KNOWN	KNOWN	havana	ensembl_havana	processed_transcript	protein_coding	46.81	8	MGI transcript name	Imp4-005	MGI Symbol	Imp4
TCONS_00000585	ENSMUST00000128086	Imp4	XLOC_000255	TCONS_00000585	XLOC_000255	Imp4	1:34436669-34449356	WT CD	NFE2L1/NRF1-LKO CD	NOTEST	3.45499e-54	3.18837e-165	-368.85	0	1	1	no	XLOC_000255	ENSMUSG00000026127	ENSMUST00000128086		IMP4, U3 small nucleolar ribonucleoprotein [Source:MGI Symbol;Acc:MGI:106572]	1	34439851	34449356	1	B	34439953	34443455	34439953	470	tsl3		1	13	KNOWN	KNOWN	havana	ensembl_havana	processed_transcript	protein_coding	46.81	8	MGI transcript name	Imp4-006	MGI Symbol	Imp4
TCONS_00000586	ENSMUST00000136770	Imp4	XLOC_000255	TCONS_00000586	XLOC_000255	Imp4	1:34436669-34449356	WT CD	NFE2L1/NRF1-LKO CD	OK	1.37008	0.540308	-1.34241	-0.433902	0.6332	0.852615	no	XLOC_000255	ENSMUSG00000026127	ENSMUST00000136770	ENSMUSP00000120823	IMP4, U3 small nucleolar ribonucleoprotein [Source:MGI Symbol;Acc:MGI:106572]	1	34439851	34449356	1	B	34440041	34444514	34440041	762	tsl5		2	13	KNOWN	KNOWN	havana	ensembl_havana	nonsense_mediated_decay	protein_coding	46.81	8	MGI transcript name	Imp4-002	MGI Symbol	Imp4
TCONS_00000587	ENSMUST00000191000	Imp4	XLOC_000255	TCONS_00000587	XLOC_000255	Imp4	1:34436669-34449356	WT CD	NFE2L1/NRF1-LKO CD	OK	0.848638	2.56608e-177	-586.385	0	0.36495	0.712139	no	XLOC_000255	ENSMUSG00000026127	ENSMUST00000191000		IMP4, U3 small nucleolar ribonucleoprotein [Source:MGI Symbol;Acc:MGI:106572]	1	34439851	34449356	1	B	34448247	34448938	34448247	365	tsl5		1	13	KNOWN	KNOWN	havana	ensembl_havana	processed_transcript	protein_coding	46.81	8	MGI transcript name	Imp4-009	MGI Symbol	Imp4
TCONS_00000588	ENSMUST00000185610	Ptpn18	XLOC_000256	TCONS_00000588	XLOC_000256	Ptpn18	1:34459761-34475733	WT CD	NFE2L1/NRF1-LKO CD	NOTEST	0	0	0	0	1	1	no	XLOC_000256	ENSMUSG00000026126	ENSMUST00000185610		protein tyrosine phosphatase, non-receptor type 18 [Source:MGI Symbol;Acc:MGI:108410]	1	34459762	34475733	1	B	34459762	34461056	34459762	1295	tslNA		1	15	KNOWN	KNOWN	havana	ensembl_havana	retained_intron	protein_coding	48.19	7	MGI transcript name	Ptpn18-006	MGI Symbol	Ptpn18
TCONS_00000589	ENSMUST00000027302	Ptpn18	XLOC_000256	TCONS_00000589	XLOC_000256	Ptpn18	1:34459761-34475733	WT CD	NFE2L1/NRF1-LKO CD	NOTEST	6.73393e-06	6.08043e-06	-0.147274	0	1	1	no	XLOC_000256	ENSMUSG00000026126	ENSMUST00000027302	ENSMUSP00000027302	protein tyrosine phosphatase, non-receptor type 18 [Source:MGI Symbol;Acc:MGI:108410]	1	34459762	34475733	1	B	34459765	34473784	34459765	1559	tsl1	GENCODE basic	13	15	KNOWN	KNOWN	ensembl_havana	ensembl_havana	protein_coding	protein_coding	48.19	7	MGI transcript name	Ptpn18-002	MGI Symbol	Ptpn18
TCONS_00000590	ENSMUST00000027302	Ptpn18	XLOC_000256	TCONS_00000590	XLOC_000256	Ptpn18	1:34459761-34475733	WT CD	NFE2L1/NRF1-LKO CD	NOTEST	0	4.30871e-11	inf	0	1	1	no	XLOC_000256	ENSMUSG00000026126	ENSMUST00000027302	ENSMUSP00000027302	protein tyrosine phosphatase, non-receptor type 18 [Source:MGI Symbol;Acc:MGI:108410]	1	34459762	34475733	1	B	34459765	34473784	34459765	1559	tsl1	GENCODE basic	13	15	KNOWN	KNOWN	ensembl_havana	ensembl_havana	protein_coding	protein_coding	48.19	7	MGI transcript name	Ptpn18-002	MGI Symbol	Ptpn18
TCONS_00000591	ENSMUST00000027302	Ptpn18	XLOC_000256	TCONS_00000591	XLOC_000256	Ptpn18	1:34459761-34475733	WT CD	NFE2L1/NRF1-LKO CD	NOTEST	0	7.01129e-11	inf	0	1	1	no	XLOC_000256	ENSMUSG00000026126	ENSMUST00000027302	ENSMUSP00000027302	protein tyrosine phosphatase, non-receptor type 18 [Source:MGI Symbol;Acc:MGI:108410]	1	34459762	34475733	1	B	34459765	34473784	34459765	1559	tsl1	GENCODE basic	13	15	KNOWN	KNOWN	ensembl_havana	ensembl_havana	protein_coding	protein_coding	48.19	7	MGI transcript name	Ptpn18-002	MGI Symbol	Ptpn18
TCONS_00000592	ENSMUST00000027302	Ptpn18	XLOC_000256	TCONS_00000592	XLOC_000256	Ptpn18	1:34459761-34475733	WT CD	NFE2L1/NRF1-LKO CD	NOTEST	0	1.00657e-09	inf	0	1	1	no	XLOC_000256	ENSMUSG00000026126	ENSMUST00000027302	ENSMUSP00000027302	protein tyrosine phosphatase, non-receptor type 18 [Source:MGI Symbol;Acc:MGI:108410]	1	34459762	34475733	1	B	34459765	34473784	34459765	1559	tsl1	GENCODE basic	13	15	KNOWN	KNOWN	ensembl_havana	ensembl_havana	protein_coding	protein_coding	48.19	7	MGI transcript name	Ptpn18-002	MGI Symbol	Ptpn18
TCONS_00000593	ENSMUST00000190122	Ptpn18	XLOC_000256	TCONS_00000593	XLOC_000256	Ptpn18	1:34459761-34475733	WT CD	NFE2L1/NRF1-LKO CD	NOTEST	0	0.138274	inf	0	1	1	no	XLOC_000256	ENSMUSG00000026126	ENSMUST00000190122	ENSMUSP00000139885	protein tyrosine phosphatase, non-receptor type 18 [Source:MGI Symbol;Acc:MGI:108410]	1	34459762	34475733	1	B	34459777	34471917	34459777	915	tsl5		1	15	KNOWN	KNOWN	havana	ensembl_havana	protein_coding	protein_coding	48.19	7	MGI transcript name	Ptpn18-004	MGI Symbol	Ptpn18
TCONS_00000594	ENSMUST00000188884	Ptpn18	XLOC_000256	TCONS_00000594	XLOC_000256	Ptpn18	1:34459761-34475733	WT CD	NFE2L1/NRF1-LKO CD	NOTEST	0	3.81133e-40	inf	0	1	1	no	XLOC_000256	ENSMUSG00000026126	ENSMUST00000188884		protein tyrosine phosphatase, non-receptor type 18 [Source:MGI Symbol;Acc:MGI:108410]	1	34459762	34475733	1	B	34459792	34471916	34459792	987	tsl5		2	15	KNOWN	KNOWN	havana	ensembl_havana	retained_intron	protein_coding	48.19	7	MGI transcript name	Ptpn18-005	MGI Symbol	Ptpn18
TCONS_00000595	ENSMUST00000186252	Ptpn18	XLOC_000256	TCONS_00000595	XLOC_000256	Ptpn18	1:34459761-34475733	WT CD	NFE2L1/NRF1-LKO CD	NOTEST	0.0577331	0.0426082	-0.438269	0	1	1	no	XLOC_000256	ENSMUSG00000026126	ENSMUST00000186252		protein tyrosine phosphatase, non-receptor type 18 [Source:MGI Symbol;Acc:MGI:108410]	1	34459762	34475733	1	B	34463271	34466866	34463271	3495	tsl3		1	15	KNOWN	KNOWN	havana	ensembl_havana	retained_intron	protein_coding	48.19	7	MGI transcript name	Ptpn18-007	MGI Symbol	Ptpn18
TCONS_00000596	ENSMUST00000188972	Ptpn18	XLOC_000256	TCONS_00000596	XLOC_000256	Ptpn18	1:34459761-34475733	WT CD	NFE2L1/NRF1-LKO CD	NOTEST	0	0	0	0	1	1	no	XLOC_000256	ENSMUSG00000026126	ENSMUST00000188972	ENSMUSP00000140436	protein tyrosine phosphatase, non-receptor type 18 [Source:MGI Symbol;Acc:MGI:108410]	1	34459762	34475733	1	B	34472720	34475733	34472720	414	tsl1	GENCODE basic	2	15	KNOWN	KNOWN	havana	ensembl_havana	protein_coding	protein_coding	48.19	7	MGI transcript name	Ptpn18-001	MGI Symbol	Ptpn18
TCONS_00000597	ENSMUST00000188019	Ptpn18	XLOC_000256	TCONS_00000597	XLOC_000256	Ptpn18	1:34459761-34475733	WT CD	NFE2L1/NRF1-LKO CD	NOTEST	0	0	0	0	1	1	no	XLOC_000256	ENSMUSG00000026126	ENSMUST00000188019		protein tyrosine phosphatase, non-receptor type 18 [Source:MGI Symbol;Acc:MGI:108410]	1	34459762	34475733	1	B	34474499	34475733	34474499	284	tsl3		1	15	KNOWN	KNOWN	havana	ensembl_havana	processed_transcript	protein_coding	48.19	7	MGI transcript name	Ptpn18-008	MGI Symbol	Ptpn18
TCONS_00000598	ENSMUST00000027299	Prss39	XLOC_000257	TCONS_00000598	XLOC_000257	Prss39	1:34498409-34503063	WT CD	NFE2L1/NRF1-LKO CD	NOTEST	0	0	0	0	1	1	no	XLOC_000257	ENSMUSG00000026125	ENSMUST00000027299	ENSMUSP00000027299	protease, serine 39 [Source:MGI Symbol;Acc:MGI:1270856]	1	34498410	34503063	1	B	34498410	34503063	34498410	1267	tsl1	GENCODE basic	9	9	KNOWN	KNOWN	ensembl_havana	ensembl_havana	protein_coding	protein_coding	53.5	2	MGI transcript name	Prss39-001	MGI Symbol	Prss39
TCONS_00000599	ENSMUST00000027299	Prss39	XLOC_000257	TCONS_00000599	XLOC_000257	Prss39	1:34498409-34503063	WT CD	NFE2L1/NRF1-LKO CD	NOTEST	0	0	0	0	1	1	no	XLOC_000257	ENSMUSG00000026125	ENSMUST00000027299	ENSMUSP00000027299	protease, serine 39 [Source:MGI Symbol;Acc:MGI:1270856]	1	34498410	34503063	1	B	34498410	34503063	34498410	1267	tsl1	GENCODE basic	9	9	KNOWN	KNOWN	ensembl_havana	ensembl_havana	protein_coding	protein_coding	53.5	2	MGI transcript name	Prss39-001	MGI Symbol	Prss39
TCONS_00000600	ENSMUST00000191604	Prss39	XLOC_000257	TCONS_00000600	XLOC_000257	Prss39	1:34498409-34503063	WT CD	NFE2L1/NRF1-LKO CD	NOTEST	0	0	0	0	1	1	no	XLOC_000257	ENSMUSG00000026125	ENSMUST00000191604	ENSMUSP00000140460	protease, serine 39 [Source:MGI Symbol;Acc:MGI:1270856]	1	34498410	34503063	1	B	34498421	34500132	34498421	554	tsl3		1	9	KNOWN	KNOWN	havana	ensembl_havana	nonsense_mediated_decay	protein_coding	53.5	2	MGI transcript name	Prss39-002	MGI Symbol	Prss39
TCONS_00000601	ENSMUST00000027298	Cfc1	XLOC_000258	TCONS_00000601	XLOC_000258	Cfc1	1:34535647-34560943	WT CD	NFE2L1/NRF1-LKO CD	NOTEST	0	0	0	0	1	1	no	XLOC_000258	ENSMUSG00000026124	ENSMUST00000027298	ENSMUSP00000027298	cripto, FRL-1, cryptic family 1 [Source:MGI Symbol;Acc:MGI:109448]	1	34535648	34544313	1	B	34535648	34544313	34535648	1040	tsl1	GENCODE basic	4	4	KNOWN	KNOWN	ensembl_havana	ensembl_havana	protein_coding	protein_coding	47.95	1	MGI transcript name	Cfc1-001	MGI Symbol	Cfc1
TCONS_00000602	ENSMUST00000052670	Amer3	XLOC_000259	TCONS_00000602	XLOC_000259	Amer3	1:34579201-34590944	WT CD	NFE2L1/NRF1-LKO CD	NOTEST	0	0	0	0	1	1	no	XLOC_000259	ENSMUSG00000045174	ENSMUST00000052670	ENSMUSP00000054748	APC membrane recruitment 3 [Source:MGI Symbol;Acc:MGI:3026939]	1	34579657	34590944	1	B	34579657	34590944	34579657	4392	tsl1	GENCODE basic	10	10	KNOWN	KNOWN	ensembl_havana	ensembl_havana	protein_coding	protein_coding	50.52	1	MGI transcript name	Amer3-001	MGI Symbol	Amer3
TCONS_00000603	ENSMUST00000159747	Arhgef4	XLOC_000260	TCONS_00000603	XLOC_000260	Arhgef4	1:34678187-34843065	WT CD	NFE2L1/NRF1-LKO CD	NOTEST	0	0	-inf	0	1	1	no	XLOC_000260	ENSMUSG00000037509	ENSMUST00000159747	ENSMUSP00000124213	Rho guanine nucleotide exchange factor (GEF) 4 [Source:MGI Symbol;Acc:MGI:2442507]	1	34678188	34813309	1	B	34678188	34812739	34678188	6514	tsl5	GENCODE basic	8	19	KNOWN	KNOWN	havana	ensembl_havana	protein_coding	protein_coding	46.51	8	MGI transcript name	Arhgef4-004	MGI Symbol	Arhgef4
TCONS_00000604	ENSMUST00000159747	Arhgef4	XLOC_000260	TCONS_00000604	XLOC_000260	Arhgef4	1:34678187-34843065	WT CD	NFE2L1/NRF1-LKO CD	NOTEST	0	0	0	0	1	1	no	XLOC_000260	ENSMUSG00000037509	ENSMUST00000159747	ENSMUSP00000124213	Rho guanine nucleotide exchange factor (GEF) 4 [Source:MGI Symbol;Acc:MGI:2442507]	1	34678188	34813309	1	B	34678188	34812739	34678188	6514	tsl5	GENCODE basic	8	19	KNOWN	KNOWN	havana	ensembl_havana	protein_coding	protein_coding	46.51	8	MGI transcript name	Arhgef4-004	MGI Symbol	Arhgef4
TCONS_00000605	ENSMUST00000162599	Arhgef4	XLOC_000260	TCONS_00000605	XLOC_000260	Arhgef4	1:34678187-34843065	WT CD	NFE2L1/NRF1-LKO CD	NOTEST	0.0156662	0	-inf	0	1	1	no	XLOC_000260	ENSMUSG00000037509	ENSMUST00000162599	ENSMUSP00000124906	Rho guanine nucleotide exchange factor (GEF) 4 [Source:MGI Symbol;Acc:MGI:2442507]	1	34678188	34813309	1	B	34732115	34811829	34732115	1887	tsl5		7	19	KNOWN	KNOWN	havana	ensembl_havana	protein_coding	protein_coding	46.51	8	MGI transcript name	Arhgef4-005	MGI Symbol	Arhgef4
TCONS_00000606	ENSMUST00000159021	Arhgef4	XLOC_000260	TCONS_00000606	XLOC_000260	Arhgef4	1:34678187-34843065	WT CD	NFE2L1/NRF1-LKO CD	NOTEST	0	0	0	0	1	1	no	XLOC_000260	ENSMUSG00000037509	ENSMUST00000159021	ENSMUSP00000124467	Rho guanine nucleotide exchange factor (GEF) 4 [Source:MGI Symbol;Acc:MGI:2442507]	1	34678188	34813309	1	B	34750881	34807144	34750881	906	tsl5		7	19	KNOWN	KNOWN	havana	ensembl_havana	protein_coding	protein_coding	46.51	8	MGI transcript name	Arhgef4-006	MGI Symbol	Arhgef4
TCONS_00000607	ENSMUST00000159747	Arhgef4	XLOC_000260	TCONS_00000607	XLOC_000260	Arhgef4	1:34678187-34843065	WT CD	NFE2L1/NRF1-LKO CD	NOTEST	7.1286e-06	2.03345e-25	-64.9263	0	1	1	no	XLOC_000260	ENSMUSG00000037509	ENSMUST00000159747	ENSMUSP00000124213	Rho guanine nucleotide exchange factor (GEF) 4 [Source:MGI Symbol;Acc:MGI:2442507]	1	34678188	34813309	1	B	34678188	34812739	34678188	6514	tsl5	GENCODE basic	8	19	KNOWN	KNOWN	havana	ensembl_havana	protein_coding	protein_coding	46.51	8	MGI transcript name	Arhgef4-004	MGI Symbol	Arhgef4
TCONS_00000608	ENSMUST00000192878	Gm37224	XLOC_000261	TCONS_00000608	XLOC_000261	Gm37224	1:34678187-34843065	WT CD	NFE2L1/NRF1-LKO CD	NOTEST	0	0	0	0	1	1	no	XLOC_000261	ENSMUSG00000102537	ENSMUST00000192878		predicted gene, 37224 [Source:MGI Symbol;Acc:MGI:5610452]	1	34752775	34752922	1	B	34752775	34752922	34752775	148	tslNA	GENCODE basic	1	1	KNOWN	KNOWN	havana	havana	processed_pseudogene	processed_pseudogene	29.73	1	MGI transcript name	Gm37224-001	MGI Symbol	Gm37224
TCONS_00000609	ENSMUST00000194977	Gm37845	XLOC_000262	TCONS_00000609	XLOC_000262	Gm37845	1:34678187-34843065	WT CD	NFE2L1/NRF1-LKO CD	NOTEST	0	0	0	0	1	1	no	XLOC_000262	ENSMUSG00000102612	ENSMUST00000194977		predicted gene, 37845 [Source:MGI Symbol;Acc:MGI:5611073]	1	34753123	34753477	1	B	34753123	34753477	34753123	355	tslNA	GENCODE basic	1	1	KNOWN	KNOWN	havana	havana	processed_pseudogene	processed_pseudogene	25.35	1	MGI transcript name	Gm37845-001	MGI Symbol	Gm37845
TCONS_00000610	ENSMUST00000047664	Arhgef4	XLOC_000260	TCONS_00000610	XLOC_000260	Arhgef4	1:34678187-34843065	WT CD	NFE2L1/NRF1-LKO CD	NOTEST	0.0378002	0.0972063	1.36266	0	1	1	no	XLOC_000260	ENSMUSG00000037509	ENSMUST00000047664	ENSMUSP00000035980	Rho guanine nucleotide exchange factor (GEF) 4 [Source:MGI Symbol;Acc:MGI:2442507]	1	34678188	34813309	1	B	34801704	34813309	34801704	3287	tsl1	GENCODE basic	15	19	KNOWN	KNOWN	ensembl_havana	ensembl_havana	protein_coding	protein_coding	46.51	8	MGI transcript name	Arhgef4-001	MGI Symbol	Arhgef4
TCONS_00000611	ENSMUST00000162760	Arhgef4	XLOC_000260	TCONS_00000611	XLOC_000260	Arhgef4	1:34678187-34843065	WT CD	NFE2L1/NRF1-LKO CD	NOTEST	0	0	0	0	1	1	no	XLOC_000260	ENSMUSG00000037509	ENSMUST00000162760		Rho guanine nucleotide exchange factor (GEF) 4 [Source:MGI Symbol;Acc:MGI:2442507]	1	34678188	34813309	1	B	34801721	34809218	34801721	2981	tsl1		7	19	KNOWN	KNOWN	havana	ensembl_havana	retained_intron	protein_coding	46.51	8	MGI transcript name	Arhgef4-002	MGI Symbol	Arhgef4
TCONS_00000612	ENSMUST00000159059	Arhgef4	XLOC_000260	TCONS_00000612	XLOC_000260	Arhgef4	1:34678187-34843065	WT CD	NFE2L1/NRF1-LKO CD	NOTEST	0	0	0	0	1	1	no	XLOC_000260	ENSMUSG00000037509	ENSMUST00000159059		Rho guanine nucleotide exchange factor (GEF) 4 [Source:MGI Symbol;Acc:MGI:2442507]	1	34678188	34813309	1	B	34801722	34806698	34801722	1024	tsl2		1	19	KNOWN	KNOWN	havana	ensembl_havana	retained_intron	protein_coding	46.51	8	MGI transcript name	Arhgef4-007	MGI Symbol	Arhgef4
TCONS_00000613	ENSMUST00000160855	Arhgef4	XLOC_000260	TCONS_00000613	XLOC_000260	Arhgef4	1:34678187-34843065	WT CD	NFE2L1/NRF1-LKO CD	NOTEST	0	0	0	0	1	1	no	XLOC_000260	ENSMUSG00000037509	ENSMUST00000160855	ENSMUSP00000124207	Rho guanine nucleotide exchange factor (GEF) 4 [Source:MGI Symbol;Acc:MGI:2442507]	1	34678188	34813309	1	B	34801741	34808911	34801741	2339	tsl1		1	19	KNOWN	KNOWN	havana	ensembl_havana	nonsense_mediated_decay	protein_coding	46.51	8	MGI transcript name	Arhgef4-003	MGI Symbol	Arhgef4
TCONS_00000614	ENSMUST00000211073	Arhgef4	XLOC_000260	TCONS_00000614	XLOC_000260	Arhgef4	1:34678187-34843065	WT CD	NFE2L1/NRF1-LKO CD	NOTEST	0	0	0	0	1	1	no	XLOC_000260	ENSMUSG00000037509	ENSMUST00000211073	ENSMUSP00000148067	Rho guanine nucleotide exchange factor (GEF) 4 [Source:MGI Symbol;Acc:MGI:2442507]	1	34678188	34813309	1	B	34801794	34801964	34801794	171		GENCODE basic	1	19	KNOWN	KNOWN	havana	ensembl_havana	protein_coding	protein_coding	46.51	8	MGI transcript name	Arhgef4-008	MGI Symbol	Arhgef4
TCONS_00000615	ENSMUST00000192924	Gm37127	XLOC_000263	TCONS_00000615	XLOC_000263	Gm37127	1:34678187-34843065	WT CD	NFE2L1/NRF1-LKO CD	NOTEST	0	0	0	0	1	1	no	XLOC_000263	ENSMUSG00000104358	ENSMUST00000192924		predicted gene, 37127 [Source:MGI Symbol;Acc:MGI:5610355]	1	34823525	34826560	1	B	34823525	34826560	34823525	3036	tslNA	GENCODE basic	1	1	KNOWN	KNOWN	havana	havana	TEC	TEC	45.52	1	MGI transcript name	Gm37127-001	MGI Symbol	Gm37127
TCONS_00000616	ENSMUST00000156687	Plekhb2	XLOC_000264	TCONS_00000616	XLOC_000264	Plekhb2	1:34849975-34879580	WT CD	NFE2L1/NRF1-LKO CD	NOTEST	0.0169381	0.0171549	0.0183478	0	1	1	no	XLOC_000264	ENSMUSG00000026123	ENSMUST00000156687	ENSMUSP00000140475	pleckstrin homology domain containing, family B (evectins) member 2 [Source:MGI Symbol;Acc:MGI:2385825]	1	34849976	34879580	1	B	34849976	34873956	34849976	5176	tsl1	GENCODE basic	7	11	KNOWN	KNOWN	havana	ensembl_havana	protein_coding	protein_coding	47.01	4	MGI transcript name	Plekhb2-002	MGI Symbol	Plekhb2
TCONS_00000617	ENSMUST00000027297	Plekhb2	XLOC_000264	TCONS_00000617	XLOC_000264	Plekhb2	1:34849975-34879580	WT CD	NFE2L1/NRF1-LKO CD	OK	4.88707	2.83803	-0.784079	-1.63255	0.00335	0.0816757	no	XLOC_000264	ENSMUSG00000026123	ENSMUST00000027297	ENSMUSP00000027297	pleckstrin homology domain containing, family B (evectins) member 2 [Source:MGI Symbol;Acc:MGI:2385825]	1	34849976	34879580	1	B	34849992	34879580	34849992	3279	tsl1	GENCODE basic	10	11	KNOWN	KNOWN	ensembl_havana	ensembl_havana	protein_coding	protein_coding	47.01	4	MGI transcript name	Plekhb2-001	MGI Symbol	Plekhb2
TCONS_00000618	ENSMUST00000152654	Plekhb2	XLOC_000264	TCONS_00000618	XLOC_000264	Plekhb2	1:34849975-34879580	WT CD	NFE2L1/NRF1-LKO CD	NOTEST	0	0	0	0	1	1	no	XLOC_000264	ENSMUSG00000026123	ENSMUST00000152654	ENSMUSP00000116777	pleckstrin homology domain containing, family B (evectins) member 2 [Source:MGI Symbol;Acc:MGI:2385825]	1	34849976	34879580	1	B	34851837	34863475	34851837	344	tsl5		2	11	KNOWN	KNOWN	havana	ensembl_havana	protein_coding	protein_coding	47.01	4	MGI transcript name	Plekhb2-003	MGI Symbol	Plekhb2
TCONS_00000619	ENSMUST00000027297	Plekhb2	XLOC_000264	TCONS_00000619	XLOC_000264	Plekhb2	1:34849975-34879580	WT CD	NFE2L1/NRF1-LKO CD	NOTEST	3.04243e-06	0.0217349	12.8025	0	1	1	no	XLOC_000264	ENSMUSG00000026123	ENSMUST00000027297	ENSMUSP00000027297	pleckstrin homology domain containing, family B (evectins) member 2 [Source:MGI Symbol;Acc:MGI:2385825]	1	34849976	34879580	1	B	34849992	34879580	34849992	3279	tsl1	GENCODE basic	10	11	KNOWN	KNOWN	ensembl_havana	ensembl_havana	protein_coding	protein_coding	47.01	4	MGI transcript name	Plekhb2-001	MGI Symbol	Plekhb2
TCONS_00000620	ENSMUST00000191722	Plekhb2	XLOC_000264	TCONS_00000620	XLOC_000264	Plekhb2	1:34849975-34879580	WT CD	NFE2L1/NRF1-LKO CD	NOTEST	9.58389e-58	0	-inf	0	1	1	no	XLOC_000264	ENSMUSG00000026123	ENSMUST00000191722		pleckstrin homology domain containing, family B (evectins) member 2 [Source:MGI Symbol;Acc:MGI:2385825]	1	34849976	34879580	1	B	34877656	34879577	34877656	302	tsl5		1	11	KNOWN	KNOWN	havana	ensembl_havana	processed_transcript	protein_coding	47.01	4	MGI transcript name	Plekhb2-005	MGI Symbol	Plekhb2
TCONS_00000621	ENSMUST00000193847	Gm19430	XLOC_000265	TCONS_00000621	XLOC_000265	Gm19430	1:34928508-34930645	WT CD	NFE2L1/NRF1-LKO CD	NOTEST	0	0	0	0	1	1	no	XLOC_000265	ENSMUSG00000103716	ENSMUST00000193847		predicted gene, 19430 [Source:MGI Symbol;Acc:MGI:5011615]	1	34928509	34930645	1	B	34928509	34930645	34928509	2137	tslNA	GENCODE basic	1	1	KNOWN	KNOWN	havana	havana	processed_pseudogene	processed_pseudogene	60.36	1	MGI transcript name	Gm19430-001	MGI Symbol	Gm19430
TCONS_00000622	ENSMUST00000191672	Gm8009	XLOC_000266	TCONS_00000622	XLOC_000266	Gm8009	1:34970064-34970500	WT CD	NFE2L1/NRF1-LKO CD	NOTEST	0	0	0	0	1	1	no	XLOC_000266	ENSMUSG00000103760	ENSMUST00000191672		predicted gene 8009 [Source:MGI Symbol;Acc:MGI:3648650]	1	34970065	34970500	1	B	34970065	34970500	34970065	436	tslNA	GENCODE basic	1	1	KNOWN	KNOWN	havana	havana	processed_pseudogene	processed_pseudogene	47.94	1	MGI transcript name	Gm8009-001	MGI Symbol	Gm8009
TCONS_00000623	ENSMUST00000192315	Gm38027	XLOC_000267	TCONS_00000623	XLOC_000267	Gm38027	1:34985655-34985890	WT CD	NFE2L1/NRF1-LKO CD	NOTEST	0	0	0	0	1	1	no	XLOC_000267	ENSMUSG00000103997	ENSMUST00000192315		predicted gene, 38027 [Source:MGI Symbol;Acc:MGI:5611255]	1	34985656	34985890	1	B	34985656	34985890	34985656	235	tslNA	GENCODE basic	1	1	KNOWN	KNOWN	havana	havana	processed_pseudogene	processed_pseudogene	55.32	1	MGI transcript name	Gm38027-001	MGI Symbol	Gm38027
TCONS_00000624	ENSMUST00000082667	Gm25634	XLOC_000268	TCONS_00000624	XLOC_000268	Gm25634	1:35761601-35761706	WT CD	NFE2L1/NRF1-LKO CD	NOTEST	0	0	0	0	1	1	no	XLOC_000268	ENSMUSG00000064601	ENSMUST00000082667		predicted gene, 25634 [Source:MGI Symbol;Acc:MGI:5455411]	1	35761602	35761706	1	B	35761602	35761706	35761602	105	tslNA	GENCODE basic	1	1	KNOWN	KNOWN	ensembl	ensembl	snRNA	snRNA	45.71	1	MGI transcript name	Gm25634-201	MGI Symbol	Gm25634
TCONS_00000625	ENSMUST00000187528	Gm28415	XLOC_000269	TCONS_00000625	XLOC_000269	Gm28415	1:35806973-35810462	WT CD	NFE2L1/NRF1-LKO CD	NOTEST	0	0	0	0	1	1	no	XLOC_000269	ENSMUSG00000101714	ENSMUST00000187528		predicted gene 28415 [Source:MGI Symbol;Acc:MGI:5579121]	1	35806974	35810462	1	B	35806974	35810462	35806974	452	tsl2	GENCODE basic	1	1	KNOWN	KNOWN	havana	havana	lincRNA	lincRNA	51.22	1	MGI transcript name	Gm28415-001	MGI Symbol	Gm28415
TCONS_00000626	ENSMUST00000194261	1110002O04Rik	XLOC_000270	TCONS_00000626	XLOC_000270	1110002O04Rik	1:35879844-35881119	WT CD	NFE2L1/NRF1-LKO CD	NOTEST	0	0	0	0	1	1	no	XLOC_000270	ENSMUSG00000102531	ENSMUST00000194261		RIKEN cDNA 1110002O04 gene [Source:MGI Symbol;Acc:MGI:1915733]	1	35879845	35881119	1	B	35879845	35881119	35879845	566	tsl1	GENCODE basic	1	1	KNOWN	KNOWN	havana	havana	lincRNA	lincRNA	48.31	1	MGI transcript name	1110002O04Rik-001	MGI Symbol	1110002O04Rik
TCONS_00000627	ENSMUST00000191763	Gm8022	XLOC_000271	TCONS_00000627	XLOC_000271	Gm8022	1:35958918-35959822	WT CD	NFE2L1/NRF1-LKO CD	NOTEST	0	0	0	0	1	1	no	XLOC_000271	ENSMUSG00000103096	ENSMUST00000191763		predicted gene 8022 [Source:MGI Symbol;Acc:MGI:3647993]	1	35958919	35959822	1	B	35958919	35959822	35958919	904	tslNA	GENCODE basic	1	1	KNOWN	KNOWN	havana	havana	processed_pseudogene	processed_pseudogene	47.23	1	MGI transcript name	Gm8022-001	MGI Symbol	Gm8022
TCONS_00000628	ENSMUST00000192017	4930535G08Rik	XLOC_000272	TCONS_00000628	XLOC_000272	4930535G08Rik	1:36011071-36011894	WT CD	NFE2L1/NRF1-LKO CD	NOTEST	0	0	0	0	1	1	no	XLOC_000272	ENSMUSG00000104201	ENSMUST00000192017		RIKEN cDNA 4930535G08 gene [Source:MGI Symbol;Acc:MGI:1925283]	1	36011072	36011894	1	B	36011072	36011894	36011072	425	tsl1	GENCODE basic	1	1	KNOWN	KNOWN	havana	havana	lincRNA	lincRNA	45.93	1	MGI transcript name	4930535G08Rik-001	MGI Symbol	4930535G08Rik
TCONS_00000629	-	-	XLOC_000273	TCONS_00000629	XLOC_000273	-	1:36051278-36051340	WT CD	NFE2L1/NRF1-LKO CD	OK	0	399.123	inf		0.06935	0.452447	no	XLOC_000273
TCONS_00000630	ENSMUST00000088174	Hs6st1	XLOC_000274	TCONS_00000630	XLOC_000274	Hs6st1	1:36068399-36106446	WT CD	NFE2L1/NRF1-LKO CD	OK	15.3471	11.2635	-0.446309	-1.08352	0.04285	0.452447	no	XLOC_000274	ENSMUSG00000045216	ENSMUST00000088174	ENSMUSP00000085499	heparan sulfate 6-O-sulfotransferase 1 [Source:MGI Symbol;Acc:MGI:1354958]	1	36068400	36106446	1	B	36068400	36106446	36068400	3719	tsl1	GENCODE basic	3	7	KNOWN	KNOWN	ensembl_havana	ensembl_havana	protein_coding	protein_coding	51.85	2	MGI transcript name	Hs6st1-001	MGI Symbol	Hs6st1
TCONS_00000631	ENSMUST00000194670	Hs6st1	XLOC_000274	TCONS_00000631	XLOC_000274	Hs6st1	1:36068399-36106446	WT CD	NFE2L1/NRF1-LKO CD	NOTEST	9.20834e-06	9.26121e-06	0.00825892	0	1	1	no	XLOC_000274	ENSMUSG00000045216	ENSMUST00000194670		heparan sulfate 6-O-sulfotransferase 1 [Source:MGI Symbol;Acc:MGI:1354958]	1	36068400	36106446	1	B	36101690	36104980	36101690	3291	tslNA		1	7	KNOWN	KNOWN	havana	ensembl_havana	retained_intron	protein_coding	51.85	2	MGI transcript name	Hs6st1-002	MGI Symbol	Hs6st1
TCONS_00000632	ENSMUST00000194670	Hs6st1	XLOC_000274	TCONS_00000632	XLOC_000274	Hs6st1	1:36068399-36106446	WT CD	NFE2L1/NRF1-LKO CD	OK	0.730257	1.07766	0.56142	0.361969	0.5105	0.788251	no	XLOC_000274	ENSMUSG00000045216	ENSMUST00000194670		heparan sulfate 6-O-sulfotransferase 1 [Source:MGI Symbol;Acc:MGI:1354958]	1	36068400	36106446	1	B	36101690	36104980	36101690	3291	tslNA		1	7	KNOWN	KNOWN	havana	ensembl_havana	retained_intron	protein_coding	51.85	2	MGI transcript name	Hs6st1-002	MGI Symbol	Hs6st1
TCONS_00000633	ENSMUST00000193983	Gm33280	XLOC_000275	TCONS_00000633	XLOC_000275	Gm33280	1:36132041-36138746	WT CD	NFE2L1/NRF1-LKO CD	NOTEST	0.0707913	0.0237865	-1.57343	0	1	1	no	XLOC_000275	ENSMUSG00000102202	ENSMUST00000193983		predicted gene, 33280 [Source:MGI Symbol;Acc:MGI:5592439]	1	36132042	36138746	1	B	36132042	36138746	36132042	4340	tsl1	GENCODE basic	1	1	KNOWN	KNOWN	havana	havana	lincRNA	lincRNA	47.28	1	MGI transcript name	Gm33280-001	MGI Symbol	Gm33280
TCONS_00000634	ENSMUST00000126413	Arid5a	XLOC_000276	TCONS_00000634	XLOC_000276	Arid5a	1:36307732-36324029	WT CD	NFE2L1/NRF1-LKO CD	NOTEST	0	1.71625e-06	inf	0	1	1	no	XLOC_000276	ENSMUSG00000037447	ENSMUST00000126413	ENSMUSP00000115490	AT rich interactive domain 5A (MRF1-like) [Source:MGI Symbol;Acc:MGI:2443039]	1	36307733	36324029	1	B	36307733	36319203	36307733	870	tsl2		7	16	KNOWN	KNOWN	havana	ensembl_havana	protein_coding	protein_coding	53.91	15	MGI transcript name	Arid5a-007	MGI Symbol	Arid5a
TCONS_00000635	ENSMUST00000097778	Arid5a	XLOC_000276	TCONS_00000635	XLOC_000276	Arid5a	1:36307732-36324029	WT CD	NFE2L1/NRF1-LKO CD	NOTEST	7.2368e-12	5.60432e-09	9.59697	0	1	1	no	XLOC_000276	ENSMUSG00000037447	ENSMUST00000097778	ENSMUSP00000095385	AT rich interactive domain 5A (MRF1-like) [Source:MGI Symbol;Acc:MGI:2443039]	1	36307733	36324029	1	B	36307754	36320526	36307754	2270	tsl1	GENCODE basic	8	16	KNOWN	KNOWN	havana	ensembl_havana	protein_coding	protein_coding	53.91	15	MGI transcript name	Arid5a-003	MGI Symbol	Arid5a
TCONS_00000636	ENSMUST00000124280	Arid5a	XLOC_000276	TCONS_00000636	XLOC_000276	Arid5a	1:36307732-36324029	WT CD	NFE2L1/NRF1-LKO CD	NOTEST	1.5028e-47	5.95159e-06	138.185	0	1	1	no	XLOC_000276	ENSMUSG00000037447	ENSMUST00000124280		AT rich interactive domain 5A (MRF1-like) [Source:MGI Symbol;Acc:MGI:2443039]	1	36307733	36324029	1	B	36307754	36319887	36307754	3118	tsl1		7	16	KNOWN	KNOWN	havana	ensembl_havana	retained_intron	protein_coding	53.91	15	MGI transcript name	Arid5a-006	MGI Symbol	Arid5a
TCONS_00000637	ENSMUST00000116629	Arid5a	XLOC_000276	TCONS_00000637	XLOC_000276	Arid5a	1:36307732-36324029	WT CD	NFE2L1/NRF1-LKO CD	NOTEST	7.85958e-07	1.18135e-05	3.90984	0	1	1	no	XLOC_000276	ENSMUSG00000037447	ENSMUST00000116629	ENSMUSP00000136037	AT rich interactive domain 5A (MRF1-like) [Source:MGI Symbol;Acc:MGI:2443039]	1	36307733	36324029	1	B	36307754	36320528	36307754	2056	tsl1		8	16	KNOWN	KNOWN	havana	ensembl_havana	nonsense_mediated_decay	protein_coding	53.91	15	MGI transcript name	Arid5a-005	MGI Symbol	Arid5a
TCONS_00000638	ENSMUST00000115032	Arid5a	XLOC_000276	TCONS_00000638	XLOC_000276	Arid5a	1:36307732-36324029	WT CD	NFE2L1/NRF1-LKO CD	NOTEST	9.22004e-09	1.95032e-07	4.4028	0	1	1	no	XLOC_000276	ENSMUSG00000037447	ENSMUST00000115032	ENSMUSP00000110684	AT rich interactive domain 5A (MRF1-like) [Source:MGI Symbol;Acc:MGI:2443039]	1	36307733	36324029	1	B	36307754	36322991	36307754	4640	tsl1	GENCODE basic	7	16	KNOWN	KNOWN	ensembl_havana	ensembl_havana	protein_coding	protein_coding	53.91	15	MGI transcript name	Arid5a-002	MGI Symbol	Arid5a
TCONS_00000639	ENSMUST00000115029	Arid5a	XLOC_000276	TCONS_00000639	XLOC_000276	Arid5a	1:36307732-36324029	WT CD	NFE2L1/NRF1-LKO CD	NOTEST	0.13496	1.37875e-09	-26.5446	0	1	1	no	XLOC_000276	ENSMUSG00000037447	ENSMUST00000115029	ENSMUSP00000110681	AT rich interactive domain 5A (MRF1-like) [Source:MGI Symbol;Acc:MGI:2443039]	1	36307733	36324029	1	B	36307769	36322988	36307769	4329	tsl3	GENCODE basic	1	16	KNOWN	KNOWN	havana	ensembl_havana	protein_coding	protein_coding	53.91	15	MGI transcript name	Arid5a-011	MGI Symbol	Arid5a
TCONS_00000640	ENSMUST00000126413	Arid5a	XLOC_000276	TCONS_00000640	XLOC_000276	Arid5a	1:36307732-36324029	WT CD	NFE2L1/NRF1-LKO CD	NOTEST	7.36104e-09	1.69138e-06	7.84407	0	1	1	no	XLOC_000276	ENSMUSG00000037447	ENSMUST00000126413	ENSMUSP00000115490	AT rich interactive domain 5A (MRF1-like) [Source:MGI Symbol;Acc:MGI:2443039]	1	36307733	36324029	1	B	36307733	36319203	36307733	870	tsl2		7	16	KNOWN	KNOWN	havana	ensembl_havana	protein_coding	protein_coding	53.91	15	MGI transcript name	Arid5a-007	MGI Symbol	Arid5a
TCONS_00000641	ENSMUST00000097778	Arid5a	XLOC_000276	TCONS_00000641	XLOC_000276	Arid5a	1:36307732-36324029	WT CD	NFE2L1/NRF1-LKO CD	NOTEST	4.40596e-35	0.0927314	110.697	0	1	1	no	XLOC_000276	ENSMUSG00000037447	ENSMUST00000097778	ENSMUSP00000095385	AT rich interactive domain 5A (MRF1-like) [Source:MGI Symbol;Acc:MGI:2443039]	1	36307733	36324029	1	B	36307754	36320526	36307754	2270	tsl1	GENCODE basic	8	16	KNOWN	KNOWN	havana	ensembl_havana	protein_coding	protein_coding	53.91	15	MGI transcript name	Arid5a-003	MGI Symbol	Arid5a
TCONS_00000642	ENSMUST00000115031	Arid5a	XLOC_000276	TCONS_00000642	XLOC_000276	Arid5a	1:36307732-36324029	WT CD	NFE2L1/NRF1-LKO CD	NOTEST	7.97481e-14	1.65935e-08	17.6667	0	1	1	no	XLOC_000276	ENSMUSG00000037447	ENSMUST00000115031	ENSMUSP00000110683	AT rich interactive domain 5A (MRF1-like) [Source:MGI Symbol;Acc:MGI:2443039]	1	36307733	36324029	1	B	36307754	36321071	36307754	3002	tsl1	GENCODE basic	7	16	KNOWN	KNOWN	havana	ensembl_havana	protein_coding	protein_coding	53.91	15	MGI transcript name	Arid5a-004	MGI Symbol	Arid5a
TCONS_00000643	ENSMUST00000142319	Arid5a	XLOC_000276	TCONS_00000643	XLOC_000276	Arid5a	1:36307732-36324029	WT CD	NFE2L1/NRF1-LKO CD	NOTEST	0	0	0	0	1	1	no	XLOC_000276	ENSMUSG00000037447	ENSMUST00000142319	ENSMUSP00000119953	AT rich interactive domain 5A (MRF1-like) [Source:MGI Symbol;Acc:MGI:2443039]	1	36307733	36324029	1	B	36307754	36317442	36307754	441	tsl5		7	16	KNOWN	KNOWN	havana	ensembl_havana	protein_coding	protein_coding	53.91	15	MGI transcript name	Arid5a-010	MGI Symbol	Arid5a
TCONS_00000644	ENSMUST00000150747	Arid5a	XLOC_000276	TCONS_00000644	XLOC_000276	Arid5a	1:36307732-36324029	WT CD	NFE2L1/NRF1-LKO CD	NOTEST	0	1.2248e-49	inf	0	1	1	no	XLOC_000276	ENSMUSG00000037447	ENSMUST00000150747		AT rich interactive domain 5A (MRF1-like) [Source:MGI Symbol;Acc:MGI:2443039]	1	36307733	36324029	1	B	36307754	36318288	36307754	407	tsl5		7	16	KNOWN	KNOWN	havana	ensembl_havana	retained_intron	protein_coding	53.91	15	MGI transcript name	Arid5a-009	MGI Symbol	Arid5a
TCONS_00000645	ENSMUST00000145179	Arid5a	XLOC_000276	TCONS_00000645	XLOC_000276	Arid5a	1:36307732-36324029	WT CD	NFE2L1/NRF1-LKO CD	NOTEST	0	0.343992	inf	0	1	1	no	XLOC_000276	ENSMUSG00000037447	ENSMUST00000145179		AT rich interactive domain 5A (MRF1-like) [Source:MGI Symbol;Acc:MGI:2443039]	1	36307733	36324029	1	B	36307754	36319214	36307754	739	tsl3		7	16	KNOWN	KNOWN	havana	ensembl_havana	processed_transcript	protein_coding	53.91	15	MGI transcript name	Arid5a-008	MGI Symbol	Arid5a
TCONS_00000646	ENSMUST00000124280	Arid5a	XLOC_000276	TCONS_00000646	XLOC_000276	Arid5a	1:36307732-36324029	WT CD	NFE2L1/NRF1-LKO CD	NOTEST	0	0.123751	inf	0	1	1	no	XLOC_000276	ENSMUSG00000037447	ENSMUST00000124280		AT rich interactive domain 5A (MRF1-like) [Source:MGI Symbol;Acc:MGI:2443039]	1	36307733	36324029	1	B	36307754	36319887	36307754	3118	tsl1		7	16	KNOWN	KNOWN	havana	ensembl_havana	retained_intron	protein_coding	53.91	15	MGI transcript name	Arid5a-006	MGI Symbol	Arid5a
TCONS_00000647	ENSMUST00000097778	Arid5a	XLOC_000276	TCONS_00000647	XLOC_000276	Arid5a	1:36307732-36324029	WT CD	NFE2L1/NRF1-LKO CD	NOTEST	8.88471e-188	4.10224e-13	580.223	0	1	1	no	XLOC_000276	ENSMUSG00000037447	ENSMUST00000097778	ENSMUSP00000095385	AT rich interactive domain 5A (MRF1-like) [Source:MGI Symbol;Acc:MGI:2443039]	1	36307733	36324029	1	B	36307754	36320526	36307754	2270	tsl1	GENCODE basic	8	16	KNOWN	KNOWN	havana	ensembl_havana	protein_coding	protein_coding	53.91	15	MGI transcript name	Arid5a-003	MGI Symbol	Arid5a
TCONS_00000648	ENSMUST00000116629	Arid5a	XLOC_000276	TCONS_00000648	XLOC_000276	Arid5a	1:36307732-36324029	WT CD	NFE2L1/NRF1-LKO CD	NOTEST	2.81575e-171	0.0270278	561.347	0	1	1	no	XLOC_000276	ENSMUSG00000037447	ENSMUST00000116629	ENSMUSP00000136037	AT rich interactive domain 5A (MRF1-like) [Source:MGI Symbol;Acc:MGI:2443039]	1	36307733	36324029	1	B	36307754	36320528	36307754	2056	tsl1		8	16	KNOWN	KNOWN	havana	ensembl_havana	nonsense_mediated_decay	protein_coding	53.91	15	MGI transcript name	Arid5a-005	MGI Symbol	Arid5a
TCONS_00000649	ENSMUST00000115031	Arid5a	XLOC_000276	TCONS_00000649	XLOC_000276	Arid5a	1:36307732-36324029	WT CD	NFE2L1/NRF1-LKO CD	NOTEST	3.42686e-235	4.09618e-18	721.116	0	1	1	no	XLOC_000276	ENSMUSG00000037447	ENSMUST00000115031	ENSMUSP00000110683	AT rich interactive domain 5A (MRF1-like) [Source:MGI Symbol;Acc:MGI:2443039]	1	36307733	36324029	1	B	36307754	36321071	36307754	3002	tsl1	GENCODE basic	7	16	KNOWN	KNOWN	havana	ensembl_havana	protein_coding	protein_coding	53.91	15	MGI transcript name	Arid5a-004	MGI Symbol	Arid5a
TCONS_00000650	ENSMUST00000115032	Arid5a	XLOC_000276	TCONS_00000650	XLOC_000276	Arid5a	1:36307732-36324029	WT CD	NFE2L1/NRF1-LKO CD	NOTEST	1.15793e-59	0.0457356	191.332	0	1	1	no	XLOC_000276	ENSMUSG00000037447	ENSMUST00000115032	ENSMUSP00000110684	AT rich interactive domain 5A (MRF1-like) [Source:MGI Symbol;Acc:MGI:2443039]	1	36307733	36324029	1	B	36307754	36322991	36307754	4640	tsl1	GENCODE basic	7	16	KNOWN	KNOWN	ensembl_havana	ensembl_havana	protein_coding	protein_coding	53.91	15	MGI transcript name	Arid5a-002	MGI Symbol	Arid5a
TCONS_00000651	ENSMUST00000137906	Arid5a	XLOC_000276	TCONS_00000651	XLOC_000276	Arid5a	1:36307732-36324029	WT CD	NFE2L1/NRF1-LKO CD	NOTEST	0.000401222	1.84938e-10	-21.0489	0	1	1	no	XLOC_000276	ENSMUSG00000037447	ENSMUST00000137906	ENSMUSP00000117810	AT rich interactive domain 5A (MRF1-like) [Source:MGI Symbol;Acc:MGI:2443039]	1	36307733	36324029	1	B	36307754	36324029	36307754	5504	tsl1	GENCODE basic	1	16	KNOWN	KNOWN	ensembl_havana	ensembl_havana	protein_coding	protein_coding	53.91	15	MGI transcript name	Arid5a-001	MGI Symbol	Arid5a
TCONS_00000652	ENSMUST00000192874	Arid5a	XLOC_000276	TCONS_00000652	XLOC_000276	Arid5a	1:36307732-36324029	WT CD	NFE2L1/NRF1-LKO CD	NOTEST	0	0.0321113	inf	0	1	1	no	XLOC_000276	ENSMUSG00000037447	ENSMUST00000192874		AT rich interactive domain 5A (MRF1-like) [Source:MGI Symbol;Acc:MGI:2443039]	1	36307733	36324029	1	B	36307758	36312771	36307758	5014	tslNA		1	16	KNOWN	KNOWN	havana	ensembl_havana	retained_intron	protein_coding	53.91	15	MGI transcript name	Arid5a-015	MGI Symbol	Arid5a
TCONS_00000653	ENSMUST00000115029	Arid5a	XLOC_000276	TCONS_00000653	XLOC_000276	Arid5a	1:36307732-36324029	WT CD	NFE2L1/NRF1-LKO CD	NOTEST	2.46736e-50	0.0242491	159.428	0	1	1	no	XLOC_000276	ENSMUSG00000037447	ENSMUST00000115029	ENSMUSP00000110681	AT rich interactive domain 5A (MRF1-like) [Source:MGI Symbol;Acc:MGI:2443039]	1	36307733	36324029	1	B	36307769	36322988	36307769	4329	tsl3	GENCODE basic	1	16	KNOWN	KNOWN	havana	ensembl_havana	protein_coding	protein_coding	53.91	15	MGI transcript name	Arid5a-011	MGI Symbol	Arid5a
TCONS_00000654	ENSMUST00000140218	Arid5a	XLOC_000276	TCONS_00000654	XLOC_000276	Arid5a	1:36307732-36324029	WT CD	NFE2L1/NRF1-LKO CD	NOTEST	0	0	0	0	1	1	no	XLOC_000276	ENSMUSG00000037447	ENSMUST00000140218		AT rich interactive domain 5A (MRF1-like) [Source:MGI Symbol;Acc:MGI:2443039]	1	36307733	36324029	1	B	36307779	36316578	36307779	425	tsl2		1	16	KNOWN	KNOWN	havana	ensembl_havana	retained_intron	protein_coding	53.91	15	MGI transcript name	Arid5a-012	MGI Symbol	Arid5a
TCONS_00000655	ENSMUST00000147123	Arid5a	XLOC_000276	TCONS_00000655	XLOC_000276	Arid5a	1:36307732-36324029	WT CD	NFE2L1/NRF1-LKO CD	NOTEST	0	0	0	0	1	1	no	XLOC_000276	ENSMUSG00000037447	ENSMUST00000147123		AT rich interactive domain 5A (MRF1-like) [Source:MGI Symbol;Acc:MGI:2443039]	1	36307733	36324029	1	B	36315992	36318136	36315992	563	tsl3		7	16	KNOWN	KNOWN	havana	ensembl_havana	retained_intron	protein_coding	53.91	15	MGI transcript name	Arid5a-013	MGI Symbol	Arid5a
TCONS_00000656	ENSMUST00000141121	Arid5a	XLOC_000276	TCONS_00000656	XLOC_000276	Arid5a	1:36307732-36324029	WT CD	NFE2L1/NRF1-LKO CD	NOTEST	0	0	0	0	1	1	no	XLOC_000276	ENSMUSG00000037447	ENSMUST00000141121		AT rich interactive domain 5A (MRF1-like) [Source:MGI Symbol;Acc:MGI:2443039]	1	36307733	36324029	1	B	36317027	36318132	36317027	400	tsl3		1	16	KNOWN	KNOWN	havana	ensembl_havana	retained_intron	protein_coding	53.91	15	MGI transcript name	Arid5a-014	MGI Symbol	Arid5a
TCONS_00000657	ENSMUST00000192234	4930403P22Rik	XLOC_000277	TCONS_00000657	XLOC_000277	4930403P22Rik	1:36332707-36333420	WT CD	NFE2L1/NRF1-LKO CD	NOTEST	0	0	0	0	1	1	no	XLOC_000277	ENSMUSG00000102762	ENSMUST00000192234		RIKEN cDNA 4930403P22 gene [Source:MGI Symbol;Acc:MGI:1921057]	1	36332708	36333420	1	B	36332708	36333420	36332708	713	tslNA	GENCODE basic	1	1	KNOWN	KNOWN	havana	havana	lincRNA	lincRNA	46.56	1	MGI transcript name	4930403P22Rik-001	MGI Symbol	4930403P22Rik
TCONS_00000658	ENSMUST00000179162	Fer1l5	XLOC_000278	TCONS_00000658	XLOC_000278	Fer1l5	1:36372290-36445271	WT CD	NFE2L1/NRF1-LKO CD	NOTEST	0	0	0	0	1	1	no	XLOC_000278	ENSMUSG00000037432	ENSMUST00000179162	ENSMUSP00000142130	fer-1-like 5 (C. elegans) [Source:MGI Symbol;Acc:MGI:3616091]	1	36372291	36422110	1	B	36372291	36422107	36372291	6315	tsl1	GENCODE basic	6	15	KNOWN	KNOWN	havana	havana	protein_coding	protein_coding	49.13	3	MGI transcript name	Fer1l5-002	MGI Symbol	Fer1l5
TCONS_00000659	ENSMUST00000179162	Fer1l5	XLOC_000278	TCONS_00000659	XLOC_000278	Fer1l5	1:36372290-36445271	WT CD	NFE2L1/NRF1-LKO CD	NOTEST	0	0	0	0	1	1	no	XLOC_000278	ENSMUSG00000037432	ENSMUST00000179162	ENSMUSP00000142130	fer-1-like 5 (C. elegans) [Source:MGI Symbol;Acc:MGI:3616091]	1	36372291	36422110	1	B	36372291	36422107	36372291	6315	tsl1	GENCODE basic	6	15	KNOWN	KNOWN	havana	havana	protein_coding	protein_coding	49.13	3	MGI transcript name	Fer1l5-002	MGI Symbol	Fer1l5
TCONS_00000660	ENSMUST00000202030	Fer1l5	XLOC_000278	TCONS_00000660	XLOC_000278	Fer1l5	1:36372290-36445271	WT CD	NFE2L1/NRF1-LKO CD	NOTEST	0	0	0	0	1	1	no	XLOC_000278	ENSMUSG00000037432	ENSMUST00000202030	ENSMUSP00000143919	fer-1-like 5 (C. elegans) [Source:MGI Symbol;Acc:MGI:3616091]	1	36372291	36422110	1	B	36385464	36404829	36385464	1420	tsl1		1	15	KNOWN	KNOWN	havana	havana	nonsense_mediated_decay	protein_coding	49.13	3	MGI transcript name	Fer1l5-003	MGI Symbol	Fer1l5
TCONS_00000661	ENSMUST00000140452	Fer1l5	XLOC_000278	TCONS_00000661	XLOC_000278	Fer1l5	1:36372290-36445271	WT CD	NFE2L1/NRF1-LKO CD	NOTEST	0	0	0	0	1	1	no	XLOC_000278	ENSMUSG00000037432	ENSMUST00000140452	ENSMUSP00000144430	fer-1-like 5 (C. elegans) [Source:MGI Symbol;Acc:MGI:3616091]	1	36372291	36422110	1	B	36416888	36422110	36416888	1723	tsl1		3	15	KNOWN	KNOWN	havana	havana	nonsense_mediated_decay	protein_coding	49.13	3	MGI transcript name	Fer1l5-001	MGI Symbol	Fer1l5
TCONS_00000662	ENSMUST00000153128	Cnnm4	XLOC_000279	TCONS_00000662	XLOC_000279	Cnnm4	1:36471619-36508764	WT CD	NFE2L1/NRF1-LKO CD	OK	0.771064	0.33002	-1.2243	-1.29803	0.2288	0.659526	no	XLOC_000279	ENSMUSG00000037408	ENSMUST00000153128	ENSMUSP00000121317	cyclin M4 [Source:MGI Symbol;Acc:MGI:2151060]	1	36471620	36508764	1	B	36471620	36508764	36471620	4547	tsl1	GENCODE basic	1	10	KNOWN	KNOWN	ensembl_havana	ensembl_havana	protein_coding	protein_coding	49.13	2	MGI transcript name	Cnnm4-001	MGI Symbol	Cnnm4
TCONS_00000663	ENSMUST00000192530	Cnnm4	XLOC_000279	TCONS_00000663	XLOC_000279	Cnnm4	1:36471619-36508764	WT CD	NFE2L1/NRF1-LKO CD	NOTEST	0.0476056	4.63703e-09	-23.2914	0	1	1	no	XLOC_000279	ENSMUSG00000037408	ENSMUST00000192530		cyclin M4 [Source:MGI Symbol;Acc:MGI:2151060]	1	36471620	36508764	1	B	36471996	36473367	36471996	1372	tslNA		1	10	KNOWN	KNOWN	havana	ensembl_havana	retained_intron	protein_coding	49.13	2	MGI transcript name	Cnnm4-002	MGI Symbol	Cnnm4
TCONS_00000664	ENSMUST00000193157	Gm37909	XLOC_000280	TCONS_00000664	XLOC_000280	Gm37909	1:36471619-36508764	WT CD	NFE2L1/NRF1-LKO CD	NOTEST	0	0.0652432	inf	0	1	1	no	XLOC_000280	ENSMUSG00000104316	ENSMUST00000193157		predicted gene, 37909 [Source:MGI Symbol;Acc:MGI:5611137]	1	36473952	36476110	1	B	36473952	36476110	36473952	2159	tslNA	GENCODE basic	1	1	KNOWN	KNOWN	havana	havana	TEC	TEC	50.67	1	MGI transcript name	Gm37909-001	MGI Symbol	Gm37909
TCONS_00000665	ENSMUST00000200651	AC084391.1	XLOC_000279	TCONS_00000665	XLOC_000279	AC084391.1	1:36471619-36508764	WT CD	NFE2L1/NRF1-LKO CD	NOTEST	0	0	0	0	1	1	no	XLOC_000279	ENSMUSG00000106081	ENSMUST00000200651			1	36506562	36506702	1	B	36506562	36506702	36506562	141	tslNA	GENCODE basic	1	1	NOVEL	NOVEL	ensembl	ensembl	miRNA	miRNA	64.54	1	Clone-based (Ensembl)	AC084391.1-201	Clone-based (Ensembl)	AC084391.1
TCONS_00000666	ENSMUST00000097776	Cnnm3	XLOC_000281	TCONS_00000666	XLOC_000281	Cnnm3	1:36511866-36528237	WT CD	NFE2L1/NRF1-LKO CD	NOTEST	0.381146	0.0763329	-2.31997	0	1	1	no	XLOC_000281	ENSMUSG00000001138	ENSMUST00000097776	ENSMUSP00000095383	cyclin M3 [Source:MGI Symbol;Acc:MGI:2151055]	1	36511867	36528237	1	B	36511867	36528237	36511867	5292	tsl1	GENCODE basic	3	13	KNOWN	KNOWN	ensembl_havana	ensembl_havana	protein_coding	protein_coding	52.74	5	MGI transcript name	Cnnm3-002	MGI Symbol	Cnnm3
TCONS_00000667	ENSMUST00000001166	Cnnm3	XLOC_000281	TCONS_00000667	XLOC_000281	Cnnm3	1:36511866-36528237	WT CD	NFE2L1/NRF1-LKO CD	OK	5.80288	5.28074	-0.136029	-0.314723	0.55695	0.813328	no	XLOC_000281	ENSMUSG00000001138	ENSMUST00000001166	ENSMUSP00000001166	cyclin M3 [Source:MGI Symbol;Acc:MGI:2151055]	1	36511867	36528237	1	B	36511867	36528237	36511867	5193	tsl1	GENCODE basic	13	13	KNOWN	KNOWN	ensembl_havana	ensembl_havana	protein_coding	protein_coding	52.74	5	MGI transcript name	Cnnm3-001	MGI Symbol	Cnnm3
TCONS_00000668	ENSMUST00000097776	Cnnm3	XLOC_000281	TCONS_00000668	XLOC_000281	Cnnm3	1:36511866-36528237	WT CD	NFE2L1/NRF1-LKO CD	NOTEST	8.95075e-05	5.93535e-05	-0.592675	0	1	1	no	XLOC_000281	ENSMUSG00000001138	ENSMUST00000097776	ENSMUSP00000095383	cyclin M3 [Source:MGI Symbol;Acc:MGI:2151055]	1	36511867	36528237	1	B	36511867	36528237	36511867	5292	tsl1	GENCODE basic	3	13	KNOWN	KNOWN	ensembl_havana	ensembl_havana	protein_coding	protein_coding	52.74	5	MGI transcript name	Cnnm3-002	MGI Symbol	Cnnm3
TCONS_00000669	ENSMUST00000154225	Cnnm3	XLOC_000281	TCONS_00000669	XLOC_000281	Cnnm3	1:36511866-36528237	WT CD	NFE2L1/NRF1-LKO CD	NOTEST	1.78965e-163	4.42768e-248	-281.057	0	1	1	no	XLOC_000281	ENSMUSG00000001138	ENSMUST00000154225		cyclin M3 [Source:MGI Symbol;Acc:MGI:2151055]	1	36511867	36528237	1	B	36513097	36520435	36513097	559	tsl3		1	13	KNOWN	KNOWN	havana	ensembl_havana	retained_intron	protein_coding	52.74	5	MGI transcript name	Cnnm3-003	MGI Symbol	Cnnm3
TCONS_00000670	ENSMUST00000195264	Cnnm3	XLOC_000281	TCONS_00000670	XLOC_000281	Cnnm3	1:36511866-36528237	WT CD	NFE2L1/NRF1-LKO CD	NOTEST	8.27194e-291	0.150634	960.902	0	1	1	no	XLOC_000281	ENSMUSG00000001138	ENSMUST00000195264		cyclin M3 [Source:MGI Symbol;Acc:MGI:2151055]	1	36511867	36528237	1	B	36518569	36519574	36518569	1006	tslNA		1	13	KNOWN	KNOWN	havana	ensembl_havana	retained_intron	protein_coding	52.74	5	MGI transcript name	Cnnm3-005	MGI Symbol	Cnnm3
TCONS_00000671	ENSMUST00000135100	Cnnm3	XLOC_000281	TCONS_00000671	XLOC_000281	Cnnm3	1:36511866-36528237	WT CD	NFE2L1/NRF1-LKO CD	NOTEST	0	2.76125e-138	inf	0	1	1	no	XLOC_000281	ENSMUSG00000001138	ENSMUST00000135100		cyclin M3 [Source:MGI Symbol;Acc:MGI:2151055]	1	36511867	36528237	1	B	36520761	36525600	36520761	863	tsl3		1	13	KNOWN	KNOWN	havana	ensembl_havana	retained_intron	protein_coding	52.74	5	MGI transcript name	Cnnm3-004	MGI Symbol	Cnnm3
TCONS_00000672	ENSMUST00000194426	D430040D24Rik	XLOC_000282	TCONS_00000672	XLOC_000282	D430040D24Rik	1:36548638-36683183	WT CD	NFE2L1/NRF1-LKO CD	NOTEST	0	0	0	0	1	1	no	XLOC_000282	ENSMUSG00000087589	ENSMUST00000194426		RIKEN cDNA D430040D24 gene [Source:MGI Symbol;Acc:MGI:2442526]	1	36557701	36565613	1	B	36557701	36559667	36557701	1967	tslNA		1	3	KNOWN	KNOWN	havana	havana	retained_intron	processed_transcript	54.9	2	MGI transcript name	D430040D24Rik-002	MGI Symbol	D430040D24Rik
TCONS_00000673	ENSMUST00000149224	D430040D24Rik	XLOC_000282	TCONS_00000673	XLOC_000282	D430040D24Rik	1:36548638-36683183	WT CD	NFE2L1/NRF1-LKO CD	NOTEST	0	0	0	0	1	1	no	XLOC_000282	ENSMUSG00000087589	ENSMUST00000149224		RIKEN cDNA D430040D24 gene [Source:MGI Symbol;Acc:MGI:2442526]	1	36557701	36565613	1	B	36558359	36565613	36558359	910	tsl1	GENCODE basic	2	3	KNOWN	KNOWN	havana	havana	antisense	processed_transcript	54.9	2	MGI transcript name	D430040D24Rik-001	MGI Symbol	D430040D24Rik
TCONS_00000674	ENSMUST00000161062	Gm6428	XLOC_000283	TCONS_00000674	XLOC_000283	Gm6428	1:36548638-36683183	WT CD	NFE2L1/NRF1-LKO CD	NOTEST	0	0	0	0	1	1	no	XLOC_000283	ENSMUSG00000089906	ENSMUST00000161062		predicted pseudogene 6428 [Source:MGI Symbol;Acc:MGI:3649065]	1	36601802	36602146	1	B	36601802	36602146	36601802	345	tslNA	GENCODE basic	1	1	KNOWN	KNOWN	havana	havana	processed_pseudogene	processed_pseudogene	45.51	1	MGI transcript name	Gm6428-001	MGI Symbol	Gm6428
TCONS_00000675	ENSMUST00000104746	Gm24133	XLOC_000284	TCONS_00000675	XLOC_000284	Gm24133	1:36548638-36683183	WT CD	NFE2L1/NRF1-LKO CD	NOTEST	0	0	0	0	1	1	no	XLOC_000284	ENSMUSG00000077939	ENSMUST00000104746		predicted gene, 24133 [Source:MGI Symbol;Acc:MGI:5453910]	1	36663965	36664039	1	B	36663965	36664039	36663965	75	tslNA	GENCODE basic	1	1	KNOWN	KNOWN	ensembl	ensembl	miRNA	miRNA	46.67	1	MGI transcript name	Gm24133-201	MGI Symbol	Gm24133
TCONS_00000676	ENSMUST00000193210	Cox5b	XLOC_000285	TCONS_00000676	XLOC_000285	Cox5b	1:36691459-36693681	WT CD	NFE2L1/NRF1-LKO CD	OK	1.99379	3.59931	0.852204	0.352101	0.5749	0.823645	no	XLOC_000285	ENSMUSG00000061518	ENSMUST00000193210	ENSMUSP00000141554	cytochrome c oxidase subunit Vb [Source:MGI Symbol;Acc:MGI:88475]	1	36691484	36693681	1	B	36691484	36693681	36691484	865	tsl1	GENCODE basic	5	10	KNOWN	KNOWN	ensembl_havana	ensembl_havana	protein_coding	protein_coding	49.32	6	MGI transcript name	Cox5b-001	MGI Symbol	Cox5b
TCONS_00000677	ENSMUST00000193210	Cox5b	XLOC_000285	TCONS_00000677	XLOC_000285	Cox5b	1:36691459-36693681	WT CD	NFE2L1/NRF1-LKO CD	OK	0.853287	0.394592	-1.11267	-0.39298	0.54525	0.80738	no	XLOC_000285	ENSMUSG00000061518	ENSMUST00000193210	ENSMUSP00000141554	cytochrome c oxidase subunit Vb [Source:MGI Symbol;Acc:MGI:88475]	1	36691484	36693681	1	B	36691484	36693681	36691484	865	tsl1	GENCODE basic	5	10	KNOWN	KNOWN	ensembl_havana	ensembl_havana	protein_coding	protein_coding	49.32	6	MGI transcript name	Cox5b-001	MGI Symbol	Cox5b
TCONS_00000678	ENSMUST00000193210	Cox5b	XLOC_000285	TCONS_00000678	XLOC_000285	Cox5b	1:36691459-36693681	WT CD	NFE2L1/NRF1-LKO CD	OK	1.84773	4.13185	1.16104	0.580492	0.308	0.68311	no	XLOC_000285	ENSMUSG00000061518	ENSMUST00000193210	ENSMUSP00000141554	cytochrome c oxidase subunit Vb [Source:MGI Symbol;Acc:MGI:88475]	1	36691484	36693681	1	B	36691484	36693681	36691484	865	tsl1	GENCODE basic	5	10	KNOWN	KNOWN	ensembl_havana	ensembl_havana	protein_coding	protein_coding	49.32	6	MGI transcript name	Cox5b-001	MGI Symbol	Cox5b
TCONS_00000679	ENSMUST00000195151	Cox5b	XLOC_000285	TCONS_00000679	XLOC_000285	Cox5b	1:36691459-36693681	WT CD	NFE2L1/NRF1-LKO CD	OK	3.55406	0.229141	-3.95516	-0.452045	0.31935	0.688505	no	XLOC_000285	ENSMUSG00000061518	ENSMUST00000195151	ENSMUSP00000141224	cytochrome c oxidase subunit Vb [Source:MGI Symbol;Acc:MGI:88475]	1	36691484	36693681	1	B	36691610	36693386	36691610	344	tsl3		5	10	KNOWN	KNOWN	havana	ensembl_havana	protein_coding	protein_coding	49.32	6	MGI transcript name	Cox5b-004	MGI Symbol	Cox5b
TCONS_00000680	ENSMUST00000191790	Cox5b	XLOC_000285	TCONS_00000680	XLOC_000285	Cox5b	1:36691459-36693681	WT CD	NFE2L1/NRF1-LKO CD	OK	0.778073	0.661297	-0.234608	-0.0520656	0.92425	0.966913	no	XLOC_000285	ENSMUSG00000061518	ENSMUST00000191790		cytochrome c oxidase subunit Vb [Source:MGI Symbol;Acc:MGI:88475]	1	36691484	36693681	1	B	36691628	36692550	36691628	757	tsl3		5	10	KNOWN	KNOWN	havana	ensembl_havana	retained_intron	protein_coding	49.32	6	MGI transcript name	Cox5b-005	MGI Symbol	Cox5b
TCONS_00000681	ENSMUST00000192859	Cox5b	XLOC_000285	TCONS_00000681	XLOC_000285	Cox5b	1:36691459-36693681	WT CD	NFE2L1/NRF1-LKO CD	NOTEST	9.52135e-19	0.489017	58.8334	0	1	1	no	XLOC_000285	ENSMUSG00000061518	ENSMUST00000192859		cytochrome c oxidase subunit Vb [Source:MGI Symbol;Acc:MGI:88475]	1	36691484	36693681	1	B	36691642	36692507	36691642	345	tsl2		1	10	KNOWN	KNOWN	havana	ensembl_havana	retained_intron	protein_coding	49.32	6	MGI transcript name	Cox5b-006	MGI Symbol	Cox5b
TCONS_00000682	ENSMUST00000193235	Cox5b	XLOC_000285	TCONS_00000682	XLOC_000285	Cox5b	1:36691459-36693681	WT CD	NFE2L1/NRF1-LKO CD	OK	0.601155	0.278132	-1.11197	-0.158795	0.62755	0.849748	no	XLOC_000285	ENSMUSG00000061518	ENSMUST00000193235		cytochrome c oxidase subunit Vb [Source:MGI Symbol;Acc:MGI:88475]	1	36691484	36693681	1	B	36691644	36693385	36691644	362	tsl2		1	10	KNOWN	KNOWN	havana	ensembl_havana	processed_transcript	protein_coding	49.32	6	MGI transcript name	Cox5b-002	MGI Symbol	Cox5b
TCONS_00000683	ENSMUST00000081180	Cox5b	XLOC_000285	TCONS_00000683	XLOC_000285	Cox5b	1:36691459-36693681	WT CD	NFE2L1/NRF1-LKO CD	OK	56.639	48.9078	-0.211731	-0.339296	0.5325	0.800084	no	XLOC_000285	ENSMUSG00000061518	ENSMUST00000081180	ENSMUSP00000079944	cytochrome c oxidase subunit Vb [Source:MGI Symbol;Acc:MGI:88475]	1	36691484	36693681	1	B	36691688	36693386	36691688	386	tsl5		5	10	KNOWN	KNOWN	havana	ensembl_havana	protein_coding	protein_coding	49.32	6	MGI transcript name	Cox5b-003	MGI Symbol	Cox5b
TCONS_00000684	ENSMUST00000192873	4933424G06Rik	XLOC_000286	TCONS_00000684	XLOC_000286	4933424G06Rik	1:36698113-36757953	WT CD	NFE2L1/NRF1-LKO CD	NOTEST	0	0	0	0	1	1	no	XLOC_000286	ENSMUSG00000102416	ENSMUST00000192873	ENSMUSP00000147230	RIKEN cDNA 4933424G06 gene [Source:MGI Symbol;Acc:MGI:1918416]	1	36710149	36757953	1	B	36710149	36733881	36710149	611	tsl2 (assigned to previous version 1)		2	4	KNOWN	KNOWN	havana	havana	protein_coding	protein_coding	46.37	4	MGI transcript name	4933424G06Rik-004	MGI Symbol	4933424G06Rik
TCONS_00000685	ENSMUST00000208994	4933424G06Rik	XLOC_000286	TCONS_00000685	XLOC_000286	4933424G06Rik	1:36698113-36757953	WT CD	NFE2L1/NRF1-LKO CD	NOTEST	0	0	0	0	1	1	no	XLOC_000286	ENSMUSG00000102416	ENSMUST00000208994	ENSMUSP00000146900	RIKEN cDNA 4933424G06 gene [Source:MGI Symbol;Acc:MGI:1918416]	1	36710149	36757953	1	B	36714538	36757953	36714538	1120		GENCODE basic	1	4	KNOWN	KNOWN	havana	havana	protein_coding	protein_coding	46.37	4	MGI transcript name	4933424G06Rik-001	MGI Symbol	4933424G06Rik
TCONS_00000686	ENSMUST00000208994	4933424G06Rik	XLOC_000286	TCONS_00000686	XLOC_000286	4933424G06Rik	1:36698113-36757953	WT CD	NFE2L1/NRF1-LKO CD	NOTEST	0	0	0	0	1	1	no	XLOC_000286	ENSMUSG00000102416	ENSMUST00000208994	ENSMUSP00000146900	RIKEN cDNA 4933424G06 gene [Source:MGI Symbol;Acc:MGI:1918416]	1	36710149	36757953	1	B	36714538	36757953	36714538	1120		GENCODE basic	1	4	KNOWN	KNOWN	havana	havana	protein_coding	protein_coding	46.37	4	MGI transcript name	4933424G06Rik-001	MGI Symbol	4933424G06Rik
TCONS_00000687	ENSMUST00000195374	4933424G06Rik	XLOC_000286	TCONS_00000687	XLOC_000286	4933424G06Rik	1:36698113-36757953	WT CD	NFE2L1/NRF1-LKO CD	NOTEST	0	0	0	0	1	1	no	XLOC_000286	ENSMUSG00000102416	ENSMUST00000195374		RIKEN cDNA 4933424G06 gene [Source:MGI Symbol;Acc:MGI:1918416]	1	36710149	36757953	1	B	36714546	36714938	36714546	393	tslNA		1	4	KNOWN	KNOWN	havana	havana	retained_intron	protein_coding	46.37	4	MGI transcript name	4933424G06Rik-003	MGI Symbol	4933424G06Rik
TCONS_00000688	ENSMUST00000193459	4933424G06Rik	XLOC_000286	TCONS_00000688	XLOC_000286	4933424G06Rik	1:36698113-36757953	WT CD	NFE2L1/NRF1-LKO CD	NOTEST	0	0	0	0	1	1	no	XLOC_000286	ENSMUSG00000102416	ENSMUST00000193459		RIKEN cDNA 4933424G06 gene [Source:MGI Symbol;Acc:MGI:1918416]	1	36710149	36757953	1	B	36744355	36757826	36744355	438	tsl5 (assigned to previous version 1)		2	4	KNOWN	KNOWN	havana	havana	processed_transcript	protein_coding	46.37	4	MGI transcript name	4933424G06Rik-002	MGI Symbol	4933424G06Rik
TCONS_00000689	ENSMUST00000027291	Zap70	XLOC_000287	TCONS_00000689	XLOC_000287	Zap70	1:36761797-36782818	WT CD	NFE2L1/NRF1-LKO CD	OK	2.64907e-06	0.636517	17.8744	0.00104302	0.31245	0.684745	no	XLOC_000287	ENSMUSG00000026117	ENSMUST00000027291	ENSMUSP00000027291	zeta-chain (TCR) associated protein kinase [Source:MGI Symbol;Acc:MGI:99613]	1	36761798	36782818	1	B	36761798	36782818	36761798	2245	tsl1	GENCODE basic	6	10	KNOWN	KNOWN	ensembl_havana	ensembl_havana	protein_coding	protein_coding	51.54	4	MGI transcript name	Zap70-001	MGI Symbol	Zap70
TCONS_00000690	ENSMUST00000185871	Zap70	XLOC_000287	TCONS_00000690	XLOC_000287	Zap70	1:36761797-36782818	WT CD	NFE2L1/NRF1-LKO CD	NOTEST	0	8.89526e-51	inf	0	1	1	no	XLOC_000287	ENSMUSG00000026117	ENSMUST00000185871	ENSMUSP00000139990	zeta-chain (TCR) associated protein kinase [Source:MGI Symbol;Acc:MGI:99613]	1	36761798	36782818	1	B	36766934	36771067	36766934	454	tsl2		1	10	KNOWN	KNOWN	havana	ensembl_havana	protein_coding	protein_coding	51.54	4	MGI transcript name	Zap70-005	MGI Symbol	Zap70
TCONS_00000691	ENSMUST00000027291	Zap70	XLOC_000287	TCONS_00000691	XLOC_000287	Zap70	1:36761797-36782818	WT CD	NFE2L1/NRF1-LKO CD	NOTEST	0	5.73771e-33	inf	0	1	1	no	XLOC_000287	ENSMUSG00000026117	ENSMUST00000027291	ENSMUSP00000027291	zeta-chain (TCR) associated protein kinase [Source:MGI Symbol;Acc:MGI:99613]	1	36761798	36782818	1	B	36761798	36782818	36761798	2245	tsl1	GENCODE basic	6	10	KNOWN	KNOWN	ensembl_havana	ensembl_havana	protein_coding	protein_coding	51.54	4	MGI transcript name	Zap70-001	MGI Symbol	Zap70
TCONS_00000692	ENSMUST00000186624	Zap70	XLOC_000287	TCONS_00000692	XLOC_000287	Zap70	1:36761797-36782818	WT CD	NFE2L1/NRF1-LKO CD	NOTEST	0	1.01973e-39	inf	0	1	1	no	XLOC_000287	ENSMUSG00000026117	ENSMUST00000186624		zeta-chain (TCR) associated protein kinase [Source:MGI Symbol;Acc:MGI:99613]	1	36761798	36782818	1	B	36770992	36772375	36770992	808	tsl2		1	10	KNOWN	KNOWN	havana	ensembl_havana	retained_intron	protein_coding	51.54	4	MGI transcript name	Zap70-004	MGI Symbol	Zap70
TCONS_00000693	ENSMUST00000190128	Zap70	XLOC_000287	TCONS_00000693	XLOC_000287	Zap70	1:36761797-36782818	WT CD	NFE2L1/NRF1-LKO CD	OK	0.948447	0.889334	-0.0928407	-0.0480434	0.9406	0.973303	no	XLOC_000287	ENSMUSG00000026117	ENSMUST00000190128		zeta-chain (TCR) associated protein kinase [Source:MGI Symbol;Acc:MGI:99613]	1	36761798	36782818	1	B	36778984	36782815	36778984	1338	tsl1		1	10	KNOWN	KNOWN	havana	ensembl_havana	retained_intron	protein_coding	51.54	4	MGI transcript name	Zap70-002	MGI Symbol	Zap70
TCONS_00000694	ENSMUST00000177688	n-R5s210	XLOC_000288	TCONS_00000694	XLOC_000288	n-R5s210	1:37005438-37005557	WT CD	NFE2L1/NRF1-LKO CD	NOTEST	0	0	0	0	1	1	no	XLOC_000288	ENSMUSG00000095944	ENSMUST00000177688		nuclear encoded rRNA 5S 210 [Source:MGI Symbol;Acc:MGI:4422075]	1	37005439	37005557	1	B	37005439	37005557	37005439	119	tslNA	GENCODE basic	1	1	KNOWN	KNOWN	ensembl	ensembl	rRNA	rRNA	52.1	1	MGI transcript name	n-R5s210-201	MGI Symbol	n-R5s210
TCONS_00000695	ENSMUST00000117172	Vwa3b	XLOC_000289	TCONS_00000695	XLOC_000289	Vwa3b	1:37026595-37187613	WT CD	NFE2L1/NRF1-LKO CD	NOTEST	0.0601809	4.19708e-11	-30.4173	0	1	1	no	XLOC_000289	ENSMUSG00000050122	ENSMUST00000117172	ENSMUSP00000114022	von Willebrand factor A domain containing 3B [Source:MGI Symbol;Acc:MGI:1918103]	1	37026596	37187613	1	B	37026596	37076996	37026596	1636	tsl2	GENCODE basic	8	18	KNOWN	KNOWN	havana	ensembl_havana	protein_coding	protein_coding	44.99	10	MGI transcript name	Vwa3b-001	MGI Symbol	Vwa3b
TCONS_00000696	ENSMUST00000027289	Vwa3b	XLOC_000289	TCONS_00000696	XLOC_000289	Vwa3b	1:37026595-37187613	WT CD	NFE2L1/NRF1-LKO CD	NOTEST	2.23123e-06	6.22457e-18	-38.383	0	1	1	no	XLOC_000289	ENSMUSG00000050122	ENSMUST00000027289	ENSMUSP00000027289	von Willebrand factor A domain containing 3B [Source:MGI Symbol;Acc:MGI:1918103]	1	37026596	37187613	1	B	37035708	37186609	37035708	3394	tsl5		13	18	KNOWN	KNOWN	havana	ensembl_havana	nonsense_mediated_decay	protein_coding	44.99	10	MGI transcript name	Vwa3b-005	MGI Symbol	Vwa3b
TCONS_00000697	ENSMUST00000124404	Vwa3b	XLOC_000289	TCONS_00000697	XLOC_000289	Vwa3b	1:37026595-37187613	WT CD	NFE2L1/NRF1-LKO CD	NOTEST	0.285034	0.42931	0.590886	0	1	1	no	XLOC_000289	ENSMUSG00000050122	ENSMUST00000124404	ENSMUSP00000141690	von Willebrand factor A domain containing 3B [Source:MGI Symbol;Acc:MGI:1918103]	1	37026596	37187613	1	B	37029304	37063649	37029304	1252	tsl1		7	18	KNOWN	KNOWN	havana	ensembl_havana	non_stop_decay	protein_coding	44.99	10	MGI transcript name	Vwa3b-003	MGI Symbol	Vwa3b
TCONS_00000698	ENSMUST00000027289	Vwa3b	XLOC_000289	TCONS_00000698	XLOC_000289	Vwa3b	1:37026595-37187613	WT CD	NFE2L1/NRF1-LKO CD	NOTEST	1.4262e-09	7.50884e-18	-27.5009	0	1	1	no	XLOC_000289	ENSMUSG00000050122	ENSMUST00000027289	ENSMUSP00000027289	von Willebrand factor A domain containing 3B [Source:MGI Symbol;Acc:MGI:1918103]	1	37026596	37187613	1	B	37035708	37186609	37035708	3394	tsl5		13	18	KNOWN	KNOWN	havana	ensembl_havana	nonsense_mediated_decay	protein_coding	44.99	10	MGI transcript name	Vwa3b-005	MGI Symbol	Vwa3b
TCONS_00000699	ENSMUST00000027289	Vwa3b	XLOC_000289	TCONS_00000699	XLOC_000289	Vwa3b	1:37026595-37187613	WT CD	NFE2L1/NRF1-LKO CD	NOTEST	1.49497e-07	1.82341e-17	-32.9328	0	1	1	no	XLOC_000289	ENSMUSG00000050122	ENSMUST00000027289	ENSMUSP00000027289	von Willebrand factor A domain containing 3B [Source:MGI Symbol;Acc:MGI:1918103]	1	37026596	37187613	1	B	37035708	37186609	37035708	3394	tsl5		13	18	KNOWN	KNOWN	havana	ensembl_havana	nonsense_mediated_decay	protein_coding	44.99	10	MGI transcript name	Vwa3b-005	MGI Symbol	Vwa3b
TCONS_00000700	ENSMUST00000067178	Vwa3b	XLOC_000289	TCONS_00000700	XLOC_000289	Vwa3b	1:37026595-37187613	WT CD	NFE2L1/NRF1-LKO CD	NOTEST	2.38379e-05	2.56132e-11	-19.8279	0	1	1	no	XLOC_000289	ENSMUSG00000050122	ENSMUST00000067178	ENSMUSP00000069700	von Willebrand factor A domain containing 3B [Source:MGI Symbol;Acc:MGI:1918103]	1	37026596	37187613	1	B	37029316	37076995	37029316	1769	tsl2	GENCODE basic	13	18	KNOWN	KNOWN	havana	ensembl_havana	protein_coding	protein_coding	44.99	10	MGI transcript name	Vwa3b-002	MGI Symbol	Vwa3b
TCONS_00000701	ENSMUST00000162449	Vwa3b	XLOC_000289	TCONS_00000701	XLOC_000289	Vwa3b	1:37026595-37187613	WT CD	NFE2L1/NRF1-LKO CD	NOTEST	2.83656e-06	3.06622e-06	0.112315	0	1	1	no	XLOC_000289	ENSMUSG00000050122	ENSMUST00000162449	ENSMUSP00000125460	von Willebrand factor A domain containing 3B [Source:MGI Symbol;Acc:MGI:1918103]	1	37026596	37187613	1	B	37029384	37076725	37029384	1360	tsl1	GENCODE basic	6	18	KNOWN	KNOWN	ensembl_havana	ensembl_havana	protein_coding	protein_coding	44.99	10	MGI transcript name	Vwa3b-004	MGI Symbol	Vwa3b
TCONS_00000702	ENSMUST00000027289	Vwa3b	XLOC_000289	TCONS_00000702	XLOC_000289	Vwa3b	1:37026595-37187613	WT CD	NFE2L1/NRF1-LKO CD	NOTEST	0.0336759	0.0193705	-0.797857	0	1	1	no	XLOC_000289	ENSMUSG00000050122	ENSMUST00000027289	ENSMUSP00000027289	von Willebrand factor A domain containing 3B [Source:MGI Symbol;Acc:MGI:1918103]	1	37026596	37187613	1	B	37035708	37186609	37035708	3394	tsl5		13	18	KNOWN	KNOWN	havana	ensembl_havana	nonsense_mediated_decay	protein_coding	44.99	10	MGI transcript name	Vwa3b-005	MGI Symbol	Vwa3b
TCONS_00000703	ENSMUST00000194890	Vwa3b	XLOC_000289	TCONS_00000703	XLOC_000289	Vwa3b	1:37026595-37187613	WT CD	NFE2L1/NRF1-LKO CD	NOTEST	0	0	0	0	1	1	no	XLOC_000289	ENSMUSG00000050122	ENSMUST00000194890		von Willebrand factor A domain containing 3B [Source:MGI Symbol;Acc:MGI:1918103]	1	37026596	37187613	1	B	37100531	37109073	37100531	374	tsl3		1	18	KNOWN	KNOWN	havana	ensembl_havana	retained_intron	protein_coding	44.99	10	MGI transcript name	Vwa3b-006	MGI Symbol	Vwa3b
TCONS_00000704	ENSMUST00000194048	Vwa3b	XLOC_000289	TCONS_00000704	XLOC_000289	Vwa3b	1:37026595-37187613	WT CD	NFE2L1/NRF1-LKO CD	NOTEST	0	0	0	0	1	1	no	XLOC_000289	ENSMUSG00000050122	ENSMUST00000194048		von Willebrand factor A domain containing 3B [Source:MGI Symbol;Acc:MGI:1918103]	1	37026596	37187613	1	B	37100668	37129019	37100668	665	tsl3		1	18	KNOWN	KNOWN	havana	ensembl_havana	processed_transcript	protein_coding	44.99	10	MGI transcript name	Vwa3b-007	MGI Symbol	Vwa3b
TCONS_00000705	ENSMUST00000195450	Vwa3b	XLOC_000289	TCONS_00000705	XLOC_000289	Vwa3b	1:37026595-37187613	WT CD	NFE2L1/NRF1-LKO CD	NOTEST	0	0	0	0	1	1	no	XLOC_000289	ENSMUSG00000050122	ENSMUST00000195450	ENSMUSP00000142139	von Willebrand factor A domain containing 3B [Source:MGI Symbol;Acc:MGI:1918103]	1	37026596	37187613	1	B	37135508	37141336	37135508	462	tsl5		1	18	KNOWN	KNOWN	havana	ensembl_havana	protein_coding	protein_coding	44.99	10	MGI transcript name	Vwa3b-008	MGI Symbol	Vwa3b
TCONS_00000706	ENSMUST00000169057	Vwa3b	XLOC_000289	TCONS_00000706	XLOC_000289	Vwa3b	1:37026595-37187613	WT CD	NFE2L1/NRF1-LKO CD	NOTEST	0	0	0	0	1	1	no	XLOC_000289	ENSMUSG00000050122	ENSMUST00000169057	ENSMUSP00000132886	von Willebrand factor A domain containing 3B [Source:MGI Symbol;Acc:MGI:1918103]	1	37026596	37187613	1	B	37153849	37187605	37153849	1499	tsl5	GENCODE basic	2	18	KNOWN	KNOWN	ensembl	ensembl_havana	protein_coding	protein_coding	44.99	10	MGI transcript name	Vwa3b-201	MGI Symbol	Vwa3b
TCONS_00000707	ENSMUST00000194320	Vwa3b	XLOC_000289	TCONS_00000707	XLOC_000289	Vwa3b	1:37026595-37187613	WT CD	NFE2L1/NRF1-LKO CD	NOTEST	0	0	0	0	1	1	no	XLOC_000289	ENSMUSG00000050122	ENSMUST00000194320		von Willebrand factor A domain containing 3B [Source:MGI Symbol;Acc:MGI:1918103]	1	37026596	37187613	1	B	37186855	37187613	37186855	330	tsl2		1	18	KNOWN	KNOWN	havana	ensembl_havana	retained_intron	protein_coding	44.99	10	MGI transcript name	Vwa3b-010	MGI Symbol	Vwa3b
TCONS_00000708	ENSMUST00000191981	Cnga3	XLOC_000290	TCONS_00000708	XLOC_000290	Cnga3	1:37214433-37263384	WT CD	NFE2L1/NRF1-LKO CD	NOTEST	0	0	0	0	1	1	no	XLOC_000290	ENSMUSG00000026114	ENSMUST00000191981	ENSMUSP00000142235	cyclic nucleotide gated channel alpha 3 [Source:MGI Symbol;Acc:MGI:1341818]	1	37214434	37263384	1	B	37214434	37241940	37214434	651	tsl5		5	14	KNOWN	KNOWN	havana	ensembl_havana	protein_coding	protein_coding	47.11	4	MGI transcript name	Cnga3-002	MGI Symbol	Cnga3
TCONS_00000709	ENSMUST00000195272	Cnga3	XLOC_000290	TCONS_00000709	XLOC_000290	Cnga3	1:37214433-37263384	WT CD	NFE2L1/NRF1-LKO CD	NOTEST	0	0	0	0	1	1	no	XLOC_000290	ENSMUSG00000026114	ENSMUST00000195272	ENSMUSP00000142175	cyclic nucleotide gated channel alpha 3 [Source:MGI Symbol;Acc:MGI:1341818]	1	37214434	37263384	1	B	37218379	37262184	37218379	2197	tsl5	GENCODE basic	5	14	KNOWN	KNOWN	havana	ensembl_havana	protein_coding	protein_coding	47.11	4	MGI transcript name	Cnga3-003	MGI Symbol	Cnga3
TCONS_00000710	ENSMUST00000195272	Cnga3	XLOC_000290	TCONS_00000710	XLOC_000290	Cnga3	1:37214433-37263384	WT CD	NFE2L1/NRF1-LKO CD	NOTEST	0	0	0	0	1	1	no	XLOC_000290	ENSMUSG00000026114	ENSMUST00000195272	ENSMUSP00000142175	cyclic nucleotide gated channel alpha 3 [Source:MGI Symbol;Acc:MGI:1341818]	1	37214434	37263384	1	B	37218379	37262184	37218379	2197	tsl5	GENCODE basic	5	14	KNOWN	KNOWN	havana	ensembl_havana	protein_coding	protein_coding	47.11	4	MGI transcript name	Cnga3-003	MGI Symbol	Cnga3
TCONS_00000711	ENSMUST00000195272	Cnga3	XLOC_000290	TCONS_00000711	XLOC_000290	Cnga3	1:37214433-37263384	WT CD	NFE2L1/NRF1-LKO CD	NOTEST	0	0	0	0	1	1	no	XLOC_000290	ENSMUSG00000026114	ENSMUST00000195272	ENSMUSP00000142175	cyclic nucleotide gated channel alpha 3 [Source:MGI Symbol;Acc:MGI:1341818]	1	37214434	37263384	1	B	37218379	37262184	37218379	2197	tsl5	GENCODE basic	5	14	KNOWN	KNOWN	havana	ensembl_havana	protein_coding	protein_coding	47.11	4	MGI transcript name	Cnga3-003	MGI Symbol	Cnga3
TCONS_00000712	ENSMUST00000194195	Cnga3	XLOC_000290	TCONS_00000712	XLOC_000290	Cnga3	1:37214433-37263384	WT CD	NFE2L1/NRF1-LKO CD	NOTEST	0	0	0	0	1	1	no	XLOC_000290	ENSMUSG00000026114	ENSMUST00000194195	ENSMUSP00000142075	cyclic nucleotide gated channel alpha 3 [Source:MGI Symbol;Acc:MGI:1341818]	1	37214434	37263384	1	B	37218379	37262184	37218379	2083	tsl5	GENCODE basic	5	14	KNOWN	KNOWN	havana	ensembl_havana	protein_coding	protein_coding	47.11	4	MGI transcript name	Cnga3-004	MGI Symbol	Cnga3
TCONS_00000713	ENSMUST00000195272	Cnga3	XLOC_000290	TCONS_00000713	XLOC_000290	Cnga3	1:37214433-37263384	WT CD	NFE2L1/NRF1-LKO CD	NOTEST	0	0	0	0	1	1	no	XLOC_000290	ENSMUSG00000026114	ENSMUST00000195272	ENSMUSP00000142175	cyclic nucleotide gated channel alpha 3 [Source:MGI Symbol;Acc:MGI:1341818]	1	37214434	37263384	1	B	37218379	37262184	37218379	2197	tsl5	GENCODE basic	5	14	KNOWN	KNOWN	havana	ensembl_havana	protein_coding	protein_coding	47.11	4	MGI transcript name	Cnga3-003	MGI Symbol	Cnga3
TCONS_00000714	ENSMUST00000027288	Cnga3	XLOC_000290	TCONS_00000714	XLOC_000290	Cnga3	1:37214433-37263384	WT CD	NFE2L1/NRF1-LKO CD	NOTEST	0	0	0	0	1	1	no	XLOC_000290	ENSMUSG00000026114	ENSMUST00000027288	ENSMUSP00000027288	cyclic nucleotide gated channel alpha 3 [Source:MGI Symbol;Acc:MGI:1341818]	1	37214434	37263384	1	B	37219205	37263384	37219205	3554	tsl1	GENCODE basic	9	14	KNOWN	KNOWN	ensembl_havana	ensembl_havana	protein_coding	protein_coding	47.11	4	MGI transcript name	Cnga3-001	MGI Symbol	Cnga3
TCONS_00000715	ENSMUST00000146676	Inpp4a	XLOC_000291	TCONS_00000715	XLOC_000291	Inpp4a	1:37299864-37410736	WT CD	NFE2L1/NRF1-LKO CD	NOTEST	0	0	0	0	1	1	no	XLOC_000291	ENSMUSG00000026113	ENSMUST00000146676		inositol polyphosphate-4-phosphatase, type I [Source:MGI Symbol;Acc:MGI:1931123]	1	37299865	37410736	1	B	37299865	37348512	37299865	369	tsl3		1	17	KNOWN	KNOWN	havana	ensembl_havana	processed_transcript	protein_coding	47.96	13	MGI transcript name	Inpp4a-009	MGI Symbol	Inpp4a
TCONS_00000716	ENSMUST00000027287	Inpp4a	XLOC_000291	TCONS_00000716	XLOC_000291	Inpp4a	1:37299864-37410736	WT CD	NFE2L1/NRF1-LKO CD	NOTEST	1.04904e-06	2.0817e-09	-8.9771	0	1	1	no	XLOC_000291	ENSMUSG00000026113	ENSMUST00000027287	ENSMUSP00000027287	inositol polyphosphate-4-phosphatase, type I [Source:MGI Symbol;Acc:MGI:1931123]	1	37299865	37410736	1	B	37299891	37410736	37299891	5691	tsl5	GENCODE basic	10	17	KNOWN	KNOWN	ensembl_havana	ensembl_havana	protein_coding	protein_coding	47.96	13	MGI transcript name	Inpp4a-001	MGI Symbol	Inpp4a
TCONS_00000717	ENSMUST00000027287	Inpp4a	XLOC_000291	TCONS_00000717	XLOC_000291	Inpp4a	1:37299864-37410736	WT CD	NFE2L1/NRF1-LKO CD	NOTEST	0.0659394	0.397695	2.59245	0	1	1	no	XLOC_000291	ENSMUSG00000026113	ENSMUST00000027287	ENSMUSP00000027287	inositol polyphosphate-4-phosphatase, type I [Source:MGI Symbol;Acc:MGI:1931123]	1	37299865	37410736	1	B	37299891	37410736	37299891	5691	tsl5	GENCODE basic	10	17	KNOWN	KNOWN	ensembl_havana	ensembl_havana	protein_coding	protein_coding	47.96	13	MGI transcript name	Inpp4a-001	MGI Symbol	Inpp4a
TCONS_00000718	ENSMUST00000027287	Inpp4a	XLOC_000291	TCONS_00000718	XLOC_000291	Inpp4a	1:37299864-37410736	WT CD	NFE2L1/NRF1-LKO CD	NOTEST	0.000806174	1.33394e-07	-12.5612	0	1	1	no	XLOC_000291	ENSMUSG00000026113	ENSMUST00000027287	ENSMUSP00000027287	inositol polyphosphate-4-phosphatase, type I [Source:MGI Symbol;Acc:MGI:1931123]	1	37299865	37410736	1	B	37299891	37410736	37299891	5691	tsl5	GENCODE basic	10	17	KNOWN	KNOWN	ensembl_havana	ensembl_havana	protein_coding	protein_coding	47.96	13	MGI transcript name	Inpp4a-001	MGI Symbol	Inpp4a
TCONS_00000719	ENSMUST00000027287	Inpp4a	XLOC_000291	TCONS_00000719	XLOC_000291	Inpp4a	1:37299864-37410736	WT CD	NFE2L1/NRF1-LKO CD	OK	11.6332	6.71254	-0.793321	-1.63575	0.0033	0.0807012	no	XLOC_000291	ENSMUSG00000026113	ENSMUST00000027287	ENSMUSP00000027287	inositol polyphosphate-4-phosphatase, type I [Source:MGI Symbol;Acc:MGI:1931123]	1	37299865	37410736	1	B	37299891	37410736	37299891	5691	tsl5	GENCODE basic	10	17	KNOWN	KNOWN	ensembl_havana	ensembl_havana	protein_coding	protein_coding	47.96	13	MGI transcript name	Inpp4a-001	MGI Symbol	Inpp4a
TCONS_00000720	ENSMUST00000132401	Inpp4a	XLOC_000291	TCONS_00000720	XLOC_000291	Inpp4a	1:37299864-37410736	WT CD	NFE2L1/NRF1-LKO CD	OK	1.5914	2.24176e-05	-16.1153	-0.0328454	0.2692	0.66827	no	XLOC_000291	ENSMUSG00000026113	ENSMUST00000132401	ENSMUSP00000123071	inositol polyphosphate-4-phosphatase, type I [Source:MGI Symbol;Acc:MGI:1931123]	1	37299865	37410736	1	B	37300308	37408289	37300308	3234	tsl5	GENCODE basic	7	17	KNOWN	KNOWN	havana	ensembl_havana	protein_coding	protein_coding	47.96	13	MGI transcript name	Inpp4a-004	MGI Symbol	Inpp4a
TCONS_00000721	ENSMUST00000136846	Inpp4a	XLOC_000291	TCONS_00000721	XLOC_000291	Inpp4a	1:37299864-37410736	WT CD	NFE2L1/NRF1-LKO CD	NOTEST	8.49153e-05	0.000161186	0.924629	0	1	1	no	XLOC_000291	ENSMUSG00000026113	ENSMUST00000136846	ENSMUSP00000121518	inositol polyphosphate-4-phosphatase, type I [Source:MGI Symbol;Acc:MGI:1931123]	1	37299865	37410736	1	B	37300308	37408733	37300308	3576	tsl5	GENCODE basic	7	17	KNOWN	KNOWN	havana	ensembl_havana	protein_coding	protein_coding	47.96	13	MGI transcript name	Inpp4a-002	MGI Symbol	Inpp4a
TCONS_00000722	ENSMUST00000027287	Inpp4a	XLOC_000291	TCONS_00000722	XLOC_000291	Inpp4a	1:37299864-37410736	WT CD	NFE2L1/NRF1-LKO CD	OK	0.515368	1.39534	1.43694	0.595029	0.31185	0.684471	no	XLOC_000291	ENSMUSG00000026113	ENSMUST00000027287	ENSMUSP00000027287	inositol polyphosphate-4-phosphatase, type I [Source:MGI Symbol;Acc:MGI:1931123]	1	37299865	37410736	1	B	37299891	37410736	37299891	5691	tsl5	GENCODE basic	10	17	KNOWN	KNOWN	ensembl_havana	ensembl_havana	protein_coding	protein_coding	47.96	13	MGI transcript name	Inpp4a-001	MGI Symbol	Inpp4a
TCONS_00000723	ENSMUST00000193024	Inpp4a	XLOC_000291	TCONS_00000723	XLOC_000291	Inpp4a	1:37299864-37410736	WT CD	NFE2L1/NRF1-LKO CD	NOTEST	0.173343	0.211065	0.284061	0	1	1	no	XLOC_000291	ENSMUSG00000026113	ENSMUST00000193024		inositol polyphosphate-4-phosphatase, type I [Source:MGI Symbol;Acc:MGI:1931123]	1	37299865	37410736	1	B	37299893	37302766	37299893	2874	tslNA		1	17	KNOWN	KNOWN	havana	ensembl_havana	retained_intron	protein_coding	47.96	13	MGI transcript name	Inpp4a-011	MGI Symbol	Inpp4a
TCONS_00000724	ENSMUST00000140264	Inpp4a	XLOC_000291	TCONS_00000724	XLOC_000291	Inpp4a	1:37299864-37410736	WT CD	NFE2L1/NRF1-LKO CD	NOTEST	0.230076	0.234824	0.0294695	0	1	1	no	XLOC_000291	ENSMUSG00000026113	ENSMUST00000140264	ENSMUSP00000121107	inositol polyphosphate-4-phosphatase, type I [Source:MGI Symbol;Acc:MGI:1931123]	1	37299865	37410736	1	B	37299915	37399557	37299915	3676	tsl1	GENCODE basic	7	17	KNOWN	KNOWN	havana	ensembl_havana	protein_coding	protein_coding	47.96	13	MGI transcript name	Inpp4a-012	MGI Symbol	Inpp4a
TCONS_00000725	ENSMUST00000132401	Inpp4a	XLOC_000291	TCONS_00000725	XLOC_000291	Inpp4a	1:37299864-37410736	WT CD	NFE2L1/NRF1-LKO CD	NOTEST	2.66477e-81	5.25559e-45	120.569	0	1	1	no	XLOC_000291	ENSMUSG00000026113	ENSMUST00000132401	ENSMUSP00000123071	inositol polyphosphate-4-phosphatase, type I [Source:MGI Symbol;Acc:MGI:1931123]	1	37299865	37410736	1	B	37300308	37408289	37300308	3234	tsl5	GENCODE basic	7	17	KNOWN	KNOWN	havana	ensembl_havana	protein_coding	protein_coding	47.96	13	MGI transcript name	Inpp4a-004	MGI Symbol	Inpp4a
TCONS_00000726	ENSMUST00000136846	Inpp4a	XLOC_000291	TCONS_00000726	XLOC_000291	Inpp4a	1:37299864-37410736	WT CD	NFE2L1/NRF1-LKO CD	NOTEST	1.7671e-91	5.70562e-155	-210.912	0	1	1	no	XLOC_000291	ENSMUSG00000026113	ENSMUST00000136846	ENSMUSP00000121518	inositol polyphosphate-4-phosphatase, type I [Source:MGI Symbol;Acc:MGI:1931123]	1	37299865	37410736	1	B	37300308	37408733	37300308	3576	tsl5	GENCODE basic	7	17	KNOWN	KNOWN	havana	ensembl_havana	protein_coding	protein_coding	47.96	13	MGI transcript name	Inpp4a-002	MGI Symbol	Inpp4a
TCONS_00000727	ENSMUST00000132615	Inpp4a	XLOC_000291	TCONS_00000727	XLOC_000291	Inpp4a	1:37299864-37410736	WT CD	NFE2L1/NRF1-LKO CD	NOTEST	0.335868	2.58924e-99	-325.924	0	1	1	no	XLOC_000291	ENSMUSG00000026113	ENSMUST00000132615	ENSMUSP00000115249	inositol polyphosphate-4-phosphatase, type I [Source:MGI Symbol;Acc:MGI:1931123]	1	37299865	37410736	1	B	37357397	37403690	37357397	3038	tsl5	GENCODE basic	7	17	KNOWN	KNOWN	havana	ensembl_havana	protein_coding	protein_coding	47.96	13	MGI transcript name	Inpp4a-015	MGI Symbol	Inpp4a
TCONS_00000728	ENSMUST00000193774	Inpp4a	XLOC_000291	TCONS_00000728	XLOC_000291	Inpp4a	1:37299864-37410736	WT CD	NFE2L1/NRF1-LKO CD	NOTEST	0	0	-inf	0	1	1	no	XLOC_000291	ENSMUSG00000026113	ENSMUST00000193774	ENSMUSP00000142118	inositol polyphosphate-4-phosphatase, type I [Source:MGI Symbol;Acc:MGI:1931123]	1	37299865	37410736	1	B	37357397	37408469	37357397	1243	tsl5	GENCODE basic	5	17	KNOWN	KNOWN	havana	ensembl_havana	protein_coding	protein_coding	47.96	13	MGI transcript name	Inpp4a-014	MGI Symbol	Inpp4a
TCONS_00000729	ENSMUST00000137266	Inpp4a	XLOC_000291	TCONS_00000729	XLOC_000291	Inpp4a	1:37299864-37410736	WT CD	NFE2L1/NRF1-LKO CD	NOTEST	1.75646e-106	5.58315e-97	31.5658	0	1	1	no	XLOC_000291	ENSMUSG00000026113	ENSMUST00000137266	ENSMUSP00000121803	inositol polyphosphate-4-phosphatase, type I [Source:MGI Symbol;Acc:MGI:1931123]	1	37299865	37410736	1	B	37357919	37408259	37357919	2934	tsl5	GENCODE basic	7	17	KNOWN	KNOWN	havana	ensembl_havana	protein_coding	protein_coding	47.96	13	MGI transcript name	Inpp4a-006	MGI Symbol	Inpp4a
TCONS_00000730	ENSMUST00000058307	Inpp4a	XLOC_000291	TCONS_00000730	XLOC_000291	Inpp4a	1:37299864-37410736	WT CD	NFE2L1/NRF1-LKO CD	NOTEST	0.0009307	0.0166496	4.16103	0	1	1	no	XLOC_000291	ENSMUSG00000026113	ENSMUST00000058307	ENSMUSP00000057233	inositol polyphosphate-4-phosphatase, type I [Source:MGI Symbol;Acc:MGI:1931123]	1	37299865	37410736	1	B	37369217	37404434	37369217	2963	tsl1	GENCODE basic	14	17	KNOWN	KNOWN	havana	ensembl_havana	protein_coding	protein_coding	47.96	13	MGI transcript name	Inpp4a-007	MGI Symbol	Inpp4a
TCONS_00000731	ENSMUST00000114933	Inpp4a	XLOC_000291	TCONS_00000731	XLOC_000291	Inpp4a	1:37299864-37410736	WT CD	NFE2L1/NRF1-LKO CD	NOTEST	6.79586e-11	0.142753	30.9681	0	1	1	no	XLOC_000291	ENSMUSG00000026113	ENSMUST00000114933	ENSMUSP00000110583	inositol polyphosphate-4-phosphatase, type I [Source:MGI Symbol;Acc:MGI:1931123]	1	37299865	37410736	1	B	37369217	37404442	37369217	3004	tsl1	GENCODE basic	8	17	KNOWN	KNOWN	ensembl_havana	ensembl_havana	protein_coding	protein_coding	47.96	13	MGI transcript name	Inpp4a-008	MGI Symbol	Inpp4a
TCONS_00000732	ENSMUST00000168546	Inpp4a	XLOC_000291	TCONS_00000732	XLOC_000291	Inpp4a	1:37299864-37410736	WT CD	NFE2L1/NRF1-LKO CD	NOTEST	0.358141	0.00412532	-6.43988	0	1	1	no	XLOC_000291	ENSMUSG00000026113	ENSMUST00000168546	ENSMUSP00000130443	inositol polyphosphate-4-phosphatase, type I [Source:MGI Symbol;Acc:MGI:1931123]	1	37299865	37410736	1	B	37369221	37404439	37369221	2964	tsl5	GENCODE basic	2	17	KNOWN	KNOWN	ensembl	ensembl_havana	protein_coding	protein_coding	47.96	13	MGI transcript name	Inpp4a-201	MGI Symbol	Inpp4a
TCONS_00000733	ENSMUST00000123124	Inpp4a	XLOC_000291	TCONS_00000733	XLOC_000291	Inpp4a	1:37299864-37410736	WT CD	NFE2L1/NRF1-LKO CD	OK	0.335968	0.980134	1.54465	0.247097	0.60635	0.84037	no	XLOC_000291	ENSMUSG00000026113	ENSMUST00000123124		inositol polyphosphate-4-phosphatase, type I [Source:MGI Symbol;Acc:MGI:1931123]	1	37299865	37410736	1	B	37377672	37380075	37377672	463	tsl5		1	17	KNOWN	KNOWN	havana	ensembl_havana	retained_intron	protein_coding	47.96	13	MGI transcript name	Inpp4a-010	MGI Symbol	Inpp4a
TCONS_00000734	-	-	XLOC_000292	TCONS_00000734	XLOC_000292	-	1:37413894-37414044	WT CD	NFE2L1/NRF1-LKO CD	OK	13.497	0	-inf		0.0663	0.452447	no	XLOC_000292
TCONS_00000735	-	-	XLOC_000293	TCONS_00000735	XLOC_000293	-	1:37415131-37415292	WT CD	NFE2L1/NRF1-LKO CD	OK	7.42661	0	-inf		0.059	0.452447	no	XLOC_000293
TCONS_00000736	ENSMUST00000114925	Unc50	XLOC_000294	TCONS_00000736	XLOC_000294	Unc50	1:37430138-37439124	WT CD	NFE2L1/NRF1-LKO CD	OK	4.04335	1.56494	-1.36945	-0.671766	0.38855	0.727432	no	XLOC_000294	ENSMUSG00000026111	ENSMUST00000114925	ENSMUSP00000110575	unc-50 homolog (C. elegans) [Source:MGI Symbol;Acc:MGI:1914637]	1	37430139	37439124	1	B	37430139	37438984	37430139	1094	tsl1	GENCODE basic	9	15	KNOWN	KNOWN	havana	ensembl_havana	protein_coding	protein_coding	46.78	7	MGI transcript name	Unc50-002	MGI Symbol	Unc50
TCONS_00000737	ENSMUST00000027285	Unc50	XLOC_000294	TCONS_00000737	XLOC_000294	Unc50	1:37430138-37439124	WT CD	NFE2L1/NRF1-LKO CD	NOTEST	1.03702e-10	1.05449e-13	-9.94169	0	1	1	no	XLOC_000294	ENSMUSG00000026111	ENSMUST00000027285	ENSMUSP00000027285	unc-50 homolog (C. elegans) [Source:MGI Symbol;Acc:MGI:1914637]	1	37430139	37439124	1	B	37430170	37439124	37430170	1414	tsl1	GENCODE basic	12	15	KNOWN	KNOWN	ensembl_havana	ensembl_havana	protein_coding	protein_coding	46.78	7	MGI transcript name	Unc50-001	MGI Symbol	Unc50
TCONS_00000738	ENSMUST00000027285	Unc50	XLOC_000294	TCONS_00000738	XLOC_000294	Unc50	1:37430138-37439124	WT CD	NFE2L1/NRF1-LKO CD	NOTEST	2.81597e-05	0.000133264	2.24258	0	1	1	no	XLOC_000294	ENSMUSG00000026111	ENSMUST00000027285	ENSMUSP00000027285	unc-50 homolog (C. elegans) [Source:MGI Symbol;Acc:MGI:1914637]	1	37430139	37439124	1	B	37430170	37439124	37430170	1414	tsl1	GENCODE basic	12	15	KNOWN	KNOWN	ensembl_havana	ensembl_havana	protein_coding	protein_coding	46.78	7	MGI transcript name	Unc50-001	MGI Symbol	Unc50
TCONS_00000739	ENSMUST00000027285	Unc50	XLOC_000294	TCONS_00000739	XLOC_000294	Unc50	1:37430138-37439124	WT CD	NFE2L1/NRF1-LKO CD	OK	1.39724	3.48139	1.31709	0.607612	0.3359	0.69746	no	XLOC_000294	ENSMUSG00000026111	ENSMUST00000027285	ENSMUSP00000027285	unc-50 homolog (C. elegans) [Source:MGI Symbol;Acc:MGI:1914637]	1	37430139	37439124	1	B	37430170	37439124	37430170	1414	tsl1	GENCODE basic	12	15	KNOWN	KNOWN	ensembl_havana	ensembl_havana	protein_coding	protein_coding	46.78	7	MGI transcript name	Unc50-001	MGI Symbol	Unc50
TCONS_00000740	ENSMUST00000027285	Unc50	XLOC_000294	TCONS_00000740	XLOC_000294	Unc50	1:37430138-37439124	WT CD	NFE2L1/NRF1-LKO CD	OK	0.89182	1.22632	0.459514	0.121275	0.83475	0.93394	no	XLOC_000294	ENSMUSG00000026111	ENSMUST00000027285	ENSMUSP00000027285	unc-50 homolog (C. elegans) [Source:MGI Symbol;Acc:MGI:1914637]	1	37430139	37439124	1	B	37430170	37439124	37430170	1414	tsl1	GENCODE basic	12	15	KNOWN	KNOWN	ensembl_havana	ensembl_havana	protein_coding	protein_coding	46.78	7	MGI transcript name	Unc50-001	MGI Symbol	Unc50
TCONS_00000741	ENSMUST00000144617	Unc50	XLOC_000294	TCONS_00000741	XLOC_000294	Unc50	1:37430138-37439124	WT CD	NFE2L1/NRF1-LKO CD	OK	4.75973	0.000817682	-12.5071	-0.091644	0.25815	0.66429	no	XLOC_000294	ENSMUSG00000026111	ENSMUST00000144617	ENSMUSP00000123684	unc-50 homolog (C. elegans) [Source:MGI Symbol;Acc:MGI:1914637]	1	37430139	37439124	1	B	37430177	37437478	37430177	808	tsl5		7	15	KNOWN	KNOWN	havana	ensembl_havana	protein_coding	protein_coding	46.78	7	MGI transcript name	Unc50-003	MGI Symbol	Unc50
TCONS_00000742	ENSMUST00000193979	Unc50	XLOC_000294	TCONS_00000742	XLOC_000294	Unc50	1:37430138-37439124	WT CD	NFE2L1/NRF1-LKO CD	OK	9.65389	13.7449	0.509713	0.315058	0.59345	0.833524	no	XLOC_000294	ENSMUSG00000026111	ENSMUST00000193979	ENSMUSP00000141818	unc-50 homolog (C. elegans) [Source:MGI Symbol;Acc:MGI:1914637]	1	37430139	37439124	1	B	37430186	37437270	37430186	818	tsl3		5	15	KNOWN	KNOWN	havana	ensembl_havana	protein_coding	protein_coding	46.78	7	MGI transcript name	Unc50-006	MGI Symbol	Unc50
TCONS_00000743	ENSMUST00000118059	Unc50	XLOC_000294	TCONS_00000743	XLOC_000294	Unc50	1:37430138-37439124	WT CD	NFE2L1/NRF1-LKO CD	NOTEST	0.000184556	1.05934e-05	-4.12282	0	1	1	no	XLOC_000294	ENSMUSG00000026111	ENSMUST00000118059	ENSMUSP00000113135	unc-50 homolog (C. elegans) [Source:MGI Symbol;Acc:MGI:1914637]	1	37430139	37439124	1	B	37430202	37438987	37430202	1179	tsl5	GENCODE basic	2	15	KNOWN	KNOWN	havana	ensembl_havana	protein_coding	protein_coding	46.78	7	MGI transcript name	Unc50-005	MGI Symbol	Unc50
TCONS_00000744	ENSMUST00000193713	Unc50	XLOC_000294	TCONS_00000744	XLOC_000294	Unc50	1:37430138-37439124	WT CD	NFE2L1/NRF1-LKO CD	OK	1.39628	4.35976	1.64266	0.433379	0.5982	0.835866	no	XLOC_000294	ENSMUSG00000026111	ENSMUST00000193713	ENSMUSP00000141651	unc-50 homolog (C. elegans) [Source:MGI Symbol;Acc:MGI:1914637]	1	37430139	37439124	1	B	37430208	37431554	37430208	333	tsl3		1	15	KNOWN	KNOWN	havana	ensembl_havana	protein_coding	protein_coding	46.78	7	MGI transcript name	Unc50-007	MGI Symbol	Unc50
TCONS_00000745	ENSMUST00000134184	Unc50	XLOC_000294	TCONS_00000745	XLOC_000294	Unc50	1:37430138-37439124	WT CD	NFE2L1/NRF1-LKO CD	OK	20.1535	14.8378	-0.441757	-0.523369	0.3372	0.697519	no	XLOC_000294	ENSMUSG00000026111	ENSMUST00000134184		unc-50 homolog (C. elegans) [Source:MGI Symbol;Acc:MGI:1914637]	1	37430139	37439124	1	B	37431344	37437612	37431344	730	tsl2		1	15	KNOWN	KNOWN	havana	ensembl_havana	retained_intron	protein_coding	46.78	7	MGI transcript name	Unc50-004	MGI Symbol	Unc50
TCONS_00000746	ENSMUST00000160659	4930556I23Rik	XLOC_000295	TCONS_00000746	XLOC_000295	4930556I23Rik	1:37611676-37720085	WT CD	NFE2L1/NRF1-LKO CD	NOTEST	0	0	0	0	1	1	no	XLOC_000295	ENSMUSG00000089767	ENSMUST00000160659		RIKEN cDNA 4930556I23 gene [Source:MGI Symbol;Acc:MGI:1922520]	1	37614259	37615372	1	B	37614259	37615372	37614259	560	tsl1	GENCODE basic	1	1	KNOWN	KNOWN	havana	havana	antisense	antisense	53.86	1	MGI transcript name	4930556I23Rik-001	MGI Symbol	4930556I23Rik
TCONS_00000747	ENSMUST00000192005	4930470B04Rik	XLOC_000296	TCONS_00000747	XLOC_000296	4930470B04Rik	1:37611676-37720085	WT CD	NFE2L1/NRF1-LKO CD	NOTEST	0	0	0	0	1	1	no	XLOC_000296	ENSMUSG00000104365	ENSMUST00000192005		RIKEN cDNA 4930470B04 gene [Source:MGI Symbol;Acc:MGI:1923057]	1	37660722	37662647	1	B	37660722	37662647	37660722	1926	tslNA	GENCODE basic	1	1	KNOWN	KNOWN	havana	havana	TEC	TEC	44.18	1	MGI transcript name	4930470B04Rik-001	MGI Symbol	4930470B04Rik
TCONS_00000748	ENSMUST00000181885	Gm26805	XLOC_000297	TCONS_00000748	XLOC_000297	Gm26805	1:37754775-37871388	WT CD	NFE2L1/NRF1-LKO CD	NOTEST	0	0	0	0	1	1	no	XLOC_000297	ENSMUSG00000097268	ENSMUST00000181885		predicted gene, 26805 [Source:MGI Symbol;Acc:MGI:5477299]	1	37865299	37871388	1	B	37865299	37871388	37865299	3089	tsl1	GENCODE basic	1	1	KNOWN	KNOWN	havana	havana	antisense	antisense	44.02	1	MGI transcript name	Gm26805-001	MGI Symbol	Gm26805
TCONS_00000749	ENSMUST00000128085	Lipt1	XLOC_000298	TCONS_00000749	XLOC_000298	Lipt1	1:37871737-37890411	WT CD	NFE2L1/NRF1-LKO CD	NOTEST	8.85949e-43	0.000127889	126.763	0	1	1	no	XLOC_000298	ENSMUSG00000037216	ENSMUST00000128085	ENSMUSP00000119243	lipoyltransferase 1 [Source:MGI Symbol;Acc:MGI:3645211]	1	37871738	37876228	1	B	37871738	37875343	37871738	774	tsl3		1	5	KNOWN	KNOWN	havana	ensembl_havana	protein_coding	protein_coding	43.29	4	MGI transcript name	Lipt1-002	MGI Symbol	Lipt1
TCONS_00000750	ENSMUST00000128085	Lipt1	XLOC_000298	TCONS_00000750	XLOC_000298	Lipt1	1:37871737-37890411	WT CD	NFE2L1/NRF1-LKO CD	NOTEST	2.95195e-09	8.57802e-13	-11.7487	0	1	1	no	XLOC_000298	ENSMUSG00000037216	ENSMUST00000128085	ENSMUSP00000119243	lipoyltransferase 1 [Source:MGI Symbol;Acc:MGI:3645211]	1	37871738	37876228	1	B	37871738	37875343	37871738	774	tsl3		1	5	KNOWN	KNOWN	havana	ensembl_havana	protein_coding	protein_coding	43.29	4	MGI transcript name	Lipt1-002	MGI Symbol	Lipt1
TCONS_00000751	ENSMUST00000142670	Lipt1	XLOC_000298	TCONS_00000751	XLOC_000298	Lipt1	1:37871737-37890411	WT CD	NFE2L1/NRF1-LKO CD	OK	1.55515	6.2013e-05	-14.6141	-0.0200411	0.10525	0.521593	no	XLOC_000298	ENSMUSG00000037216	ENSMUST00000142670	ENSMUSP00000122160	lipoyltransferase 1 [Source:MGI Symbol;Acc:MGI:3645211]	1	37871738	37876228	1	B	37872374	37875460	37872374	812	tsl2		1	5	KNOWN	KNOWN	havana	ensembl_havana	protein_coding	protein_coding	43.29	4	MGI transcript name	Lipt1-003	MGI Symbol	Lipt1
TCONS_00000752	ENSMUST00000144440	Lipt1	XLOC_000298	TCONS_00000752	XLOC_000298	Lipt1	1:37871737-37890411	WT CD	NFE2L1/NRF1-LKO CD	NOTEST	3.16942e-05	1.63367e-11	-20.8877	0	1	1	no	XLOC_000298	ENSMUSG00000037216	ENSMUST00000144440	ENSMUSP00000115465	lipoyltransferase 1 [Source:MGI Symbol;Acc:MGI:3645211]	1	37871738	37876228	1	B	37872562	37875554	37872562	775	tsl3		1	5	KNOWN	KNOWN	havana	ensembl_havana	protein_coding	protein_coding	43.29	4	MGI transcript name	Lipt1-004	MGI Symbol	Lipt1
TCONS_00000753	ENSMUST00000041621	Lipt1	XLOC_000298	TCONS_00000753	XLOC_000298	Lipt1	1:37871737-37890411	WT CD	NFE2L1/NRF1-LKO CD	OK	1.80718	1.88678	0.0621932	0.0387131	0.9344	0.970966	no	XLOC_000298	ENSMUSG00000037216	ENSMUST00000041621	ENSMUSP00000038739	lipoyltransferase 1 [Source:MGI Symbol;Acc:MGI:3645211]	1	37871738	37876228	1	B	37872206	37876228	37872206	1485	tsl1	GENCODE basic	4	5	KNOWN	KNOWN	ensembl_havana	ensembl_havana	protein_coding	protein_coding	43.29	4	MGI transcript name	Lipt1-001	MGI Symbol	Lipt1
TCONS_00000754	ENSMUST00000142670	Lipt1	XLOC_000298	TCONS_00000754	XLOC_000298	Lipt1	1:37871737-37890411	WT CD	NFE2L1/NRF1-LKO CD	NOTEST	9.50372e-05	0.421505	12.1148	0	1	1	no	XLOC_000298	ENSMUSG00000037216	ENSMUST00000142670	ENSMUSP00000122160	lipoyltransferase 1 [Source:MGI Symbol;Acc:MGI:3645211]	1	37871738	37876228	1	B	37872374	37875460	37872374	812	tsl2		1	5	KNOWN	KNOWN	havana	ensembl_havana	protein_coding	protein_coding	43.29	4	MGI transcript name	Lipt1-003	MGI Symbol	Lipt1
TCONS_00000755	ENSMUST00000144440	Lipt1	XLOC_000298	TCONS_00000755	XLOC_000298	Lipt1	1:37871737-37890411	WT CD	NFE2L1/NRF1-LKO CD	OK	2.55375	0.550552	-2.21367	-0.989113	0.28295	0.673593	no	XLOC_000298	ENSMUSG00000037216	ENSMUST00000144440	ENSMUSP00000115465	lipoyltransferase 1 [Source:MGI Symbol;Acc:MGI:3645211]	1	37871738	37876228	1	B	37872562	37875554	37872562	775	tsl3		1	5	KNOWN	KNOWN	havana	ensembl_havana	protein_coding	protein_coding	43.29	4	MGI transcript name	Lipt1-004	MGI Symbol	Lipt1
TCONS_00000756	ENSMUST00000027256	Mrpl30	XLOC_000299	TCONS_00000756	XLOC_000299	Mrpl30	1:37890476-37898535	WT CD	NFE2L1/NRF1-LKO CD	NOTEST	0.346464	0.104753	-1.72571	0	1	1	no	XLOC_000299	ENSMUSG00000026087	ENSMUST00000027256	ENSMUSP00000027256	mitochondrial ribosomal protein L30 [Source:MGI Symbol;Acc:MGI:1333820]	1	37890477	37898535	1	B	37890477	37898535	37890477	969	tsl1	GENCODE basic	11	11	KNOWN	KNOWN	ensembl_havana	ensembl_havana	protein_coding	protein_coding	43.13	7	MGI transcript name	Mrpl30-001	MGI Symbol	Mrpl30
TCONS_00000757	ENSMUST00000027256	Mrpl30	XLOC_000299	TCONS_00000757	XLOC_000299	Mrpl30	1:37890476-37898535	WT CD	NFE2L1/NRF1-LKO CD	NOTEST	3.58017e-31	0.036083	96.3472	0	1	1	no	XLOC_000299	ENSMUSG00000026087	ENSMUST00000027256	ENSMUSP00000027256	mitochondrial ribosomal protein L30 [Source:MGI Symbol;Acc:MGI:1333820]	1	37890477	37898535	1	B	37890477	37898535	37890477	969	tsl1	GENCODE basic	11	11	KNOWN	KNOWN	ensembl_havana	ensembl_havana	protein_coding	protein_coding	43.13	7	MGI transcript name	Mrpl30-001	MGI Symbol	Mrpl30
TCONS_00000758	ENSMUST00000027256	Mrpl30	XLOC_000299	TCONS_00000758	XLOC_000299	Mrpl30	1:37890476-37898535	WT CD	NFE2L1/NRF1-LKO CD	OK	7.07248	13.8866	0.973404	0.727557	0.19125	0.632774	no	XLOC_000299	ENSMUSG00000026087	ENSMUST00000027256	ENSMUSP00000027256	mitochondrial ribosomal protein L30 [Source:MGI Symbol;Acc:MGI:1333820]	1	37890477	37898535	1	B	37890477	37898535	37890477	969	tsl1	GENCODE basic	11	11	KNOWN	KNOWN	ensembl_havana	ensembl_havana	protein_coding	protein_coding	43.13	7	MGI transcript name	Mrpl30-001	MGI Symbol	Mrpl30
TCONS_00000759	ENSMUST00000193673	Mrpl30	XLOC_000299	TCONS_00000759	XLOC_000299	Mrpl30	1:37890476-37898535	WT CD	NFE2L1/NRF1-LKO CD	OK	10.711	4.90273	-1.12744	-0.791656	0.18705	0.628456	no	XLOC_000299	ENSMUSG00000026087	ENSMUST00000193673	ENSMUSP00000141654	mitochondrial ribosomal protein L30 [Source:MGI Symbol;Acc:MGI:1333820]	1	37890477	37898535	1	B	37890532	37898364	37890532	662	tsl2	GENCODE basic	5	11	KNOWN	KNOWN	havana	ensembl_havana	protein_coding	protein_coding	43.13	7	MGI transcript name	Mrpl30-006	MGI Symbol	Mrpl30
TCONS_00000760	ENSMUST00000161694	Mrpl30	XLOC_000299	TCONS_00000760	XLOC_000299	Mrpl30	1:37890476-37898535	WT CD	NFE2L1/NRF1-LKO CD	OK	3.56654e-143	0.82605	472.925	6.26998e-140	0.2944	0.676844	no	XLOC_000299	ENSMUSG00000026087	ENSMUST00000161694		mitochondrial ribosomal protein L30 [Source:MGI Symbol;Acc:MGI:1333820]	1	37890477	37898535	1	B	37890533	37893246	37890533	356	tsl2		1	11	KNOWN	KNOWN	havana	ensembl_havana	retained_intron	protein_coding	43.13	7	MGI transcript name	Mrpl30-002	MGI Symbol	Mrpl30
TCONS_00000761	ENSMUST00000160082	Mrpl30	XLOC_000299	TCONS_00000761	XLOC_000299	Mrpl30	1:37890476-37898535	WT CD	NFE2L1/NRF1-LKO CD	NOTEST	0.0306424	0.010089	-1.60275	0	1	1	no	XLOC_000299	ENSMUSG00000026087	ENSMUST00000160082	ENSMUSP00000141883	mitochondrial ribosomal protein L30 [Source:MGI Symbol;Acc:MGI:1333820]	1	37890477	37898535	1	B	37890543	37893984	37890543	1757	tsl3		2	11	KNOWN	KNOWN	havana	ensembl_havana	protein_coding	protein_coding	43.13	7	MGI transcript name	Mrpl30-003	MGI Symbol	Mrpl30
TCONS_00000762	ENSMUST00000194857	Mrpl30	XLOC_000299	TCONS_00000762	XLOC_000299	Mrpl30	1:37890476-37898535	WT CD	NFE2L1/NRF1-LKO CD	OK	10.3139	5.248	-0.974744	-0.678026	0.20635	0.646127	no	XLOC_000299	ENSMUSG00000026087	ENSMUST00000194857	ENSMUSP00000142168	mitochondrial ribosomal protein L30 [Source:MGI Symbol;Acc:MGI:1333820]	1	37890477	37898535	1	B	37892933	37898165	37892933	501	tsl1		5	11	KNOWN	KNOWN	havana	ensembl_havana	protein_coding	protein_coding	43.13	7	MGI transcript name	Mrpl30-007	MGI Symbol	Mrpl30
TCONS_00000763	ENSMUST00000195373	Mrpl30	XLOC_000299	TCONS_00000763	XLOC_000299	Mrpl30	1:37890476-37898535	WT CD	NFE2L1/NRF1-LKO CD	OK	5.26441	3.96649	-0.408409	-0.162291	0.77185	0.908891	no	XLOC_000299	ENSMUSG00000026087	ENSMUST00000195373	ENSMUSP00000141693	mitochondrial ribosomal protein L30 [Source:MGI Symbol;Acc:MGI:1333820]	1	37890477	37898535	1	B	37893935	37898338	37893935	587	tsl2	GENCODE basic	1	11	KNOWN	KNOWN	havana	ensembl_havana	protein_coding	protein_coding	43.13	7	MGI transcript name	Mrpl30-008	MGI Symbol	Mrpl30
TCONS_00000764	ENSMUST00000162513	Mrpl30	XLOC_000299	TCONS_00000764	XLOC_000299	Mrpl30	1:37890476-37898535	WT CD	NFE2L1/NRF1-LKO CD	NOTEST	2.03664e-101	0.318573	332.838	0	1	1	no	XLOC_000299	ENSMUSG00000026087	ENSMUST00000162513		mitochondrial ribosomal protein L30 [Source:MGI Symbol;Acc:MGI:1333820]	1	37890477	37898535	1	B	37897256	37898125	37897256	644	tsl2		1	11	KNOWN	KNOWN	havana	ensembl_havana	retained_intron	protein_coding	43.13	7	MGI transcript name	Mrpl30-004	MGI Symbol	Mrpl30
TCONS_00000765	-	-	XLOC_000300	TCONS_00000765	XLOC_000300	-	1:37903004-37903175	WT CD	NFE2L1/NRF1-LKO CD	OK	12.014	0	-inf		0.0622	0.452447	no	XLOC_000300
TCONS_00000766	ENSMUST00000129513	Gm15457	XLOC_000301	TCONS_00000766	XLOC_000301	Gm15457	1:37933595-37957759	WT CD	NFE2L1/NRF1-LKO CD	NOTEST	0	0	0	0	1	1	no	XLOC_000301	ENSMUSG00000087374	ENSMUST00000129513		predicted gene 15457 [Source:MGI Symbol;Acc:MGI:3705190]	1	37933596	37954136	1	B	37933596	37954136	37933596	3990	tsl2	GENCODE basic	1	1	KNOWN	KNOWN	havana	havana	antisense	antisense	43.81	1	MGI transcript name	Gm15457-001	MGI Symbol	Gm15457
TCONS_00000767	ENSMUST00000158516	Gm23409	XLOC_000302	TCONS_00000767	XLOC_000302	Gm23409	1:37973966-37974203	WT CD	NFE2L1/NRF1-LKO CD	NOTEST	0	0	0	0	1	1	no	XLOC_000302	ENSMUSG00000089141	ENSMUST00000158516		predicted gene, 23409 [Source:MGI Symbol;Acc:MGI:5453186]	1	37973967	37974203	1	B	37973967	37974203	37973967	237	tslNA	GENCODE basic	1	1	KNOWN	KNOWN	ensembl	ensembl	misc_RNA	misc_RNA	49.79	1	MGI transcript name	Gm23409-201	MGI Symbol	Gm23409
TCONS_00000768	ENSMUST00000027252	Eif5b	XLOC_000303	TCONS_00000768	XLOC_000303	Eif5b	1:37998009-38129801	WT CD	NFE2L1/NRF1-LKO CD	NOTEST	0.000202574	3.62972e-18	-45.6656	0	1	1	no	XLOC_000303	ENSMUSG00000026083	ENSMUST00000027252	ENSMUSP00000027252	eukaryotic translation initiation factor 5B [Source:MGI Symbol;Acc:MGI:2441772]	1	37998010	38055579	1	B	37998010	38055579	37998010	7797	tsl2	GENCODE basic	7	12	KNOWN	KNOWN	ensembl_havana	ensembl_havana	protein_coding	protein_coding	41.45	5	MGI transcript name	Eif5b-002	MGI Symbol	Eif5b
TCONS_00000769	ENSMUST00000192548	Eif5b	XLOC_000303	TCONS_00000769	XLOC_000303	Eif5b	1:37998009-38129801	WT CD	NFE2L1/NRF1-LKO CD	NOTEST	2.56867e-13	2.83959e-15	-6.49919	0	1	1	no	XLOC_000303	ENSMUSG00000026083	ENSMUST00000192548		eukaryotic translation initiation factor 5B [Source:MGI Symbol;Acc:MGI:2441772]	1	37998010	38055579	1	B	37998129	38052021	37998129	5788	tsl1		5	12	KNOWN	KNOWN	havana	ensembl_havana	retained_intron	protein_coding	41.45	5	MGI transcript name	Eif5b-001	MGI Symbol	Eif5b
TCONS_00000770	ENSMUST00000027252	Eif5b	XLOC_000303	TCONS_00000770	XLOC_000303	Eif5b	1:37998009-38129801	WT CD	NFE2L1/NRF1-LKO CD	OK	6.03541	5.28466	-0.191641	-0.362249	0.50345	0.784415	no	XLOC_000303	ENSMUSG00000026083	ENSMUST00000027252	ENSMUSP00000027252	eukaryotic translation initiation factor 5B [Source:MGI Symbol;Acc:MGI:2441772]	1	37998010	38055579	1	B	37998010	38055579	37998010	7797	tsl2	GENCODE basic	7	12	KNOWN	KNOWN	ensembl_havana	ensembl_havana	protein_coding	protein_coding	41.45	5	MGI transcript name	Eif5b-002	MGI Symbol	Eif5b
TCONS_00000771	ENSMUST00000192548	Eif5b	XLOC_000303	TCONS_00000771	XLOC_000303	Eif5b	1:37998009-38129801	WT CD	NFE2L1/NRF1-LKO CD	OK	0.657095	0.878542	0.419007	0.237086	0.6802	0.873797	no	XLOC_000303	ENSMUSG00000026083	ENSMUST00000192548		eukaryotic translation initiation factor 5B [Source:MGI Symbol;Acc:MGI:2441772]	1	37998010	38055579	1	B	37998129	38052021	37998129	5788	tsl1		5	12	KNOWN	KNOWN	havana	ensembl_havana	retained_intron	protein_coding	41.45	5	MGI transcript name	Eif5b-001	MGI Symbol	Eif5b
TCONS_00000772	ENSMUST00000193806	Eif5b	XLOC_000303	TCONS_00000772	XLOC_000303	Eif5b	1:37998009-38129801	WT CD	NFE2L1/NRF1-LKO CD	NOTEST	0.208154	2.41378e-230	-760.508	0	1	1	no	XLOC_000303	ENSMUSG00000026083	ENSMUST00000193806		eukaryotic translation initiation factor 5B [Source:MGI Symbol;Acc:MGI:2441772]	1	37998010	38055579	1	B	38041791	38045440	38041791	479	tsl3		5	12	KNOWN	KNOWN	havana	ensembl_havana	retained_intron	protein_coding	41.45	5	MGI transcript name	Eif5b-005	MGI Symbol	Eif5b
TCONS_00000773	ENSMUST00000193151	Eif5b	XLOC_000303	TCONS_00000773	XLOC_000303	Eif5b	1:37998009-38129801	WT CD	NFE2L1/NRF1-LKO CD	OK	6.375	4.09333	-0.639149	-0.276676	0.70215	0.883082	no	XLOC_000303	ENSMUSG00000026083	ENSMUST00000193151		eukaryotic translation initiation factor 5B [Source:MGI Symbol;Acc:MGI:2441772]	1	37998010	38055579	1	B	38042866	38046676	38042866	578	tsl3		5	12	KNOWN	KNOWN	havana	ensembl_havana	processed_transcript	protein_coding	41.45	5	MGI transcript name	Eif5b-003	MGI Symbol	Eif5b
TCONS_00000774	ENSMUST00000027252	Eif5b	XLOC_000303	TCONS_00000774	XLOC_000303	Eif5b	1:37998009-38129801	WT CD	NFE2L1/NRF1-LKO CD	OK	0.636471	1.6509	1.37509	0.398083	0.4093	0.738637	no	XLOC_000303	ENSMUSG00000026083	ENSMUST00000027252	ENSMUSP00000027252	eukaryotic translation initiation factor 5B [Source:MGI Symbol;Acc:MGI:2441772]	1	37998010	38055579	1	B	37998010	38055579	37998010	7797	tsl2	GENCODE basic	7	12	KNOWN	KNOWN	ensembl_havana	ensembl_havana	protein_coding	protein_coding	41.45	5	MGI transcript name	Eif5b-002	MGI Symbol	Eif5b
TCONS_00000775	ENSMUST00000195664	Eif5b	XLOC_000303	TCONS_00000775	XLOC_000303	Eif5b	1:37998009-38129801	WT CD	NFE2L1/NRF1-LKO CD	NOTEST	0.098053	0.0381277	-1.36272	0	1	1	no	XLOC_000303	ENSMUSG00000026083	ENSMUST00000195664		eukaryotic translation initiation factor 5B [Source:MGI Symbol;Acc:MGI:2441772]	1	37998010	38055579	1	B	38044634	38048803	38044634	690	tsl5		1	12	KNOWN	KNOWN	havana	ensembl_havana	retained_intron	protein_coding	41.45	5	MGI transcript name	Eif5b-004	MGI Symbol	Eif5b
TCONS_00000776	ENSMUST00000194892	Gm5099	XLOC_000304	TCONS_00000776	XLOC_000304	Gm5099	1:38132082-38159892	WT CD	NFE2L1/NRF1-LKO CD	NOTEST	0	0	0	0	1	1	no	XLOC_000304	ENSMUSG00000102716	ENSMUST00000194892		predicted gene 5099 [Source:MGI Symbol;Acc:MGI:3644917]	1	38132083	38159892	1	B	38132083	38159892	38132083	1848	tsl1	GENCODE basic	1	1	KNOWN	KNOWN	havana	havana	lincRNA	lincRNA	44.08	1	MGI transcript name	Gm5099-001	MGI Symbol	Gm5099
TCONS_00000777	ENSMUST00000127620	Gm16150	XLOC_000305	TCONS_00000777	XLOC_000305	Gm16150	1:38177325-38664955	WT CD	NFE2L1/NRF1-LKO CD	NOTEST	0	0	0	0	1	1	no	XLOC_000305	ENSMUSG00000085391	ENSMUST00000127620		predicted gene 16150 [Source:MGI Symbol;Acc:MGI:3801827]	1	38235420	38246666	1	B	38235420	38245603	38235420	437	tsl5	GENCODE basic	1	1	KNOWN	KNOWN	havana	havana	antisense	antisense	46.55	2	MGI transcript name	Gm16150-001	MGI Symbol	Gm16150
TCONS_00000778	ENSMUST00000133299	Gm16150	XLOC_000305	TCONS_00000778	XLOC_000305	Gm16150	1:38177325-38664955	WT CD	NFE2L1/NRF1-LKO CD	NOTEST	0	0	0	0	1	1	no	XLOC_000305	ENSMUSG00000085391	ENSMUST00000133299		predicted gene 16150 [Source:MGI Symbol;Acc:MGI:3801827]	1	38235420	38246666	1	B	38239700	38246666	38239700	673	tsl3		1	1	KNOWN	KNOWN	havana	havana	antisense	antisense	46.55	2	MGI transcript name	Gm16150-002	MGI Symbol	Gm16150
TCONS_00000779	ENSMUST00000133299	Gm16150	XLOC_000305	TCONS_00000779	XLOC_000305	Gm16150	1:38177325-38664955	WT CD	NFE2L1/NRF1-LKO CD	NOTEST	0	0	0	0	1	1	no	XLOC_000305	ENSMUSG00000085391	ENSMUST00000133299		predicted gene 16150 [Source:MGI Symbol;Acc:MGI:3801827]	1	38235420	38246666	1	B	38239700	38246666	38239700	673	tsl3		1	1	KNOWN	KNOWN	havana	havana	antisense	antisense	46.55	2	MGI transcript name	Gm16150-002	MGI Symbol	Gm16150
TCONS_00000780	ENSMUST00000129696	Gm16151	XLOC_000306	TCONS_00000780	XLOC_000306	Gm16151	1:38177325-38664955	WT CD	NFE2L1/NRF1-LKO CD	NOTEST	0	0	0	0	1	1	no	XLOC_000306	ENSMUSG00000085280	ENSMUST00000129696		predicted gene 16151 [Source:MGI Symbol;Acc:MGI:3801826]	1	38307902	38311930	1	B	38307902	38311930	38307902	639	tsl3	GENCODE basic	1	1	KNOWN	KNOWN	havana	havana	antisense	antisense	46.84	1	MGI transcript name	Gm16151-001	MGI Symbol	Gm16151
TCONS_00000781	ENSMUST00000143261	Gm16152	XLOC_000307	TCONS_00000781	XLOC_000307	Gm16152	1:38177325-38664955	WT CD	NFE2L1/NRF1-LKO CD	NOTEST	0	0	0	0	1	1	no	XLOC_000307	ENSMUSG00000087131	ENSMUST00000143261		predicted gene 16152 [Source:MGI Symbol;Acc:MGI:3802058]	1	38384949	38393974	1	B	38384949	38393974	38384949	1189	tsl1	GENCODE basic	7	7	KNOWN	KNOWN	havana	havana	antisense	antisense	45.69	2	MGI transcript name	Gm16152-001	MGI Symbol	Gm16152
TCONS_00000782	ENSMUST00000143261	Gm16152	XLOC_000307	TCONS_00000782	XLOC_000307	Gm16152	1:38177325-38664955	WT CD	NFE2L1/NRF1-LKO CD	NOTEST	0	0	0	0	1	1	no	XLOC_000307	ENSMUSG00000087131	ENSMUST00000143261		predicted gene 16152 [Source:MGI Symbol;Acc:MGI:3802058]	1	38384949	38393974	1	B	38384949	38393974	38384949	1189	tsl1	GENCODE basic	7	7	KNOWN	KNOWN	havana	havana	antisense	antisense	45.69	2	MGI transcript name	Gm16152-001	MGI Symbol	Gm16152
TCONS_00000783	ENSMUST00000131663	Gm16152	XLOC_000307	TCONS_00000783	XLOC_000307	Gm16152	1:38177325-38664955	WT CD	NFE2L1/NRF1-LKO CD	NOTEST	0	0	0	0	1	1	no	XLOC_000307	ENSMUSG00000087131	ENSMUST00000131663		predicted gene 16152 [Source:MGI Symbol;Acc:MGI:3802058]	1	38384949	38393974	1	B	38388829	38390244	38388829	872	tsl1	GENCODE basic	1	7	KNOWN	KNOWN	havana	havana	antisense	antisense	45.69	2	MGI transcript name	Gm16152-002	MGI Symbol	Gm16152
TCONS_00000784	ENSMUST00000195175	Gm34727	XLOC_000308	TCONS_00000784	XLOC_000308	Gm34727	1:38177325-38664955	WT CD	NFE2L1/NRF1-LKO CD	NOTEST	0	0	0	0	1	1	no	XLOC_000308	ENSMUSG00000102984	ENSMUST00000195175		predicted gene, 34727 [Source:MGI Symbol;Acc:MGI:5593886]	1	38487519	38488047	1	B	38487519	38488047	38487519	529	tslNA	GENCODE basic	1	1	KNOWN	KNOWN	havana	havana	processed_pseudogene	processed_pseudogene	51.23	1	MGI transcript name	Gm34727-001	MGI Symbol	Gm34727
TCONS_00000785	ENSMUST00000195068	Gm38135	XLOC_000309	TCONS_00000785	XLOC_000309	Gm38135	1:38722619-38723121	WT CD	NFE2L1/NRF1-LKO CD	NOTEST	0	0	0	0	1	1	no	XLOC_000309	ENSMUSG00000102541	ENSMUST00000195068		predicted gene, 38135 [Source:MGI Symbol;Acc:MGI:5611363]	1	38722620	38723121	1	B	38722620	38723121	38722620	502	tslNA	GENCODE basic	1	1	KNOWN	KNOWN	havana	havana	processed_pseudogene	processed_pseudogene	52.19	1	MGI transcript name	Gm38135-001	MGI Symbol	Gm38135
TCONS_00000786	ENSMUST00000192930	2610300A13Rik	XLOC_000310	TCONS_00000786	XLOC_000310	2610300A13Rik	1:38767183-38767686	WT CD	NFE2L1/NRF1-LKO CD	NOTEST	0	0	0	0	1	1	no	XLOC_000310	ENSMUSG00000103531	ENSMUST00000192930		RIKEN cDNA 2610300A13 gene [Source:MGI Symbol;Acc:MGI:1917693]	1	38767184	38767686	1	B	38767184	38767686	38767184	503	tslNA	GENCODE basic	1	1	KNOWN	KNOWN	havana	havana	TEC	TEC	52.68	1	MGI transcript name	2610300A13Rik-001	MGI Symbol	2610300A13Rik
TCONS_00000787	ENSMUST00000195309	Gm37707	XLOC_000311	TCONS_00000787	XLOC_000311	Gm37707	1:38863866-38898161	WT CD	NFE2L1/NRF1-LKO CD	NOTEST	0	0	0	0	1	1	no	XLOC_000311	ENSMUSG00000103647	ENSMUST00000195309		predicted gene, 37707 [Source:MGI Symbol;Acc:MGI:5610935]	1	38884754	38888072	1	B	38884754	38888072	38884754	325	tsl3	GENCODE basic	1	1	KNOWN	KNOWN	havana	havana	antisense	antisense	51.22	1	MGI transcript name	Gm37707-001	MGI Symbol	Gm37707
TCONS_00000788	ENSMUST00000193251	Gm6621	XLOC_000312	TCONS_00000788	XLOC_000312	Gm6621	1:38907944-38908716	WT CD	NFE2L1/NRF1-LKO CD	NOTEST	0	0	0	0	1	1	no	XLOC_000312	ENSMUSG00000102447	ENSMUST00000193251		predicted gene 6621 [Source:MGI Symbol;Acc:MGI:3647848]	1	38907945	38908716	1	B	38907945	38908716	38907945	772	tslNA	GENCODE basic	1	1	KNOWN	KNOWN	havana	havana	processed_pseudogene	processed_pseudogene	51.94	1	MGI transcript name	Gm6621-001	MGI Symbol	Gm6621
TCONS_00000789	ENSMUST00000088029	Nms	XLOC_000313	TCONS_00000789	XLOC_000313	Nms	1:38939148-38950276	WT CD	NFE2L1/NRF1-LKO CD	NOTEST	0	0	0	0	1	1	no	XLOC_000313	ENSMUSG00000067604	ENSMUST00000088029	ENSMUSP00000085346	neuromedin S [Source:MGI Symbol;Acc:MGI:3583618]	1	38939149	38950276	1	B	38939149	38950276	38939149	1001	tsl1	GENCODE basic	7	8	KNOWN	KNOWN	ensembl_havana	ensembl_havana	protein_coding	protein_coding	43.93	2	MGI transcript name	Nms-001	MGI Symbol	Nms
TCONS_00000790	ENSMUST00000088029	Nms	XLOC_000313	TCONS_00000790	XLOC_000313	Nms	1:38939148-38950276	WT CD	NFE2L1/NRF1-LKO CD	NOTEST	0	0	0	0	1	1	no	XLOC_000313	ENSMUSG00000067604	ENSMUST00000088029	ENSMUSP00000085346	neuromedin S [Source:MGI Symbol;Acc:MGI:3583618]	1	38939149	38950276	1	B	38939149	38950276	38939149	1001	tsl1	GENCODE basic	7	8	KNOWN	KNOWN	ensembl_havana	ensembl_havana	protein_coding	protein_coding	43.93	2	MGI transcript name	Nms-001	MGI Symbol	Nms
TCONS_00000791	ENSMUST00000160214	Nms	XLOC_000313	TCONS_00000791	XLOC_000313	Nms	1:38939148-38950276	WT CD	NFE2L1/NRF1-LKO CD	NOTEST	0	0	0	0	1	1	no	XLOC_000313	ENSMUSG00000067604	ENSMUST00000160214	ENSMUSP00000125166	neuromedin S [Source:MGI Symbol;Acc:MGI:3583618]	1	38939149	38950276	1	B	38939203	38948643	38939203	497	tsl5		1	8	KNOWN	KNOWN	havana	ensembl_havana	protein_coding	protein_coding	43.93	2	MGI transcript name	Nms-002	MGI Symbol	Nms
TCONS_00000792	ENSMUST00000027247	Pdcl3	XLOC_000314	TCONS_00000792	XLOC_000314	Pdcl3	1:38985607-38997238	WT CD	NFE2L1/NRF1-LKO CD	NOTEST	0.165986	0.258272	0.637834	0	1	1	no	XLOC_000314	ENSMUSG00000026078	ENSMUST00000027247	ENSMUSP00000027247	phosducin-like 3 [Source:MGI Symbol;Acc:MGI:1916083]	1	38985608	38997238	1	B	38985608	38997238	38985608	3914	tsl1	GENCODE basic	10	10	KNOWN	KNOWN	ensembl_havana	ensembl_havana	protein_coding	protein_coding	46.92	4	MGI transcript name	Pdcl3-001	MGI Symbol	Pdcl3
TCONS_00000793	ENSMUST00000027247	Pdcl3	XLOC_000314	TCONS_00000793	XLOC_000314	Pdcl3	1:38985607-38997238	WT CD	NFE2L1/NRF1-LKO CD	NOTEST	2.22086e-05	9.74225e-07	-4.51072	0	1	1	no	XLOC_000314	ENSMUSG00000026078	ENSMUST00000027247	ENSMUSP00000027247	phosducin-like 3 [Source:MGI Symbol;Acc:MGI:1916083]	1	38985608	38997238	1	B	38985608	38997238	38985608	3914	tsl1	GENCODE basic	10	10	KNOWN	KNOWN	ensembl_havana	ensembl_havana	protein_coding	protein_coding	46.92	4	MGI transcript name	Pdcl3-001	MGI Symbol	Pdcl3
TCONS_00000794	ENSMUST00000027247	Pdcl3	XLOC_000314	TCONS_00000794	XLOC_000314	Pdcl3	1:38985607-38997238	WT CD	NFE2L1/NRF1-LKO CD	NOTEST	0.000240374	3.95514e-06	-5.92541	0	1	1	no	XLOC_000314	ENSMUSG00000026078	ENSMUST00000027247	ENSMUSP00000027247	phosducin-like 3 [Source:MGI Symbol;Acc:MGI:1916083]	1	38985608	38997238	1	B	38985608	38997238	38985608	3914	tsl1	GENCODE basic	10	10	KNOWN	KNOWN	ensembl_havana	ensembl_havana	protein_coding	protein_coding	46.92	4	MGI transcript name	Pdcl3-001	MGI Symbol	Pdcl3
TCONS_00000795	ENSMUST00000027247	Pdcl3	XLOC_000314	TCONS_00000795	XLOC_000314	Pdcl3	1:38985607-38997238	WT CD	NFE2L1/NRF1-LKO CD	NOTEST	0.136936	0.0732071	-0.903442	0	1	1	no	XLOC_000314	ENSMUSG00000026078	ENSMUST00000027247	ENSMUSP00000027247	phosducin-like 3 [Source:MGI Symbol;Acc:MGI:1916083]	1	38985608	38997238	1	B	38985608	38997238	38985608	3914	tsl1	GENCODE basic	10	10	KNOWN	KNOWN	ensembl_havana	ensembl_havana	protein_coding	protein_coding	46.92	4	MGI transcript name	Pdcl3-001	MGI Symbol	Pdcl3
TCONS_00000796	ENSMUST00000027247	Pdcl3	XLOC_000314	TCONS_00000796	XLOC_000314	Pdcl3	1:38985607-38997238	WT CD	NFE2L1/NRF1-LKO CD	OK	0.679603	0.177158	-1.93966	-0.862387	0.33035	0.6946	no	XLOC_000314	ENSMUSG00000026078	ENSMUST00000027247	ENSMUSP00000027247	phosducin-like 3 [Source:MGI Symbol;Acc:MGI:1916083]	1	38985608	38997238	1	B	38985608	38997238	38985608	3914	tsl1	GENCODE basic	10	10	KNOWN	KNOWN	ensembl_havana	ensembl_havana	protein_coding	protein_coding	46.92	4	MGI transcript name	Pdcl3-001	MGI Symbol	Pdcl3
TCONS_00000797	ENSMUST00000193489	Pdcl3	XLOC_000314	TCONS_00000797	XLOC_000314	Pdcl3	1:38985607-38997238	WT CD	NFE2L1/NRF1-LKO CD	NOTEST	9.64607e-33	0	-inf	0	1	1	no	XLOC_000314	ENSMUSG00000026078	ENSMUST00000193489	ENSMUSP00000141258	phosducin-like 3 [Source:MGI Symbol;Acc:MGI:1916083]	1	38985608	38997238	1	B	38987841	38994917	38987841	330	tsl5		1	10	KNOWN	KNOWN	havana	ensembl_havana	nonsense_mediated_decay	protein_coding	46.92	4	MGI transcript name	Pdcl3-002	MGI Symbol	Pdcl3
TCONS_00000798	ENSMUST00000194552	Pdcl3	XLOC_000314	TCONS_00000798	XLOC_000314	Pdcl3	1:38985607-38997238	WT CD	NFE2L1/NRF1-LKO CD	OK	0.748098	0.48794	-0.616524	-0.179459	0.8085	0.923426	no	XLOC_000314	ENSMUSG00000026078	ENSMUST00000194552	ENSMUSP00000142151	phosducin-like 3 [Source:MGI Symbol;Acc:MGI:1916083]	1	38985608	38997238	1	B	38987865	38995807	38987865	643	tsl5		1	10	KNOWN	KNOWN	havana	ensembl_havana	protein_coding	protein_coding	46.92	4	MGI transcript name	Pdcl3-004	MGI Symbol	Pdcl3
TCONS_00000799	ENSMUST00000194994	Gm37309	XLOC_000315	TCONS_00000799	XLOC_000315	Gm37309	1:38985607-38997238	WT CD	NFE2L1/NRF1-LKO CD	NOTEST	0.294215	0.0807697	-1.86498	0	1	1	no	XLOC_000315	ENSMUSG00000103046	ENSMUST00000194994		predicted gene, 37309 [Source:MGI Symbol;Acc:MGI:5610537]	1	38992678	38994316	1	B	38992678	38994316	38992678	1639	tslNA	GENCODE basic	1	1	KNOWN	KNOWN	havana	havana	TEC	TEC	45.45	1	MGI transcript name	Gm37309-001	MGI Symbol	Gm37309
TCONS_00000800	ENSMUST00000193073	Pdcl3	XLOC_000314	TCONS_00000800	XLOC_000314	Pdcl3	1:38985607-38997238	WT CD	NFE2L1/NRF1-LKO CD	OK	1.75171	2.89768	0.726139	0.509696	0.31315	0.685299	no	XLOC_000314	ENSMUSG00000026078	ENSMUST00000193073		phosducin-like 3 [Source:MGI Symbol;Acc:MGI:1916083]	1	38985608	38997238	1	B	38995160	38996646	38995160	944	tsl2		1	10	KNOWN	KNOWN	havana	ensembl_havana	retained_intron	protein_coding	46.92	4	MGI transcript name	Pdcl3-003	MGI Symbol	Pdcl3
TCONS_00000801	ENSMUST00000173050	Npas2	XLOC_000316	TCONS_00000801	XLOC_000316	Npas2	1:39193730-39363237	WT CD	NFE2L1/NRF1-LKO CD	NOTEST	0	0	0	0	1	1	no	XLOC_000316	ENSMUSG00000026077	ENSMUST00000173050	ENSMUSP00000134241	neuronal PAS domain protein 2 [Source:MGI Symbol;Acc:MGI:109232]	1	39193731	39363236	1	B	39193731	39287615	39193731	484	tsl2		7	15	KNOWN	KNOWN	havana	ensembl_havana	protein_coding	protein_coding	46.19	3	MGI transcript name	Npas2-002	MGI Symbol	Npas2
TCONS_00000802	ENSMUST00000056815	Npas2	XLOC_000316	TCONS_00000802	XLOC_000316	Npas2	1:39193730-39363237	WT CD	NFE2L1/NRF1-LKO CD	NOTEST	0.0227044	0.0831555	1.87284	0	1	1	no	XLOC_000316	ENSMUSG00000026077	ENSMUST00000056815	ENSMUSP00000054719	neuronal PAS domain protein 2 [Source:MGI Symbol;Acc:MGI:109232]	1	39193731	39363236	1	B	39194212	39363236	39194212	4236	tsl1	GENCODE basic	8	15	KNOWN	KNOWN	ensembl_havana	ensembl_havana	protein_coding	protein_coding	46.19	3	MGI transcript name	Npas2-001	MGI Symbol	Npas2
TCONS_00000803	ENSMUST00000056815	Npas2	XLOC_000316	TCONS_00000803	XLOC_000316	Npas2	1:39193730-39363237	WT CD	NFE2L1/NRF1-LKO CD	NOTEST	9.6713e-06	4.24029e-06	-1.18955	0	1	1	no	XLOC_000316	ENSMUSG00000026077	ENSMUST00000056815	ENSMUSP00000054719	neuronal PAS domain protein 2 [Source:MGI Symbol;Acc:MGI:109232]	1	39193731	39363236	1	B	39194212	39363236	39194212	4236	tsl1	GENCODE basic	8	15	KNOWN	KNOWN	ensembl_havana	ensembl_havana	protein_coding	protein_coding	46.19	3	MGI transcript name	Npas2-001	MGI Symbol	Npas2
TCONS_00000804	ENSMUST00000173076	Gm3617	XLOC_000317	TCONS_00000804	XLOC_000317	Gm3617	1:39193730-39363237	WT CD	NFE2L1/NRF1-LKO CD	NOTEST	0	0.109878	inf	0	1	1	no	XLOC_000317	ENSMUSG00000092563	ENSMUST00000173076		predicted gene 3617 [Source:MGI Symbol;Acc:MGI:3781793]	1	39314899	39315453	1	B	39314899	39315453	39314899	555	tslNA	GENCODE basic	1	1	KNOWN	KNOWN	havana	havana	processed_pseudogene	processed_pseudogene	47.03	1	MGI transcript name	Gm3617-001	MGI Symbol	Gm3617
TCONS_00000805	ENSMUST00000172825	Npas2	XLOC_000316	TCONS_00000805	XLOC_000316	Npas2	1:39193730-39363237	WT CD	NFE2L1/NRF1-LKO CD	NOTEST	0	0	0	0	1	1	no	XLOC_000316	ENSMUSG00000026077	ENSMUST00000172825		neuronal PAS domain protein 2 [Source:MGI Symbol;Acc:MGI:109232]	1	39193731	39363236	1	B	39341555	39345466	39341555	474	tsl2		1	15	KNOWN	KNOWN	havana	ensembl_havana	processed_transcript	protein_coding	46.19	3	MGI transcript name	Npas2-003	MGI Symbol	Npas2
TCONS_00000806	ENSMUST00000056815	Npas2	XLOC_000316	TCONS_00000806	XLOC_000316	Npas2	1:39193730-39363237	WT CD	NFE2L1/NRF1-LKO CD	NOTEST	0	7.7833e-06	inf	0	1	1	no	XLOC_000316	ENSMUSG00000026077	ENSMUST00000056815	ENSMUSP00000054719	neuronal PAS domain protein 2 [Source:MGI Symbol;Acc:MGI:109232]	1	39193731	39363236	1	B	39194212	39363236	39194212	4236	tsl1	GENCODE basic	8	15	KNOWN	KNOWN	ensembl_havana	ensembl_havana	protein_coding	protein_coding	46.19	3	MGI transcript name	Npas2-001	MGI Symbol	Npas2
TCONS_00000807	ENSMUST00000086535	Rpl31	XLOC_000318	TCONS_00000807	XLOC_000318	Rpl31	1:39367841-39478755	WT CD	NFE2L1/NRF1-LKO CD	OK	0.50683	0.484269	-0.0656958	-0.0192818	0.9738	0.98705	no	XLOC_000318	ENSMUSG00000073702	ENSMUST00000086535	ENSMUSP00000083722	ribosomal protein L31 [Source:MGI Symbol;Acc:MGI:2149632]	1	39367842	39371911	1	B	39367842	39371911	39367842	1049	tsl1	GENCODE basic	11	11	KNOWN	KNOWN	ensembl_havana	ensembl_havana	protein_coding	protein_coding	48.5	6	MGI transcript name	Rpl31-001	MGI Symbol	Rpl31
TCONS_00000808	ENSMUST00000086535	Rpl31	XLOC_000318	TCONS_00000808	XLOC_000318	Rpl31	1:39367841-39478755	WT CD	NFE2L1/NRF1-LKO CD	OK	2.63412	3.48326	0.403114	0.291237	0.5968	0.835382	no	XLOC_000318	ENSMUSG00000073702	ENSMUST00000086535	ENSMUSP00000083722	ribosomal protein L31 [Source:MGI Symbol;Acc:MGI:2149632]	1	39367842	39371911	1	B	39367842	39371911	39367842	1049	tsl1	GENCODE basic	11	11	KNOWN	KNOWN	ensembl_havana	ensembl_havana	protein_coding	protein_coding	48.5	6	MGI transcript name	Rpl31-001	MGI Symbol	Rpl31
TCONS_00000809	ENSMUST00000194746	Rpl31	XLOC_000318	TCONS_00000809	XLOC_000318	Rpl31	1:39367841-39478755	WT CD	NFE2L1/NRF1-LKO CD	NOTEST	8.4364e-47	0.183577	150.608	0	1	1	no	XLOC_000318	ENSMUSG00000073702	ENSMUST00000194746	ENSMUSP00000141808	ribosomal protein L31 [Source:MGI Symbol;Acc:MGI:2149632]	1	39367842	39371911	1	B	39367878	39371366	39367878	703	tsl1	GENCODE basic	5	11	KNOWN	KNOWN	havana	ensembl_havana	protein_coding	protein_coding	48.5	6	MGI transcript name	Rpl31-002	MGI Symbol	Rpl31
TCONS_00000810	ENSMUST00000178079	Rpl31	XLOC_000318	TCONS_00000810	XLOC_000318	Rpl31	1:39367841-39478755	WT CD	NFE2L1/NRF1-LKO CD	OK	3.46369	4.70165e-23	-75.9635	-1.02599e-20	0.2207	0.654186	no	XLOC_000318	ENSMUSG00000073702	ENSMUST00000178079	ENSMUSP00000136354	ribosomal protein L31 [Source:MGI Symbol;Acc:MGI:2149632]	1	39367842	39371911	1	B	39367929	39371364	39367929	487	tsl2	GENCODE basic	7	11	KNOWN	KNOWN	ensembl_havana	ensembl_havana	protein_coding	protein_coding	48.5	6	MGI transcript name	Rpl31-003	MGI Symbol	Rpl31
TCONS_00000811	ENSMUST00000179954	Rpl31	XLOC_000318	TCONS_00000811	XLOC_000318	Rpl31	1:39367841-39478755	WT CD	NFE2L1/NRF1-LKO CD	OK	0.238909	3.51108	3.87738	0.644707	0.2998	0.679721	no	XLOC_000318	ENSMUSG00000073702	ENSMUST00000179954	ENSMUSP00000137631	ribosomal protein L31 [Source:MGI Symbol;Acc:MGI:2149632]	1	39367842	39371911	1	B	39367929	39371365	39367929	630	tsl1	GENCODE basic	7	11	KNOWN	KNOWN	ensembl_havana	ensembl_havana	protein_coding	protein_coding	48.5	6	MGI transcript name	Rpl31-005	MGI Symbol	Rpl31
TCONS_00000812	ENSMUST00000195123	Rpl31	XLOC_000318	TCONS_00000812	XLOC_000318	Rpl31	1:39367841-39478755	WT CD	NFE2L1/NRF1-LKO CD	OK	0.694515	0.848049	0.288142	0.0416337	0.907	0.96083	no	XLOC_000318	ENSMUSG00000073702	ENSMUST00000195123	ENSMUSP00000142039	ribosomal protein L31 [Source:MGI Symbol;Acc:MGI:2149632]	1	39367842	39371911	1	B	39368149	39371366	39368149	356	tsl3	GENCODE basic	5	11	KNOWN	KNOWN	havana	ensembl_havana	protein_coding	protein_coding	48.5	6	MGI transcript name	Rpl31-006	MGI Symbol	Rpl31
TCONS_00000813	ENSMUST00000191855	Rpl31	XLOC_000318	TCONS_00000813	XLOC_000318	Rpl31	1:39367841-39478755	WT CD	NFE2L1/NRF1-LKO CD	NOTEST	5.48853e-11	1.85676e-16	-18.1733	0	1	1	no	XLOC_000318	ENSMUSG00000073702	ENSMUST00000191855		ribosomal protein L31 [Source:MGI Symbol;Acc:MGI:2149632]	1	39367842	39371911	1	B	39369850	39371366	39369850	468	tsl2		1	11	KNOWN	KNOWN	havana	ensembl_havana	retained_intron	protein_coding	48.5	6	MGI transcript name	Rpl31-004	MGI Symbol	Rpl31
TCONS_00000814	ENSMUST00000197298	Gm24826	XLOC_000319	TCONS_00000814	XLOC_000319	Gm24826	1:39519532-39519748	WT CD	NFE2L1/NRF1-LKO CD	NOTEST	0	0	0	0	1	1	no	XLOC_000319	ENSMUSG00000104827	ENSMUST00000197298		predicted gene, 24826 [Source:MGI Symbol;Acc:MGI:5454603]	1	39519533	39519748	1	B	39519533	39519748	39519533	216	tslNA	GENCODE basic	1	1	KNOWN	KNOWN	ensembl	ensembl	snoRNA	snoRNA	50.93	1	MGI transcript name	Gm24826-202	MGI Symbol	Gm24826
TCONS_00000815	ENSMUST00000197298	Gm24826	XLOC_000319	TCONS_00000815	XLOC_000319	Gm24826	1:39519532-39519748	WT CD	NFE2L1/NRF1-LKO CD	NOTEST	0	0	0	0	1	1	no	XLOC_000319	ENSMUSG00000104827	ENSMUST00000197298		predicted gene, 24826 [Source:MGI Symbol;Acc:MGI:5454603]	1	39519533	39519748	1	B	39519533	39519748	39519533	216	tslNA	GENCODE basic	1	1	KNOWN	KNOWN	ensembl	ensembl	snoRNA	snoRNA	50.93	1	MGI transcript name	Gm24826-202	MGI Symbol	Gm24826
TCONS_00000816	ENSMUST00000161515	Cnot11	XLOC_000320	TCONS_00000816	XLOC_000320	Cnot11	1:39534991-39546889	WT CD	NFE2L1/NRF1-LKO CD	NOTEST	0.00641089	0.000424131	-3.91794	0	1	1	no	XLOC_000320	ENSMUSG00000003135	ENSMUST00000161515	ENSMUSP00000125638	CCR4-NOT transcription complex, subunit 11 [Source:MGI Symbol;Acc:MGI:106580]	1	39534992	39546889	1	B	39534992	39546889	39534992	3482	tsl1	GENCODE basic	7	15	KNOWN	KNOWN	havana	ensembl_havana	protein_coding	protein_coding	45.97	4	MGI transcript name	Cnot11-001	MGI Symbol	Cnot11
TCONS_00000817	ENSMUST00000161515	Cnot11	XLOC_000320	TCONS_00000817	XLOC_000320	Cnot11	1:39534991-39546889	WT CD	NFE2L1/NRF1-LKO CD	NOTEST	7.2638e-05	9.99332e-05	0.46024	0	1	1	no	XLOC_000320	ENSMUSG00000003135	ENSMUST00000161515	ENSMUSP00000125638	CCR4-NOT transcription complex, subunit 11 [Source:MGI Symbol;Acc:MGI:106580]	1	39534992	39546889	1	B	39534992	39546889	39534992	3482	tsl1	GENCODE basic	7	15	KNOWN	KNOWN	havana	ensembl_havana	protein_coding	protein_coding	45.97	4	MGI transcript name	Cnot11-001	MGI Symbol	Cnot11
TCONS_00000818	ENSMUST00000003219	Cnot11	XLOC_000320	TCONS_00000818	XLOC_000320	Cnot11	1:39534991-39546889	WT CD	NFE2L1/NRF1-LKO CD	OK	3.20031	2.57066	-0.316072	-0.4549	0.40545	0.736919	no	XLOC_000320	ENSMUSG00000003135	ENSMUST00000003219	ENSMUSP00000003219	CCR4-NOT transcription complex, subunit 11 [Source:MGI Symbol;Acc:MGI:106580]	1	39534992	39546889	1	B	39535802	39546873	39535802	3162	tsl1	GENCODE basic	13	15	KNOWN	KNOWN	ensembl	ensembl_havana	protein_coding	protein_coding	45.97	4	MGI transcript name	Cnot11-201	MGI Symbol	Cnot11
TCONS_00000819	ENSMUST00000160145	Cnot11	XLOC_000320	TCONS_00000819	XLOC_000320	Cnot11	1:39534991-39546889	WT CD	NFE2L1/NRF1-LKO CD	OK	2.39848	2.09409	-0.195796	-0.176273	0.7353	0.895381	no	XLOC_000320	ENSMUSG00000003135	ENSMUST00000160145		CCR4-NOT transcription complex, subunit 11 [Source:MGI Symbol;Acc:MGI:106580]	1	39534992	39546889	1	B	39538245	39546483	39538245	2097	tsl1		1	15	KNOWN	KNOWN	havana	ensembl_havana	retained_intron	protein_coding	45.97	4	MGI transcript name	Cnot11-002	MGI Symbol	Cnot11
TCONS_00000820	ENSMUST00000195567	Cnot11	XLOC_000320	TCONS_00000820	XLOC_000320	Cnot11	1:39534991-39546889	WT CD	NFE2L1/NRF1-LKO CD	OK	0.428904	1.52427	1.82939	0.510289	0.4035	0.73604	no	XLOC_000320	ENSMUSG00000003135	ENSMUST00000195567	ENSMUSP00000141388	CCR4-NOT transcription complex, subunit 11 [Source:MGI Symbol;Acc:MGI:106580]	1	39534992	39546889	1	B	39540034	39545401	39540034	635	tsl5		1	15	KNOWN	KNOWN	havana	ensembl_havana	protein_coding	protein_coding	45.97	4	MGI transcript name	Cnot11-003	MGI Symbol	Cnot11
TCONS_00000821	-	-	XLOC_000321	TCONS_00000821	XLOC_000321	-	1:39598816-39599169	WT CD	NFE2L1/NRF1-LKO CD	OK	1.34781	0	-inf		0.12185	0.557871	no	XLOC_000321
TCONS_00000822	-	-	XLOC_000322	TCONS_00000822	XLOC_000322	-	1:39605862-39605948	WT CD	NFE2L1/NRF1-LKO CD	OK	0	46.0883	inf		0.06035	0.452447	no	XLOC_000322
TCONS_00000823	-	-	XLOC_000323	TCONS_00000823	XLOC_000323	-	1:39606302-39606835	WT CD	NFE2L1/NRF1-LKO CD	OK	1.28487	0.0221237	-5.85989	-0.966702	0.24075	0.662346	no	XLOC_000323
TCONS_00000824	ENSMUST00000181841	D930019O06Rik	XLOC_000324	TCONS_00000824	XLOC_000324	D930019O06Rik	1:39618405-39657390	WT CD	NFE2L1/NRF1-LKO CD	NOTEST	0	0	0	0	1	1	no	XLOC_000324	ENSMUSG00000097083	ENSMUST00000181841		RIKEN cDNA D930019O06 [Source:MGI Symbol;Acc:MGI:3043219]	1	39650176	39657390	1	B	39650176	39657390	39650176	3663	tsl1	GENCODE basic	1	1	KNOWN	KNOWN	havana	havana	antisense	antisense	46.61	1	MGI transcript name	D930019O06Rik-001	MGI Symbol	D930019O06Rik
TCONS_00000825	ENSMUST00000195860	Map4k4	XLOC_000325	TCONS_00000825	XLOC_000325	Map4k4	1:39900912-40026310	WT CD	NFE2L1/NRF1-LKO CD	NOTEST	8.04552e-34	1.57367e-33	0.967879	0	1	1	no	XLOC_000325	ENSMUSG00000026074	ENSMUST00000195860	ENSMUSP00000141400	mitogen-activated protein kinase kinase kinase kinase 4 [Source:MGI Symbol;Acc:MGI:1349394]	1	39900913	40026310	1	B	39901179	40024754	39901179	3960	tsl1	GENCODE basic	5	14	KNOWN	KNOWN	havana	ensembl_havana	protein_coding	protein_coding	45.68	18	MGI transcript name	Map4k4-004	MGI Symbol	Map4k4
TCONS_00000826	ENSMUST00000195860	Map4k4	XLOC_000325	TCONS_00000826	XLOC_000325	Map4k4	1:39900912-40026310	WT CD	NFE2L1/NRF1-LKO CD	NOTEST	8.1413e-52	2.43481e-65	-44.9265	0	1	1	no	XLOC_000325	ENSMUSG00000026074	ENSMUST00000195860	ENSMUSP00000141400	mitogen-activated protein kinase kinase kinase kinase 4 [Source:MGI Symbol;Acc:MGI:1349394]	1	39900913	40026310	1	B	39901179	40024754	39901179	3960	tsl1	GENCODE basic	5	14	KNOWN	KNOWN	havana	ensembl_havana	protein_coding	protein_coding	45.68	18	MGI transcript name	Map4k4-004	MGI Symbol	Map4k4
TCONS_00000827	ENSMUST00000195860	Map4k4	XLOC_000325	TCONS_00000827	XLOC_000325	Map4k4	1:39900912-40026310	WT CD	NFE2L1/NRF1-LKO CD	NOTEST	2.01593e-12	7.79062e-11	5.27222	0	1	1	no	XLOC_000325	ENSMUSG00000026074	ENSMUST00000195860	ENSMUSP00000141400	mitogen-activated protein kinase kinase kinase kinase 4 [Source:MGI Symbol;Acc:MGI:1349394]	1	39900913	40026310	1	B	39901179	40024754	39901179	3960	tsl1	GENCODE basic	5	14	KNOWN	KNOWN	havana	ensembl_havana	protein_coding	protein_coding	45.68	18	MGI transcript name	Map4k4-004	MGI Symbol	Map4k4
TCONS_00000828	ENSMUST00000195860	Map4k4	XLOC_000325	TCONS_00000828	XLOC_000325	Map4k4	1:39900912-40026310	WT CD	NFE2L1/NRF1-LKO CD	NOTEST	1.9307e-54	1.17771e-56	-7.357	0	1	1	no	XLOC_000325	ENSMUSG00000026074	ENSMUST00000195860	ENSMUSP00000141400	mitogen-activated protein kinase kinase kinase kinase 4 [Source:MGI Symbol;Acc:MGI:1349394]	1	39900913	40026310	1	B	39901179	40024754	39901179	3960	tsl1	GENCODE basic	5	14	KNOWN	KNOWN	havana	ensembl_havana	protein_coding	protein_coding	45.68	18	MGI transcript name	Map4k4-004	MGI Symbol	Map4k4
TCONS_00000829	ENSMUST00000195860	Map4k4	XLOC_000325	TCONS_00000829	XLOC_000325	Map4k4	1:39900912-40026310	WT CD	NFE2L1/NRF1-LKO CD	NOTEST	1.44074e-50	3.97902e-72	-71.6168	0	1	1	no	XLOC_000325	ENSMUSG00000026074	ENSMUST00000195860	ENSMUSP00000141400	mitogen-activated protein kinase kinase kinase kinase 4 [Source:MGI Symbol;Acc:MGI:1349394]	1	39900913	40026310	1	B	39901179	40024754	39901179	3960	tsl1	GENCODE basic	5	14	KNOWN	KNOWN	havana	ensembl_havana	protein_coding	protein_coding	45.68	18	MGI transcript name	Map4k4-004	MGI Symbol	Map4k4
TCONS_00000830	ENSMUST00000195860	Map4k4	XLOC_000325	TCONS_00000830	XLOC_000325	Map4k4	1:39900912-40026310	WT CD	NFE2L1/NRF1-LKO CD	NOTEST	1.51426e-47	1.0524e-72	-83.5731	0	1	1	no	XLOC_000325	ENSMUSG00000026074	ENSMUST00000195860	ENSMUSP00000141400	mitogen-activated protein kinase kinase kinase kinase 4 [Source:MGI Symbol;Acc:MGI:1349394]	1	39900913	40026310	1	B	39901179	40024754	39901179	3960	tsl1	GENCODE basic	5	14	KNOWN	KNOWN	havana	ensembl_havana	protein_coding	protein_coding	45.68	18	MGI transcript name	Map4k4-004	MGI Symbol	Map4k4
TCONS_00000831	ENSMUST00000163854	Map4k4	XLOC_000325	TCONS_00000831	XLOC_000325	Map4k4	1:39900912-40026310	WT CD	NFE2L1/NRF1-LKO CD	NOTEST	0.189348	0.463999	1.29308	0	1	1	no	XLOC_000325	ENSMUSG00000026074	ENSMUST00000163854	ENSMUSP00000126961	mitogen-activated protein kinase kinase kinase kinase 4 [Source:MGI Symbol;Acc:MGI:1349394]	1	39900913	40026310	1	B	39900913	40026310	39900913	5782	tsl5	GENCODE basic	8	14	KNOWN	KNOWN	ensembl	ensembl_havana	protein_coding	protein_coding	45.68	18	MGI transcript name	Map4k4-201	MGI Symbol	Map4k4
TCONS_00000832	ENSMUST00000168431	Map4k4	XLOC_000325	TCONS_00000832	XLOC_000325	Map4k4	1:39900912-40026310	WT CD	NFE2L1/NRF1-LKO CD	OK	0.598049	1.75844	1.55596	1.06997	0.10135	0.511027	no	XLOC_000325	ENSMUSG00000026074	ENSMUST00000168431	ENSMUSP00000129796	mitogen-activated protein kinase kinase kinase kinase 4 [Source:MGI Symbol;Acc:MGI:1349394]	1	39900913	40026310	1	B	39900913	40026310	39900913	5632	tsl5	GENCODE basic	6	14	KNOWN	KNOWN	havana	ensembl_havana	protein_coding	protein_coding	45.68	18	MGI transcript name	Map4k4-019	MGI Symbol	Map4k4
TCONS_00000833	ENSMUST00000193661	Map4k4	XLOC_000325	TCONS_00000833	XLOC_000325	Map4k4	1:39900912-40026310	WT CD	NFE2L1/NRF1-LKO CD	NOTEST	0	0.0905308	inf	0	1	1	no	XLOC_000325	ENSMUSG00000026074	ENSMUST00000193661		mitogen-activated protein kinase kinase kinase kinase 4 [Source:MGI Symbol;Acc:MGI:1349394]	1	39900913	40026310	1	B	39901170	39902456	39901170	1065	tsl1		1	14	KNOWN	KNOWN	havana	ensembl_havana	retained_intron	protein_coding	45.68	18	MGI transcript name	Map4k4-001	MGI Symbol	Map4k4
TCONS_00000834	ENSMUST00000191761	Map4k4	XLOC_000325	TCONS_00000834	XLOC_000325	Map4k4	1:39900912-40026310	WT CD	NFE2L1/NRF1-LKO CD	NOTEST	1.22774e-89	0.346556	293.827	0	1	1	no	XLOC_000325	ENSMUSG00000026074	ENSMUST00000191761	ENSMUSP00000141332	mitogen-activated protein kinase kinase kinase kinase 4 [Source:MGI Symbol;Acc:MGI:1349394]	1	39900913	40026310	1	B	39901170	39990278	39901170	1272	tsl2		5	14	KNOWN	KNOWN	havana	ensembl_havana	protein_coding	protein_coding	45.68	18	MGI transcript name	Map4k4-016	MGI Symbol	Map4k4
TCONS_00000835	ENSMUST00000193682	Map4k4	XLOC_000325	TCONS_00000835	XLOC_000325	Map4k4	1:39900912-40026310	WT CD	NFE2L1/NRF1-LKO CD	NOTEST	0.0139957	0.235328	4.07162	0	1	1	no	XLOC_000325	ENSMUSG00000026074	ENSMUST00000193682	ENSMUSP00000141862	mitogen-activated protein kinase kinase kinase kinase 4 [Source:MGI Symbol;Acc:MGI:1349394]	1	39900913	40026310	1	B	39901179	40024754	39901179	3759	tsl1	GENCODE basic	5	14	KNOWN	KNOWN	havana	ensembl_havana	protein_coding	protein_coding	45.68	18	MGI transcript name	Map4k4-005	MGI Symbol	Map4k4
TCONS_00000836	ENSMUST00000195860	Map4k4	XLOC_000325	TCONS_00000836	XLOC_000325	Map4k4	1:39900912-40026310	WT CD	NFE2L1/NRF1-LKO CD	NOTEST	5.27158e-05	1.6657e-61	-187.69	0	1	1	no	XLOC_000325	ENSMUSG00000026074	ENSMUST00000195860	ENSMUSP00000141400	mitogen-activated protein kinase kinase kinase kinase 4 [Source:MGI Symbol;Acc:MGI:1349394]	1	39900913	40026310	1	B	39901179	40024754	39901179	3960	tsl1	GENCODE basic	5	14	KNOWN	KNOWN	havana	ensembl_havana	protein_coding	protein_coding	45.68	18	MGI transcript name	Map4k4-004	MGI Symbol	Map4k4
TCONS_00000837	ENSMUST00000195259	Map4k4	XLOC_000325	TCONS_00000837	XLOC_000325	Map4k4	1:39900912-40026310	WT CD	NFE2L1/NRF1-LKO CD	NOTEST	0.256919	1.29951e-56	-183.689	0	1	1	no	XLOC_000325	ENSMUSG00000026074	ENSMUST00000195259	ENSMUSP00000142056	mitogen-activated protein kinase kinase kinase kinase 4 [Source:MGI Symbol;Acc:MGI:1349394]	1	39900913	40026310	1	B	39901180	40024754	39901180	3719	tsl1	GENCODE basic	5	14	KNOWN	KNOWN	havana	ensembl_havana	protein_coding	protein_coding	45.68	18	MGI transcript name	Map4k4-003	MGI Symbol	Map4k4
TCONS_00000838	ENSMUST00000195636	Map4k4	XLOC_000325	TCONS_00000838	XLOC_000325	Map4k4	1:39900912-40026310	WT CD	NFE2L1/NRF1-LKO CD	OK	0.152499	1.22006	3.00008	0.857596	0.28895	0.676126	no	XLOC_000325	ENSMUSG00000026074	ENSMUST00000195636	ENSMUSP00000141613	mitogen-activated protein kinase kinase kinase kinase 4 [Source:MGI Symbol;Acc:MGI:1349394]	1	39900913	40026310	1	B	39901224	40024969	39901224	4082	tsl5	GENCODE basic	5	14	KNOWN	KNOWN	havana	ensembl_havana	protein_coding	protein_coding	45.68	18	MGI transcript name	Map4k4-017	MGI Symbol	Map4k4
TCONS_00000839	ENSMUST00000192509	Map4k4	XLOC_000325	TCONS_00000839	XLOC_000325	Map4k4	1:39900912-40026310	WT CD	NFE2L1/NRF1-LKO CD	NOTEST	0.135123	1.43817e-27	-86.2802	0	1	1	no	XLOC_000325	ENSMUSG00000026074	ENSMUST00000192509	ENSMUSP00000141665	mitogen-activated protein kinase kinase kinase kinase 4 [Source:MGI Symbol;Acc:MGI:1349394]	1	39900913	40026310	1	B	39901230	40024925	39901230	3918	tsl2	GENCODE basic	5	14	KNOWN	KNOWN	ensembl_havana	ensembl_havana	protein_coding	protein_coding	45.68	18	MGI transcript name	Map4k4-002	MGI Symbol	Map4k4
TCONS_00000840	ENSMUST00000193514	Map4k4	XLOC_000325	TCONS_00000840	XLOC_000325	Map4k4	1:39900912-40026310	WT CD	NFE2L1/NRF1-LKO CD	NOTEST	2.14326e-280	1.28874e-187	308.205	0	1	1	no	XLOC_000325	ENSMUSG00000026074	ENSMUST00000193514		mitogen-activated protein kinase kinase kinase kinase 4 [Source:MGI Symbol;Acc:MGI:1349394]	1	39900913	40026310	1	B	39964155	39983140	39964155	380	tsl5		5	14	KNOWN	KNOWN	havana	ensembl_havana	processed_transcript	protein_coding	45.68	18	MGI transcript name	Map4k4-011	MGI Symbol	Map4k4
TCONS_00000841	ENSMUST00000195860	Map4k4	XLOC_000325	TCONS_00000841	XLOC_000325	Map4k4	1:39900912-40026310	WT CD	NFE2L1/NRF1-LKO CD	NOTEST	2.92058e-46	6.27629e-21	84.1519	0	1	1	no	XLOC_000325	ENSMUSG00000026074	ENSMUST00000195860	ENSMUSP00000141400	mitogen-activated protein kinase kinase kinase kinase 4 [Source:MGI Symbol;Acc:MGI:1349394]	1	39900913	40026310	1	B	39901179	40024754	39901179	3960	tsl1	GENCODE basic	5	14	KNOWN	KNOWN	havana	ensembl_havana	protein_coding	protein_coding	45.68	18	MGI transcript name	Map4k4-004	MGI Symbol	Map4k4
TCONS_00000842	ENSMUST00000194163	Map4k4	XLOC_000325	TCONS_00000842	XLOC_000325	Map4k4	1:39900912-40026310	WT CD	NFE2L1/NRF1-LKO CD	NOTEST	5.67671e-182	0	-inf	0	1	1	no	XLOC_000325	ENSMUSG00000026074	ENSMUST00000194163		mitogen-activated protein kinase kinase kinase kinase 4 [Source:MGI Symbol;Acc:MGI:1349394]	1	39900913	40026310	1	B	39964850	39976746	39964850	218	tsl5		1	14	KNOWN	KNOWN	havana	ensembl_havana	processed_transcript	protein_coding	45.68	18	MGI transcript name	Map4k4-012	MGI Symbol	Map4k4
[truncated: 163,035 more rows]
