# Supplementary material for: A MAFG-lncRNA axis links systemic nutrient abundance to hepatic glucose metabolism
Source: Nat Commun. 2020 Jan 31;11:644. doi: 10.1038/s41467-020-14323-y (PMC6994702; doi:10.1038/s41467-020-14323-y)
Supplement: Supplementary file 14 — Supplementary Data 12 [file 41467_2020_14323_MOESM14_ESM.xlsx]

## Sheet: Ad-MAFG-Ad-CMV vs HFD-CD
Gene overlap between indicated groups as determined by RNA-Seq
ensembl_gene_id	Regulation	gene_short_name		ensembl_gene_id	Regulation	gene_short_name		ensembl_gene_id	Regulation	gene_short_name		ensembl_gene_id	Regulation	gene_short_name
ENSMUSG00000018166	Ad-MAFG Down HFD Down	Erbb3		ENSMUSG00000000078	Ad-MAFG Up HFD Up	Klf6		ENSMUSG00000032902	Ad-MAFG Up HFD Down	Slc16a1		ENSMUSG00000021094	Ad-MAFG Down HFD Up	Dhrs7
ENSMUSG00000018900	Ad-MAFG Down HFD Down	Slc22a5		ENSMUSG00000002602	Ad-MAFG Up HFD Up	Axl		ENSMUSG00000041930	Ad-MAFG Up HFD Down	Fam222a		ENSMUSG00000022126	Ad-MAFG Down HFD Up	Acod1
ENSMUSG00000019579	Ad-MAFG Down HFD Down	Mydgf		ENSMUSG00000003849	Ad-MAFG Up HFD Up	Nqo1		ENSMUSG00000000385	HFD Down Only	Tmprss2		ENSMUSG00000028240	Ad-MAFG Down HFD Up	Cyp7a1
ENSMUSG00000021364	Ad-MAFG Down HFD Down	Elovl2		ENSMUSG00000005054	Ad-MAFG Up HFD Up	Cstb		ENSMUSG00000001763	HFD Down Only	Tspan33		ENSMUSG00000029417	Ad-MAFG Down HFD Up	Cxcl9
ENSMUSG00000021594	Ad-MAFG Down HFD Down	Srd5a1		ENSMUSG00000005397	Ad-MAFG Up HFD Up	Nid1		ENSMUSG00000005973	HFD Down Only	Rcn1		ENSMUSG00000030762	Ad-MAFG Down HFD Up	Aqp8
ENSMUSG00000021704	Ad-MAFG Down HFD Down	Mtx3		ENSMUSG00000005547	Ad-MAFG Up HFD Up	Cyp2a5		ENSMUSG00000006736	HFD Down Only	Tspan31		ENSMUSG00000031604	Ad-MAFG Down HFD Up	Msmo1
ENSMUSG00000022039	Ad-MAFG Down HFD Down	Adam2		ENSMUSG00000015396	Ad-MAFG Up HFD Up	Cd83		ENSMUSG00000006777	HFD Down Only	Krt23		ENSMUSG00000034591	Ad-MAFG Down HFD Up	Slc41a2
ENSMUSG00000022181	Ad-MAFG Down HFD Down	C6		ENSMUSG00000015568	Ad-MAFG Up HFD Up	Lpl		ENSMUSG00000014077	HFD Down Only	Chp1		ENSMUSG00000035686	Ad-MAFG Down HFD Up	Thrsp
ENSMUSG00000022237	Ad-MAFG Down HFD Down	Ankrd33b		ENSMUSG00000015947	Ad-MAFG Up HFD Up	Fcgr1		ENSMUSG00000015112	HFD Down Only	Slc25a13		ENSMUSG00000035929	Ad-MAFG Down HFD Up	H2-Q4
ENSMUSG00000022445	Ad-MAFG Down HFD Down	Cyp2d26		ENSMUSG00000016526	Ad-MAFG Up HFD Up	Dyrk3		ENSMUSG00000018166	HFD Down Only	Erbb3		ENSMUSG00000038768	Ad-MAFG Down HFD Up	9130409I23Rik
ENSMUSG00000023951	Ad-MAFG Down HFD Down	Vegfa		ENSMUSG00000018593	Ad-MAFG Up HFD Up	Sparc		ENSMUSG00000018900	HFD Down Only	Slc22a5		ENSMUSG00000040017	Ad-MAFG Down HFD Up	Saa4
ENSMUSG00000024785	Ad-MAFG Down HFD Down	Rcl1		ENSMUSG00000018927	Ad-MAFG Up HFD Up	Ccl6		ENSMUSG00000019579	HFD Down Only	Mydgf		ENSMUSG00000045502	Ad-MAFG Down HFD Up	Hcar2
ENSMUSG00000025197	Ad-MAFG Down HFD Down	Cyp2c44		ENSMUSG00000018965	Ad-MAFG Up HFD Up	Ywhah		ENSMUSG00000020027	HFD Down Only	Socs2		ENSMUSG00000052270	Ad-MAFG Down HFD Up	Fpr2
ENSMUSG00000025229	Ad-MAFG Down HFD Down	Pitx3		ENSMUSG00000020099	Ad-MAFG Up HFD Up	Unc5b		ENSMUSG00000020089	HFD Down Only	Ppa1		ENSMUSG00000053168	Ad-MAFG Down HFD Up	9030619P08Rik
ENSMUSG00000026272	Ad-MAFG Down HFD Down	Agxt		ENSMUSG00000020108	Ad-MAFG Up HFD Up	Ddit4		ENSMUSG00000020592	HFD Down Only	Sdc1		ENSMUSG00000057465	Ad-MAFG Down HFD Up	Saa2
ENSMUSG00000026866	Ad-MAFG Down HFD Down	Kynu		ENSMUSG00000020142	Ad-MAFG Up HFD Up	Slc1a4		ENSMUSG00000020644	HFD Down Only	Id2		ENSMUSG00000066363	Ad-MAFG Down HFD Up	Serpina3f
ENSMUSG00000028715	Ad-MAFG Down HFD Down	Cyp4a14		ENSMUSG00000020272	Ad-MAFG Up HFD Up	Stk10		ENSMUSG00000020830	HFD Down Only	Vmo1		ENSMUSG00000074115	Ad-MAFG Down HFD Up	Saa1
ENSMUSG00000029656	Ad-MAFG Down HFD Down	C8b		ENSMUSG00000020312	Ad-MAFG Up HFD Up	Shc2		ENSMUSG00000021037	HFD Down Only	Ahsa1		ENSMUSG00000074240	Ad-MAFG Down HFD Up	Cib3
ENSMUSG00000031327	Ad-MAFG Down HFD Down	Chic1		ENSMUSG00000020901	Ad-MAFG Up HFD Up	Pik3r5		ENSMUSG00000021338	HFD Down Only	Lrrc16a		ENSMUSG00000075010	Ad-MAFG Down HFD Up	AW112010
ENSMUSG00000031767	Ad-MAFG Down HFD Down	Nudt7		ENSMUSG00000021208	Ad-MAFG Up HFD Up	Ifi27l2b		ENSMUSG00000021364	HFD Down Only	Elovl2		ENSMUSG00000082292	Ad-MAFG Down HFD Up	Gm12250
ENSMUSG00000032561	Ad-MAFG Down HFD Down	Acpp		ENSMUSG00000021423	Ad-MAFG Up HFD Up	Ly86		ENSMUSG00000021400	HFD Down Only	Wrnip1		ENSMUSG00000090610	Ad-MAFG Down HFD Up	Gm3571
ENSMUSG00000033688	Ad-MAFG Down HFD Down	1300017J02Rik		ENSMUSG00000021457	Ad-MAFG Up HFD Up	Syk		ENSMUSG00000021594	HFD Down Only	Srd5a1		ENSMUSG00000093930	Ad-MAFG Down HFD Up	Hmgcs1
ENSMUSG00000034403	Ad-MAFG Down HFD Down	Pja1		ENSMUSG00000021539	Ad-MAFG Up HFD Up	Lect2		ENSMUSG00000021704	HFD Down Only	Mtx3		ENSMUSG00000100277	Ad-MAFG Down HFD Up	1810053B23Rik
ENSMUSG00000034429	Ad-MAFG Down HFD Down	Zfp707		ENSMUSG00000021556	Ad-MAFG Up HFD Up	Golm1		ENSMUSG00000022025	HFD Down Only	Lect1		ENSMUSG00000102095	Ad-MAFG Down HFD Up	C730036E19Rik
ENSMUSG00000036585	Ad-MAFG Down HFD Down	Fgf1		ENSMUSG00000021696	Ad-MAFG Up HFD Up	Elovl7		ENSMUSG00000022039	HFD Down Only	Adam2		ENSMUSG00000107369	Ad-MAFG Down HFD Up	Gstm2-ps1
ENSMUSG00000036904	Ad-MAFG Down HFD Down	Fzd8		ENSMUSG00000022340	Ad-MAFG Up HFD Up	Sybu		ENSMUSG00000022040	HFD Down Only	Ephx2		ENSMUSG00000000078	HFD Up Only	Klf6
ENSMUSG00000037826	Ad-MAFG Down HFD Down	Ppm1k		ENSMUSG00000022372	Ad-MAFG Up HFD Up	Sla		ENSMUSG00000022181	HFD Down Only	C6		ENSMUSG00000000290	HFD Up Only	Itgb2
ENSMUSG00000038704	Ad-MAFG Down HFD Down	Aspdh		ENSMUSG00000022440	Ad-MAFG Up HFD Up	C1qtnf6		ENSMUSG00000022237	HFD Down Only	Ankrd33b		ENSMUSG00000000628	HFD Up Only	Hk2
ENSMUSG00000039323	Ad-MAFG Down HFD Down	Igfbp2		ENSMUSG00000022594	Ad-MAFG Up HFD Up	Lynx1		ENSMUSG00000022244	HFD Down Only	Amacr		ENSMUSG00000001270	HFD Up Only	Ckb
ENSMUSG00000039519	Ad-MAFG Down HFD Down	Cyp7b1		ENSMUSG00000022596	Ad-MAFG Up HFD Up	Slurp1		ENSMUSG00000022445	HFD Down Only	Cyp2d26		ENSMUSG00000002602	HFD Up Only	Axl
ENSMUSG00000040127	Ad-MAFG Down HFD Down	Sdr9c7		ENSMUSG00000022665	Ad-MAFG Up HFD Up	Ccdc80		ENSMUSG00000022591	HFD Down Only	Gm9747		ENSMUSG00000002910	HFD Up Only	Arrdc2
ENSMUSG00000040918	Ad-MAFG Down HFD Down	Slc19a2		ENSMUSG00000022667	Ad-MAFG Up HFD Up	Cd200r1		ENSMUSG00000023951	HFD Down Only	Vegfa		ENSMUSG00000003283	HFD Up Only	Hck
ENSMUSG00000042248	Ad-MAFG Down HFD Down	Cyp2c37		ENSMUSG00000022895	Ad-MAFG Up HFD Up	Ets2		ENSMUSG00000024065	HFD Down Only	Ehd3		ENSMUSG00000003541	HFD Up Only	Ier3
ENSMUSG00000044340	Ad-MAFG Down HFD Down	Phlpp1		ENSMUSG00000022952	Ad-MAFG Up HFD Up	Runx1		ENSMUSG00000024391	HFD Down Only	Apom		ENSMUSG00000003545	HFD Up Only	Fosb
ENSMUSG00000044820	Ad-MAFG Down HFD Down	AY074887		ENSMUSG00000023067	Ad-MAFG Up HFD Up	Cdkn1a		ENSMUSG00000024421	HFD Down Only	Lama3		ENSMUSG00000003849	HFD Up Only	Nqo1
ENSMUSG00000045094	Ad-MAFG Down HFD Down	Arhgef37		ENSMUSG00000023992	Ad-MAFG Up HFD Up	Trem2		ENSMUSG00000024738	HFD Down Only	Pga5		ENSMUSG00000004038	HFD Up Only	Gstm3
ENSMUSG00000046687	Ad-MAFG Down HFD Down	Gm5424		ENSMUSG00000024087	Ad-MAFG Up HFD Up	Cyp1b1		ENSMUSG00000024785	HFD Down Only	Rcl1		ENSMUSG00000004359	HFD Up Only	Spic
ENSMUSG00000050423	Ad-MAFG Down HFD Down	Ppp1r3g		ENSMUSG00000024529	Ad-MAFG Up HFD Up	Lox		ENSMUSG00000024901	HFD Down Only	Peli3		ENSMUSG00000004891	HFD Up Only	Nes
ENSMUSG00000051627	Ad-MAFG Down HFD Down	Hist1h1e		ENSMUSG00000025154	Ad-MAFG Up HFD Up	Arhgap19		ENSMUSG00000024966	HFD Down Only	Stip1		ENSMUSG00000005054	HFD Up Only	Cstb
ENSMUSG00000052302	Ad-MAFG Down HFD Down	Tbc1d30		ENSMUSG00000026223	Ad-MAFG Up HFD Up	Itm2c		ENSMUSG00000024981	HFD Down Only	Acsl5		ENSMUSG00000005087	HFD Up Only	Cd44
ENSMUSG00000052957	Ad-MAFG Down HFD Down	Gas1		ENSMUSG00000026547	Ad-MAFG Up HFD Up	Tagln2		ENSMUSG00000025197	HFD Down Only	Cyp2c44		ENSMUSG00000005397	HFD Up Only	Nid1
ENSMUSG00000054422	Ad-MAFG Down HFD Down	Fabp1		ENSMUSG00000026737	Ad-MAFG Up HFD Up	Pip4k2a		ENSMUSG00000025229	HFD Down Only	Pitx3		ENSMUSG00000005413	HFD Up Only	Hmox1
ENSMUSG00000055730	Ad-MAFG Down HFD Down	Ces2a		ENSMUSG00000026832	Ad-MAFG Up HFD Up	Cytip		ENSMUSG00000025396	HFD Down Only	Hsd17b6		ENSMUSG00000005547	HFD Up Only	Cyp2a5
ENSMUSG00000056749	Ad-MAFG Down HFD Down	Nfil3		ENSMUSG00000027171	Ad-MAFG Up HFD Up	Prrg4		ENSMUSG00000026272	HFD Down Only	Agxt		ENSMUSG00000009185	HFD Up Only	Ccl8
ENSMUSG00000056966	Ad-MAFG Down HFD Down	Gjc3		ENSMUSG00000027204	Ad-MAFG Up HFD Up	Fbn1		ENSMUSG00000026558	HFD Down Only	Uck2		ENSMUSG00000012123	HFD Up Only	Aim1l
ENSMUSG00000057037	Ad-MAFG Down HFD Down	Cfhr1		ENSMUSG00000027293	Ad-MAFG Up HFD Up	Ehd4		ENSMUSG00000026571	HFD Down Only	Dcaf6		ENSMUSG00000012428	HFD Up Only	Steap4
ENSMUSG00000061353	Ad-MAFG Down HFD Down	Cxcl12		ENSMUSG00000027435	Ad-MAFG Up HFD Up	Cd93		ENSMUSG00000026638	HFD Down Only	Irf6		ENSMUSG00000014905	HFD Up Only	Dnajb9
ENSMUSG00000064225	Ad-MAFG Down HFD Down	Paqr9		ENSMUSG00000027555	Ad-MAFG Up HFD Up	Car13		ENSMUSG00000026866	HFD Down Only	Kynu		ENSMUSG00000015085	HFD Up Only	Entpd2
ENSMUSG00000065402	Ad-MAFG Down HFD Down	Mir122		ENSMUSG00000027663	Ad-MAFG Up HFD Up	Zmat3		ENSMUSG00000027763	HFD Down Only	Mbnl1		ENSMUSG00000015340	HFD Up Only	Cybb
ENSMUSG00000066071	Ad-MAFG Down HFD Down	Cyp4a12a		ENSMUSG00000027712	Ad-MAFG Up HFD Up	Anxa5		ENSMUSG00000028383	HFD Down Only	Hsdl2		ENSMUSG00000015396	HFD Up Only	Cd83
ENSMUSG00000066153	Ad-MAFG Down HFD Down	Mup21		ENSMUSG00000027750	Ad-MAFG Up HFD Up	Postn		ENSMUSG00000028434	HFD Down Only	Epb41l4b		ENSMUSG00000015568	HFD Up Only	Lpl
ENSMUSG00000066154	Ad-MAFG Down HFD Down	Mup3		ENSMUSG00000027907	Ad-MAFG Up HFD Up	S100a11		ENSMUSG00000028607	HFD Down Only	Cpt2		ENSMUSG00000015659	HFD Up Only	Serac1
ENSMUSG00000066553	Ad-MAFG Down HFD Down	Gm6969		ENSMUSG00000028369	Ad-MAFG Up HFD Up	Svep1		ENSMUSG00000028641	HFD Down Only	P3h1		ENSMUSG00000015854	HFD Up Only	Cd5l
ENSMUSG00000067225	Ad-MAFG Down HFD Down	Cyp2c54		ENSMUSG00000028581	Ad-MAFG Up HFD Up	Laptm5		ENSMUSG00000028715	HFD Down Only	Cyp4a14		ENSMUSG00000015947	HFD Up Only	Fcgr1
ENSMUSG00000068246	Ad-MAFG Down HFD Down	Apol9b		ENSMUSG00000028766	Ad-MAFG Up HFD Up	Alpl		ENSMUSG00000028755	HFD Down Only	Cda		ENSMUSG00000016283	HFD Up Only	H2-M2
ENSMUSG00000070576	Ad-MAFG Down HFD Down	Mn1		ENSMUSG00000029304	Ad-MAFG Up HFD Up	Spp1		ENSMUSG00000028792	HFD Down Only	Ak2		ENSMUSG00000016496	HFD Up Only	Cd274
ENSMUSG00000071204	Ad-MAFG Down HFD Down	Gm10319		ENSMUSG00000029377	Ad-MAFG Up HFD Up	Ereg		ENSMUSG00000029189	HFD Down Only	Sel1l3		ENSMUSG00000016526	HFD Up Only	Dyrk3
ENSMUSG00000072849	Ad-MAFG Down HFD Down	Serpina1e		ENSMUSG00000029674	Ad-MAFG Up HFD Up	Limk1		ENSMUSG00000029656	HFD Down Only	C8b		ENSMUSG00000016763	HFD Up Only	Scube1
ENSMUSG00000073424	Ad-MAFG Down HFD Down	Cyp4f15		ENSMUSG00000029816	Ad-MAFG Up HFD Up	Gpnmb		ENSMUSG00000029657	HFD Down Only	Hsph1		ENSMUSG00000018008	HFD Up Only	Cyth4
ENSMUSG00000077815	Ad-MAFG Down HFD Down	Mir290a		ENSMUSG00000029822	Ad-MAFG Up HFD Up	Osbpl3		ENSMUSG00000029729	HFD Down Only	Zkscan1		ENSMUSG00000018459	HFD Up Only	Slc13a3
ENSMUSG00000084991	Ad-MAFG Down HFD Down	Gm16260		ENSMUSG00000030095	Ad-MAFG Up HFD Up	Tmem43		ENSMUSG00000030257	HFD Down Only	Srgap3		ENSMUSG00000018593	HFD Up Only	Sparc
ENSMUSG00000086141	Ad-MAFG Down HFD Down	9030622O22Rik		ENSMUSG00000030278	Ad-MAFG Up HFD Up	Cidec		ENSMUSG00000030364	HFD Down Only	Clec2h		ENSMUSG00000018654	HFD Up Only	Ikzf1
ENSMUSG00000086344	Ad-MAFG Down HFD Down	Gm11345		ENSMUSG00000031004	Ad-MAFG Up HFD Up	Mki67		ENSMUSG00000030553	HFD Down Only	Pgpep1l		ENSMUSG00000018927	HFD Up Only	Ccl6
ENSMUSG00000090853	Ad-MAFG Down HFD Down	Gm17364		ENSMUSG00000031150	Ad-MAFG Up HFD Up	Ccdc120		ENSMUSG00000030643	HFD Down Only	Rab30		ENSMUSG00000018965	HFD Up Only	Ywhah
ENSMUSG00000090877	Ad-MAFG Down HFD Down	Hspa1b		ENSMUSG00000031271	Ad-MAFG Up HFD Up	Serpina7		ENSMUSG00000031245	HFD Down Only	Hmgn5		ENSMUSG00000019590	HFD Up Only	Cyb561
ENSMUSG00000091387	Ad-MAFG Down HFD Down	Gcnt4		ENSMUSG00000031778	Ad-MAFG Up HFD Up	Cx3cl1		ENSMUSG00000031327	HFD Down Only	Chic1		ENSMUSG00000019997	HFD Up Only	Ctgf
ENSMUSG00000092075	Ad-MAFG Down HFD Down	Serpina4-ps1		ENSMUSG00000032366	Ad-MAFG Up HFD Up	Tpm1		ENSMUSG00000031443	HFD Down Only	F7		ENSMUSG00000020099	HFD Up Only	Unc5b
ENSMUSG00000094806	Ad-MAFG Down HFD Down	Cyp2d10		ENSMUSG00000032802	Ad-MAFG Up HFD Up	Srxn1		ENSMUSG00000031767	HFD Down Only	Nudt7		ENSMUSG00000020108	HFD Up Only	Ddit4
ENSMUSG00000096674	Ad-MAFG Down HFD Down	Mup15		ENSMUSG00000032966	Ad-MAFG Up HFD Up	Fkbp1a		ENSMUSG00000032310	HFD Down Only	Cyp1a2		ENSMUSG00000020120	HFD Up Only	Plek
ENSMUSG00000096688	Ad-MAFG Down HFD Down	Mup17		ENSMUSG00000033066	Ad-MAFG Up HFD Up	Gas7		ENSMUSG00000032500	HFD Down Only	Dclk3		ENSMUSG00000020142	HFD Up Only	Slc1a4
ENSMUSG00000097148	Ad-MAFG Down HFD Down	Gm3839		ENSMUSG00000034413	Ad-MAFG Up HFD Up	Neurl1b		ENSMUSG00000032561	HFD Down Only	Acpp		ENSMUSG00000020143	HFD Up Only	Dock2
ENSMUSG00000097691	Ad-MAFG Down HFD Down	9030616G12Rik		ENSMUSG00000034613	Ad-MAFG Up HFD Up	Ppm1h		ENSMUSG00000032578	HFD Down Only	Cish		ENSMUSG00000020150	HFD Up Only	Gamt
ENSMUSG00000098741	Ad-MAFG Down HFD Down	Obox4-ps2		ENSMUSG00000034634	Ad-MAFG Up HFD Up	Ly6d		ENSMUSG00000032724	HFD Down Only	Abtb2		ENSMUSG00000020272	HFD Up Only	Stk10
ENSMUSG00000099242	Ad-MAFG Down HFD Down	Obox4-ps3		ENSMUSG00000035186	Ad-MAFG Up HFD Up	Ubd		ENSMUSG00000033688	HFD Down Only	1300017J02Rik		ENSMUSG00000020312	HFD Up Only	Shc2
ENSMUSG00000100087	Ad-MAFG Down HFD Down	Gm29475		ENSMUSG00000035778	Ad-MAFG Up HFD Up	Ggta1		ENSMUSG00000034403	HFD Down Only	Pja1		ENSMUSG00000020423	HFD Up Only	Btg2
ENSMUSG00000100320	Ad-MAFG Down HFD Down	Gm29417		ENSMUSG00000036109	Ad-MAFG Up HFD Up	Mbnl3		ENSMUSG00000034429	HFD Down Only	Zfp707		ENSMUSG00000020427	HFD Up Only	Igfbp3
ENSMUSG00000102471	Ad-MAFG Down HFD Down	Gm5100		ENSMUSG00000036943	Ad-MAFG Up HFD Up	Rab8b		ENSMUSG00000034435	HFD Down Only	Tmem30b		ENSMUSG00000020437	HFD Up Only	Myo1g
ENSMUSG00000104253	Ad-MAFG Down HFD Down	Gm37174		ENSMUSG00000037035	Ad-MAFG Up HFD Up	Inhbb		ENSMUSG00000036151	HFD Down Only	Tm6sf2		ENSMUSG00000020593	HFD Up Only	Lpin1
ENSMUSG00000104918	Ad-MAFG Down HFD Down	Gm42944		ENSMUSG00000037411	Ad-MAFG Up HFD Up	Serpine1		ENSMUSG00000036181	HFD Down Only	Hist1h1c		ENSMUSG00000020901	HFD Up Only	Pik3r5
ENSMUSG00000109473	Ad-MAFG Down HFD Down	B930025P03Rik		ENSMUSG00000037902	Ad-MAFG Up HFD Up	Sirpa		ENSMUSG00000036585	HFD Down Only	Fgf1		ENSMUSG00000021069	HFD Up Only	Pygl
ENSMUSG00000109482	Ad-MAFG Down HFD Down	Gm4756		ENSMUSG00000038400	Ad-MAFG Up HFD Up	Pmepa1		ENSMUSG00000036615	HFD Down Only	Rfxap		ENSMUSG00000021200	HFD Up Only	Asb2
ENSMUSG00000000385	HFD Down Only	Tmprss2		ENSMUSG00000038648	Ad-MAFG Up HFD Up	Creb3l2		ENSMUSG00000036904	HFD Down Only	Fzd8		ENSMUSG00000021208	HFD Up Only	Ifi27l2b
ENSMUSG00000001763	HFD Down Only	Tspan33		ENSMUSG00000038729	Ad-MAFG Up HFD Up	Akap2		ENSMUSG00000037254	HFD Down Only	Itih2		ENSMUSG00000021250	HFD Up Only	Fos
ENSMUSG00000005973	HFD Down Only	Rcn1		ENSMUSG00000040412	Ad-MAFG Up HFD Up	5330417C22Rik		ENSMUSG00000037523	HFD Down Only	Mavs		ENSMUSG00000021263	HFD Up Only	Degs2
ENSMUSG00000006736	HFD Down Only	Tspan31		ENSMUSG00000040522	Ad-MAFG Up HFD Up	Tlr8		ENSMUSG00000037622	HFD Down Only	Wdtc1		ENSMUSG00000021322	HFD Up Only	Aoah
ENSMUSG00000006777	HFD Down Only	Krt23		ENSMUSG00000040552	Ad-MAFG Up HFD Up	C3ar1		ENSMUSG00000037826	HFD Down Only	Ppm1k		ENSMUSG00000021423	HFD Up Only	Ly86
ENSMUSG00000014077	HFD Down Only	Chp1		ENSMUSG00000040660	Ad-MAFG Up HFD Up	Cyp2b9		ENSMUSG00000038393	HFD Down Only	Txnip		ENSMUSG00000021451	HFD Up Only	Sema4d
ENSMUSG00000015112	HFD Down Only	Slc25a13		ENSMUSG00000040711	Ad-MAFG Up HFD Up	Sh3pxd2b		ENSMUSG00000038576	HFD Down Only	Susd4		ENSMUSG00000021457	HFD Up Only	Syk
ENSMUSG00000020027	HFD Down Only	Socs2		ENSMUSG00000040722	Ad-MAFG Up HFD Up	Scamp5		ENSMUSG00000038704	HFD Down Only	Aspdh		ENSMUSG00000021508	HFD Up Only	Cxcl14
ENSMUSG00000020089	HFD Down Only	Ppa1		ENSMUSG00000041219	Ad-MAFG Up HFD Up	Arhgap11a		ENSMUSG00000038894	HFD Down Only	Irs2		ENSMUSG00000021539	HFD Up Only	Lect2
ENSMUSG00000020592	HFD Down Only	Sdc1		ENSMUSG00000041707	Ad-MAFG Up HFD Up	1810011H11Rik		ENSMUSG00000039164	HFD Down Only	Naif1		ENSMUSG00000021556	HFD Up Only	Golm1
ENSMUSG00000020644	HFD Down Only	Id2		ENSMUSG00000041801	Ad-MAFG Up HFD Up	Phlda3		ENSMUSG00000039323	HFD Down Only	Igfbp2		ENSMUSG00000021696	HFD Up Only	Elovl7
ENSMUSG00000020830	HFD Down Only	Vmo1		ENSMUSG00000042842	Ad-MAFG Up HFD Up	Serpinb6b		ENSMUSG00000039519	HFD Down Only	Cyp7b1		ENSMUSG00000021728	HFD Up Only	Emb
ENSMUSG00000021037	HFD Down Only	Ahsa1		ENSMUSG00000043079	Ad-MAFG Up HFD Up	Synpo		ENSMUSG00000039648	HFD Down Only	Kyat1		ENSMUSG00000021822	HFD Up Only	Plau
ENSMUSG00000021338	HFD Down Only	Lrrc16a		ENSMUSG00000043832	Ad-MAFG Up HFD Up	Clec4a3		ENSMUSG00000040127	HFD Down Only	Sdr9c7		ENSMUSG00000021886	HFD Up Only	Gpr65
ENSMUSG00000021400	HFD Down Only	Wrnip1		ENSMUSG00000044583	Ad-MAFG Up HFD Up	Tlr7		ENSMUSG00000040918	HFD Down Only	Slc19a2		ENSMUSG00000021973	HFD Up Only	Micu2
ENSMUSG00000022025	HFD Down Only	Lect1		ENSMUSG00000044708	Ad-MAFG Up HFD Up	Kcnj10		ENSMUSG00000040964	HFD Down Only	Arhgef10l		ENSMUSG00000022057	HFD Up Only	Adamdec1
ENSMUSG00000022040	HFD Down Only	Ephx2		ENSMUSG00000044748	Ad-MAFG Up HFD Up	Defb1		ENSMUSG00000041333	HFD Down Only	Mup4		ENSMUSG00000022180	HFD Up Only	Slc7a8
ENSMUSG00000022244	HFD Down Only	Amacr		ENSMUSG00000045284	Ad-MAFG Up HFD Up	Dcaf12l1		ENSMUSG00000041698	HFD Down Only	Slco1a1		ENSMUSG00000022340	HFD Up Only	Sybu
ENSMUSG00000022591	HFD Down Only	Gm9747		ENSMUSG00000045382	Ad-MAFG Up HFD Up	Cxcr4		ENSMUSG00000041779	HFD Down Only	Tram2		ENSMUSG00000022351	HFD Up Only	Sqle
ENSMUSG00000024065	HFD Down Only	Ehd3		ENSMUSG00000046402	Ad-MAFG Up HFD Up	Rbp1		ENSMUSG00000042248	HFD Down Only	Cyp2c37		ENSMUSG00000022372	HFD Up Only	Sla
ENSMUSG00000024391	HFD Down Only	Apom		ENSMUSG00000047139	Ad-MAFG Up HFD Up	Cd24a		ENSMUSG00000042938	HFD Down Only	Gm14117		ENSMUSG00000022440	HFD Up Only	C1qtnf6
ENSMUSG00000024421	HFD Down Only	Lama3		ENSMUSG00000047228	Ad-MAFG Up HFD Up	BC048546		ENSMUSG00000044005	HFD Down Only	Gls2		ENSMUSG00000022488	HFD Up Only	Nckap1l
ENSMUSG00000024738	HFD Down Only	Pga5		ENSMUSG00000048779	Ad-MAFG Up HFD Up	P2ry6		ENSMUSG00000044250	HFD Down Only	Pced1b		ENSMUSG00000022587	HFD Up Only	Ly6e
ENSMUSG00000024901	HFD Down Only	Peli3		ENSMUSG00000049130	Ad-MAFG Up HFD Up	C5ar1		ENSMUSG00000044340	HFD Down Only	Phlpp1		ENSMUSG00000022594	HFD Up Only	Lynx1
ENSMUSG00000024966	HFD Down Only	Stip1		ENSMUSG00000049804	Ad-MAFG Up HFD Up	Armcx4		ENSMUSG00000044820	HFD Down Only	AY074887		ENSMUSG00000022596	HFD Up Only	Slurp1
ENSMUSG00000024981	HFD Down Only	Acsl5		ENSMUSG00000050737	Ad-MAFG Up HFD Up	Ptges		ENSMUSG00000045094	HFD Down Only	Arhgef37		ENSMUSG00000022665	HFD Up Only	Ccdc80
ENSMUSG00000025396	HFD Down Only	Hsd17b6		ENSMUSG00000051225	Ad-MAFG Up HFD Up	Fam83a		ENSMUSG00000045466	HFD Down Only	Zfp956		ENSMUSG00000022667	HFD Up Only	Cd200r1
ENSMUSG00000026558	HFD Down Only	Uck2		ENSMUSG00000051439	Ad-MAFG Up HFD Up	Cd14		ENSMUSG00000046687	HFD Down Only	Gm5424		ENSMUSG00000022895	HFD Up Only	Ets2
ENSMUSG00000026571	HFD Down Only	Dcaf6		ENSMUSG00000052760	Ad-MAFG Up HFD Up	A630001G21Rik		ENSMUSG00000046782	HFD Down Only	Ttc6		ENSMUSG00000022899	HFD Up Only	Slc15a2
ENSMUSG00000026638	HFD Down Only	Irf6		ENSMUSG00000054453	Ad-MAFG Up HFD Up	Sytl5		ENSMUSG00000048826	HFD Down Only	Dact2		ENSMUSG00000022951	HFD Up Only	Rcan1
ENSMUSG00000027763	HFD Down Only	Mbnl1		ENSMUSG00000054589	Ad-MAFG Up HFD Up	Gm9949		ENSMUSG00000049532	HFD Down Only	Sall2		ENSMUSG00000022952	HFD Up Only	Runx1
ENSMUSG00000028383	HFD Down Only	Hsdl2		ENSMUSG00000056025	Ad-MAFG Up HFD Up	Clca3a1		ENSMUSG00000050423	HFD Down Only	Ppp1r3g		ENSMUSG00000023067	HFD Up Only	Cdkn1a
ENSMUSG00000028434	HFD Down Only	Epb41l4b		ENSMUSG00000056124	Ad-MAFG Up HFD Up	B4galt6		ENSMUSG00000051627	HFD Down Only	Hist1h1e		ENSMUSG00000023073	HFD Up Only	Slc10a2
ENSMUSG00000028607	HFD Down Only	Cpt2		ENSMUSG00000057614	Ad-MAFG Up HFD Up	Gnai1		ENSMUSG00000051817	HFD Down Only	Sox12		ENSMUSG00000023078	HFD Up Only	Cxcl13
ENSMUSG00000028641	HFD Down Only	P3h1		ENSMUSG00000059401	Ad-MAFG Up HFD Up	Mamld1		ENSMUSG00000052302	HFD Down Only	Tbc1d30		ENSMUSG00000023169	HFD Up Only	Slc38a1
ENSMUSG00000028755	HFD Down Only	Cda		ENSMUSG00000060044	Ad-MAFG Up HFD Up	Tmem26		ENSMUSG00000052957	HFD Down Only	Gas1		ENSMUSG00000023272	HFD Up Only	Creld2
ENSMUSG00000028792	HFD Down Only	Ak2		ENSMUSG00000061540	Ad-MAFG Up HFD Up	Orm2		ENSMUSG00000053141	HFD Down Only	Ptprt		ENSMUSG00000023992	HFD Up Only	Trem2
ENSMUSG00000029189	HFD Down Only	Sel1l3		ENSMUSG00000061825	Ad-MAFG Up HFD Up	Ces2c		ENSMUSG00000054263	HFD Down Only	Lifr		ENSMUSG00000024087	HFD Up Only	Cyp1b1
ENSMUSG00000029657	HFD Down Only	Hsph1		ENSMUSG00000062991	Ad-MAFG Up HFD Up	Nrg1		ENSMUSG00000054422	HFD Down Only	Fabp1		ENSMUSG00000024190	HFD Up Only	Dusp1
ENSMUSG00000029729	HFD Down Only	Zkscan1		ENSMUSG00000063354	Ad-MAFG Up HFD Up	Slc39a4		ENSMUSG00000054909	HFD Down Only	Wbscr25		ENSMUSG00000024300	HFD Up Only	Myo1f
ENSMUSG00000030257	HFD Down Only	Srgap3		ENSMUSG00000063458	Ad-MAFG Up HFD Up	1700112E06Rik		ENSMUSG00000055730	HFD Down Only	Ces2a		ENSMUSG00000024503	HFD Up Only	Spink1
ENSMUSG00000030364	HFD Down Only	Clec2h		ENSMUSG00000063506	Ad-MAFG Up HFD Up	Arhgap22		ENSMUSG00000056749	HFD Down Only	Nfil3		ENSMUSG00000024521	HFD Up Only	Pmaip1
ENSMUSG00000030553	HFD Down Only	Pgpep1l		ENSMUSG00000067149	Ad-MAFG Up HFD Up	Jchain		ENSMUSG00000056966	HFD Down Only	Gjc3		ENSMUSG00000024526	HFD Up Only	Cidea
ENSMUSG00000030643	HFD Down Only	Rab30		ENSMUSG00000068196	Ad-MAFG Up HFD Up	Col8a1		ENSMUSG00000056987	HFD Down Only	Fam71d		ENSMUSG00000024529	HFD Up Only	Lox
ENSMUSG00000031245	HFD Down Only	Hmgn5		ENSMUSG00000068220	Ad-MAFG Up HFD Up	Lgals1		ENSMUSG00000057037	HFD Down Only	Cfhr1		ENSMUSG00000024640	HFD Up Only	Psat1
ENSMUSG00000031443	HFD Down Only	F7		ENSMUSG00000069516	Ad-MAFG Up HFD Up	Lyz2		ENSMUSG00000058207	HFD Down Only	Serpina3k		ENSMUSG00000024672	HFD Up Only	Ms4a7
ENSMUSG00000032310	HFD Down Only	Cyp1a2		ENSMUSG00000070639	Ad-MAFG Up HFD Up	Lrrc8b		ENSMUSG00000060240	HFD Down Only	Cend1		ENSMUSG00000024677	HFD Up Only	Ms4a6b
ENSMUSG00000032500	HFD Down Only	Dclk3		ENSMUSG00000072596	Ad-MAFG Up HFD Up	Ear2		ENSMUSG00000060519	HFD Down Only	Tor3a		ENSMUSG00000024679	HFD Up Only	Ms4a6d
ENSMUSG00000032578	HFD Down Only	Cish		ENSMUSG00000073176	Ad-MAFG Up HFD Up	Zfp449		ENSMUSG00000060715	HFD Down Only	1700019A02Rik		ENSMUSG00000024691	HFD Up Only	Fam111a
ENSMUSG00000032724	HFD Down Only	Abtb2		ENSMUSG00000074194	Ad-MAFG Up HFD Up	Zfp791		ENSMUSG00000060803	HFD Down Only	Gstp1		ENSMUSG00000024747	HFD Up Only	Aldh1a7
ENSMUSG00000032902	HFD Down Only	Slc16a1		ENSMUSG00000074743	Ad-MAFG Up HFD Up	Thbd		ENSMUSG00000061353	HFD Down Only	Cxcl12		ENSMUSG00000024924	HFD Up Only	Vldlr
ENSMUSG00000034435	HFD Down Only	Tmem30b		ENSMUSG00000074802	Ad-MAFG Up HFD Up	Gas2l3		ENSMUSG00000061488	HFD Down Only	Rpl27a-ps1		ENSMUSG00000025153	HFD Up Only	Fasn
ENSMUSG00000036151	HFD Down Only	Tm6sf2		ENSMUSG00000078122	Ad-MAFG Up HFD Up	F630028O10Rik		ENSMUSG00000064225	HFD Down Only	Paqr9		ENSMUSG00000025154	HFD Up Only	Arhgap19
ENSMUSG00000036181	HFD Down Only	Hist1h1c		ENSMUSG00000078780	Ad-MAFG Up HFD Up	Gm5150		ENSMUSG00000064370	HFD Down Only	mt-Cytb		ENSMUSG00000025232	HFD Up Only	Hexa
ENSMUSG00000036615	HFD Down Only	Rfxap		ENSMUSG00000082350	Ad-MAFG Up HFD Up	Gm14008		ENSMUSG00000064831	HFD Down Only	Gm25698		ENSMUSG00000025591	HFD Up Only	Tma16
ENSMUSG00000037254	HFD Down Only	Itih2		ENSMUSG00000082361	Ad-MAFG Up HFD Up	Btc		ENSMUSG00000065402	HFD Down Only	Mir122		ENSMUSG00000025742	HFD Up Only	Prps2
ENSMUSG00000037523	HFD Down Only	Mavs		ENSMUSG00000085912	Ad-MAFG Up HFD Up	Trp53cor1		ENSMUSG00000066071	HFD Down Only	Cyp4a12a		ENSMUSG00000025997	HFD Up Only	Ikzf2
ENSMUSG00000037622	HFD Down Only	Wdtc1		ENSMUSG00000086665	Ad-MAFG Up HFD Up	Gm13067		ENSMUSG00000066153	HFD Down Only	Mup21		ENSMUSG00000026072	HFD Up Only	Il1r1
ENSMUSG00000038393	HFD Down Only	Txnip		ENSMUSG00000087365	Ad-MAFG Up HFD Up	C430049B03Rik		ENSMUSG00000066154	HFD Down Only	Mup3		ENSMUSG00000026107	HFD Up Only	Nabp1
ENSMUSG00000038576	HFD Down Only	Susd4		ENSMUSG00000095115	Ad-MAFG Up HFD Up	Itpripl2		ENSMUSG00000066553	HFD Down Only	Gm6969		ENSMUSG00000026180	HFD Up Only	Cxcr2
ENSMUSG00000038894	HFD Down Only	Irs2		ENSMUSG00000097142	Ad-MAFG Up HFD Up	Gm26778		ENSMUSG00000067225	HFD Down Only	Cyp2c54		ENSMUSG00000026223	HFD Up Only	Itm2c
ENSMUSG00000039164	HFD Down Only	Naif1		ENSMUSG00000097770	Ad-MAFG Up HFD Up	Gm26776		ENSMUSG00000067279	HFD Down Only	Ppp1r3c		ENSMUSG00000026321	HFD Up Only	Tnfrsf11a
ENSMUSG00000039648	HFD Down Only	Kyat1		ENSMUSG00000099889	Ad-MAFG Up HFD Up	Mrgprb11-ps		ENSMUSG00000067642	HFD Down Only	Adgrf3		ENSMUSG00000026358	HFD Up Only	Rgs1
ENSMUSG00000040964	HFD Down Only	Arhgef10l		ENSMUSG00000109170	Ad-MAFG Up HFD Up	Gm45086		ENSMUSG00000068086	HFD Down Only	Cyp2d9		ENSMUSG00000026360	HFD Up Only	Rgs2
ENSMUSG00000041333	HFD Down Only	Mup4		ENSMUSG00000000290	HFD Up Only	Itgb2		ENSMUSG00000068246	HFD Down Only	Apol9b		ENSMUSG00000026421	HFD Up Only	Csrp1
ENSMUSG00000041698	HFD Down Only	Slco1a1		ENSMUSG00000000628	HFD Up Only	Hk2		ENSMUSG00000070576	HFD Down Only	Mn1		ENSMUSG00000026458	HFD Up Only	Ppfia4
ENSMUSG00000041779	HFD Down Only	Tram2		ENSMUSG00000001270	HFD Up Only	Ckb		ENSMUSG00000071204	HFD Down Only	Gm10319		ENSMUSG00000026483	HFD Up Only	Fam129a
ENSMUSG00000041930	HFD Down Only	Fam222a		ENSMUSG00000002910	HFD Up Only	Arrdc2		ENSMUSG00000072849	HFD Down Only	Serpina1e		ENSMUSG00000026542	HFD Up Only	Apcs
ENSMUSG00000042938	HFD Down Only	Gm14117		ENSMUSG00000003283	HFD Up Only	Hck		ENSMUSG00000072949	HFD Down Only	Acot1		ENSMUSG00000026547	HFD Up Only	Tagln2
ENSMUSG00000044005	HFD Down Only	Gls2		ENSMUSG00000003541	HFD Up Only	Ier3		ENSMUSG00000073424	HFD Down Only	Cyp4f15		ENSMUSG00000026582	HFD Up Only	Sele
ENSMUSG00000044250	HFD Down Only	Pced1b		ENSMUSG00000003545	HFD Up Only	Fosb		ENSMUSG00000074623	HFD Down Only	Gm826		ENSMUSG00000026628	HFD Up Only	Atf3
ENSMUSG00000045466	HFD Down Only	Zfp956		ENSMUSG00000004038	HFD Up Only	Gstm3		ENSMUSG00000077316	HFD Down Only	n-R5s171		ENSMUSG00000026630	HFD Up Only	Batf3
ENSMUSG00000046782	HFD Down Only	Ttc6		ENSMUSG00000004359	HFD Up Only	Spic		ENSMUSG00000077815	HFD Down Only	Mir290a		ENSMUSG00000026737	HFD Up Only	Pip4k2a
ENSMUSG00000048826	HFD Down Only	Dact2		ENSMUSG00000004891	HFD Up Only	Nes		ENSMUSG00000078597	HFD Down Only	Cyp4a12b		ENSMUSG00000026786	HFD Up Only	Apbb1ip
ENSMUSG00000049532	HFD Down Only	Sall2		ENSMUSG00000005087	HFD Up Only	Cd44		ENSMUSG00000078675	HFD Down Only	Mup16		ENSMUSG00000026832	HFD Up Only	Cytip
ENSMUSG00000051817	HFD Down Only	Sox12		ENSMUSG00000005413	HFD Up Only	Hmox1		ENSMUSG00000078683	HFD Down Only	Mup1		ENSMUSG00000026890	HFD Up Only	Lhx6
ENSMUSG00000053141	HFD Down Only	Ptprt		ENSMUSG00000009185	HFD Up Only	Ccl8		ENSMUSG00000081010	HFD Down Only	Gm13880		ENSMUSG00000026979	HFD Up Only	Psd4
ENSMUSG00000054263	HFD Down Only	Lifr		ENSMUSG00000012123	HFD Up Only	Aim1l		ENSMUSG00000081053	HFD Down Only	Mup-ps17		ENSMUSG00000026981	HFD Up Only	Il1rn
ENSMUSG00000054909	HFD Down Only	Wbscr25		ENSMUSG00000012428	HFD Up Only	Steap4		ENSMUSG00000081722	HFD Down Only	Gm11763		ENSMUSG00000027171	HFD Up Only	Prrg4
ENSMUSG00000056987	HFD Down Only	Fam71d		ENSMUSG00000014905	HFD Up Only	Dnajb9		ENSMUSG00000083332	HFD Down Only	Gm7599		ENSMUSG00000027204	HFD Up Only	Fbn1
ENSMUSG00000058207	HFD Down Only	Serpina3k		ENSMUSG00000015085	HFD Up Only	Entpd2		ENSMUSG00000084415	HFD Down Only	Gm12837		ENSMUSG00000027230	HFD Up Only	Creb3l1
ENSMUSG00000060240	HFD Down Only	Cend1		ENSMUSG00000015340	HFD Up Only	Cybb		ENSMUSG00000084991	HFD Down Only	Gm16260		ENSMUSG00000027293	HFD Up Only	Ehd4
ENSMUSG00000060519	HFD Down Only	Tor3a		ENSMUSG00000015659	HFD Up Only	Serac1		ENSMUSG00000085403	HFD Down Only	Gm13068		ENSMUSG00000027347	HFD Up Only	Rasgrp1
ENSMUSG00000060715	HFD Down Only	1700019A02Rik		ENSMUSG00000015854	HFD Up Only	Cd5l		ENSMUSG00000085772	HFD Down Only	D630024D03Rik		ENSMUSG00000027408	HFD Up Only	Cpxm1
ENSMUSG00000060803	HFD Down Only	Gstp1		ENSMUSG00000016283	HFD Up Only	H2-M2		ENSMUSG00000086141	HFD Down Only	9030622O22Rik		ENSMUSG00000027435	HFD Up Only	Cd93
ENSMUSG00000061488	HFD Down Only	Rpl27a-ps1		ENSMUSG00000016496	HFD Up Only	Cd274		ENSMUSG00000086268	HFD Down Only	Gm11670		ENSMUSG00000027456	HFD Up Only	Sdcbp2
ENSMUSG00000064370	HFD Down Only	mt-Cytb		ENSMUSG00000016763	HFD Up Only	Scube1		ENSMUSG00000086344	HFD Down Only	Gm11345		ENSMUSG00000027555	HFD Up Only	Car13
ENSMUSG00000064831	HFD Down Only	Gm25698		ENSMUSG00000018008	HFD Up Only	Cyth4		ENSMUSG00000086771	HFD Down Only	1700080G11Rik		ENSMUSG00000027663	HFD Up Only	Zmat3
ENSMUSG00000067279	HFD Down Only	Ppp1r3c		ENSMUSG00000018459	HFD Up Only	Slc13a3		ENSMUSG00000086924	HFD Down Only	Gm11766		ENSMUSG00000027712	HFD Up Only	Anxa5
ENSMUSG00000067642	HFD Down Only	Adgrf3		ENSMUSG00000018654	HFD Up Only	Ikzf1		ENSMUSG00000088758	HFD Down Only	Gm24898		ENSMUSG00000027750	HFD Up Only	Postn
ENSMUSG00000068086	HFD Down Only	Cyp2d9		ENSMUSG00000019590	HFD Up Only	Cyb561		ENSMUSG00000089583	HFD Down Only	Gm23342		ENSMUSG00000027820	HFD Up Only	Mme
ENSMUSG00000072949	HFD Down Only	Acot1		ENSMUSG00000019997	HFD Up Only	Ctgf		ENSMUSG00000089904	HFD Down Only	Gm15664		ENSMUSG00000027870	HFD Up Only	Hao2
ENSMUSG00000074623	HFD Down Only	Gm826		ENSMUSG00000020120	HFD Up Only	Plek		ENSMUSG00000090853	HFD Down Only	Gm17364		ENSMUSG00000027907	HFD Up Only	S100a11
ENSMUSG00000077316	HFD Down Only	n-R5s171		ENSMUSG00000020143	HFD Up Only	Dock2		ENSMUSG00000090863	HFD Down Only	A530084C06Rik		ENSMUSG00000027962	HFD Up Only	Vcam1
ENSMUSG00000078597	HFD Down Only	Cyp4a12b		ENSMUSG00000020150	HFD Up Only	Gamt		ENSMUSG00000090877	HFD Down Only	Hspa1b		ENSMUSG00000027995	HFD Up Only	Tlr2
ENSMUSG00000078675	HFD Down Only	Mup16		ENSMUSG00000020423	HFD Up Only	Btg2		ENSMUSG00000091387	HFD Down Only	Gcnt4		ENSMUSG00000028028	HFD Up Only	Alpk1
ENSMUSG00000078683	HFD Down Only	Mup1		ENSMUSG00000020427	HFD Up Only	Igfbp3		ENSMUSG00000091586	HFD Down Only	Cyp4f17		ENSMUSG00000028036	HFD Up Only	Ptgfr
ENSMUSG00000081010	HFD Down Only	Gm13880		ENSMUSG00000020437	HFD Up Only	Myo1g		ENSMUSG00000092075	HFD Down Only	Serpina4-ps1		ENSMUSG00000028111	HFD Up Only	Ctsk
ENSMUSG00000081053	HFD Down Only	Mup-ps17		ENSMUSG00000020593	HFD Up Only	Lpin1		ENSMUSG00000094152	HFD Down Only	Slc6a16		ENSMUSG00000028211	HFD Up Only	Trp53inp1
ENSMUSG00000081722	HFD Down Only	Gm11763		ENSMUSG00000021069	HFD Up Only	Pygl		ENSMUSG00000094806	HFD Down Only	Cyp2d10		ENSMUSG00000028270	HFD Up Only	Gbp2
ENSMUSG00000083332	HFD Down Only	Gm7599		ENSMUSG00000021094	HFD Up Only	Dhrs7		ENSMUSG00000096171	HFD Down Only	Gm8055		ENSMUSG00000028359	HFD Up Only	Orm3
ENSMUSG00000084415	HFD Down Only	Gm12837		ENSMUSG00000021200	HFD Up Only	Asb2		ENSMUSG00000096674	HFD Down Only	Mup15		ENSMUSG00000028369	HFD Up Only	Svep1
ENSMUSG00000085403	HFD Down Only	Gm13068		ENSMUSG00000021250	HFD Up Only	Fos		ENSMUSG00000096688	HFD Down Only	Mup17		ENSMUSG00000028403	HFD Up Only	Zdhhc21
ENSMUSG00000085772	HFD Down Only	D630024D03Rik		ENSMUSG00000021263	HFD Up Only	Degs2		ENSMUSG00000097148	HFD Down Only	Gm3839		ENSMUSG00000028581	HFD Up Only	Laptm5
ENSMUSG00000086268	HFD Down Only	Gm11670		ENSMUSG00000021322	HFD Up Only	Aoah		ENSMUSG00000097294	HFD Down Only	Gm26888		ENSMUSG00000028766	HFD Up Only	Alpl
ENSMUSG00000086771	HFD Down Only	1700080G11Rik		ENSMUSG00000021451	HFD Up Only	Sema4d		ENSMUSG00000097504	HFD Down Only	4930516B21Rik		ENSMUSG00000028862	HFD Up Only	Map3k6
ENSMUSG00000086924	HFD Down Only	Gm11766		ENSMUSG00000021508	HFD Up Only	Cxcl14		ENSMUSG00000097691	HFD Down Only	9030616G12Rik		ENSMUSG00000028931	HFD Up Only	Kcnab2
ENSMUSG00000088758	HFD Down Only	Gm24898		ENSMUSG00000021728	HFD Up Only	Emb		ENSMUSG00000097712	HFD Down Only	Gm10532		ENSMUSG00000029299	HFD Up Only	Abcg3
ENSMUSG00000089583	HFD Down Only	Gm23342		ENSMUSG00000021822	HFD Up Only	Plau		ENSMUSG00000097819	HFD Down Only	Gm26813		ENSMUSG00000029304	HFD Up Only	Spp1
ENSMUSG00000089904	HFD Down Only	Gm15664		ENSMUSG00000021886	HFD Up Only	Gpr65		ENSMUSG00000097908	HFD Down Only	4933404O12Rik		ENSMUSG00000029314	HFD Up Only	Agpat9
ENSMUSG00000090863	HFD Down Only	A530084C06Rik		ENSMUSG00000021973	HFD Up Only	Micu2		ENSMUSG00000097930	HFD Down Only	C330002G04Rik		ENSMUSG00000029338	HFD Up Only	Antxr2
ENSMUSG00000091586	HFD Down Only	Cyp4f17		ENSMUSG00000022057	HFD Up Only	Adamdec1		ENSMUSG00000097974	HFD Down Only	Gm10605		ENSMUSG00000029366	HFD Up Only	Dck
ENSMUSG00000094152	HFD Down Only	Slc6a16		ENSMUSG00000022126	HFD Up Only	Acod1		ENSMUSG00000098506	HFD Down Only	Phf20-ps		ENSMUSG00000029377	HFD Up Only	Ereg
ENSMUSG00000096171	HFD Down Only	Gm8055		ENSMUSG00000022180	HFD Up Only	Slc7a8		ENSMUSG00000098688	HFD Down Only	Gm27820		ENSMUSG00000029380	HFD Up Only	Cxcl1
ENSMUSG00000097294	HFD Down Only	Gm26888		ENSMUSG00000022351	HFD Up Only	Sqle		ENSMUSG00000098741	HFD Down Only	Obox4-ps2		ENSMUSG00000029674	HFD Up Only	Limk1
ENSMUSG00000097504	HFD Down Only	4930516B21Rik		ENSMUSG00000022488	HFD Up Only	Nckap1l		ENSMUSG00000098973	HFD Down Only	Mir6236		ENSMUSG00000029816	HFD Up Only	Gpnmb
ENSMUSG00000097712	HFD Down Only	Gm10532		ENSMUSG00000022587	HFD Up Only	Ly6e		ENSMUSG00000099111	HFD Down Only	Gm27369		ENSMUSG00000029822	HFD Up Only	Osbpl3
ENSMUSG00000097819	HFD Down Only	Gm26813		ENSMUSG00000022899	HFD Up Only	Slc15a2		ENSMUSG00000099242	HFD Down Only	Obox4-ps3		ENSMUSG00000030031	HFD Up Only	Kbtbd8
ENSMUSG00000097908	HFD Down Only	4933404O12Rik		ENSMUSG00000022951	HFD Up Only	Rcan1		ENSMUSG00000100087	HFD Down Only	Gm29475		ENSMUSG00000030095	HFD Up Only	Tmem43
ENSMUSG00000097930	HFD Down Only	C330002G04Rik		ENSMUSG00000023073	HFD Up Only	Slc10a2		ENSMUSG00000100113	HFD Down Only	Gm28592		ENSMUSG00000030148	HFD Up Only	Clec4a2
ENSMUSG00000097974	HFD Down Only	Gm10605		ENSMUSG00000023078	HFD Up Only	Cxcl13		ENSMUSG00000100320	HFD Down Only	Gm29417		ENSMUSG00000030208	HFD Up Only	Emp1
ENSMUSG00000098506	HFD Down Only	Phf20-ps		ENSMUSG00000023169	HFD Up Only	Slc38a1		ENSMUSG00000101596	HFD Down Only	Gm28182		ENSMUSG00000030245	HFD Up Only	Golt1b
ENSMUSG00000098688	HFD Down Only	Gm27820		ENSMUSG00000023272	HFD Up Only	Creld2		ENSMUSG00000102471	HFD Down Only	Gm5100		ENSMUSG00000030278	HFD Up Only	Cidec
ENSMUSG00000098973	HFD Down Only	Mir6236		ENSMUSG00000024190	HFD Up Only	Dusp1		ENSMUSG00000103662	HFD Down Only	Gm34294		ENSMUSG00000030536	HFD Up Only	Iqgap1
ENSMUSG00000099111	HFD Down Only	Gm27369		ENSMUSG00000024300	HFD Up Only	Myo1f		ENSMUSG00000104253	HFD Down Only	Gm37174		ENSMUSG00000030541	HFD Up Only	Idh2
ENSMUSG00000100113	HFD Down Only	Gm28592		ENSMUSG00000024503	HFD Up Only	Spink1		ENSMUSG00000104443	HFD Down Only	4932442E05Rik		ENSMUSG00000030579	HFD Up Only	Tyrobp
ENSMUSG00000101596	HFD Down Only	Gm28182		ENSMUSG00000024521	HFD Up Only	Pmaip1		ENSMUSG00000104785	HFD Down Only	Gm31121		ENSMUSG00000030787	HFD Up Only	Lyve1
ENSMUSG00000103662	HFD Down Only	Gm34294		ENSMUSG00000024526	HFD Up Only	Cidea		ENSMUSG00000104918	HFD Down Only	Gm42944		ENSMUSG00000030789	HFD Up Only	Itgax
ENSMUSG00000104443	HFD Down Only	4932442E05Rik		ENSMUSG00000024640	HFD Up Only	Psat1		ENSMUSG00000108961	HFD Down Only	Gm32540		ENSMUSG00000031004	HFD Up Only	Mki67
ENSMUSG00000104785	HFD Down Only	Gm31121		ENSMUSG00000024672	HFD Up Only	Ms4a7		ENSMUSG00000109089	HFD Down Only	4833411C07Rik		ENSMUSG00000031150	HFD Up Only	Ccdc120
ENSMUSG00000108961	HFD Down Only	Gm32540		ENSMUSG00000024677	HFD Up Only	Ms4a6b		ENSMUSG00000109473	HFD Down Only	B930025P03Rik		ENSMUSG00000031163	HFD Up Only	Glod5
ENSMUSG00000109089	HFD Down Only	4833411C07Rik		ENSMUSG00000024679	HFD Up Only	Ms4a6d		ENSMUSG00000109482	HFD Down Only	Gm4756		ENSMUSG00000031207	HFD Up Only	Msn
ENSMUSG00000109731	HFD Down Only	RP24-140P18.2		ENSMUSG00000024691	HFD Up Only	Fam111a		ENSMUSG00000109731	HFD Down Only	RP24-140P18.2		ENSMUSG00000031271	HFD Up Only	Serpina7
ENSMUSG00000110035	HFD Down Only	RP23-348E18.3		ENSMUSG00000024747	HFD Up Only	Aldh1a7		ENSMUSG00000110035	HFD Down Only	RP23-348E18.3		ENSMUSG00000031367	HFD Up Only	Ap1s2
ENSMUSG00000110298	HFD Down Only	RP23-385G14.1		ENSMUSG00000024924	HFD Up Only	Vldlr		ENSMUSG00000110298	HFD Down Only	RP23-385G14.1		ENSMUSG00000031647	HFD Up Only	Mfap3l
ENSMUSG00000000056	Ad-MAFG Down Only	Narf		ENSMUSG00000025153	HFD Up Only	Fasn		ENSMUSG00000000031	Ad-MAFG Up Only	H19		ENSMUSG00000031700	HFD Up Only	Gpt2
ENSMUSG00000000673	Ad-MAFG Down Only	Haao		ENSMUSG00000025232	HFD Up Only	Hexa		ENSMUSG00000000058	Ad-MAFG Up Only	Cav2		ENSMUSG00000031712	HFD Up Only	Il15
ENSMUSG00000000753	Ad-MAFG Down Only	Serpinf1		ENSMUSG00000025591	HFD Up Only	Tma16		ENSMUSG00000000078	Ad-MAFG Up Only	Klf6		ENSMUSG00000031770	HFD Up Only	Herpud1
ENSMUSG00000001670	Ad-MAFG Down Only	Tat		ENSMUSG00000025742	HFD Up Only	Prps2		ENSMUSG00000000303	Ad-MAFG Up Only	Cdh1		ENSMUSG00000031778	HFD Up Only	Cx3cl1
ENSMUSG00000001700	Ad-MAFG Down Only	Gramd3		ENSMUSG00000025997	HFD Up Only	Ikzf2		ENSMUSG00000000552	Ad-MAFG Up Only	Zfp385a		ENSMUSG00000031827	HFD Up Only	Cotl1
ENSMUSG00000002028	Ad-MAFG Down Only	Kmt2a		ENSMUSG00000026072	HFD Up Only	Il1r1		ENSMUSG00000000957	Ad-MAFG Up Only	Mmp14		ENSMUSG00000031877	HFD Up Only	Ces2g
ENSMUSG00000002325	Ad-MAFG Down Only	Irf9		ENSMUSG00000026107	HFD Up Only	Nabp1		ENSMUSG00000001119	Ad-MAFG Up Only	Col6a1		ENSMUSG00000032366	HFD Up Only	Tpm1
ENSMUSG00000002475	Ad-MAFG Down Only	Abhd3		ENSMUSG00000026180	HFD Up Only	Cxcr2		ENSMUSG00000001166	Ad-MAFG Up Only	Oas1c		ENSMUSG00000032452	HFD Up Only	Clstn2
ENSMUSG00000002588	Ad-MAFG Down Only	Pon1		ENSMUSG00000026321	HFD Up Only	Tnfrsf11a		ENSMUSG00000001506	Ad-MAFG Up Only	Col1a1		ENSMUSG00000032802	HFD Up Only	Srxn1
ENSMUSG00000003477	Ad-MAFG Down Only	Inmt		ENSMUSG00000026358	HFD Up Only	Rgs1		ENSMUSG00000001622	Ad-MAFG Up Only	Csn3		ENSMUSG00000032966	HFD Up Only	Fkbp1a
ENSMUSG00000003559	Ad-MAFG Down Only	As3mt		ENSMUSG00000026360	HFD Up Only	Rgs2		ENSMUSG00000002020	Ad-MAFG Up Only	Ltbp2		ENSMUSG00000033066	HFD Up Only	Gas7
ENSMUSG00000003949	Ad-MAFG Down Only	Hlf		ENSMUSG00000026421	HFD Up Only	Csrp1		ENSMUSG00000002058	Ad-MAFG Up Only	Unc119		ENSMUSG00000033220	HFD Up Only	Rac2
ENSMUSG00000004098	Ad-MAFG Down Only	Col5a3		ENSMUSG00000026458	HFD Up Only	Ppfia4		ENSMUSG00000002068	Ad-MAFG Up Only	Ccne1		ENSMUSG00000033676	HFD Up Only	Gabrb3
ENSMUSG00000004558	Ad-MAFG Down Only	Ndrg2		ENSMUSG00000026483	HFD Up Only	Fam129a		ENSMUSG00000002297	Ad-MAFG Up Only	Dbf4		ENSMUSG00000033730	HFD Up Only	Egr3
ENSMUSG00000005580	Ad-MAFG Down Only	Adcy9		ENSMUSG00000026542	HFD Up Only	Apcs		ENSMUSG00000002602	Ad-MAFG Up Only	Axl		ENSMUSG00000033777	HFD Up Only	Tlr13
ENSMUSG00000005951	Ad-MAFG Down Only	NA		ENSMUSG00000026582	HFD Up Only	Sele		ENSMUSG00000002808	Ad-MAFG Up Only	Epdr1		ENSMUSG00000034371	HFD Up Only	Tkfc
ENSMUSG00000006241	Ad-MAFG Down Only	Ccdc159		ENSMUSG00000026628	HFD Up Only	Atf3		ENSMUSG00000002944	Ad-MAFG Up Only	Cd36		ENSMUSG00000034413	HFD Up Only	Neurl1b
ENSMUSG00000006378	Ad-MAFG Down Only	Gcat		ENSMUSG00000026630	HFD Up Only	Batf3		ENSMUSG00000002980	Ad-MAFG Up Only	Bcam		ENSMUSG00000034612	HFD Up Only	Chst11
ENSMUSG00000006494	Ad-MAFG Down Only	Pdk1		ENSMUSG00000026786	HFD Up Only	Apbb1ip		ENSMUSG00000002992	Ad-MAFG Up Only	Apoc2		ENSMUSG00000034613	HFD Up Only	Ppm1h
ENSMUSG00000006529	Ad-MAFG Down Only	Itih1		ENSMUSG00000026890	HFD Up Only	Lhx6		ENSMUSG00000003352	Ad-MAFG Up Only	Cacnb3		ENSMUSG00000034634	HFD Up Only	Ly6d
ENSMUSG00000006542	Ad-MAFG Down Only	Prkag3		ENSMUSG00000026979	HFD Up Only	Psd4		ENSMUSG00000003363	Ad-MAFG Up Only	Pld3		ENSMUSG00000034783	HFD Up Only	Cd207
ENSMUSG00000008153	Ad-MAFG Down Only	Clstn3		ENSMUSG00000026981	HFD Up Only	Il1rn		ENSMUSG00000003534	Ad-MAFG Up Only	Ddr1		ENSMUSG00000035042	HFD Up Only	Ccl5
ENSMUSG00000009894	Ad-MAFG Down Only	Snap47		ENSMUSG00000027230	HFD Up Only	Creb3l1		ENSMUSG00000003849	Ad-MAFG Up Only	Nqo1		ENSMUSG00000035165	HFD Up Only	Kcne3
ENSMUSG00000010122	Ad-MAFG Down Only	Slc47a1		ENSMUSG00000027347	HFD Up Only	Rasgrp1		ENSMUSG00000004044	Ad-MAFG Up Only	Ptrf		ENSMUSG00000035186	HFD Up Only	Ubd
ENSMUSG00000010601	Ad-MAFG Down Only	Apol7a		ENSMUSG00000027408	HFD Up Only	Cpxm1		ENSMUSG00000004500	Ad-MAFG Up Only	Zfp324		ENSMUSG00000035208	HFD Up Only	Slfn8
ENSMUSG00000010609	Ad-MAFG Down Only	Psen2		ENSMUSG00000027456	HFD Up Only	Sdcbp2		ENSMUSG00000004609	Ad-MAFG Up Only	Cd33		ENSMUSG00000035385	HFD Up Only	Ccl2
ENSMUSG00000010663	Ad-MAFG Down Only	Fads1		ENSMUSG00000027820	HFD Up Only	Mme		ENSMUSG00000005054	Ad-MAFG Up Only	Cstb		ENSMUSG00000035561	HFD Up Only	Aldh1b1
ENSMUSG00000014763	Ad-MAFG Down Only	Fam120b		ENSMUSG00000027870	HFD Up Only	Hao2		ENSMUSG00000005233	Ad-MAFG Up Only	Spc25		ENSMUSG00000035725	HFD Up Only	Prkx
ENSMUSG00000015342	Ad-MAFG Down Only	Xk		ENSMUSG00000027962	HFD Up Only	Vcam1		ENSMUSG00000005397	Ad-MAFG Up Only	Nid1		ENSMUSG00000035778	HFD Up Only	Ggta1
ENSMUSG00000015437	Ad-MAFG Down Only	Gzmb		ENSMUSG00000027995	HFD Up Only	Tlr2		ENSMUSG00000005547	Ad-MAFG Up Only	Cyp2a5		ENSMUSG00000035845	HFD Up Only	Alg12
ENSMUSG00000015536	Ad-MAFG Down Only	Mocs2		ENSMUSG00000028028	HFD Up Only	Alpk1		ENSMUSG00000006219	Ad-MAFG Up Only	Fblim1		ENSMUSG00000036109	HFD Up Only	Mbnl3
ENSMUSG00000015890	Ad-MAFG Down Only	Amdhd1		ENSMUSG00000028036	HFD Up Only	Ptgfr		ENSMUSG00000006538	Ad-MAFG Up Only	Ihh		ENSMUSG00000036594	HFD Up Only	H2-Aa
ENSMUSG00000016194	Ad-MAFG Down Only	Hsd11b1		ENSMUSG00000028111	HFD Up Only	Ctsk		ENSMUSG00000007029	Ad-MAFG Up Only	Vars		ENSMUSG00000036887	HFD Up Only	C1qa
ENSMUSG00000017009	Ad-MAFG Down Only	Sdc4		ENSMUSG00000028211	HFD Up Only	Trp53inp1		ENSMUSG00000007594	Ad-MAFG Up Only	Hapln4		ENSMUSG00000036896	HFD Up Only	C1qc
ENSMUSG00000017390	Ad-MAFG Down Only	Aldoc		ENSMUSG00000028240	HFD Up Only	Cyp7a1		ENSMUSG00000007659	Ad-MAFG Up Only	Bcl2l1		ENSMUSG00000036905	HFD Up Only	C1qb
ENSMUSG00000017453	Ad-MAFG Down Only	Pipox		ENSMUSG00000028270	HFD Up Only	Gbp2		ENSMUSG00000008136	Ad-MAFG Up Only	Fhl2		ENSMUSG00000036943	HFD Up Only	Rab8b
ENSMUSG00000017493	Ad-MAFG Down Only	Igfbp4		ENSMUSG00000028359	HFD Up Only	Orm3		ENSMUSG00000008845	Ad-MAFG Up Only	Cd163		ENSMUSG00000037035	HFD Up Only	Inhbb
ENSMUSG00000018474	Ad-MAFG Down Only	Chd3		ENSMUSG00000028403	HFD Up Only	Zdhhc21		ENSMUSG00000010307	Ad-MAFG Up Only	Tmem86a		ENSMUSG00000037280	HFD Up Only	Galnt6
ENSMUSG00000018599	Ad-MAFG Down Only	Mief2		ENSMUSG00000028862	HFD Up Only	Map3k6		ENSMUSG00000011884	Ad-MAFG Up Only	Gltp		ENSMUSG00000037405	HFD Up Only	Icam1
ENSMUSG00000018727	Ad-MAFG Down Only	Cpsf4l		ENSMUSG00000028931	HFD Up Only	Kcnab2		ENSMUSG00000012350	Ad-MAFG Up Only	Ehf		ENSMUSG00000037411	HFD Up Only	Serpine1
ENSMUSG00000018846	Ad-MAFG Down Only	Pank3		ENSMUSG00000029299	HFD Up Only	Abcg3		ENSMUSG00000013236	Ad-MAFG Up Only	Ptprs		ENSMUSG00000037419	HFD Up Only	Endod1
ENSMUSG00000018899	Ad-MAFG Down Only	Irf1		ENSMUSG00000029314	HFD Up Only	Agpat9		ENSMUSG00000013846	Ad-MAFG Up Only	St3gal1		ENSMUSG00000037731	HFD Up Only	Themis2
ENSMUSG00000018930	Ad-MAFG Down Only	Ccl4		ENSMUSG00000029338	HFD Up Only	Antxr2		ENSMUSG00000015396	Ad-MAFG Up Only	Cd83		ENSMUSG00000037887	HFD Up Only	Dusp8
ENSMUSG00000019312	Ad-MAFG Down Only	Grb7		ENSMUSG00000029366	HFD Up Only	Dck		ENSMUSG00000015568	Ad-MAFG Up Only	Lpl		ENSMUSG00000037902	HFD Up Only	Sirpa
ENSMUSG00000019689	Ad-MAFG Down Only	Fmc1		ENSMUSG00000029380	HFD Up Only	Cxcl1		ENSMUSG00000015839	Ad-MAFG Up Only	Nfe2l2		ENSMUSG00000038147	HFD Up Only	Cd84
ENSMUSG00000019718	Ad-MAFG Down Only	L3hypdh		ENSMUSG00000029417	HFD Up Only	Cxcl9		ENSMUSG00000015947	Ad-MAFG Up Only	Fcgr1		ENSMUSG00000038301	HFD Up Only	Snx10
ENSMUSG00000019768	Ad-MAFG Down Only	Esr1		ENSMUSG00000030031	HFD Up Only	Kbtbd8		ENSMUSG00000016526	Ad-MAFG Up Only	Dyrk3		ENSMUSG00000038370	HFD Up Only	Pcp4l1
ENSMUSG00000019791	Ad-MAFG Down Only	Hint3		ENSMUSG00000030148	HFD Up Only	Clec4a2		ENSMUSG00000017002	Ad-MAFG Up Only	Slpi		ENSMUSG00000038400	HFD Up Only	Pmepa1
ENSMUSG00000019906	Ad-MAFG Down Only	Lin7a		ENSMUSG00000030208	HFD Up Only	Emp1		ENSMUSG00000017146	Ad-MAFG Up Only	Brca1		ENSMUSG00000038418	HFD Up Only	Egr1
ENSMUSG00000020122	Ad-MAFG Down Only	Egfr		ENSMUSG00000030245	HFD Up Only	Golt1b		ENSMUSG00000017466	Ad-MAFG Up Only	Timp2		ENSMUSG00000038508	HFD Up Only	Gdf15
ENSMUSG00000020131	Ad-MAFG Down Only	Pcsk4		ENSMUSG00000030536	HFD Up Only	Iqgap1		ENSMUSG00000017667	Ad-MAFG Up Only	Zfp334		ENSMUSG00000038530	HFD Up Only	Rgs4
ENSMUSG00000020300	Ad-MAFG Down Only	Cpeb4		ENSMUSG00000030541	HFD Up Only	Idh2		ENSMUSG00000017716	Ad-MAFG Up Only	Birc5		ENSMUSG00000038587	HFD Up Only	Akap12
ENSMUSG00000020429	Ad-MAFG Down Only	Igfbp1		ENSMUSG00000030579	HFD Up Only	Tyrobp		ENSMUSG00000018339	Ad-MAFG Up Only	Gpx3		ENSMUSG00000038648	HFD Up Only	Creb3l2
ENSMUSG00000020553	Ad-MAFG Down Only	Pctp		ENSMUSG00000030762	HFD Up Only	Aqp8		ENSMUSG00000018593	Ad-MAFG Up Only	Sparc		ENSMUSG00000038729	HFD Up Only	Akap2
ENSMUSG00000020638	Ad-MAFG Down Only	Cmpk2		ENSMUSG00000030787	HFD Up Only	Lyve1		ENSMUSG00000018927	Ad-MAFG Up Only	Ccl6		ENSMUSG00000038763	HFD Up Only	Alpk3
ENSMUSG00000020641	Ad-MAFG Down Only	Rsad2		ENSMUSG00000030789	HFD Up Only	Itgax		ENSMUSG00000018931	Ad-MAFG Up Only	Natd1		ENSMUSG00000038843	HFD Up Only	Gcnt1
ENSMUSG00000020653	Ad-MAFG Down Only	Klf11		ENSMUSG00000031163	HFD Up Only	Glod5		ENSMUSG00000018965	Ad-MAFG Up Only	Ywhah		ENSMUSG00000039109	HFD Up Only	F13a1
ENSMUSG00000020774	Ad-MAFG Down Only	Aspa		ENSMUSG00000031207	HFD Up Only	Msn		ENSMUSG00000018983	Ad-MAFG Up Only	E2f2		ENSMUSG00000039126	HFD Up Only	Prune2
ENSMUSG00000020776	Ad-MAFG Down Only	Fbf1		ENSMUSG00000031367	HFD Up Only	Ap1s2		ENSMUSG00000019066	Ad-MAFG Up Only	Rab3d		ENSMUSG00000039232	HFD Up Only	Stx11
ENSMUSG00000020988	Ad-MAFG Down Only	L2hgdh		ENSMUSG00000031604	HFD Up Only	Msmo1		ENSMUSG00000019139	Ad-MAFG Up Only	Isyna1		ENSMUSG00000039601	HFD Up Only	Rcan2
ENSMUSG00000021057	Ad-MAFG Down Only	Akap5		ENSMUSG00000031647	HFD Up Only	Mfap3l		ENSMUSG00000019179	Ad-MAFG Up Only	NA		ENSMUSG00000040152	HFD Up Only	Thbs1
ENSMUSG00000021094	Ad-MAFG Down Only	Dhrs7		ENSMUSG00000031700	HFD Up Only	Gpt2		ENSMUSG00000019528	Ad-MAFG Up Only	Gyg		ENSMUSG00000040170	HFD Up Only	Fmo2
ENSMUSG00000021340	Ad-MAFG Down Only	Gpld1		ENSMUSG00000031712	HFD Up Only	Il15		ENSMUSG00000019558	Ad-MAFG Up Only	Slc6a8		ENSMUSG00000040412	HFD Up Only	5330417C22Rik
ENSMUSG00000021366	Ad-MAFG Down Only	Hivep1		ENSMUSG00000031770	HFD Up Only	Herpud1		ENSMUSG00000019564	Ad-MAFG Up Only	Arid3a		ENSMUSG00000040522	HFD Up Only	Tlr8
ENSMUSG00000021476	Ad-MAFG Down Only	Habp4		ENSMUSG00000031827	HFD Up Only	Cotl1		ENSMUSG00000019577	Ad-MAFG Up Only	Pdk4		ENSMUSG00000040552	HFD Up Only	C3ar1
ENSMUSG00000021492	Ad-MAFG Down Only	F12		ENSMUSG00000031877	HFD Up Only	Ces2g		ENSMUSG00000019779	Ad-MAFG Up Only	Frk		ENSMUSG00000040660	HFD Up Only	Cyp2b9
ENSMUSG00000021497	Ad-MAFG Down Only	Txndc15		ENSMUSG00000032452	HFD Up Only	Clstn2		ENSMUSG00000019942	Ad-MAFG Up Only	Cdk1		ENSMUSG00000040711	HFD Up Only	Sh3pxd2b
ENSMUSG00000021573	Ad-MAFG Down Only	Tppp		ENSMUSG00000033220	HFD Up Only	Rac2		ENSMUSG00000019960	Ad-MAFG Up Only	Dusp6		ENSMUSG00000040722	HFD Up Only	Scamp5
ENSMUSG00000021591	Ad-MAFG Down Only	Glrx		ENSMUSG00000033676	HFD Up Only	Gabrb3		ENSMUSG00000019966	Ad-MAFG Up Only	Kitl		ENSMUSG00000040724	HFD Up Only	Kcna2
ENSMUSG00000021775	Ad-MAFG Down Only	Nr1d2		ENSMUSG00000033730	HFD Up Only	Egr3		ENSMUSG00000019979	Ad-MAFG Up Only	Apaf1		ENSMUSG00000040747	HFD Up Only	Cd53
ENSMUSG00000021795	Ad-MAFG Down Only	Sftpd		ENSMUSG00000033777	HFD Up Only	Tlr13		ENSMUSG00000019990	Ad-MAFG Up Only	Pde7b		ENSMUSG00000041219	HFD Up Only	Arhgap11a
ENSMUSG00000021876	Ad-MAFG Down Only	Rnase4		ENSMUSG00000034371	HFD Up Only	Tkfc		ENSMUSG00000020009	Ad-MAFG Up Only	Ifngr1		ENSMUSG00000041313	HFD Up Only	Slc7a1
ENSMUSG00000021930	Ad-MAFG Down Only	Spryd7		ENSMUSG00000034591	HFD Up Only	Slc41a2		ENSMUSG00000020080	Ad-MAFG Up Only	Hkdc1		ENSMUSG00000041481	HFD Up Only	Serpina3g
ENSMUSG00000021981	Ad-MAFG Down Only	Cab39l		ENSMUSG00000034612	HFD Up Only	Chst11		ENSMUSG00000020099	Ad-MAFG Up Only	Unc5b		ENSMUSG00000041624	HFD Up Only	Gucy1a2
ENSMUSG00000022126	Ad-MAFG Down Only	Acod1		ENSMUSG00000034783	HFD Up Only	Cd207		ENSMUSG00000020100	Ad-MAFG Up Only	Slc29a3		ENSMUSG00000041688	HFD Up Only	Amot
ENSMUSG00000022149	Ad-MAFG Down Only	C9		ENSMUSG00000035042	HFD Up Only	Ccl5		ENSMUSG00000020108	Ad-MAFG Up Only	Ddit4		ENSMUSG00000041695	HFD Up Only	Kcnj2
ENSMUSG00000022270	Ad-MAFG Down Only	Fam134b		ENSMUSG00000035165	HFD Up Only	Kcne3		ENSMUSG00000020142	Ad-MAFG Up Only	Slc1a4		ENSMUSG00000041707	HFD Up Only	1810011H11Rik
ENSMUSG00000022323	Ad-MAFG Down Only	Rida		ENSMUSG00000035208	HFD Up Only	Slfn8		ENSMUSG00000020176	Ad-MAFG Up Only	Grb10		ENSMUSG00000041801	HFD Up Only	Phlda3
ENSMUSG00000022419	Ad-MAFG Down Only	Deptor		ENSMUSG00000035385	HFD Up Only	Ccl2		ENSMUSG00000020241	Ad-MAFG Up Only	Col6a2		ENSMUSG00000042249	HFD Up Only	Adrbk2
ENSMUSG00000022450	Ad-MAFG Down Only	Ndufa6		ENSMUSG00000035561	HFD Up Only	Aldh1b1		ENSMUSG00000020272	Ad-MAFG Up Only	Stk10		ENSMUSG00000042333	HFD Up Only	Tnfrsf14
ENSMUSG00000022514	Ad-MAFG Down Only	Il1rap		ENSMUSG00000035686	HFD Up Only	Thrsp		ENSMUSG00000020282	Ad-MAFG Up Only	Rhbdf1		ENSMUSG00000042379	HFD Up Only	Esm1
ENSMUSG00000022574	Ad-MAFG Down Only	Naprt		ENSMUSG00000035725	HFD Up Only	Prkx		ENSMUSG00000020312	Ad-MAFG Up Only	Shc2		ENSMUSG00000042607	HFD Up Only	Asb4
ENSMUSG00000022584	Ad-MAFG Down Only	Ly6c2		ENSMUSG00000035845	HFD Up Only	Alg12		ENSMUSG00000020330	Ad-MAFG Up Only	Hmmr		ENSMUSG00000042842	HFD Up Only	Serpinb6b
ENSMUSG00000022742	Ad-MAFG Down Only	Cpox		ENSMUSG00000035929	HFD Up Only	H2-Q4		ENSMUSG00000020649	Ad-MAFG Up Only	Rrm2		ENSMUSG00000042978	HFD Up Only	Sbk1
ENSMUSG00000022871	Ad-MAFG Down Only	Fetub		ENSMUSG00000036594	HFD Up Only	H2-Aa		ENSMUSG00000020695	Ad-MAFG Up Only	Mrc2		ENSMUSG00000043004	HFD Up Only	Gng2
ENSMUSG00000022877	Ad-MAFG Down Only	Hrg		ENSMUSG00000036887	HFD Up Only	C1qa		ENSMUSG00000020737	Ad-MAFG Up Only	Hn1		ENSMUSG00000043079	HFD Up Only	Synpo
ENSMUSG00000023044	Ad-MAFG Down Only	Csad		ENSMUSG00000036896	HFD Up Only	C1qc		ENSMUSG00000020901	Ad-MAFG Up Only	Pik3r5		ENSMUSG00000043336	HFD Up Only	Filip1l
ENSMUSG00000023070	Ad-MAFG Down Only	Rgn		ENSMUSG00000036905	HFD Up Only	C1qb		ENSMUSG00000020926	Ad-MAFG Up Only	Adam11		ENSMUSG00000043391	HFD Up Only	2510009E07Rik
ENSMUSG00000023206	Ad-MAFG Down Only	Il15ra		ENSMUSG00000037280	HFD Up Only	Galnt6		ENSMUSG00000021118	Ad-MAFG Up Only	Plek2		ENSMUSG00000043740	HFD Up Only	B430306N03Rik
ENSMUSG00000024026	Ad-MAFG Down Only	Glo1		ENSMUSG00000037405	HFD Up Only	Icam1		ENSMUSG00000021208	Ad-MAFG Up Only	Ifi27l2b		ENSMUSG00000043832	HFD Up Only	Clec4a3
ENSMUSG00000024292	Ad-MAFG Down Only	Cyp4f14		ENSMUSG00000037419	HFD Up Only	Endod1		ENSMUSG00000021217	Ad-MAFG Up Only	Tshz3		ENSMUSG00000044072	HFD Up Only	Eml6
ENSMUSG00000024298	Ad-MAFG Down Only	Zfp871		ENSMUSG00000037731	HFD Up Only	Themis2		ENSMUSG00000021226	Ad-MAFG Up Only	Acot2		ENSMUSG00000044583	HFD Up Only	Tlr7
ENSMUSG00000024352	Ad-MAFG Down Only	Spata24		ENSMUSG00000037887	HFD Up Only	Dusp8		ENSMUSG00000021268	Ad-MAFG Up Only	Meg3		ENSMUSG00000044708	HFD Up Only	Kcnj10
ENSMUSG00000024378	Ad-MAFG Down Only	Stard4		ENSMUSG00000038147	HFD Up Only	Cd84		ENSMUSG00000021423	Ad-MAFG Up Only	Ly86		ENSMUSG00000044748	HFD Up Only	Defb1
ENSMUSG00000024386	Ad-MAFG Down Only	Proc		ENSMUSG00000038301	HFD Up Only	Snx10		ENSMUSG00000021457	Ad-MAFG Up Only	Syk		ENSMUSG00000044827	HFD Up Only	Tlr1
ENSMUSG00000024401	Ad-MAFG Down Only	Tnf		ENSMUSG00000038370	HFD Up Only	Pcp4l1		ENSMUSG00000021493	Ad-MAFG Up Only	Pdlim7		ENSMUSG00000044949	HFD Up Only	Ubtd2
ENSMUSG00000024411	Ad-MAFG Down Only	Aqp4		ENSMUSG00000038418	HFD Up Only	Egr1		ENSMUSG00000021539	Ad-MAFG Up Only	Lect2		ENSMUSG00000045284	HFD Up Only	Dcaf12l1
ENSMUSG00000024799	Ad-MAFG Down Only	Tm7sf2		ENSMUSG00000038508	HFD Up Only	Gdf15		ENSMUSG00000021556	Ad-MAFG Up Only	Golm1		ENSMUSG00000045322	HFD Up Only	Tlr9
ENSMUSG00000024845	Ad-MAFG Down Only	Tmem134		ENSMUSG00000038530	HFD Up Only	Rgs4		ENSMUSG00000021678	Ad-MAFG Up Only	F2rl1		ENSMUSG00000045382	HFD Up Only	Cxcr4
ENSMUSG00000025200	Ad-MAFG Down Only	Cwf19l1		ENSMUSG00000038587	HFD Up Only	Akap12		ENSMUSG00000021696	Ad-MAFG Up Only	Elovl7		ENSMUSG00000045551	HFD Up Only	Fpr1
ENSMUSG00000025260	Ad-MAFG Down Only	Hsd17b10		ENSMUSG00000038763	HFD Up Only	Alpk3		ENSMUSG00000021701	Ad-MAFG Up Only	Plk2		ENSMUSG00000045730	HFD Up Only	Adrb2
ENSMUSG00000025279	Ad-MAFG Down Only	Dnase1l3		ENSMUSG00000038768	HFD Up Only	9130409I23Rik		ENSMUSG00000021720	Ad-MAFG Up Only	Rnf180		ENSMUSG00000045763	HFD Up Only	Basp1
ENSMUSG00000025479	Ad-MAFG Down Only	Cyp2e1		ENSMUSG00000038843	HFD Up Only	Gcnt1		ENSMUSG00000021725	Ad-MAFG Up Only	Parp8		ENSMUSG00000045775	HFD Up Only	Slc16a5
ENSMUSG00000025492	Ad-MAFG Down Only	Ifitm3		ENSMUSG00000039109	HFD Up Only	F13a1		ENSMUSG00000021760	Ad-MAFG Up Only	Gpx8		ENSMUSG00000045827	HFD Up Only	Serpinb9
ENSMUSG00000025533	Ad-MAFG Down Only	Asl		ENSMUSG00000039126	HFD Up Only	Prune2		ENSMUSG00000021999	Ad-MAFG Up Only	Cpb2		ENSMUSG00000046223	HFD Up Only	Plaur
ENSMUSG00000025577	Ad-MAFG Down Only	Cbx2		ENSMUSG00000039232	HFD Up Only	Stx11		ENSMUSG00000022010	Ad-MAFG Up Only	Tsc22d1		ENSMUSG00000046402	HFD Up Only	Rbp1
ENSMUSG00000025701	Ad-MAFG Down Only	Alox5		ENSMUSG00000039601	HFD Up Only	Rcan2		ENSMUSG00000022014	Ad-MAFG Up Only	Epsti1		ENSMUSG00000046841	HFD Up Only	Ckap4
ENSMUSG00000025764	Ad-MAFG Down Only	Jade1		ENSMUSG00000040017	HFD Up Only	Saa4		ENSMUSG00000022033	Ad-MAFG Up Only	Pbk		ENSMUSG00000047139	HFD Up Only	Cd24a
ENSMUSG00000025936	Ad-MAFG Down Only	Gm4956		ENSMUSG00000040152	HFD Up Only	Thbs1		ENSMUSG00000022034	Ad-MAFG Up Only	Esco2		ENSMUSG00000047228	HFD Up Only	BC048546
ENSMUSG00000025937	Ad-MAFG Down Only	Lactb2		ENSMUSG00000040170	HFD Up Only	Fmo2		ENSMUSG00000022043	Ad-MAFG Up Only	Trim35		ENSMUSG00000047735	HFD Up Only	Samd9l
ENSMUSG00000026170	Ad-MAFG Down Only	Cyp27a1		ENSMUSG00000040724	HFD Up Only	Kcna2		ENSMUSG00000022074	Ad-MAFG Up Only	Tnfrsf10b		ENSMUSG00000048376	HFD Up Only	F2r
ENSMUSG00000026259	Ad-MAFG Down Only	Ngef		ENSMUSG00000040747	HFD Up Only	Cd53		ENSMUSG00000022096	Ad-MAFG Up Only	Hr		ENSMUSG00000048779	HFD Up Only	P2ry6
ENSMUSG00000026270	Ad-MAFG Down Only	Capn10		ENSMUSG00000041313	HFD Up Only	Slc7a1		ENSMUSG00000022122	Ad-MAFG Up Only	Ednrb		ENSMUSG00000049037	HFD Up Only	Clec4a1
ENSMUSG00000026289	Ad-MAFG Down Only	Atg16l1		ENSMUSG00000041481	HFD Up Only	Serpina3g		ENSMUSG00000022150	Ad-MAFG Up Only	Dab2		ENSMUSG00000049103	HFD Up Only	Ccr2
ENSMUSG00000026348	Ad-MAFG Down Only	Acmsd		ENSMUSG00000041624	HFD Up Only	Gucy1a2		ENSMUSG00000022178	Ad-MAFG Up Only	Ajuba		ENSMUSG00000049130	HFD Up Only	C5ar1
ENSMUSG00000026390	Ad-MAFG Down Only	Marco		ENSMUSG00000041688	HFD Up Only	Amot		ENSMUSG00000022305	Ad-MAFG Up Only	Lrp12		ENSMUSG00000049313	HFD Up Only	Sorl1
ENSMUSG00000026417	Ad-MAFG Down Only	Pigr		ENSMUSG00000041695	HFD Up Only	Kcnj2		ENSMUSG00000022340	Ad-MAFG Up Only	Sybu		ENSMUSG00000049493	HFD Up Only	Pls1
ENSMUSG00000026475	Ad-MAFG Down Only	Rgs16		ENSMUSG00000042249	HFD Up Only	Adrbk2		ENSMUSG00000022346	Ad-MAFG Up Only	Myc		ENSMUSG00000049580	HFD Up Only	Tsku
ENSMUSG00000026579	Ad-MAFG Down Only	F5		ENSMUSG00000042333	HFD Up Only	Tnfrsf14		ENSMUSG00000022372	Ad-MAFG Up Only	Sla		ENSMUSG00000049625	HFD Up Only	Tifab
ENSMUSG00000026589	Ad-MAFG Down Only	Sec16b		ENSMUSG00000042379	HFD Up Only	Esm1		ENSMUSG00000022440	Ad-MAFG Up Only	C1qtnf6		ENSMUSG00000049775	HFD Up Only	Tmsb4x
ENSMUSG00000026614	Ad-MAFG Down Only	Slc30a10		ENSMUSG00000042607	HFD Up Only	Asb4		ENSMUSG00000022505	Ad-MAFG Up Only	Emp2		ENSMUSG00000049804	HFD Up Only	Armcx4
ENSMUSG00000026621	Ad-MAFG Down Only	Marc1		ENSMUSG00000042978	HFD Up Only	Sbk1		ENSMUSG00000022526	Ad-MAFG Up Only	Zfp251		ENSMUSG00000049988	HFD Up Only	Lrrc25
ENSMUSG00000026655	Ad-MAFG Down Only	Fam107b		ENSMUSG00000043004	HFD Up Only	Gng2		ENSMUSG00000022594	Ad-MAFG Up Only	Lynx1		ENSMUSG00000050335	HFD Up Only	Lgals3
ENSMUSG00000026664	Ad-MAFG Down Only	Phyh		ENSMUSG00000043336	HFD Up Only	Filip1l		ENSMUSG00000022596	Ad-MAFG Up Only	Slurp1		ENSMUSG00000050468	HFD Up Only	Astl
ENSMUSG00000026669	Ad-MAFG Down Only	Mcm10		ENSMUSG00000043391	HFD Up Only	2510009E07Rik		ENSMUSG00000022598	Ad-MAFG Up Only	Psca		ENSMUSG00000050578	HFD Up Only	Mmp13
ENSMUSG00000026675	Ad-MAFG Down Only	NA		ENSMUSG00000043740	HFD Up Only	B430306N03Rik		ENSMUSG00000022665	Ad-MAFG Up Only	Ccdc80		ENSMUSG00000050721	HFD Up Only	Plekho2
ENSMUSG00000026687	Ad-MAFG Down Only	Aldh9a1		ENSMUSG00000044072	HFD Up Only	Eml6		ENSMUSG00000022667	Ad-MAFG Up Only	Cd200r1		ENSMUSG00000050737	HFD Up Only	Ptges
ENSMUSG00000027016	Ad-MAFG Down Only	Zfp385b		ENSMUSG00000044827	HFD Up Only	Tlr1		ENSMUSG00000022816	Ad-MAFG Up Only	Fstl1		ENSMUSG00000050953	HFD Up Only	Gja1
ENSMUSG00000027133	Ad-MAFG Down Only	Nop10		ENSMUSG00000044949	HFD Up Only	Ubtd2		ENSMUSG00000022817	Ad-MAFG Up Only	Itgb5		ENSMUSG00000051225	HFD Up Only	Fam83a
ENSMUSG00000027227	Ad-MAFG Down Only	Sord		ENSMUSG00000045322	HFD Up Only	Tlr9		ENSMUSG00000022822	Ad-MAFG Up Only	Abcc5		ENSMUSG00000051439	HFD Up Only	Cd14
ENSMUSG00000027327	Ad-MAFG Down Only	1700037H04Rik		ENSMUSG00000045502	HFD Up Only	Hcar2		ENSMUSG00000022883	Ad-MAFG Up Only	Robo1		ENSMUSG00000051457	HFD Up Only	Spn
ENSMUSG00000027346	Ad-MAFG Down Only	Gpcpd1		ENSMUSG00000045551	HFD Up Only	Fpr1		ENSMUSG00000022894	Ad-MAFG Up Only	Adamts5		ENSMUSG00000051498	HFD Up Only	Tlr6
ENSMUSG00000027496	Ad-MAFG Down Only	Aurka		ENSMUSG00000045730	HFD Up Only	Adrb2		ENSMUSG00000022895	Ad-MAFG Up Only	Ets2		ENSMUSG00000051579	HFD Up Only	Tceal8
ENSMUSG00000027514	Ad-MAFG Down Only	Zbp1		ENSMUSG00000045763	HFD Up Only	Basp1		ENSMUSG00000022947	Ad-MAFG Up Only	Cbr3		ENSMUSG00000052760	HFD Up Only	A630001G21Rik
ENSMUSG00000027559	Ad-MAFG Down Only	Car3		ENSMUSG00000045775	HFD Up Only	Slc16a5		ENSMUSG00000022952	Ad-MAFG Up Only	Runx1		ENSMUSG00000053101	HFD Up Only	Gpr141
ENSMUSG00000027690	Ad-MAFG Down Only	Slc2a2		ENSMUSG00000045827	HFD Up Only	Serpinb9		ENSMUSG00000022987	Ad-MAFG Up Only	Zfp641		ENSMUSG00000053219	HFD Up Only	Raet1e
ENSMUSG00000027762	Ad-MAFG Down Only	Sucnr1		ENSMUSG00000046223	HFD Up Only	Plaur		ENSMUSG00000023004	Ad-MAFG Up Only	Tuba1b		ENSMUSG00000053318	HFD Up Only	Slamf8
ENSMUSG00000027784	Ad-MAFG Down Only	Ppm1l		ENSMUSG00000046841	HFD Up Only	Ckap4		ENSMUSG00000023067	Ad-MAFG Up Only	Cdkn1a		ENSMUSG00000053846	HFD Up Only	Lipg
ENSMUSG00000028024	Ad-MAFG Down Only	Enpep		ENSMUSG00000047735	HFD Up Only	Samd9l		ENSMUSG00000023345	Ad-MAFG Up Only	Poc1a		ENSMUSG00000054362	HFD Up Only	Lexm
ENSMUSG00000028076	Ad-MAFG Down Only	Cd1d1		ENSMUSG00000048376	HFD Up Only	F2r		ENSMUSG00000023868	Ad-MAFG Up Only	Pde10a		ENSMUSG00000054364	HFD Up Only	Rhob
ENSMUSG00000028102	Ad-MAFG Down Only	Pex11b		ENSMUSG00000049037	HFD Up Only	Clec4a1		ENSMUSG00000023885	Ad-MAFG Up Only	Thbs2		ENSMUSG00000054453	HFD Up Only	Sytl5
ENSMUSG00000028240	Ad-MAFG Down Only	Cyp7a1		ENSMUSG00000049103	HFD Up Only	Ccr2		ENSMUSG00000023886	Ad-MAFG Up Only	Smoc2		ENSMUSG00000054589	HFD Up Only	Gm9949
ENSMUSG00000028517	Ad-MAFG Down Only	Plpp3		ENSMUSG00000049313	HFD Up Only	Sorl1		ENSMUSG00000023906	Ad-MAFG Up Only	Cldn6		ENSMUSG00000054640	HFD Up Only	Slc8a1
ENSMUSG00000028536	Ad-MAFG Down Only	2610528J11Rik		ENSMUSG00000049493	HFD Up Only	Pls1		ENSMUSG00000023915	Ad-MAFG Up Only	Tnfrsf21		ENSMUSG00000054932	HFD Up Only	Afp
ENSMUSG00000028553	Ad-MAFG Down Only	Angptl3		ENSMUSG00000049580	HFD Up Only	Tsku		ENSMUSG00000023992	Ad-MAFG Up Only	Trem2		ENSMUSG00000055202	HFD Up Only	Zfp811
ENSMUSG00000028952	Ad-MAFG Down Only	Zbtb48		ENSMUSG00000049625	HFD Up Only	Tifab		ENSMUSG00000024030	Ad-MAFG Up Only	Abcg1		ENSMUSG00000055421	HFD Up Only	Pcdh9
ENSMUSG00000028976	Ad-MAFG Down Only	Slc2a5		ENSMUSG00000049775	HFD Up Only	Tmsb4x		ENSMUSG00000024042	Ad-MAFG Up Only	Sik1		ENSMUSG00000055541	HFD Up Only	Lair1
ENSMUSG00000029102	Ad-MAFG Down Only	Hgfac		ENSMUSG00000049988	HFD Up Only	Lrrc25		ENSMUSG00000024063	Ad-MAFG Up Only	Lbh		ENSMUSG00000056025	HFD Up Only	Clca3a1
ENSMUSG00000029173	Ad-MAFG Down Only	Sepsecs		ENSMUSG00000050335	HFD Up Only	Lgals3		ENSMUSG00000024087	Ad-MAFG Up Only	Cyp1b1		ENSMUSG00000056054	HFD Up Only	S100a8
ENSMUSG00000029217	Ad-MAFG Down Only	Tec		ENSMUSG00000050468	HFD Up Only	Astl		ENSMUSG00000024109	Ad-MAFG Up Only	Nrxn1		ENSMUSG00000056124	HFD Up Only	B4galt6
ENSMUSG00000029269	Ad-MAFG Down Only	Sult1b1		ENSMUSG00000050578	HFD Up Only	Mmp13		ENSMUSG00000024165	Ad-MAFG Up Only	Hn1l		ENSMUSG00000056708	HFD Up Only	Ier5
ENSMUSG00000029417	Ad-MAFG Down Only	Cxcl9		ENSMUSG00000050721	HFD Up Only	Plekho2		ENSMUSG00000024205	Ad-MAFG Up Only	Rpl36-ps2		ENSMUSG00000057074	HFD Up Only	Ces1g
ENSMUSG00000029664	Ad-MAFG Down Only	Tfpi2		ENSMUSG00000050953	HFD Up Only	Gja1		ENSMUSG00000024277	Ad-MAFG Up Only	Mapre2		ENSMUSG00000057614	HFD Up Only	Gnai1
ENSMUSG00000029669	Ad-MAFG Down Only	Tspan12		ENSMUSG00000051457	HFD Up Only	Spn		ENSMUSG00000024365	Ad-MAFG Up Only	Cyp21a1		ENSMUSG00000057913	HFD Up Only	Gm10032
ENSMUSG00000029727	Ad-MAFG Down Only	Cyp3a13		ENSMUSG00000051498	HFD Up Only	Tlr6		ENSMUSG00000024501	Ad-MAFG Up Only	Dpysl3		ENSMUSG00000058013	HFD Up Only	2011-09-01
ENSMUSG00000029864	Ad-MAFG Down Only	Gstk1		ENSMUSG00000051579	HFD Up Only	Tceal8		ENSMUSG00000024529	Ad-MAFG Up Only	Lox		ENSMUSG00000058773	HFD Up Only	Hist1h1b
ENSMUSG00000030004	Ad-MAFG Down Only	Nat8		ENSMUSG00000052270	HFD Up Only	Fpr2		ENSMUSG00000024538	Ad-MAFG Up Only	Ppic		ENSMUSG00000058818	HFD Up Only	Pirb
ENSMUSG00000030087	Ad-MAFG Down Only	Klf15		ENSMUSG00000053101	HFD Up Only	Gpr141		ENSMUSG00000024620	Ad-MAFG Up Only	Pdgfrb		ENSMUSG00000059327	HFD Up Only	Eda
ENSMUSG00000030109	Ad-MAFG Down Only	Slc6a12		ENSMUSG00000053168	HFD Up Only	9030619P08Rik		ENSMUSG00000024663	Ad-MAFG Up Only	Rab3il1		ENSMUSG00000059401	HFD Up Only	Mamld1
ENSMUSG00000030244	Ad-MAFG Down Only	Gys2		ENSMUSG00000053219	HFD Up Only	Raet1e		ENSMUSG00000024696	Ad-MAFG Up Only	Lpxn		ENSMUSG00000060044	HFD Up Only	Tmem26
ENSMUSG00000030340	Ad-MAFG Down Only	Scnn1a		ENSMUSG00000053318	HFD Up Only	Slamf8		ENSMUSG00000024776	Ad-MAFG Up Only	Stambpl1		ENSMUSG00000061540	HFD Up Only	Orm2
ENSMUSG00000030378	Ad-MAFG Down Only	Sult2a8		ENSMUSG00000053846	HFD Up Only	Lipg		ENSMUSG00000025002	Ad-MAFG Up Only	Cyp2c55		ENSMUSG00000061825	HFD Up Only	Ces2c
ENSMUSG00000030382	Ad-MAFG Down Only	Slc27a5		ENSMUSG00000054362	HFD Up Only	Lexm		ENSMUSG00000025037	Ad-MAFG Up Only	Maoa		ENSMUSG00000062991	HFD Up Only	Nrg1
ENSMUSG00000030470	Ad-MAFG Down Only	Csrp3		ENSMUSG00000054364	HFD Up Only	Rhob		ENSMUSG00000025104	Ad-MAFG Up Only	Hdgfrp3		ENSMUSG00000063193	HFD Up Only	Cd300lb
ENSMUSG00000030483	Ad-MAFG Down Only	Cyp2b10		ENSMUSG00000054640	HFD Up Only	Slc8a1		ENSMUSG00000025154	Ad-MAFG Up Only	Arhgap19		ENSMUSG00000063286	HFD Up Only	Gm8995
ENSMUSG00000030498	Ad-MAFG Down Only	Gas2		ENSMUSG00000054932	HFD Up Only	Afp		ENSMUSG00000025203	Ad-MAFG Up Only	Scd2		ENSMUSG00000063354	HFD Up Only	Slc39a4
ENSMUSG00000030701	Ad-MAFG Down Only	NA		ENSMUSG00000055202	HFD Up Only	Zfp811		ENSMUSG00000025277	Ad-MAFG Up Only	Abhd6		ENSMUSG00000063388	HFD Up Only	BC023105
ENSMUSG00000030762	Ad-MAFG Down Only	Aqp8		ENSMUSG00000055421	HFD Up Only	Pcdh9		ENSMUSG00000025351	Ad-MAFG Up Only	Cd63		ENSMUSG00000063458	HFD Up Only	1700112E06Rik
ENSMUSG00000030806	Ad-MAFG Down Only	Stx1b		ENSMUSG00000055541	HFD Up Only	Lair1		ENSMUSG00000025372	Ad-MAFG Up Only	Baiap2		ENSMUSG00000063506	HFD Up Only	Arhgap22
ENSMUSG00000030827	Ad-MAFG Down Only	Fgf21		ENSMUSG00000056054	HFD Up Only	S100a8		ENSMUSG00000025607	Ad-MAFG Up Only	Copg2		ENSMUSG00000063873	HFD Up Only	Slc24a3
ENSMUSG00000030966	Ad-MAFG Down Only	Trim21		ENSMUSG00000056708	HFD Up Only	Ier5		ENSMUSG00000025648	Ad-MAFG Up Only	Pfkfb4		ENSMUSG00000064080	HFD Up Only	Fbln2
ENSMUSG00000031138	Ad-MAFG Down Only	F9		ENSMUSG00000057074	HFD Up Only	Ces1g		ENSMUSG00000025780	Ad-MAFG Up Only	Itih5		ENSMUSG00000064288	HFD Up Only	Hist1h4k
ENSMUSG00000031147	Ad-MAFG Down Only	Magix		ENSMUSG00000057465	HFD Up Only	Saa2		ENSMUSG00000025912	Ad-MAFG Up Only	Mybl1		ENSMUSG00000064345	HFD Up Only	mt-Nd2
ENSMUSG00000031168	Ad-MAFG Down Only	Ebp		ENSMUSG00000057913	HFD Up Only	Gm10032		ENSMUSG00000025931	Ad-MAFG Up Only	Paqr8		ENSMUSG00000065420	HFD Up Only	Mir142b
ENSMUSG00000031431	Ad-MAFG Down Only	Tsc22d3		ENSMUSG00000058013	HFD Up Only	2011-09-01		ENSMUSG00000026043	Ad-MAFG Up Only	Col3a1		ENSMUSG00000065601	HFD Up Only	Mir146
ENSMUSG00000031549	Ad-MAFG Down Only	Ido2		ENSMUSG00000058773	HFD Up Only	Hist1h1b		ENSMUSG00000026074	Ad-MAFG Up Only	Map4k4		ENSMUSG00000066000	HFD Up Only	Zfp979
ENSMUSG00000031604	Ad-MAFG Down Only	Msmo1		ENSMUSG00000058818	HFD Up Only	Pirb		ENSMUSG00000026094	Ad-MAFG Up Only	Stk17b		ENSMUSG00000067149	HFD Up Only	Jchain
ENSMUSG00000031618	Ad-MAFG Down Only	Nr3c2		ENSMUSG00000059327	HFD Up Only	Eda		ENSMUSG00000026185	Ad-MAFG Up Only	Igfbp5		ENSMUSG00000067219	HFD Up Only	Nipal1
ENSMUSG00000032014	Ad-MAFG Down Only	Oaf		ENSMUSG00000063193	HFD Up Only	Cd300lb		ENSMUSG00000026223	Ad-MAFG Up Only	Itm2c		ENSMUSG00000068196	HFD Up Only	Col8a1
ENSMUSG00000032018	Ad-MAFG Down Only	Sc5d		ENSMUSG00000063286	HFD Up Only	Gm8995		ENSMUSG00000026315	Ad-MAFG Up Only	Serpinb8		ENSMUSG00000068220	HFD Up Only	Lgals1
ENSMUSG00000032083	Ad-MAFG Down Only	Apoa1		ENSMUSG00000063388	HFD Up Only	BC023105		ENSMUSG00000026413	Ad-MAFG Up Only	Pkp1		ENSMUSG00000068227	HFD Up Only	Il2rb
ENSMUSG00000032092	Ad-MAFG Down Only	Mpzl2		ENSMUSG00000063873	HFD Up Only	Slc24a3		ENSMUSG00000026447	Ad-MAFG Up Only	Pik3c2b		ENSMUSG00000069170	HFD Up Only	Adgrv1
ENSMUSG00000032193	Ad-MAFG Down Only	Ldlr		ENSMUSG00000064080	HFD Up Only	Fbln2		ENSMUSG00000026478	Ad-MAFG Up Only	Lamc1		ENSMUSG00000069267	HFD Up Only	Hist1h3b
ENSMUSG00000032204	Ad-MAFG Down Only	Aqp9		ENSMUSG00000064288	HFD Up Only	Hist1h4k		ENSMUSG00000026547	Ad-MAFG Up Only	Tagln2		ENSMUSG00000069310	HFD Up Only	Hist1h3c
ENSMUSG00000032207	Ad-MAFG Down Only	Lipc		ENSMUSG00000064345	HFD Up Only	mt-Nd2		ENSMUSG00000026596	Ad-MAFG Up Only	Abl2		ENSMUSG00000069516	HFD Up Only	Lyz2
ENSMUSG00000032349	Ad-MAFG Down Only	Elovl5		ENSMUSG00000065420	HFD Up Only	Mir142b		ENSMUSG00000026600	Ad-MAFG Up Only	Soat1		ENSMUSG00000069792	HFD Up Only	Wfdc17
ENSMUSG00000032392	Ad-MAFG Down Only	Parp16		ENSMUSG00000065601	HFD Up Only	Mir146		ENSMUSG00000026622	Ad-MAFG Up Only	Nek2		ENSMUSG00000070323	HFD Up Only	Mmp27
ENSMUSG00000032526	Ad-MAFG Down Only	Deb1		ENSMUSG00000066000	HFD Up Only	Zfp979		ENSMUSG00000026688	Ad-MAFG Up Only	Mgst3		ENSMUSG00000070639	HFD Up Only	Lrrc8b
ENSMUSG00000032527	Ad-MAFG Down Only	Pccb		ENSMUSG00000066363	HFD Up Only	Serpina3f		ENSMUSG00000026737	Ad-MAFG Up Only	Pip4k2a		ENSMUSG00000070691	HFD Up Only	Runx3
ENSMUSG00000032679	Ad-MAFG Down Only	Cd59a		ENSMUSG00000067219	HFD Up Only	Nipal1		ENSMUSG00000026748	Ad-MAFG Up Only	Plxdc2		ENSMUSG00000071714	HFD Up Only	Csf2rb2
ENSMUSG00000032702	Ad-MAFG Down Only	Kank1		ENSMUSG00000068227	HFD Up Only	Il2rb		ENSMUSG00000026817	Ad-MAFG Up Only	Ak1		ENSMUSG00000072235	HFD Up Only	Tuba1a
ENSMUSG00000032860	Ad-MAFG Down Only	P2ry2		ENSMUSG00000069170	HFD Up Only	Adgrv1		ENSMUSG00000026822	Ad-MAFG Up Only	Lcn2		ENSMUSG00000072596	HFD Up Only	Ear2
ENSMUSG00000033022	Ad-MAFG Down Only	Cdo1		ENSMUSG00000069267	HFD Up Only	Hist1h3b		ENSMUSG00000026832	Ad-MAFG Up Only	Cytip		ENSMUSG00000072620	HFD Up Only	Slfn2
ENSMUSG00000033429	Ad-MAFG Down Only	Mcee		ENSMUSG00000069310	HFD Up Only	Hist1h3c		ENSMUSG00000026837	Ad-MAFG Up Only	Col5a1		ENSMUSG00000072964	HFD Up Only	Bhlhb9
ENSMUSG00000033610	Ad-MAFG Down Only	Pank1		ENSMUSG00000069792	HFD Up Only	Wfdc17		ENSMUSG00000026880	Ad-MAFG Up Only	Stom		ENSMUSG00000073016	HFD Up Only	Uprt
ENSMUSG00000033634	Ad-MAFG Down Only	Nat8f2		ENSMUSG00000070323	HFD Up Only	Mmp27		ENSMUSG00000026956	Ad-MAFG Up Only	Uap1l1		ENSMUSG00000073176	HFD Up Only	Zfp449
ENSMUSG00000033715	Ad-MAFG Down Only	Akr1c14		ENSMUSG00000070691	HFD Up Only	Runx3		ENSMUSG00000027004	Ad-MAFG Up Only	Frzb		ENSMUSG00000073421	HFD Up Only	H2-Ab1
ENSMUSG00000033863	Ad-MAFG Down Only	Klf9		ENSMUSG00000071714	HFD Up Only	Csf2rb2		ENSMUSG00000027068	Ad-MAFG Up Only	Dhrs9		ENSMUSG00000073491	HFD Up Only	Pydc4
ENSMUSG00000033965	Ad-MAFG Down Only	Slc16a2		ENSMUSG00000072235	HFD Up Only	Tuba1a		ENSMUSG00000027087	Ad-MAFG Up Only	Itgav		ENSMUSG00000074194	HFD Up Only	Zfp791
ENSMUSG00000034308	Ad-MAFG Down Only	Sdr42e1		ENSMUSG00000072620	HFD Up Only	Slfn2		ENSMUSG00000027111	Ad-MAFG Up Only	Itga6		ENSMUSG00000074254	HFD Up Only	Cyp2a4
ENSMUSG00000034450	Ad-MAFG Down Only	Gulo		ENSMUSG00000072964	HFD Up Only	Bhlhb9		ENSMUSG00000027171	Ad-MAFG Up Only	Prrg4		ENSMUSG00000074743	HFD Up Only	Thbd
ENSMUSG00000034459	Ad-MAFG Down Only	Ifit1		ENSMUSG00000073016	HFD Up Only	Uprt		ENSMUSG00000027200	Ad-MAFG Up Only	Sema6d		ENSMUSG00000074802	HFD Up Only	Gas2l3
ENSMUSG00000034584	Ad-MAFG Down Only	Exph5		ENSMUSG00000073421	HFD Up Only	H2-Ab1		ENSMUSG00000027204	Ad-MAFG Up Only	Fbn1		ENSMUSG00000076473	HFD Up Only	Trbv16
ENSMUSG00000034591	Ad-MAFG Down Only	Slc41a2		ENSMUSG00000073491	HFD Up Only	Pydc4		ENSMUSG00000027276	Ad-MAFG Up Only	Jag1		ENSMUSG00000076490	HFD Up Only	Trbc1
ENSMUSG00000034780	Ad-MAFG Down Only	B3galt1		ENSMUSG00000074115	HFD Up Only	Saa1		ENSMUSG00000027293	Ad-MAFG Up Only	Ehd4		ENSMUSG00000076498	HFD Up Only	Trbc2
ENSMUSG00000034785	Ad-MAFG Down Only	Dio1		ENSMUSG00000074240	HFD Up Only	Cib3		ENSMUSG00000027322	Ad-MAFG Up Only	Siglec1		ENSMUSG00000076862	HFD Up Only	Trav19
ENSMUSG00000034858	Ad-MAFG Down Only	Fam214a		ENSMUSG00000074254	HFD Up Only	Cyp2a4		ENSMUSG00000027435	Ad-MAFG Up Only	Cd93		ENSMUSG00000078122	HFD Up Only	F630028O10Rik
ENSMUSG00000034936	Ad-MAFG Down Only	Arl4d		ENSMUSG00000075010	HFD Up Only	AW112010		ENSMUSG00000027459	Ad-MAFG Up Only	Fam110a		ENSMUSG00000078495	HFD Up Only	Zfp984
ENSMUSG00000035031	Ad-MAFG Down Only	C8a		ENSMUSG00000076473	HFD Up Only	Trbv16		ENSMUSG00000027499	Ad-MAFG Up Only	Pkia		ENSMUSG00000078763	HFD Up Only	Slfn1
ENSMUSG00000035133	Ad-MAFG Down Only	Arhgap5		ENSMUSG00000076490	HFD Up Only	Trbc1		ENSMUSG00000027533	Ad-MAFG Up Only	Fabp5		ENSMUSG00000078780	HFD Up Only	Gm5150
ENSMUSG00000035237	Ad-MAFG Down Only	Lcat		ENSMUSG00000076498	HFD Up Only	Trbc2		ENSMUSG00000027555	Ad-MAFG Up Only	Car13		ENSMUSG00000078974	HFD Up Only	Sec61g
ENSMUSG00000035451	Ad-MAFG Down Only	Foxa1		ENSMUSG00000076862	HFD Up Only	Trav19		ENSMUSG00000027562	Ad-MAFG Up Only	Car2		ENSMUSG00000079293	HFD Up Only	Clec7a
ENSMUSG00000035642	Ad-MAFG Down Only	Aamdc		ENSMUSG00000078495	HFD Up Only	Zfp984		ENSMUSG00000027624	Ad-MAFG Up Only	Epb41l1		ENSMUSG00000079419	HFD Up Only	Ms4a6c
ENSMUSG00000035686	Ad-MAFG Down Only	Thrsp		ENSMUSG00000078763	HFD Up Only	Slfn1		ENSMUSG00000027656	Ad-MAFG Up Only	Wisp2		ENSMUSG00000079547	HFD Up Only	H2-DMb1
ENSMUSG00000035692	Ad-MAFG Down Only	Isg15		ENSMUSG00000078974	HFD Up Only	Sec61g		ENSMUSG00000027663	Ad-MAFG Up Only	Zmat3		ENSMUSG00000082053	HFD Up Only	Gm11220
ENSMUSG00000035828	Ad-MAFG Down Only	Pim3		ENSMUSG00000079293	HFD Up Only	Clec7a		ENSMUSG00000027712	Ad-MAFG Up Only	Anxa5		ENSMUSG00000082350	HFD Up Only	Gm14008
ENSMUSG00000035836	Ad-MAFG Down Only	Ugt2b1		ENSMUSG00000079419	HFD Up Only	Ms4a6c		ENSMUSG00000027737	Ad-MAFG Up Only	Slc7a11		ENSMUSG00000082361	HFD Up Only	Btc
ENSMUSG00000035929	Ad-MAFG Down Only	H2-Q4		ENSMUSG00000079547	HFD Up Only	H2-DMb1		ENSMUSG00000027750	Ad-MAFG Up Only	Postn		ENSMUSG00000083538	HFD Up Only	Gm16016
ENSMUSG00000036110	Ad-MAFG Down Only	Slc17a2		ENSMUSG00000082053	HFD Up Only	Gm11220		ENSMUSG00000027801	Ad-MAFG Up Only	Tm4sf4		ENSMUSG00000084819	HFD Up Only	Gm11967
ENSMUSG00000036216	Ad-MAFG Down Only	Leap2		ENSMUSG00000082292	HFD Up Only	Gm12250		ENSMUSG00000027859	Ad-MAFG Up Only	Ngf		ENSMUSG00000084996	HFD Up Only	Gm11419
ENSMUSG00000036561	Ad-MAFG Down Only	Ppp6r2		ENSMUSG00000083538	HFD Up Only	Gm16016		ENSMUSG00000027864	Ad-MAFG Up Only	Ptgfrn		ENSMUSG00000085711	HFD Up Only	Gm15163
ENSMUSG00000036775	Ad-MAFG Down Only	Decr2		ENSMUSG00000084819	HFD Up Only	Gm11967		ENSMUSG00000027907	Ad-MAFG Up Only	S100a11		ENSMUSG00000085912	HFD Up Only	Trp53cor1
ENSMUSG00000036892	Ad-MAFG Down Only	Prodh2		ENSMUSG00000084996	HFD Up Only	Gm11419		ENSMUSG00000027955	Ad-MAFG Up Only	Fam198b		ENSMUSG00000086665	HFD Up Only	Gm13067
ENSMUSG00000037053	Ad-MAFG Down Only	Azgp1		ENSMUSG00000085711	HFD Up Only	Gm15163		ENSMUSG00000028238	Ad-MAFG Up Only	Atp6v0d2		ENSMUSG00000086813	HFD Up Only	Gm13657
ENSMUSG00000037071	Ad-MAFG Down Only	Scd1		ENSMUSG00000086813	HFD Up Only	Gm13657		ENSMUSG00000028278	Ad-MAFG Up Only	Rragd		ENSMUSG00000087107	HFD Up Only	AI662270
ENSMUSG00000037202	Ad-MAFG Down Only	Prf1		ENSMUSG00000087107	HFD Up Only	AI662270		ENSMUSG00000028358	Ad-MAFG Up Only	Zfp618		ENSMUSG00000087365	HFD Up Only	C430049B03Rik
ENSMUSG00000037348	Ad-MAFG Down Only	Paqr7		ENSMUSG00000088498	HFD Up Only	Gm24402		ENSMUSG00000028364	Ad-MAFG Up Only	Tnc		ENSMUSG00000088498	HFD Up Only	Gm24402
ENSMUSG00000037458	Ad-MAFG Down Only	Azin1		ENSMUSG00000089145	HFD Up Only	Gm25265		ENSMUSG00000028369	Ad-MAFG Up Only	Svep1		ENSMUSG00000089145	HFD Up Only	Gm25265
ENSMUSG00000037542	Ad-MAFG Down Only	Aldh8a1		ENSMUSG00000089268	HFD Up Only	Mir1961		ENSMUSG00000028378	Ad-MAFG Up Only	Ptgr1		ENSMUSG00000089268	HFD Up Only	Mir1961
ENSMUSG00000037710	Ad-MAFG Down Only	Cisd1		ENSMUSG00000089901	HFD Up Only	Gm8113		ENSMUSG00000028480	Ad-MAFG Up Only	Glipr2		ENSMUSG00000089901	HFD Up Only	Gm8113
ENSMUSG00000037722	Ad-MAFG Down Only	Gnpnat1		ENSMUSG00000089945	HFD Up Only	Pakap		ENSMUSG00000028550	Ad-MAFG Up Only	Atg4c		ENSMUSG00000089945	HFD Up Only	Pakap
ENSMUSG00000037795	Ad-MAFG Down Only	N4bp2		ENSMUSG00000090214	HFD Up Only	Gm15657		ENSMUSG00000028581	Ad-MAFG Up Only	Laptm5		ENSMUSG00000090214	HFD Up Only	Gm15657
ENSMUSG00000037845	Ad-MAFG Down Only	Fdxacb1		ENSMUSG00000090610	HFD Up Only	Gm3571		ENSMUSG00000028597	Ad-MAFG Up Only	Gpx7		ENSMUSG00000091867	HFD Up Only	Cyp2a22
ENSMUSG00000038037	Ad-MAFG Down Only	Socs1		ENSMUSG00000091867	HFD Up Only	Cyp2a22		ENSMUSG00000028633	Ad-MAFG Up Only	Ctps		ENSMUSG00000092517	HFD Up Only	Art2a-ps
ENSMUSG00000038069	Ad-MAFG Down Only	Cdkn2aip		ENSMUSG00000092517	HFD Up Only	Art2a-ps		ENSMUSG00000028766	Ad-MAFG Up Only	Alpl		ENSMUSG00000093346	HFD Up Only	Gm26115
ENSMUSG00000038459	Ad-MAFG Down Only	Abhd17c		ENSMUSG00000093346	HFD Up Only	Gm26115		ENSMUSG00000028832	Ad-MAFG Up Only	Stmn1		ENSMUSG00000093722	HFD Up Only	Gm20612
ENSMUSG00000038507	Ad-MAFG Down Only	Parp12		ENSMUSG00000093722	HFD Up Only	Gm20612		ENSMUSG00000028893	Ad-MAFG Up Only	Sesn2		ENSMUSG00000094951	HFD Up Only	Ighv5-6
ENSMUSG00000038522	Ad-MAFG Down Only	Mfsd4b1		ENSMUSG00000093930	HFD Up Only	Hmgcs1		ENSMUSG00000028961	Ad-MAFG Up Only	Pgd		ENSMUSG00000095115	HFD Up Only	Itpripl2
ENSMUSG00000038552	Ad-MAFG Down Only	NA		ENSMUSG00000094951	HFD Up Only	Ighv5-6		ENSMUSG00000029050	Ad-MAFG Up Only	Ski		ENSMUSG00000095217	HFD Up Only	Hist1h2bn
ENSMUSG00000038599	Ad-MAFG Down Only	Capn8		ENSMUSG00000095217	HFD Up Only	Hist1h2bn		ENSMUSG00000029096	Ad-MAFG Up Only	Htra3		ENSMUSG00000096561	HFD Up Only	Gm24097
ENSMUSG00000038768	Ad-MAFG Down Only	9130409I23Rik		ENSMUSG00000096561	HFD Up Only	Gm24097		ENSMUSG00000029135	Ad-MAFG Up Only	Fosl2		ENSMUSG00000097142	HFD Up Only	Gm26778
ENSMUSG00000038836	Ad-MAFG Down Only	Agbl3		ENSMUSG00000097224	HFD Up Only	Gm26716		ENSMUSG00000029161	Ad-MAFG Up Only	Cgref1		ENSMUSG00000097224	HFD Up Only	Gm26716
ENSMUSG00000039304	Ad-MAFG Down Only	Tnfsf10		ENSMUSG00000097415	HFD Up Only	AU020206		ENSMUSG00000029188	Ad-MAFG Up Only	Slc34a2		ENSMUSG00000097415	HFD Up Only	AU020206
ENSMUSG00000039349	Ad-MAFG Down Only	C130074G19Rik		ENSMUSG00000097429	HFD Up Only	Gm26520		ENSMUSG00000029231	Ad-MAFG Up Only	Pdgfra		ENSMUSG00000097429	HFD Up Only	Gm26520
ENSMUSG00000039653	Ad-MAFG Down Only	Baat		ENSMUSG00000097448	HFD Up Only	Platr22		ENSMUSG00000029272	Ad-MAFG Up Only	Sult1e1		ENSMUSG00000097448	HFD Up Only	Platr22
ENSMUSG00000039891	Ad-MAFG Down Only	Txlnb		ENSMUSG00000097493	HFD Up Only	9930014A18Rik		ENSMUSG00000029304	Ad-MAFG Up Only	Spp1		ENSMUSG00000097493	HFD Up Only	9930014A18Rik
ENSMUSG00000040017	Ad-MAFG Down Only	Saa4		ENSMUSG00000098276	HFD Up Only	Mir6358		ENSMUSG00000029309	Ad-MAFG Up Only	Sparcl1		ENSMUSG00000097770	HFD Up Only	Gm26776
ENSMUSG00000040147	Ad-MAFG Down Only	Maob		ENSMUSG00000099032	HFD Up Only	Tcf24		ENSMUSG00000029377	Ad-MAFG Up Only	Ereg		ENSMUSG00000098276	HFD Up Only	Mir6358
ENSMUSG00000040253	Ad-MAFG Down Only	Gbp7		ENSMUSG00000099143	HFD Up Only	Gm27483		ENSMUSG00000029552	Ad-MAFG Up Only	Tes		ENSMUSG00000099032	HFD Up Only	Tcf24
ENSMUSG00000040264	Ad-MAFG Down Only	Gbp2b		ENSMUSG00000099413	HFD Up Only	Gm17767		ENSMUSG00000029553	Ad-MAFG Up Only	Tfec		ENSMUSG00000099143	HFD Up Only	Gm27483
ENSMUSG00000040483	Ad-MAFG Down Only	Xaf1		ENSMUSG00000099757	HFD Up Only	BE692007		ENSMUSG00000029661	Ad-MAFG Up Only	Col1a2		ENSMUSG00000099413	HFD Up Only	Gm17767
ENSMUSG00000040536	Ad-MAFG Down Only	Necab1		ENSMUSG00000100277	HFD Up Only	1810053B23Rik		ENSMUSG00000029674	Ad-MAFG Up Only	Limk1		ENSMUSG00000099757	HFD Up Only	BE692007
ENSMUSG00000040963	Ad-MAFG Down Only	Asgr2		ENSMUSG00000101033	HFD Up Only	Gm18776		ENSMUSG00000029675	Ad-MAFG Up Only	Eln		ENSMUSG00000099889	HFD Up Only	Mrgprb11-ps
ENSMUSG00000041044	Ad-MAFG Down Only	Lrit1		ENSMUSG00000101167	HFD Up Only	H2afy3		ENSMUSG00000029816	Ad-MAFG Up Only	Gpnmb		ENSMUSG00000101033	HFD Up Only	Gm18776
ENSMUSG00000041293	Ad-MAFG Down Only	Adgrf1		ENSMUSG00000101355	HFD Up Only	Hist1h3h		ENSMUSG00000029822	Ad-MAFG Up Only	Osbpl3		ENSMUSG00000101167	HFD Up Only	H2afy3
ENSMUSG00000041483	Ad-MAFG Down Only	Zfp281		ENSMUSG00000101972	HFD Up Only	Hist1h3i		ENSMUSG00000029910	Ad-MAFG Up Only	Mad2l1		ENSMUSG00000101355	HFD Up Only	Hist1h3h
ENSMUSG00000041548	Ad-MAFG Down Only	Hspb8		ENSMUSG00000102095	HFD Up Only	C730036E19Rik		ENSMUSG00000030047	Ad-MAFG Up Only	Arhgap25		ENSMUSG00000101972	HFD Up Only	Hist1h3i
ENSMUSG00000041660	Ad-MAFG Down Only	Bbox1		ENSMUSG00000102615	HFD Up Only	Gm37844		ENSMUSG00000030095	Ad-MAFG Up Only	Tmem43		ENSMUSG00000102615	HFD Up Only	Gm37844
ENSMUSG00000041762	Ad-MAFG Down Only	Gpr155		ENSMUSG00000103217	HFD Up Only	Gm38287		ENSMUSG00000030278	Ad-MAFG Up Only	Cidec		ENSMUSG00000103217	HFD Up Only	Gm38287
ENSMUSG00000042202	Ad-MAFG Down Only	Slc35e2		ENSMUSG00000104149	HFD Up Only	Gm37138		ENSMUSG00000030302	Ad-MAFG Up Only	Atp2b2		ENSMUSG00000104149	HFD Up Only	Gm37138
ENSMUSG00000042271	Ad-MAFG Down Only	Nxt2		ENSMUSG00000104390	HFD Up Only	Gm17967		ENSMUSG00000030409	Ad-MAFG Up Only	Dmpk		ENSMUSG00000104390	HFD Up Only	Gm17967
ENSMUSG00000042312	Ad-MAFG Down Only	S100a13		ENSMUSG00000105065	HFD Up Only	Gm42513		ENSMUSG00000030493	Ad-MAFG Up Only	Faap24		ENSMUSG00000105065	HFD Up Only	Gm42513
ENSMUSG00000042737	Ad-MAFG Down Only	Dpm3		ENSMUSG00000105646	HFD Up Only	Gm43291		ENSMUSG00000030605	Ad-MAFG Up Only	Mfge8		ENSMUSG00000105646	HFD Up Only	Gm43291
ENSMUSG00000042874	Ad-MAFG Down Only	D930007J09Rik		ENSMUSG00000105703	HFD Up Only	Gm43305		ENSMUSG00000030623	Ad-MAFG Up Only	Prss23os		ENSMUSG00000105703	HFD Up Only	Gm43305
ENSMUSG00000043190	Ad-MAFG Down Only	Rfesd		ENSMUSG00000105776	HFD Up Only	Gm43292		ENSMUSG00000030641	Ad-MAFG Up Only	Ddias		ENSMUSG00000105776	HFD Up Only	Gm43292
ENSMUSG00000043629	Ad-MAFG Down Only	1700019D03Rik		ENSMUSG00000105907	HFD Up Only	Gm34333		ENSMUSG00000030763	Ad-MAFG Up Only	Lcmt1		ENSMUSG00000105907	HFD Up Only	Gm34333
ENSMUSG00000043923	Ad-MAFG Down Only	Ccdc84		ENSMUSG00000106440	HFD Up Only	Gm44466		ENSMUSG00000030772	Ad-MAFG Up Only	Dkk3		ENSMUSG00000106440	HFD Up Only	Gm44466
ENSMUSG00000044080	Ad-MAFG Down Only	S100a1		ENSMUSG00000107198	HFD Up Only	Gm19619		ENSMUSG00000030865	Ad-MAFG Up Only	Chp2		ENSMUSG00000107198	HFD Up Only	Gm19619
ENSMUSG00000044197	Ad-MAFG Down Only	Gpr146		ENSMUSG00000107222	HFD Up Only	Gm43198		ENSMUSG00000031004	Ad-MAFG Up Only	Mki67		ENSMUSG00000107222	HFD Up Only	Gm43198
ENSMUSG00000044349	Ad-MAFG Down Only	Snhg11		ENSMUSG00000107369	HFD Up Only	Gstm2-ps1		ENSMUSG00000031075	Ad-MAFG Up Only	Ano1		ENSMUSG00000109170	HFD Up Only	Gm45086
ENSMUSG00000044359	Ad-MAFG Down Only	P2ry4		ENSMUSG00000000031	Ad-MAFG Up Only	H19		ENSMUSG00000031103	Ad-MAFG Up Only	Elf4		ENSMUSG00000000056	Ad-MAFG Down Only	Narf
ENSMUSG00000044749	Ad-MAFG Down Only	Abca6		ENSMUSG00000000058	Ad-MAFG Up Only	Cav2		ENSMUSG00000031129	Ad-MAFG Up Only	Slc9a9		ENSMUSG00000000673	Ad-MAFG Down Only	Haao
ENSMUSG00000044986	Ad-MAFG Down Only	Tst		ENSMUSG00000000303	Ad-MAFG Up Only	Cdh1		ENSMUSG00000031150	Ad-MAFG Up Only	Ccdc120		ENSMUSG00000000753	Ad-MAFG Down Only	Serpinf1
ENSMUSG00000045294	Ad-MAFG Down Only	Insig1		ENSMUSG00000000552	Ad-MAFG Up Only	Zfp385a		ENSMUSG00000031271	Ad-MAFG Up Only	Serpina7		ENSMUSG00000001670	Ad-MAFG Down Only	Tat
ENSMUSG00000045319	Ad-MAFG Down Only	Proser2		ENSMUSG00000000957	Ad-MAFG Up Only	Mmp14		ENSMUSG00000031278	Ad-MAFG Up Only	Acsl4		ENSMUSG00000001700	Ad-MAFG Down Only	Gramd3
ENSMUSG00000045441	Ad-MAFG Down Only	Gprin3		ENSMUSG00000001119	Ad-MAFG Up Only	Col6a1		ENSMUSG00000031343	Ad-MAFG Up Only	Gabra3		ENSMUSG00000002028	Ad-MAFG Down Only	Kmt2a
ENSMUSG00000045502	Ad-MAFG Down Only	Hcar2		ENSMUSG00000001166	Ad-MAFG Up Only	Oas1c		ENSMUSG00000031375	Ad-MAFG Up Only	Bgn		ENSMUSG00000002325	Ad-MAFG Down Only	Irf9
ENSMUSG00000045672	Ad-MAFG Down Only	Col27a1		ENSMUSG00000001506	Ad-MAFG Up Only	Col1a1		ENSMUSG00000031434	Ad-MAFG Up Only	Morc4		ENSMUSG00000002475	Ad-MAFG Down Only	Abhd3
ENSMUSG00000045776	Ad-MAFG Down Only	Lrtm1		ENSMUSG00000001622	Ad-MAFG Up Only	Csn3		ENSMUSG00000031520	Ad-MAFG Up Only	Vegfc		ENSMUSG00000002588	Ad-MAFG Down Only	Pon1
ENSMUSG00000046031	Ad-MAFG Down Only	Fam26f		ENSMUSG00000002020	Ad-MAFG Up Only	Ltbp2		ENSMUSG00000031548	Ad-MAFG Up Only	Sfrp1		ENSMUSG00000003477	Ad-MAFG Down Only	Inmt
ENSMUSG00000046169	Ad-MAFG Down Only	Adamts6		ENSMUSG00000002058	Ad-MAFG Up Only	Unc119		ENSMUSG00000031584	Ad-MAFG Up Only	Gsr		ENSMUSG00000003559	Ad-MAFG Down Only	As3mt
ENSMUSG00000046352	Ad-MAFG Down Only	Gjb2		ENSMUSG00000002068	Ad-MAFG Up Only	Ccne1		ENSMUSG00000031633	Ad-MAFG Up Only	Slc25a4		ENSMUSG00000003949	Ad-MAFG Down Only	Hlf
ENSMUSG00000046470	Ad-MAFG Down Only	Sox18		ENSMUSG00000002297	Ad-MAFG Up Only	Dbf4		ENSMUSG00000031740	Ad-MAFG Up Only	Mmp2		ENSMUSG00000004098	Ad-MAFG Down Only	Col5a3
ENSMUSG00000046798	Ad-MAFG Down Only	Cldn12		ENSMUSG00000002808	Ad-MAFG Up Only	Epdr1		ENSMUSG00000031778	Ad-MAFG Up Only	Cx3cl1		ENSMUSG00000004558	Ad-MAFG Down Only	Ndrg2
ENSMUSG00000047728	Ad-MAFG Down Only	BC025446		ENSMUSG00000002944	Ad-MAFG Up Only	Cd36		ENSMUSG00000031903	Ad-MAFG Up Only	Pla2g15		ENSMUSG00000005580	Ad-MAFG Down Only	Adcy9
ENSMUSG00000047797	Ad-MAFG Down Only	Gjb1		ENSMUSG00000002980	Ad-MAFG Up Only	Bcam		ENSMUSG00000031963	Ad-MAFG Up Only	Bmper		ENSMUSG00000005951	Ad-MAFG Down Only	NA
ENSMUSG00000048307	Ad-MAFG Down Only	Ankrd46		ENSMUSG00000002992	Ad-MAFG Up Only	Apoc2		ENSMUSG00000031965	Ad-MAFG Up Only	Tbx20		ENSMUSG00000006241	Ad-MAFG Down Only	Ccdc159
ENSMUSG00000048371	Ad-MAFG Down Only	Pdp2		ENSMUSG00000003352	Ad-MAFG Up Only	Cacnb3		ENSMUSG00000031995	Ad-MAFG Up Only	St14		ENSMUSG00000006378	Ad-MAFG Down Only	Gcat
ENSMUSG00000048489	Ad-MAFG Down Only	8430408G22Rik		ENSMUSG00000003363	Ad-MAFG Up Only	Pld3		ENSMUSG00000032122	Ad-MAFG Up Only	Slc37a2		ENSMUSG00000006494	Ad-MAFG Down Only	Pdk1
ENSMUSG00000048498	Ad-MAFG Down Only	Cd300e		ENSMUSG00000003534	Ad-MAFG Up Only	Ddr1		ENSMUSG00000032184	Ad-MAFG Up Only	Lysmd2		ENSMUSG00000006529	Ad-MAFG Down Only	Itih1
ENSMUSG00000048856	Ad-MAFG Down Only	Slc25a47		ENSMUSG00000004044	Ad-MAFG Up Only	Ptrf		ENSMUSG00000032265	Ad-MAFG Up Only	Fam46a		ENSMUSG00000006542	Ad-MAFG Down Only	Prkag3
ENSMUSG00000049152	Ad-MAFG Down Only	Ugt3a2		ENSMUSG00000004500	Ad-MAFG Up Only	Zfp324		ENSMUSG00000032280	Ad-MAFG Up Only	Tle3		ENSMUSG00000008153	Ad-MAFG Down Only	Clstn3
ENSMUSG00000049321	Ad-MAFG Down Only	Zfp2		ENSMUSG00000004609	Ad-MAFG Up Only	Cd33		ENSMUSG00000032315	Ad-MAFG Up Only	Cyp1a1		ENSMUSG00000009894	Ad-MAFG Down Only	Snap47
ENSMUSG00000049422	Ad-MAFG Down Only	Chchd10		ENSMUSG00000005233	Ad-MAFG Up Only	Spc25		ENSMUSG00000032332	Ad-MAFG Up Only	Col12a1		ENSMUSG00000010122	Ad-MAFG Down Only	Slc47a1
ENSMUSG00000049858	Ad-MAFG Down Only	Suox		ENSMUSG00000006219	Ad-MAFG Up Only	Fblim1		ENSMUSG00000032334	Ad-MAFG Up Only	Loxl1		ENSMUSG00000010601	Ad-MAFG Down Only	Apol7a
ENSMUSG00000050002	Ad-MAFG Down Only	Idnk		ENSMUSG00000006538	Ad-MAFG Up Only	Ihh		ENSMUSG00000032366	Ad-MAFG Up Only	Tpm1		ENSMUSG00000010609	Ad-MAFG Down Only	Psen2
ENSMUSG00000050014	Ad-MAFG Down Only	Apol10b		ENSMUSG00000007029	Ad-MAFG Up Only	Vars		ENSMUSG00000032440	Ad-MAFG Up Only	Tgfbr2		ENSMUSG00000010663	Ad-MAFG Down Only	Fads1
ENSMUSG00000050069	Ad-MAFG Down Only	Grem2		ENSMUSG00000007594	Ad-MAFG Up Only	Hapln4		ENSMUSG00000032802	Ad-MAFG Up Only	Srxn1		ENSMUSG00000014763	Ad-MAFG Down Only	Fam120b
ENSMUSG00000050157	Ad-MAFG Down Only	Gm867		ENSMUSG00000007659	Ad-MAFG Up Only	Bcl2l1		ENSMUSG00000032849	Ad-MAFG Up Only	Abcc4		ENSMUSG00000015342	Ad-MAFG Down Only	Xk
ENSMUSG00000050912	Ad-MAFG Down Only	Tmem123		ENSMUSG00000008136	Ad-MAFG Up Only	Fhl2		ENSMUSG00000032890	Ad-MAFG Up Only	Rims3		ENSMUSG00000015437	Ad-MAFG Down Only	Gzmb
ENSMUSG00000050931	Ad-MAFG Down Only	Sgms2		ENSMUSG00000008845	Ad-MAFG Up Only	Cd163		ENSMUSG00000032966	Ad-MAFG Up Only	Fkbp1a		ENSMUSG00000015536	Ad-MAFG Down Only	Mocs2
ENSMUSG00000051041	Ad-MAFG Down Only	Olfml1		ENSMUSG00000010307	Ad-MAFG Up Only	Tmem86a		ENSMUSG00000033066	Ad-MAFG Up Only	Gas7		ENSMUSG00000015890	Ad-MAFG Down Only	Amdhd1
ENSMUSG00000051065	Ad-MAFG Down Only	Mb21d2		ENSMUSG00000011884	Ad-MAFG Up Only	Gltp		ENSMUSG00000033386	Ad-MAFG Up Only	Frrs1		ENSMUSG00000016194	Ad-MAFG Down Only	Hsd11b1
ENSMUSG00000051147	Ad-MAFG Down Only	Nat2		ENSMUSG00000012350	Ad-MAFG Up Only	Ehf		ENSMUSG00000033420	Ad-MAFG Up Only	Antxr1		ENSMUSG00000017009	Ad-MAFG Down Only	Sdc4
ENSMUSG00000051346	Ad-MAFG Down Only	Spryd4		ENSMUSG00000013236	Ad-MAFG Up Only	Ptprs		ENSMUSG00000033453	Ad-MAFG Up Only	Adamts15		ENSMUSG00000017390	Ad-MAFG Down Only	Aldoc
ENSMUSG00000051652	Ad-MAFG Down Only	Lrrc3		ENSMUSG00000013846	Ad-MAFG Up Only	St3gal1		ENSMUSG00000033618	Ad-MAFG Up Only	Map3k13		ENSMUSG00000017453	Ad-MAFG Down Only	Pipox
ENSMUSG00000051716	Ad-MAFG Down Only	Apon		ENSMUSG00000015839	Ad-MAFG Up Only	Nfe2l2		ENSMUSG00000033910	Ad-MAFG Up Only	Gucy1a3		ENSMUSG00000017493	Ad-MAFG Down Only	Igfbp4
ENSMUSG00000051747	Ad-MAFG Down Only	Ttn		ENSMUSG00000017002	Ad-MAFG Up Only	Slpi		ENSMUSG00000034116	Ad-MAFG Up Only	Vav1		ENSMUSG00000018166	Ad-MAFG Down Only	Erbb3
ENSMUSG00000051748	Ad-MAFG Down Only	Wfdc21		ENSMUSG00000017146	Ad-MAFG Up Only	Brca1		ENSMUSG00000034158	Ad-MAFG Up Only	Lrrc58		ENSMUSG00000018474	Ad-MAFG Down Only	Chd3
ENSMUSG00000051786	Ad-MAFG Down Only	Tubgcp6		ENSMUSG00000017466	Ad-MAFG Up Only	Timp2		ENSMUSG00000034219	Ad-MAFG Up Only	2014-09-01		ENSMUSG00000018599	Ad-MAFG Down Only	Mief2
ENSMUSG00000051910	Ad-MAFG Down Only	Sox6		ENSMUSG00000017667	Ad-MAFG Up Only	Zfp334		ENSMUSG00000034265	Ad-MAFG Up Only	Zdhhc14		ENSMUSG00000018727	Ad-MAFG Down Only	Cpsf4l
ENSMUSG00000052270	Ad-MAFG Down Only	Fpr2		ENSMUSG00000017716	Ad-MAFG Up Only	Birc5		ENSMUSG00000034271	Ad-MAFG Up Only	Jdp2		ENSMUSG00000018846	Ad-MAFG Down Only	Pank3
ENSMUSG00000052520	Ad-MAFG Down Only	Cyp2j5		ENSMUSG00000018339	Ad-MAFG Up Only	Gpx3		ENSMUSG00000034317	Ad-MAFG Up Only	Trim59		ENSMUSG00000018899	Ad-MAFG Down Only	Irf1
ENSMUSG00000052562	Ad-MAFG Down Only	Slc22a30		ENSMUSG00000018931	Ad-MAFG Up Only	Natd1		ENSMUSG00000034394	Ad-MAFG Up Only	Lif		ENSMUSG00000018900	Ad-MAFG Down Only	Slc22a5
ENSMUSG00000052676	Ad-MAFG Down Only	Zmat1		ENSMUSG00000018983	Ad-MAFG Up Only	E2f2		ENSMUSG00000034413	Ad-MAFG Up Only	Neurl1b		ENSMUSG00000018930	Ad-MAFG Down Only	Ccl4
ENSMUSG00000053168	Ad-MAFG Down Only	9030619P08Rik		ENSMUSG00000019066	Ad-MAFG Up Only	Rab3d		ENSMUSG00000034457	Ad-MAFG Up Only	Eda2r		ENSMUSG00000019312	Ad-MAFG Down Only	Grb7
ENSMUSG00000053560	Ad-MAFG Down Only	Ier2		ENSMUSG00000019139	Ad-MAFG Up Only	Isyna1		ENSMUSG00000034463	Ad-MAFG Up Only	Scara3		ENSMUSG00000019579	Ad-MAFG Down Only	Mydgf
ENSMUSG00000054659	Ad-MAFG Down Only	Pm20d2		ENSMUSG00000019179	Ad-MAFG Up Only	NA		ENSMUSG00000034613	Ad-MAFG Up Only	Ppm1h		ENSMUSG00000019689	Ad-MAFG Down Only	Fmc1
ENSMUSG00000054827	Ad-MAFG Down Only	Cyp2c50		ENSMUSG00000019528	Ad-MAFG Up Only	Gyg		ENSMUSG00000034634	Ad-MAFG Up Only	Ly6d		ENSMUSG00000019718	Ad-MAFG Down Only	L3hypdh
ENSMUSG00000055172	Ad-MAFG Down Only	C1ra		ENSMUSG00000019558	Ad-MAFG Up Only	Slc6a8		ENSMUSG00000034641	Ad-MAFG Up Only	Cd300ld		ENSMUSG00000019768	Ad-MAFG Down Only	Esr1
ENSMUSG00000055312	Ad-MAFG Down Only	Them7		ENSMUSG00000019564	Ad-MAFG Up Only	Arid3a		ENSMUSG00000034652	Ad-MAFG Up Only	Cd300a		ENSMUSG00000019791	Ad-MAFG Down Only	Hint3
ENSMUSG00000055493	Ad-MAFG Down Only	Epm2a		ENSMUSG00000019577	Ad-MAFG Up Only	Pdk4		ENSMUSG00000034981	Ad-MAFG Up Only	Parm1		ENSMUSG00000019906	Ad-MAFG Down Only	Lin7a
ENSMUSG00000056050	Ad-MAFG Down Only	Mia3		ENSMUSG00000019779	Ad-MAFG Up Only	Frk		ENSMUSG00000035105	Ad-MAFG Up Only	Egln3		ENSMUSG00000020122	Ad-MAFG Down Only	Egfr
ENSMUSG00000056133	Ad-MAFG Down Only	Gm9992		ENSMUSG00000019942	Ad-MAFG Up Only	Cdk1		ENSMUSG00000035186	Ad-MAFG Up Only	Ubd		ENSMUSG00000020131	Ad-MAFG Down Only	Pcsk4
ENSMUSG00000056899	Ad-MAFG Down Only	Immp2l		ENSMUSG00000019960	Ad-MAFG Up Only	Dusp6		ENSMUSG00000035199	Ad-MAFG Up Only	Arl6ip5		ENSMUSG00000020300	Ad-MAFG Down Only	Cpeb4
ENSMUSG00000056938	Ad-MAFG Down Only	Acbd4		ENSMUSG00000019966	Ad-MAFG Up Only	Kitl		ENSMUSG00000035239	Ad-MAFG Up Only	Neu3		ENSMUSG00000020429	Ad-MAFG Down Only	Igfbp1
ENSMUSG00000056973	Ad-MAFG Down Only	Ces1d		ENSMUSG00000019979	Ad-MAFG Up Only	Apaf1		ENSMUSG00000035455	Ad-MAFG Up Only	Fignl1		ENSMUSG00000020553	Ad-MAFG Down Only	Pctp
ENSMUSG00000057068	Ad-MAFG Down Only	Fam47e		ENSMUSG00000019990	Ad-MAFG Up Only	Pde7b		ENSMUSG00000035713	Ad-MAFG Up Only	Usp35		ENSMUSG00000020638	Ad-MAFG Down Only	Cmpk2
ENSMUSG00000057143	Ad-MAFG Down Only	Trim12c		ENSMUSG00000020009	Ad-MAFG Up Only	Ifngr1		ENSMUSG00000035775	Ad-MAFG Up Only	Krt20		ENSMUSG00000020641	Ad-MAFG Down Only	Rsad2
ENSMUSG00000057346	Ad-MAFG Down Only	Apol9a		ENSMUSG00000020080	Ad-MAFG Up Only	Hkdc1		ENSMUSG00000035778	Ad-MAFG Up Only	Ggta1		ENSMUSG00000020653	Ad-MAFG Down Only	Klf11
ENSMUSG00000057396	Ad-MAFG Down Only	Zfp759		ENSMUSG00000020100	Ad-MAFG Up Only	Slc29a3		ENSMUSG00000035783	Ad-MAFG Up Only	Acta2		ENSMUSG00000020774	Ad-MAFG Down Only	Aspa
ENSMUSG00000057400	Ad-MAFG Down Only	Ces1c		ENSMUSG00000020176	Ad-MAFG Up Only	Grb10		ENSMUSG00000035863	Ad-MAFG Up Only	Palm		ENSMUSG00000020776	Ad-MAFG Down Only	Fbf1
ENSMUSG00000057465	Ad-MAFG Down Only	Saa2		ENSMUSG00000020241	Ad-MAFG Up Only	Col6a2		ENSMUSG00000035914	Ad-MAFG Up Only	Cd276		ENSMUSG00000020988	Ad-MAFG Down Only	L2hgdh
ENSMUSG00000057778	Ad-MAFG Down Only	Cyb5d2		ENSMUSG00000020282	Ad-MAFG Up Only	Rhbdf1		ENSMUSG00000036109	Ad-MAFG Up Only	Mbnl3		ENSMUSG00000021057	Ad-MAFG Down Only	Akap5
ENSMUSG00000060512	Ad-MAFG Down Only	0610040J01Rik		ENSMUSG00000020330	Ad-MAFG Up Only	Hmmr		ENSMUSG00000036446	Ad-MAFG Up Only	Lum		ENSMUSG00000021340	Ad-MAFG Down Only	Gpld1
ENSMUSG00000060550	Ad-MAFG Down Only	H2-Q7		ENSMUSG00000020649	Ad-MAFG Up Only	Rrm2		ENSMUSG00000036545	Ad-MAFG Up Only	Adamts2		ENSMUSG00000021364	Ad-MAFG Down Only	Elovl2
ENSMUSG00000061232	Ad-MAFG Down Only	H2-K1		ENSMUSG00000020695	Ad-MAFG Up Only	Mrc2		ENSMUSG00000036565	Ad-MAFG Up Only	Ttyh3		ENSMUSG00000021366	Ad-MAFG Down Only	Hivep1
ENSMUSG00000061482	Ad-MAFG Down Only	Hist1h4d		ENSMUSG00000020737	Ad-MAFG Up Only	Hn1		ENSMUSG00000036782	Ad-MAFG Up Only	Klhl13		ENSMUSG00000021476	Ad-MAFG Down Only	Habp4
ENSMUSG00000061740	Ad-MAFG Down Only	Cyp2d22		ENSMUSG00000020926	Ad-MAFG Up Only	Adam11		ENSMUSG00000036943	Ad-MAFG Up Only	Rab8b		ENSMUSG00000021492	Ad-MAFG Down Only	F12
ENSMUSG00000061959	Ad-MAFG Down Only	Ces1e		ENSMUSG00000021118	Ad-MAFG Up Only	Plek2		ENSMUSG00000037014	Ad-MAFG Up Only	Sstr4		ENSMUSG00000021497	Ad-MAFG Down Only	Txndc15
ENSMUSG00000062031	Ad-MAFG Down Only	Athl1		ENSMUSG00000021217	Ad-MAFG Up Only	Tshz3		ENSMUSG00000037035	Ad-MAFG Up Only	Inhbb		ENSMUSG00000021573	Ad-MAFG Down Only	Tppp
ENSMUSG00000062488	Ad-MAFG Down Only	Ifit3b		ENSMUSG00000021226	Ad-MAFG Up Only	Acot2		ENSMUSG00000037060	Ad-MAFG Up Only	Prkcdbp		ENSMUSG00000021591	Ad-MAFG Down Only	Glrx
ENSMUSG00000062624	Ad-MAFG Down Only	Cyp2c67		ENSMUSG00000021268	Ad-MAFG Up Only	Meg3		ENSMUSG00000037206	Ad-MAFG Up Only	Islr		ENSMUSG00000021594	Ad-MAFG Down Only	Srd5a1
ENSMUSG00000063232	Ad-MAFG Down Only	Serpina11		ENSMUSG00000021493	Ad-MAFG Up Only	Pdlim7		ENSMUSG00000037341	Ad-MAFG Up Only	Slc9a7		ENSMUSG00000021704	Ad-MAFG Down Only	Mtx3
ENSMUSG00000063428	Ad-MAFG Down Only	Ddo		ENSMUSG00000021678	Ad-MAFG Up Only	F2rl1		ENSMUSG00000037411	Ad-MAFG Up Only	Serpine1		ENSMUSG00000021775	Ad-MAFG Down Only	Nr1d2
ENSMUSG00000063683	Ad-MAFG Down Only	Glyat		ENSMUSG00000021701	Ad-MAFG Up Only	Plk2		ENSMUSG00000037725	Ad-MAFG Up Only	Ckap2		ENSMUSG00000021795	Ad-MAFG Down Only	Sftpd
ENSMUSG00000063704	Ad-MAFG Down Only	Mapk15		ENSMUSG00000021720	Ad-MAFG Up Only	Rnf180		ENSMUSG00000037759	Ad-MAFG Up Only	Ptger2		ENSMUSG00000021876	Ad-MAFG Down Only	Rnase4
ENSMUSG00000064254	Ad-MAFG Down Only	Ethe1		ENSMUSG00000021725	Ad-MAFG Up Only	Parp8		ENSMUSG00000037833	Ad-MAFG Up Only	Sh2d4b		ENSMUSG00000021930	Ad-MAFG Down Only	Spryd7
ENSMUSG00000064294	Ad-MAFG Down Only	Aox3		ENSMUSG00000021760	Ad-MAFG Up Only	Gpx8		ENSMUSG00000037852	Ad-MAFG Up Only	Cpe		ENSMUSG00000021981	Ad-MAFG Down Only	Cab39l
ENSMUSG00000065429	Ad-MAFG Down Only	Mir345		ENSMUSG00000021999	Ad-MAFG Up Only	Cpb2		ENSMUSG00000037902	Ad-MAFG Up Only	Sirpa		ENSMUSG00000022039	Ad-MAFG Down Only	Adam2
ENSMUSG00000065489	Ad-MAFG Down Only	Mir365-2		ENSMUSG00000022010	Ad-MAFG Up Only	Tsc22d1		ENSMUSG00000037904	Ad-MAFG Up Only	Ankrd9		ENSMUSG00000022149	Ad-MAFG Down Only	C9
ENSMUSG00000066196	Ad-MAFG Down Only	Spag8		ENSMUSG00000022014	Ad-MAFG Up Only	Epsti1		ENSMUSG00000037949	Ad-MAFG Up Only	Ano10		ENSMUSG00000022181	Ad-MAFG Down Only	C6
ENSMUSG00000066363	Ad-MAFG Down Only	Serpina3f		ENSMUSG00000022033	Ad-MAFG Up Only	Pbk		ENSMUSG00000038059	Ad-MAFG Up Only	Smim3		ENSMUSG00000022237	Ad-MAFG Down Only	Ankrd33b
ENSMUSG00000066647	Ad-MAFG Down Only	Gm5113		ENSMUSG00000022034	Ad-MAFG Up Only	Esco2		ENSMUSG00000038146	Ad-MAFG Up Only	Notch3		ENSMUSG00000022270	Ad-MAFG Down Only	Fam134b
ENSMUSG00000067212	Ad-MAFG Down Only	H2-T23		ENSMUSG00000022043	Ad-MAFG Up Only	Trim35		ENSMUSG00000038175	Ad-MAFG Up Only	Mylip		ENSMUSG00000022323	Ad-MAFG Down Only	Rida
ENSMUSG00000067235	Ad-MAFG Down Only	H2-Q10		ENSMUSG00000022074	Ad-MAFG Up Only	Tnfrsf10b		ENSMUSG00000038305	Ad-MAFG Up Only	Spats2l		ENSMUSG00000022419	Ad-MAFG Down Only	Deptor
ENSMUSG00000068083	Ad-MAFG Down Only	Cyp2d40		ENSMUSG00000022096	Ad-MAFG Up Only	Hr		ENSMUSG00000038327	Ad-MAFG Up Only	Serpinb9f		ENSMUSG00000022445	Ad-MAFG Down Only	Cyp2d26
ENSMUSG00000068877	Ad-MAFG Down Only	Selenbp2		ENSMUSG00000022122	Ad-MAFG Up Only	Ednrb		ENSMUSG00000038342	Ad-MAFG Up Only	Mlxip		ENSMUSG00000022450	Ad-MAFG Down Only	Ndufa6
ENSMUSG00000069208	Ad-MAFG Down Only	Zfp825		ENSMUSG00000022150	Ad-MAFG Up Only	Dab2		ENSMUSG00000038400	Ad-MAFG Up Only	Pmepa1		ENSMUSG00000022514	Ad-MAFG Down Only	Il1rap
ENSMUSG00000070332	Ad-MAFG Down Only	Trim80		ENSMUSG00000022178	Ad-MAFG Up Only	Ajuba		ENSMUSG00000038648	Ad-MAFG Up Only	Creb3l2		ENSMUSG00000022574	Ad-MAFG Down Only	Naprt
ENSMUSG00000070394	Ad-MAFG Down Only	Tmem256		ENSMUSG00000022305	Ad-MAFG Up Only	Lrp12		ENSMUSG00000038729	Ad-MAFG Up Only	Akap2		ENSMUSG00000022584	Ad-MAFG Down Only	Ly6c2
ENSMUSG00000070661	Ad-MAFG Down Only	Rnf186		ENSMUSG00000022346	Ad-MAFG Up Only	Myc		ENSMUSG00000038740	Ad-MAFG Up Only	Mvb12b		ENSMUSG00000022742	Ad-MAFG Down Only	Cpox
ENSMUSG00000070704	Ad-MAFG Down Only	Ugt2b36		ENSMUSG00000022505	Ad-MAFG Up Only	Emp2		ENSMUSG00000038976	Ad-MAFG Up Only	Ppp1r9b		ENSMUSG00000022871	Ad-MAFG Down Only	Fetub
ENSMUSG00000071253	Ad-MAFG Down Only	Slc25a16		ENSMUSG00000022526	Ad-MAFG Up Only	Zfp251		ENSMUSG00000039131	Ad-MAFG Up Only	Gipc2		ENSMUSG00000022877	Ad-MAFG Down Only	Hrg
ENSMUSG00000071711	Ad-MAFG Down Only	Mpst		ENSMUSG00000022598	Ad-MAFG Up Only	Psca		ENSMUSG00000039202	Ad-MAFG Up Only	Abhd2		ENSMUSG00000023044	Ad-MAFG Down Only	Csad
ENSMUSG00000071719	Ad-MAFG Down Only	Tmem28		ENSMUSG00000022816	Ad-MAFG Up Only	Fstl1		ENSMUSG00000039208	Ad-MAFG Up Only	Metrnl		ENSMUSG00000023070	Ad-MAFG Down Only	Rgn
ENSMUSG00000072082	Ad-MAFG Down Only	Ccnf		ENSMUSG00000022817	Ad-MAFG Up Only	Itgb5		ENSMUSG00000039239	Ad-MAFG Up Only	Tgfb2		ENSMUSG00000023206	Ad-MAFG Down Only	Il15ra
ENSMUSG00000072294	Ad-MAFG Down Only	Klf12		ENSMUSG00000022822	Ad-MAFG Up Only	Abcc5		ENSMUSG00000039316	Ad-MAFG Up Only	Rftn1		ENSMUSG00000023951	Ad-MAFG Down Only	Vegfa
ENSMUSG00000073155	Ad-MAFG Down Only	1810058I24Rik		ENSMUSG00000022883	Ad-MAFG Up Only	Robo1		ENSMUSG00000039693	Ad-MAFG Up Only	Msantd3		ENSMUSG00000024026	Ad-MAFG Down Only	Glo1
ENSMUSG00000073565	Ad-MAFG Down Only	Prr16		ENSMUSG00000022894	Ad-MAFG Up Only	Adamts5		ENSMUSG00000040111	Ad-MAFG Up Only	Gramd1b		ENSMUSG00000024292	Ad-MAFG Down Only	Cyp4f14
ENSMUSG00000073680	Ad-MAFG Down Only	Tmem88b		ENSMUSG00000022947	Ad-MAFG Up Only	Cbr3		ENSMUSG00000040269	Ad-MAFG Up Only	Mrps28		ENSMUSG00000024298	Ad-MAFG Down Only	Zfp871
ENSMUSG00000073834	Ad-MAFG Down Only	Mup11		ENSMUSG00000022987	Ad-MAFG Up Only	Zfp641		ENSMUSG00000040289	Ad-MAFG Up Only	Hey1		ENSMUSG00000024352	Ad-MAFG Down Only	Spata24
ENSMUSG00000073835	Ad-MAFG Down Only	Mup-ps12		ENSMUSG00000023004	Ad-MAFG Up Only	Tuba1b		ENSMUSG00000040322	Ad-MAFG Up Only	Slc25a24		ENSMUSG00000024378	Ad-MAFG Down Only	Stard4
ENSMUSG00000074093	Ad-MAFG Down Only	Svip		ENSMUSG00000023345	Ad-MAFG Up Only	Poc1a		ENSMUSG00000040339	Ad-MAFG Up Only	Fam102b		ENSMUSG00000024386	Ad-MAFG Down Only	Proc
ENSMUSG00000074115	Ad-MAFG Down Only	Saa1		ENSMUSG00000023868	Ad-MAFG Up Only	Pde10a		ENSMUSG00000040412	Ad-MAFG Up Only	5330417C22Rik		ENSMUSG00000024401	Ad-MAFG Down Only	Tnf
ENSMUSG00000074240	Ad-MAFG Down Only	Cib3		ENSMUSG00000023885	Ad-MAFG Up Only	Thbs2		ENSMUSG00000040522	Ad-MAFG Up Only	Tlr8		ENSMUSG00000024411	Ad-MAFG Down Only	Aqp4
ENSMUSG00000074272	Ad-MAFG Down Only	Ceacam1		ENSMUSG00000023886	Ad-MAFG Up Only	Smoc2		ENSMUSG00000040552	Ad-MAFG Up Only	C3ar1		ENSMUSG00000024785	Ad-MAFG Down Only	Rcl1
ENSMUSG00000074345	Ad-MAFG Down Only	Tnfaip8l3		ENSMUSG00000023906	Ad-MAFG Up Only	Cldn6		ENSMUSG00000040584	Ad-MAFG Up Only	Abcb1a		ENSMUSG00000024799	Ad-MAFG Down Only	Tm7sf2
ENSMUSG00000074896	Ad-MAFG Down Only	Ifit3		ENSMUSG00000023915	Ad-MAFG Up Only	Tnfrsf21		ENSMUSG00000040613	Ad-MAFG Up Only	Apobec1		ENSMUSG00000024845	Ad-MAFG Down Only	Tmem134
ENSMUSG00000075010	Ad-MAFG Down Only	AW112010		ENSMUSG00000024030	Ad-MAFG Up Only	Abcg1		ENSMUSG00000040614	Ad-MAFG Up Only	Nlrp9c		ENSMUSG00000025197	Ad-MAFG Down Only	Cyp2c44
ENSMUSG00000075031	Ad-MAFG Down Only	Hist1h2bb		ENSMUSG00000024042	Ad-MAFG Up Only	Sik1		ENSMUSG00000040618	Ad-MAFG Up Only	Pck2		ENSMUSG00000025200	Ad-MAFG Down Only	Cwf19l1
ENSMUSG00000075273	Ad-MAFG Down Only	Ttc30b		ENSMUSG00000024063	Ad-MAFG Up Only	Lbh		ENSMUSG00000040660	Ad-MAFG Up Only	Cyp2b9		ENSMUSG00000025229	Ad-MAFG Down Only	Pitx3
ENSMUSG00000075517	Ad-MAFG Down Only	Cyp2d37-ps		ENSMUSG00000024109	Ad-MAFG Up Only	Nrxn1		ENSMUSG00000040711	Ad-MAFG Up Only	Sh3pxd2b		ENSMUSG00000025260	Ad-MAFG Down Only	Hsd17b10
ENSMUSG00000075543	Ad-MAFG Down Only	Urad		ENSMUSG00000024165	Ad-MAFG Up Only	Hn1l		ENSMUSG00000040722	Ad-MAFG Up Only	Scamp5		ENSMUSG00000025279	Ad-MAFG Down Only	Dnase1l3
ENSMUSG00000075590	Ad-MAFG Down Only	Nrbp2		ENSMUSG00000024205	Ad-MAFG Up Only	Rpl36-ps2		ENSMUSG00000040723	Ad-MAFG Up Only	Rcsd1		ENSMUSG00000025479	Ad-MAFG Down Only	Cyp2e1
ENSMUSG00000075602	Ad-MAFG Down Only	Ly6a		ENSMUSG00000024277	Ad-MAFG Up Only	Mapre2		ENSMUSG00000041219	Ad-MAFG Up Only	Arhgap11a		ENSMUSG00000025492	Ad-MAFG Down Only	Ifitm3
ENSMUSG00000076457	Ad-MAFG Down Only	Mir802		ENSMUSG00000024365	Ad-MAFG Up Only	Cyp21a1		ENSMUSG00000041238	Ad-MAFG Up Only	Rbbp8		ENSMUSG00000025533	Ad-MAFG Down Only	Asl
ENSMUSG00000077200	Ad-MAFG Down Only	Gm25613		ENSMUSG00000024501	Ad-MAFG Up Only	Dpysl3		ENSMUSG00000041431	Ad-MAFG Up Only	Ccnb1		ENSMUSG00000025577	Ad-MAFG Down Only	Cbx2
ENSMUSG00000077613	Ad-MAFG Down Only	Gm25497		ENSMUSG00000024538	Ad-MAFG Up Only	Ppic		ENSMUSG00000041439	Ad-MAFG Up Only	Mfsd6		ENSMUSG00000025701	Ad-MAFG Down Only	Alox5
ENSMUSG00000078349	Ad-MAFG Down Only	AW011738		ENSMUSG00000024620	Ad-MAFG Up Only	Pdgfrb		ENSMUSG00000041559	Ad-MAFG Up Only	Fmod		ENSMUSG00000025764	Ad-MAFG Down Only	Jade1
ENSMUSG00000078566	Ad-MAFG Down Only	Bnip3		ENSMUSG00000024663	Ad-MAFG Up Only	Rab3il1		ENSMUSG00000041577	Ad-MAFG Up Only	Prelp		ENSMUSG00000025936	Ad-MAFG Down Only	Gm4956
ENSMUSG00000078650	Ad-MAFG Down Only	G6pc		ENSMUSG00000024696	Ad-MAFG Up Only	Lpxn		ENSMUSG00000041707	Ad-MAFG Up Only	1810011H11Rik		ENSMUSG00000025937	Ad-MAFG Down Only	Lactb2
ENSMUSG00000078673	Ad-MAFG Down Only	Mup19		ENSMUSG00000024776	Ad-MAFG Up Only	Stambpl1		ENSMUSG00000041734	Ad-MAFG Up Only	Kirrel		ENSMUSG00000026170	Ad-MAFG Down Only	Cyp27a1
ENSMUSG00000078674	Ad-MAFG Down Only	Mup18		ENSMUSG00000025002	Ad-MAFG Up Only	Cyp2c55		ENSMUSG00000041773	Ad-MAFG Up Only	Enc1		ENSMUSG00000026259	Ad-MAFG Down Only	Ngef
ENSMUSG00000078853	Ad-MAFG Down Only	Igtp		ENSMUSG00000025037	Ad-MAFG Up Only	Maoa		ENSMUSG00000041797	Ad-MAFG Up Only	Abca9		ENSMUSG00000026270	Ad-MAFG Down Only	Capn10
ENSMUSG00000078964	Ad-MAFG Down Only	Ces1b		ENSMUSG00000025104	Ad-MAFG Up Only	Hdgfrp3		ENSMUSG00000041801	Ad-MAFG Up Only	Phlda3		ENSMUSG00000026272	Ad-MAFG Down Only	Agxt
ENSMUSG00000079015	Ad-MAFG Down Only	Serpina1c		ENSMUSG00000025203	Ad-MAFG Up Only	Scd2		ENSMUSG00000041842	Ad-MAFG Up Only	Fhdc1		ENSMUSG00000026289	Ad-MAFG Down Only	Atg16l1
ENSMUSG00000079057	Ad-MAFG Down Only	NA		ENSMUSG00000025277	Ad-MAFG Up Only	Abhd6		ENSMUSG00000042029	Ad-MAFG Up Only	Ncapg2		ENSMUSG00000026348	Ad-MAFG Down Only	Acmsd
ENSMUSG00000079563	Ad-MAFG Down Only	Pglyrp2		ENSMUSG00000025351	Ad-MAFG Up Only	Cd63		ENSMUSG00000042041	Ad-MAFG Up Only	2010003K11Rik		ENSMUSG00000026390	Ad-MAFG Down Only	Marco
ENSMUSG00000081355	Ad-MAFG Down Only	Gm15264		ENSMUSG00000025372	Ad-MAFG Up Only	Baiap2		ENSMUSG00000042215	Ad-MAFG Up Only	Bag2		ENSMUSG00000026417	Ad-MAFG Down Only	Pigr
ENSMUSG00000081787	Ad-MAFG Down Only	Gm13991		ENSMUSG00000025607	Ad-MAFG Up Only	Copg2		ENSMUSG00000042272	Ad-MAFG Up Only	Sestd1		ENSMUSG00000026475	Ad-MAFG Down Only	Rgs16
ENSMUSG00000081909	Ad-MAFG Down Only	Gm11341		ENSMUSG00000025648	Ad-MAFG Up Only	Pfkfb4		ENSMUSG00000042331	Ad-MAFG Up Only	Specc1		ENSMUSG00000026579	Ad-MAFG Down Only	F5
ENSMUSG00000082100	Ad-MAFG Down Only	Glns-ps1		ENSMUSG00000025780	Ad-MAFG Up Only	Itih5		ENSMUSG00000042644	Ad-MAFG Up Only	Itpr3		ENSMUSG00000026589	Ad-MAFG Down Only	Sec16b
ENSMUSG00000082116	Ad-MAFG Down Only	Gm12188		ENSMUSG00000025912	Ad-MAFG Up Only	Mybl1		ENSMUSG00000042842	Ad-MAFG Up Only	Serpinb6b		ENSMUSG00000026614	Ad-MAFG Down Only	Slc30a10
ENSMUSG00000082292	Ad-MAFG Down Only	Gm12250		ENSMUSG00000025931	Ad-MAFG Up Only	Paqr8		ENSMUSG00000043079	Ad-MAFG Up Only	Synpo		ENSMUSG00000026621	Ad-MAFG Down Only	Marc1
ENSMUSG00000082644	Ad-MAFG Down Only	Mup-ps19		ENSMUSG00000026043	Ad-MAFG Up Only	Col3a1		ENSMUSG00000043091	Ad-MAFG Up Only	Tuba1c		ENSMUSG00000026655	Ad-MAFG Down Only	Fam107b
ENSMUSG00000083505	Ad-MAFG Down Only	NA		ENSMUSG00000026074	Ad-MAFG Up Only	Map4k4		ENSMUSG00000043157	Ad-MAFG Up Only	Arl11		ENSMUSG00000026664	Ad-MAFG Down Only	Phyh
ENSMUSG00000084512	Ad-MAFG Down Only	Gm22482		ENSMUSG00000026094	Ad-MAFG Up Only	Stk17b		ENSMUSG00000043300	Ad-MAFG Up Only	B3galnt1		ENSMUSG00000026669	Ad-MAFG Down Only	Mcm10
ENSMUSG00000084638	Ad-MAFG Down Only	NA		ENSMUSG00000026185	Ad-MAFG Up Only	Igfbp5		ENSMUSG00000043614	Ad-MAFG Up Only	Vps37d		ENSMUSG00000026675	Ad-MAFG Down Only	NA
ENSMUSG00000084652	Ad-MAFG Down Only	Gm22717		ENSMUSG00000026315	Ad-MAFG Up Only	Serpinb8		ENSMUSG00000043681	Ad-MAFG Up Only	Fam25c		ENSMUSG00000026687	Ad-MAFG Down Only	Aldh9a1
ENSMUSG00000084758	Ad-MAFG Down Only	Gm12798		ENSMUSG00000026413	Ad-MAFG Up Only	Pkp1		ENSMUSG00000043832	Ad-MAFG Up Only	Clec4a3		ENSMUSG00000026866	Ad-MAFG Down Only	Kynu
ENSMUSG00000084839	Ad-MAFG Down Only	Gm14097		ENSMUSG00000026447	Ad-MAFG Up Only	Pik3c2b		ENSMUSG00000043895	Ad-MAFG Up Only	S1pr2		ENSMUSG00000027016	Ad-MAFG Down Only	Zfp385b
ENSMUSG00000085404	Ad-MAFG Down Only	Gm12909		ENSMUSG00000026478	Ad-MAFG Up Only	Lamc1		ENSMUSG00000044583	Ad-MAFG Up Only	Tlr7		ENSMUSG00000027133	Ad-MAFG Down Only	Nop10
ENSMUSG00000085558	Ad-MAFG Down Only	4930412C18Rik		ENSMUSG00000026596	Ad-MAFG Up Only	Abl2		ENSMUSG00000044708	Ad-MAFG Up Only	Kcnj10		ENSMUSG00000027227	Ad-MAFG Down Only	Sord
ENSMUSG00000086071	Ad-MAFG Down Only	Gm12354		ENSMUSG00000026600	Ad-MAFG Up Only	Soat1		ENSMUSG00000044748	Ad-MAFG Up Only	Defb1		ENSMUSG00000027327	Ad-MAFG Down Only	1700037H04Rik
ENSMUSG00000086332	Ad-MAFG Down Only	4930480G23Rik		ENSMUSG00000026622	Ad-MAFG Up Only	Nek2		ENSMUSG00000045211	Ad-MAFG Up Only	Nudt18		ENSMUSG00000027346	Ad-MAFG Down Only	Gpcpd1
ENSMUSG00000086432	Ad-MAFG Down Only	B430119L08Rik		ENSMUSG00000026688	Ad-MAFG Up Only	Mgst3		ENSMUSG00000045284	Ad-MAFG Up Only	Dcaf12l1		ENSMUSG00000027496	Ad-MAFG Down Only	Aurka
ENSMUSG00000086610	Ad-MAFG Down Only	Gm15408		ENSMUSG00000026748	Ad-MAFG Up Only	Plxdc2		ENSMUSG00000045382	Ad-MAFG Up Only	Cxcr4		ENSMUSG00000027514	Ad-MAFG Down Only	Zbp1
ENSMUSG00000086868	Ad-MAFG Down Only	Gm15883		ENSMUSG00000026817	Ad-MAFG Up Only	Ak1		ENSMUSG00000045667	Ad-MAFG Up Only	Smtnl2		ENSMUSG00000027559	Ad-MAFG Down Only	Car3
ENSMUSG00000086881	Ad-MAFG Down Only	Gm13594		ENSMUSG00000026822	Ad-MAFG Up Only	Lcn2		ENSMUSG00000045680	Ad-MAFG Up Only	Tcf21		ENSMUSG00000027690	Ad-MAFG Down Only	Slc2a2
ENSMUSG00000087030	Ad-MAFG Down Only	Gm16143		ENSMUSG00000026837	Ad-MAFG Up Only	Col5a1		ENSMUSG00000045790	Ad-MAFG Up Only	Ccdc149		ENSMUSG00000027762	Ad-MAFG Down Only	Sucnr1
ENSMUSG00000087273	Ad-MAFG Down Only	Gm13203		ENSMUSG00000026880	Ad-MAFG Up Only	Stom		ENSMUSG00000045838	Ad-MAFG Up Only	A430105I19Rik		ENSMUSG00000027784	Ad-MAFG Down Only	Ppm1l
ENSMUSG00000087361	Ad-MAFG Down Only	NA		ENSMUSG00000026956	Ad-MAFG Up Only	Uap1l1		ENSMUSG00000046032	Ad-MAFG Up Only	Snx12		ENSMUSG00000028024	Ad-MAFG Down Only	Enpep
ENSMUSG00000087541	Ad-MAFG Down Only	Hopxos		ENSMUSG00000027004	Ad-MAFG Up Only	Frzb		ENSMUSG00000046402	Ad-MAFG Up Only	Rbp1		ENSMUSG00000028076	Ad-MAFG Down Only	Cd1d1
ENSMUSG00000087594	Ad-MAFG Down Only	BC039771		ENSMUSG00000027068	Ad-MAFG Up Only	Dhrs9		ENSMUSG00000046410	Ad-MAFG Up Only	Kcnk6		ENSMUSG00000028102	Ad-MAFG Down Only	Pex11b
ENSMUSG00000087595	Ad-MAFG Down Only	1810012K08Rik		ENSMUSG00000027087	Ad-MAFG Up Only	Itgav		ENSMUSG00000046572	Ad-MAFG Up Only	Zfp518b		ENSMUSG00000028517	Ad-MAFG Down Only	Plpp3
ENSMUSG00000087710	Ad-MAFG Down Only	Gm22235		ENSMUSG00000027111	Ad-MAFG Up Only	Itga6		ENSMUSG00000046808	Ad-MAFG Up Only	Atp10d		ENSMUSG00000028536	Ad-MAFG Down Only	2610528J11Rik
ENSMUSG00000087783	Ad-MAFG Down Only	Gm23170		ENSMUSG00000027200	Ad-MAFG Up Only	Sema6d		ENSMUSG00000046818	Ad-MAFG Up Only	Ddit4l		ENSMUSG00000028553	Ad-MAFG Down Only	Angptl3
ENSMUSG00000089252	Ad-MAFG Down Only	Gm25715		ENSMUSG00000027276	Ad-MAFG Up Only	Jag1		ENSMUSG00000047139	Ad-MAFG Up Only	Cd24a		ENSMUSG00000028715	Ad-MAFG Down Only	Cyp4a14
ENSMUSG00000089275	Ad-MAFG Down Only	Gm24548		ENSMUSG00000027322	Ad-MAFG Up Only	Siglec1		ENSMUSG00000047228	Ad-MAFG Up Only	BC048546		ENSMUSG00000028952	Ad-MAFG Down Only	Zbtb48
ENSMUSG00000089580	Ad-MAFG Down Only	Gm23340		ENSMUSG00000027459	Ad-MAFG Up Only	Fam110a		ENSMUSG00000047238	Ad-MAFG Up Only	Mageh1		ENSMUSG00000028976	Ad-MAFG Down Only	Slc2a5
ENSMUSG00000090306	Ad-MAFG Down Only	NA		ENSMUSG00000027499	Ad-MAFG Up Only	Pkia		ENSMUSG00000047330	Ad-MAFG Up Only	Kcne4		ENSMUSG00000029102	Ad-MAFG Down Only	Hgfac
ENSMUSG00000090610	Ad-MAFG Down Only	Gm3571		ENSMUSG00000027533	Ad-MAFG Up Only	Fabp5		ENSMUSG00000047414	Ad-MAFG Up Only	Flrt2		ENSMUSG00000029173	Ad-MAFG Down Only	Sepsecs
ENSMUSG00000091680	Ad-MAFG Down Only	Klhdc7b		ENSMUSG00000027562	Ad-MAFG Up Only	Car2		ENSMUSG00000047497	Ad-MAFG Up Only	Adamts12		ENSMUSG00000029217	Ad-MAFG Down Only	Tec
ENSMUSG00000092021	Ad-MAFG Down Only	Gbp11		ENSMUSG00000027624	Ad-MAFG Up Only	Epb41l1		ENSMUSG00000047501	Ad-MAFG Up Only	Cldn4		ENSMUSG00000029269	Ad-MAFG Down Only	Sult1b1
ENSMUSG00000092550	Ad-MAFG Down Only	Gm20496		ENSMUSG00000027656	Ad-MAFG Up Only	Wisp2		ENSMUSG00000047798	Ad-MAFG Up Only	Cd300lf		ENSMUSG00000029656	Ad-MAFG Down Only	C8b
ENSMUSG00000093886	Ad-MAFG Down Only	Gm23158		ENSMUSG00000027737	Ad-MAFG Up Only	Slc7a11		ENSMUSG00000047878	Ad-MAFG Up Only	A4galt		ENSMUSG00000029664	Ad-MAFG Down Only	Tfpi2
ENSMUSG00000093930	Ad-MAFG Down Only	Hmgcs1		ENSMUSG00000027801	Ad-MAFG Up Only	Tm4sf4		ENSMUSG00000048126	Ad-MAFG Up Only	Col6a3		ENSMUSG00000029669	Ad-MAFG Down Only	Tspan12
ENSMUSG00000094377	Ad-MAFG Down Only	Gm24407		ENSMUSG00000027859	Ad-MAFG Up Only	Ngf		ENSMUSG00000048216	Ad-MAFG Up Only	Gpr85		ENSMUSG00000029727	Ad-MAFG Down Only	Cyp3a13
ENSMUSG00000094793	Ad-MAFG Down Only	Mup12		ENSMUSG00000027864	Ad-MAFG Up Only	Ptgfrn		ENSMUSG00000048388	Ad-MAFG Up Only	Fam171b		ENSMUSG00000029864	Ad-MAFG Down Only	Gstk1
ENSMUSG00000094983	Ad-MAFG Down Only	Gm23726		ENSMUSG00000027955	Ad-MAFG Up Only	Fam198b		ENSMUSG00000048612	Ad-MAFG Up Only	Myof		ENSMUSG00000030004	Ad-MAFG Down Only	Nat8
ENSMUSG00000096349	Ad-MAFG Down Only	Gm22513		ENSMUSG00000028238	Ad-MAFG Up Only	Atp6v0d2		ENSMUSG00000048707	Ad-MAFG Up Only	Tprn		ENSMUSG00000030087	Ad-MAFG Down Only	Klf15
ENSMUSG00000096758	Ad-MAFG Down Only	Gm25466		ENSMUSG00000028278	Ad-MAFG Up Only	Rragd		ENSMUSG00000048779	Ad-MAFG Up Only	P2ry6		ENSMUSG00000030109	Ad-MAFG Down Only	Slc6a12
ENSMUSG00000096768	Ad-MAFG Down Only	Erdr1		ENSMUSG00000028358	Ad-MAFG Up Only	Zfp618		ENSMUSG00000049130	Ad-MAFG Up Only	C5ar1		ENSMUSG00000030244	Ad-MAFG Down Only	Gys2
ENSMUSG00000097016	Ad-MAFG Down Only	Gm26708		ENSMUSG00000028364	Ad-MAFG Up Only	Tnc		ENSMUSG00000049721	Ad-MAFG Up Only	Gal3st1		ENSMUSG00000030340	Ad-MAFG Down Only	Scnn1a
ENSMUSG00000097059	Ad-MAFG Down Only	Fam120aos		ENSMUSG00000028378	Ad-MAFG Up Only	Ptgr1		ENSMUSG00000049804	Ad-MAFG Up Only	Armcx4		ENSMUSG00000030378	Ad-MAFG Down Only	Sult2a8
ENSMUSG00000097162	Ad-MAFG Down Only	2310010J17Rik		ENSMUSG00000028480	Ad-MAFG Up Only	Glipr2		ENSMUSG00000049866	Ad-MAFG Up Only	Arl4c		ENSMUSG00000030382	Ad-MAFG Down Only	Slc27a5
ENSMUSG00000097185	Ad-MAFG Down Only	Gm26596		ENSMUSG00000028550	Ad-MAFG Up Only	Atg4c		ENSMUSG00000049922	Ad-MAFG Up Only	Slc35c1		ENSMUSG00000030470	Ad-MAFG Down Only	Csrp3
ENSMUSG00000097213	Ad-MAFG Down Only	Gm26745		ENSMUSG00000028597	Ad-MAFG Up Only	Gpx7		ENSMUSG00000050148	Ad-MAFG Up Only	Ubqln2		ENSMUSG00000030483	Ad-MAFG Down Only	Cyp2b10
ENSMUSG00000097236	Ad-MAFG Down Only	4831440E17Rik		ENSMUSG00000028633	Ad-MAFG Up Only	Ctps		ENSMUSG00000050271	Ad-MAFG Up Only	D8Ertd82e		ENSMUSG00000030498	Ad-MAFG Down Only	Gas2
ENSMUSG00000097310	Ad-MAFG Down Only	A930038B10Rik		ENSMUSG00000028832	Ad-MAFG Up Only	Stmn1		ENSMUSG00000050359	Ad-MAFG Up Only	Sprr1a		ENSMUSG00000030701	Ad-MAFG Down Only	NA
ENSMUSG00000097322	Ad-MAFG Down Only	NA		ENSMUSG00000028893	Ad-MAFG Up Only	Sesn2		ENSMUSG00000050627	Ad-MAFG Up Only	Gpd1l		ENSMUSG00000030806	Ad-MAFG Down Only	Stx1b
ENSMUSG00000097354	Ad-MAFG Down Only	2310001H17Rik		ENSMUSG00000028961	Ad-MAFG Up Only	Pgd		ENSMUSG00000050737	Ad-MAFG Up Only	Ptges		ENSMUSG00000030827	Ad-MAFG Down Only	Fgf21
ENSMUSG00000097571	Ad-MAFG Down Only	Jpx		ENSMUSG00000029050	Ad-MAFG Up Only	Ski		ENSMUSG00000051220	Ad-MAFG Up Only	Ercc6l		ENSMUSG00000030966	Ad-MAFG Down Only	Trim21
ENSMUSG00000097574	Ad-MAFG Down Only	C920006O11Rik		ENSMUSG00000029096	Ad-MAFG Up Only	Htra3		ENSMUSG00000051225	Ad-MAFG Up Only	Fam83a		ENSMUSG00000031138	Ad-MAFG Down Only	F9
ENSMUSG00000097654	Ad-MAFG Down Only	Gm26714		ENSMUSG00000029135	Ad-MAFG Up Only	Fosl2		ENSMUSG00000051343	Ad-MAFG Up Only	Rab11fip5		ENSMUSG00000031147	Ad-MAFG Down Only	Magix
ENSMUSG00000097761	Ad-MAFG Down Only	4930534D22Rik		ENSMUSG00000029161	Ad-MAFG Up Only	Cgref1		ENSMUSG00000051344	Ad-MAFG Up Only	Plekhm3		ENSMUSG00000031168	Ad-MAFG Down Only	Ebp
ENSMUSG00000097785	Ad-MAFG Down Only	B230217O12Rik		ENSMUSG00000029188	Ad-MAFG Up Only	Slc34a2		ENSMUSG00000051439	Ad-MAFG Up Only	Cd14		ENSMUSG00000031327	Ad-MAFG Down Only	Chic1
ENSMUSG00000097970	Ad-MAFG Down Only	Gm27028		ENSMUSG00000029231	Ad-MAFG Up Only	Pdgfra		ENSMUSG00000051790	Ad-MAFG Up Only	Nlgn2		ENSMUSG00000031431	Ad-MAFG Down Only	Tsc22d3
ENSMUSG00000098747	Ad-MAFG Down Only	Gm27216		ENSMUSG00000029272	Ad-MAFG Up Only	Sult1e1		ENSMUSG00000052131	Ad-MAFG Up Only	Akr1b7		ENSMUSG00000031549	Ad-MAFG Down Only	Ido2
ENSMUSG00000098867	Ad-MAFG Down Only	Gm27463		ENSMUSG00000029309	Ad-MAFG Up Only	Sparcl1		ENSMUSG00000052727	Ad-MAFG Up Only	Map1b		ENSMUSG00000031618	Ad-MAFG Down Only	Nr3c2
ENSMUSG00000098871	Ad-MAFG Down Only	Mir6381		ENSMUSG00000029552	Ad-MAFG Up Only	Tes		ENSMUSG00000052760	Ad-MAFG Up Only	A630001G21Rik		ENSMUSG00000031767	Ad-MAFG Down Only	Nudt7
ENSMUSG00000100039	Ad-MAFG Down Only	NA		ENSMUSG00000029553	Ad-MAFG Up Only	Tfec		ENSMUSG00000052942	Ad-MAFG Up Only	Glis3		ENSMUSG00000032014	Ad-MAFG Down Only	Oaf
ENSMUSG00000100277	Ad-MAFG Down Only	1810053B23Rik		ENSMUSG00000029661	Ad-MAFG Up Only	Col1a2		ENSMUSG00000053040	Ad-MAFG Up Only	Aph1c		ENSMUSG00000032018	Ad-MAFG Down Only	Sc5d
ENSMUSG00000100371	Ad-MAFG Down Only	Gm29669		ENSMUSG00000029675	Ad-MAFG Up Only	Eln		ENSMUSG00000053414	Ad-MAFG Up Only	Hunk		ENSMUSG00000032083	Ad-MAFG Down Only	Apoa1
ENSMUSG00000100680	Ad-MAFG Down Only	1810044D09Rik		ENSMUSG00000029910	Ad-MAFG Up Only	Mad2l1		ENSMUSG00000053965	Ad-MAFG Up Only	Pde5a		ENSMUSG00000032092	Ad-MAFG Down Only	Mpzl2
ENSMUSG00000101211	Ad-MAFG Down Only	Gm28818		ENSMUSG00000030047	Ad-MAFG Up Only	Arhgap25		ENSMUSG00000054453	Ad-MAFG Up Only	Sytl5		ENSMUSG00000032193	Ad-MAFG Down Only	Ldlr
ENSMUSG00000102095	Ad-MAFG Down Only	C730036E19Rik		ENSMUSG00000030302	Ad-MAFG Up Only	Atp2b2		ENSMUSG00000054589	Ad-MAFG Up Only	Gm9949		ENSMUSG00000032204	Ad-MAFG Down Only	Aqp9
ENSMUSG00000104713	Ad-MAFG Down Only	NA		ENSMUSG00000030409	Ad-MAFG Up Only	Dmpk		ENSMUSG00000054598	Ad-MAFG Up Only	9130230L23Rik		ENSMUSG00000032207	Ad-MAFG Down Only	Lipc
ENSMUSG00000104754	Ad-MAFG Down Only	Gm43116		ENSMUSG00000030493	Ad-MAFG Up Only	Faap24		ENSMUSG00000054942	Ad-MAFG Up Only	Fam73a		ENSMUSG00000032349	Ad-MAFG Down Only	Elovl5
ENSMUSG00000105096	Ad-MAFG Down Only	Gbp10		ENSMUSG00000030605	Ad-MAFG Up Only	Mfge8		ENSMUSG00000055653	Ad-MAFG Up Only	Gpc3		ENSMUSG00000032392	Ad-MAFG Down Only	Parp16
ENSMUSG00000105802	Ad-MAFG Down Only	Gm43012		ENSMUSG00000030623	Ad-MAFG Up Only	Prss23os		ENSMUSG00000055707	Ad-MAFG Up Only	Klhl26		ENSMUSG00000032526	Ad-MAFG Down Only	Deb1
ENSMUSG00000106019	Ad-MAFG Down Only	Gm43672		ENSMUSG00000030641	Ad-MAFG Up Only	Ddias		ENSMUSG00000055782	Ad-MAFG Up Only	Abcd2		ENSMUSG00000032527	Ad-MAFG Down Only	Pccb
ENSMUSG00000106228	Ad-MAFG Down Only	Mir3073b		ENSMUSG00000030763	Ad-MAFG Up Only	Lcmt1		ENSMUSG00000056025	Ad-MAFG Up Only	Clca3a1		ENSMUSG00000032561	Ad-MAFG Down Only	Acpp
ENSMUSG00000107369	Ad-MAFG Down Only	Gstm2-ps1		ENSMUSG00000030772	Ad-MAFG Up Only	Dkk3		ENSMUSG00000056069	Ad-MAFG Up Only	Fam105a		ENSMUSG00000032679	Ad-MAFG Down Only	Cd59a
ENSMUSG00000108806	Ad-MAFG Down Only	Gm44729		ENSMUSG00000030865	Ad-MAFG Up Only	Chp2		ENSMUSG00000056124	Ad-MAFG Up Only	B4galt6		ENSMUSG00000032702	Ad-MAFG Down Only	Kank1
ENSMUSG00000109612	Ad-MAFG Down Only	RP23-348E18.2		ENSMUSG00000031075	Ad-MAFG Up Only	Ano1		ENSMUSG00000056481	Ad-MAFG Up Only	Cd248		ENSMUSG00000032860	Ad-MAFG Down Only	P2ry2
ENSMUSG00000109764	Ad-MAFG Down Only	Klkb1		ENSMUSG00000031103	Ad-MAFG Up Only	Elf4		ENSMUSG00000056515	Ad-MAFG Up Only	Rab31		ENSMUSG00000033022	Ad-MAFG Down Only	Cdo1
ENSMUSG00000109877	Ad-MAFG Down Only	RP23-290O4.2		ENSMUSG00000031129	Ad-MAFG Up Only	Slc9a9		ENSMUSG00000056592	Ad-MAFG Up Only	Zfp658		ENSMUSG00000033429	Ad-MAFG Down Only	Mcee
ENSMUSG00000109881	Ad-MAFG Down Only	NA		ENSMUSG00000031278	Ad-MAFG Up Only	Acsl4		ENSMUSG00000057058	Ad-MAFG Up Only	Skap1		ENSMUSG00000033610	Ad-MAFG Down Only	Pank1
ENSMUSG00000110165	Ad-MAFG Down Only	RP23-121M22.6		ENSMUSG00000031343	Ad-MAFG Up Only	Gabra3		ENSMUSG00000057614	Ad-MAFG Up Only	Gnai1		ENSMUSG00000033634	Ad-MAFG Down Only	Nat8f2
ENSMUSG00000110277	Ad-MAFG Down Only	CH25-588N10.2		ENSMUSG00000031375	Ad-MAFG Up Only	Bgn		ENSMUSG00000057722	Ad-MAFG Up Only	Lepr		ENSMUSG00000033688	Ad-MAFG Down Only	1300017J02Rik
ENSMUSG00000110384	Ad-MAFG Down Only	RP23-93F3.6		ENSMUSG00000031434	Ad-MAFG Up Only	Morc4		ENSMUSG00000057726	Ad-MAFG Up Only	Serpinb9g		ENSMUSG00000033715	Ad-MAFG Down Only	Akr1c14
ENSMUSG00000110488	Ad-MAFG Down Only	RP23-144H18.4		ENSMUSG00000031520	Ad-MAFG Up Only	Vegfc		ENSMUSG00000058571	Ad-MAFG Up Only	Gpc6		ENSMUSG00000033863	Ad-MAFG Down Only	Klf9
ENSMUSG00000110649	Ad-MAFG Down Only	RP23-478P10.3		ENSMUSG00000031548	Ad-MAFG Up Only	Sfrp1		ENSMUSG00000058881	Ad-MAFG Up Only	Zfp516		ENSMUSG00000033965	Ad-MAFG Down Only	Slc16a2
ENSMUSG00000110659	Ad-MAFG Down Only	RP23-279O5.4		ENSMUSG00000031584	Ad-MAFG Up Only	Gsr		ENSMUSG00000059316	Ad-MAFG Up Only	Slc27a4		ENSMUSG00000034308	Ad-MAFG Down Only	Sdr42e1
ENSMUSG00000110663	Ad-MAFG Down Only	RP24-345M22.2		ENSMUSG00000031633	Ad-MAFG Up Only	Slc25a4		ENSMUSG00000059401	Ad-MAFG Up Only	Mamld1		ENSMUSG00000034403	Ad-MAFG Down Only	Pja1
				ENSMUSG00000031740	Ad-MAFG Up Only	Mmp2		ENSMUSG00000059498	Ad-MAFG Up Only	Fcgr3		ENSMUSG00000034429	Ad-MAFG Down Only	Zfp707
				ENSMUSG00000031903	Ad-MAFG Up Only	Pla2g15		ENSMUSG00000059555	Ad-MAFG Up Only	Tor4a		ENSMUSG00000034450	Ad-MAFG Down Only	Gulo
				ENSMUSG00000031963	Ad-MAFG Up Only	Bmper		ENSMUSG00000059713	Ad-MAFG Up Only	Rcan3		ENSMUSG00000034459	Ad-MAFG Down Only	Ifit1
				ENSMUSG00000031965	Ad-MAFG Up Only	Tbx20		ENSMUSG00000060044	Ad-MAFG Up Only	Tmem26		ENSMUSG00000034584	Ad-MAFG Down Only	Exph5
				ENSMUSG00000031995	Ad-MAFG Up Only	St14		ENSMUSG00000060216	Ad-MAFG Up Only	Arrb2		ENSMUSG00000034780	Ad-MAFG Down Only	B3galt1
				ENSMUSG00000032122	Ad-MAFG Up Only	Slc37a2		ENSMUSG00000060317	Ad-MAFG Up Only	Acnat2		ENSMUSG00000034785	Ad-MAFG Down Only	Dio1
				ENSMUSG00000032184	Ad-MAFG Up Only	Lysmd2		ENSMUSG00000061186	Ad-MAFG Up Only	Sfmbt2		ENSMUSG00000034858	Ad-MAFG Down Only	Fam214a
				ENSMUSG00000032265	Ad-MAFG Up Only	Fam46a		ENSMUSG00000061540	Ad-MAFG Up Only	Orm2		ENSMUSG00000034936	Ad-MAFG Down Only	Arl4d
				ENSMUSG00000032280	Ad-MAFG Up Only	Tle3		ENSMUSG00000061578	Ad-MAFG Up Only	Ksr2		ENSMUSG00000035031	Ad-MAFG Down Only	C8a
				ENSMUSG00000032315	Ad-MAFG Up Only	Cyp1a1		ENSMUSG00000061666	Ad-MAFG Up Only	Gdpd1		ENSMUSG00000035133	Ad-MAFG Down Only	Arhgap5
				ENSMUSG00000032332	Ad-MAFG Up Only	Col12a1		ENSMUSG00000061689	Ad-MAFG Up Only	Dlgap4		ENSMUSG00000035237	Ad-MAFG Down Only	Lcat
				ENSMUSG00000032334	Ad-MAFG Up Only	Loxl1		ENSMUSG00000061825	Ad-MAFG Up Only	Ces2c		ENSMUSG00000035451	Ad-MAFG Down Only	Foxa1
				ENSMUSG00000032440	Ad-MAFG Up Only	Tgfbr2		ENSMUSG00000062082	Ad-MAFG Up Only	Cd200r4		ENSMUSG00000035642	Ad-MAFG Down Only	Aamdc
				ENSMUSG00000032849	Ad-MAFG Up Only	Abcc4		ENSMUSG00000062157	Ad-MAFG Up Only	Ifnlr1		ENSMUSG00000035692	Ad-MAFG Down Only	Isg15
				ENSMUSG00000032890	Ad-MAFG Up Only	Rims3		ENSMUSG00000062184	Ad-MAFG Up Only	Hs6st2		ENSMUSG00000035828	Ad-MAFG Down Only	Pim3
				ENSMUSG00000032902	Ad-MAFG Up Only	Slc16a1		ENSMUSG00000062342	Ad-MAFG Up Only	Serpinb9e		ENSMUSG00000035836	Ad-MAFG Down Only	Ugt2b1
				ENSMUSG00000033386	Ad-MAFG Up Only	Frrs1		ENSMUSG00000062373	Ad-MAFG Up Only	Tmem65		ENSMUSG00000036110	Ad-MAFG Down Only	Slc17a2
				ENSMUSG00000033420	Ad-MAFG Up Only	Antxr1		ENSMUSG00000062515	Ad-MAFG Up Only	Fabp4		ENSMUSG00000036216	Ad-MAFG Down Only	Leap2
				ENSMUSG00000033453	Ad-MAFG Up Only	Adamts15		ENSMUSG00000062794	Ad-MAFG Up Only	Zfp599		ENSMUSG00000036561	Ad-MAFG Down Only	Ppp6r2
				ENSMUSG00000033618	Ad-MAFG Up Only	Map3k13		ENSMUSG00000062991	Ad-MAFG Up Only	Nrg1		ENSMUSG00000036585	Ad-MAFG Down Only	Fgf1
				ENSMUSG00000033910	Ad-MAFG Up Only	Gucy1a3		ENSMUSG00000063015	Ad-MAFG Up Only	Ccni		ENSMUSG00000036775	Ad-MAFG Down Only	Decr2
				ENSMUSG00000034116	Ad-MAFG Up Only	Vav1		ENSMUSG00000063146	Ad-MAFG Up Only	Clip2		ENSMUSG00000036892	Ad-MAFG Down Only	Prodh2
				ENSMUSG00000034158	Ad-MAFG Up Only	Lrrc58		ENSMUSG00000063354	Ad-MAFG Up Only	Slc39a4		ENSMUSG00000036904	Ad-MAFG Down Only	Fzd8
				ENSMUSG00000034219	Ad-MAFG Up Only	2014-09-01		ENSMUSG00000063458	Ad-MAFG Up Only	1700112E06Rik		ENSMUSG00000037053	Ad-MAFG Down Only	Azgp1
				ENSMUSG00000034265	Ad-MAFG Up Only	Zdhhc14		ENSMUSG00000063506	Ad-MAFG Up Only	Arhgap22		ENSMUSG00000037071	Ad-MAFG Down Only	Scd1
				ENSMUSG00000034271	Ad-MAFG Up Only	Jdp2		ENSMUSG00000063531	Ad-MAFG Up Only	Sema3e		ENSMUSG00000037202	Ad-MAFG Down Only	Prf1
				ENSMUSG00000034317	Ad-MAFG Up Only	Trim59		ENSMUSG00000065410	Ad-MAFG Up Only	Mir298		ENSMUSG00000037348	Ad-MAFG Down Only	Paqr7
				ENSMUSG00000034394	Ad-MAFG Up Only	Lif		ENSMUSG00000066877	Ad-MAFG Up Only	Nck2		ENSMUSG00000037458	Ad-MAFG Down Only	Azin1
				ENSMUSG00000034457	Ad-MAFG Up Only	Eda2r		ENSMUSG00000066894	Ad-MAFG Up Only	Vsig10		ENSMUSG00000037542	Ad-MAFG Down Only	Aldh8a1
				ENSMUSG00000034463	Ad-MAFG Up Only	Scara3		ENSMUSG00000067121	Ad-MAFG Up Only	Gm7027		ENSMUSG00000037710	Ad-MAFG Down Only	Cisd1
				ENSMUSG00000034641	Ad-MAFG Up Only	Cd300ld		ENSMUSG00000067149	Ad-MAFG Up Only	Jchain		ENSMUSG00000037722	Ad-MAFG Down Only	Gnpnat1
				ENSMUSG00000034652	Ad-MAFG Up Only	Cd300a		ENSMUSG00000067231	Ad-MAFG Up Only	Cyp2c65		ENSMUSG00000037795	Ad-MAFG Down Only	N4bp2
				ENSMUSG00000034981	Ad-MAFG Up Only	Parm1		ENSMUSG00000067276	Ad-MAFG Up Only	Capn6		ENSMUSG00000037826	Ad-MAFG Down Only	Ppm1k
				ENSMUSG00000035105	Ad-MAFG Up Only	Egln3		ENSMUSG00000067356	Ad-MAFG Up Only	B430203G13Rik		ENSMUSG00000037845	Ad-MAFG Down Only	Fdxacb1
				ENSMUSG00000035199	Ad-MAFG Up Only	Arl6ip5		ENSMUSG00000068101	Ad-MAFG Up Only	Cenpm		ENSMUSG00000038037	Ad-MAFG Down Only	Socs1
				ENSMUSG00000035239	Ad-MAFG Up Only	Neu3		ENSMUSG00000068196	Ad-MAFG Up Only	Col8a1		ENSMUSG00000038069	Ad-MAFG Down Only	Cdkn2aip
				ENSMUSG00000035455	Ad-MAFG Up Only	Fignl1		ENSMUSG00000068220	Ad-MAFG Up Only	Lgals1		ENSMUSG00000038459	Ad-MAFG Down Only	Abhd17c
				ENSMUSG00000035713	Ad-MAFG Up Only	Usp35		ENSMUSG00000068744	Ad-MAFG Up Only	Psrc1		ENSMUSG00000038507	Ad-MAFG Down Only	Parp12
				ENSMUSG00000035775	Ad-MAFG Up Only	Krt20		ENSMUSG00000068747	Ad-MAFG Up Only	Sort1		ENSMUSG00000038522	Ad-MAFG Down Only	Mfsd4b1
				ENSMUSG00000035783	Ad-MAFG Up Only	Acta2		ENSMUSG00000069475	Ad-MAFG Up Only	Gm6020		ENSMUSG00000038552	Ad-MAFG Down Only	NA
				ENSMUSG00000035863	Ad-MAFG Up Only	Palm		ENSMUSG00000069516	Ad-MAFG Up Only	Lyz2		ENSMUSG00000038599	Ad-MAFG Down Only	Capn8
				ENSMUSG00000035914	Ad-MAFG Up Only	Cd276		ENSMUSG00000070436	Ad-MAFG Up Only	Serpinh1		ENSMUSG00000038704	Ad-MAFG Down Only	Aspdh
				ENSMUSG00000036446	Ad-MAFG Up Only	Lum		ENSMUSG00000070546	Ad-MAFG Up Only	Mrgprb3		ENSMUSG00000038836	Ad-MAFG Down Only	Agbl3
				ENSMUSG00000036545	Ad-MAFG Up Only	Adamts2		ENSMUSG00000070639	Ad-MAFG Up Only	Lrrc8b		ENSMUSG00000039304	Ad-MAFG Down Only	Tnfsf10
				ENSMUSG00000036565	Ad-MAFG Up Only	Ttyh3		ENSMUSG00000071203	Ad-MAFG Up Only	Naip5		ENSMUSG00000039323	Ad-MAFG Down Only	Igfbp2
				ENSMUSG00000036782	Ad-MAFG Up Only	Klhl13		ENSMUSG00000071379	Ad-MAFG Up Only	Hpcal1		ENSMUSG00000039349	Ad-MAFG Down Only	C130074G19Rik
				ENSMUSG00000037014	Ad-MAFG Up Only	Sstr4		ENSMUSG00000071713	Ad-MAFG Up Only	Csf2rb		ENSMUSG00000039519	Ad-MAFG Down Only	Cyp7b1
				ENSMUSG00000037060	Ad-MAFG Up Only	Prkcdbp		ENSMUSG00000072596	Ad-MAFG Up Only	Ear2		ENSMUSG00000039653	Ad-MAFG Down Only	Baat
				ENSMUSG00000037206	Ad-MAFG Up Only	Islr		ENSMUSG00000072599	Ad-MAFG Up Only	Ear-ps2		ENSMUSG00000039891	Ad-MAFG Down Only	Txlnb
				ENSMUSG00000037341	Ad-MAFG Up Only	Slc9a7		ENSMUSG00000073176	Ad-MAFG Up Only	Zfp449		ENSMUSG00000040127	Ad-MAFG Down Only	Sdr9c7
				ENSMUSG00000037725	Ad-MAFG Up Only	Ckap2		ENSMUSG00000073490	Ad-MAFG Up Only	AI607873		ENSMUSG00000040147	Ad-MAFG Down Only	Maob
				ENSMUSG00000037759	Ad-MAFG Up Only	Ptger2		ENSMUSG00000074183	Ad-MAFG Up Only	Gsta1		ENSMUSG00000040253	Ad-MAFG Down Only	Gbp7
				ENSMUSG00000037833	Ad-MAFG Up Only	Sh2d4b		ENSMUSG00000074194	Ad-MAFG Up Only	Zfp791		ENSMUSG00000040264	Ad-MAFG Down Only	Gbp2b
				ENSMUSG00000037852	Ad-MAFG Up Only	Cpe		ENSMUSG00000074250	Ad-MAFG Up Only	Gm10653		ENSMUSG00000040483	Ad-MAFG Down Only	Xaf1
				ENSMUSG00000037904	Ad-MAFG Up Only	Ankrd9		ENSMUSG00000074336	Ad-MAFG Up Only	Apoc4		ENSMUSG00000040536	Ad-MAFG Down Only	Necab1
				ENSMUSG00000037949	Ad-MAFG Up Only	Ano10		ENSMUSG00000074364	Ad-MAFG Up Only	Ehd2		ENSMUSG00000040918	Ad-MAFG Down Only	Slc19a2
				ENSMUSG00000038059	Ad-MAFG Up Only	Smim3		ENSMUSG00000074373	Ad-MAFG Up Only	Gm10680		ENSMUSG00000040963	Ad-MAFG Down Only	Asgr2
				ENSMUSG00000038146	Ad-MAFG Up Only	Notch3		ENSMUSG00000074388	Ad-MAFG Up Only	Gm5544		ENSMUSG00000041044	Ad-MAFG Down Only	Lrit1
				ENSMUSG00000038175	Ad-MAFG Up Only	Mylip		ENSMUSG00000074738	Ad-MAFG Up Only	Fndc10		ENSMUSG00000041293	Ad-MAFG Down Only	Adgrf1
				ENSMUSG00000038305	Ad-MAFG Up Only	Spats2l		ENSMUSG00000074743	Ad-MAFG Up Only	Thbd		ENSMUSG00000041483	Ad-MAFG Down Only	Zfp281
				ENSMUSG00000038327	Ad-MAFG Up Only	Serpinb9f		ENSMUSG00000074802	Ad-MAFG Up Only	Gas2l3		ENSMUSG00000041548	Ad-MAFG Down Only	Hspb8
				ENSMUSG00000038342	Ad-MAFG Up Only	Mlxip		ENSMUSG00000074825	Ad-MAFG Up Only	Itpripl1		ENSMUSG00000041660	Ad-MAFG Down Only	Bbox1
				ENSMUSG00000038740	Ad-MAFG Up Only	Mvb12b		ENSMUSG00000076944	Ad-MAFG Up Only	Gm22064		ENSMUSG00000041762	Ad-MAFG Down Only	Gpr155
				ENSMUSG00000038976	Ad-MAFG Up Only	Ppp1r9b		ENSMUSG00000078122	Ad-MAFG Up Only	F630028O10Rik		ENSMUSG00000042202	Ad-MAFG Down Only	Slc35e2
				ENSMUSG00000039131	Ad-MAFG Up Only	Gipc2		ENSMUSG00000078247	Ad-MAFG Up Only	Airn		ENSMUSG00000042248	Ad-MAFG Down Only	Cyp2c37
				ENSMUSG00000039202	Ad-MAFG Up Only	Abhd2		ENSMUSG00000078780	Ad-MAFG Up Only	Gm5150		ENSMUSG00000042271	Ad-MAFG Down Only	Nxt2
				ENSMUSG00000039208	Ad-MAFG Up Only	Metrnl		ENSMUSG00000078862	Ad-MAFG Up Only	Gm14326		ENSMUSG00000042312	Ad-MAFG Down Only	S100a13
				ENSMUSG00000039239	Ad-MAFG Up Only	Tgfb2		ENSMUSG00000078866	Ad-MAFG Up Only	Zfp970		ENSMUSG00000042737	Ad-MAFG Down Only	Dpm3
				ENSMUSG00000039316	Ad-MAFG Up Only	Rftn1		ENSMUSG00000078942	Ad-MAFG Up Only	Naip6		ENSMUSG00000042874	Ad-MAFG Down Only	D930007J09Rik
				ENSMUSG00000039693	Ad-MAFG Up Only	Msantd3		ENSMUSG00000078945	Ad-MAFG Up Only	Naip2		ENSMUSG00000043190	Ad-MAFG Down Only	Rfesd
				ENSMUSG00000040111	Ad-MAFG Up Only	Gramd1b		ENSMUSG00000079138	Ad-MAFG Up Only	Gm8818		ENSMUSG00000043629	Ad-MAFG Down Only	1700019D03Rik
				ENSMUSG00000040269	Ad-MAFG Up Only	Mrps28		ENSMUSG00000079227	Ad-MAFG Up Only	Ccr5		ENSMUSG00000043923	Ad-MAFG Down Only	Ccdc84
				ENSMUSG00000040289	Ad-MAFG Up Only	Hey1		ENSMUSG00000079523	Ad-MAFG Up Only	Tmsb10		ENSMUSG00000044080	Ad-MAFG Down Only	S100a1
				ENSMUSG00000040322	Ad-MAFG Up Only	Slc25a24		ENSMUSG00000080356	Ad-MAFG Up Only	Mir1247		ENSMUSG00000044197	Ad-MAFG Down Only	Gpr146
				ENSMUSG00000040339	Ad-MAFG Up Only	Fam102b		ENSMUSG00000082001	Ad-MAFG Up Only	Gm15607		ENSMUSG00000044340	Ad-MAFG Down Only	Phlpp1
				ENSMUSG00000040584	Ad-MAFG Up Only	Abcb1a		ENSMUSG00000082350	Ad-MAFG Up Only	Gm14008		ENSMUSG00000044349	Ad-MAFG Down Only	Snhg11
				ENSMUSG00000040613	Ad-MAFG Up Only	Apobec1		ENSMUSG00000082361	Ad-MAFG Up Only	Btc		ENSMUSG00000044359	Ad-MAFG Down Only	P2ry4
				ENSMUSG00000040614	Ad-MAFG Up Only	Nlrp9c		ENSMUSG00000083382	Ad-MAFG Up Only	Gm6433		ENSMUSG00000044749	Ad-MAFG Down Only	Abca6
				ENSMUSG00000040618	Ad-MAFG Up Only	Pck2		ENSMUSG00000083677	Ad-MAFG Up Only	Gm11699		ENSMUSG00000044820	Ad-MAFG Down Only	AY074887
				ENSMUSG00000040723	Ad-MAFG Up Only	Rcsd1		ENSMUSG00000084911	Ad-MAFG Up Only	Gm16185		ENSMUSG00000044986	Ad-MAFG Down Only	Tst
				ENSMUSG00000041238	Ad-MAFG Up Only	Rbbp8		ENSMUSG00000084939	Ad-MAFG Up Only	Gm830		ENSMUSG00000045094	Ad-MAFG Down Only	Arhgef37
				ENSMUSG00000041431	Ad-MAFG Up Only	Ccnb1		ENSMUSG00000085129	Ad-MAFG Up Only	5031425F14Rik		ENSMUSG00000045294	Ad-MAFG Down Only	Insig1
				ENSMUSG00000041439	Ad-MAFG Up Only	Mfsd6		ENSMUSG00000085156	Ad-MAFG Up Only	Snhg15		ENSMUSG00000045319	Ad-MAFG Down Only	Proser2
				ENSMUSG00000041559	Ad-MAFG Up Only	Fmod		ENSMUSG00000085314	Ad-MAFG Up Only	Gm14866		ENSMUSG00000045441	Ad-MAFG Down Only	Gprin3
				ENSMUSG00000041577	Ad-MAFG Up Only	Prelp		ENSMUSG00000085912	Ad-MAFG Up Only	Trp53cor1		ENSMUSG00000045672	Ad-MAFG Down Only	Col27a1
				ENSMUSG00000041734	Ad-MAFG Up Only	Kirrel		ENSMUSG00000085913	Ad-MAFG Up Only	Gm15601		ENSMUSG00000045776	Ad-MAFG Down Only	Lrtm1
				ENSMUSG00000041773	Ad-MAFG Up Only	Enc1		ENSMUSG00000086109	Ad-MAFG Up Only	Gm13391		ENSMUSG00000046031	Ad-MAFG Down Only	Fam26f
				ENSMUSG00000041797	Ad-MAFG Up Only	Abca9		ENSMUSG00000086150	Ad-MAFG Up Only	Bach2os		ENSMUSG00000046169	Ad-MAFG Down Only	Adamts6
				ENSMUSG00000041842	Ad-MAFG Up Only	Fhdc1		ENSMUSG00000086424	Ad-MAFG Up Only	Gm15569		ENSMUSG00000046352	Ad-MAFG Down Only	Gjb2
				ENSMUSG00000041930	Ad-MAFG Up Only	Fam222a		ENSMUSG00000086665	Ad-MAFG Up Only	Gm13067		ENSMUSG00000046470	Ad-MAFG Down Only	Sox18
				ENSMUSG00000042029	Ad-MAFG Up Only	Ncapg2		ENSMUSG00000087187	Ad-MAFG Up Only	Gm13431		ENSMUSG00000046687	Ad-MAFG Down Only	Gm5424
				ENSMUSG00000042041	Ad-MAFG Up Only	2010003K11Rik		ENSMUSG00000087281	Ad-MAFG Up Only	Gm16015		ENSMUSG00000046798	Ad-MAFG Down Only	Cldn12
				ENSMUSG00000042215	Ad-MAFG Up Only	Bag2		ENSMUSG00000087362	Ad-MAFG Up Only	Gm13710		ENSMUSG00000047728	Ad-MAFG Down Only	BC025446
				ENSMUSG00000042272	Ad-MAFG Up Only	Sestd1		ENSMUSG00000087365	Ad-MAFG Up Only	C430049B03Rik		ENSMUSG00000047797	Ad-MAFG Down Only	Gjb1
				ENSMUSG00000042331	Ad-MAFG Up Only	Specc1		ENSMUSG00000087639	Ad-MAFG Up Only	Gm15512		ENSMUSG00000048307	Ad-MAFG Down Only	Ankrd46
				ENSMUSG00000042644	Ad-MAFG Up Only	Itpr3		ENSMUSG00000088469	Ad-MAFG Up Only	Gm24751		ENSMUSG00000048371	Ad-MAFG Down Only	Pdp2
				ENSMUSG00000043091	Ad-MAFG Up Only	Tuba1c		ENSMUSG00000089774	Ad-MAFG Up Only	Slc5a3		ENSMUSG00000048489	Ad-MAFG Down Only	8430408G22Rik
				ENSMUSG00000043157	Ad-MAFG Up Only	Arl11		ENSMUSG00000090152	Ad-MAFG Up Only	Gm16285		ENSMUSG00000048498	Ad-MAFG Down Only	Cd300e
				ENSMUSG00000043300	Ad-MAFG Up Only	B3galnt1		ENSMUSG00000090180	Ad-MAFG Up Only	Ang-ps1		ENSMUSG00000048856	Ad-MAFG Down Only	Slc25a47
				ENSMUSG00000043614	Ad-MAFG Up Only	Vps37d		ENSMUSG00000090429	Ad-MAFG Up Only	Gm17271		ENSMUSG00000049152	Ad-MAFG Down Only	Ugt3a2
				ENSMUSG00000043681	Ad-MAFG Up Only	Fam25c		ENSMUSG00000090673	Ad-MAFG Up Only	Gm340		ENSMUSG00000049321	Ad-MAFG Down Only	Zfp2
				ENSMUSG00000043895	Ad-MAFG Up Only	S1pr2		ENSMUSG00000090939	Ad-MAFG Up Only	Gm17147		ENSMUSG00000049422	Ad-MAFG Down Only	Chchd10
				ENSMUSG00000045211	Ad-MAFG Up Only	Nudt18		ENSMUSG00000091020	Ad-MAFG Up Only	Gm5828		ENSMUSG00000049858	Ad-MAFG Down Only	Suox
				ENSMUSG00000045667	Ad-MAFG Up Only	Smtnl2		ENSMUSG00000091243	Ad-MAFG Up Only	Vgll3		ENSMUSG00000050002	Ad-MAFG Down Only	Idnk
				ENSMUSG00000045680	Ad-MAFG Up Only	Tcf21		ENSMUSG00000092035	Ad-MAFG Up Only	Peg10		ENSMUSG00000050014	Ad-MAFG Down Only	Apol10b
				ENSMUSG00000045790	Ad-MAFG Up Only	Ccdc149		ENSMUSG00000093916	Ad-MAFG Up Only	Gm379		ENSMUSG00000050069	Ad-MAFG Down Only	Grem2
				ENSMUSG00000045838	Ad-MAFG Up Only	A430105I19Rik		ENSMUSG00000094530	Ad-MAFG Up Only	Gm21399		ENSMUSG00000050157	Ad-MAFG Down Only	Gm867
				ENSMUSG00000046032	Ad-MAFG Up Only	Snx12		ENSMUSG00000094797	Ad-MAFG Up Only	Igkv6-15		ENSMUSG00000050423	Ad-MAFG Down Only	Ppp1r3g
				ENSMUSG00000046410	Ad-MAFG Up Only	Kcnk6		ENSMUSG00000094930	Ad-MAFG Up Only	Igkv6-25		ENSMUSG00000050912	Ad-MAFG Down Only	Tmem123
				ENSMUSG00000046572	Ad-MAFG Up Only	Zfp518b		ENSMUSG00000095115	Ad-MAFG Up Only	Itpripl2		ENSMUSG00000050931	Ad-MAFG Down Only	Sgms2
				ENSMUSG00000046808	Ad-MAFG Up Only	Atp10d		ENSMUSG00000095565	Ad-MAFG Up Only	Ighv2-9-1		ENSMUSG00000051041	Ad-MAFG Down Only	Olfml1
				ENSMUSG00000046818	Ad-MAFG Up Only	Ddit4l		ENSMUSG00000096085	Ad-MAFG Up Only	Gm24465		ENSMUSG00000051065	Ad-MAFG Down Only	Mb21d2
				ENSMUSG00000047238	Ad-MAFG Up Only	Mageh1		ENSMUSG00000096956	Ad-MAFG Up Only	Snhg18		ENSMUSG00000051147	Ad-MAFG Down Only	Nat2
				ENSMUSG00000047330	Ad-MAFG Up Only	Kcne4		ENSMUSG00000097142	Ad-MAFG Up Only	Gm26778		ENSMUSG00000051346	Ad-MAFG Down Only	Spryd4
				ENSMUSG00000047414	Ad-MAFG Up Only	Flrt2		ENSMUSG00000097184	Ad-MAFG Up Only	4632428C04Rik		ENSMUSG00000051627	Ad-MAFG Down Only	Hist1h1e
				ENSMUSG00000047497	Ad-MAFG Up Only	Adamts12		ENSMUSG00000097313	Ad-MAFG Up Only	Gm26569		ENSMUSG00000051652	Ad-MAFG Down Only	Lrrc3
				ENSMUSG00000047501	Ad-MAFG Up Only	Cldn4		ENSMUSG00000097461	Ad-MAFG Up Only	Gm26735		ENSMUSG00000051716	Ad-MAFG Down Only	Apon
				ENSMUSG00000047798	Ad-MAFG Up Only	Cd300lf		ENSMUSG00000097585	Ad-MAFG Up Only	E230029C05Rik		ENSMUSG00000051747	Ad-MAFG Down Only	Ttn
				ENSMUSG00000047878	Ad-MAFG Up Only	A4galt		ENSMUSG00000097770	Ad-MAFG Up Only	Gm26776		ENSMUSG00000051748	Ad-MAFG Down Only	Wfdc21
				ENSMUSG00000048126	Ad-MAFG Up Only	Col6a3		ENSMUSG00000097815	Ad-MAFG Up Only	Gm26809		ENSMUSG00000051786	Ad-MAFG Down Only	Tubgcp6
				ENSMUSG00000048216	Ad-MAFG Up Only	Gpr85		ENSMUSG00000098164	Ad-MAFG Up Only	Gm5493		ENSMUSG00000051910	Ad-MAFG Down Only	Sox6
				ENSMUSG00000048388	Ad-MAFG Up Only	Fam171b		ENSMUSG00000098544	Ad-MAFG Up Only	Mir7211		ENSMUSG00000052302	Ad-MAFG Down Only	Tbc1d30
				ENSMUSG00000048612	Ad-MAFG Up Only	Myof		ENSMUSG00000098645	Ad-MAFG Up Only	Gm27201		ENSMUSG00000052520	Ad-MAFG Down Only	Cyp2j5
				ENSMUSG00000048707	Ad-MAFG Up Only	Tprn		ENSMUSG00000099036	Ad-MAFG Up Only	Mir378c		ENSMUSG00000052562	Ad-MAFG Down Only	Slc22a30
				ENSMUSG00000049721	Ad-MAFG Up Only	Gal3st1		ENSMUSG00000099384	Ad-MAFG Up Only	1700110C19Rik		ENSMUSG00000052676	Ad-MAFG Down Only	Zmat1
				ENSMUSG00000049866	Ad-MAFG Up Only	Arl4c		ENSMUSG00000099398	Ad-MAFG Up Only	Ms4a14		ENSMUSG00000052957	Ad-MAFG Down Only	Gas1
				ENSMUSG00000049922	Ad-MAFG Up Only	Slc35c1		ENSMUSG00000099889	Ad-MAFG Up Only	Mrgprb11-ps		ENSMUSG00000053560	Ad-MAFG Down Only	Ier2
				ENSMUSG00000050148	Ad-MAFG Up Only	Ubqln2		ENSMUSG00000100510	Ad-MAFG Up Only	AV026068		ENSMUSG00000054422	Ad-MAFG Down Only	Fabp1
				ENSMUSG00000050271	Ad-MAFG Up Only	D8Ertd82e		ENSMUSG00000101362	Ad-MAFG Up Only	Mrgprb9-ps		ENSMUSG00000054659	Ad-MAFG Down Only	Pm20d2
				ENSMUSG00000050359	Ad-MAFG Up Only	Sprr1a		ENSMUSG00000101389	Ad-MAFG Up Only	Ms4a4a		ENSMUSG00000054827	Ad-MAFG Down Only	Cyp2c50
				ENSMUSG00000050627	Ad-MAFG Up Only	Gpd1l		ENSMUSG00000101603	Ad-MAFG Up Only	Gm28730		ENSMUSG00000055172	Ad-MAFG Down Only	C1ra
				ENSMUSG00000051220	Ad-MAFG Up Only	Ercc6l		ENSMUSG00000101859	Ad-MAFG Up Only	Gm29233		ENSMUSG00000055312	Ad-MAFG Down Only	Them7
				ENSMUSG00000051343	Ad-MAFG Up Only	Rab11fip5		ENSMUSG00000102336	Ad-MAFG Up Only	Gm37233		ENSMUSG00000055493	Ad-MAFG Down Only	Epm2a
				ENSMUSG00000051344	Ad-MAFG Up Only	Plekhm3		ENSMUSG00000104828	Ad-MAFG Up Only	Gm42898		ENSMUSG00000055730	Ad-MAFG Down Only	Ces2a
				ENSMUSG00000051790	Ad-MAFG Up Only	Nlgn2		ENSMUSG00000105249	Ad-MAFG Up Only	Gm44458		ENSMUSG00000056050	Ad-MAFG Down Only	Mia3
				ENSMUSG00000052131	Ad-MAFG Up Only	Akr1b7		ENSMUSG00000105987	Ad-MAFG Up Only	AI506816		ENSMUSG00000056133	Ad-MAFG Down Only	Gm9992
				ENSMUSG00000052727	Ad-MAFG Up Only	Map1b		ENSMUSG00000106161	Ad-MAFG Up Only	Pvrig-ps		ENSMUSG00000056749	Ad-MAFG Down Only	Nfil3
				ENSMUSG00000052942	Ad-MAFG Up Only	Glis3		ENSMUSG00000106933	Ad-MAFG Up Only	Gm43621		ENSMUSG00000056899	Ad-MAFG Down Only	Immp2l
				ENSMUSG00000053040	Ad-MAFG Up Only	Aph1c		ENSMUSG00000107185	Ad-MAFG Up Only	Gm42642		ENSMUSG00000056938	Ad-MAFG Down Only	Acbd4
				ENSMUSG00000053414	Ad-MAFG Up Only	Hunk		ENSMUSG00000109141	Ad-MAFG Up Only	Gm44619		ENSMUSG00000056966	Ad-MAFG Down Only	Gjc3
				ENSMUSG00000053965	Ad-MAFG Up Only	Pde5a		ENSMUSG00000109170	Ad-MAFG Up Only	Gm45086		ENSMUSG00000056973	Ad-MAFG Down Only	Ces1d
				ENSMUSG00000054598	Ad-MAFG Up Only	9130230L23Rik		ENSMUSG00000109325	Ad-MAFG Up Only	Krt8-ps		ENSMUSG00000057037	Ad-MAFG Down Only	Cfhr1
				ENSMUSG00000054942	Ad-MAFG Up Only	Fam73a		ENSMUSG00000109600	Ad-MAFG Up Only	RP23-478B10.1		ENSMUSG00000057068	Ad-MAFG Down Only	Fam47e
				ENSMUSG00000055653	Ad-MAFG Up Only	Gpc3		ENSMUSG00000109680	Ad-MAFG Up Only	RP24-185N3.3		ENSMUSG00000057143	Ad-MAFG Down Only	Trim12c
				ENSMUSG00000055707	Ad-MAFG Up Only	Klhl26		ENSMUSG00000109825	Ad-MAFG Up Only	RP23-462E18.1		ENSMUSG00000057346	Ad-MAFG Down Only	Apol9a
				ENSMUSG00000055782	Ad-MAFG Up Only	Abcd2		ENSMUSG00000109873	Ad-MAFG Up Only	RP23-47L13.5		ENSMUSG00000057396	Ad-MAFG Down Only	Zfp759
				ENSMUSG00000056069	Ad-MAFG Up Only	Fam105a		ENSMUSG00000110235	Ad-MAFG Up Only	RP23-116E3.2		ENSMUSG00000057400	Ad-MAFG Down Only	Ces1c
				ENSMUSG00000056481	Ad-MAFG Up Only	Cd248		ENSMUSG00000110409	Ad-MAFG Up Only	RP24-199K4.3		ENSMUSG00000057778	Ad-MAFG Down Only	Cyb5d2
				ENSMUSG00000056515	Ad-MAFG Up Only	Rab31		ENSMUSG00000110677	Ad-MAFG Up Only	RP23-226D9.6		ENSMUSG00000060512	Ad-MAFG Down Only	0610040J01Rik
				ENSMUSG00000056592	Ad-MAFG Up Only	Zfp658						ENSMUSG00000060550	Ad-MAFG Down Only	H2-Q7
				ENSMUSG00000057058	Ad-MAFG Up Only	Skap1						ENSMUSG00000061232	Ad-MAFG Down Only	H2-K1
				ENSMUSG00000057722	Ad-MAFG Up Only	Lepr						ENSMUSG00000061353	Ad-MAFG Down Only	Cxcl12
				ENSMUSG00000057726	Ad-MAFG Up Only	Serpinb9g						ENSMUSG00000061482	Ad-MAFG Down Only	Hist1h4d
				ENSMUSG00000058571	Ad-MAFG Up Only	Gpc6						ENSMUSG00000061740	Ad-MAFG Down Only	Cyp2d22
				ENSMUSG00000058881	Ad-MAFG Up Only	Zfp516						ENSMUSG00000061959	Ad-MAFG Down Only	Ces1e
				ENSMUSG00000059316	Ad-MAFG Up Only	Slc27a4						ENSMUSG00000062031	Ad-MAFG Down Only	Athl1
				ENSMUSG00000059498	Ad-MAFG Up Only	Fcgr3						ENSMUSG00000062488	Ad-MAFG Down Only	Ifit3b
				ENSMUSG00000059555	Ad-MAFG Up Only	Tor4a						ENSMUSG00000062624	Ad-MAFG Down Only	Cyp2c67
				ENSMUSG00000059713	Ad-MAFG Up Only	Rcan3						ENSMUSG00000063232	Ad-MAFG Down Only	Serpina11
				ENSMUSG00000060216	Ad-MAFG Up Only	Arrb2						ENSMUSG00000063428	Ad-MAFG Down Only	Ddo
				ENSMUSG00000060317	Ad-MAFG Up Only	Acnat2						ENSMUSG00000063683	Ad-MAFG Down Only	Glyat
				ENSMUSG00000061186	Ad-MAFG Up Only	Sfmbt2						ENSMUSG00000063704	Ad-MAFG Down Only	Mapk15
				ENSMUSG00000061578	Ad-MAFG Up Only	Ksr2						ENSMUSG00000064225	Ad-MAFG Down Only	Paqr9
				ENSMUSG00000061666	Ad-MAFG Up Only	Gdpd1						ENSMUSG00000064254	Ad-MAFG Down Only	Ethe1
				ENSMUSG00000061689	Ad-MAFG Up Only	Dlgap4						ENSMUSG00000064294	Ad-MAFG Down Only	Aox3
				ENSMUSG00000062082	Ad-MAFG Up Only	Cd200r4						ENSMUSG00000065402	Ad-MAFG Down Only	Mir122
				ENSMUSG00000062157	Ad-MAFG Up Only	Ifnlr1						ENSMUSG00000065429	Ad-MAFG Down Only	Mir345
				ENSMUSG00000062184	Ad-MAFG Up Only	Hs6st2						ENSMUSG00000065489	Ad-MAFG Down Only	Mir365-2
				ENSMUSG00000062342	Ad-MAFG Up Only	Serpinb9e						ENSMUSG00000066071	Ad-MAFG Down Only	Cyp4a12a
				ENSMUSG00000062373	Ad-MAFG Up Only	Tmem65						ENSMUSG00000066153	Ad-MAFG Down Only	Mup21
				ENSMUSG00000062515	Ad-MAFG Up Only	Fabp4						ENSMUSG00000066154	Ad-MAFG Down Only	Mup3
				ENSMUSG00000062794	Ad-MAFG Up Only	Zfp599						ENSMUSG00000066196	Ad-MAFG Down Only	Spag8
				ENSMUSG00000063015	Ad-MAFG Up Only	Ccni						ENSMUSG00000066553	Ad-MAFG Down Only	Gm6969
				ENSMUSG00000063146	Ad-MAFG Up Only	Clip2						ENSMUSG00000066647	Ad-MAFG Down Only	Gm5113
				ENSMUSG00000063531	Ad-MAFG Up Only	Sema3e						ENSMUSG00000067212	Ad-MAFG Down Only	H2-T23
				ENSMUSG00000065410	Ad-MAFG Up Only	Mir298						ENSMUSG00000067225	Ad-MAFG Down Only	Cyp2c54
				ENSMUSG00000066877	Ad-MAFG Up Only	Nck2						ENSMUSG00000067235	Ad-MAFG Down Only	H2-Q10
				ENSMUSG00000066894	Ad-MAFG Up Only	Vsig10						ENSMUSG00000068083	Ad-MAFG Down Only	Cyp2d40
				ENSMUSG00000067121	Ad-MAFG Up Only	Gm7027						ENSMUSG00000068246	Ad-MAFG Down Only	Apol9b
				ENSMUSG00000067231	Ad-MAFG Up Only	Cyp2c65						ENSMUSG00000068877	Ad-MAFG Down Only	Selenbp2
				ENSMUSG00000067276	Ad-MAFG Up Only	Capn6						ENSMUSG00000069208	Ad-MAFG Down Only	Zfp825
				ENSMUSG00000067356	Ad-MAFG Up Only	B430203G13Rik						ENSMUSG00000070332	Ad-MAFG Down Only	Trim80
				ENSMUSG00000068101	Ad-MAFG Up Only	Cenpm						ENSMUSG00000070394	Ad-MAFG Down Only	Tmem256
				ENSMUSG00000068744	Ad-MAFG Up Only	Psrc1						ENSMUSG00000070576	Ad-MAFG Down Only	Mn1
				ENSMUSG00000068747	Ad-MAFG Up Only	Sort1						ENSMUSG00000070661	Ad-MAFG Down Only	Rnf186
				ENSMUSG00000069475	Ad-MAFG Up Only	Gm6020						ENSMUSG00000070704	Ad-MAFG Down Only	Ugt2b36
				ENSMUSG00000070436	Ad-MAFG Up Only	Serpinh1						ENSMUSG00000071204	Ad-MAFG Down Only	Gm10319
				ENSMUSG00000070546	Ad-MAFG Up Only	Mrgprb3						ENSMUSG00000071253	Ad-MAFG Down Only	Slc25a16
				ENSMUSG00000071203	Ad-MAFG Up Only	Naip5						ENSMUSG00000071711	Ad-MAFG Down Only	Mpst
				ENSMUSG00000071379	Ad-MAFG Up Only	Hpcal1						ENSMUSG00000071719	Ad-MAFG Down Only	Tmem28
				ENSMUSG00000071713	Ad-MAFG Up Only	Csf2rb						ENSMUSG00000072082	Ad-MAFG Down Only	Ccnf
				ENSMUSG00000072599	Ad-MAFG Up Only	Ear-ps2						ENSMUSG00000072294	Ad-MAFG Down Only	Klf12
				ENSMUSG00000073490	Ad-MAFG Up Only	AI607873						ENSMUSG00000072849	Ad-MAFG Down Only	Serpina1e
				ENSMUSG00000074183	Ad-MAFG Up Only	Gsta1						ENSMUSG00000073155	Ad-MAFG Down Only	1810058I24Rik
				ENSMUSG00000074250	Ad-MAFG Up Only	Gm10653						ENSMUSG00000073424	Ad-MAFG Down Only	Cyp4f15
				ENSMUSG00000074336	Ad-MAFG Up Only	Apoc4						ENSMUSG00000073565	Ad-MAFG Down Only	Prr16
				ENSMUSG00000074364	Ad-MAFG Up Only	Ehd2						ENSMUSG00000073680	Ad-MAFG Down Only	Tmem88b
				ENSMUSG00000074373	Ad-MAFG Up Only	Gm10680						ENSMUSG00000073834	Ad-MAFG Down Only	Mup11
				ENSMUSG00000074388	Ad-MAFG Up Only	Gm5544						ENSMUSG00000073835	Ad-MAFG Down Only	Mup-ps12
				ENSMUSG00000074738	Ad-MAFG Up Only	Fndc10						ENSMUSG00000074093	Ad-MAFG Down Only	Svip
				ENSMUSG00000074825	Ad-MAFG Up Only	Itpripl1						ENSMUSG00000074272	Ad-MAFG Down Only	Ceacam1
				ENSMUSG00000076944	Ad-MAFG Up Only	Gm22064						ENSMUSG00000074345	Ad-MAFG Down Only	Tnfaip8l3
				ENSMUSG00000078247	Ad-MAFG Up Only	Airn						ENSMUSG00000074896	Ad-MAFG Down Only	Ifit3
				ENSMUSG00000078862	Ad-MAFG Up Only	Gm14326						ENSMUSG00000075031	Ad-MAFG Down Only	Hist1h2bb
				ENSMUSG00000078866	Ad-MAFG Up Only	Zfp970						ENSMUSG00000075273	Ad-MAFG Down Only	Ttc30b
				ENSMUSG00000078942	Ad-MAFG Up Only	Naip6						ENSMUSG00000075517	Ad-MAFG Down Only	Cyp2d37-ps
				ENSMUSG00000078945	Ad-MAFG Up Only	Naip2						ENSMUSG00000075543	Ad-MAFG Down Only	Urad
				ENSMUSG00000079138	Ad-MAFG Up Only	Gm8818						ENSMUSG00000075590	Ad-MAFG Down Only	Nrbp2
				ENSMUSG00000079227	Ad-MAFG Up Only	Ccr5						ENSMUSG00000075602	Ad-MAFG Down Only	Ly6a
				ENSMUSG00000079523	Ad-MAFG Up Only	Tmsb10						ENSMUSG00000076457	Ad-MAFG Down Only	Mir802
				ENSMUSG00000080356	Ad-MAFG Up Only	Mir1247						ENSMUSG00000077200	Ad-MAFG Down Only	Gm25613
				ENSMUSG00000082001	Ad-MAFG Up Only	Gm15607						ENSMUSG00000077613	Ad-MAFG Down Only	Gm25497
				ENSMUSG00000083382	Ad-MAFG Up Only	Gm6433						ENSMUSG00000077815	Ad-MAFG Down Only	Mir290a
				ENSMUSG00000083677	Ad-MAFG Up Only	Gm11699						ENSMUSG00000078349	Ad-MAFG Down Only	AW011738
				ENSMUSG00000084911	Ad-MAFG Up Only	Gm16185						ENSMUSG00000078566	Ad-MAFG Down Only	Bnip3
				ENSMUSG00000084939	Ad-MAFG Up Only	Gm830						ENSMUSG00000078650	Ad-MAFG Down Only	G6pc
				ENSMUSG00000085129	Ad-MAFG Up Only	5031425F14Rik						ENSMUSG00000078673	Ad-MAFG Down Only	Mup19
				ENSMUSG00000085156	Ad-MAFG Up Only	Snhg15						ENSMUSG00000078674	Ad-MAFG Down Only	Mup18
				ENSMUSG00000085314	Ad-MAFG Up Only	Gm14866						ENSMUSG00000078853	Ad-MAFG Down Only	Igtp
				ENSMUSG00000085913	Ad-MAFG Up Only	Gm15601						ENSMUSG00000078964	Ad-MAFG Down Only	Ces1b
				ENSMUSG00000086109	Ad-MAFG Up Only	Gm13391						ENSMUSG00000079015	Ad-MAFG Down Only	Serpina1c
				ENSMUSG00000086150	Ad-MAFG Up Only	Bach2os						ENSMUSG00000079057	Ad-MAFG Down Only	NA
				ENSMUSG00000086424	Ad-MAFG Up Only	Gm15569						ENSMUSG00000079563	Ad-MAFG Down Only	Pglyrp2
				ENSMUSG00000087187	Ad-MAFG Up Only	Gm13431						ENSMUSG00000081355	Ad-MAFG Down Only	Gm15264
				ENSMUSG00000087281	Ad-MAFG Up Only	Gm16015						ENSMUSG00000081787	Ad-MAFG Down Only	Gm13991
				ENSMUSG00000087362	Ad-MAFG Up Only	Gm13710						ENSMUSG00000081909	Ad-MAFG Down Only	Gm11341
				ENSMUSG00000087639	Ad-MAFG Up Only	Gm15512						ENSMUSG00000082100	Ad-MAFG Down Only	Glns-ps1
				ENSMUSG00000088469	Ad-MAFG Up Only	Gm24751						ENSMUSG00000082116	Ad-MAFG Down Only	Gm12188
				ENSMUSG00000089774	Ad-MAFG Up Only	Slc5a3						ENSMUSG00000082644	Ad-MAFG Down Only	Mup-ps19
				ENSMUSG00000090152	Ad-MAFG Up Only	Gm16285						ENSMUSG00000083505	Ad-MAFG Down Only	NA
				ENSMUSG00000090180	Ad-MAFG Up Only	Ang-ps1						ENSMUSG00000084512	Ad-MAFG Down Only	Gm22482
				ENSMUSG00000090429	Ad-MAFG Up Only	Gm17271						ENSMUSG00000084638	Ad-MAFG Down Only	NA
				ENSMUSG00000090673	Ad-MAFG Up Only	Gm340						ENSMUSG00000084652	Ad-MAFG Down Only	Gm22717
				ENSMUSG00000090939	Ad-MAFG Up Only	Gm17147						ENSMUSG00000084758	Ad-MAFG Down Only	Gm12798
				ENSMUSG00000091020	Ad-MAFG Up Only	Gm5828						ENSMUSG00000084839	Ad-MAFG Down Only	Gm14097
				ENSMUSG00000091243	Ad-MAFG Up Only	Vgll3						ENSMUSG00000084991	Ad-MAFG Down Only	Gm16260
				ENSMUSG00000092035	Ad-MAFG Up Only	Peg10						ENSMUSG00000085404	Ad-MAFG Down Only	Gm12909
				ENSMUSG00000093916	Ad-MAFG Up Only	Gm379						ENSMUSG00000085558	Ad-MAFG Down Only	4930412C18Rik
				ENSMUSG00000094530	Ad-MAFG Up Only	Gm21399						ENSMUSG00000086071	Ad-MAFG Down Only	Gm12354
				ENSMUSG00000094797	Ad-MAFG Up Only	Igkv6-15						ENSMUSG00000086141	Ad-MAFG Down Only	9030622O22Rik
				ENSMUSG00000094930	Ad-MAFG Up Only	Igkv6-25						ENSMUSG00000086332	Ad-MAFG Down Only	4930480G23Rik
				ENSMUSG00000095565	Ad-MAFG Up Only	Ighv2-9-1						ENSMUSG00000086344	Ad-MAFG Down Only	Gm11345
				ENSMUSG00000096085	Ad-MAFG Up Only	Gm24465						ENSMUSG00000086432	Ad-MAFG Down Only	B430119L08Rik
				ENSMUSG00000096956	Ad-MAFG Up Only	Snhg18						ENSMUSG00000086610	Ad-MAFG Down Only	Gm15408
				ENSMUSG00000097184	Ad-MAFG Up Only	4632428C04Rik						ENSMUSG00000086868	Ad-MAFG Down Only	Gm15883
				ENSMUSG00000097313	Ad-MAFG Up Only	Gm26569						ENSMUSG00000086881	Ad-MAFG Down Only	Gm13594
				ENSMUSG00000097461	Ad-MAFG Up Only	Gm26735						ENSMUSG00000087030	Ad-MAFG Down Only	Gm16143
				ENSMUSG00000097585	Ad-MAFG Up Only	E230029C05Rik						ENSMUSG00000087273	Ad-MAFG Down Only	Gm13203
				ENSMUSG00000097815	Ad-MAFG Up Only	Gm26809						ENSMUSG00000087361	Ad-MAFG Down Only	NA
				ENSMUSG00000098164	Ad-MAFG Up Only	Gm5493						ENSMUSG00000087541	Ad-MAFG Down Only	Hopxos
				ENSMUSG00000098544	Ad-MAFG Up Only	Mir7211						ENSMUSG00000087594	Ad-MAFG Down Only	BC039771
				ENSMUSG00000098645	Ad-MAFG Up Only	Gm27201						ENSMUSG00000087595	Ad-MAFG Down Only	1810012K08Rik
				ENSMUSG00000099036	Ad-MAFG Up Only	Mir378c						ENSMUSG00000087710	Ad-MAFG Down Only	Gm22235
				ENSMUSG00000099384	Ad-MAFG Up Only	1700110C19Rik						ENSMUSG00000087783	Ad-MAFG Down Only	Gm23170
				ENSMUSG00000099398	Ad-MAFG Up Only	Ms4a14						ENSMUSG00000089252	Ad-MAFG Down Only	Gm25715
				ENSMUSG00000100510	Ad-MAFG Up Only	AV026068						ENSMUSG00000089275	Ad-MAFG Down Only	Gm24548
				ENSMUSG00000101362	Ad-MAFG Up Only	Mrgprb9-ps						ENSMUSG00000089580	Ad-MAFG Down Only	Gm23340
				ENSMUSG00000101389	Ad-MAFG Up Only	Ms4a4a						ENSMUSG00000090306	Ad-MAFG Down Only	NA
				ENSMUSG00000101603	Ad-MAFG Up Only	Gm28730						ENSMUSG00000090853	Ad-MAFG Down Only	Gm17364
				ENSMUSG00000101859	Ad-MAFG Up Only	Gm29233						ENSMUSG00000090877	Ad-MAFG Down Only	Hspa1b
				ENSMUSG00000102336	Ad-MAFG Up Only	Gm37233						ENSMUSG00000091387	Ad-MAFG Down Only	Gcnt4
				ENSMUSG00000104828	Ad-MAFG Up Only	Gm42898						ENSMUSG00000091680	Ad-MAFG Down Only	Klhdc7b
				ENSMUSG00000105249	Ad-MAFG Up Only	Gm44458						ENSMUSG00000092021	Ad-MAFG Down Only	Gbp11
				ENSMUSG00000105987	Ad-MAFG Up Only	AI506816						ENSMUSG00000092075	Ad-MAFG Down Only	Serpina4-ps1
				ENSMUSG00000106161	Ad-MAFG Up Only	Pvrig-ps						ENSMUSG00000092550	Ad-MAFG Down Only	Gm20496
				ENSMUSG00000106933	Ad-MAFG Up Only	Gm43621						ENSMUSG00000093886	Ad-MAFG Down Only	Gm23158
				ENSMUSG00000107185	Ad-MAFG Up Only	Gm42642						ENSMUSG00000094377	Ad-MAFG Down Only	Gm24407
				ENSMUSG00000109141	Ad-MAFG Up Only	Gm44619						ENSMUSG00000094793	Ad-MAFG Down Only	Mup12
				ENSMUSG00000109325	Ad-MAFG Up Only	Krt8-ps						ENSMUSG00000094806	Ad-MAFG Down Only	Cyp2d10
				ENSMUSG00000109600	Ad-MAFG Up Only	RP23-478B10.1						ENSMUSG00000094983	Ad-MAFG Down Only	Gm23726
				ENSMUSG00000109680	Ad-MAFG Up Only	RP24-185N3.3						ENSMUSG00000096349	Ad-MAFG Down Only	Gm22513
				ENSMUSG00000109825	Ad-MAFG Up Only	RP23-462E18.1						ENSMUSG00000096674	Ad-MAFG Down Only	Mup15
				ENSMUSG00000109873	Ad-MAFG Up Only	RP23-47L13.5						ENSMUSG00000096688	Ad-MAFG Down Only	Mup17
				ENSMUSG00000110235	Ad-MAFG Up Only	RP23-116E3.2						ENSMUSG00000096758	Ad-MAFG Down Only	Gm25466
				ENSMUSG00000110409	Ad-MAFG Up Only	RP24-199K4.3						ENSMUSG00000096768	Ad-MAFG Down Only	Erdr1
				ENSMUSG00000110677	Ad-MAFG Up Only	RP23-226D9.6						ENSMUSG00000097016	Ad-MAFG Down Only	Gm26708
												ENSMUSG00000097059	Ad-MAFG Down Only	Fam120aos
												ENSMUSG00000097148	Ad-MAFG Down Only	Gm3839
												ENSMUSG00000097162	Ad-MAFG Down Only	2310010J17Rik
												ENSMUSG00000097185	Ad-MAFG Down Only	Gm26596
												ENSMUSG00000097213	Ad-MAFG Down Only	Gm26745
												ENSMUSG00000097236	Ad-MAFG Down Only	4831440E17Rik
												ENSMUSG00000097310	Ad-MAFG Down Only	A930038B10Rik
												ENSMUSG00000097322	Ad-MAFG Down Only	NA
												ENSMUSG00000097354	Ad-MAFG Down Only	2310001H17Rik
												ENSMUSG00000097571	Ad-MAFG Down Only	Jpx
												ENSMUSG00000097574	Ad-MAFG Down Only	C920006O11Rik
												ENSMUSG00000097654	Ad-MAFG Down Only	Gm26714
												ENSMUSG00000097691	Ad-MAFG Down Only	9030616G12Rik
												ENSMUSG00000097761	Ad-MAFG Down Only	4930534D22Rik
												ENSMUSG00000097785	Ad-MAFG Down Only	B230217O12Rik
												ENSMUSG00000097970	Ad-MAFG Down Only	Gm27028
												ENSMUSG00000098741	Ad-MAFG Down Only	Obox4-ps2
												ENSMUSG00000098747	Ad-MAFG Down Only	Gm27216
												ENSMUSG00000098867	Ad-MAFG Down Only	Gm27463
												ENSMUSG00000098871	Ad-MAFG Down Only	Mir6381
												ENSMUSG00000099242	Ad-MAFG Down Only	Obox4-ps3
												ENSMUSG00000100039	Ad-MAFG Down Only	NA
												ENSMUSG00000100087	Ad-MAFG Down Only	Gm29475
												ENSMUSG00000100320	Ad-MAFG Down Only	Gm29417
												ENSMUSG00000100371	Ad-MAFG Down Only	Gm29669
												ENSMUSG00000100680	Ad-MAFG Down Only	1810044D09Rik
												ENSMUSG00000101211	Ad-MAFG Down Only	Gm28818
												ENSMUSG00000102471	Ad-MAFG Down Only	Gm5100
												ENSMUSG00000104253	Ad-MAFG Down Only	Gm37174
												ENSMUSG00000104713	Ad-MAFG Down Only	NA
												ENSMUSG00000104754	Ad-MAFG Down Only	Gm43116
												ENSMUSG00000104918	Ad-MAFG Down Only	Gm42944
												ENSMUSG00000105096	Ad-MAFG Down Only	Gbp10
												ENSMUSG00000105802	Ad-MAFG Down Only	Gm43012
												ENSMUSG00000106019	Ad-MAFG Down Only	Gm43672
												ENSMUSG00000106228	Ad-MAFG Down Only	Mir3073b
												ENSMUSG00000108806	Ad-MAFG Down Only	Gm44729
												ENSMUSG00000109473	Ad-MAFG Down Only	B930025P03Rik
												ENSMUSG00000109482	Ad-MAFG Down Only	Gm4756
												ENSMUSG00000109612	Ad-MAFG Down Only	RP23-348E18.2
												ENSMUSG00000109764	Ad-MAFG Down Only	Klkb1
												ENSMUSG00000109877	Ad-MAFG Down Only	RP23-290O4.2
												ENSMUSG00000109881	Ad-MAFG Down Only	NA
												ENSMUSG00000110165	Ad-MAFG Down Only	RP23-121M22.6
												ENSMUSG00000110277	Ad-MAFG Down Only	CH25-588N10.2
												ENSMUSG00000110384	Ad-MAFG Down Only	RP23-93F3.6
												ENSMUSG00000110488	Ad-MAFG Down Only	RP23-144H18.4
												ENSMUSG00000110649	Ad-MAFG Down Only	RP23-478P10.3
												ENSMUSG00000110659	Ad-MAFG Down Only	RP23-279O5.4
												ENSMUSG00000110663	Ad-MAFG Down Only	RP24-345M22.2

## Sheet: Ad-MAFG-Ad-CMV vs AL-FA
Gene overlap between indicated groups as determined by RNA-Seq
ensembl_gene_id	Regulation	gene_short_name		ensembl_gene_id	Regulation	gene_short_name		ensembl_gene_id	Regulation	gene_short_name		ensembl_gene_id	Regulation	gene_short_name
ENSMUSG00000003949	Ad-MAFG Down AL-FA Down	Hlf		ENSMUSG00000000303	Ad-MAFG Up AL-FA Up	Cdh1		ENSMUSG00000000957	Ad-MAFG Up AL-FA Down	Mmp14		ENSMUSG00000000673	Ad-MAFG Down AL-FA Up	Haao
ENSMUSG00000005580	Ad-MAFG Down AL-FA Down	Adcy9		ENSMUSG00000002297	Ad-MAFG Up AL-FA Up	Dbf4		ENSMUSG00000005547	Ad-MAFG Up AL-FA Down	Cyp2a5		ENSMUSG00000003477	Ad-MAFG Down AL-FA Up	Inmt
ENSMUSG00000017009	Ad-MAFG Down AL-FA Down	Sdc4		ENSMUSG00000007594	Ad-MAFG Up AL-FA Up	Hapln4		ENSMUSG00000017716	Ad-MAFG Up AL-FA Down	Birc5		ENSMUSG00000004098	Ad-MAFG Down AL-FA Up	Col5a3
ENSMUSG00000017493	Ad-MAFG Down AL-FA Down	Igfbp4		ENSMUSG00000015568	Ad-MAFG Up AL-FA Up	Lpl		ENSMUSG00000019960	Ad-MAFG Up AL-FA Down	Dusp6		ENSMUSG00000006378	Ad-MAFG Down AL-FA Up	Gcat
ENSMUSG00000018166	Ad-MAFG Down AL-FA Down	Erbb3		ENSMUSG00000018593	Ad-MAFG Up AL-FA Up	Sparc		ENSMUSG00000021226	Ad-MAFG Up AL-FA Down	Acot2		ENSMUSG00000006494	Ad-MAFG Down AL-FA Up	Pdk1
ENSMUSG00000018900	Ad-MAFG Down AL-FA Down	Slc22a5		ENSMUSG00000018983	Ad-MAFG Up AL-FA Up	E2f2		ENSMUSG00000022505	Ad-MAFG Up AL-FA Down	Emp2		ENSMUSG00000010609	Ad-MAFG Down AL-FA Up	Psen2
ENSMUSG00000020131	Ad-MAFG Down AL-FA Down	Pcsk4		ENSMUSG00000019577	Ad-MAFG Up AL-FA Up	Pdk4		ENSMUSG00000026822	Ad-MAFG Up AL-FA Down	Lcn2		ENSMUSG00000010663	Ad-MAFG Down AL-FA Up	Fads1
ENSMUSG00000020429	Ad-MAFG Down AL-FA Down	Igfbp1		ENSMUSG00000020142	Ad-MAFG Up AL-FA Up	Slc1a4		ENSMUSG00000027801	Ad-MAFG Up AL-FA Down	Tm4sf4		ENSMUSG00000017390	Ad-MAFG Down AL-FA Up	Aldoc
ENSMUSG00000020553	Ad-MAFG Down AL-FA Down	Pctp		ENSMUSG00000020176	Ad-MAFG Up AL-FA Up	Grb10		ENSMUSG00000028238	Ad-MAFG Up AL-FA Down	Atp6v0d2		ENSMUSG00000019768	Ad-MAFG Down AL-FA Up	Esr1
ENSMUSG00000020653	Ad-MAFG Down AL-FA Down	Klf11		ENSMUSG00000021539	Ad-MAFG Up AL-FA Up	Lect2		ENSMUSG00000030278	Ad-MAFG Up AL-FA Down	Cidec		ENSMUSG00000021594	Ad-MAFG Down AL-FA Up	Srd5a1
ENSMUSG00000021591	Ad-MAFG Down AL-FA Down	Glrx		ENSMUSG00000021999	Ad-MAFG Up AL-FA Up	Cpb2		ENSMUSG00000037035	Ad-MAFG Up AL-FA Down	Inhbb		ENSMUSG00000022149	Ad-MAFG Down AL-FA Up	C9
ENSMUSG00000021704	Ad-MAFG Down AL-FA Down	Mtx3		ENSMUSG00000022010	Ad-MAFG Up AL-FA Up	Tsc22d1		ENSMUSG00000038175	Ad-MAFG Up AL-FA Down	Mylip		ENSMUSG00000022181	Ad-MAFG Down AL-FA Up	C6
ENSMUSG00000021876	Ad-MAFG Down AL-FA Down	Rnase4		ENSMUSG00000022883	Ad-MAFG Up AL-FA Up	Robo1		ENSMUSG00000039202	Ad-MAFG Up AL-FA Down	Abhd2		ENSMUSG00000023044	Ad-MAFG Down AL-FA Up	Csad
ENSMUSG00000022039	Ad-MAFG Down AL-FA Down	Adam2		ENSMUSG00000023004	Ad-MAFG Up AL-FA Up	Tuba1b		ENSMUSG00000041773	Ad-MAFG Up AL-FA Down	Enc1		ENSMUSG00000023070	Ad-MAFG Down AL-FA Up	Rgn
ENSMUSG00000022270	Ad-MAFG Down AL-FA Down	Fam134b		ENSMUSG00000024165	Ad-MAFG Up AL-FA Up	Hn1l		ENSMUSG00000050627	Ad-MAFG Up AL-FA Down	Gpd1l		ENSMUSG00000024292	Ad-MAFG Down AL-FA Up	Cyp4f14
ENSMUSG00000022445	Ad-MAFG Down AL-FA Down	Cyp2d26		ENSMUSG00000024620	Ad-MAFG Up AL-FA Up	Pdgfrb		ENSMUSG00000054598	Ad-MAFG Up AL-FA Down	9130230L23Rik		ENSMUSG00000024378	Ad-MAFG Down AL-FA Up	Stard4
ENSMUSG00000022742	Ad-MAFG Down AL-FA Down	Cpox		ENSMUSG00000025203	Ad-MAFG Up AL-FA Up	Scd2		ENSMUSG00000058881	Ad-MAFG Up AL-FA Down	Zfp516		ENSMUSG00000024799	Ad-MAFG Down AL-FA Up	Tm7sf2
ENSMUSG00000022877	Ad-MAFG Down AL-FA Down	Hrg		ENSMUSG00000026043	Ad-MAFG Up AL-FA Up	Col3a1		ENSMUSG00000060317	Ad-MAFG Up AL-FA Down	Acnat2		ENSMUSG00000025229	Ad-MAFG Down AL-FA Up	Pitx3
ENSMUSG00000023206	Ad-MAFG Down AL-FA Down	Il15ra		ENSMUSG00000026185	Ad-MAFG Up AL-FA Up	Igfbp5		ENSMUSG00000074373	Ad-MAFG Up AL-FA Down	Gm10680		ENSMUSG00000025492	Ad-MAFG Down AL-FA Up	Ifitm3
ENSMUSG00000024785	Ad-MAFG Down AL-FA Down	Rcl1		ENSMUSG00000026688	Ad-MAFG Up AL-FA Up	Mgst3		ENSMUSG00000109170	Ad-MAFG Up AL-FA Down	Gm45086		ENSMUSG00000025936	Ad-MAFG Down AL-FA Up	Gm4956
ENSMUSG00000025260	Ad-MAFG Down AL-FA Down	Hsd17b10		ENSMUSG00000026880	Ad-MAFG Up AL-FA Up	Stom		ENSMUSG00000000275	AL-FA Down Only	Trim25		ENSMUSG00000026614	Ad-MAFG Down AL-FA Up	Slc30a10
ENSMUSG00000025479	Ad-MAFG Down AL-FA Down	Cyp2e1		ENSMUSG00000027068	Ad-MAFG Up AL-FA Up	Dhrs9		ENSMUSG00000001211	AL-FA Down Only	Agpat3		ENSMUSG00000027559	Ad-MAFG Down AL-FA Up	Car3
ENSMUSG00000025533	Ad-MAFG Down AL-FA Down	Asl		ENSMUSG00000027459	Ad-MAFG Up AL-FA Up	Fam110a		ENSMUSG00000001542	AL-FA Down Only	Ell2		ENSMUSG00000027762	Ad-MAFG Down AL-FA Up	Sucnr1
ENSMUSG00000025577	Ad-MAFG Down AL-FA Down	Cbx2		ENSMUSG00000027533	Ad-MAFG Up AL-FA Up	Fabp5		ENSMUSG00000001741	AL-FA Down Only	NA		ENSMUSG00000028024	Ad-MAFG Down AL-FA Up	Enpep
ENSMUSG00000026259	Ad-MAFG Down AL-FA Down	Ngef		ENSMUSG00000027712	Ad-MAFG Up AL-FA Up	Anxa5		ENSMUSG00000002249	AL-FA Down Only	Tead3		ENSMUSG00000029656	Ad-MAFG Down AL-FA Up	C8b
ENSMUSG00000026390	Ad-MAFG Down AL-FA Down	Marco		ENSMUSG00000028378	Ad-MAFG Up AL-FA Up	Ptgr1		ENSMUSG00000002265	AL-FA Down Only	Peg3		ENSMUSG00000029664	Ad-MAFG Down AL-FA Up	Tfpi2
ENSMUSG00000027346	Ad-MAFG Down AL-FA Down	Gpcpd1		ENSMUSG00000028633	Ad-MAFG Up AL-FA Up	Ctps		ENSMUSG00000002289	AL-FA Down Only	Angptl4		ENSMUSG00000030762	Ad-MAFG Down AL-FA Up	Aqp8
ENSMUSG00000028517	Ad-MAFG Down AL-FA Down	Plpp3		ENSMUSG00000028961	Ad-MAFG Up AL-FA Up	Pgd		ENSMUSG00000002871	AL-FA Down Only	Tpra1		ENSMUSG00000031168	Ad-MAFG Down AL-FA Up	Ebp
ENSMUSG00000028715	Ad-MAFG Down AL-FA Down	Cyp4a14		ENSMUSG00000030302	Ad-MAFG Up AL-FA Up	Atp2b2		ENSMUSG00000003623	AL-FA Down Only	Crot		ENSMUSG00000031327	Ad-MAFG Down AL-FA Up	Chic1
ENSMUSG00000029727	Ad-MAFG Down AL-FA Down	Cyp3a13		ENSMUSG00000031271	Ad-MAFG Up AL-FA Up	Serpina7		ENSMUSG00000003949	AL-FA Down Only	Hlf		ENSMUSG00000031604	Ad-MAFG Down AL-FA Up	Msmo1
ENSMUSG00000030244	Ad-MAFG Down AL-FA Down	Gys2		ENSMUSG00000031278	Ad-MAFG Up AL-FA Up	Acsl4		ENSMUSG00000004929	AL-FA Down Only	Thop1		ENSMUSG00000031767	Ad-MAFG Down AL-FA Up	Nudt7
ENSMUSG00000030827	Ad-MAFG Down AL-FA Down	Fgf21		ENSMUSG00000033066	Ad-MAFG Up AL-FA Up	Gas7		ENSMUSG00000005089	AL-FA Down Only	Slc1a2		ENSMUSG00000032018	Ad-MAFG Down AL-FA Up	Sc5d
ENSMUSG00000032092	Ad-MAFG Down AL-FA Down	Mpzl2		ENSMUSG00000033386	Ad-MAFG Up AL-FA Up	Frrs1		ENSMUSG00000005514	AL-FA Down Only	Por		ENSMUSG00000032193	Ad-MAFG Down AL-FA Up	Ldlr
ENSMUSG00000033022	Ad-MAFG Down AL-FA Down	Cdo1		ENSMUSG00000035105	Ad-MAFG Up AL-FA Up	Egln3		ENSMUSG00000005580	AL-FA Down Only	Adcy9		ENSMUSG00000032349	Ad-MAFG Down AL-FA Up	Elovl5
ENSMUSG00000033863	Ad-MAFG Down AL-FA Down	Klf9		ENSMUSG00000035783	Ad-MAFG Up AL-FA Up	Acta2		ENSMUSG00000009378	AL-FA Down Only	Slc16a12		ENSMUSG00000034584	Ad-MAFG Down AL-FA Up	Exph5
ENSMUSG00000034858	Ad-MAFG Down AL-FA Down	Fam214a		ENSMUSG00000037904	Ad-MAFG Up AL-FA Up	Ankrd9		ENSMUSG00000009585	AL-FA Down Only	Apobec3		ENSMUSG00000034591	Ad-MAFG Down AL-FA Up	Slc41a2
ENSMUSG00000034936	Ad-MAFG Down AL-FA Down	Arl4d		ENSMUSG00000038146	Ad-MAFG Up AL-FA Up	Notch3		ENSMUSG00000010025	AL-FA Down Only	Aldh3a2		ENSMUSG00000035031	Ad-MAFG Down AL-FA Up	C8a
ENSMUSG00000035828	Ad-MAFG Down AL-FA Down	Pim3		ENSMUSG00000040613	Ad-MAFG Up AL-FA Up	Apobec1		ENSMUSG00000010051	AL-FA Down Only	Hyal1		ENSMUSG00000035686	Ad-MAFG Down AL-FA Up	Thrsp
ENSMUSG00000036585	Ad-MAFG Down AL-FA Down	Fgf1		ENSMUSG00000041797	Ad-MAFG Up AL-FA Up	Abca9		ENSMUSG00000013539	AL-FA Down Only	Tango2		ENSMUSG00000035836	Ad-MAFG Down AL-FA Up	Ugt2b1
ENSMUSG00000036775	Ad-MAFG Down AL-FA Down	Decr2		ENSMUSG00000042215	Ad-MAFG Up AL-FA Up	Bag2		ENSMUSG00000014077	AL-FA Down Only	Chp1		ENSMUSG00000037071	Ad-MAFG Down AL-FA Up	Scd1
ENSMUSG00000036904	Ad-MAFG Down AL-FA Down	Fzd8		ENSMUSG00000043091	Ad-MAFG Up AL-FA Up	Tuba1c		ENSMUSG00000015112	AL-FA Down Only	Slc25a13		ENSMUSG00000038599	Ad-MAFG Down AL-FA Up	Capn8
ENSMUSG00000037826	Ad-MAFG Down AL-FA Down	Ppm1k		ENSMUSG00000043681	Ad-MAFG Up AL-FA Up	Fam25c		ENSMUSG00000015312	AL-FA Down Only	Gadd45b		ENSMUSG00000040253	Ad-MAFG Down AL-FA Up	Gbp7
ENSMUSG00000039323	Ad-MAFG Down AL-FA Down	Igfbp2		ENSMUSG00000045284	Ad-MAFG Up AL-FA Up	Dcaf12l1		ENSMUSG00000015501	AL-FA Down Only	Hivep2		ENSMUSG00000040918	Ad-MAFG Down AL-FA Up	Slc19a2
ENSMUSG00000041483	Ad-MAFG Down AL-FA Down	Zfp281		ENSMUSG00000045790	Ad-MAFG Up AL-FA Up	Ccdc149		ENSMUSG00000015656	AL-FA Down Only	Hspa8		ENSMUSG00000041293	Ad-MAFG Down AL-FA Up	Adgrf1
ENSMUSG00000043923	Ad-MAFG Down AL-FA Down	Ccdc84		ENSMUSG00000046402	Ad-MAFG Up AL-FA Up	Rbp1		ENSMUSG00000016024	AL-FA Down Only	Lbp		ENSMUSG00000044349	Ad-MAFG Down AL-FA Up	Snhg11
ENSMUSG00000044749	Ad-MAFG Down AL-FA Down	Abca6		ENSMUSG00000046572	Ad-MAFG Up AL-FA Up	Zfp518b		ENSMUSG00000016528	AL-FA Down Only	Mapkapk2		ENSMUSG00000044359	Ad-MAFG Down AL-FA Up	P2ry4
ENSMUSG00000044820	Ad-MAFG Down AL-FA Down	AY074887		ENSMUSG00000047228	Ad-MAFG Up AL-FA Up	BC048546		ENSMUSG00000017009	AL-FA Down Only	Sdc4		ENSMUSG00000045294	Ad-MAFG Down AL-FA Up	Insig1
ENSMUSG00000048856	Ad-MAFG Down AL-FA Down	Slc25a47		ENSMUSG00000049922	Ad-MAFG Up AL-FA Up	Slc35c1		ENSMUSG00000017493	AL-FA Down Only	Igfbp4		ENSMUSG00000045672	Ad-MAFG Down AL-FA Up	Col27a1
ENSMUSG00000052302	Ad-MAFG Down AL-FA Down	Tbc1d30		ENSMUSG00000054453	Ad-MAFG Up AL-FA Up	Sytl5		ENSMUSG00000017679	AL-FA Down Only	Ttpal		ENSMUSG00000045776	Ad-MAFG Down AL-FA Up	Lrtm1
ENSMUSG00000056050	Ad-MAFG Down AL-FA Down	Mia3		ENSMUSG00000061540	Ad-MAFG Up AL-FA Up	Orm2		ENSMUSG00000017765	AL-FA Down Only	Slc12a4		ENSMUSG00000051041	Ad-MAFG Down AL-FA Up	Olfml1
ENSMUSG00000056966	Ad-MAFG Down AL-FA Down	Gjc3		ENSMUSG00000061825	Ad-MAFG Up AL-FA Up	Ces2c		ENSMUSG00000018166	AL-FA Down Only	Erbb3		ENSMUSG00000054422	Ad-MAFG Down AL-FA Up	Fabp1
ENSMUSG00000056973	Ad-MAFG Down AL-FA Down	Ces1d		ENSMUSG00000063354	Ad-MAFG Up AL-FA Up	Slc39a4		ENSMUSG00000018900	AL-FA Down Only	Slc22a5		ENSMUSG00000054659	Ad-MAFG Down AL-FA Up	Pm20d2
ENSMUSG00000061353	Ad-MAFG Down AL-FA Down	Cxcl12		ENSMUSG00000068220	Ad-MAFG Up AL-FA Up	Lgals1		ENSMUSG00000019082	AL-FA Down Only	Slc25a22		ENSMUSG00000057465	Ad-MAFG Down AL-FA Up	Saa2
ENSMUSG00000065489	Ad-MAFG Down AL-FA Down	Mir365-2		ENSMUSG00000068747	Ad-MAFG Up AL-FA Up	Sort1		ENSMUSG00000019505	AL-FA Down Only	Ubb		ENSMUSG00000061959	Ad-MAFG Down AL-FA Up	Ces1e
ENSMUSG00000066553	Ad-MAFG Down AL-FA Down	Gm6969		ENSMUSG00000070436	Ad-MAFG Up AL-FA Up	Serpinh1		ENSMUSG00000019944	AL-FA Down Only	Rhobtb1		ENSMUSG00000064225	Ad-MAFG Down AL-FA Up	Paqr9
ENSMUSG00000070332	Ad-MAFG Down AL-FA Down	Trim80		ENSMUSG00000074183	Ad-MAFG Up AL-FA Up	Gsta1		ENSMUSG00000019947	AL-FA Down Only	Arid5b		ENSMUSG00000064254	Ad-MAFG Down AL-FA Up	Ethe1
ENSMUSG00000073424	Ad-MAFG Down AL-FA Down	Cyp4f15		ENSMUSG00000074802	Ad-MAFG Up AL-FA Up	Gas2l3		ENSMUSG00000019951	AL-FA Down Only	Uhrf1bp1l		ENSMUSG00000066071	Ad-MAFG Down AL-FA Up	Cyp4a12a
ENSMUSG00000073834	Ad-MAFG Down AL-FA Down	Mup11		ENSMUSG00000093916	Ad-MAFG Up AL-FA Up	Gm379		ENSMUSG00000020010	AL-FA Down Only	Vnn3		ENSMUSG00000066153	Ad-MAFG Down AL-FA Up	Mup21
ENSMUSG00000075590	Ad-MAFG Down AL-FA Down	Nrbp2		ENSMUSG00000094530	Ad-MAFG Up AL-FA Up	Gm21399		ENSMUSG00000020085	AL-FA Down Only	Aifm2		ENSMUSG00000067235	Ad-MAFG Down AL-FA Up	H2-Q10
ENSMUSG00000076457	Ad-MAFG Down AL-FA Down	Mir802		ENSMUSG00000000120	AL-FA Up Only	Ngfr		ENSMUSG00000020086	AL-FA Down Only	H2afy2		ENSMUSG00000068877	Ad-MAFG Down AL-FA Up	Selenbp2
ENSMUSG00000078566	Ad-MAFG Down AL-FA Down	Bnip3		ENSMUSG00000000168	AL-FA Up Only	Dlat		ENSMUSG00000020102	AL-FA Down Only	Slc16a7		ENSMUSG00000070576	Ad-MAFG Down AL-FA Up	Mn1
ENSMUSG00000078673	Ad-MAFG Down AL-FA Down	Mup19		ENSMUSG00000000278	AL-FA Up Only	Scpep1		ENSMUSG00000020131	AL-FA Down Only	Pcsk4		ENSMUSG00000070661	Ad-MAFG Down AL-FA Up	Rnf186
ENSMUSG00000078964	Ad-MAFG Down AL-FA Down	Ces1b		ENSMUSG00000000325	AL-FA Up Only	Arvcf		ENSMUSG00000020429	AL-FA Down Only	Igfbp1		ENSMUSG00000072849	Ad-MAFG Down AL-FA Up	Serpina1e
ENSMUSG00000084758	Ad-MAFG Down AL-FA Down	Gm12798		ENSMUSG00000000326	AL-FA Up Only	Comt		ENSMUSG00000020472	AL-FA Down Only	Zkscan17		ENSMUSG00000074093	Ad-MAFG Down AL-FA Up	Svip
ENSMUSG00000084839	Ad-MAFG Down AL-FA Down	Gm14097		ENSMUSG00000000594	AL-FA Up Only	Gm2a		ENSMUSG00000020553	AL-FA Down Only	Pctp		ENSMUSG00000074115	Ad-MAFG Down AL-FA Up	Saa1
ENSMUSG00000086332	Ad-MAFG Down AL-FA Down	4930480G23Rik		ENSMUSG00000000673	AL-FA Up Only	Haao		ENSMUSG00000020572	AL-FA Down Only	Nampt		ENSMUSG00000074240	Ad-MAFG Down AL-FA Up	Cib3
ENSMUSG00000086881	Ad-MAFG Down AL-FA Down	Gm13594		ENSMUSG00000001095	AL-FA Up Only	Slc13a2		ENSMUSG00000020623	AL-FA Down Only	Map2k6		ENSMUSG00000074896	Ad-MAFG Down AL-FA Up	Ifit3
ENSMUSG00000087030	Ad-MAFG Down AL-FA Down	Gm16143		ENSMUSG00000001123	AL-FA Up Only	Lgals9		ENSMUSG00000020653	AL-FA Down Only	Klf11		ENSMUSG00000089275	Ad-MAFG Down AL-FA Up	Gm24548
ENSMUSG00000087361	Ad-MAFG Down AL-FA Down	NA		ENSMUSG00000001467	AL-FA Up Only	Cyp51		ENSMUSG00000020865	AL-FA Down Only	Abcc3		ENSMUSG00000090306	Ad-MAFG Down AL-FA Up	NA
ENSMUSG00000087783	Ad-MAFG Down AL-FA Down	Gm23170		ENSMUSG00000001525	AL-FA Up Only	Tubb5		ENSMUSG00000020893	AL-FA Down Only	Per1		ENSMUSG00000090610	Ad-MAFG Down AL-FA Up	Gm3571
ENSMUSG00000090853	Ad-MAFG Down AL-FA Down	Gm17364		ENSMUSG00000001576	AL-FA Up Only	Ergic1		ENSMUSG00000020961	AL-FA Down Only	Ston2		ENSMUSG00000092075	Ad-MAFG Down AL-FA Up	Serpina4-ps1
ENSMUSG00000094793	Ad-MAFG Down AL-FA Down	Mup12		ENSMUSG00000001630	AL-FA Up Only	Stk38l		ENSMUSG00000021025	AL-FA Down Only	Nfkbia		ENSMUSG00000093930	Ad-MAFG Down AL-FA Up	Hmgcs1
ENSMUSG00000097691	Ad-MAFG Down AL-FA Down	9030616G12Rik		ENSMUSG00000001986	AL-FA Up Only	Gria3		ENSMUSG00000021091	AL-FA Down Only	Serpina3n		ENSMUSG00000094377	Ad-MAFG Down AL-FA Up	Gm24407
ENSMUSG00000100277	Ad-MAFG Down AL-FA Down	1810053B23Rik		ENSMUSG00000002329	AL-FA Up Only	Mdp1		ENSMUSG00000021097	AL-FA Down Only	Clmn		ENSMUSG00000096349	Ad-MAFG Down AL-FA Up	Gm22513
ENSMUSG00000106019	Ad-MAFG Down AL-FA Down	Gm43672		ENSMUSG00000002428	AL-FA Up Only	Hltf		ENSMUSG00000021250	AL-FA Down Only	Fos		ENSMUSG00000097761	Ad-MAFG Down AL-FA Up	4930534D22Rik
ENSMUSG00000109473	Ad-MAFG Down AL-FA Down	B930025P03Rik		ENSMUSG00000002844	AL-FA Up Only	Adprh		ENSMUSG00000021265	AL-FA Down Only	Slc25a29		ENSMUSG00000107369	Ad-MAFG Down AL-FA Up	Gstm2-ps1
ENSMUSG00000109881	Ad-MAFG Down AL-FA Down	NA		ENSMUSG00000003053	AL-FA Up Only	Cyp2c29		ENSMUSG00000021417	AL-FA Down Only	Eci2		ENSMUSG00000110384	Ad-MAFG Down AL-FA Up	RP23-93F3.6
ENSMUSG00000000275	AL-FA Down Only	Trim25		ENSMUSG00000003228	AL-FA Up Only	Grk5		ENSMUSG00000021482	AL-FA Down Only	Aaed1		ENSMUSG00000000120	AL-FA Up Only	Ngfr
ENSMUSG00000000957	AL-FA Down Only	Mmp14		ENSMUSG00000003279	AL-FA Up Only	Dlgap1		ENSMUSG00000021591	AL-FA Down Only	Glrx		ENSMUSG00000000168	AL-FA Up Only	Dlat
ENSMUSG00000001211	AL-FA Down Only	Agpat3		ENSMUSG00000003355	AL-FA Up Only	Fkbp11		ENSMUSG00000021620	AL-FA Down Only	Acot12		ENSMUSG00000000278	AL-FA Up Only	Scpep1
ENSMUSG00000001542	AL-FA Down Only	Ell2		ENSMUSG00000003477	AL-FA Up Only	Inmt		ENSMUSG00000021638	AL-FA Down Only	Ocln		ENSMUSG00000000303	AL-FA Up Only	Cdh1
ENSMUSG00000001741	AL-FA Down Only	NA		ENSMUSG00000003528	AL-FA Up Only	Slc25a1		ENSMUSG00000021704	AL-FA Down Only	Mtx3		ENSMUSG00000000325	AL-FA Up Only	Arvcf
ENSMUSG00000002249	AL-FA Down Only	Tead3		ENSMUSG00000004035	AL-FA Up Only	Gstm7		ENSMUSG00000021791	AL-FA Down Only	Dydc2		ENSMUSG00000000326	AL-FA Up Only	Comt
ENSMUSG00000002265	AL-FA Down Only	Peg3		ENSMUSG00000004038	AL-FA Up Only	Gstm3		ENSMUSG00000021876	AL-FA Down Only	Rnase4		ENSMUSG00000000594	AL-FA Up Only	Gm2a
ENSMUSG00000002289	AL-FA Down Only	Angptl4		ENSMUSG00000004098	AL-FA Up Only	Col5a3		ENSMUSG00000021895	AL-FA Down Only	Arhgef3		ENSMUSG00000001095	AL-FA Up Only	Slc13a2
ENSMUSG00000002871	AL-FA Down Only	Tpra1		ENSMUSG00000004099	AL-FA Up Only	Dnmt1		ENSMUSG00000022039	AL-FA Down Only	Adam2		ENSMUSG00000001123	AL-FA Up Only	Lgals9
ENSMUSG00000003623	AL-FA Down Only	Crot		ENSMUSG00000004451	AL-FA Up Only	Ralb		ENSMUSG00000022040	AL-FA Down Only	Ephx2		ENSMUSG00000001467	AL-FA Up Only	Cyp51
ENSMUSG00000004929	AL-FA Down Only	Thop1		ENSMUSG00000004748	AL-FA Up Only	Mtfp1		ENSMUSG00000022091	AL-FA Down Only	Sorbs3		ENSMUSG00000001525	AL-FA Up Only	Tubb5
ENSMUSG00000005089	AL-FA Down Only	Slc1a2		ENSMUSG00000004880	AL-FA Up Only	Lbr		ENSMUSG00000022098	AL-FA Down Only	Bmp1		ENSMUSG00000001576	AL-FA Up Only	Ergic1
ENSMUSG00000005514	AL-FA Down Only	Por		ENSMUSG00000004891	AL-FA Up Only	Nes		ENSMUSG00000022210	AL-FA Down Only	Dhrs4		ENSMUSG00000001630	AL-FA Up Only	Stk38l
ENSMUSG00000005547	AL-FA Down Only	Cyp2a5		ENSMUSG00000005232	AL-FA Up Only	G6pc2		ENSMUSG00000022235	AL-FA Down Only	Cmbl		ENSMUSG00000001986	AL-FA Up Only	Gria3
ENSMUSG00000009378	AL-FA Down Only	Slc16a12		ENSMUSG00000005373	AL-FA Up Only	Mlxipl		ENSMUSG00000022270	AL-FA Down Only	Fam134b		ENSMUSG00000002297	AL-FA Up Only	Dbf4
ENSMUSG00000009585	AL-FA Down Only	Apobec3		ENSMUSG00000005873	AL-FA Up Only	Reep5		ENSMUSG00000022299	AL-FA Down Only	Slc25a32		ENSMUSG00000002329	AL-FA Up Only	Mdp1
ENSMUSG00000010025	AL-FA Down Only	Aldh3a2		ENSMUSG00000006315	AL-FA Up Only	Tmem147		ENSMUSG00000022391	AL-FA Down Only	Rangap1		ENSMUSG00000002428	AL-FA Up Only	Hltf
ENSMUSG00000010051	AL-FA Down Only	Hyal1		ENSMUSG00000006360	AL-FA Up Only	Crip1		ENSMUSG00000022445	AL-FA Down Only	Cyp2d26		ENSMUSG00000002844	AL-FA Up Only	Adprh
ENSMUSG00000013539	AL-FA Down Only	Tango2		ENSMUSG00000006369	AL-FA Up Only	Fbln1		ENSMUSG00000022462	AL-FA Down Only	Slc38a2		ENSMUSG00000003053	AL-FA Up Only	Cyp2c29
ENSMUSG00000014077	AL-FA Down Only	Chp1		ENSMUSG00000006378	AL-FA Up Only	Gcat		ENSMUSG00000022562	AL-FA Down Only	Oplah		ENSMUSG00000003228	AL-FA Up Only	Grk5
ENSMUSG00000015112	AL-FA Down Only	Slc25a13		ENSMUSG00000006390	AL-FA Up Only	Elovl1		ENSMUSG00000022637	AL-FA Down Only	Cblb		ENSMUSG00000003279	AL-FA Up Only	Dlgap1
ENSMUSG00000015312	AL-FA Down Only	Gadd45b		ENSMUSG00000006398	AL-FA Up Only	Cdc20		ENSMUSG00000022742	AL-FA Down Only	Cpox		ENSMUSG00000003355	AL-FA Up Only	Fkbp11
ENSMUSG00000015501	AL-FA Down Only	Hivep2		ENSMUSG00000006476	AL-FA Up Only	Nsmf		ENSMUSG00000022790	AL-FA Down Only	Igsf11		ENSMUSG00000003528	AL-FA Up Only	Slc25a1
ENSMUSG00000015656	AL-FA Down Only	Hspa8		ENSMUSG00000006494	AL-FA Up Only	Pdk1		ENSMUSG00000022844	AL-FA Down Only	Pdia5		ENSMUSG00000004035	AL-FA Up Only	Gstm7
ENSMUSG00000016024	AL-FA Down Only	Lbp		ENSMUSG00000006678	AL-FA Up Only	Pola1		ENSMUSG00000022853	AL-FA Down Only	Ehhadh		ENSMUSG00000004038	AL-FA Up Only	Gstm3
ENSMUSG00000016528	AL-FA Down Only	Mapkapk2		ENSMUSG00000007872	AL-FA Up Only	Id3		ENSMUSG00000022877	AL-FA Down Only	Hrg		ENSMUSG00000004099	AL-FA Up Only	Dnmt1
ENSMUSG00000017679	AL-FA Down Only	Ttpal		ENSMUSG00000008035	AL-FA Up Only	Mid1ip1		ENSMUSG00000022971	AL-FA Down Only	Ifnar2		ENSMUSG00000004451	AL-FA Up Only	Ralb
ENSMUSG00000017716	AL-FA Down Only	Birc5		ENSMUSG00000009030	AL-FA Up Only	Pdcl		ENSMUSG00000023055	AL-FA Down Only	Calcoco1		ENSMUSG00000004748	AL-FA Up Only	Mtfp1
ENSMUSG00000017765	AL-FA Down Only	Slc12a4		ENSMUSG00000009115	AL-FA Up Only	NA		ENSMUSG00000023057	AL-FA Down Only	Fabp2		ENSMUSG00000004880	AL-FA Up Only	Lbr
ENSMUSG00000019082	AL-FA Down Only	Slc25a22		ENSMUSG00000010609	AL-FA Up Only	Psen2		ENSMUSG00000023087	AL-FA Down Only	Noct		ENSMUSG00000004891	AL-FA Up Only	Nes
ENSMUSG00000019505	AL-FA Down Only	Ubb		ENSMUSG00000010663	AL-FA Up Only	Fads1		ENSMUSG00000023206	AL-FA Down Only	Il15ra		ENSMUSG00000005232	AL-FA Up Only	G6pc2
ENSMUSG00000019944	AL-FA Down Only	Rhobtb1		ENSMUSG00000010755	AL-FA Up Only	Cars		ENSMUSG00000023232	AL-FA Down Only	Serinc2		ENSMUSG00000005373	AL-FA Up Only	Mlxipl
ENSMUSG00000019947	AL-FA Down Only	Arid5b		ENSMUSG00000012422	AL-FA Up Only	Tmem167		ENSMUSG00000023243	AL-FA Down Only	Kcnk5		ENSMUSG00000005873	AL-FA Up Only	Reep5
ENSMUSG00000019951	AL-FA Down Only	Uhrf1bp1l		ENSMUSG00000012428	AL-FA Up Only	Steap4		ENSMUSG00000023913	AL-FA Down Only	Pla2g7		ENSMUSG00000006315	AL-FA Up Only	Tmem147
ENSMUSG00000019960	AL-FA Down Only	Dusp6		ENSMUSG00000014905	AL-FA Up Only	Dnajb9		ENSMUSG00000024082	AL-FA Down Only	Ndufaf7		ENSMUSG00000006360	AL-FA Up Only	Crip1
ENSMUSG00000020010	AL-FA Down Only	Vnn3		ENSMUSG00000015090	AL-FA Up Only	Ptgds		ENSMUSG00000024084	AL-FA Down Only	Qpct		ENSMUSG00000006369	AL-FA Up Only	Fbln1
ENSMUSG00000020085	AL-FA Down Only	Aifm2		ENSMUSG00000015093	AL-FA Up Only	Clic3		ENSMUSG00000024118	AL-FA Down Only	1600002H07Rik		ENSMUSG00000006390	AL-FA Up Only	Elovl1
ENSMUSG00000020086	AL-FA Down Only	H2afy2		ENSMUSG00000015806	AL-FA Up Only	Qdpr		ENSMUSG00000024132	AL-FA Down Only	Eci1		ENSMUSG00000006398	AL-FA Up Only	Cdc20
ENSMUSG00000020102	AL-FA Down Only	Slc16a7		ENSMUSG00000015944	AL-FA Up Only	Gatsl2		ENSMUSG00000024136	AL-FA Down Only	Dnase1l2		ENSMUSG00000006476	AL-FA Up Only	Nsmf
ENSMUSG00000020472	AL-FA Down Only	Zkscan17		ENSMUSG00000016028	AL-FA Up Only	Celsr1		ENSMUSG00000024190	AL-FA Down Only	Dusp1		ENSMUSG00000006678	AL-FA Up Only	Pola1
ENSMUSG00000020572	AL-FA Down Only	Nampt		ENSMUSG00000017057	AL-FA Up Only	Il13ra1		ENSMUSG00000024251	AL-FA Down Only	Thada		ENSMUSG00000007594	AL-FA Up Only	Hapln4
ENSMUSG00000020623	AL-FA Down Only	Map2k6		ENSMUSG00000017390	AL-FA Up Only	Aldoc		ENSMUSG00000024413	AL-FA Down Only	Npc1		ENSMUSG00000007872	AL-FA Up Only	Id3
ENSMUSG00000020865	AL-FA Down Only	Abcc3		ENSMUSG00000018042	AL-FA Up Only	Cyb5r3		ENSMUSG00000024472	AL-FA Down Only	Dcp2		ENSMUSG00000008035	AL-FA Up Only	Mid1ip1
ENSMUSG00000020893	AL-FA Down Only	Per1		ENSMUSG00000018427	AL-FA Up Only	Ypel2		ENSMUSG00000024483	AL-FA Down Only	Ankhd1		ENSMUSG00000009030	AL-FA Up Only	Pdcl
ENSMUSG00000020961	AL-FA Down Only	Ston2		ENSMUSG00000018442	AL-FA Up Only	Derl2		ENSMUSG00000024507	AL-FA Down Only	Hsd17b4		ENSMUSG00000009115	AL-FA Up Only	NA
ENSMUSG00000021025	AL-FA Down Only	Nfkbia		ENSMUSG00000018868	AL-FA Up Only	Pnpla5		ENSMUSG00000024773	AL-FA Down Only	Atg2a		ENSMUSG00000010755	AL-FA Up Only	Cars
ENSMUSG00000021091	AL-FA Down Only	Serpina3n		ENSMUSG00000018999	AL-FA Up Only	Slc35b4		ENSMUSG00000024785	AL-FA Down Only	Rcl1		ENSMUSG00000012422	AL-FA Up Only	Tmem167
ENSMUSG00000021097	AL-FA Down Only	Clmn		ENSMUSG00000019122	AL-FA Up Only	Ccl9		ENSMUSG00000024889	AL-FA Down Only	Rce1		ENSMUSG00000012428	AL-FA Up Only	Steap4
ENSMUSG00000021226	AL-FA Down Only	Acot2		ENSMUSG00000019370	AL-FA Up Only	Calm3		ENSMUSG00000024900	AL-FA Down Only	Cpt1a		ENSMUSG00000014905	AL-FA Up Only	Dnajb9
ENSMUSG00000021250	AL-FA Down Only	Fos		ENSMUSG00000019768	AL-FA Up Only	Esr1		ENSMUSG00000024990	AL-FA Down Only	Rbp4		ENSMUSG00000015090	AL-FA Up Only	Ptgds
ENSMUSG00000021265	AL-FA Down Only	Slc25a29		ENSMUSG00000019883	AL-FA Up Only	Echdc1		ENSMUSG00000024992	AL-FA Down Only	Pde6c		ENSMUSG00000015093	AL-FA Up Only	Clic3
ENSMUSG00000021417	AL-FA Down Only	Eci2		ENSMUSG00000019944	AL-FA Up Only	Rhobtb1		ENSMUSG00000025003	AL-FA Down Only	Cyp2c39		ENSMUSG00000015568	AL-FA Up Only	Lpl
ENSMUSG00000021482	AL-FA Down Only	Aaed1		ENSMUSG00000019961	AL-FA Up Only	Tmpo		ENSMUSG00000025017	AL-FA Down Only	Pik3ap1		ENSMUSG00000015806	AL-FA Up Only	Qdpr
ENSMUSG00000021620	AL-FA Down Only	Acot12		ENSMUSG00000020000	AL-FA Up Only	Moxd1		ENSMUSG00000025059	AL-FA Down Only	Gk		ENSMUSG00000015944	AL-FA Up Only	Gatsl2
ENSMUSG00000021638	AL-FA Down Only	Ocln		ENSMUSG00000020027	AL-FA Up Only	Socs2		ENSMUSG00000025190	AL-FA Down Only	Got1		ENSMUSG00000016028	AL-FA Up Only	Celsr1
ENSMUSG00000021791	AL-FA Down Only	Dydc2		ENSMUSG00000020097	AL-FA Up Only	Sgpl1		ENSMUSG00000025195	AL-FA Down Only	Dnmbp		ENSMUSG00000017057	AL-FA Up Only	Il13ra1
ENSMUSG00000021895	AL-FA Down Only	Arhgef3		ENSMUSG00000020098	AL-FA Up Only	Pcbd1		ENSMUSG00000025223	AL-FA Down Only	Ldb1		ENSMUSG00000018042	AL-FA Up Only	Cyb5r3
ENSMUSG00000022040	AL-FA Down Only	Ephx2		ENSMUSG00000020123	AL-FA Up Only	Avpr1a		ENSMUSG00000025257	AL-FA Down Only	Ribc1		ENSMUSG00000018427	AL-FA Up Only	Ypel2
ENSMUSG00000022091	AL-FA Down Only	Sorbs3		ENSMUSG00000020150	AL-FA Up Only	Gamt		ENSMUSG00000025260	AL-FA Down Only	Hsd17b10		ENSMUSG00000018442	AL-FA Up Only	Derl2
ENSMUSG00000022098	AL-FA Down Only	Bmp1		ENSMUSG00000020182	AL-FA Up Only	Ddc		ENSMUSG00000025375	AL-FA Down Only	Aatk		ENSMUSG00000018593	AL-FA Up Only	Sparc
ENSMUSG00000022210	AL-FA Down Only	Dhrs4		ENSMUSG00000020248	AL-FA Up Only	Nfyb		ENSMUSG00000025396	AL-FA Down Only	Hsd17b6		ENSMUSG00000018868	AL-FA Up Only	Pnpla5
ENSMUSG00000022235	AL-FA Down Only	Cmbl		ENSMUSG00000020261	AL-FA Up Only	Slc36a1		ENSMUSG00000025479	AL-FA Down Only	Cyp2e1		ENSMUSG00000018983	AL-FA Up Only	E2f2
ENSMUSG00000022299	AL-FA Down Only	Slc25a32		ENSMUSG00000020467	AL-FA Up Only	Efemp1		ENSMUSG00000025509	AL-FA Down Only	Pnpla2		ENSMUSG00000018999	AL-FA Up Only	Slc35b4
ENSMUSG00000022391	AL-FA Down Only	Rangap1		ENSMUSG00000020471	AL-FA Up Only	Pold2		ENSMUSG00000025533	AL-FA Down Only	Asl		ENSMUSG00000019122	AL-FA Up Only	Ccl9
ENSMUSG00000022462	AL-FA Down Only	Slc38a2		ENSMUSG00000020483	AL-FA Up Only	Dynll2		ENSMUSG00000025574	AL-FA Down Only	Tk1		ENSMUSG00000019370	AL-FA Up Only	Calm3
ENSMUSG00000022505	AL-FA Down Only	Emp2		ENSMUSG00000020484	AL-FA Up Only	Xbp1		ENSMUSG00000025577	AL-FA Down Only	Cbx2		ENSMUSG00000019577	AL-FA Up Only	Pdk4
ENSMUSG00000022562	AL-FA Down Only	Oplah		ENSMUSG00000020520	AL-FA Up Only	Galnt10		ENSMUSG00000025612	AL-FA Down Only	Bach1		ENSMUSG00000019883	AL-FA Up Only	Echdc1
ENSMUSG00000022637	AL-FA Down Only	Cblb		ENSMUSG00000020532	AL-FA Up Only	Acaca		ENSMUSG00000025878	AL-FA Down Only	Uimc1		ENSMUSG00000019944	AL-FA Up Only	Rhobtb1
ENSMUSG00000022790	AL-FA Down Only	Igsf11		ENSMUSG00000020538	AL-FA Up Only	Srebf1		ENSMUSG00000026003	AL-FA Down Only	Acadl		ENSMUSG00000019961	AL-FA Up Only	Tmpo
ENSMUSG00000022844	AL-FA Down Only	Pdia5		ENSMUSG00000020566	AL-FA Up Only	Atp6v1c2		ENSMUSG00000026064	AL-FA Down Only	Ptp4a1		ENSMUSG00000020000	AL-FA Up Only	Moxd1
ENSMUSG00000022853	AL-FA Down Only	Ehhadh		ENSMUSG00000020571	AL-FA Up Only	Pdia6		ENSMUSG00000026072	AL-FA Down Only	Il1r1		ENSMUSG00000020027	AL-FA Up Only	Socs2
ENSMUSG00000022971	AL-FA Down Only	Ifnar2		ENSMUSG00000020600	AL-FA Up Only	Slc7a15		ENSMUSG00000026116	AL-FA Down Only	Tmem131		ENSMUSG00000020097	AL-FA Up Only	Sgpl1
ENSMUSG00000023055	AL-FA Down Only	Calcoco1		ENSMUSG00000020620	AL-FA Up Only	Abca8b		ENSMUSG00000026259	AL-FA Down Only	Ngef		ENSMUSG00000020098	AL-FA Up Only	Pcbd1
ENSMUSG00000023057	AL-FA Down Only	Fabp2		ENSMUSG00000020644	AL-FA Up Only	Id2		ENSMUSG00000026390	AL-FA Down Only	Marco		ENSMUSG00000020123	AL-FA Up Only	Avpr1a
ENSMUSG00000023087	AL-FA Down Only	Noct		ENSMUSG00000020857	AL-FA Up Only	Nme2		ENSMUSG00000026437	AL-FA Down Only	Cdk18		ENSMUSG00000020142	AL-FA Up Only	Slc1a4
ENSMUSG00000023232	AL-FA Down Only	Serinc2		ENSMUSG00000020873	AL-FA Up Only	Slc35b1		ENSMUSG00000026571	AL-FA Down Only	Dcaf6		ENSMUSG00000020150	AL-FA Up Only	Gamt
ENSMUSG00000023243	AL-FA Down Only	Kcnk5		ENSMUSG00000020917	AL-FA Up Only	Acly		ENSMUSG00000026672	AL-FA Down Only	Optn		ENSMUSG00000020176	AL-FA Up Only	Grb10
ENSMUSG00000023913	AL-FA Down Only	Pla2g7		ENSMUSG00000020952	AL-FA Up Only	Scfd1		ENSMUSG00000026729	AL-FA Down Only	NA		ENSMUSG00000020182	AL-FA Up Only	Ddc
ENSMUSG00000024082	AL-FA Down Only	Ndufaf7		ENSMUSG00000021069	AL-FA Up Only	Pygl		ENSMUSG00000026819	AL-FA Down Only	Slc25a25		ENSMUSG00000020248	AL-FA Up Only	Nfyb
ENSMUSG00000024084	AL-FA Down Only	Qpct		ENSMUSG00000021252	AL-FA Up Only	0610007P14Rik		ENSMUSG00000026840	AL-FA Down Only	Lamc3		ENSMUSG00000020261	AL-FA Up Only	Slc36a1
ENSMUSG00000024118	AL-FA Down Only	1600002H07Rik		ENSMUSG00000021281	AL-FA Up Only	Tnfaip2		ENSMUSG00000026970	AL-FA Down Only	Rbms1		ENSMUSG00000020467	AL-FA Up Only	Efemp1
ENSMUSG00000024132	AL-FA Down Only	Eci1		ENSMUSG00000021338	AL-FA Up Only	Lrrc16a		ENSMUSG00000026981	AL-FA Down Only	Il1rn		ENSMUSG00000020471	AL-FA Up Only	Pold2
ENSMUSG00000024136	AL-FA Down Only	Dnase1l2		ENSMUSG00000021361	AL-FA Up Only	Tmem14c		ENSMUSG00000027009	AL-FA Down Only	Itga4		ENSMUSG00000020483	AL-FA Up Only	Dynll2
ENSMUSG00000024190	AL-FA Down Only	Dusp1		ENSMUSG00000021411	AL-FA Up Only	Pxdc1		ENSMUSG00000027035	AL-FA Down Only	Cers6		ENSMUSG00000020484	AL-FA Up Only	Xbp1
ENSMUSG00000024251	AL-FA Down Only	Thada		ENSMUSG00000021427	AL-FA Up Only	Ssr1		ENSMUSG00000027253	AL-FA Down Only	Lrp4		ENSMUSG00000020520	AL-FA Up Only	Galnt10
ENSMUSG00000024413	AL-FA Down Only	Npc1		ENSMUSG00000021594	AL-FA Up Only	Srd5a1		ENSMUSG00000027346	AL-FA Down Only	Gpcpd1		ENSMUSG00000020532	AL-FA Up Only	Acaca
ENSMUSG00000024472	AL-FA Down Only	Dcp2		ENSMUSG00000021670	AL-FA Up Only	Hmgcr		ENSMUSG00000027359	AL-FA Down Only	Slc27a2		ENSMUSG00000020538	AL-FA Up Only	Srebf1
ENSMUSG00000024483	AL-FA Down Only	Ankhd1		ENSMUSG00000021765	AL-FA Up Only	Fst		ENSMUSG00000027381	AL-FA Down Only	Bcl2l11		ENSMUSG00000020566	AL-FA Up Only	Atp6v1c2
ENSMUSG00000024507	AL-FA Down Only	Hsd17b4		ENSMUSG00000021792	AL-FA Up Only	Fam213a		ENSMUSG00000027513	AL-FA Down Only	Pck1		ENSMUSG00000020571	AL-FA Up Only	Pdia6
ENSMUSG00000024773	AL-FA Down Only	Atg2a		ENSMUSG00000021928	AL-FA Up Only	Ebpl		ENSMUSG00000027597	AL-FA Down Only	Ahcy		ENSMUSG00000020600	AL-FA Up Only	Slc7a15
ENSMUSG00000024889	AL-FA Down Only	Rce1		ENSMUSG00000021947	AL-FA Up Only	Cryl1		ENSMUSG00000027630	AL-FA Down Only	Tbl1xr1		ENSMUSG00000020620	AL-FA Up Only	Abca8b
ENSMUSG00000024900	AL-FA Down Only	Cpt1a		ENSMUSG00000021957	AL-FA Up Only	Tkt		ENSMUSG00000027792	AL-FA Down Only	Bche		ENSMUSG00000020644	AL-FA Up Only	Id2
ENSMUSG00000024990	AL-FA Down Only	Rbp4		ENSMUSG00000022032	AL-FA Up Only	Scara5		ENSMUSG00000027809	AL-FA Down Only	Etfdh		ENSMUSG00000020857	AL-FA Up Only	Nme2
ENSMUSG00000024992	AL-FA Down Only	Pde6c		ENSMUSG00000022129	AL-FA Up Only	Dct		ENSMUSG00000027875	AL-FA Down Only	Hmgcs2		ENSMUSG00000020873	AL-FA Up Only	Slc35b1
ENSMUSG00000025003	AL-FA Down Only	Cyp2c39		ENSMUSG00000022142	AL-FA Up Only	Nup155		ENSMUSG00000027947	AL-FA Down Only	Il6ra		ENSMUSG00000020917	AL-FA Up Only	Acly
ENSMUSG00000025017	AL-FA Down Only	Pik3ap1		ENSMUSG00000022149	AL-FA Up Only	C9		ENSMUSG00000027984	AL-FA Down Only	Hadh		ENSMUSG00000020952	AL-FA Up Only	Scfd1
ENSMUSG00000025059	AL-FA Down Only	Gk		ENSMUSG00000022181	AL-FA Up Only	C6		ENSMUSG00000027999	AL-FA Down Only	Pla2g12a		ENSMUSG00000021069	AL-FA Up Only	Pygl
ENSMUSG00000025190	AL-FA Down Only	Got1		ENSMUSG00000022241	AL-FA Up Only	Tars		ENSMUSG00000028008	AL-FA Down Only	Asic5		ENSMUSG00000021252	AL-FA Up Only	0610007P14Rik
ENSMUSG00000025195	AL-FA Down Only	Dnmbp		ENSMUSG00000022351	AL-FA Up Only	Sqle		ENSMUSG00000028177	AL-FA Down Only	1810013D15Rik		ENSMUSG00000021281	AL-FA Up Only	Tnfaip2
ENSMUSG00000025223	AL-FA Down Only	Ldb1		ENSMUSG00000022371	AL-FA Up Only	Col14a1		ENSMUSG00000028211	AL-FA Down Only	Trp53inp1		ENSMUSG00000021338	AL-FA Up Only	Lrrc16a
ENSMUSG00000025257	AL-FA Down Only	Ribc1		ENSMUSG00000022404	AL-FA Up Only	Slc25a17		ENSMUSG00000028223	AL-FA Down Only	Decr1		ENSMUSG00000021361	AL-FA Up Only	Tmem14c
ENSMUSG00000025375	AL-FA Down Only	Aatk		ENSMUSG00000022408	AL-FA Up Only	Fam83f		ENSMUSG00000028382	AL-FA Down Only	Ptbp3		ENSMUSG00000021411	AL-FA Up Only	Pxdc1
ENSMUSG00000025396	AL-FA Down Only	Hsd17b6		ENSMUSG00000022512	AL-FA Up Only	Cldn1		ENSMUSG00000028383	AL-FA Down Only	Hsdl2		ENSMUSG00000021427	AL-FA Up Only	Ssr1
ENSMUSG00000025509	AL-FA Down Only	Pnpla2		ENSMUSG00000022587	AL-FA Up Only	Ly6e		ENSMUSG00000028469	AL-FA Down Only	Npr2		ENSMUSG00000021539	AL-FA Up Only	Lect2
ENSMUSG00000025574	AL-FA Down Only	Tk1		ENSMUSG00000022707	AL-FA Up Only	Gbe1		ENSMUSG00000028517	AL-FA Down Only	Plpp3		ENSMUSG00000021670	AL-FA Up Only	Hmgcr
ENSMUSG00000025612	AL-FA Down Only	Bach1		ENSMUSG00000022751	AL-FA Up Only	Nit2		ENSMUSG00000028527	AL-FA Down Only	Ak4		ENSMUSG00000021765	AL-FA Up Only	Fst
ENSMUSG00000025878	AL-FA Down Only	Uimc1		ENSMUSG00000022769	AL-FA Up Only	Sdf2l1		ENSMUSG00000028551	AL-FA Down Only	Cdkn2c		ENSMUSG00000021792	AL-FA Up Only	Fam213a
ENSMUSG00000026003	AL-FA Down Only	Acadl		ENSMUSG00000022791	AL-FA Up Only	Tnk2		ENSMUSG00000028599	AL-FA Down Only	Tnfrsf1b		ENSMUSG00000021928	AL-FA Up Only	Ebpl
ENSMUSG00000026064	AL-FA Down Only	Ptp4a1		ENSMUSG00000022797	AL-FA Up Only	Tfrc		ENSMUSG00000028607	AL-FA Down Only	Cpt2		ENSMUSG00000021947	AL-FA Up Only	Cryl1
ENSMUSG00000026072	AL-FA Down Only	Il1r1		ENSMUSG00000022865	AL-FA Up Only	Cxadr		ENSMUSG00000028654	AL-FA Down Only	Mycl		ENSMUSG00000021957	AL-FA Up Only	Tkt
ENSMUSG00000026116	AL-FA Down Only	Tmem131		ENSMUSG00000023031	AL-FA Up Only	Cela1		ENSMUSG00000028655	AL-FA Down Only	Mfsd2a		ENSMUSG00000021999	AL-FA Up Only	Cpb2
ENSMUSG00000026437	AL-FA Down Only	Cdk18		ENSMUSG00000023044	AL-FA Up Only	Csad		ENSMUSG00000028709	AL-FA Down Only	Mob3c		ENSMUSG00000022010	AL-FA Up Only	Tsc22d1
ENSMUSG00000026571	AL-FA Down Only	Dcaf6		ENSMUSG00000023070	AL-FA Up Only	Rgn		ENSMUSG00000028715	AL-FA Down Only	Cyp4a14		ENSMUSG00000022032	AL-FA Up Only	Scara5
ENSMUSG00000026672	AL-FA Down Only	Optn		ENSMUSG00000023073	AL-FA Up Only	Slc10a2		ENSMUSG00000028963	AL-FA Down Only	Uts2		ENSMUSG00000022129	AL-FA Up Only	Dct
ENSMUSG00000026729	AL-FA Down Only	NA		ENSMUSG00000023259	AL-FA Up Only	Slc26a6		ENSMUSG00000028970	AL-FA Down Only	NA		ENSMUSG00000022142	AL-FA Up Only	Nup155
ENSMUSG00000026819	AL-FA Down Only	Slc25a25		ENSMUSG00000023800	AL-FA Up Only	Tiam2		ENSMUSG00000028982	AL-FA Down Only	Slc25a33		ENSMUSG00000022241	AL-FA Up Only	Tars
ENSMUSG00000026822	AL-FA Down Only	Lcn2		ENSMUSG00000023832	AL-FA Up Only	Acat2		ENSMUSG00000029167	AL-FA Down Only	Ppargc1a		ENSMUSG00000022351	AL-FA Up Only	Sqle
ENSMUSG00000026840	AL-FA Down Only	Lamc3		ENSMUSG00000023959	AL-FA Up Only	Clic5		ENSMUSG00000029273	AL-FA Down Only	Sult1d1		ENSMUSG00000022371	AL-FA Up Only	Col14a1
ENSMUSG00000026970	AL-FA Down Only	Rbms1		ENSMUSG00000024007	AL-FA Up Only	Ppil1		ENSMUSG00000029314	AL-FA Down Only	Agpat9		ENSMUSG00000022404	AL-FA Up Only	Slc25a17
ENSMUSG00000026981	AL-FA Down Only	Il1rn		ENSMUSG00000024029	AL-FA Up Only	Tff3		ENSMUSG00000029438	AL-FA Down Only	Bcl7a		ENSMUSG00000022408	AL-FA Up Only	Fam83f
ENSMUSG00000027009	AL-FA Down Only	Itga4		ENSMUSG00000024032	AL-FA Up Only	Tff1		ENSMUSG00000029456	AL-FA Down Only	Acad10		ENSMUSG00000022512	AL-FA Up Only	Cldn1
ENSMUSG00000027035	AL-FA Down Only	Cers6		ENSMUSG00000024039	AL-FA Up Only	Cbs		ENSMUSG00000029458	AL-FA Down Only	Brap		ENSMUSG00000022587	AL-FA Up Only	Ly6e
ENSMUSG00000027253	AL-FA Down Only	Lrp4		ENSMUSG00000024130	AL-FA Up Only	Abca3		ENSMUSG00000029630	AL-FA Down Only	Cyp3a25		ENSMUSG00000022707	AL-FA Up Only	Gbe1
ENSMUSG00000027359	AL-FA Down Only	Slc27a2		ENSMUSG00000024208	AL-FA Up Only	Uqcc2		ENSMUSG00000029695	AL-FA Down Only	Aass		ENSMUSG00000022751	AL-FA Up Only	Nit2
ENSMUSG00000027381	AL-FA Down Only	Bcl2l11		ENSMUSG00000024231	AL-FA Up Only	Cul2		ENSMUSG00000029727	AL-FA Down Only	Cyp3a13		ENSMUSG00000022769	AL-FA Up Only	Sdf2l1
ENSMUSG00000027513	AL-FA Down Only	Pck1		ENSMUSG00000024236	AL-FA Up Only	Svil		ENSMUSG00000029833	AL-FA Down Only	Trim24		ENSMUSG00000022791	AL-FA Up Only	Tnk2
ENSMUSG00000027597	AL-FA Down Only	Ahcy		ENSMUSG00000024292	AL-FA Up Only	Cyp4f14		ENSMUSG00000030022	AL-FA Down Only	Adamts9		ENSMUSG00000022797	AL-FA Up Only	Tfrc
ENSMUSG00000027630	AL-FA Down Only	Tbl1xr1		ENSMUSG00000024354	AL-FA Up Only	Slc23a1		ENSMUSG00000030055	AL-FA Down Only	Rab43		ENSMUSG00000022865	AL-FA Up Only	Cxadr
ENSMUSG00000027792	AL-FA Down Only	Bche		ENSMUSG00000024378	AL-FA Up Only	Stard4		ENSMUSG00000030089	AL-FA Down Only	Slc41a3		ENSMUSG00000022883	AL-FA Up Only	Robo1
ENSMUSG00000027801	AL-FA Down Only	Tm4sf4		ENSMUSG00000024421	AL-FA Up Only	Lama3		ENSMUSG00000030105	AL-FA Down Only	Arl8b		ENSMUSG00000023004	AL-FA Up Only	Tuba1b
ENSMUSG00000027809	AL-FA Down Only	Etfdh		ENSMUSG00000024479	AL-FA Up Only	Mal2		ENSMUSG00000030214	AL-FA Down Only	Plbd1		ENSMUSG00000023031	AL-FA Up Only	Cela1
ENSMUSG00000027875	AL-FA Down Only	Hmgcs2		ENSMUSG00000024516	AL-FA Up Only	Sec11c		ENSMUSG00000030237	AL-FA Down Only	Slco1a4		ENSMUSG00000023073	AL-FA Up Only	Slc10a2
ENSMUSG00000027947	AL-FA Down Only	Il6ra		ENSMUSG00000024587	AL-FA Up Only	Nars		ENSMUSG00000030244	AL-FA Down Only	Gys2		ENSMUSG00000023259	AL-FA Up Only	Slc26a6
ENSMUSG00000027984	AL-FA Down Only	Hadh		ENSMUSG00000024664	AL-FA Up Only	Fads3		ENSMUSG00000030553	AL-FA Down Only	Pgpep1l		ENSMUSG00000023800	AL-FA Up Only	Tiam2
ENSMUSG00000027999	AL-FA Down Only	Pla2g12a		ENSMUSG00000024687	AL-FA Up Only	Osbp		ENSMUSG00000030562	AL-FA Down Only	Nox4		ENSMUSG00000023832	AL-FA Up Only	Acat2
ENSMUSG00000028008	AL-FA Down Only	Asic5		ENSMUSG00000024694	AL-FA Up Only	Keg1		ENSMUSG00000030629	AL-FA Down Only	Zfand6		ENSMUSG00000023959	AL-FA Up Only	Clic5
ENSMUSG00000028177	AL-FA Down Only	1810013D15Rik		ENSMUSG00000024799	AL-FA Up Only	Tm7sf2		ENSMUSG00000030643	AL-FA Down Only	Rab30		ENSMUSG00000024007	AL-FA Up Only	Ppil1
ENSMUSG00000028211	AL-FA Down Only	Trp53inp1		ENSMUSG00000024810	AL-FA Up Only	Il33		ENSMUSG00000030711	AL-FA Down Only	Sult1a1		ENSMUSG00000024029	AL-FA Up Only	Tff3
ENSMUSG00000028223	AL-FA Down Only	Decr1		ENSMUSG00000024812	AL-FA Up Only	Tjp2		ENSMUSG00000030714	AL-FA Down Only	Sgf29		ENSMUSG00000024032	AL-FA Up Only	Tff1
ENSMUSG00000028238	AL-FA Down Only	Atp6v0d2		ENSMUSG00000024856	AL-FA Up Only	Cdk2ap2		ENSMUSG00000030787	AL-FA Down Only	Lyve1		ENSMUSG00000024039	AL-FA Up Only	Cbs
ENSMUSG00000028382	AL-FA Down Only	Ptbp3		ENSMUSG00000024978	AL-FA Up Only	Gpam		ENSMUSG00000030825	AL-FA Down Only	Hsd17b14		ENSMUSG00000024130	AL-FA Up Only	Abca3
ENSMUSG00000028383	AL-FA Down Only	Hsdl2		ENSMUSG00000024981	AL-FA Up Only	Acsl5		ENSMUSG00000030827	AL-FA Down Only	Fgf21		ENSMUSG00000024165	AL-FA Up Only	Hn1l
ENSMUSG00000028469	AL-FA Down Only	Npr2		ENSMUSG00000024987	AL-FA Up Only	Cyp26a1		ENSMUSG00000031393	AL-FA Down Only	Mecp2		ENSMUSG00000024208	AL-FA Up Only	Uqcc2
ENSMUSG00000028527	AL-FA Down Only	Ak4		ENSMUSG00000025075	AL-FA Up Only	Habp2		ENSMUSG00000031453	AL-FA Down Only	Rasa3		ENSMUSG00000024231	AL-FA Up Only	Cul2
ENSMUSG00000028551	AL-FA Down Only	Cdkn2c		ENSMUSG00000025085	AL-FA Up Only	Ablim1		ENSMUSG00000031586	AL-FA Down Only	Rbpms		ENSMUSG00000024236	AL-FA Up Only	Svil
ENSMUSG00000028599	AL-FA Down Only	Tnfrsf1b		ENSMUSG00000025132	AL-FA Up Only	Arhgdia		ENSMUSG00000031665	AL-FA Down Only	Sall1		ENSMUSG00000024354	AL-FA Up Only	Slc23a1
ENSMUSG00000028607	AL-FA Down Only	Cpt2		ENSMUSG00000025153	AL-FA Up Only	Fasn		ENSMUSG00000031700	AL-FA Down Only	Gpt2		ENSMUSG00000024421	AL-FA Up Only	Lama3
ENSMUSG00000028654	AL-FA Down Only	Mycl		ENSMUSG00000025198	AL-FA Up Only	Erlin1		ENSMUSG00000031762	AL-FA Down Only	Mt2		ENSMUSG00000024479	AL-FA Up Only	Mal2
ENSMUSG00000028655	AL-FA Down Only	Mfsd2a		ENSMUSG00000025229	AL-FA Up Only	Pitx3		ENSMUSG00000031765	AL-FA Down Only	Mt1		ENSMUSG00000024516	AL-FA Up Only	Sec11c
ENSMUSG00000028709	AL-FA Down Only	Mob3c		ENSMUSG00000025270	AL-FA Up Only	Alas2		ENSMUSG00000031808	AL-FA Down Only	Slc27a1		ENSMUSG00000024587	AL-FA Up Only	Nars
ENSMUSG00000028963	AL-FA Down Only	Uts2		ENSMUSG00000025429	AL-FA Up Only	Pstpip2		ENSMUSG00000032047	AL-FA Down Only	Acat1		ENSMUSG00000024620	AL-FA Up Only	Pdgfrb
ENSMUSG00000028970	AL-FA Down Only	NA		ENSMUSG00000025492	AL-FA Up Only	Ifitm3		ENSMUSG00000032078	AL-FA Down Only	Zpr1		ENSMUSG00000024664	AL-FA Up Only	Fads3
ENSMUSG00000028982	AL-FA Down Only	Slc25a33		ENSMUSG00000025503	AL-FA Up Only	Taldo1		ENSMUSG00000032080	AL-FA Down Only	Apoa4		ENSMUSG00000024687	AL-FA Up Only	Osbp
ENSMUSG00000029167	AL-FA Down Only	Ppargc1a		ENSMUSG00000025757	AL-FA Up Only	Hspa4l		ENSMUSG00000032092	AL-FA Down Only	Mpzl2		ENSMUSG00000024694	AL-FA Up Only	Keg1
ENSMUSG00000029273	AL-FA Down Only	Sult1d1		ENSMUSG00000025934	AL-FA Up Only	Gsta3		ENSMUSG00000032271	AL-FA Down Only	Nnmt		ENSMUSG00000024810	AL-FA Up Only	Il33
ENSMUSG00000029314	AL-FA Down Only	Agpat9		ENSMUSG00000025935	AL-FA Up Only	Tram1		ENSMUSG00000032411	AL-FA Down Only	Tfdp2		ENSMUSG00000024812	AL-FA Up Only	Tjp2
ENSMUSG00000029438	AL-FA Down Only	Bcl7a		ENSMUSG00000025936	AL-FA Up Only	Gm4956		ENSMUSG00000032501	AL-FA Down Only	Trib1		ENSMUSG00000024856	AL-FA Up Only	Cdk2ap2
ENSMUSG00000029456	AL-FA Down Only	Acad10		ENSMUSG00000025950	AL-FA Up Only	Idh1		ENSMUSG00000032508	AL-FA Down Only	Myd88		ENSMUSG00000024978	AL-FA Up Only	Gpam
ENSMUSG00000029458	AL-FA Down Only	Brap		ENSMUSG00000026107	AL-FA Up Only	Nabp1		ENSMUSG00000032531	AL-FA Down Only	Amotl2		ENSMUSG00000024981	AL-FA Up Only	Acsl5
ENSMUSG00000029630	AL-FA Down Only	Cyp3a25		ENSMUSG00000026158	AL-FA Up Only	Ogfrl1		ENSMUSG00000032558	AL-FA Down Only	Nphp3		ENSMUSG00000024987	AL-FA Up Only	Cyp26a1
ENSMUSG00000029695	AL-FA Down Only	Aass		ENSMUSG00000026201	AL-FA Up Only	Stk16		ENSMUSG00000032602	AL-FA Down Only	Slc25a20		ENSMUSG00000025075	AL-FA Up Only	Habp2
ENSMUSG00000029833	AL-FA Down Only	Trim24		ENSMUSG00000026245	AL-FA Up Only	Farsb		ENSMUSG00000032712	AL-FA Down Only	2810474O19Rik		ENSMUSG00000025085	AL-FA Up Only	Ablim1
ENSMUSG00000030022	AL-FA Down Only	Adamts9		ENSMUSG00000026385	AL-FA Up Only	Dbi		ENSMUSG00000032715	AL-FA Down Only	Trib3		ENSMUSG00000025132	AL-FA Up Only	Arhgdia
ENSMUSG00000030055	AL-FA Down Only	Rab43		ENSMUSG00000026471	AL-FA Up Only	Mr1		ENSMUSG00000032733	AL-FA Down Only	Snx33		ENSMUSG00000025153	AL-FA Up Only	Fasn
ENSMUSG00000030089	AL-FA Down Only	Slc41a3		ENSMUSG00000026489	AL-FA Up Only	Coq8a		ENSMUSG00000032754	AL-FA Down Only	Slc8b1		ENSMUSG00000025198	AL-FA Up Only	Erlin1
ENSMUSG00000030105	AL-FA Down Only	Arl8b		ENSMUSG00000026520	AL-FA Up Only	Pycr2		ENSMUSG00000032808	AL-FA Down Only	Cyp2c38		ENSMUSG00000025203	AL-FA Up Only	Scd2
ENSMUSG00000030214	AL-FA Down Only	Plbd1		ENSMUSG00000026542	AL-FA Up Only	Apcs		ENSMUSG00000032840	AL-FA Down Only	2410131K14Rik		ENSMUSG00000025270	AL-FA Up Only	Alas2
ENSMUSG00000030237	AL-FA Down Only	Slco1a4		ENSMUSG00000026614	AL-FA Up Only	Slc30a10		ENSMUSG00000032898	AL-FA Down Only	Fbxo21		ENSMUSG00000025429	AL-FA Up Only	Pstpip2
ENSMUSG00000030278	AL-FA Down Only	Cidec		ENSMUSG00000026730	AL-FA Up Only	Pter		ENSMUSG00000033022	AL-FA Down Only	Cdo1		ENSMUSG00000025503	AL-FA Up Only	Taldo1
ENSMUSG00000030553	AL-FA Down Only	Pgpep1l		ENSMUSG00000026767	AL-FA Up Only	Fam188a		ENSMUSG00000033054	AL-FA Down Only	Npat		ENSMUSG00000025757	AL-FA Up Only	Hspa4l
ENSMUSG00000030562	AL-FA Down Only	Nox4		ENSMUSG00000026827	AL-FA Up Only	Gpd2		ENSMUSG00000033318	AL-FA Down Only	Gstt2		ENSMUSG00000025934	AL-FA Up Only	Gsta3
ENSMUSG00000030629	AL-FA Down Only	Zfand6		ENSMUSG00000026944	AL-FA Up Only	Abca2		ENSMUSG00000033624	AL-FA Down Only	Pdpr		ENSMUSG00000025935	AL-FA Up Only	Tram1
ENSMUSG00000030643	AL-FA Down Only	Rab30		ENSMUSG00000026969	AL-FA Up Only	Fam166a		ENSMUSG00000033863	AL-FA Down Only	Klf9		ENSMUSG00000025950	AL-FA Up Only	Idh1
ENSMUSG00000030711	AL-FA Down Only	Sult1a1		ENSMUSG00000026979	AL-FA Up Only	Psd4		ENSMUSG00000033871	AL-FA Down Only	Ppargc1b		ENSMUSG00000026043	AL-FA Up Only	Col3a1
ENSMUSG00000030714	AL-FA Down Only	Sgf29		ENSMUSG00000027001	AL-FA Up Only	Dusp19		ENSMUSG00000034165	AL-FA Down Only	Ccnd3		ENSMUSG00000026107	AL-FA Up Only	Nabp1
ENSMUSG00000030787	AL-FA Down Only	Lyve1		ENSMUSG00000027048	AL-FA Up Only	Abcb11		ENSMUSG00000034212	AL-FA Down Only	Ankmy1		ENSMUSG00000026158	AL-FA Up Only	Ogfrl1
ENSMUSG00000030825	AL-FA Down Only	Hsd17b14		ENSMUSG00000027078	AL-FA Up Only	Ube2l6		ENSMUSG00000034390	AL-FA Down Only	Cmip		ENSMUSG00000026185	AL-FA Up Only	Igfbp5
ENSMUSG00000031393	AL-FA Down Only	Mecp2		ENSMUSG00000027168	AL-FA Up Only	Pax6		ENSMUSG00000034412	AL-FA Down Only	Tbc1d10a		ENSMUSG00000026201	AL-FA Up Only	Stk16
ENSMUSG00000031453	AL-FA Down Only	Rasa3		ENSMUSG00000027195	AL-FA Up Only	Hsd17b12		ENSMUSG00000034522	AL-FA Down Only	Zfp395		ENSMUSG00000026245	AL-FA Up Only	Farsb
ENSMUSG00000031586	AL-FA Down Only	Rbpms		ENSMUSG00000027248	AL-FA Up Only	Pdia3		ENSMUSG00000034708	AL-FA Down Only	Grn		ENSMUSG00000026385	AL-FA Up Only	Dbi
ENSMUSG00000031665	AL-FA Down Only	Sall1		ENSMUSG00000027261	AL-FA Up Only	Hao1		ENSMUSG00000034731	AL-FA Down Only	Dgkh		ENSMUSG00000026471	AL-FA Up Only	Mr1
ENSMUSG00000031700	AL-FA Down Only	Gpt2		ENSMUSG00000027384	AL-FA Up Only	Ndufaf5		ENSMUSG00000034858	AL-FA Down Only	Fam214a		ENSMUSG00000026489	AL-FA Up Only	Coq8a
ENSMUSG00000031762	AL-FA Down Only	Mt2		ENSMUSG00000027429	AL-FA Up Only	Sec23b		ENSMUSG00000034936	AL-FA Down Only	Arl4d		ENSMUSG00000026520	AL-FA Up Only	Pycr2
ENSMUSG00000031765	AL-FA Down Only	Mt1		ENSMUSG00000027559	AL-FA Up Only	Car3		ENSMUSG00000035211	AL-FA Down Only	Xrra1		ENSMUSG00000026542	AL-FA Up Only	Apcs
ENSMUSG00000031808	AL-FA Down Only	Slc27a1		ENSMUSG00000027577	AL-FA Up Only	Chrna4		ENSMUSG00000035247	AL-FA Down Only	Hectd1		ENSMUSG00000026688	AL-FA Up Only	Mgst3
ENSMUSG00000032047	AL-FA Down Only	Acat1		ENSMUSG00000027605	AL-FA Up Only	Acss2		ENSMUSG00000035372	AL-FA Down Only	1810055G02Rik		ENSMUSG00000026730	AL-FA Up Only	Pter
ENSMUSG00000032078	AL-FA Down Only	Zpr1		ENSMUSG00000027746	AL-FA Up Only	Ufm1		ENSMUSG00000035530	AL-FA Down Only	Eif1		ENSMUSG00000026767	AL-FA Up Only	Fam188a
ENSMUSG00000032080	AL-FA Down Only	Apoa4		ENSMUSG00000027761	AL-FA Up Only	Aadac		ENSMUSG00000035828	AL-FA Down Only	Pim3		ENSMUSG00000026827	AL-FA Up Only	Gpd2
ENSMUSG00000032271	AL-FA Down Only	Nnmt		ENSMUSG00000027762	AL-FA Up Only	Sucnr1		ENSMUSG00000036019	AL-FA Down Only	Tmtc2		ENSMUSG00000026880	AL-FA Up Only	Stom
ENSMUSG00000032411	AL-FA Down Only	Tfdp2		ENSMUSG00000027810	AL-FA Up Only	Eif2a		ENSMUSG00000036046	AL-FA Down Only	5031439G07Rik		ENSMUSG00000026944	AL-FA Up Only	Abca2
ENSMUSG00000032501	AL-FA Down Only	Trib1		ENSMUSG00000027827	AL-FA Up Only	Kcnab1		ENSMUSG00000036138	AL-FA Down Only	Acaa1a		ENSMUSG00000026969	AL-FA Up Only	Fam166a
ENSMUSG00000032508	AL-FA Down Only	Myd88		ENSMUSG00000027889	AL-FA Up Only	Ampd2		ENSMUSG00000036585	AL-FA Down Only	Fgf1		ENSMUSG00000026979	AL-FA Up Only	Psd4
ENSMUSG00000032531	AL-FA Down Only	Amotl2		ENSMUSG00000027890	AL-FA Up Only	Gstm4		ENSMUSG00000036775	AL-FA Down Only	Decr2		ENSMUSG00000027001	AL-FA Up Only	Dusp19
ENSMUSG00000032558	AL-FA Down Only	Nphp3		ENSMUSG00000027952	AL-FA Up Only	Pmvk		ENSMUSG00000036863	AL-FA Down Only	Syde2		ENSMUSG00000027048	AL-FA Up Only	Abcb11
ENSMUSG00000032602	AL-FA Down Only	Slc25a20		ENSMUSG00000027954	AL-FA Up Only	Efna1		ENSMUSG00000036904	AL-FA Down Only	Fzd8		ENSMUSG00000027068	AL-FA Up Only	Dhrs9
ENSMUSG00000032712	AL-FA Down Only	2810474O19Rik		ENSMUSG00000027956	AL-FA Up Only	Tmem144		ENSMUSG00000037095	AL-FA Down Only	Lrg1		ENSMUSG00000027078	AL-FA Up Only	Ube2l6
ENSMUSG00000032715	AL-FA Down Only	Trib3		ENSMUSG00000028024	AL-FA Up Only	Enpep		ENSMUSG00000037440	AL-FA Down Only	Vnn1		ENSMUSG00000027168	AL-FA Up Only	Pax6
ENSMUSG00000032733	AL-FA Down Only	Snx33		ENSMUSG00000028032	AL-FA Up Only	Papss1		ENSMUSG00000037443	AL-FA Down Only	Cep85		ENSMUSG00000027195	AL-FA Up Only	Hsd17b12
ENSMUSG00000032754	AL-FA Down Only	Slc8b1		ENSMUSG00000028039	AL-FA Up Only	Efna3		ENSMUSG00000037465	AL-FA Down Only	Klf10		ENSMUSG00000027248	AL-FA Up Only	Pdia3
ENSMUSG00000032808	AL-FA Down Only	Cyp2c38		ENSMUSG00000028051	AL-FA Up Only	Hcn3		ENSMUSG00000037580	AL-FA Down Only	Gch1		ENSMUSG00000027261	AL-FA Up Only	Hao1
ENSMUSG00000032840	AL-FA Down Only	2410131K14Rik		ENSMUSG00000028066	AL-FA Up Only	Pmf1		ENSMUSG00000037621	AL-FA Down Only	Atoh8		ENSMUSG00000027384	AL-FA Up Only	Ndufaf5
ENSMUSG00000032898	AL-FA Down Only	Fbxo21		ENSMUSG00000028167	AL-FA Up Only	Bdh2		ENSMUSG00000037709	AL-FA Down Only	Fam13a		ENSMUSG00000027429	AL-FA Up Only	Sec23b
ENSMUSG00000033054	AL-FA Down Only	Npat		ENSMUSG00000028327	AL-FA Up Only	Stra6l		ENSMUSG00000037826	AL-FA Down Only	Ppm1k		ENSMUSG00000027459	AL-FA Up Only	Fam110a
ENSMUSG00000033318	AL-FA Down Only	Gstt2		ENSMUSG00000028339	AL-FA Up Only	Col15a1		ENSMUSG00000037885	AL-FA Down Only	Stk35		ENSMUSG00000027533	AL-FA Up Only	Fabp5
ENSMUSG00000033624	AL-FA Down Only	Pdpr		ENSMUSG00000028367	AL-FA Up Only	Txn1		ENSMUSG00000037936	AL-FA Down Only	Scarb1		ENSMUSG00000027577	AL-FA Up Only	Chrna4
ENSMUSG00000033871	AL-FA Down Only	Ppargc1b		ENSMUSG00000028392	AL-FA Up Only	Bspry		ENSMUSG00000038065	AL-FA Down Only	Mturn		ENSMUSG00000027605	AL-FA Up Only	Acss2
ENSMUSG00000034165	AL-FA Down Only	Ccnd3		ENSMUSG00000028412	AL-FA Up Only	Slc44a1		ENSMUSG00000038370	AL-FA Down Only	Pcp4l1		ENSMUSG00000027712	AL-FA Up Only	Anxa5
ENSMUSG00000034212	AL-FA Down Only	Ankmy1		ENSMUSG00000028443	AL-FA Up Only	Nudt2		ENSMUSG00000038393	AL-FA Down Only	Txnip		ENSMUSG00000027746	AL-FA Up Only	Ufm1
ENSMUSG00000034390	AL-FA Down Only	Cmip		ENSMUSG00000028476	AL-FA Up Only	Reck		ENSMUSG00000038550	AL-FA Down Only	Ciart		ENSMUSG00000027761	AL-FA Up Only	Aadac
ENSMUSG00000034412	AL-FA Down Only	Tbc1d10a		ENSMUSG00000028525	AL-FA Up Only	Pde4b		ENSMUSG00000038641	AL-FA Down Only	Akr1d1		ENSMUSG00000027810	AL-FA Up Only	Eif2a
ENSMUSG00000034522	AL-FA Down Only	Zfp395		ENSMUSG00000028555	AL-FA Up Only	Ttc39a		ENSMUSG00000038975	AL-FA Down Only	Rabggtb		ENSMUSG00000027827	AL-FA Up Only	Kcnab1
ENSMUSG00000034708	AL-FA Down Only	Grn		ENSMUSG00000028671	AL-FA Up Only	Gale		ENSMUSG00000039099	AL-FA Down Only	Wdr93		ENSMUSG00000027889	AL-FA Up Only	Ampd2
ENSMUSG00000034731	AL-FA Down Only	Dgkh		ENSMUSG00000028698	AL-FA Up Only	Pik3r3		ENSMUSG00000039220	AL-FA Down Only	Ppp1r10		ENSMUSG00000027890	AL-FA Up Only	Gstm4
ENSMUSG00000035211	AL-FA Down Only	Xrra1		ENSMUSG00000028716	AL-FA Up Only	Pdzk1ip1		ENSMUSG00000039323	AL-FA Down Only	Igfbp2		ENSMUSG00000027952	AL-FA Up Only	Pmvk
ENSMUSG00000035247	AL-FA Down Only	Hectd1		ENSMUSG00000028757	AL-FA Up Only	Ddost		ENSMUSG00000039431	AL-FA Down Only	NA		ENSMUSG00000027954	AL-FA Up Only	Efna1
ENSMUSG00000035372	AL-FA Down Only	1810055G02Rik		ENSMUSG00000029016	AL-FA Up Only	Clcn6		ENSMUSG00000039782	AL-FA Down Only	Cpeb2		ENSMUSG00000027956	AL-FA Up Only	Tmem144
ENSMUSG00000035530	AL-FA Down Only	Eif1		ENSMUSG00000029104	AL-FA Up Only	Htt		ENSMUSG00000039967	AL-FA Down Only	Zfp292		ENSMUSG00000028032	AL-FA Up Only	Papss1
ENSMUSG00000036019	AL-FA Down Only	Tmtc2		ENSMUSG00000029162	AL-FA Up Only	Khk		ENSMUSG00000040093	AL-FA Down Only	Bmf		ENSMUSG00000028039	AL-FA Up Only	Efna3
ENSMUSG00000036046	AL-FA Down Only	5031439G07Rik		ENSMUSG00000029189	AL-FA Up Only	Sel1l3		ENSMUSG00000040123	AL-FA Down Only	Zmym5		ENSMUSG00000028051	AL-FA Up Only	Hcn3
ENSMUSG00000036138	AL-FA Down Only	Acaa1a		ENSMUSG00000029201	AL-FA Up Only	Ugdh		ENSMUSG00000040170	AL-FA Down Only	Fmo2		ENSMUSG00000028066	AL-FA Up Only	Pmf1
ENSMUSG00000036863	AL-FA Down Only	Syde2		ENSMUSG00000029344	AL-FA Up Only	Tpst2		ENSMUSG00000040287	AL-FA Down Only	Stac3		ENSMUSG00000028167	AL-FA Up Only	Bdh2
ENSMUSG00000037035	AL-FA Down Only	Inhbb		ENSMUSG00000029369	AL-FA Up Only	Afm		ENSMUSG00000040363	AL-FA Down Only	Bcor		ENSMUSG00000028327	AL-FA Up Only	Stra6l
ENSMUSG00000037095	AL-FA Down Only	Lrg1		ENSMUSG00000029370	AL-FA Up Only	Rassf6		ENSMUSG00000040481	AL-FA Down Only	Bptf		ENSMUSG00000028339	AL-FA Up Only	Col15a1
ENSMUSG00000037440	AL-FA Down Only	Vnn1		ENSMUSG00000029482	AL-FA Up Only	Aacs		ENSMUSG00000040612	AL-FA Down Only	Ildr2		ENSMUSG00000028367	AL-FA Up Only	Txn1
ENSMUSG00000037443	AL-FA Down Only	Cep85		ENSMUSG00000029554	AL-FA Up Only	Mad1l1		ENSMUSG00000040659	AL-FA Down Only	Efhd2		ENSMUSG00000028378	AL-FA Up Only	Ptgr1
ENSMUSG00000037465	AL-FA Down Only	Klf10		ENSMUSG00000029575	AL-FA Up Only	Mmab		ENSMUSG00000040697	AL-FA Down Only	Dnajc16		ENSMUSG00000028392	AL-FA Up Only	Bspry
ENSMUSG00000037580	AL-FA Down Only	Gch1		ENSMUSG00000029580	AL-FA Up Only	Actb		ENSMUSG00000040712	AL-FA Down Only	NA		ENSMUSG00000028412	AL-FA Up Only	Slc44a1
ENSMUSG00000037621	AL-FA Down Only	Atoh8		ENSMUSG00000029656	AL-FA Up Only	C8b		ENSMUSG00000040813	AL-FA Down Only	Tex264		ENSMUSG00000028443	AL-FA Up Only	Nudt2
ENSMUSG00000037709	AL-FA Down Only	Fam13a		ENSMUSG00000029664	AL-FA Up Only	Tfpi2		ENSMUSG00000040857	AL-FA Down Only	Erf		ENSMUSG00000028476	AL-FA Up Only	Reck
ENSMUSG00000037885	AL-FA Down Only	Stk35		ENSMUSG00000029752	AL-FA Up Only	Asns		ENSMUSG00000041147	AL-FA Down Only	Brca2		ENSMUSG00000028525	AL-FA Up Only	Pde4b
ENSMUSG00000037936	AL-FA Down Only	Scarb1		ENSMUSG00000029802	AL-FA Up Only	Abcg2		ENSMUSG00000041272	AL-FA Down Only	Tox		ENSMUSG00000028555	AL-FA Up Only	Ttc39a
ENSMUSG00000038065	AL-FA Down Only	Mturn		ENSMUSG00000030058	AL-FA Up Only	Copg1		ENSMUSG00000041483	AL-FA Down Only	Zfp281		ENSMUSG00000028633	AL-FA Up Only	Ctps
ENSMUSG00000038175	AL-FA Down Only	Mylip		ENSMUSG00000030062	AL-FA Up Only	Rpn1		ENSMUSG00000041779	AL-FA Down Only	Tram2		ENSMUSG00000028671	AL-FA Up Only	Gale
ENSMUSG00000038370	AL-FA Down Only	Pcp4l1		ENSMUSG00000030064	AL-FA Up Only	Frmd4b		ENSMUSG00000041974	AL-FA Down Only	Spidr		ENSMUSG00000028698	AL-FA Up Only	Pik3r3
ENSMUSG00000038393	AL-FA Down Only	Txnip		ENSMUSG00000030082	AL-FA Up Only	Sec61a1		ENSMUSG00000042476	AL-FA Down Only	Abcb4		ENSMUSG00000028716	AL-FA Up Only	Pdzk1ip1
ENSMUSG00000038550	AL-FA Down Only	Ciart		ENSMUSG00000030104	AL-FA Up Only	Edem1		ENSMUSG00000042524	AL-FA Down Only	Sun2		ENSMUSG00000028757	AL-FA Up Only	Ddost
ENSMUSG00000038641	AL-FA Down Only	Akr1d1		ENSMUSG00000030108	AL-FA Up Only	Slc6a13		ENSMUSG00000042579	AL-FA Down Only	4632404H12Rik		ENSMUSG00000028961	AL-FA Up Only	Pgd
ENSMUSG00000038975	AL-FA Down Only	Rabggtb		ENSMUSG00000030126	AL-FA Up Only	Tmcc1		ENSMUSG00000042589	AL-FA Down Only	Cux2		ENSMUSG00000029016	AL-FA Up Only	Clcn6
ENSMUSG00000039099	AL-FA Down Only	Wdr93		ENSMUSG00000030225	AL-FA Up Only	Dera		ENSMUSG00000042647	AL-FA Down Only	Acad12		ENSMUSG00000029104	AL-FA Up Only	Htt
ENSMUSG00000039202	AL-FA Down Only	Abhd2		ENSMUSG00000030364	AL-FA Up Only	Clec2h		ENSMUSG00000042659	AL-FA Down Only	Arrdc4		ENSMUSG00000029162	AL-FA Up Only	Khk
ENSMUSG00000039220	AL-FA Down Only	Ppp1r10		ENSMUSG00000030659	AL-FA Up Only	Nucb2		ENSMUSG00000042675	AL-FA Down Only	Ypel3		ENSMUSG00000029189	AL-FA Up Only	Sel1l3
ENSMUSG00000039431	AL-FA Down Only	NA		ENSMUSG00000030670	AL-FA Up Only	Cyp2r1		ENSMUSG00000042788	AL-FA Down Only	Fam166b		ENSMUSG00000029201	AL-FA Up Only	Ugdh
ENSMUSG00000039782	AL-FA Down Only	Cpeb2		ENSMUSG00000030674	AL-FA Up Only	Qprt		ENSMUSG00000042901	AL-FA Down Only	Aida		ENSMUSG00000029344	AL-FA Up Only	Tpst2
ENSMUSG00000039967	AL-FA Down Only	Zfp292		ENSMUSG00000030762	AL-FA Up Only	Aqp8		ENSMUSG00000042938	AL-FA Down Only	Gm14117		ENSMUSG00000029369	AL-FA Up Only	Afm
ENSMUSG00000040093	AL-FA Down Only	Bmf		ENSMUSG00000030905	AL-FA Up Only	Crym		ENSMUSG00000042978	AL-FA Down Only	Sbk1		ENSMUSG00000029370	AL-FA Up Only	Rassf6
ENSMUSG00000040123	AL-FA Down Only	Zmym5		ENSMUSG00000030978	AL-FA Up Only	Rrm1		ENSMUSG00000043336	AL-FA Down Only	Filip1l		ENSMUSG00000029482	AL-FA Up Only	Aacs
ENSMUSG00000040170	AL-FA Down Only	Fmo2		ENSMUSG00000031168	AL-FA Up Only	Ebp		ENSMUSG00000043833	AL-FA Down Only	2900005J15Rik		ENSMUSG00000029554	AL-FA Up Only	Mad1l1
ENSMUSG00000040287	AL-FA Down Only	Stac3		ENSMUSG00000031176	AL-FA Up Only	Dynlt3		ENSMUSG00000043923	AL-FA Down Only	Ccdc84		ENSMUSG00000029575	AL-FA Up Only	Mmab
ENSMUSG00000040363	AL-FA Down Only	Bcor		ENSMUSG00000031227	AL-FA Up Only	Magee1		ENSMUSG00000044134	AL-FA Down Only	Fam109a		ENSMUSG00000029580	AL-FA Up Only	Actb
ENSMUSG00000040481	AL-FA Down Only	Bptf		ENSMUSG00000031232	AL-FA Up Only	Magt1		ENSMUSG00000044250	AL-FA Down Only	Pced1b		ENSMUSG00000029752	AL-FA Up Only	Asns
ENSMUSG00000040612	AL-FA Down Only	Ildr2		ENSMUSG00000031327	AL-FA Up Only	Chic1		ENSMUSG00000044534	AL-FA Down Only	Ackr2		ENSMUSG00000029802	AL-FA Up Only	Abcg2
ENSMUSG00000040659	AL-FA Down Only	Efhd2		ENSMUSG00000031347	AL-FA Up Only	Cetn2		ENSMUSG00000044676	AL-FA Down Only	Zfp612		ENSMUSG00000030058	AL-FA Up Only	Copg1
ENSMUSG00000040697	AL-FA Down Only	Dnajc16		ENSMUSG00000031349	AL-FA Up Only	Nsdhl		ENSMUSG00000044734	AL-FA Down Only	Serpinb1a		ENSMUSG00000030062	AL-FA Up Only	Rpn1
ENSMUSG00000040712	AL-FA Down Only	NA		ENSMUSG00000031371	AL-FA Up Only	Haus7		ENSMUSG00000044749	AL-FA Down Only	Abca6		ENSMUSG00000030064	AL-FA Up Only	Frmd4b
ENSMUSG00000040813	AL-FA Down Only	Tex264		ENSMUSG00000031422	AL-FA Up Only	Morf4l2		ENSMUSG00000044813	AL-FA Down Only	Shb		ENSMUSG00000030082	AL-FA Up Only	Sec61a1
ENSMUSG00000040857	AL-FA Down Only	Erf		ENSMUSG00000031441	AL-FA Up Only	Atp11a		ENSMUSG00000044820	AL-FA Down Only	AY074887		ENSMUSG00000030104	AL-FA Up Only	Edem1
ENSMUSG00000041147	AL-FA Down Only	Brca2		ENSMUSG00000031451	AL-FA Up Only	Gas6		ENSMUSG00000044876	AL-FA Down Only	Zfp444		ENSMUSG00000030108	AL-FA Up Only	Slc6a13
ENSMUSG00000041272	AL-FA Down Only	Tox		ENSMUSG00000031502	AL-FA Up Only	Col4a1		ENSMUSG00000045374	AL-FA Down Only	Wdr81		ENSMUSG00000030126	AL-FA Up Only	Tmcc1
ENSMUSG00000041773	AL-FA Down Only	Enc1		ENSMUSG00000031604	AL-FA Up Only	Msmo1		ENSMUSG00000045671	AL-FA Down Only	Spred2		ENSMUSG00000030225	AL-FA Up Only	Dera
ENSMUSG00000041779	AL-FA Down Only	Tram2		ENSMUSG00000031628	AL-FA Up Only	Casp3		ENSMUSG00000045775	AL-FA Down Only	Slc16a5		ENSMUSG00000030302	AL-FA Up Only	Atp2b2
ENSMUSG00000041974	AL-FA Down Only	Spidr		ENSMUSG00000031645	AL-FA Up Only	F11		ENSMUSG00000045973	AL-FA Down Only	Slc25a51		ENSMUSG00000030364	AL-FA Up Only	Clec2h
ENSMUSG00000042476	AL-FA Down Only	Abcb4		ENSMUSG00000031668	AL-FA Up Only	Eif2ak3		ENSMUSG00000046404	AL-FA Down Only	Yod1		ENSMUSG00000030659	AL-FA Up Only	Nucb2
ENSMUSG00000042524	AL-FA Down Only	Sun2		ENSMUSG00000031683	AL-FA Up Only	Lsm6		ENSMUSG00000046447	AL-FA Down Only	Camk2n1		ENSMUSG00000030670	AL-FA Up Only	Cyp2r1
ENSMUSG00000042579	AL-FA Down Only	4632404H12Rik		ENSMUSG00000031708	AL-FA Up Only	Tecr		ENSMUSG00000047264	AL-FA Down Only	Zfp358		ENSMUSG00000030674	AL-FA Up Only	Qprt
ENSMUSG00000042589	AL-FA Down Only	Cux2		ENSMUSG00000031767	AL-FA Up Only	Nudt7		ENSMUSG00000047412	AL-FA Down Only	Zbtb44		ENSMUSG00000030905	AL-FA Up Only	Crym
ENSMUSG00000042647	AL-FA Down Only	Acad12		ENSMUSG00000031776	AL-FA Up Only	Arl2bp		ENSMUSG00000047446	AL-FA Down Only	Arl4a		ENSMUSG00000030978	AL-FA Up Only	Rrm1
ENSMUSG00000042659	AL-FA Down Only	Arrdc4		ENSMUSG00000031837	AL-FA Up Only	Necab2		ENSMUSG00000047638	AL-FA Down Only	Nr1h4		ENSMUSG00000031176	AL-FA Up Only	Dynlt3
ENSMUSG00000042675	AL-FA Down Only	Ypel3		ENSMUSG00000031924	AL-FA Up Only	Cyb5b		ENSMUSG00000047787	AL-FA Down Only	Flrt1		ENSMUSG00000031227	AL-FA Up Only	Magee1
ENSMUSG00000042788	AL-FA Down Only	Fam166b		ENSMUSG00000031960	AL-FA Up Only	Aars		ENSMUSG00000047880	AL-FA Down Only	Cxcr5		ENSMUSG00000031232	AL-FA Up Only	Magt1
ENSMUSG00000042901	AL-FA Down Only	Aida		ENSMUSG00000032000	AL-FA Up Only	Birc3		ENSMUSG00000048218	AL-FA Down Only	Amigo2		ENSMUSG00000031271	AL-FA Up Only	Serpina7
ENSMUSG00000042938	AL-FA Down Only	Gm14117		ENSMUSG00000032018	AL-FA Up Only	Sc5d		ENSMUSG00000048249	AL-FA Down Only	Crebrf		ENSMUSG00000031278	AL-FA Up Only	Acsl4
ENSMUSG00000042978	AL-FA Down Only	Sbk1		ENSMUSG00000032115	AL-FA Up Only	Hyou1		ENSMUSG00000048546	AL-FA Down Only	Tob2		ENSMUSG00000031347	AL-FA Up Only	Cetn2
ENSMUSG00000043336	AL-FA Down Only	Filip1l		ENSMUSG00000032121	AL-FA Up Only	Tmem218		ENSMUSG00000048706	AL-FA Down Only	Lurap1l		ENSMUSG00000031349	AL-FA Up Only	Nsdhl
ENSMUSG00000043833	AL-FA Down Only	2900005J15Rik		ENSMUSG00000032193	AL-FA Up Only	Ldlr		ENSMUSG00000048756	AL-FA Down Only	Foxo3		ENSMUSG00000031371	AL-FA Up Only	Haus7
ENSMUSG00000044134	AL-FA Down Only	Fam109a		ENSMUSG00000032198	AL-FA Up Only	Dock6		ENSMUSG00000048856	AL-FA Down Only	Slc25a47		ENSMUSG00000031422	AL-FA Up Only	Morf4l2
ENSMUSG00000044250	AL-FA Down Only	Pced1b		ENSMUSG00000032231	AL-FA Up Only	Anxa2		ENSMUSG00000049791	AL-FA Down Only	Fzd4		ENSMUSG00000031441	AL-FA Up Only	Atp11a
ENSMUSG00000044534	AL-FA Down Only	Ackr2		ENSMUSG00000032300	AL-FA Up Only	1700017B05Rik		ENSMUSG00000050022	AL-FA Down Only	Amz1		ENSMUSG00000031451	AL-FA Up Only	Gas6
ENSMUSG00000044676	AL-FA Down Only	Zfp612		ENSMUSG00000032310	AL-FA Up Only	Cyp1a2		ENSMUSG00000051671	AL-FA Down Only	Coa6		ENSMUSG00000031502	AL-FA Up Only	Col4a1
ENSMUSG00000044734	AL-FA Down Only	Serpinb1a		ENSMUSG00000032328	AL-FA Up Only	Tmem30a		ENSMUSG00000051674	AL-FA Down Only	Dcun1d4		ENSMUSG00000031628	AL-FA Up Only	Casp3
ENSMUSG00000044813	AL-FA Down Only	Shb		ENSMUSG00000032348	AL-FA Up Only	Gsta4		ENSMUSG00000051817	AL-FA Down Only	Sox12		ENSMUSG00000031645	AL-FA Up Only	F11
ENSMUSG00000044876	AL-FA Down Only	Zfp444		ENSMUSG00000032349	AL-FA Up Only	Elovl5		ENSMUSG00000052302	AL-FA Down Only	Tbc1d30		ENSMUSG00000031668	AL-FA Up Only	Eif2ak3
ENSMUSG00000045374	AL-FA Down Only	Wdr81		ENSMUSG00000032350	AL-FA Up Only	Gclc		ENSMUSG00000052534	AL-FA Down Only	Pbx1		ENSMUSG00000031683	AL-FA Up Only	Lsm6
ENSMUSG00000045671	AL-FA Down Only	Spred2		ENSMUSG00000032353	AL-FA Up Only	Tmed3		ENSMUSG00000052566	AL-FA Down Only	Hook2		ENSMUSG00000031708	AL-FA Up Only	Tecr
ENSMUSG00000045775	AL-FA Down Only	Slc16a5		ENSMUSG00000032375	AL-FA Up Only	Aph1b		ENSMUSG00000052837	AL-FA Down Only	Junb		ENSMUSG00000031776	AL-FA Up Only	Arl2bp
ENSMUSG00000045973	AL-FA Down Only	Slc25a51		ENSMUSG00000032380	AL-FA Up Only	Dapk2		ENSMUSG00000053113	AL-FA Down Only	Socs3		ENSMUSG00000031837	AL-FA Up Only	Necab2
ENSMUSG00000046404	AL-FA Down Only	Yod1		ENSMUSG00000032383	AL-FA Up Only	Ppib		ENSMUSG00000053128	AL-FA Down Only	Rnf26		ENSMUSG00000031924	AL-FA Up Only	Cyb5b
ENSMUSG00000046447	AL-FA Down Only	Camk2n1		ENSMUSG00000032417	AL-FA Up Only	Rwdd2a		ENSMUSG00000053825	AL-FA Down Only	Ppfia2		ENSMUSG00000031960	AL-FA Up Only	Aars
ENSMUSG00000047264	AL-FA Down Only	Zfp358		ENSMUSG00000032418	AL-FA Up Only	Me1		ENSMUSG00000053898	AL-FA Down Only	Ech1		ENSMUSG00000032000	AL-FA Up Only	Birc3
ENSMUSG00000047412	AL-FA Down Only	Zbtb44		ENSMUSG00000032434	AL-FA Up Only	Cmtm6		ENSMUSG00000053931	AL-FA Down Only	Cnn3		ENSMUSG00000032115	AL-FA Up Only	Hyou1
ENSMUSG00000047446	AL-FA Down Only	Arl4a		ENSMUSG00000032469	AL-FA Up Only	Dbr1		ENSMUSG00000053964	AL-FA Down Only	Lgals4		ENSMUSG00000032121	AL-FA Up Only	Tmem218
ENSMUSG00000047638	AL-FA Down Only	Nr1h4		ENSMUSG00000032478	AL-FA Up Only	Nme6		ENSMUSG00000054150	AL-FA Down Only	Syne3		ENSMUSG00000032198	AL-FA Up Only	Dock6
ENSMUSG00000047787	AL-FA Down Only	Flrt1		ENSMUSG00000032492	AL-FA Up Only	Pth1r		ENSMUSG00000054477	AL-FA Down Only	Kcnn2		ENSMUSG00000032231	AL-FA Up Only	Anxa2
ENSMUSG00000047880	AL-FA Down Only	Cxcr5		ENSMUSG00000032548	AL-FA Up Only	Slco2a1		ENSMUSG00000054509	AL-FA Down Only	Parp4		ENSMUSG00000032300	AL-FA Up Only	1700017B05Rik
ENSMUSG00000048218	AL-FA Down Only	Amigo2		ENSMUSG00000032575	AL-FA Up Only	Manf		ENSMUSG00000054612	AL-FA Down Only	Mgmt		ENSMUSG00000032310	AL-FA Up Only	Cyp1a2
ENSMUSG00000048249	AL-FA Down Only	Crebrf		ENSMUSG00000032744	AL-FA Up Only	Heyl		ENSMUSG00000054843	AL-FA Down Only	Atrnl1		ENSMUSG00000032328	AL-FA Up Only	Tmem30a
ENSMUSG00000048546	AL-FA Down Only	Tob2		ENSMUSG00000032757	AL-FA Up Only	Bet1		ENSMUSG00000055148	AL-FA Down Only	Klf2		ENSMUSG00000032348	AL-FA Up Only	Gsta4
ENSMUSG00000048706	AL-FA Down Only	Lurap1l		ENSMUSG00000032796	AL-FA Up Only	Lama1		ENSMUSG00000055322	AL-FA Down Only	Tns1		ENSMUSG00000032350	AL-FA Up Only	Gclc
ENSMUSG00000048756	AL-FA Down Only	Foxo3		ENSMUSG00000032883	AL-FA Up Only	Acsl3		ENSMUSG00000055632	AL-FA Down Only	Hmcn2		ENSMUSG00000032353	AL-FA Up Only	Tmed3
ENSMUSG00000049791	AL-FA Down Only	Fzd4		ENSMUSG00000032932	AL-FA Up Only	Hspa13		ENSMUSG00000055917	AL-FA Down Only	Zfp277		ENSMUSG00000032375	AL-FA Up Only	Aph1b
ENSMUSG00000050022	AL-FA Down Only	Amz1		ENSMUSG00000032939	AL-FA Up Only	Nup93		ENSMUSG00000056035	AL-FA Down Only	NA		ENSMUSG00000032380	AL-FA Up Only	Dapk2
ENSMUSG00000050627	AL-FA Down Only	Gpd1l		ENSMUSG00000033021	AL-FA Up Only	Gmppa		ENSMUSG00000056050	AL-FA Down Only	Mia3		ENSMUSG00000032383	AL-FA Up Only	Ppib
ENSMUSG00000051671	AL-FA Down Only	Coa6		ENSMUSG00000033105	AL-FA Up Only	Lss		ENSMUSG00000056091	AL-FA Down Only	St3gal5		ENSMUSG00000032417	AL-FA Up Only	Rwdd2a
ENSMUSG00000051674	AL-FA Down Only	Dcun1d4		ENSMUSG00000033114	AL-FA Up Only	Slc35d2		ENSMUSG00000056148	AL-FA Down Only	Rdh9		ENSMUSG00000032418	AL-FA Up Only	Me1
ENSMUSG00000051817	AL-FA Down Only	Sox12		ENSMUSG00000033222	AL-FA Up Only	Ttf2		ENSMUSG00000056666	AL-FA Down Only	Retsat		ENSMUSG00000032434	AL-FA Up Only	Cmtm6
ENSMUSG00000052534	AL-FA Down Only	Pbx1		ENSMUSG00000033540	AL-FA Up Only	Idua		ENSMUSG00000056812	AL-FA Down Only	St8sia3		ENSMUSG00000032469	AL-FA Up Only	Dbr1
ENSMUSG00000052566	AL-FA Down Only	Hook2		ENSMUSG00000033781	AL-FA Up Only	Asb13		ENSMUSG00000056966	AL-FA Down Only	Gjc3		ENSMUSG00000032478	AL-FA Up Only	Nme6
ENSMUSG00000052837	AL-FA Down Only	Junb		ENSMUSG00000033987	AL-FA Up Only	Dnah17		ENSMUSG00000056973	AL-FA Down Only	Ces1d		ENSMUSG00000032492	AL-FA Up Only	Pth1r
ENSMUSG00000053113	AL-FA Down Only	Socs3		ENSMUSG00000034110	AL-FA Up Only	Kctd7		ENSMUSG00000057113	AL-FA Down Only	Npm1		ENSMUSG00000032548	AL-FA Up Only	Slco2a1
ENSMUSG00000053128	AL-FA Down Only	Rnf26		ENSMUSG00000034248	AL-FA Up Only	Slc25a37		ENSMUSG00000057897	AL-FA Down Only	Camk2b		ENSMUSG00000032575	AL-FA Up Only	Manf
ENSMUSG00000053825	AL-FA Down Only	Ppfia2		ENSMUSG00000034320	AL-FA Up Only	Slc26a2		ENSMUSG00000058997	AL-FA Down Only	Vwa8		ENSMUSG00000032744	AL-FA Up Only	Heyl
ENSMUSG00000053898	AL-FA Down Only	Ech1		ENSMUSG00000034371	AL-FA Up Only	Tkfc		ENSMUSG00000059136	AL-FA Down Only	Olfr539		ENSMUSG00000032757	AL-FA Up Only	Bet1
ENSMUSG00000053931	AL-FA Down Only	Cnn3		ENSMUSG00000034584	AL-FA Up Only	Exph5		ENSMUSG00000059288	AL-FA Down Only	Cdyl		ENSMUSG00000032796	AL-FA Up Only	Lama1
ENSMUSG00000053964	AL-FA Down Only	Lgals4		ENSMUSG00000034591	AL-FA Up Only	Slc41a2		ENSMUSG00000059327	AL-FA Down Only	Eda		ENSMUSG00000032883	AL-FA Up Only	Acsl3
ENSMUSG00000054150	AL-FA Down Only	Syne3		ENSMUSG00000034687	AL-FA Up Only	Fras1		ENSMUSG00000059447	AL-FA Down Only	Hadhb		ENSMUSG00000032932	AL-FA Up Only	Hspa13
ENSMUSG00000054477	AL-FA Down Only	Kcnn2		ENSMUSG00000034723	AL-FA Up Only	Tmx4		ENSMUSG00000059811	AL-FA Down Only	Atl2		ENSMUSG00000032939	AL-FA Up Only	Nup93
ENSMUSG00000054509	AL-FA Down Only	Parp4		ENSMUSG00000034837	AL-FA Up Only	Gnat1		ENSMUSG00000059908	AL-FA Down Only	Mug1		ENSMUSG00000033021	AL-FA Up Only	Gmppa
ENSMUSG00000054598	AL-FA Down Only	9130230L23Rik		ENSMUSG00000034917	AL-FA Up Only	Tjp3		ENSMUSG00000060371	AL-FA Down Only	Caln1		ENSMUSG00000033066	AL-FA Up Only	Gas7
ENSMUSG00000054612	AL-FA Down Only	Mgmt		ENSMUSG00000035031	AL-FA Up Only	C8a		ENSMUSG00000060961	AL-FA Down Only	Slc4a4		ENSMUSG00000033105	AL-FA Up Only	Lss
ENSMUSG00000054843	AL-FA Down Only	Atrnl1		ENSMUSG00000035049	AL-FA Up Only	Rrp12		ENSMUSG00000061288	AL-FA Down Only	Taok3		ENSMUSG00000033114	AL-FA Up Only	Slc35d2
ENSMUSG00000055148	AL-FA Down Only	Klf2		ENSMUSG00000035069	AL-FA Up Only	Oma1		ENSMUSG00000061292	AL-FA Down Only	Cyp3a59		ENSMUSG00000033222	AL-FA Up Only	Ttf2
ENSMUSG00000055322	AL-FA Down Only	Tns1		ENSMUSG00000035129	AL-FA Up Only	Gm6781		ENSMUSG00000061353	AL-FA Down Only	Cxcl12		ENSMUSG00000033386	AL-FA Up Only	Frrs1
ENSMUSG00000055632	AL-FA Down Only	Hmcn2		ENSMUSG00000035202	AL-FA Up Only	Lars2		ENSMUSG00000062753	AL-FA Down Only	AI413582		ENSMUSG00000033540	AL-FA Up Only	Idua
ENSMUSG00000055917	AL-FA Down Only	Zfp277		ENSMUSG00000035258	AL-FA Up Only	Abi3bp		ENSMUSG00000062762	AL-FA Down Only	Ei24		ENSMUSG00000033781	AL-FA Up Only	Asb13
ENSMUSG00000056035	AL-FA Down Only	NA		ENSMUSG00000035509	AL-FA Up Only	Fbxl21		ENSMUSG00000062908	AL-FA Down Only	Acadm		ENSMUSG00000033987	AL-FA Up Only	Dnah17
ENSMUSG00000056091	AL-FA Down Only	St3gal5		ENSMUSG00000035561	AL-FA Up Only	Aldh1b1		ENSMUSG00000062961	AL-FA Down Only	Ccdc177		ENSMUSG00000034110	AL-FA Up Only	Kctd7
ENSMUSG00000056148	AL-FA Down Only	Rdh9		ENSMUSG00000035686	AL-FA Up Only	Thrsp		ENSMUSG00000063446	AL-FA Down Only	Plppr1		ENSMUSG00000034248	AL-FA Up Only	Slc25a37
ENSMUSG00000056666	AL-FA Down Only	Retsat		ENSMUSG00000035836	AL-FA Up Only	Ugt2b1		ENSMUSG00000063952	AL-FA Down Only	Brpf3		ENSMUSG00000034320	AL-FA Up Only	Slc26a2
ENSMUSG00000056812	AL-FA Down Only	St8sia3		ENSMUSG00000035868	AL-FA Up Only	Zfp983		ENSMUSG00000064284	AL-FA Down Only	Cdpf1		ENSMUSG00000034371	AL-FA Up Only	Tkfc
ENSMUSG00000057113	AL-FA Down Only	Npm1		ENSMUSG00000035900	AL-FA Up Only	Gramd4		ENSMUSG00000065489	AL-FA Down Only	Mir365-2		ENSMUSG00000034687	AL-FA Up Only	Fras1
ENSMUSG00000057897	AL-FA Down Only	Camk2b		ENSMUSG00000035953	AL-FA Up Only	Tmem55b		ENSMUSG00000065864	AL-FA Down Only	Gm24031		ENSMUSG00000034723	AL-FA Up Only	Tmx4
ENSMUSG00000058881	AL-FA Down Only	Zfp516		ENSMUSG00000036078	AL-FA Up Only	Sigmar1		ENSMUSG00000066122	AL-FA Down Only	Olfr45		ENSMUSG00000034837	AL-FA Up Only	Gnat1
ENSMUSG00000058997	AL-FA Down Only	Vwa8		ENSMUSG00000036611	AL-FA Up Only	Eepd1		ENSMUSG00000066553	AL-FA Down Only	Gm6969		ENSMUSG00000034917	AL-FA Up Only	Tjp3
ENSMUSG00000059136	AL-FA Down Only	Olfr539		ENSMUSG00000036613	AL-FA Up Only	Tssc1		ENSMUSG00000067219	AL-FA Down Only	Nipal1		ENSMUSG00000035049	AL-FA Up Only	Rrp12
ENSMUSG00000059288	AL-FA Down Only	Cdyl		ENSMUSG00000036617	AL-FA Up Only	Etl4		ENSMUSG00000070002	AL-FA Down Only	Ell		ENSMUSG00000035069	AL-FA Up Only	Oma1
ENSMUSG00000059327	AL-FA Down Only	Eda		ENSMUSG00000036752	AL-FA Up Only	Tubb4b		ENSMUSG00000070332	AL-FA Down Only	Trim80		ENSMUSG00000035105	AL-FA Up Only	Egln3
ENSMUSG00000059447	AL-FA Down Only	Hadhb		ENSMUSG00000036833	AL-FA Up Only	Pnpla7		ENSMUSG00000070495	AL-FA Down Only	Ctcfl		ENSMUSG00000035129	AL-FA Up Only	Gm6781
ENSMUSG00000059811	AL-FA Down Only	Atl2		ENSMUSG00000037071	AL-FA Up Only	Scd1		ENSMUSG00000070720	AL-FA Down Only	Tmem200b		ENSMUSG00000035202	AL-FA Up Only	Lars2
ENSMUSG00000059908	AL-FA Down Only	Mug1		ENSMUSG00000037072	AL-FA Up Only	2015-09-01		ENSMUSG00000071256	AL-FA Down Only	Zfp213		ENSMUSG00000035258	AL-FA Up Only	Abi3bp
ENSMUSG00000060317	AL-FA Down Only	Acnat2		ENSMUSG00000037251	AL-FA Up Only	Pomk		ENSMUSG00000071350	AL-FA Down Only	Setdb2		ENSMUSG00000035509	AL-FA Up Only	Fbxl21
ENSMUSG00000060371	AL-FA Down Only	Caln1		ENSMUSG00000037470	AL-FA Up Only	Uggt1		ENSMUSG00000071369	AL-FA Down Only	Map3k5		ENSMUSG00000035561	AL-FA Up Only	Aldh1b1
ENSMUSG00000060961	AL-FA Down Only	Slc4a4		ENSMUSG00000037541	AL-FA Up Only	Shank2		ENSMUSG00000071633	AL-FA Down Only	Gm4952		ENSMUSG00000035783	AL-FA Up Only	Acta2
ENSMUSG00000061288	AL-FA Down Only	Taok3		ENSMUSG00000037674	AL-FA Up Only	Rfx7		ENSMUSG00000071655	AL-FA Down Only	Ubxn1		ENSMUSG00000035868	AL-FA Up Only	Zfp983
ENSMUSG00000061292	AL-FA Down Only	Cyp3a59		ENSMUSG00000037797	AL-FA Up Only	Adh4		ENSMUSG00000071724	AL-FA Down Only	Smpd5		ENSMUSG00000035900	AL-FA Up Only	Gramd4
ENSMUSG00000062753	AL-FA Down Only	AI413582		ENSMUSG00000037820	AL-FA Up Only	Tgm2		ENSMUSG00000072949	AL-FA Down Only	Acot1		ENSMUSG00000035953	AL-FA Up Only	Tmem55b
ENSMUSG00000062762	AL-FA Down Only	Ei24		ENSMUSG00000037851	AL-FA Up Only	Iars		ENSMUSG00000073424	AL-FA Down Only	Cyp4f15		ENSMUSG00000036078	AL-FA Up Only	Sigmar1
ENSMUSG00000062908	AL-FA Down Only	Acadm		ENSMUSG00000037905	AL-FA Up Only	Bri3bp		ENSMUSG00000073771	AL-FA Down Only	Btbd19		ENSMUSG00000036611	AL-FA Up Only	Eepd1
ENSMUSG00000062961	AL-FA Down Only	Ccdc177		ENSMUSG00000038009	AL-FA Up Only	Dnajc22		ENSMUSG00000073834	AL-FA Down Only	Mup11		ENSMUSG00000036613	AL-FA Up Only	Tssc1
ENSMUSG00000063446	AL-FA Down Only	Plppr1		ENSMUSG00000038028	AL-FA Up Only	Tigar		ENSMUSG00000073988	AL-FA Down Only	Ttpa		ENSMUSG00000036617	AL-FA Up Only	Etl4
ENSMUSG00000063952	AL-FA Down Only	Brpf3		ENSMUSG00000038055	AL-FA Up Only	Dexi		ENSMUSG00000074398	AL-FA Down Only	Gm15441		ENSMUSG00000036752	AL-FA Up Only	Tubb4b
ENSMUSG00000064284	AL-FA Down Only	Cdpf1		ENSMUSG00000038092	AL-FA Up Only	Hsd3b5		ENSMUSG00000074569	AL-FA Down Only	Gcnt7		ENSMUSG00000036833	AL-FA Up Only	Pnpla7
ENSMUSG00000065864	AL-FA Down Only	Gm24031		ENSMUSG00000038128	AL-FA Up Only	Camk4		ENSMUSG00000074578	AL-FA Down Only	NA		ENSMUSG00000037072	AL-FA Up Only	2015-09-01
ENSMUSG00000066122	AL-FA Down Only	Olfr45		ENSMUSG00000038155	AL-FA Up Only	Gstp2		ENSMUSG00000074622	AL-FA Down Only	Mafb		ENSMUSG00000037251	AL-FA Up Only	Pomk
ENSMUSG00000067219	AL-FA Down Only	Nipal1		ENSMUSG00000038217	AL-FA Up Only	Tlcd2		ENSMUSG00000074623	AL-FA Down Only	Gm826		ENSMUSG00000037470	AL-FA Up Only	Uggt1
ENSMUSG00000070002	AL-FA Down Only	Ell		ENSMUSG00000038233	AL-FA Up Only	Fam198a		ENSMUSG00000074781	AL-FA Down Only	Ube2n		ENSMUSG00000037541	AL-FA Up Only	Shank2
ENSMUSG00000070495	AL-FA Down Only	Ctcfl		ENSMUSG00000038244	AL-FA Up Only	Mical2		ENSMUSG00000075015	AL-FA Down Only	Gm10801		ENSMUSG00000037674	AL-FA Up Only	Rfx7
ENSMUSG00000070720	AL-FA Down Only	Tmem200b		ENSMUSG00000038290	AL-FA Up Only	Smg6		ENSMUSG00000075256	AL-FA Down Only	Cerkl		ENSMUSG00000037797	AL-FA Up Only	Adh4
ENSMUSG00000071256	AL-FA Down Only	Zfp213		ENSMUSG00000038312	AL-FA Up Only	Edem2		ENSMUSG00000075324	AL-FA Down Only	Fign		ENSMUSG00000037820	AL-FA Up Only	Tgm2
ENSMUSG00000071350	AL-FA Down Only	Setdb2		ENSMUSG00000038368	AL-FA Up Only	Focad		ENSMUSG00000075511	AL-FA Down Only	1700001L05Rik		ENSMUSG00000037851	AL-FA Up Only	Iars
ENSMUSG00000071369	AL-FA Down Only	Map3k5		ENSMUSG00000038418	AL-FA Up Only	Egr1		ENSMUSG00000075551	AL-FA Down Only	NA		ENSMUSG00000037904	AL-FA Up Only	Ankrd9
ENSMUSG00000071633	AL-FA Down Only	Gm4952		ENSMUSG00000038587	AL-FA Up Only	Akap12		ENSMUSG00000075590	AL-FA Down Only	Nrbp2		ENSMUSG00000037905	AL-FA Up Only	Bri3bp
ENSMUSG00000071655	AL-FA Down Only	Ubxn1		ENSMUSG00000038591	AL-FA Up Only	Colec10		ENSMUSG00000076457	AL-FA Down Only	Mir802		ENSMUSG00000038009	AL-FA Up Only	Dnajc22
ENSMUSG00000071724	AL-FA Down Only	Smpd5		ENSMUSG00000038599	AL-FA Up Only	Capn8		ENSMUSG00000078492	AL-FA Down Only	1700045H11Rik		ENSMUSG00000038028	AL-FA Up Only	Tigar
ENSMUSG00000072949	AL-FA Down Only	Acot1		ENSMUSG00000038628	AL-FA Up Only	Polr3k		ENSMUSG00000078566	AL-FA Down Only	Bnip3		ENSMUSG00000038055	AL-FA Up Only	Dexi
ENSMUSG00000073771	AL-FA Down Only	Btbd19		ENSMUSG00000038742	AL-FA Up Only	Angptl6		ENSMUSG00000078607	AL-FA Down Only	1810010H24Rik		ENSMUSG00000038092	AL-FA Up Only	Hsd3b5
ENSMUSG00000073988	AL-FA Down Only	Ttpa		ENSMUSG00000038751	AL-FA Up Only	Ptk6		ENSMUSG00000078673	AL-FA Down Only	Mup19		ENSMUSG00000038128	AL-FA Up Only	Camk4
ENSMUSG00000074373	AL-FA Down Only	Gm10680		ENSMUSG00000038754	AL-FA Up Only	Elovl3		ENSMUSG00000078683	AL-FA Down Only	Mup1		ENSMUSG00000038146	AL-FA Up Only	Notch3
ENSMUSG00000074398	AL-FA Down Only	Gm15441		ENSMUSG00000038759	AL-FA Up Only	Nup205		ENSMUSG00000078937	AL-FA Down Only	Cpt1b		ENSMUSG00000038155	AL-FA Up Only	Gstp2
ENSMUSG00000074569	AL-FA Down Only	Gcnt7		ENSMUSG00000038831	AL-FA Up Only	Ralgps1		ENSMUSG00000078964	AL-FA Down Only	Ces1b		ENSMUSG00000038217	AL-FA Up Only	Tlcd2
ENSMUSG00000074578	AL-FA Down Only	NA		ENSMUSG00000038876	AL-FA Up Only	Rnf146		ENSMUSG00000079045	AL-FA Down Only	Prox1os		ENSMUSG00000038233	AL-FA Up Only	Fam198a
ENSMUSG00000074622	AL-FA Down Only	Mafb		ENSMUSG00000038886	AL-FA Up Only	Man2a2		ENSMUSG00000079242	AL-FA Down Only	C730034F03Rik		ENSMUSG00000038244	AL-FA Up Only	Mical2
ENSMUSG00000074623	AL-FA Down Only	Gm826		ENSMUSG00000038900	AL-FA Up Only	Rpl12		ENSMUSG00000079355	AL-FA Down Only	Ackr4		ENSMUSG00000038290	AL-FA Up Only	Smg6
ENSMUSG00000074781	AL-FA Down Only	Ube2n		ENSMUSG00000039004	AL-FA Up Only	Bmp6		ENSMUSG00000080738	AL-FA Down Only	Mup-ps22		ENSMUSG00000038312	AL-FA Up Only	Edem2
ENSMUSG00000075015	AL-FA Down Only	Gm10801		ENSMUSG00000039055	AL-FA Up Only	Eme1		ENSMUSG00000081010	AL-FA Down Only	Gm13880		ENSMUSG00000038368	AL-FA Up Only	Focad
ENSMUSG00000075256	AL-FA Down Only	Cerkl		ENSMUSG00000039105	AL-FA Up Only	Atp6v1g1		ENSMUSG00000081571	AL-FA Down Only	Gm12125		ENSMUSG00000038418	AL-FA Up Only	Egr1
ENSMUSG00000075324	AL-FA Down Only	Fign		ENSMUSG00000039168	AL-FA Up Only	Dap		ENSMUSG00000081603	AL-FA Down Only	Gm14681		ENSMUSG00000038587	AL-FA Up Only	Akap12
ENSMUSG00000075511	AL-FA Down Only	1700001L05Rik		ENSMUSG00000039196	AL-FA Up Only	Orm1		ENSMUSG00000083282	AL-FA Down Only	Ctsf		ENSMUSG00000038591	AL-FA Up Only	Colec10
ENSMUSG00000075551	AL-FA Down Only	NA		ENSMUSG00000039452	AL-FA Up Only	Snx22		ENSMUSG00000083307	AL-FA Down Only	AA414768		ENSMUSG00000038628	AL-FA Up Only	Polr3k
ENSMUSG00000078492	AL-FA Down Only	1700045H11Rik		ENSMUSG00000039529	AL-FA Up Only	Atp8b1		ENSMUSG00000083478	AL-FA Down Only	Gm15375		ENSMUSG00000038742	AL-FA Up Only	Angptl6
ENSMUSG00000078607	AL-FA Down Only	1810010H24Rik		ENSMUSG00000039533	AL-FA Up Only	Mmd2		ENSMUSG00000083751	AL-FA Down Only	Gm14534		ENSMUSG00000038751	AL-FA Up Only	Ptk6
ENSMUSG00000078683	AL-FA Down Only	Mup1		ENSMUSG00000039809	AL-FA Up Only	Gabbr2		ENSMUSG00000084346	AL-FA Down Only	Cyp4a30b		ENSMUSG00000038754	AL-FA Up Only	Elovl3
ENSMUSG00000078937	AL-FA Down Only	Cpt1b		ENSMUSG00000039910	AL-FA Up Only	Cited2		ENSMUSG00000084758	AL-FA Down Only	Gm12798		ENSMUSG00000038759	AL-FA Up Only	Nup205
ENSMUSG00000079045	AL-FA Down Only	Prox1os		ENSMUSG00000040253	AL-FA Up Only	Gbp7		ENSMUSG00000084781	AL-FA Down Only	D930015M05Rik		ENSMUSG00000038831	AL-FA Up Only	Ralgps1
ENSMUSG00000079242	AL-FA Down Only	C730034F03Rik		ENSMUSG00000040354	AL-FA Up Only	Mars		ENSMUSG00000084839	AL-FA Down Only	Gm14097		ENSMUSG00000038876	AL-FA Up Only	Rnf146
ENSMUSG00000079355	AL-FA Down Only	Ackr4		ENSMUSG00000040488	AL-FA Up Only	Ltbp4		ENSMUSG00000085001	AL-FA Down Only	Rapgef4os2		ENSMUSG00000038886	AL-FA Up Only	Man2a2
ENSMUSG00000080738	AL-FA Down Only	Mup-ps22		ENSMUSG00000040620	AL-FA Up Only	Dhx33		ENSMUSG00000085185	AL-FA Down Only	BC028777		ENSMUSG00000038900	AL-FA Up Only	Rpl12
ENSMUSG00000081010	AL-FA Down Only	Gm13880		ENSMUSG00000040640	AL-FA Up Only	Erc2		ENSMUSG00000085355	AL-FA Down Only	3010003L21Rik		ENSMUSG00000039004	AL-FA Up Only	Bmp6
ENSMUSG00000081571	AL-FA Down Only	Gm12125		ENSMUSG00000040724	AL-FA Up Only	Kcna2		ENSMUSG00000085411	AL-FA Down Only	Gm14319		ENSMUSG00000039055	AL-FA Up Only	Eme1
ENSMUSG00000081603	AL-FA Down Only	Gm14681		ENSMUSG00000040918	AL-FA Up Only	Slc19a2		ENSMUSG00000085445	AL-FA Down Only	Gm16348		ENSMUSG00000039105	AL-FA Up Only	Atp6v1g1
ENSMUSG00000083282	AL-FA Down Only	Ctsf		ENSMUSG00000041025	AL-FA Up Only	Iffo2		ENSMUSG00000085586	AL-FA Down Only	Gm11613		ENSMUSG00000039168	AL-FA Up Only	Dap
ENSMUSG00000083307	AL-FA Down Only	AA414768		ENSMUSG00000041037	AL-FA Up Only	Irgq		ENSMUSG00000085818	AL-FA Down Only	NA		ENSMUSG00000039196	AL-FA Up Only	Orm1
ENSMUSG00000083478	AL-FA Down Only	Gm15375		ENSMUSG00000041075	AL-FA Up Only	Fzd7		ENSMUSG00000085962	AL-FA Down Only	Gm16984		ENSMUSG00000039452	AL-FA Up Only	Snx22
ENSMUSG00000083751	AL-FA Down Only	Gm14534		ENSMUSG00000041084	AL-FA Up Only	Ostc		ENSMUSG00000086290	AL-FA Down Only	Snhg12		ENSMUSG00000039529	AL-FA Up Only	Atp8b1
ENSMUSG00000084346	AL-FA Down Only	Cyp4a30b		ENSMUSG00000041119	AL-FA Up Only	Pde9a		ENSMUSG00000086332	AL-FA Down Only	4930480G23Rik		ENSMUSG00000039533	AL-FA Up Only	Mmd2
ENSMUSG00000084781	AL-FA Down Only	D930015M05Rik		ENSMUSG00000041120	AL-FA Up Only	Nbl1		ENSMUSG00000086379	AL-FA Down Only	1700026D11Rik		ENSMUSG00000039809	AL-FA Up Only	Gabbr2
ENSMUSG00000085001	AL-FA Down Only	Rapgef4os2		ENSMUSG00000041180	AL-FA Up Only	Hectd2		ENSMUSG00000086841	AL-FA Down Only	2410006H16Rik		ENSMUSG00000039910	AL-FA Up Only	Cited2
ENSMUSG00000085185	AL-FA Down Only	BC028777		ENSMUSG00000041237	AL-FA Up Only	Pklr		ENSMUSG00000086881	AL-FA Down Only	Gm13594		ENSMUSG00000040354	AL-FA Up Only	Mars
ENSMUSG00000085355	AL-FA Down Only	3010003L21Rik		ENSMUSG00000041293	AL-FA Up Only	Adgrf1		ENSMUSG00000086924	AL-FA Down Only	Gm11766		ENSMUSG00000040488	AL-FA Up Only	Ltbp4
ENSMUSG00000085411	AL-FA Down Only	Gm14319		ENSMUSG00000041324	AL-FA Up Only	Inhba		ENSMUSG00000087030	AL-FA Down Only	Gm16143		ENSMUSG00000040613	AL-FA Up Only	Apobec1
ENSMUSG00000085445	AL-FA Down Only	Gm16348		ENSMUSG00000041353	AL-FA Up Only	Tmem29		ENSMUSG00000087109	AL-FA Down Only	4930474H06Rik		ENSMUSG00000040620	AL-FA Up Only	Dhx33
ENSMUSG00000085586	AL-FA Down Only	Gm11613		ENSMUSG00000041372	AL-FA Up Only	B4galnt3		ENSMUSG00000087361	AL-FA Down Only	NA		ENSMUSG00000040640	AL-FA Up Only	Erc2
ENSMUSG00000085818	AL-FA Down Only	NA		ENSMUSG00000041378	AL-FA Up Only	Cldn5		ENSMUSG00000087400	AL-FA Down Only	Gm15270		ENSMUSG00000040724	AL-FA Up Only	Kcna2
ENSMUSG00000085962	AL-FA Down Only	Gm16984		ENSMUSG00000041460	AL-FA Up Only	Cacna2d4		ENSMUSG00000087590	AL-FA Down Only	Epb41l4aos		ENSMUSG00000041025	AL-FA Up Only	Iffo2
ENSMUSG00000086290	AL-FA Down Only	Snhg12		ENSMUSG00000041488	AL-FA Up Only	Stx3		ENSMUSG00000087658	AL-FA Down Only	Hotairm1		ENSMUSG00000041037	AL-FA Up Only	Irgq
ENSMUSG00000086379	AL-FA Down Only	1700026D11Rik		ENSMUSG00000041567	AL-FA Up Only	Serpina12		ENSMUSG00000087695	AL-FA Down Only	NA		ENSMUSG00000041075	AL-FA Up Only	Fzd7
ENSMUSG00000086841	AL-FA Down Only	2410006H16Rik		ENSMUSG00000041624	AL-FA Up Only	Gucy1a2		ENSMUSG00000087730	AL-FA Down Only	Gm24650		ENSMUSG00000041084	AL-FA Up Only	Ostc
ENSMUSG00000086924	AL-FA Down Only	Gm11766		ENSMUSG00000041632	AL-FA Up Only	Mrps27		ENSMUSG00000087783	AL-FA Down Only	Gm23170		ENSMUSG00000041119	AL-FA Up Only	Pde9a
ENSMUSG00000087109	AL-FA Down Only	4930474H06Rik		ENSMUSG00000041653	AL-FA Up Only	Pnpla3		ENSMUSG00000087887	AL-FA Down Only	Gm23598		ENSMUSG00000041120	AL-FA Up Only	Nbl1
ENSMUSG00000087400	AL-FA Down Only	Gm15270		ENSMUSG00000041698	AL-FA Up Only	Slco1a1		ENSMUSG00000088022	AL-FA Down Only	Gm22146		ENSMUSG00000041180	AL-FA Up Only	Hectd2
ENSMUSG00000087590	AL-FA Down Only	Epb41l4aos		ENSMUSG00000041782	AL-FA Up Only	Lad1		ENSMUSG00000088106	AL-FA Down Only	Gm22378		ENSMUSG00000041237	AL-FA Up Only	Pklr
ENSMUSG00000087658	AL-FA Down Only	Hotairm1		ENSMUSG00000041798	AL-FA Up Only	Gck		ENSMUSG00000088626	AL-FA Down Only	Gm23034		ENSMUSG00000041324	AL-FA Up Only	Inhba
ENSMUSG00000087695	AL-FA Down Only	NA		ENSMUSG00000041827	AL-FA Up Only	Oasl1		ENSMUSG00000088672	AL-FA Down Only	Gm23664		ENSMUSG00000041353	AL-FA Up Only	Tmem29
ENSMUSG00000087730	AL-FA Down Only	Gm24650		ENSMUSG00000041828	AL-FA Up Only	Abca8a		ENSMUSG00000088744	AL-FA Down Only	Gm23223		ENSMUSG00000041372	AL-FA Up Only	B4galnt3
ENSMUSG00000087887	AL-FA Down Only	Gm23598		ENSMUSG00000041831	AL-FA Up Only	Sytl3		ENSMUSG00000088853	AL-FA Down Only	Gm24730		ENSMUSG00000041378	AL-FA Up Only	Cldn5
ENSMUSG00000088022	AL-FA Down Only	Gm22146		ENSMUSG00000041891	AL-FA Up Only	Lman1		ENSMUSG00000089350	AL-FA Down Only	Gm25487		ENSMUSG00000041460	AL-FA Up Only	Cacna2d4
ENSMUSG00000088106	AL-FA Down Only	Gm22378		ENSMUSG00000041926	AL-FA Up Only	Rnpep		ENSMUSG00000089809	AL-FA Down Only	A930011G23Rik		ENSMUSG00000041488	AL-FA Up Only	Stx3
ENSMUSG00000088626	AL-FA Down Only	Gm23034		ENSMUSG00000041939	AL-FA Up Only	Mvk		ENSMUSG00000090105	AL-FA Down Only	Gm15890		ENSMUSG00000041567	AL-FA Up Only	Serpina12
ENSMUSG00000088672	AL-FA Down Only	Gm23664		ENSMUSG00000041957	AL-FA Up Only	Pkp2		ENSMUSG00000090290	AL-FA Down Only	Tarbp1		ENSMUSG00000041624	AL-FA Up Only	Gucy1a2
ENSMUSG00000088744	AL-FA Down Only	Gm23223		ENSMUSG00000042010	AL-FA Up Only	Acacb		ENSMUSG00000090733	AL-FA Down Only	Rps27		ENSMUSG00000041632	AL-FA Up Only	Mrps27
ENSMUSG00000088853	AL-FA Down Only	Gm24730		ENSMUSG00000042216	AL-FA Up Only	Sgsm1		ENSMUSG00000090853	AL-FA Down Only	Gm17364		ENSMUSG00000041653	AL-FA Up Only	Pnpla3
ENSMUSG00000089350	AL-FA Down Only	Gm25487		ENSMUSG00000042251	AL-FA Up Only	Pm20d1		ENSMUSG00000091123	AL-FA Down Only	NA		ENSMUSG00000041698	AL-FA Up Only	Slco1a1
ENSMUSG00000089809	AL-FA Down Only	A930011G23Rik		ENSMUSG00000042363	AL-FA Up Only	Lgalsl		ENSMUSG00000091285	AL-FA Down Only	Gm17430		ENSMUSG00000041782	AL-FA Up Only	Lad1
ENSMUSG00000090105	AL-FA Down Only	Gm15890		ENSMUSG00000042426	AL-FA Up Only	Dhx29		ENSMUSG00000091393	AL-FA Down Only	5330438I03Rik		ENSMUSG00000041797	AL-FA Up Only	Abca9
ENSMUSG00000090290	AL-FA Down Only	Tarbp1		ENSMUSG00000042487	AL-FA Up Only	Leo1		ENSMUSG00000093026	AL-FA Down Only	Gm25301		ENSMUSG00000041798	AL-FA Up Only	Gck
ENSMUSG00000090733	AL-FA Down Only	Rps27		ENSMUSG00000042682	AL-FA Up Only	Selk		ENSMUSG00000093051	AL-FA Down Only	Gm24813		ENSMUSG00000041827	AL-FA Up Only	Oasl1
ENSMUSG00000091123	AL-FA Down Only	NA		ENSMUSG00000042684	AL-FA Up Only	Npl		ENSMUSG00000094152	AL-FA Down Only	Slc6a16		ENSMUSG00000041828	AL-FA Up Only	Abca8a
ENSMUSG00000091285	AL-FA Down Only	Gm17430		ENSMUSG00000042705	AL-FA Up Only	Commd10		ENSMUSG00000094793	AL-FA Down Only	Mup12		ENSMUSG00000041831	AL-FA Up Only	Sytl3
ENSMUSG00000091393	AL-FA Down Only	5330438I03Rik		ENSMUSG00000042747	AL-FA Up Only	Krtcap2		ENSMUSG00000095504	AL-FA Down Only	NA		ENSMUSG00000041891	AL-FA Up Only	Lman1
ENSMUSG00000093026	AL-FA Down Only	Gm25301		ENSMUSG00000042834	AL-FA Up Only	Nrep		ENSMUSG00000095789	AL-FA Down Only	Nupr1l		ENSMUSG00000041926	AL-FA Up Only	Rnpep
ENSMUSG00000093051	AL-FA Down Only	Gm24813		ENSMUSG00000042961	AL-FA Up Only	Egflam		ENSMUSG00000097099	AL-FA Down Only	Gm9917		ENSMUSG00000041939	AL-FA Up Only	Mvk
ENSMUSG00000094152	AL-FA Down Only	Slc6a16		ENSMUSG00000042985	AL-FA Up Only	Upk3b		ENSMUSG00000097195	AL-FA Down Only	Snhg5		ENSMUSG00000041957	AL-FA Up Only	Pkp2
ENSMUSG00000095504	AL-FA Down Only	NA		ENSMUSG00000043110	AL-FA Up Only	Lrrn4		ENSMUSG00000097243	AL-FA Down Only	Gm26908		ENSMUSG00000042010	AL-FA Up Only	Acacb
ENSMUSG00000095789	AL-FA Down Only	Nupr1l		ENSMUSG00000043162	AL-FA Up Only	Pyurf		ENSMUSG00000097554	AL-FA Down Only	Gm26825		ENSMUSG00000042215	AL-FA Up Only	Bag2
ENSMUSG00000097099	AL-FA Down Only	Gm9917		ENSMUSG00000043633	AL-FA Up Only	Fam221b		ENSMUSG00000097675	AL-FA Down Only	1700101I11Rik		ENSMUSG00000042216	AL-FA Up Only	Sgsm1
ENSMUSG00000097195	AL-FA Down Only	Snhg5		ENSMUSG00000043671	AL-FA Up Only	Dpy19l3		ENSMUSG00000097691	AL-FA Down Only	9030616G12Rik		ENSMUSG00000042251	AL-FA Up Only	Pm20d1
ENSMUSG00000097243	AL-FA Down Only	Gm26908		ENSMUSG00000044042	AL-FA Up Only	Fmn1		ENSMUSG00000097730	AL-FA Down Only	Gm26588		ENSMUSG00000042363	AL-FA Up Only	Lgalsl
ENSMUSG00000097554	AL-FA Down Only	Gm26825		ENSMUSG00000044071	AL-FA Up Only	Fam19a2		ENSMUSG00000097762	AL-FA Down Only	4732463B04Rik		ENSMUSG00000042426	AL-FA Up Only	Dhx29
ENSMUSG00000097675	AL-FA Down Only	1700101I11Rik		ENSMUSG00000044186	AL-FA Up Only	Nkx2-6		ENSMUSG00000097764	AL-FA Down Only	Gm26635		ENSMUSG00000042487	AL-FA Up Only	Leo1
ENSMUSG00000097730	AL-FA Down Only	Gm26588		ENSMUSG00000044349	AL-FA Up Only	Snhg11		ENSMUSG00000097930	AL-FA Down Only	C330002G04Rik		ENSMUSG00000042682	AL-FA Up Only	Selk
ENSMUSG00000097762	AL-FA Down Only	4732463B04Rik		ENSMUSG00000044350	AL-FA Up Only	Lacc1		ENSMUSG00000097971	AL-FA Down Only	Gm26917		ENSMUSG00000042684	AL-FA Up Only	Npl
ENSMUSG00000097764	AL-FA Down Only	Gm26635		ENSMUSG00000044359	AL-FA Up Only	P2ry4		ENSMUSG00000098330	AL-FA Down Only	Gtpbp4-ps1		ENSMUSG00000042705	AL-FA Up Only	Commd10
ENSMUSG00000097930	AL-FA Down Only	C330002G04Rik		ENSMUSG00000044646	AL-FA Up Only	Zbtb7c		ENSMUSG00000098482	AL-FA Down Only	Mir6363		ENSMUSG00000042747	AL-FA Up Only	Krtcap2
ENSMUSG00000097971	AL-FA Down Only	Gm26917		ENSMUSG00000045004	AL-FA Up Only	Spata21		ENSMUSG00000098708	AL-FA Down Only	Gm27252		ENSMUSG00000042834	AL-FA Up Only	Nrep
ENSMUSG00000098330	AL-FA Down Only	Gtpbp4-ps1		ENSMUSG00000045294	AL-FA Up Only	Insig1		ENSMUSG00000099338	AL-FA Down Only	2810030D12Rik		ENSMUSG00000042961	AL-FA Up Only	Egflam
ENSMUSG00000098482	AL-FA Down Only	Mir6363		ENSMUSG00000045672	AL-FA Up Only	Col27a1		ENSMUSG00000099759	AL-FA Down Only	1700030C10Rik		ENSMUSG00000042985	AL-FA Up Only	Upk3b
ENSMUSG00000098708	AL-FA Down Only	Gm27252		ENSMUSG00000045776	AL-FA Up Only	Lrtm1		ENSMUSG00000100277	AL-FA Down Only	1810053B23Rik		ENSMUSG00000043091	AL-FA Up Only	Tuba1c
ENSMUSG00000099338	AL-FA Down Only	2810030D12Rik		ENSMUSG00000045917	AL-FA Up Only	Tmem268		ENSMUSG00000100594	AL-FA Down Only	2810414N06Rik		ENSMUSG00000043110	AL-FA Up Only	Lrrn4
ENSMUSG00000099759	AL-FA Down Only	1700030C10Rik		ENSMUSG00000045932	AL-FA Up Only	Ifit2		ENSMUSG00000100954	AL-FA Down Only	Gm10138		ENSMUSG00000043162	AL-FA Up Only	Pyurf
ENSMUSG00000100594	AL-FA Down Only	2810414N06Rik		ENSMUSG00000046718	AL-FA Up Only	Bst2		ENSMUSG00000101392	AL-FA Down Only	Gm29163		ENSMUSG00000043633	AL-FA Up Only	Fam221b
ENSMUSG00000100954	AL-FA Down Only	Gm10138		ENSMUSG00000046727	AL-FA Up Only	Cystm1		ENSMUSG00000101693	AL-FA Down Only	Gm19461		ENSMUSG00000043671	AL-FA Up Only	Dpy19l3
ENSMUSG00000101392	AL-FA Down Only	Gm29163		ENSMUSG00000046794	AL-FA Up Only	Ppp1r3b		ENSMUSG00000102921	AL-FA Down Only	Gm37153		ENSMUSG00000043681	AL-FA Up Only	Fam25c
ENSMUSG00000101693	AL-FA Down Only	Gm19461		ENSMUSG00000046805	AL-FA Up Only	Mpeg1		ENSMUSG00000103247	AL-FA Down Only	Gm38091		ENSMUSG00000044042	AL-FA Up Only	Fmn1
ENSMUSG00000102921	AL-FA Down Only	Gm37153		ENSMUSG00000046879	AL-FA Up Only	Irgm1		ENSMUSG00000103415	AL-FA Down Only	Gm37339		ENSMUSG00000044071	AL-FA Up Only	Fam19a2
ENSMUSG00000103247	AL-FA Down Only	Gm38091		ENSMUSG00000047109	AL-FA Up Only	Cldn14		ENSMUSG00000103502	AL-FA Down Only	9330121J05Rik		ENSMUSG00000044186	AL-FA Up Only	Nkx2-6
ENSMUSG00000103415	AL-FA Down Only	Gm37339		ENSMUSG00000047230	AL-FA Up Only	Cldn2		ENSMUSG00000104324	AL-FA Down Only	Gm37320		ENSMUSG00000044350	AL-FA Up Only	Lacc1
ENSMUSG00000103502	AL-FA Down Only	9330121J05Rik		ENSMUSG00000047554	AL-FA Up Only	Tmem41b		ENSMUSG00000104466	AL-FA Down Only	Gm10513		ENSMUSG00000044646	AL-FA Up Only	Zbtb7c
ENSMUSG00000104324	AL-FA Down Only	Gm37320		ENSMUSG00000047617	AL-FA Up Only	BC029214		ENSMUSG00000104669	AL-FA Down Only	Gm43306		ENSMUSG00000045004	AL-FA Up Only	Spata21
ENSMUSG00000104466	AL-FA Down Only	Gm10513		ENSMUSG00000047735	AL-FA Up Only	Samd9l		ENSMUSG00000105362	AL-FA Down Only	NA		ENSMUSG00000045284	AL-FA Up Only	Dcaf12l1
ENSMUSG00000104669	AL-FA Down Only	Gm43306		ENSMUSG00000047822	AL-FA Up Only	Angptl8		ENSMUSG00000105635	AL-FA Down Only	Gm44469		ENSMUSG00000045790	AL-FA Up Only	Ccdc149
ENSMUSG00000105362	AL-FA Down Only	NA		ENSMUSG00000048578	AL-FA Up Only	Mlec		ENSMUSG00000105941	AL-FA Down Only	Gm42809		ENSMUSG00000045917	AL-FA Up Only	Tmem268
ENSMUSG00000105635	AL-FA Down Only	Gm44469		ENSMUSG00000048782	AL-FA Up Only	Insc		ENSMUSG00000106019	AL-FA Down Only	Gm43672		ENSMUSG00000045932	AL-FA Up Only	Ifit2
ENSMUSG00000105941	AL-FA Down Only	Gm42809		ENSMUSG00000049580	AL-FA Up Only	Tsku		ENSMUSG00000106340	AL-FA Down Only	Mir290b		ENSMUSG00000046402	AL-FA Up Only	Rbp1
ENSMUSG00000106340	AL-FA Down Only	Mir290b		ENSMUSG00000049630	AL-FA Up Only	C1ql3		ENSMUSG00000106435	AL-FA Down Only	Gm3103		ENSMUSG00000046572	AL-FA Up Only	Zfp518b
ENSMUSG00000106435	AL-FA Down Only	Gm3103		ENSMUSG00000049751	AL-FA Up Only	Rpl36al		ENSMUSG00000106458	AL-FA Down Only	Gm42633		ENSMUSG00000046718	AL-FA Up Only	Bst2
ENSMUSG00000106458	AL-FA Down Only	Gm42633		ENSMUSG00000049764	AL-FA Up Only	Zfp280b		ENSMUSG00000107470	AL-FA Down Only	Gm3375		ENSMUSG00000046727	AL-FA Up Only	Cystm1
ENSMUSG00000107470	AL-FA Down Only	Gm3375		ENSMUSG00000049775	AL-FA Up Only	Tmsb4x		ENSMUSG00000108391	AL-FA Down Only	Gm9768		ENSMUSG00000046794	AL-FA Up Only	Ppp1r3b
ENSMUSG00000108391	AL-FA Down Only	Gm9768		ENSMUSG00000050541	AL-FA Up Only	Adra1b		ENSMUSG00000108709	AL-FA Down Only	4933431G14Rik		ENSMUSG00000046805	AL-FA Up Only	Mpeg1
ENSMUSG00000108709	AL-FA Down Only	4933431G14Rik		ENSMUSG00000051041	AL-FA Up Only	Olfml1		ENSMUSG00000108915	AL-FA Down Only	Gm44966		ENSMUSG00000046879	AL-FA Up Only	Irgm1
ENSMUSG00000108915	AL-FA Down Only	Gm44966		ENSMUSG00000051124	AL-FA Up Only	Gimap9		ENSMUSG00000108961	AL-FA Down Only	Gm32540		ENSMUSG00000047109	AL-FA Up Only	Cldn14
ENSMUSG00000108961	AL-FA Down Only	Gm32540		ENSMUSG00000052062	AL-FA Up Only	Pard3b		ENSMUSG00000108969	AL-FA Down Only	Gm45044		ENSMUSG00000047228	AL-FA Up Only	BC048546
ENSMUSG00000108969	AL-FA Down Only	Gm45044		ENSMUSG00000052397	AL-FA Up Only	Ezr		ENSMUSG00000109089	AL-FA Down Only	4833411C07Rik		ENSMUSG00000047230	AL-FA Up Only	Cldn2
ENSMUSG00000109089	AL-FA Down Only	4833411C07Rik		ENSMUSG00000052565	AL-FA Up Only	Hist1h1d		ENSMUSG00000109291	AL-FA Down Only	Gm45043		ENSMUSG00000047554	AL-FA Up Only	Tmem41b
ENSMUSG00000109170	AL-FA Down Only	Gm45086		ENSMUSG00000052769	AL-FA Up Only	Gm9889		ENSMUSG00000109424	AL-FA Down Only	Gm44658		ENSMUSG00000047617	AL-FA Up Only	BC029214
ENSMUSG00000109291	AL-FA Down Only	Gm45043		ENSMUSG00000053317	AL-FA Up Only	Sec61b		ENSMUSG00000109455	AL-FA Down Only	Gm44710		ENSMUSG00000047735	AL-FA Up Only	Samd9l
ENSMUSG00000109424	AL-FA Down Only	Gm44658		ENSMUSG00000053460	AL-FA Up Only	Ggcx		ENSMUSG00000109473	AL-FA Down Only	B930025P03Rik		ENSMUSG00000047822	AL-FA Up Only	Angptl8
ENSMUSG00000109455	AL-FA Down Only	Gm44710		ENSMUSG00000054263	AL-FA Up Only	Lifr		ENSMUSG00000109667	AL-FA Down Only	RP23-104C18.1		ENSMUSG00000048578	AL-FA Up Only	Mlec
ENSMUSG00000109667	AL-FA Down Only	RP23-104C18.1		ENSMUSG00000054408	AL-FA Up Only	Spcs3		ENSMUSG00000109881	AL-FA Down Only	NA		ENSMUSG00000048782	AL-FA Up Only	Insc
ENSMUSG00000110298	AL-FA Down Only	RP23-385G14.1		ENSMUSG00000054422	AL-FA Up Only	Fabp1		ENSMUSG00000110298	AL-FA Down Only	RP23-385G14.1		ENSMUSG00000049580	AL-FA Up Only	Tsku
ENSMUSG00000110344	AL-FA Down Only	RP23-220F20.2		ENSMUSG00000054474	AL-FA Up Only	Thnsl2		ENSMUSG00000110344	AL-FA Down Only	RP23-220F20.2		ENSMUSG00000049630	AL-FA Up Only	C1ql3
ENSMUSG00000110353	AL-FA Down Only	RP23-234F23.1		ENSMUSG00000054659	AL-FA Up Only	Pm20d2		ENSMUSG00000110353	AL-FA Down Only	RP23-234F23.1		ENSMUSG00000049751	AL-FA Up Only	Rpl36al
ENSMUSG00000110588	AL-FA Down Only	RP23-98C9.5		ENSMUSG00000055116	AL-FA Up Only	Arntl		ENSMUSG00000110588	AL-FA Down Only	RP23-98C9.5		ENSMUSG00000049764	AL-FA Up Only	Zfp280b
ENSMUSG00000110592	AL-FA Down Only	RP24-199D4.1		ENSMUSG00000055733	AL-FA Up Only	Nap1l3		ENSMUSG00000110592	AL-FA Down Only	RP24-199D4.1		ENSMUSG00000049775	AL-FA Up Only	Tmsb4x
NA	AL-FA Down Only	NA		ENSMUSG00000057069	AL-FA Up Only	Ero1lb		NA	AL-FA Down Only	NA		ENSMUSG00000049922	AL-FA Up Only	Slc35c1
ENSMUSG00000000056	Ad-MAFG Down Only	Narf		ENSMUSG00000057315	AL-FA Up Only	Arhgap24		ENSMUSG00000000031	Ad-MAFG Up Only	H19		ENSMUSG00000050541	AL-FA Up Only	Adra1b
ENSMUSG00000000673	Ad-MAFG Down Only	Haao		ENSMUSG00000057465	AL-FA Up Only	Saa2		ENSMUSG00000000058	Ad-MAFG Up Only	Cav2		ENSMUSG00000051124	AL-FA Up Only	Gimap9
ENSMUSG00000000753	Ad-MAFG Down Only	Serpinf1		ENSMUSG00000058013	AL-FA Up Only	2011-09-01		ENSMUSG00000000078	Ad-MAFG Up Only	Klf6		ENSMUSG00000052062	AL-FA Up Only	Pard3b
ENSMUSG00000001670	Ad-MAFG Down Only	Tat		ENSMUSG00000058258	AL-FA Up Only	Idi1		ENSMUSG00000000303	Ad-MAFG Up Only	Cdh1		ENSMUSG00000052397	AL-FA Up Only	Ezr
ENSMUSG00000001700	Ad-MAFG Down Only	Gramd3		ENSMUSG00000058355	AL-FA Up Only	Abce1		ENSMUSG00000000552	Ad-MAFG Up Only	Zfp385a		ENSMUSG00000052565	AL-FA Up Only	Hist1h1d
ENSMUSG00000002028	Ad-MAFG Down Only	Kmt2a		ENSMUSG00000058454	AL-FA Up Only	Dhcr7		ENSMUSG00000001119	Ad-MAFG Up Only	Col6a1		ENSMUSG00000052769	AL-FA Up Only	Gm9889
ENSMUSG00000002325	Ad-MAFG Down Only	Irf9		ENSMUSG00000058569	AL-FA Up Only	Tmed9		ENSMUSG00000001166	Ad-MAFG Up Only	Oas1c		ENSMUSG00000053317	AL-FA Up Only	Sec61b
ENSMUSG00000002475	Ad-MAFG Down Only	Abhd3		ENSMUSG00000058672	AL-FA Up Only	Tubb2a		ENSMUSG00000001506	Ad-MAFG Up Only	Col1a1		ENSMUSG00000053460	AL-FA Up Only	Ggcx
ENSMUSG00000002588	Ad-MAFG Down Only	Pon1		ENSMUSG00000058831	AL-FA Up Only	Opn1sw		ENSMUSG00000001622	Ad-MAFG Up Only	Csn3		ENSMUSG00000054263	AL-FA Up Only	Lifr
ENSMUSG00000003477	Ad-MAFG Down Only	Inmt		ENSMUSG00000059022	AL-FA Up Only	Kcp		ENSMUSG00000002020	Ad-MAFG Up Only	Ltbp2		ENSMUSG00000054408	AL-FA Up Only	Spcs3
ENSMUSG00000003559	Ad-MAFG Down Only	As3mt		ENSMUSG00000059742	AL-FA Up Only	Kcnh7		ENSMUSG00000002058	Ad-MAFG Up Only	Unc119		ENSMUSG00000054453	AL-FA Up Only	Sytl5
ENSMUSG00000004098	Ad-MAFG Down Only	Col5a3		ENSMUSG00000059851	AL-FA Up Only	Suv420h2		ENSMUSG00000002068	Ad-MAFG Up Only	Ccne1		ENSMUSG00000054474	AL-FA Up Only	Thnsl2
ENSMUSG00000004558	Ad-MAFG Down Only	Ndrg2		ENSMUSG00000060036	AL-FA Up Only	Rpl3		ENSMUSG00000002297	Ad-MAFG Up Only	Dbf4		ENSMUSG00000055116	AL-FA Up Only	Arntl
ENSMUSG00000005951	Ad-MAFG Down Only	NA		ENSMUSG00000060131	AL-FA Up Only	Atp8b4		ENSMUSG00000002602	Ad-MAFG Up Only	Axl		ENSMUSG00000055733	AL-FA Up Only	Nap1l3
ENSMUSG00000006241	Ad-MAFG Down Only	Ccdc159		ENSMUSG00000060224	AL-FA Up Only	Pyroxd2		ENSMUSG00000002808	Ad-MAFG Up Only	Epdr1		ENSMUSG00000057069	AL-FA Up Only	Ero1lb
ENSMUSG00000006378	Ad-MAFG Down Only	Gcat		ENSMUSG00000060336	AL-FA Up Only	Zfp937		ENSMUSG00000002944	Ad-MAFG Up Only	Cd36		ENSMUSG00000057315	AL-FA Up Only	Arhgap24
ENSMUSG00000006494	Ad-MAFG Down Only	Pdk1		ENSMUSG00000060613	AL-FA Up Only	Cyp2c70		ENSMUSG00000002980	Ad-MAFG Up Only	Bcam		ENSMUSG00000058013	AL-FA Up Only	2011-09-01
ENSMUSG00000006529	Ad-MAFG Down Only	Itih1		ENSMUSG00000060803	AL-FA Up Only	Gstp1		ENSMUSG00000002992	Ad-MAFG Up Only	Apoc2		ENSMUSG00000058258	AL-FA Up Only	Idi1
ENSMUSG00000006542	Ad-MAFG Down Only	Prkag3		ENSMUSG00000060807	AL-FA Up Only	Serpina6		ENSMUSG00000003352	Ad-MAFG Up Only	Cacnb3		ENSMUSG00000058355	AL-FA Up Only	Abce1
ENSMUSG00000008153	Ad-MAFG Down Only	Clstn3		ENSMUSG00000060935	AL-FA Up Only	Tmem263		ENSMUSG00000003363	Ad-MAFG Up Only	Pld3		ENSMUSG00000058454	AL-FA Up Only	Dhcr7
ENSMUSG00000009894	Ad-MAFG Down Only	Snap47		ENSMUSG00000060992	AL-FA Up Only	Copz1		ENSMUSG00000003534	Ad-MAFG Up Only	Ddr1		ENSMUSG00000058569	AL-FA Up Only	Tmed9
ENSMUSG00000010122	Ad-MAFG Down Only	Slc47a1		ENSMUSG00000061959	AL-FA Up Only	Ces1e		ENSMUSG00000003849	Ad-MAFG Up Only	Nqo1		ENSMUSG00000058672	AL-FA Up Only	Tubb2a
ENSMUSG00000010601	Ad-MAFG Down Only	Apol7a		ENSMUSG00000062070	AL-FA Up Only	Pgk1		ENSMUSG00000004044	Ad-MAFG Up Only	Ptrf		ENSMUSG00000058831	AL-FA Up Only	Opn1sw
ENSMUSG00000010609	Ad-MAFG Down Only	Psen2		ENSMUSG00000062074	AL-FA Up Only	Wisp3		ENSMUSG00000004500	Ad-MAFG Up Only	Zfp324		ENSMUSG00000059022	AL-FA Up Only	Kcp
ENSMUSG00000010663	Ad-MAFG Down Only	Fads1		ENSMUSG00000062115	AL-FA Up Only	Rai1		ENSMUSG00000004609	Ad-MAFG Up Only	Cd33		ENSMUSG00000059742	AL-FA Up Only	Kcnh7
ENSMUSG00000014763	Ad-MAFG Down Only	Fam120b		ENSMUSG00000062209	AL-FA Up Only	Erbb4		ENSMUSG00000005054	Ad-MAFG Up Only	Cstb		ENSMUSG00000059851	AL-FA Up Only	Suv420h2
ENSMUSG00000015342	Ad-MAFG Down Only	Xk		ENSMUSG00000062432	AL-FA Up Only	Cyp26c1		ENSMUSG00000005233	Ad-MAFG Up Only	Spc25		ENSMUSG00000060036	AL-FA Up Only	Rpl3
ENSMUSG00000015437	Ad-MAFG Down Only	Gzmb		ENSMUSG00000062825	AL-FA Up Only	Actg1		ENSMUSG00000005397	Ad-MAFG Up Only	Nid1		ENSMUSG00000060131	AL-FA Up Only	Atp8b4
ENSMUSG00000015536	Ad-MAFG Down Only	Mocs2		ENSMUSG00000063011	AL-FA Up Only	Msln		ENSMUSG00000006219	Ad-MAFG Up Only	Fblim1		ENSMUSG00000060224	AL-FA Up Only	Pyroxd2
ENSMUSG00000015890	Ad-MAFG Down Only	Amdhd1		ENSMUSG00000063388	AL-FA Up Only	BC023105		ENSMUSG00000006538	Ad-MAFG Up Only	Ihh		ENSMUSG00000060336	AL-FA Up Only	Zfp937
ENSMUSG00000016194	Ad-MAFG Down Only	Hsd11b1		ENSMUSG00000063415	AL-FA Up Only	Cyp26b1		ENSMUSG00000007029	Ad-MAFG Up Only	Vars		ENSMUSG00000060613	AL-FA Up Only	Cyp2c70
ENSMUSG00000017390	Ad-MAFG Down Only	Aldoc		ENSMUSG00000063558	AL-FA Up Only	Aox1		ENSMUSG00000007594	Ad-MAFG Up Only	Hapln4		ENSMUSG00000060803	AL-FA Up Only	Gstp1
ENSMUSG00000017453	Ad-MAFG Down Only	Pipox		ENSMUSG00000064225	AL-FA Up Only	Paqr9		ENSMUSG00000007659	Ad-MAFG Up Only	Bcl2l1		ENSMUSG00000060807	AL-FA Up Only	Serpina6
ENSMUSG00000018474	Ad-MAFG Down Only	Chd3		ENSMUSG00000064254	AL-FA Up Only	Ethe1		ENSMUSG00000008136	Ad-MAFG Up Only	Fhl2		ENSMUSG00000060935	AL-FA Up Only	Tmem263
ENSMUSG00000018599	Ad-MAFG Down Only	Mief2		ENSMUSG00000064307	AL-FA Up Only	Lrrc51		ENSMUSG00000008845	Ad-MAFG Up Only	Cd163		ENSMUSG00000060992	AL-FA Up Only	Copz1
ENSMUSG00000018727	Ad-MAFG Down Only	Cpsf4l		ENSMUSG00000064899	AL-FA Up Only	Snord118		ENSMUSG00000010307	Ad-MAFG Up Only	Tmem86a		ENSMUSG00000061540	AL-FA Up Only	Orm2
ENSMUSG00000018846	Ad-MAFG Down Only	Pank3		ENSMUSG00000064945	AL-FA Up Only	Rny3		ENSMUSG00000011884	Ad-MAFG Up Only	Gltp		ENSMUSG00000061825	AL-FA Up Only	Ces2c
ENSMUSG00000018899	Ad-MAFG Down Only	Irf1		ENSMUSG00000065145	AL-FA Up Only	Vaultrc5		ENSMUSG00000012350	Ad-MAFG Up Only	Ehf		ENSMUSG00000062070	AL-FA Up Only	Pgk1
ENSMUSG00000018930	Ad-MAFG Down Only	Ccl4		ENSMUSG00000065505	AL-FA Up Only	Mir148a		ENSMUSG00000013236	Ad-MAFG Up Only	Ptprs		ENSMUSG00000062074	AL-FA Up Only	Wisp3
ENSMUSG00000019312	Ad-MAFG Down Only	Grb7		ENSMUSG00000065651	AL-FA Up Only	NA		ENSMUSG00000013846	Ad-MAFG Up Only	St3gal1		ENSMUSG00000062115	AL-FA Up Only	Rai1
ENSMUSG00000019579	Ad-MAFG Down Only	Mydgf		ENSMUSG00000065947	AL-FA Up Only	mt-Nd4l		ENSMUSG00000015396	Ad-MAFG Up Only	Cd83		ENSMUSG00000062209	AL-FA Up Only	Erbb4
ENSMUSG00000019689	Ad-MAFG Down Only	Fmc1		ENSMUSG00000066071	AL-FA Up Only	Cyp4a12a		ENSMUSG00000015568	Ad-MAFG Up Only	Lpl		ENSMUSG00000062432	AL-FA Up Only	Cyp26c1
ENSMUSG00000019718	Ad-MAFG Down Only	L3hypdh		ENSMUSG00000066153	AL-FA Up Only	Mup21		ENSMUSG00000015839	Ad-MAFG Up Only	Nfe2l2		ENSMUSG00000062825	AL-FA Up Only	Actg1
ENSMUSG00000019768	Ad-MAFG Down Only	Esr1		ENSMUSG00000066441	AL-FA Up Only	Rdh11		ENSMUSG00000015947	Ad-MAFG Up Only	Fcgr1		ENSMUSG00000063011	AL-FA Up Only	Msln
ENSMUSG00000019791	Ad-MAFG Down Only	Hint3		ENSMUSG00000066477	AL-FA Up Only	Gm16551		ENSMUSG00000016526	Ad-MAFG Up Only	Dyrk3		ENSMUSG00000063354	AL-FA Up Only	Slc39a4
ENSMUSG00000019906	Ad-MAFG Down Only	Lin7a		ENSMUSG00000067071	AL-FA Up Only	Hes6		ENSMUSG00000017002	Ad-MAFG Up Only	Slpi		ENSMUSG00000063388	AL-FA Up Only	BC023105
ENSMUSG00000020122	Ad-MAFG Down Only	Egfr		ENSMUSG00000067144	AL-FA Up Only	Slc22a7		ENSMUSG00000017146	Ad-MAFG Up Only	Brca1		ENSMUSG00000063415	AL-FA Up Only	Cyp26b1
ENSMUSG00000020300	Ad-MAFG Down Only	Cpeb4		ENSMUSG00000067235	AL-FA Up Only	H2-Q10		ENSMUSG00000017466	Ad-MAFG Up Only	Timp2		ENSMUSG00000063558	AL-FA Up Only	Aox1
ENSMUSG00000020638	Ad-MAFG Down Only	Cmpk2		ENSMUSG00000067813	AL-FA Up Only	Xkr9		ENSMUSG00000017667	Ad-MAFG Up Only	Zfp334		ENSMUSG00000064307	AL-FA Up Only	Lrrc51
ENSMUSG00000020641	Ad-MAFG Down Only	Rsad2		ENSMUSG00000067818	AL-FA Up Only	Myl9		ENSMUSG00000018339	Ad-MAFG Up Only	Gpx3		ENSMUSG00000064899	AL-FA Up Only	Snord118
ENSMUSG00000020774	Ad-MAFG Down Only	Aspa		ENSMUSG00000067924	AL-FA Up Only	Cxx1b		ENSMUSG00000018593	Ad-MAFG Up Only	Sparc		ENSMUSG00000064945	AL-FA Up Only	Rny3
ENSMUSG00000020776	Ad-MAFG Down Only	Fbf1		ENSMUSG00000068587	AL-FA Up Only	Mgam		ENSMUSG00000018927	Ad-MAFG Up Only	Ccl6		ENSMUSG00000065145	AL-FA Up Only	Vaultrc5
ENSMUSG00000020988	Ad-MAFG Down Only	L2hgdh		ENSMUSG00000068762	AL-FA Up Only	Gstm6		ENSMUSG00000018931	Ad-MAFG Up Only	Natd1		ENSMUSG00000065505	AL-FA Up Only	Mir148a
ENSMUSG00000021057	Ad-MAFG Down Only	Akap5		ENSMUSG00000068854	AL-FA Up Only	Hist2h2be		ENSMUSG00000018965	Ad-MAFG Up Only	Ywhah		ENSMUSG00000065651	AL-FA Up Only	NA
ENSMUSG00000021094	Ad-MAFG Down Only	Dhrs7		ENSMUSG00000068874	AL-FA Up Only	Selenbp1		ENSMUSG00000018983	Ad-MAFG Up Only	E2f2		ENSMUSG00000065947	AL-FA Up Only	mt-Nd4l
ENSMUSG00000021340	Ad-MAFG Down Only	Gpld1		ENSMUSG00000068877	AL-FA Up Only	Selenbp2		ENSMUSG00000019066	Ad-MAFG Up Only	Rab3d		ENSMUSG00000066441	AL-FA Up Only	Rdh11
ENSMUSG00000021364	Ad-MAFG Down Only	Elovl2		ENSMUSG00000069265	AL-FA Up Only	Hist1h3a		ENSMUSG00000019139	Ad-MAFG Up Only	Isyna1		ENSMUSG00000066477	AL-FA Up Only	Gm16551
ENSMUSG00000021366	Ad-MAFG Down Only	Hivep1		ENSMUSG00000069682	AL-FA Up Only	Gm10275		ENSMUSG00000019179	Ad-MAFG Up Only	NA		ENSMUSG00000067071	AL-FA Up Only	Hes6
ENSMUSG00000021476	Ad-MAFG Down Only	Habp4		ENSMUSG00000069733	AL-FA Up Only	Ube2u		ENSMUSG00000019528	Ad-MAFG Up Only	Gyg		ENSMUSG00000067144	AL-FA Up Only	Slc22a7
ENSMUSG00000021492	Ad-MAFG Down Only	F12		ENSMUSG00000070044	AL-FA Up Only	Fam149a		ENSMUSG00000019558	Ad-MAFG Up Only	Slc6a8		ENSMUSG00000067813	AL-FA Up Only	Xkr9
ENSMUSG00000021497	Ad-MAFG Down Only	Txndc15		ENSMUSG00000070576	AL-FA Up Only	Mn1		ENSMUSG00000019564	Ad-MAFG Up Only	Arid3a		ENSMUSG00000067818	AL-FA Up Only	Myl9
ENSMUSG00000021573	Ad-MAFG Down Only	Tppp		ENSMUSG00000070661	AL-FA Up Only	Rnf186		ENSMUSG00000019577	Ad-MAFG Up Only	Pdk4		ENSMUSG00000067924	AL-FA Up Only	Cxx1b
ENSMUSG00000021594	Ad-MAFG Down Only	Srd5a1		ENSMUSG00000070953	AL-FA Up Only	Rabepk		ENSMUSG00000019779	Ad-MAFG Up Only	Frk		ENSMUSG00000068220	AL-FA Up Only	Lgals1
ENSMUSG00000021775	Ad-MAFG Down Only	Nr1d2		ENSMUSG00000071669	AL-FA Up Only	Snx29		ENSMUSG00000019942	Ad-MAFG Up Only	Cdk1		ENSMUSG00000068587	AL-FA Up Only	Mgam
ENSMUSG00000021795	Ad-MAFG Down Only	Sftpd		ENSMUSG00000072612	AL-FA Up Only	Gm10382		ENSMUSG00000019966	Ad-MAFG Up Only	Kitl		ENSMUSG00000068747	AL-FA Up Only	Sort1
ENSMUSG00000021930	Ad-MAFG Down Only	Spryd7		ENSMUSG00000072849	AL-FA Up Only	Serpina1e		ENSMUSG00000019979	Ad-MAFG Up Only	Apaf1		ENSMUSG00000068762	AL-FA Up Only	Gstm6
ENSMUSG00000021981	Ad-MAFG Down Only	Cab39l		ENSMUSG00000074093	AL-FA Up Only	Svip		ENSMUSG00000019990	Ad-MAFG Up Only	Pde7b		ENSMUSG00000068854	AL-FA Up Only	Hist2h2be
ENSMUSG00000022126	Ad-MAFG Down Only	Acod1		ENSMUSG00000074115	AL-FA Up Only	Saa1		ENSMUSG00000020009	Ad-MAFG Up Only	Ifngr1		ENSMUSG00000068874	AL-FA Up Only	Selenbp1
ENSMUSG00000022149	Ad-MAFG Down Only	C9		ENSMUSG00000074207	AL-FA Up Only	Adh1		ENSMUSG00000020080	Ad-MAFG Up Only	Hkdc1		ENSMUSG00000069265	AL-FA Up Only	Hist1h3a
ENSMUSG00000022181	Ad-MAFG Down Only	C6		ENSMUSG00000074240	AL-FA Up Only	Cib3		ENSMUSG00000020099	Ad-MAFG Up Only	Unc5b		ENSMUSG00000069682	AL-FA Up Only	Gm10275
ENSMUSG00000022237	Ad-MAFG Down Only	Ankrd33b		ENSMUSG00000074472	AL-FA Up Only	Zfp872		ENSMUSG00000020100	Ad-MAFG Up Only	Slc29a3		ENSMUSG00000069733	AL-FA Up Only	Ube2u
ENSMUSG00000022323	Ad-MAFG Down Only	Rida		ENSMUSG00000074733	AL-FA Up Only	Zfp950		ENSMUSG00000020108	Ad-MAFG Up Only	Ddit4		ENSMUSG00000070044	AL-FA Up Only	Fam149a
ENSMUSG00000022419	Ad-MAFG Down Only	Deptor		ENSMUSG00000074896	AL-FA Up Only	Ifit3		ENSMUSG00000020142	Ad-MAFG Up Only	Slc1a4		ENSMUSG00000070436	AL-FA Up Only	Serpinh1
ENSMUSG00000022450	Ad-MAFG Down Only	Ndufa6		ENSMUSG00000075044	AL-FA Up Only	Slc22a29		ENSMUSG00000020176	Ad-MAFG Up Only	Grb10		ENSMUSG00000070953	AL-FA Up Only	Rabepk
ENSMUSG00000022514	Ad-MAFG Down Only	Il1rap		ENSMUSG00000075227	AL-FA Up Only	Znhit2		ENSMUSG00000020241	Ad-MAFG Up Only	Col6a2		ENSMUSG00000071669	AL-FA Up Only	Snx29
ENSMUSG00000022574	Ad-MAFG Down Only	Naprt		ENSMUSG00000076617	AL-FA Up Only	NA		ENSMUSG00000020272	Ad-MAFG Up Only	Stk10		ENSMUSG00000072612	AL-FA Up Only	Gm10382
ENSMUSG00000022584	Ad-MAFG Down Only	Ly6c2		ENSMUSG00000077257	AL-FA Up Only	Gm26080		ENSMUSG00000020282	Ad-MAFG Up Only	Rhbdf1		ENSMUSG00000074183	AL-FA Up Only	Gsta1
ENSMUSG00000022871	Ad-MAFG Down Only	Fetub		ENSMUSG00000077758	AL-FA Up Only	Gm23527		ENSMUSG00000020312	Ad-MAFG Up Only	Shc2		ENSMUSG00000074207	AL-FA Up Only	Adh1
ENSMUSG00000023044	Ad-MAFG Down Only	Csad		ENSMUSG00000078612	AL-FA Up Only	1700024P16Rik		ENSMUSG00000020330	Ad-MAFG Up Only	Hmmr		ENSMUSG00000074472	AL-FA Up Only	Zfp872
ENSMUSG00000023070	Ad-MAFG Down Only	Rgn		ENSMUSG00000078688	AL-FA Up Only	Mup2		ENSMUSG00000020649	Ad-MAFG Up Only	Rrm2		ENSMUSG00000074733	AL-FA Up Only	Zfp950
ENSMUSG00000023951	Ad-MAFG Down Only	Vegfa		ENSMUSG00000078974	AL-FA Up Only	Sec61g		ENSMUSG00000020695	Ad-MAFG Up Only	Mrc2		ENSMUSG00000074802	AL-FA Up Only	Gas2l3
ENSMUSG00000024026	Ad-MAFG Down Only	Glo1		ENSMUSG00000079470	AL-FA Up Only	Utp14b		ENSMUSG00000020737	Ad-MAFG Up Only	Hn1		ENSMUSG00000075044	AL-FA Up Only	Slc22a29
ENSMUSG00000024292	Ad-MAFG Down Only	Cyp4f14		ENSMUSG00000079505	AL-FA Up Only	Gm11131		ENSMUSG00000020901	Ad-MAFG Up Only	Pik3r5		ENSMUSG00000075227	AL-FA Up Only	Znhit2
ENSMUSG00000024298	Ad-MAFG Down Only	Zfp871		ENSMUSG00000079507	AL-FA Up Only	H2-Q1		ENSMUSG00000020926	Ad-MAFG Up Only	Adam11		ENSMUSG00000076617	AL-FA Up Only	NA
ENSMUSG00000024352	Ad-MAFG Down Only	Spata24		ENSMUSG00000079550	AL-FA Up Only	Mpp4		ENSMUSG00000021118	Ad-MAFG Up Only	Plek2		ENSMUSG00000077257	AL-FA Up Only	Gm26080
ENSMUSG00000024378	Ad-MAFG Down Only	Stard4		ENSMUSG00000081223	AL-FA Up Only	Gm12247		ENSMUSG00000021208	Ad-MAFG Up Only	Ifi27l2b		ENSMUSG00000077758	AL-FA Up Only	Gm23527
ENSMUSG00000024386	Ad-MAFG Down Only	Proc		ENSMUSG00000084137	AL-FA Up Only	Gm9085		ENSMUSG00000021217	Ad-MAFG Up Only	Tshz3		ENSMUSG00000078612	AL-FA Up Only	1700024P16Rik
ENSMUSG00000024401	Ad-MAFG Down Only	Tnf		ENSMUSG00000084159	AL-FA Up Only	Gm12696		ENSMUSG00000021268	Ad-MAFG Up Only	Meg3		ENSMUSG00000078688	AL-FA Up Only	Mup2
ENSMUSG00000024411	Ad-MAFG Down Only	Aqp4		ENSMUSG00000084457	AL-FA Up Only	n-R5s73		ENSMUSG00000021423	Ad-MAFG Up Only	Ly86		ENSMUSG00000078974	AL-FA Up Only	Sec61g
ENSMUSG00000024799	Ad-MAFG Down Only	Tm7sf2		ENSMUSG00000084466	AL-FA Up Only	Gm22960		ENSMUSG00000021457	Ad-MAFG Up Only	Syk		ENSMUSG00000079470	AL-FA Up Only	Utp14b
ENSMUSG00000024845	Ad-MAFG Down Only	Tmem134		ENSMUSG00000084595	AL-FA Up Only	n-R5s188		ENSMUSG00000021493	Ad-MAFG Up Only	Pdlim7		ENSMUSG00000079505	AL-FA Up Only	Gm11131
ENSMUSG00000025197	Ad-MAFG Down Only	Cyp2c44		ENSMUSG00000084798	AL-FA Up Only	4930533B01Rik		ENSMUSG00000021539	Ad-MAFG Up Only	Lect2		ENSMUSG00000079507	AL-FA Up Only	H2-Q1
ENSMUSG00000025200	Ad-MAFG Down Only	Cwf19l1		ENSMUSG00000084819	AL-FA Up Only	Gm11967		ENSMUSG00000021556	Ad-MAFG Up Only	Golm1		ENSMUSG00000079550	AL-FA Up Only	Mpp4
ENSMUSG00000025229	Ad-MAFG Down Only	Pitx3		ENSMUSG00000084957	AL-FA Up Only	Bbip1		ENSMUSG00000021678	Ad-MAFG Up Only	F2rl1		ENSMUSG00000081223	AL-FA Up Only	Gm12247
ENSMUSG00000025279	Ad-MAFG Down Only	Dnase1l3		ENSMUSG00000084981	AL-FA Up Only	Gm15962		ENSMUSG00000021696	Ad-MAFG Up Only	Elovl7		ENSMUSG00000084137	AL-FA Up Only	Gm9085
ENSMUSG00000025492	Ad-MAFG Down Only	Ifitm3		ENSMUSG00000085587	AL-FA Up Only	Gm14493		ENSMUSG00000021701	Ad-MAFG Up Only	Plk2		ENSMUSG00000084159	AL-FA Up Only	Gm12696
ENSMUSG00000025701	Ad-MAFG Down Only	Alox5		ENSMUSG00000085772	AL-FA Up Only	D630024D03Rik		ENSMUSG00000021720	Ad-MAFG Up Only	Rnf180		ENSMUSG00000084457	AL-FA Up Only	n-R5s73
ENSMUSG00000025764	Ad-MAFG Down Only	Jade1		ENSMUSG00000086241	AL-FA Up Only	4930483K19Rik		ENSMUSG00000021725	Ad-MAFG Up Only	Parp8		ENSMUSG00000084466	AL-FA Up Only	Gm22960
ENSMUSG00000025936	Ad-MAFG Down Only	Gm4956		ENSMUSG00000086245	AL-FA Up Only	Gm16170		ENSMUSG00000021760	Ad-MAFG Up Only	Gpx8		ENSMUSG00000084595	AL-FA Up Only	n-R5s188
ENSMUSG00000025937	Ad-MAFG Down Only	Lactb2		ENSMUSG00000086391	AL-FA Up Only	1700042O10Rik		ENSMUSG00000021999	Ad-MAFG Up Only	Cpb2		ENSMUSG00000084798	AL-FA Up Only	4930533B01Rik
ENSMUSG00000026170	Ad-MAFG Down Only	Cyp27a1		ENSMUSG00000086859	AL-FA Up Only	Snhg20		ENSMUSG00000022010	Ad-MAFG Up Only	Tsc22d1		ENSMUSG00000084819	AL-FA Up Only	Gm11967
ENSMUSG00000026270	Ad-MAFG Down Only	Capn10		ENSMUSG00000089197	AL-FA Up Only	Gm25767		ENSMUSG00000022014	Ad-MAFG Up Only	Epsti1		ENSMUSG00000084957	AL-FA Up Only	Bbip1
ENSMUSG00000026272	Ad-MAFG Down Only	Agxt		ENSMUSG00000089275	AL-FA Up Only	Gm24548		ENSMUSG00000022033	Ad-MAFG Up Only	Pbk		ENSMUSG00000084981	AL-FA Up Only	Gm15962
ENSMUSG00000026289	Ad-MAFG Down Only	Atg16l1		ENSMUSG00000089583	AL-FA Up Only	Gm23342		ENSMUSG00000022034	Ad-MAFG Up Only	Esco2		ENSMUSG00000085587	AL-FA Up Only	Gm14493
ENSMUSG00000026348	Ad-MAFG Down Only	Acmsd		ENSMUSG00000089791	AL-FA Up Only	Gm3555		ENSMUSG00000022043	Ad-MAFG Up Only	Trim35		ENSMUSG00000085772	AL-FA Up Only	D630024D03Rik
ENSMUSG00000026417	Ad-MAFG Down Only	Pigr		ENSMUSG00000089990	AL-FA Up Only	Gm15852		ENSMUSG00000022074	Ad-MAFG Up Only	Tnfrsf10b		ENSMUSG00000086241	AL-FA Up Only	4930483K19Rik
ENSMUSG00000026475	Ad-MAFG Down Only	Rgs16		ENSMUSG00000090306	AL-FA Up Only	NA		ENSMUSG00000022096	Ad-MAFG Up Only	Hr		ENSMUSG00000086245	AL-FA Up Only	Gm16170
ENSMUSG00000026579	Ad-MAFG Down Only	F5		ENSMUSG00000090610	AL-FA Up Only	Gm3571		ENSMUSG00000022122	Ad-MAFG Up Only	Ednrb		ENSMUSG00000086391	AL-FA Up Only	1700042O10Rik
ENSMUSG00000026589	Ad-MAFG Down Only	Sec16b		ENSMUSG00000090863	AL-FA Up Only	A530084C06Rik		ENSMUSG00000022150	Ad-MAFG Up Only	Dab2		ENSMUSG00000086859	AL-FA Up Only	Snhg20
ENSMUSG00000026614	Ad-MAFG Down Only	Slc30a10		ENSMUSG00000091478	AL-FA Up Only	Gm10039		ENSMUSG00000022178	Ad-MAFG Up Only	Ajuba		ENSMUSG00000089197	AL-FA Up Only	Gm25767
ENSMUSG00000026621	Ad-MAFG Down Only	Marc1		ENSMUSG00000091721	AL-FA Up Only	Gimd1		ENSMUSG00000022305	Ad-MAFG Up Only	Lrp12		ENSMUSG00000089583	AL-FA Up Only	Gm23342
ENSMUSG00000026655	Ad-MAFG Down Only	Fam107b		ENSMUSG00000092075	AL-FA Up Only	Serpina4-ps1		ENSMUSG00000022340	Ad-MAFG Up Only	Sybu		ENSMUSG00000089791	AL-FA Up Only	Gm3555
ENSMUSG00000026664	Ad-MAFG Down Only	Phyh		ENSMUSG00000092116	AL-FA Up Only	Gm10320		ENSMUSG00000022346	Ad-MAFG Up Only	Myc		ENSMUSG00000089990	AL-FA Up Only	Gm15852
ENSMUSG00000026669	Ad-MAFG Down Only	Mcm10		ENSMUSG00000093598	AL-FA Up Only	A730085K08Rik		ENSMUSG00000022372	Ad-MAFG Up Only	Sla		ENSMUSG00000090863	AL-FA Up Only	A530084C06Rik
ENSMUSG00000026675	Ad-MAFG Down Only	NA		ENSMUSG00000093610	AL-FA Up Only	Cyp2c53-ps		ENSMUSG00000022440	Ad-MAFG Up Only	C1qtnf6		ENSMUSG00000091478	AL-FA Up Only	Gm10039
ENSMUSG00000026687	Ad-MAFG Down Only	Aldh9a1		ENSMUSG00000093651	AL-FA Up Only	Gm5873		ENSMUSG00000022526	Ad-MAFG Up Only	Zfp251		ENSMUSG00000091721	AL-FA Up Only	Gimd1
ENSMUSG00000026866	Ad-MAFG Down Only	Kynu		ENSMUSG00000093912	AL-FA Up Only	Mir3470b		ENSMUSG00000022594	Ad-MAFG Up Only	Lynx1		ENSMUSG00000092116	AL-FA Up Only	Gm10320
ENSMUSG00000027016	Ad-MAFG Down Only	Zfp385b		ENSMUSG00000093930	AL-FA Up Only	Hmgcs1		ENSMUSG00000022596	Ad-MAFG Up Only	Slurp1		ENSMUSG00000093598	AL-FA Up Only	A730085K08Rik
ENSMUSG00000027133	Ad-MAFG Down Only	Nop10		ENSMUSG00000094377	AL-FA Up Only	Gm24407		ENSMUSG00000022598	Ad-MAFG Up Only	Psca		ENSMUSG00000093610	AL-FA Up Only	Cyp2c53-ps
ENSMUSG00000027227	Ad-MAFG Down Only	Sord		ENSMUSG00000094613	AL-FA Up Only	A630076J17Rik		ENSMUSG00000022665	Ad-MAFG Up Only	Ccdc80		ENSMUSG00000093651	AL-FA Up Only	Gm5873
ENSMUSG00000027327	Ad-MAFG Down Only	1700037H04Rik		ENSMUSG00000095193	AL-FA Up Only	Gm20939		ENSMUSG00000022667	Ad-MAFG Up Only	Cd200r1		ENSMUSG00000093912	AL-FA Up Only	Mir3470b
ENSMUSG00000027496	Ad-MAFG Down Only	Aurka		ENSMUSG00000095393	AL-FA Up Only	Gm25619		ENSMUSG00000022816	Ad-MAFG Up Only	Fstl1		ENSMUSG00000093916	AL-FA Up Only	Gm379
ENSMUSG00000027514	Ad-MAFG Down Only	Zbp1		ENSMUSG00000095930	AL-FA Up Only	Nim1k		ENSMUSG00000022817	Ad-MAFG Up Only	Itgb5		ENSMUSG00000094530	AL-FA Up Only	Gm21399
ENSMUSG00000027559	Ad-MAFG Down Only	Car3		ENSMUSG00000096054	AL-FA Up Only	Syne1		ENSMUSG00000022822	Ad-MAFG Up Only	Abcc5		ENSMUSG00000094613	AL-FA Up Only	A630076J17Rik
ENSMUSG00000027690	Ad-MAFG Down Only	Slc2a2		ENSMUSG00000096243	AL-FA Up Only	Gm24265		ENSMUSG00000022883	Ad-MAFG Up Only	Robo1		ENSMUSG00000095193	AL-FA Up Only	Gm20939
ENSMUSG00000027762	Ad-MAFG Down Only	Sucnr1		ENSMUSG00000096349	AL-FA Up Only	Gm22513		ENSMUSG00000022894	Ad-MAFG Up Only	Adamts5		ENSMUSG00000095393	AL-FA Up Only	Gm25619
ENSMUSG00000027784	Ad-MAFG Down Only	Ppm1l		ENSMUSG00000096947	AL-FA Up Only	Gm26723		ENSMUSG00000022895	Ad-MAFG Up Only	Ets2		ENSMUSG00000095930	AL-FA Up Only	Nim1k
ENSMUSG00000028024	Ad-MAFG Down Only	Enpep		ENSMUSG00000097274	AL-FA Up Only	Gm26564		ENSMUSG00000022947	Ad-MAFG Up Only	Cbr3		ENSMUSG00000096054	AL-FA Up Only	Syne1
ENSMUSG00000028076	Ad-MAFG Down Only	Cd1d1		ENSMUSG00000097299	AL-FA Up Only	Gm26654		ENSMUSG00000022952	Ad-MAFG Up Only	Runx1		ENSMUSG00000096243	AL-FA Up Only	Gm24265
ENSMUSG00000028102	Ad-MAFG Down Only	Pex11b		ENSMUSG00000097357	AL-FA Up Only	Gm16793		ENSMUSG00000022987	Ad-MAFG Up Only	Zfp641		ENSMUSG00000096947	AL-FA Up Only	Gm26723
ENSMUSG00000028240	Ad-MAFG Down Only	Cyp7a1		ENSMUSG00000097401	AL-FA Up Only	NA		ENSMUSG00000023004	Ad-MAFG Up Only	Tuba1b		ENSMUSG00000097274	AL-FA Up Only	Gm26564
ENSMUSG00000028536	Ad-MAFG Down Only	2610528J11Rik		ENSMUSG00000097615	AL-FA Up Only	Gm2061		ENSMUSG00000023067	Ad-MAFG Up Only	Cdkn1a		ENSMUSG00000097299	AL-FA Up Only	Gm26654
ENSMUSG00000028553	Ad-MAFG Down Only	Angptl3		ENSMUSG00000097673	AL-FA Up Only	Gm26608		ENSMUSG00000023345	Ad-MAFG Up Only	Poc1a		ENSMUSG00000097357	AL-FA Up Only	Gm16793
ENSMUSG00000028952	Ad-MAFG Down Only	Zbtb48		ENSMUSG00000097699	AL-FA Up Only	5430400D12Rik		ENSMUSG00000023868	Ad-MAFG Up Only	Pde10a		ENSMUSG00000097401	AL-FA Up Only	NA
ENSMUSG00000028976	Ad-MAFG Down Only	Slc2a5		ENSMUSG00000097724	AL-FA Up Only	NA		ENSMUSG00000023885	Ad-MAFG Up Only	Thbs2		ENSMUSG00000097615	AL-FA Up Only	Gm2061
ENSMUSG00000029102	Ad-MAFG Down Only	Hgfac		ENSMUSG00000097761	AL-FA Up Only	4930534D22Rik		ENSMUSG00000023886	Ad-MAFG Up Only	Smoc2		ENSMUSG00000097673	AL-FA Up Only	Gm26608
ENSMUSG00000029173	Ad-MAFG Down Only	Sepsecs		ENSMUSG00000099922	AL-FA Up Only	Gm29016		ENSMUSG00000023906	Ad-MAFG Up Only	Cldn6		ENSMUSG00000097699	AL-FA Up Only	5430400D12Rik
ENSMUSG00000029217	Ad-MAFG Down Only	Tec		ENSMUSG00000100094	AL-FA Up Only	1810008I18Rik		ENSMUSG00000023915	Ad-MAFG Up Only	Tnfrsf21		ENSMUSG00000097724	AL-FA Up Only	NA
ENSMUSG00000029269	Ad-MAFG Down Only	Sult1b1		ENSMUSG00000100666	AL-FA Up Only	1700007F19Rik		ENSMUSG00000023992	Ad-MAFG Up Only	Trem2		ENSMUSG00000099922	AL-FA Up Only	Gm29016
ENSMUSG00000029417	Ad-MAFG Down Only	Cxcl9		ENSMUSG00000101337	AL-FA Up Only	Dnah7c		ENSMUSG00000024030	Ad-MAFG Up Only	Abcg1		ENSMUSG00000100094	AL-FA Up Only	1810008I18Rik
ENSMUSG00000029656	Ad-MAFG Down Only	C8b		ENSMUSG00000101356	AL-FA Up Only	Gm28876		ENSMUSG00000024042	Ad-MAFG Up Only	Sik1		ENSMUSG00000100666	AL-FA Up Only	1700007F19Rik
ENSMUSG00000029664	Ad-MAFG Down Only	Tfpi2		ENSMUSG00000101397	AL-FA Up Only	Mug-ps1		ENSMUSG00000024063	Ad-MAFG Up Only	Lbh		ENSMUSG00000101337	AL-FA Up Only	Dnah7c
ENSMUSG00000029669	Ad-MAFG Down Only	Tspan12		ENSMUSG00000102525	AL-FA Up Only	Gm37784		ENSMUSG00000024087	Ad-MAFG Up Only	Cyp1b1		ENSMUSG00000101356	AL-FA Up Only	Gm28876
ENSMUSG00000029864	Ad-MAFG Down Only	Gstk1		ENSMUSG00000102694	AL-FA Up Only	Gm37496		ENSMUSG00000024109	Ad-MAFG Up Only	Nrxn1		ENSMUSG00000101397	AL-FA Up Only	Mug-ps1
ENSMUSG00000030004	Ad-MAFG Down Only	Nat8		ENSMUSG00000103149	AL-FA Up Only	AA914427		ENSMUSG00000024165	Ad-MAFG Up Only	Hn1l		ENSMUSG00000102525	AL-FA Up Only	Gm37784
ENSMUSG00000030087	Ad-MAFG Down Only	Klf15		ENSMUSG00000103730	AL-FA Up Only	Gm38316		ENSMUSG00000024205	Ad-MAFG Up Only	Rpl36-ps2		ENSMUSG00000102694	AL-FA Up Only	Gm37496
ENSMUSG00000030109	Ad-MAFG Down Only	Slc6a12		ENSMUSG00000104149	AL-FA Up Only	Gm37138		ENSMUSG00000024277	Ad-MAFG Up Only	Mapre2		ENSMUSG00000103149	AL-FA Up Only	AA914427
ENSMUSG00000030340	Ad-MAFG Down Only	Scnn1a		ENSMUSG00000104390	AL-FA Up Only	Gm17967		ENSMUSG00000024365	Ad-MAFG Up Only	Cyp21a1		ENSMUSG00000103730	AL-FA Up Only	Gm38316
ENSMUSG00000030378	Ad-MAFG Down Only	Sult2a8		ENSMUSG00000104520	AL-FA Up Only	Gm37336		ENSMUSG00000024501	Ad-MAFG Up Only	Dpysl3		ENSMUSG00000104149	AL-FA Up Only	Gm37138
ENSMUSG00000030382	Ad-MAFG Down Only	Slc27a5		ENSMUSG00000104729	AL-FA Up Only	Gm44471		ENSMUSG00000024529	Ad-MAFG Up Only	Lox		ENSMUSG00000104390	AL-FA Up Only	Gm17967
ENSMUSG00000030470	Ad-MAFG Down Only	Csrp3		ENSMUSG00000104798	AL-FA Up Only	Gm20121		ENSMUSG00000024538	Ad-MAFG Up Only	Ppic		ENSMUSG00000104520	AL-FA Up Only	Gm37336
ENSMUSG00000030483	Ad-MAFG Down Only	Cyp2b10		ENSMUSG00000105065	AL-FA Up Only	Gm42513		ENSMUSG00000024620	Ad-MAFG Up Only	Pdgfrb		ENSMUSG00000104729	AL-FA Up Only	Gm44471
ENSMUSG00000030498	Ad-MAFG Down Only	Gas2		ENSMUSG00000105204	AL-FA Up Only	Gm43738		ENSMUSG00000024663	Ad-MAFG Up Only	Rab3il1		ENSMUSG00000104798	AL-FA Up Only	Gm20121
ENSMUSG00000030701	Ad-MAFG Down Only	NA		ENSMUSG00000105837	AL-FA Up Only	Gm35986		ENSMUSG00000024696	Ad-MAFG Up Only	Lpxn		ENSMUSG00000105065	AL-FA Up Only	Gm42513
ENSMUSG00000030762	Ad-MAFG Down Only	Aqp8		ENSMUSG00000106185	AL-FA Up Only	Gm7631		ENSMUSG00000024776	Ad-MAFG Up Only	Stambpl1		ENSMUSG00000105204	AL-FA Up Only	Gm43738
ENSMUSG00000030806	Ad-MAFG Down Only	Stx1b		ENSMUSG00000107198	AL-FA Up Only	Gm19619		ENSMUSG00000025002	Ad-MAFG Up Only	Cyp2c55		ENSMUSG00000105837	AL-FA Up Only	Gm35986
ENSMUSG00000030966	Ad-MAFG Down Only	Trim21		ENSMUSG00000107369	AL-FA Up Only	Gstm2-ps1		ENSMUSG00000025037	Ad-MAFG Up Only	Maoa		ENSMUSG00000106185	AL-FA Up Only	Gm7631
ENSMUSG00000031138	Ad-MAFG Down Only	F9		ENSMUSG00000107497	AL-FA Up Only	Gm44957		ENSMUSG00000025104	Ad-MAFG Up Only	Hdgfrp3		ENSMUSG00000107198	AL-FA Up Only	Gm19619
ENSMUSG00000031147	Ad-MAFG Down Only	Magix		ENSMUSG00000107577	AL-FA Up Only	Gm44103		ENSMUSG00000025154	Ad-MAFG Up Only	Arhgap19		ENSMUSG00000107497	AL-FA Up Only	Gm44957
ENSMUSG00000031168	Ad-MAFG Down Only	Ebp		ENSMUSG00000107802	AL-FA Up Only	1700126G02Rik		ENSMUSG00000025203	Ad-MAFG Up Only	Scd2		ENSMUSG00000107577	AL-FA Up Only	Gm44103
ENSMUSG00000031327	Ad-MAFG Down Only	Chic1		ENSMUSG00000108208	AL-FA Up Only	Gm44184		ENSMUSG00000025277	Ad-MAFG Up Only	Abhd6		ENSMUSG00000107802	AL-FA Up Only	1700126G02Rik
ENSMUSG00000031431	Ad-MAFG Down Only	Tsc22d3		ENSMUSG00000109262	AL-FA Up Only	Gm44744		ENSMUSG00000025351	Ad-MAFG Up Only	Cd63		ENSMUSG00000108208	AL-FA Up Only	Gm44184
ENSMUSG00000031549	Ad-MAFG Down Only	Ido2		ENSMUSG00000110384	AL-FA Up Only	RP23-93F3.6		ENSMUSG00000025372	Ad-MAFG Up Only	Baiap2		ENSMUSG00000109262	AL-FA Up Only	Gm44744
ENSMUSG00000031604	Ad-MAFG Down Only	Msmo1		ENSMUSG00000110494	AL-FA Up Only	RP24-420C18.2		ENSMUSG00000025607	Ad-MAFG Up Only	Copg2		ENSMUSG00000110494	AL-FA Up Only	RP24-420C18.2
ENSMUSG00000031618	Ad-MAFG Down Only	Nr3c2		ENSMUSG00000110605	AL-FA Up Only	RP24-122D14.3		ENSMUSG00000025648	Ad-MAFG Up Only	Pfkfb4		ENSMUSG00000110605	AL-FA Up Only	RP24-122D14.3
ENSMUSG00000031767	Ad-MAFG Down Only	Nudt7		NA	AL-FA Up Only	NA		ENSMUSG00000025780	Ad-MAFG Up Only	Itih5		NA	AL-FA Up Only	NA
ENSMUSG00000032014	Ad-MAFG Down Only	Oaf		ENSMUSG00000000031	Ad-MAFG Up Only	H19		ENSMUSG00000025912	Ad-MAFG Up Only	Mybl1		ENSMUSG00000000056	Ad-MAFG Down Only	Narf
ENSMUSG00000032018	Ad-MAFG Down Only	Sc5d		ENSMUSG00000000058	Ad-MAFG Up Only	Cav2		ENSMUSG00000025931	Ad-MAFG Up Only	Paqr8		ENSMUSG00000000753	Ad-MAFG Down Only	Serpinf1
ENSMUSG00000032083	Ad-MAFG Down Only	Apoa1		ENSMUSG00000000078	Ad-MAFG Up Only	Klf6		ENSMUSG00000026043	Ad-MAFG Up Only	Col3a1		ENSMUSG00000001670	Ad-MAFG Down Only	Tat
ENSMUSG00000032193	Ad-MAFG Down Only	Ldlr		ENSMUSG00000000552	Ad-MAFG Up Only	Zfp385a		ENSMUSG00000026074	Ad-MAFG Up Only	Map4k4		ENSMUSG00000001700	Ad-MAFG Down Only	Gramd3
ENSMUSG00000032204	Ad-MAFG Down Only	Aqp9		ENSMUSG00000000957	Ad-MAFG Up Only	Mmp14		ENSMUSG00000026094	Ad-MAFG Up Only	Stk17b		ENSMUSG00000002028	Ad-MAFG Down Only	Kmt2a
ENSMUSG00000032207	Ad-MAFG Down Only	Lipc		ENSMUSG00000001119	Ad-MAFG Up Only	Col6a1		ENSMUSG00000026185	Ad-MAFG Up Only	Igfbp5		ENSMUSG00000002325	Ad-MAFG Down Only	Irf9
ENSMUSG00000032349	Ad-MAFG Down Only	Elovl5		ENSMUSG00000001166	Ad-MAFG Up Only	Oas1c		ENSMUSG00000026223	Ad-MAFG Up Only	Itm2c		ENSMUSG00000002475	Ad-MAFG Down Only	Abhd3
ENSMUSG00000032392	Ad-MAFG Down Only	Parp16		ENSMUSG00000001506	Ad-MAFG Up Only	Col1a1		ENSMUSG00000026315	Ad-MAFG Up Only	Serpinb8		ENSMUSG00000002588	Ad-MAFG Down Only	Pon1
ENSMUSG00000032526	Ad-MAFG Down Only	Deb1		ENSMUSG00000001622	Ad-MAFG Up Only	Csn3		ENSMUSG00000026413	Ad-MAFG Up Only	Pkp1		ENSMUSG00000003559	Ad-MAFG Down Only	As3mt
ENSMUSG00000032527	Ad-MAFG Down Only	Pccb		ENSMUSG00000002020	Ad-MAFG Up Only	Ltbp2		ENSMUSG00000026447	Ad-MAFG Up Only	Pik3c2b		ENSMUSG00000003949	Ad-MAFG Down Only	Hlf
ENSMUSG00000032561	Ad-MAFG Down Only	Acpp		ENSMUSG00000002058	Ad-MAFG Up Only	Unc119		ENSMUSG00000026478	Ad-MAFG Up Only	Lamc1		ENSMUSG00000004558	Ad-MAFG Down Only	Ndrg2
ENSMUSG00000032679	Ad-MAFG Down Only	Cd59a		ENSMUSG00000002068	Ad-MAFG Up Only	Ccne1		ENSMUSG00000026547	Ad-MAFG Up Only	Tagln2		ENSMUSG00000005580	Ad-MAFG Down Only	Adcy9
ENSMUSG00000032702	Ad-MAFG Down Only	Kank1		ENSMUSG00000002602	Ad-MAFG Up Only	Axl		ENSMUSG00000026596	Ad-MAFG Up Only	Abl2		ENSMUSG00000005951	Ad-MAFG Down Only	NA
ENSMUSG00000032860	Ad-MAFG Down Only	P2ry2		ENSMUSG00000002808	Ad-MAFG Up Only	Epdr1		ENSMUSG00000026600	Ad-MAFG Up Only	Soat1		ENSMUSG00000006241	Ad-MAFG Down Only	Ccdc159
ENSMUSG00000033429	Ad-MAFG Down Only	Mcee		ENSMUSG00000002944	Ad-MAFG Up Only	Cd36		ENSMUSG00000026622	Ad-MAFG Up Only	Nek2		ENSMUSG00000006529	Ad-MAFG Down Only	Itih1
ENSMUSG00000033610	Ad-MAFG Down Only	Pank1		ENSMUSG00000002980	Ad-MAFG Up Only	Bcam		ENSMUSG00000026688	Ad-MAFG Up Only	Mgst3		ENSMUSG00000006542	Ad-MAFG Down Only	Prkag3
ENSMUSG00000033634	Ad-MAFG Down Only	Nat8f2		ENSMUSG00000002992	Ad-MAFG Up Only	Apoc2		ENSMUSG00000026737	Ad-MAFG Up Only	Pip4k2a		ENSMUSG00000008153	Ad-MAFG Down Only	Clstn3
ENSMUSG00000033688	Ad-MAFG Down Only	1300017J02Rik		ENSMUSG00000003352	Ad-MAFG Up Only	Cacnb3		ENSMUSG00000026748	Ad-MAFG Up Only	Plxdc2		ENSMUSG00000009894	Ad-MAFG Down Only	Snap47
ENSMUSG00000033715	Ad-MAFG Down Only	Akr1c14		ENSMUSG00000003363	Ad-MAFG Up Only	Pld3		ENSMUSG00000026817	Ad-MAFG Up Only	Ak1		ENSMUSG00000010122	Ad-MAFG Down Only	Slc47a1
ENSMUSG00000033965	Ad-MAFG Down Only	Slc16a2		ENSMUSG00000003534	Ad-MAFG Up Only	Ddr1		ENSMUSG00000026832	Ad-MAFG Up Only	Cytip		ENSMUSG00000010601	Ad-MAFG Down Only	Apol7a
ENSMUSG00000034308	Ad-MAFG Down Only	Sdr42e1		ENSMUSG00000003849	Ad-MAFG Up Only	Nqo1		ENSMUSG00000026837	Ad-MAFG Up Only	Col5a1		ENSMUSG00000014763	Ad-MAFG Down Only	Fam120b
ENSMUSG00000034403	Ad-MAFG Down Only	Pja1		ENSMUSG00000004044	Ad-MAFG Up Only	Ptrf		ENSMUSG00000026880	Ad-MAFG Up Only	Stom		ENSMUSG00000015342	Ad-MAFG Down Only	Xk
ENSMUSG00000034429	Ad-MAFG Down Only	Zfp707		ENSMUSG00000004500	Ad-MAFG Up Only	Zfp324		ENSMUSG00000026956	Ad-MAFG Up Only	Uap1l1		ENSMUSG00000015437	Ad-MAFG Down Only	Gzmb
ENSMUSG00000034450	Ad-MAFG Down Only	Gulo		ENSMUSG00000004609	Ad-MAFG Up Only	Cd33		ENSMUSG00000027004	Ad-MAFG Up Only	Frzb		ENSMUSG00000015536	Ad-MAFG Down Only	Mocs2
ENSMUSG00000034459	Ad-MAFG Down Only	Ifit1		ENSMUSG00000005054	Ad-MAFG Up Only	Cstb		ENSMUSG00000027068	Ad-MAFG Up Only	Dhrs9		ENSMUSG00000015890	Ad-MAFG Down Only	Amdhd1
ENSMUSG00000034584	Ad-MAFG Down Only	Exph5		ENSMUSG00000005233	Ad-MAFG Up Only	Spc25		ENSMUSG00000027087	Ad-MAFG Up Only	Itgav		ENSMUSG00000016194	Ad-MAFG Down Only	Hsd11b1
ENSMUSG00000034591	Ad-MAFG Down Only	Slc41a2		ENSMUSG00000005397	Ad-MAFG Up Only	Nid1		ENSMUSG00000027111	Ad-MAFG Up Only	Itga6		ENSMUSG00000017009	Ad-MAFG Down Only	Sdc4
ENSMUSG00000034780	Ad-MAFG Down Only	B3galt1		ENSMUSG00000005547	Ad-MAFG Up Only	Cyp2a5		ENSMUSG00000027171	Ad-MAFG Up Only	Prrg4		ENSMUSG00000017453	Ad-MAFG Down Only	Pipox
ENSMUSG00000034785	Ad-MAFG Down Only	Dio1		ENSMUSG00000006219	Ad-MAFG Up Only	Fblim1		ENSMUSG00000027200	Ad-MAFG Up Only	Sema6d		ENSMUSG00000017493	Ad-MAFG Down Only	Igfbp4
ENSMUSG00000035031	Ad-MAFG Down Only	C8a		ENSMUSG00000006538	Ad-MAFG Up Only	Ihh		ENSMUSG00000027204	Ad-MAFG Up Only	Fbn1		ENSMUSG00000018166	Ad-MAFG Down Only	Erbb3
ENSMUSG00000035133	Ad-MAFG Down Only	Arhgap5		ENSMUSG00000007029	Ad-MAFG Up Only	Vars		ENSMUSG00000027276	Ad-MAFG Up Only	Jag1		ENSMUSG00000018474	Ad-MAFG Down Only	Chd3
ENSMUSG00000035237	Ad-MAFG Down Only	Lcat		ENSMUSG00000007659	Ad-MAFG Up Only	Bcl2l1		ENSMUSG00000027293	Ad-MAFG Up Only	Ehd4		ENSMUSG00000018599	Ad-MAFG Down Only	Mief2
ENSMUSG00000035451	Ad-MAFG Down Only	Foxa1		ENSMUSG00000008136	Ad-MAFG Up Only	Fhl2		ENSMUSG00000027322	Ad-MAFG Up Only	Siglec1		ENSMUSG00000018727	Ad-MAFG Down Only	Cpsf4l
ENSMUSG00000035642	Ad-MAFG Down Only	Aamdc		ENSMUSG00000008845	Ad-MAFG Up Only	Cd163		ENSMUSG00000027435	Ad-MAFG Up Only	Cd93		ENSMUSG00000018846	Ad-MAFG Down Only	Pank3
ENSMUSG00000035686	Ad-MAFG Down Only	Thrsp		ENSMUSG00000010307	Ad-MAFG Up Only	Tmem86a		ENSMUSG00000027459	Ad-MAFG Up Only	Fam110a		ENSMUSG00000018899	Ad-MAFG Down Only	Irf1
ENSMUSG00000035692	Ad-MAFG Down Only	Isg15		ENSMUSG00000011884	Ad-MAFG Up Only	Gltp		ENSMUSG00000027499	Ad-MAFG Up Only	Pkia		ENSMUSG00000018900	Ad-MAFG Down Only	Slc22a5
ENSMUSG00000035836	Ad-MAFG Down Only	Ugt2b1		ENSMUSG00000012350	Ad-MAFG Up Only	Ehf		ENSMUSG00000027533	Ad-MAFG Up Only	Fabp5		ENSMUSG00000018930	Ad-MAFG Down Only	Ccl4
ENSMUSG00000035929	Ad-MAFG Down Only	H2-Q4		ENSMUSG00000013236	Ad-MAFG Up Only	Ptprs		ENSMUSG00000027555	Ad-MAFG Up Only	Car13		ENSMUSG00000019312	Ad-MAFG Down Only	Grb7
ENSMUSG00000036110	Ad-MAFG Down Only	Slc17a2		ENSMUSG00000013846	Ad-MAFG Up Only	St3gal1		ENSMUSG00000027562	Ad-MAFG Up Only	Car2		ENSMUSG00000019579	Ad-MAFG Down Only	Mydgf
ENSMUSG00000036216	Ad-MAFG Down Only	Leap2		ENSMUSG00000015396	Ad-MAFG Up Only	Cd83		ENSMUSG00000027624	Ad-MAFG Up Only	Epb41l1		ENSMUSG00000019689	Ad-MAFG Down Only	Fmc1
ENSMUSG00000036561	Ad-MAFG Down Only	Ppp6r2		ENSMUSG00000015839	Ad-MAFG Up Only	Nfe2l2		ENSMUSG00000027656	Ad-MAFG Up Only	Wisp2		ENSMUSG00000019718	Ad-MAFG Down Only	L3hypdh
ENSMUSG00000036892	Ad-MAFG Down Only	Prodh2		ENSMUSG00000015947	Ad-MAFG Up Only	Fcgr1		ENSMUSG00000027663	Ad-MAFG Up Only	Zmat3		ENSMUSG00000019791	Ad-MAFG Down Only	Hint3
ENSMUSG00000037053	Ad-MAFG Down Only	Azgp1		ENSMUSG00000016526	Ad-MAFG Up Only	Dyrk3		ENSMUSG00000027712	Ad-MAFG Up Only	Anxa5		ENSMUSG00000019906	Ad-MAFG Down Only	Lin7a
ENSMUSG00000037071	Ad-MAFG Down Only	Scd1		ENSMUSG00000017002	Ad-MAFG Up Only	Slpi		ENSMUSG00000027737	Ad-MAFG Up Only	Slc7a11		ENSMUSG00000020122	Ad-MAFG Down Only	Egfr
ENSMUSG00000037202	Ad-MAFG Down Only	Prf1		ENSMUSG00000017146	Ad-MAFG Up Only	Brca1		ENSMUSG00000027750	Ad-MAFG Up Only	Postn		ENSMUSG00000020131	Ad-MAFG Down Only	Pcsk4
ENSMUSG00000037348	Ad-MAFG Down Only	Paqr7		ENSMUSG00000017466	Ad-MAFG Up Only	Timp2		ENSMUSG00000027859	Ad-MAFG Up Only	Ngf		ENSMUSG00000020300	Ad-MAFG Down Only	Cpeb4
ENSMUSG00000037458	Ad-MAFG Down Only	Azin1		ENSMUSG00000017667	Ad-MAFG Up Only	Zfp334		ENSMUSG00000027864	Ad-MAFG Up Only	Ptgfrn		ENSMUSG00000020429	Ad-MAFG Down Only	Igfbp1
ENSMUSG00000037542	Ad-MAFG Down Only	Aldh8a1		ENSMUSG00000017716	Ad-MAFG Up Only	Birc5		ENSMUSG00000027907	Ad-MAFG Up Only	S100a11		ENSMUSG00000020553	Ad-MAFG Down Only	Pctp
ENSMUSG00000037710	Ad-MAFG Down Only	Cisd1		ENSMUSG00000018339	Ad-MAFG Up Only	Gpx3		ENSMUSG00000027955	Ad-MAFG Up Only	Fam198b		ENSMUSG00000020638	Ad-MAFG Down Only	Cmpk2
ENSMUSG00000037722	Ad-MAFG Down Only	Gnpnat1		ENSMUSG00000018927	Ad-MAFG Up Only	Ccl6		ENSMUSG00000028278	Ad-MAFG Up Only	Rragd		ENSMUSG00000020641	Ad-MAFG Down Only	Rsad2
ENSMUSG00000037795	Ad-MAFG Down Only	N4bp2		ENSMUSG00000018931	Ad-MAFG Up Only	Natd1		ENSMUSG00000028358	Ad-MAFG Up Only	Zfp618		ENSMUSG00000020653	Ad-MAFG Down Only	Klf11
ENSMUSG00000037845	Ad-MAFG Down Only	Fdxacb1		ENSMUSG00000018965	Ad-MAFG Up Only	Ywhah		ENSMUSG00000028364	Ad-MAFG Up Only	Tnc		ENSMUSG00000020774	Ad-MAFG Down Only	Aspa
ENSMUSG00000038037	Ad-MAFG Down Only	Socs1		ENSMUSG00000019066	Ad-MAFG Up Only	Rab3d		ENSMUSG00000028369	Ad-MAFG Up Only	Svep1		ENSMUSG00000020776	Ad-MAFG Down Only	Fbf1
ENSMUSG00000038069	Ad-MAFG Down Only	Cdkn2aip		ENSMUSG00000019139	Ad-MAFG Up Only	Isyna1		ENSMUSG00000028378	Ad-MAFG Up Only	Ptgr1		ENSMUSG00000020988	Ad-MAFG Down Only	L2hgdh
ENSMUSG00000038459	Ad-MAFG Down Only	Abhd17c		ENSMUSG00000019179	Ad-MAFG Up Only	NA		ENSMUSG00000028480	Ad-MAFG Up Only	Glipr2		ENSMUSG00000021057	Ad-MAFG Down Only	Akap5
ENSMUSG00000038507	Ad-MAFG Down Only	Parp12		ENSMUSG00000019528	Ad-MAFG Up Only	Gyg		ENSMUSG00000028550	Ad-MAFG Up Only	Atg4c		ENSMUSG00000021094	Ad-MAFG Down Only	Dhrs7
ENSMUSG00000038522	Ad-MAFG Down Only	Mfsd4b1		ENSMUSG00000019558	Ad-MAFG Up Only	Slc6a8		ENSMUSG00000028581	Ad-MAFG Up Only	Laptm5		ENSMUSG00000021340	Ad-MAFG Down Only	Gpld1
ENSMUSG00000038552	Ad-MAFG Down Only	NA		ENSMUSG00000019564	Ad-MAFG Up Only	Arid3a		ENSMUSG00000028597	Ad-MAFG Up Only	Gpx7		ENSMUSG00000021364	Ad-MAFG Down Only	Elovl2
ENSMUSG00000038599	Ad-MAFG Down Only	Capn8		ENSMUSG00000019779	Ad-MAFG Up Only	Frk		ENSMUSG00000028633	Ad-MAFG Up Only	Ctps		ENSMUSG00000021366	Ad-MAFG Down Only	Hivep1
ENSMUSG00000038704	Ad-MAFG Down Only	Aspdh		ENSMUSG00000019942	Ad-MAFG Up Only	Cdk1		ENSMUSG00000028766	Ad-MAFG Up Only	Alpl		ENSMUSG00000021476	Ad-MAFG Down Only	Habp4
ENSMUSG00000038768	Ad-MAFG Down Only	9130409I23Rik		ENSMUSG00000019960	Ad-MAFG Up Only	Dusp6		ENSMUSG00000028832	Ad-MAFG Up Only	Stmn1		ENSMUSG00000021492	Ad-MAFG Down Only	F12
ENSMUSG00000038836	Ad-MAFG Down Only	Agbl3		ENSMUSG00000019966	Ad-MAFG Up Only	Kitl		ENSMUSG00000028893	Ad-MAFG Up Only	Sesn2		ENSMUSG00000021497	Ad-MAFG Down Only	Txndc15
ENSMUSG00000039304	Ad-MAFG Down Only	Tnfsf10		ENSMUSG00000019979	Ad-MAFG Up Only	Apaf1		ENSMUSG00000028961	Ad-MAFG Up Only	Pgd		ENSMUSG00000021573	Ad-MAFG Down Only	Tppp
ENSMUSG00000039349	Ad-MAFG Down Only	C130074G19Rik		ENSMUSG00000019990	Ad-MAFG Up Only	Pde7b		ENSMUSG00000029050	Ad-MAFG Up Only	Ski		ENSMUSG00000021591	Ad-MAFG Down Only	Glrx
ENSMUSG00000039519	Ad-MAFG Down Only	Cyp7b1		ENSMUSG00000020009	Ad-MAFG Up Only	Ifngr1		ENSMUSG00000029096	Ad-MAFG Up Only	Htra3		ENSMUSG00000021704	Ad-MAFG Down Only	Mtx3
ENSMUSG00000039653	Ad-MAFG Down Only	Baat		ENSMUSG00000020080	Ad-MAFG Up Only	Hkdc1		ENSMUSG00000029135	Ad-MAFG Up Only	Fosl2		ENSMUSG00000021775	Ad-MAFG Down Only	Nr1d2
ENSMUSG00000039891	Ad-MAFG Down Only	Txlnb		ENSMUSG00000020099	Ad-MAFG Up Only	Unc5b		ENSMUSG00000029161	Ad-MAFG Up Only	Cgref1		ENSMUSG00000021795	Ad-MAFG Down Only	Sftpd
ENSMUSG00000040017	Ad-MAFG Down Only	Saa4		ENSMUSG00000020100	Ad-MAFG Up Only	Slc29a3		ENSMUSG00000029188	Ad-MAFG Up Only	Slc34a2		ENSMUSG00000021876	Ad-MAFG Down Only	Rnase4
ENSMUSG00000040127	Ad-MAFG Down Only	Sdr9c7		ENSMUSG00000020108	Ad-MAFG Up Only	Ddit4		ENSMUSG00000029231	Ad-MAFG Up Only	Pdgfra		ENSMUSG00000021930	Ad-MAFG Down Only	Spryd7
ENSMUSG00000040147	Ad-MAFG Down Only	Maob		ENSMUSG00000020241	Ad-MAFG Up Only	Col6a2		ENSMUSG00000029272	Ad-MAFG Up Only	Sult1e1		ENSMUSG00000021981	Ad-MAFG Down Only	Cab39l
ENSMUSG00000040253	Ad-MAFG Down Only	Gbp7		ENSMUSG00000020272	Ad-MAFG Up Only	Stk10		ENSMUSG00000029304	Ad-MAFG Up Only	Spp1		ENSMUSG00000022039	Ad-MAFG Down Only	Adam2
ENSMUSG00000040264	Ad-MAFG Down Only	Gbp2b		ENSMUSG00000020282	Ad-MAFG Up Only	Rhbdf1		ENSMUSG00000029309	Ad-MAFG Up Only	Sparcl1		ENSMUSG00000022126	Ad-MAFG Down Only	Acod1
ENSMUSG00000040483	Ad-MAFG Down Only	Xaf1		ENSMUSG00000020312	Ad-MAFG Up Only	Shc2		ENSMUSG00000029377	Ad-MAFG Up Only	Ereg		ENSMUSG00000022237	Ad-MAFG Down Only	Ankrd33b
ENSMUSG00000040536	Ad-MAFG Down Only	Necab1		ENSMUSG00000020330	Ad-MAFG Up Only	Hmmr		ENSMUSG00000029552	Ad-MAFG Up Only	Tes		ENSMUSG00000022270	Ad-MAFG Down Only	Fam134b
ENSMUSG00000040918	Ad-MAFG Down Only	Slc19a2		ENSMUSG00000020649	Ad-MAFG Up Only	Rrm2		ENSMUSG00000029553	Ad-MAFG Up Only	Tfec		ENSMUSG00000022323	Ad-MAFG Down Only	Rida
ENSMUSG00000040963	Ad-MAFG Down Only	Asgr2		ENSMUSG00000020695	Ad-MAFG Up Only	Mrc2		ENSMUSG00000029661	Ad-MAFG Up Only	Col1a2		ENSMUSG00000022419	Ad-MAFG Down Only	Deptor
ENSMUSG00000041044	Ad-MAFG Down Only	Lrit1		ENSMUSG00000020737	Ad-MAFG Up Only	Hn1		ENSMUSG00000029674	Ad-MAFG Up Only	Limk1		ENSMUSG00000022445	Ad-MAFG Down Only	Cyp2d26
ENSMUSG00000041293	Ad-MAFG Down Only	Adgrf1		ENSMUSG00000020901	Ad-MAFG Up Only	Pik3r5		ENSMUSG00000029675	Ad-MAFG Up Only	Eln		ENSMUSG00000022450	Ad-MAFG Down Only	Ndufa6
ENSMUSG00000041548	Ad-MAFG Down Only	Hspb8		ENSMUSG00000020926	Ad-MAFG Up Only	Adam11		ENSMUSG00000029816	Ad-MAFG Up Only	Gpnmb		ENSMUSG00000022514	Ad-MAFG Down Only	Il1rap
ENSMUSG00000041660	Ad-MAFG Down Only	Bbox1		ENSMUSG00000021118	Ad-MAFG Up Only	Plek2		ENSMUSG00000029822	Ad-MAFG Up Only	Osbpl3		ENSMUSG00000022574	Ad-MAFG Down Only	Naprt
ENSMUSG00000041762	Ad-MAFG Down Only	Gpr155		ENSMUSG00000021208	Ad-MAFG Up Only	Ifi27l2b		ENSMUSG00000029910	Ad-MAFG Up Only	Mad2l1		ENSMUSG00000022584	Ad-MAFG Down Only	Ly6c2
ENSMUSG00000042202	Ad-MAFG Down Only	Slc35e2		ENSMUSG00000021217	Ad-MAFG Up Only	Tshz3		ENSMUSG00000030047	Ad-MAFG Up Only	Arhgap25		ENSMUSG00000022742	Ad-MAFG Down Only	Cpox
ENSMUSG00000042248	Ad-MAFG Down Only	Cyp2c37		ENSMUSG00000021226	Ad-MAFG Up Only	Acot2		ENSMUSG00000030095	Ad-MAFG Up Only	Tmem43		ENSMUSG00000022871	Ad-MAFG Down Only	Fetub
ENSMUSG00000042271	Ad-MAFG Down Only	Nxt2		ENSMUSG00000021268	Ad-MAFG Up Only	Meg3		ENSMUSG00000030302	Ad-MAFG Up Only	Atp2b2		ENSMUSG00000022877	Ad-MAFG Down Only	Hrg
ENSMUSG00000042312	Ad-MAFG Down Only	S100a13		ENSMUSG00000021423	Ad-MAFG Up Only	Ly86		ENSMUSG00000030409	Ad-MAFG Up Only	Dmpk		ENSMUSG00000023206	Ad-MAFG Down Only	Il15ra
ENSMUSG00000042737	Ad-MAFG Down Only	Dpm3		ENSMUSG00000021457	Ad-MAFG Up Only	Syk		ENSMUSG00000030493	Ad-MAFG Up Only	Faap24		ENSMUSG00000023951	Ad-MAFG Down Only	Vegfa
ENSMUSG00000042874	Ad-MAFG Down Only	D930007J09Rik		ENSMUSG00000021493	Ad-MAFG Up Only	Pdlim7		ENSMUSG00000030605	Ad-MAFG Up Only	Mfge8		ENSMUSG00000024026	Ad-MAFG Down Only	Glo1
ENSMUSG00000043190	Ad-MAFG Down Only	Rfesd		ENSMUSG00000021556	Ad-MAFG Up Only	Golm1		ENSMUSG00000030623	Ad-MAFG Up Only	Prss23os		ENSMUSG00000024298	Ad-MAFG Down Only	Zfp871
ENSMUSG00000043629	Ad-MAFG Down Only	1700019D03Rik		ENSMUSG00000021678	Ad-MAFG Up Only	F2rl1		ENSMUSG00000030641	Ad-MAFG Up Only	Ddias		ENSMUSG00000024352	Ad-MAFG Down Only	Spata24
ENSMUSG00000044080	Ad-MAFG Down Only	S100a1		ENSMUSG00000021696	Ad-MAFG Up Only	Elovl7		ENSMUSG00000030763	Ad-MAFG Up Only	Lcmt1		ENSMUSG00000024386	Ad-MAFG Down Only	Proc
ENSMUSG00000044197	Ad-MAFG Down Only	Gpr146		ENSMUSG00000021701	Ad-MAFG Up Only	Plk2		ENSMUSG00000030772	Ad-MAFG Up Only	Dkk3		ENSMUSG00000024401	Ad-MAFG Down Only	Tnf
ENSMUSG00000044340	Ad-MAFG Down Only	Phlpp1		ENSMUSG00000021720	Ad-MAFG Up Only	Rnf180		ENSMUSG00000030865	Ad-MAFG Up Only	Chp2		ENSMUSG00000024411	Ad-MAFG Down Only	Aqp4
ENSMUSG00000044349	Ad-MAFG Down Only	Snhg11		ENSMUSG00000021725	Ad-MAFG Up Only	Parp8		ENSMUSG00000031004	Ad-MAFG Up Only	Mki67		ENSMUSG00000024785	Ad-MAFG Down Only	Rcl1
ENSMUSG00000044359	Ad-MAFG Down Only	P2ry4		ENSMUSG00000021760	Ad-MAFG Up Only	Gpx8		ENSMUSG00000031075	Ad-MAFG Up Only	Ano1		ENSMUSG00000024845	Ad-MAFG Down Only	Tmem134
ENSMUSG00000044986	Ad-MAFG Down Only	Tst		ENSMUSG00000022014	Ad-MAFG Up Only	Epsti1		ENSMUSG00000031103	Ad-MAFG Up Only	Elf4		ENSMUSG00000025197	Ad-MAFG Down Only	Cyp2c44
ENSMUSG00000045094	Ad-MAFG Down Only	Arhgef37		ENSMUSG00000022033	Ad-MAFG Up Only	Pbk		ENSMUSG00000031129	Ad-MAFG Up Only	Slc9a9		ENSMUSG00000025200	Ad-MAFG Down Only	Cwf19l1
ENSMUSG00000045294	Ad-MAFG Down Only	Insig1		ENSMUSG00000022034	Ad-MAFG Up Only	Esco2		ENSMUSG00000031150	Ad-MAFG Up Only	Ccdc120		ENSMUSG00000025260	Ad-MAFG Down Only	Hsd17b10
ENSMUSG00000045319	Ad-MAFG Down Only	Proser2		ENSMUSG00000022043	Ad-MAFG Up Only	Trim35		ENSMUSG00000031271	Ad-MAFG Up Only	Serpina7		ENSMUSG00000025279	Ad-MAFG Down Only	Dnase1l3
ENSMUSG00000045441	Ad-MAFG Down Only	Gprin3		ENSMUSG00000022074	Ad-MAFG Up Only	Tnfrsf10b		ENSMUSG00000031278	Ad-MAFG Up Only	Acsl4		ENSMUSG00000025479	Ad-MAFG Down Only	Cyp2e1
ENSMUSG00000045502	Ad-MAFG Down Only	Hcar2		ENSMUSG00000022096	Ad-MAFG Up Only	Hr		ENSMUSG00000031343	Ad-MAFG Up Only	Gabra3		ENSMUSG00000025533	Ad-MAFG Down Only	Asl
ENSMUSG00000045672	Ad-MAFG Down Only	Col27a1		ENSMUSG00000022122	Ad-MAFG Up Only	Ednrb		ENSMUSG00000031375	Ad-MAFG Up Only	Bgn		ENSMUSG00000025577	Ad-MAFG Down Only	Cbx2
ENSMUSG00000045776	Ad-MAFG Down Only	Lrtm1		ENSMUSG00000022150	Ad-MAFG Up Only	Dab2		ENSMUSG00000031434	Ad-MAFG Up Only	Morc4		ENSMUSG00000025701	Ad-MAFG Down Only	Alox5
ENSMUSG00000046031	Ad-MAFG Down Only	Fam26f		ENSMUSG00000022178	Ad-MAFG Up Only	Ajuba		ENSMUSG00000031520	Ad-MAFG Up Only	Vegfc		ENSMUSG00000025764	Ad-MAFG Down Only	Jade1
ENSMUSG00000046169	Ad-MAFG Down Only	Adamts6		ENSMUSG00000022305	Ad-MAFG Up Only	Lrp12		ENSMUSG00000031548	Ad-MAFG Up Only	Sfrp1		ENSMUSG00000025937	Ad-MAFG Down Only	Lactb2
ENSMUSG00000046352	Ad-MAFG Down Only	Gjb2		ENSMUSG00000022340	Ad-MAFG Up Only	Sybu		ENSMUSG00000031584	Ad-MAFG Up Only	Gsr		ENSMUSG00000026170	Ad-MAFG Down Only	Cyp27a1
ENSMUSG00000046470	Ad-MAFG Down Only	Sox18		ENSMUSG00000022346	Ad-MAFG Up Only	Myc		ENSMUSG00000031633	Ad-MAFG Up Only	Slc25a4		ENSMUSG00000026259	Ad-MAFG Down Only	Ngef
ENSMUSG00000046687	Ad-MAFG Down Only	Gm5424		ENSMUSG00000022372	Ad-MAFG Up Only	Sla		ENSMUSG00000031740	Ad-MAFG Up Only	Mmp2		ENSMUSG00000026270	Ad-MAFG Down Only	Capn10
ENSMUSG00000046798	Ad-MAFG Down Only	Cldn12		ENSMUSG00000022440	Ad-MAFG Up Only	C1qtnf6		ENSMUSG00000031778	Ad-MAFG Up Only	Cx3cl1		ENSMUSG00000026272	Ad-MAFG Down Only	Agxt
ENSMUSG00000047728	Ad-MAFG Down Only	BC025446		ENSMUSG00000022505	Ad-MAFG Up Only	Emp2		ENSMUSG00000031903	Ad-MAFG Up Only	Pla2g15		ENSMUSG00000026289	Ad-MAFG Down Only	Atg16l1
ENSMUSG00000047797	Ad-MAFG Down Only	Gjb1		ENSMUSG00000022526	Ad-MAFG Up Only	Zfp251		ENSMUSG00000031963	Ad-MAFG Up Only	Bmper		ENSMUSG00000026348	Ad-MAFG Down Only	Acmsd
ENSMUSG00000048307	Ad-MAFG Down Only	Ankrd46		ENSMUSG00000022594	Ad-MAFG Up Only	Lynx1		ENSMUSG00000031965	Ad-MAFG Up Only	Tbx20		ENSMUSG00000026390	Ad-MAFG Down Only	Marco
ENSMUSG00000048371	Ad-MAFG Down Only	Pdp2		ENSMUSG00000022596	Ad-MAFG Up Only	Slurp1		ENSMUSG00000031995	Ad-MAFG Up Only	St14		ENSMUSG00000026417	Ad-MAFG Down Only	Pigr
ENSMUSG00000048489	Ad-MAFG Down Only	8430408G22Rik		ENSMUSG00000022598	Ad-MAFG Up Only	Psca		ENSMUSG00000032122	Ad-MAFG Up Only	Slc37a2		ENSMUSG00000026475	Ad-MAFG Down Only	Rgs16
ENSMUSG00000048498	Ad-MAFG Down Only	Cd300e		ENSMUSG00000022665	Ad-MAFG Up Only	Ccdc80		ENSMUSG00000032184	Ad-MAFG Up Only	Lysmd2		ENSMUSG00000026579	Ad-MAFG Down Only	F5
ENSMUSG00000049152	Ad-MAFG Down Only	Ugt3a2		ENSMUSG00000022667	Ad-MAFG Up Only	Cd200r1		ENSMUSG00000032265	Ad-MAFG Up Only	Fam46a		ENSMUSG00000026589	Ad-MAFG Down Only	Sec16b
ENSMUSG00000049321	Ad-MAFG Down Only	Zfp2		ENSMUSG00000022816	Ad-MAFG Up Only	Fstl1		ENSMUSG00000032280	Ad-MAFG Up Only	Tle3		ENSMUSG00000026621	Ad-MAFG Down Only	Marc1
ENSMUSG00000049422	Ad-MAFG Down Only	Chchd10		ENSMUSG00000022817	Ad-MAFG Up Only	Itgb5		ENSMUSG00000032315	Ad-MAFG Up Only	Cyp1a1		ENSMUSG00000026655	Ad-MAFG Down Only	Fam107b
ENSMUSG00000049858	Ad-MAFG Down Only	Suox		ENSMUSG00000022822	Ad-MAFG Up Only	Abcc5		ENSMUSG00000032332	Ad-MAFG Up Only	Col12a1		ENSMUSG00000026664	Ad-MAFG Down Only	Phyh
ENSMUSG00000050002	Ad-MAFG Down Only	Idnk		ENSMUSG00000022894	Ad-MAFG Up Only	Adamts5		ENSMUSG00000032334	Ad-MAFG Up Only	Loxl1		ENSMUSG00000026669	Ad-MAFG Down Only	Mcm10
ENSMUSG00000050014	Ad-MAFG Down Only	Apol10b		ENSMUSG00000022895	Ad-MAFG Up Only	Ets2		ENSMUSG00000032366	Ad-MAFG Up Only	Tpm1		ENSMUSG00000026675	Ad-MAFG Down Only	NA
ENSMUSG00000050069	Ad-MAFG Down Only	Grem2		ENSMUSG00000022947	Ad-MAFG Up Only	Cbr3		ENSMUSG00000032440	Ad-MAFG Up Only	Tgfbr2		ENSMUSG00000026687	Ad-MAFG Down Only	Aldh9a1
ENSMUSG00000050157	Ad-MAFG Down Only	Gm867		ENSMUSG00000022952	Ad-MAFG Up Only	Runx1		ENSMUSG00000032802	Ad-MAFG Up Only	Srxn1		ENSMUSG00000026866	Ad-MAFG Down Only	Kynu
ENSMUSG00000050423	Ad-MAFG Down Only	Ppp1r3g		ENSMUSG00000022987	Ad-MAFG Up Only	Zfp641		ENSMUSG00000032849	Ad-MAFG Up Only	Abcc4		ENSMUSG00000027016	Ad-MAFG Down Only	Zfp385b
ENSMUSG00000050912	Ad-MAFG Down Only	Tmem123		ENSMUSG00000023067	Ad-MAFG Up Only	Cdkn1a		ENSMUSG00000032890	Ad-MAFG Up Only	Rims3		ENSMUSG00000027133	Ad-MAFG Down Only	Nop10
ENSMUSG00000050931	Ad-MAFG Down Only	Sgms2		ENSMUSG00000023345	Ad-MAFG Up Only	Poc1a		ENSMUSG00000032902	Ad-MAFG Up Only	Slc16a1		ENSMUSG00000027227	Ad-MAFG Down Only	Sord
ENSMUSG00000051041	Ad-MAFG Down Only	Olfml1		ENSMUSG00000023868	Ad-MAFG Up Only	Pde10a		ENSMUSG00000032966	Ad-MAFG Up Only	Fkbp1a		ENSMUSG00000027327	Ad-MAFG Down Only	1700037H04Rik
ENSMUSG00000051065	Ad-MAFG Down Only	Mb21d2		ENSMUSG00000023885	Ad-MAFG Up Only	Thbs2		ENSMUSG00000033066	Ad-MAFG Up Only	Gas7		ENSMUSG00000027346	Ad-MAFG Down Only	Gpcpd1
ENSMUSG00000051147	Ad-MAFG Down Only	Nat2		ENSMUSG00000023886	Ad-MAFG Up Only	Smoc2		ENSMUSG00000033386	Ad-MAFG Up Only	Frrs1		ENSMUSG00000027496	Ad-MAFG Down Only	Aurka
ENSMUSG00000051346	Ad-MAFG Down Only	Spryd4		ENSMUSG00000023906	Ad-MAFG Up Only	Cldn6		ENSMUSG00000033420	Ad-MAFG Up Only	Antxr1		ENSMUSG00000027514	Ad-MAFG Down Only	Zbp1
ENSMUSG00000051627	Ad-MAFG Down Only	Hist1h1e		ENSMUSG00000023915	Ad-MAFG Up Only	Tnfrsf21		ENSMUSG00000033453	Ad-MAFG Up Only	Adamts15		ENSMUSG00000027690	Ad-MAFG Down Only	Slc2a2
ENSMUSG00000051652	Ad-MAFG Down Only	Lrrc3		ENSMUSG00000023992	Ad-MAFG Up Only	Trem2		ENSMUSG00000033618	Ad-MAFG Up Only	Map3k13		ENSMUSG00000027784	Ad-MAFG Down Only	Ppm1l
ENSMUSG00000051716	Ad-MAFG Down Only	Apon		ENSMUSG00000024030	Ad-MAFG Up Only	Abcg1		ENSMUSG00000033910	Ad-MAFG Up Only	Gucy1a3		ENSMUSG00000028076	Ad-MAFG Down Only	Cd1d1
ENSMUSG00000051747	Ad-MAFG Down Only	Ttn		ENSMUSG00000024042	Ad-MAFG Up Only	Sik1		ENSMUSG00000034116	Ad-MAFG Up Only	Vav1		ENSMUSG00000028102	Ad-MAFG Down Only	Pex11b
ENSMUSG00000051748	Ad-MAFG Down Only	Wfdc21		ENSMUSG00000024063	Ad-MAFG Up Only	Lbh		ENSMUSG00000034158	Ad-MAFG Up Only	Lrrc58		ENSMUSG00000028240	Ad-MAFG Down Only	Cyp7a1
ENSMUSG00000051786	Ad-MAFG Down Only	Tubgcp6		ENSMUSG00000024087	Ad-MAFG Up Only	Cyp1b1		ENSMUSG00000034219	Ad-MAFG Up Only	2014-09-01		ENSMUSG00000028517	Ad-MAFG Down Only	Plpp3
ENSMUSG00000051910	Ad-MAFG Down Only	Sox6		ENSMUSG00000024109	Ad-MAFG Up Only	Nrxn1		ENSMUSG00000034265	Ad-MAFG Up Only	Zdhhc14		ENSMUSG00000028536	Ad-MAFG Down Only	2610528J11Rik
ENSMUSG00000052270	Ad-MAFG Down Only	Fpr2		ENSMUSG00000024205	Ad-MAFG Up Only	Rpl36-ps2		ENSMUSG00000034271	Ad-MAFG Up Only	Jdp2		ENSMUSG00000028553	Ad-MAFG Down Only	Angptl3
ENSMUSG00000052520	Ad-MAFG Down Only	Cyp2j5		ENSMUSG00000024277	Ad-MAFG Up Only	Mapre2		ENSMUSG00000034317	Ad-MAFG Up Only	Trim59		ENSMUSG00000028715	Ad-MAFG Down Only	Cyp4a14
ENSMUSG00000052562	Ad-MAFG Down Only	Slc22a30		ENSMUSG00000024365	Ad-MAFG Up Only	Cyp21a1		ENSMUSG00000034394	Ad-MAFG Up Only	Lif		ENSMUSG00000028952	Ad-MAFG Down Only	Zbtb48
ENSMUSG00000052676	Ad-MAFG Down Only	Zmat1		ENSMUSG00000024501	Ad-MAFG Up Only	Dpysl3		ENSMUSG00000034413	Ad-MAFG Up Only	Neurl1b		ENSMUSG00000028976	Ad-MAFG Down Only	Slc2a5
ENSMUSG00000052957	Ad-MAFG Down Only	Gas1		ENSMUSG00000024529	Ad-MAFG Up Only	Lox		ENSMUSG00000034457	Ad-MAFG Up Only	Eda2r		ENSMUSG00000029102	Ad-MAFG Down Only	Hgfac
ENSMUSG00000053168	Ad-MAFG Down Only	9030619P08Rik		ENSMUSG00000024538	Ad-MAFG Up Only	Ppic		ENSMUSG00000034463	Ad-MAFG Up Only	Scara3		ENSMUSG00000029173	Ad-MAFG Down Only	Sepsecs
ENSMUSG00000053560	Ad-MAFG Down Only	Ier2		ENSMUSG00000024663	Ad-MAFG Up Only	Rab3il1		ENSMUSG00000034613	Ad-MAFG Up Only	Ppm1h		ENSMUSG00000029217	Ad-MAFG Down Only	Tec
ENSMUSG00000054422	Ad-MAFG Down Only	Fabp1		ENSMUSG00000024696	Ad-MAFG Up Only	Lpxn		ENSMUSG00000034634	Ad-MAFG Up Only	Ly6d		ENSMUSG00000029269	Ad-MAFG Down Only	Sult1b1
ENSMUSG00000054659	Ad-MAFG Down Only	Pm20d2		ENSMUSG00000024776	Ad-MAFG Up Only	Stambpl1		ENSMUSG00000034641	Ad-MAFG Up Only	Cd300ld		ENSMUSG00000029417	Ad-MAFG Down Only	Cxcl9
ENSMUSG00000054827	Ad-MAFG Down Only	Cyp2c50		ENSMUSG00000025002	Ad-MAFG Up Only	Cyp2c55		ENSMUSG00000034652	Ad-MAFG Up Only	Cd300a		ENSMUSG00000029669	Ad-MAFG Down Only	Tspan12
ENSMUSG00000055172	Ad-MAFG Down Only	C1ra		ENSMUSG00000025037	Ad-MAFG Up Only	Maoa		ENSMUSG00000034981	Ad-MAFG Up Only	Parm1		ENSMUSG00000029727	Ad-MAFG Down Only	Cyp3a13
ENSMUSG00000055312	Ad-MAFG Down Only	Them7		ENSMUSG00000025104	Ad-MAFG Up Only	Hdgfrp3		ENSMUSG00000035105	Ad-MAFG Up Only	Egln3		ENSMUSG00000029864	Ad-MAFG Down Only	Gstk1
ENSMUSG00000055493	Ad-MAFG Down Only	Epm2a		ENSMUSG00000025154	Ad-MAFG Up Only	Arhgap19		ENSMUSG00000035186	Ad-MAFG Up Only	Ubd		ENSMUSG00000030004	Ad-MAFG Down Only	Nat8
ENSMUSG00000055730	Ad-MAFG Down Only	Ces2a		ENSMUSG00000025277	Ad-MAFG Up Only	Abhd6		ENSMUSG00000035199	Ad-MAFG Up Only	Arl6ip5		ENSMUSG00000030087	Ad-MAFG Down Only	Klf15
ENSMUSG00000056133	Ad-MAFG Down Only	Gm9992		ENSMUSG00000025351	Ad-MAFG Up Only	Cd63		ENSMUSG00000035239	Ad-MAFG Up Only	Neu3		ENSMUSG00000030109	Ad-MAFG Down Only	Slc6a12
ENSMUSG00000056749	Ad-MAFG Down Only	Nfil3		ENSMUSG00000025372	Ad-MAFG Up Only	Baiap2		ENSMUSG00000035455	Ad-MAFG Up Only	Fignl1		ENSMUSG00000030244	Ad-MAFG Down Only	Gys2
ENSMUSG00000056899	Ad-MAFG Down Only	Immp2l		ENSMUSG00000025607	Ad-MAFG Up Only	Copg2		ENSMUSG00000035713	Ad-MAFG Up Only	Usp35		ENSMUSG00000030340	Ad-MAFG Down Only	Scnn1a
ENSMUSG00000056938	Ad-MAFG Down Only	Acbd4		ENSMUSG00000025648	Ad-MAFG Up Only	Pfkfb4		ENSMUSG00000035775	Ad-MAFG Up Only	Krt20		ENSMUSG00000030378	Ad-MAFG Down Only	Sult2a8
ENSMUSG00000057037	Ad-MAFG Down Only	Cfhr1		ENSMUSG00000025780	Ad-MAFG Up Only	Itih5		ENSMUSG00000035778	Ad-MAFG Up Only	Ggta1		ENSMUSG00000030382	Ad-MAFG Down Only	Slc27a5
ENSMUSG00000057068	Ad-MAFG Down Only	Fam47e		ENSMUSG00000025912	Ad-MAFG Up Only	Mybl1		ENSMUSG00000035783	Ad-MAFG Up Only	Acta2		ENSMUSG00000030470	Ad-MAFG Down Only	Csrp3
ENSMUSG00000057143	Ad-MAFG Down Only	Trim12c		ENSMUSG00000025931	Ad-MAFG Up Only	Paqr8		ENSMUSG00000035863	Ad-MAFG Up Only	Palm		ENSMUSG00000030483	Ad-MAFG Down Only	Cyp2b10
ENSMUSG00000057346	Ad-MAFG Down Only	Apol9a		ENSMUSG00000026074	Ad-MAFG Up Only	Map4k4		ENSMUSG00000035914	Ad-MAFG Up Only	Cd276		ENSMUSG00000030498	Ad-MAFG Down Only	Gas2
ENSMUSG00000057396	Ad-MAFG Down Only	Zfp759		ENSMUSG00000026094	Ad-MAFG Up Only	Stk17b		ENSMUSG00000036109	Ad-MAFG Up Only	Mbnl3		ENSMUSG00000030701	Ad-MAFG Down Only	NA
ENSMUSG00000057400	Ad-MAFG Down Only	Ces1c		ENSMUSG00000026223	Ad-MAFG Up Only	Itm2c		ENSMUSG00000036446	Ad-MAFG Up Only	Lum		ENSMUSG00000030806	Ad-MAFG Down Only	Stx1b
ENSMUSG00000057465	Ad-MAFG Down Only	Saa2		ENSMUSG00000026315	Ad-MAFG Up Only	Serpinb8		ENSMUSG00000036545	Ad-MAFG Up Only	Adamts2		ENSMUSG00000030827	Ad-MAFG Down Only	Fgf21
ENSMUSG00000057778	Ad-MAFG Down Only	Cyb5d2		ENSMUSG00000026413	Ad-MAFG Up Only	Pkp1		ENSMUSG00000036565	Ad-MAFG Up Only	Ttyh3		ENSMUSG00000030966	Ad-MAFG Down Only	Trim21
ENSMUSG00000060512	Ad-MAFG Down Only	0610040J01Rik		ENSMUSG00000026447	Ad-MAFG Up Only	Pik3c2b		ENSMUSG00000036782	Ad-MAFG Up Only	Klhl13		ENSMUSG00000031138	Ad-MAFG Down Only	F9
ENSMUSG00000060550	Ad-MAFG Down Only	H2-Q7		ENSMUSG00000026478	Ad-MAFG Up Only	Lamc1		ENSMUSG00000036943	Ad-MAFG Up Only	Rab8b		ENSMUSG00000031147	Ad-MAFG Down Only	Magix
ENSMUSG00000061232	Ad-MAFG Down Only	H2-K1		ENSMUSG00000026547	Ad-MAFG Up Only	Tagln2		ENSMUSG00000037014	Ad-MAFG Up Only	Sstr4		ENSMUSG00000031431	Ad-MAFG Down Only	Tsc22d3
ENSMUSG00000061482	Ad-MAFG Down Only	Hist1h4d		ENSMUSG00000026596	Ad-MAFG Up Only	Abl2		ENSMUSG00000037060	Ad-MAFG Up Only	Prkcdbp		ENSMUSG00000031549	Ad-MAFG Down Only	Ido2
ENSMUSG00000061740	Ad-MAFG Down Only	Cyp2d22		ENSMUSG00000026600	Ad-MAFG Up Only	Soat1		ENSMUSG00000037206	Ad-MAFG Up Only	Islr		ENSMUSG00000031618	Ad-MAFG Down Only	Nr3c2
ENSMUSG00000061959	Ad-MAFG Down Only	Ces1e		ENSMUSG00000026622	Ad-MAFG Up Only	Nek2		ENSMUSG00000037341	Ad-MAFG Up Only	Slc9a7		ENSMUSG00000032014	Ad-MAFG Down Only	Oaf
ENSMUSG00000062031	Ad-MAFG Down Only	Athl1		ENSMUSG00000026737	Ad-MAFG Up Only	Pip4k2a		ENSMUSG00000037411	Ad-MAFG Up Only	Serpine1		ENSMUSG00000032083	Ad-MAFG Down Only	Apoa1
ENSMUSG00000062488	Ad-MAFG Down Only	Ifit3b		ENSMUSG00000026748	Ad-MAFG Up Only	Plxdc2		ENSMUSG00000037725	Ad-MAFG Up Only	Ckap2		ENSMUSG00000032092	Ad-MAFG Down Only	Mpzl2
ENSMUSG00000062624	Ad-MAFG Down Only	Cyp2c67		ENSMUSG00000026817	Ad-MAFG Up Only	Ak1		ENSMUSG00000037759	Ad-MAFG Up Only	Ptger2		ENSMUSG00000032204	Ad-MAFG Down Only	Aqp9
ENSMUSG00000063232	Ad-MAFG Down Only	Serpina11		ENSMUSG00000026822	Ad-MAFG Up Only	Lcn2		ENSMUSG00000037833	Ad-MAFG Up Only	Sh2d4b		ENSMUSG00000032207	Ad-MAFG Down Only	Lipc
ENSMUSG00000063428	Ad-MAFG Down Only	Ddo		ENSMUSG00000026832	Ad-MAFG Up Only	Cytip		ENSMUSG00000037852	Ad-MAFG Up Only	Cpe		ENSMUSG00000032392	Ad-MAFG Down Only	Parp16
ENSMUSG00000063683	Ad-MAFG Down Only	Glyat		ENSMUSG00000026837	Ad-MAFG Up Only	Col5a1		ENSMUSG00000037902	Ad-MAFG Up Only	Sirpa		ENSMUSG00000032526	Ad-MAFG Down Only	Deb1
ENSMUSG00000063704	Ad-MAFG Down Only	Mapk15		ENSMUSG00000026956	Ad-MAFG Up Only	Uap1l1		ENSMUSG00000037904	Ad-MAFG Up Only	Ankrd9		ENSMUSG00000032527	Ad-MAFG Down Only	Pccb
ENSMUSG00000064225	Ad-MAFG Down Only	Paqr9		ENSMUSG00000027004	Ad-MAFG Up Only	Frzb		ENSMUSG00000037949	Ad-MAFG Up Only	Ano10		ENSMUSG00000032561	Ad-MAFG Down Only	Acpp
ENSMUSG00000064254	Ad-MAFG Down Only	Ethe1		ENSMUSG00000027087	Ad-MAFG Up Only	Itgav		ENSMUSG00000038059	Ad-MAFG Up Only	Smim3		ENSMUSG00000032679	Ad-MAFG Down Only	Cd59a
ENSMUSG00000064294	Ad-MAFG Down Only	Aox3		ENSMUSG00000027111	Ad-MAFG Up Only	Itga6		ENSMUSG00000038146	Ad-MAFG Up Only	Notch3		ENSMUSG00000032702	Ad-MAFG Down Only	Kank1
ENSMUSG00000065402	Ad-MAFG Down Only	Mir122		ENSMUSG00000027171	Ad-MAFG Up Only	Prrg4		ENSMUSG00000038305	Ad-MAFG Up Only	Spats2l		ENSMUSG00000032860	Ad-MAFG Down Only	P2ry2
ENSMUSG00000065429	Ad-MAFG Down Only	Mir345		ENSMUSG00000027200	Ad-MAFG Up Only	Sema6d		ENSMUSG00000038327	Ad-MAFG Up Only	Serpinb9f		ENSMUSG00000033022	Ad-MAFG Down Only	Cdo1
ENSMUSG00000066071	Ad-MAFG Down Only	Cyp4a12a		ENSMUSG00000027204	Ad-MAFG Up Only	Fbn1		ENSMUSG00000038342	Ad-MAFG Up Only	Mlxip		ENSMUSG00000033429	Ad-MAFG Down Only	Mcee
ENSMUSG00000066153	Ad-MAFG Down Only	Mup21		ENSMUSG00000027276	Ad-MAFG Up Only	Jag1		ENSMUSG00000038400	Ad-MAFG Up Only	Pmepa1		ENSMUSG00000033610	Ad-MAFG Down Only	Pank1
ENSMUSG00000066154	Ad-MAFG Down Only	Mup3		ENSMUSG00000027293	Ad-MAFG Up Only	Ehd4		ENSMUSG00000038648	Ad-MAFG Up Only	Creb3l2		ENSMUSG00000033634	Ad-MAFG Down Only	Nat8f2
ENSMUSG00000066196	Ad-MAFG Down Only	Spag8		ENSMUSG00000027322	Ad-MAFG Up Only	Siglec1		ENSMUSG00000038729	Ad-MAFG Up Only	Akap2		ENSMUSG00000033688	Ad-MAFG Down Only	1300017J02Rik
ENSMUSG00000066363	Ad-MAFG Down Only	Serpina3f		ENSMUSG00000027435	Ad-MAFG Up Only	Cd93		ENSMUSG00000038740	Ad-MAFG Up Only	Mvb12b		ENSMUSG00000033715	Ad-MAFG Down Only	Akr1c14
ENSMUSG00000066647	Ad-MAFG Down Only	Gm5113		ENSMUSG00000027499	Ad-MAFG Up Only	Pkia		ENSMUSG00000038976	Ad-MAFG Up Only	Ppp1r9b		ENSMUSG00000033863	Ad-MAFG Down Only	Klf9
ENSMUSG00000067212	Ad-MAFG Down Only	H2-T23		ENSMUSG00000027555	Ad-MAFG Up Only	Car13		ENSMUSG00000039131	Ad-MAFG Up Only	Gipc2		ENSMUSG00000033965	Ad-MAFG Down Only	Slc16a2
ENSMUSG00000067225	Ad-MAFG Down Only	Cyp2c54		ENSMUSG00000027562	Ad-MAFG Up Only	Car2		ENSMUSG00000039208	Ad-MAFG Up Only	Metrnl		ENSMUSG00000034308	Ad-MAFG Down Only	Sdr42e1
ENSMUSG00000067235	Ad-MAFG Down Only	H2-Q10		ENSMUSG00000027624	Ad-MAFG Up Only	Epb41l1		ENSMUSG00000039239	Ad-MAFG Up Only	Tgfb2		ENSMUSG00000034403	Ad-MAFG Down Only	Pja1
ENSMUSG00000068083	Ad-MAFG Down Only	Cyp2d40		ENSMUSG00000027656	Ad-MAFG Up Only	Wisp2		ENSMUSG00000039316	Ad-MAFG Up Only	Rftn1		ENSMUSG00000034429	Ad-MAFG Down Only	Zfp707
ENSMUSG00000068246	Ad-MAFG Down Only	Apol9b		ENSMUSG00000027663	Ad-MAFG Up Only	Zmat3		ENSMUSG00000039693	Ad-MAFG Up Only	Msantd3		ENSMUSG00000034450	Ad-MAFG Down Only	Gulo
ENSMUSG00000068877	Ad-MAFG Down Only	Selenbp2		ENSMUSG00000027737	Ad-MAFG Up Only	Slc7a11		ENSMUSG00000040111	Ad-MAFG Up Only	Gramd1b		ENSMUSG00000034459	Ad-MAFG Down Only	Ifit1
ENSMUSG00000069208	Ad-MAFG Down Only	Zfp825		ENSMUSG00000027750	Ad-MAFG Up Only	Postn		ENSMUSG00000040269	Ad-MAFG Up Only	Mrps28		ENSMUSG00000034780	Ad-MAFG Down Only	B3galt1
ENSMUSG00000070394	Ad-MAFG Down Only	Tmem256		ENSMUSG00000027801	Ad-MAFG Up Only	Tm4sf4		ENSMUSG00000040289	Ad-MAFG Up Only	Hey1		ENSMUSG00000034785	Ad-MAFG Down Only	Dio1
ENSMUSG00000070576	Ad-MAFG Down Only	Mn1		ENSMUSG00000027859	Ad-MAFG Up Only	Ngf		ENSMUSG00000040322	Ad-MAFG Up Only	Slc25a24		ENSMUSG00000034858	Ad-MAFG Down Only	Fam214a
ENSMUSG00000070661	Ad-MAFG Down Only	Rnf186		ENSMUSG00000027864	Ad-MAFG Up Only	Ptgfrn		ENSMUSG00000040339	Ad-MAFG Up Only	Fam102b		ENSMUSG00000034936	Ad-MAFG Down Only	Arl4d
ENSMUSG00000070704	Ad-MAFG Down Only	Ugt2b36		ENSMUSG00000027907	Ad-MAFG Up Only	S100a11		ENSMUSG00000040412	Ad-MAFG Up Only	5330417C22Rik		ENSMUSG00000035133	Ad-MAFG Down Only	Arhgap5
ENSMUSG00000071204	Ad-MAFG Down Only	Gm10319		ENSMUSG00000027955	Ad-MAFG Up Only	Fam198b		ENSMUSG00000040522	Ad-MAFG Up Only	Tlr8		ENSMUSG00000035237	Ad-MAFG Down Only	Lcat
ENSMUSG00000071253	Ad-MAFG Down Only	Slc25a16		ENSMUSG00000028238	Ad-MAFG Up Only	Atp6v0d2		ENSMUSG00000040552	Ad-MAFG Up Only	C3ar1		ENSMUSG00000035451	Ad-MAFG Down Only	Foxa1
ENSMUSG00000071711	Ad-MAFG Down Only	Mpst		ENSMUSG00000028278	Ad-MAFG Up Only	Rragd		ENSMUSG00000040584	Ad-MAFG Up Only	Abcb1a		ENSMUSG00000035642	Ad-MAFG Down Only	Aamdc
ENSMUSG00000071719	Ad-MAFG Down Only	Tmem28		ENSMUSG00000028358	Ad-MAFG Up Only	Zfp618		ENSMUSG00000040613	Ad-MAFG Up Only	Apobec1		ENSMUSG00000035692	Ad-MAFG Down Only	Isg15
ENSMUSG00000072082	Ad-MAFG Down Only	Ccnf		ENSMUSG00000028364	Ad-MAFG Up Only	Tnc		ENSMUSG00000040614	Ad-MAFG Up Only	Nlrp9c		ENSMUSG00000035828	Ad-MAFG Down Only	Pim3
ENSMUSG00000072294	Ad-MAFG Down Only	Klf12		ENSMUSG00000028369	Ad-MAFG Up Only	Svep1		ENSMUSG00000040618	Ad-MAFG Up Only	Pck2		ENSMUSG00000035929	Ad-MAFG Down Only	H2-Q4
ENSMUSG00000072849	Ad-MAFG Down Only	Serpina1e		ENSMUSG00000028480	Ad-MAFG Up Only	Glipr2		ENSMUSG00000040660	Ad-MAFG Up Only	Cyp2b9		ENSMUSG00000036110	Ad-MAFG Down Only	Slc17a2
ENSMUSG00000073155	Ad-MAFG Down Only	1810058I24Rik		ENSMUSG00000028550	Ad-MAFG Up Only	Atg4c		ENSMUSG00000040711	Ad-MAFG Up Only	Sh3pxd2b		ENSMUSG00000036216	Ad-MAFG Down Only	Leap2
ENSMUSG00000073565	Ad-MAFG Down Only	Prr16		ENSMUSG00000028581	Ad-MAFG Up Only	Laptm5		ENSMUSG00000040722	Ad-MAFG Up Only	Scamp5		ENSMUSG00000036561	Ad-MAFG Down Only	Ppp6r2
ENSMUSG00000073680	Ad-MAFG Down Only	Tmem88b		ENSMUSG00000028597	Ad-MAFG Up Only	Gpx7		ENSMUSG00000040723	Ad-MAFG Up Only	Rcsd1		ENSMUSG00000036585	Ad-MAFG Down Only	Fgf1
ENSMUSG00000073835	Ad-MAFG Down Only	Mup-ps12		ENSMUSG00000028766	Ad-MAFG Up Only	Alpl		ENSMUSG00000041219	Ad-MAFG Up Only	Arhgap11a		ENSMUSG00000036775	Ad-MAFG Down Only	Decr2
ENSMUSG00000074093	Ad-MAFG Down Only	Svip		ENSMUSG00000028832	Ad-MAFG Up Only	Stmn1		ENSMUSG00000041238	Ad-MAFG Up Only	Rbbp8		ENSMUSG00000036892	Ad-MAFG Down Only	Prodh2
ENSMUSG00000074115	Ad-MAFG Down Only	Saa1		ENSMUSG00000028893	Ad-MAFG Up Only	Sesn2		ENSMUSG00000041431	Ad-MAFG Up Only	Ccnb1		ENSMUSG00000036904	Ad-MAFG Down Only	Fzd8
ENSMUSG00000074240	Ad-MAFG Down Only	Cib3		ENSMUSG00000029050	Ad-MAFG Up Only	Ski		ENSMUSG00000041439	Ad-MAFG Up Only	Mfsd6		ENSMUSG00000037053	Ad-MAFG Down Only	Azgp1
ENSMUSG00000074272	Ad-MAFG Down Only	Ceacam1		ENSMUSG00000029096	Ad-MAFG Up Only	Htra3		ENSMUSG00000041559	Ad-MAFG Up Only	Fmod		ENSMUSG00000037202	Ad-MAFG Down Only	Prf1
ENSMUSG00000074345	Ad-MAFG Down Only	Tnfaip8l3		ENSMUSG00000029135	Ad-MAFG Up Only	Fosl2		ENSMUSG00000041577	Ad-MAFG Up Only	Prelp		ENSMUSG00000037348	Ad-MAFG Down Only	Paqr7
ENSMUSG00000074896	Ad-MAFG Down Only	Ifit3		ENSMUSG00000029161	Ad-MAFG Up Only	Cgref1		ENSMUSG00000041707	Ad-MAFG Up Only	1810011H11Rik		ENSMUSG00000037458	Ad-MAFG Down Only	Azin1
ENSMUSG00000075010	Ad-MAFG Down Only	AW112010		ENSMUSG00000029188	Ad-MAFG Up Only	Slc34a2		ENSMUSG00000041734	Ad-MAFG Up Only	Kirrel		ENSMUSG00000037542	Ad-MAFG Down Only	Aldh8a1
ENSMUSG00000075031	Ad-MAFG Down Only	Hist1h2bb		ENSMUSG00000029231	Ad-MAFG Up Only	Pdgfra		ENSMUSG00000041797	Ad-MAFG Up Only	Abca9		ENSMUSG00000037710	Ad-MAFG Down Only	Cisd1
ENSMUSG00000075273	Ad-MAFG Down Only	Ttc30b		ENSMUSG00000029272	Ad-MAFG Up Only	Sult1e1		ENSMUSG00000041801	Ad-MAFG Up Only	Phlda3		ENSMUSG00000037722	Ad-MAFG Down Only	Gnpnat1
ENSMUSG00000075517	Ad-MAFG Down Only	Cyp2d37-ps		ENSMUSG00000029304	Ad-MAFG Up Only	Spp1		ENSMUSG00000041842	Ad-MAFG Up Only	Fhdc1		ENSMUSG00000037795	Ad-MAFG Down Only	N4bp2
ENSMUSG00000075543	Ad-MAFG Down Only	Urad		ENSMUSG00000029309	Ad-MAFG Up Only	Sparcl1		ENSMUSG00000041930	Ad-MAFG Up Only	Fam222a		ENSMUSG00000037826	Ad-MAFG Down Only	Ppm1k
ENSMUSG00000075602	Ad-MAFG Down Only	Ly6a		ENSMUSG00000029377	Ad-MAFG Up Only	Ereg		ENSMUSG00000042029	Ad-MAFG Up Only	Ncapg2		ENSMUSG00000037845	Ad-MAFG Down Only	Fdxacb1
ENSMUSG00000077200	Ad-MAFG Down Only	Gm25613		ENSMUSG00000029552	Ad-MAFG Up Only	Tes		ENSMUSG00000042041	Ad-MAFG Up Only	2010003K11Rik		ENSMUSG00000038037	Ad-MAFG Down Only	Socs1
ENSMUSG00000077613	Ad-MAFG Down Only	Gm25497		ENSMUSG00000029553	Ad-MAFG Up Only	Tfec		ENSMUSG00000042215	Ad-MAFG Up Only	Bag2		ENSMUSG00000038069	Ad-MAFG Down Only	Cdkn2aip
ENSMUSG00000077815	Ad-MAFG Down Only	Mir290a		ENSMUSG00000029661	Ad-MAFG Up Only	Col1a2		ENSMUSG00000042272	Ad-MAFG Up Only	Sestd1		ENSMUSG00000038459	Ad-MAFG Down Only	Abhd17c
ENSMUSG00000078349	Ad-MAFG Down Only	AW011738		ENSMUSG00000029674	Ad-MAFG Up Only	Limk1		ENSMUSG00000042331	Ad-MAFG Up Only	Specc1		ENSMUSG00000038507	Ad-MAFG Down Only	Parp12
ENSMUSG00000078650	Ad-MAFG Down Only	G6pc		ENSMUSG00000029675	Ad-MAFG Up Only	Eln		ENSMUSG00000042644	Ad-MAFG Up Only	Itpr3		ENSMUSG00000038522	Ad-MAFG Down Only	Mfsd4b1
ENSMUSG00000078674	Ad-MAFG Down Only	Mup18		ENSMUSG00000029816	Ad-MAFG Up Only	Gpnmb		ENSMUSG00000042842	Ad-MAFG Up Only	Serpinb6b		ENSMUSG00000038552	Ad-MAFG Down Only	NA
ENSMUSG00000078853	Ad-MAFG Down Only	Igtp		ENSMUSG00000029822	Ad-MAFG Up Only	Osbpl3		ENSMUSG00000043079	Ad-MAFG Up Only	Synpo		ENSMUSG00000038704	Ad-MAFG Down Only	Aspdh
ENSMUSG00000079015	Ad-MAFG Down Only	Serpina1c		ENSMUSG00000029910	Ad-MAFG Up Only	Mad2l1		ENSMUSG00000043091	Ad-MAFG Up Only	Tuba1c		ENSMUSG00000038768	Ad-MAFG Down Only	9130409I23Rik
ENSMUSG00000079057	Ad-MAFG Down Only	NA		ENSMUSG00000030047	Ad-MAFG Up Only	Arhgap25		ENSMUSG00000043157	Ad-MAFG Up Only	Arl11		ENSMUSG00000038836	Ad-MAFG Down Only	Agbl3
ENSMUSG00000079563	Ad-MAFG Down Only	Pglyrp2		ENSMUSG00000030095	Ad-MAFG Up Only	Tmem43		ENSMUSG00000043300	Ad-MAFG Up Only	B3galnt1		ENSMUSG00000039304	Ad-MAFG Down Only	Tnfsf10
ENSMUSG00000081355	Ad-MAFG Down Only	Gm15264		ENSMUSG00000030278	Ad-MAFG Up Only	Cidec		ENSMUSG00000043614	Ad-MAFG Up Only	Vps37d		ENSMUSG00000039323	Ad-MAFG Down Only	Igfbp2
ENSMUSG00000081787	Ad-MAFG Down Only	Gm13991		ENSMUSG00000030409	Ad-MAFG Up Only	Dmpk		ENSMUSG00000043681	Ad-MAFG Up Only	Fam25c		ENSMUSG00000039349	Ad-MAFG Down Only	C130074G19Rik
ENSMUSG00000081909	Ad-MAFG Down Only	Gm11341		ENSMUSG00000030493	Ad-MAFG Up Only	Faap24		ENSMUSG00000043832	Ad-MAFG Up Only	Clec4a3		ENSMUSG00000039519	Ad-MAFG Down Only	Cyp7b1
ENSMUSG00000082100	Ad-MAFG Down Only	Glns-ps1		ENSMUSG00000030605	Ad-MAFG Up Only	Mfge8		ENSMUSG00000043895	Ad-MAFG Up Only	S1pr2		ENSMUSG00000039653	Ad-MAFG Down Only	Baat
ENSMUSG00000082116	Ad-MAFG Down Only	Gm12188		ENSMUSG00000030623	Ad-MAFG Up Only	Prss23os		ENSMUSG00000044583	Ad-MAFG Up Only	Tlr7		ENSMUSG00000039891	Ad-MAFG Down Only	Txlnb
ENSMUSG00000082292	Ad-MAFG Down Only	Gm12250		ENSMUSG00000030641	Ad-MAFG Up Only	Ddias		ENSMUSG00000044708	Ad-MAFG Up Only	Kcnj10		ENSMUSG00000040017	Ad-MAFG Down Only	Saa4
ENSMUSG00000082644	Ad-MAFG Down Only	Mup-ps19		ENSMUSG00000030763	Ad-MAFG Up Only	Lcmt1		ENSMUSG00000044748	Ad-MAFG Up Only	Defb1		ENSMUSG00000040127	Ad-MAFG Down Only	Sdr9c7
ENSMUSG00000083505	Ad-MAFG Down Only	NA		ENSMUSG00000030772	Ad-MAFG Up Only	Dkk3		ENSMUSG00000045211	Ad-MAFG Up Only	Nudt18		ENSMUSG00000040147	Ad-MAFG Down Only	Maob
ENSMUSG00000084512	Ad-MAFG Down Only	Gm22482		ENSMUSG00000030865	Ad-MAFG Up Only	Chp2		ENSMUSG00000045284	Ad-MAFG Up Only	Dcaf12l1		ENSMUSG00000040264	Ad-MAFG Down Only	Gbp2b
ENSMUSG00000084638	Ad-MAFG Down Only	NA		ENSMUSG00000031004	Ad-MAFG Up Only	Mki67		ENSMUSG00000045382	Ad-MAFG Up Only	Cxcr4		ENSMUSG00000040483	Ad-MAFG Down Only	Xaf1
ENSMUSG00000084652	Ad-MAFG Down Only	Gm22717		ENSMUSG00000031075	Ad-MAFG Up Only	Ano1		ENSMUSG00000045667	Ad-MAFG Up Only	Smtnl2		ENSMUSG00000040536	Ad-MAFG Down Only	Necab1
ENSMUSG00000084991	Ad-MAFG Down Only	Gm16260		ENSMUSG00000031103	Ad-MAFG Up Only	Elf4		ENSMUSG00000045680	Ad-MAFG Up Only	Tcf21		ENSMUSG00000040963	Ad-MAFG Down Only	Asgr2
ENSMUSG00000085404	Ad-MAFG Down Only	Gm12909		ENSMUSG00000031129	Ad-MAFG Up Only	Slc9a9		ENSMUSG00000045790	Ad-MAFG Up Only	Ccdc149		ENSMUSG00000041044	Ad-MAFG Down Only	Lrit1
ENSMUSG00000085558	Ad-MAFG Down Only	4930412C18Rik		ENSMUSG00000031150	Ad-MAFG Up Only	Ccdc120		ENSMUSG00000045838	Ad-MAFG Up Only	A430105I19Rik		ENSMUSG00000041483	Ad-MAFG Down Only	Zfp281
ENSMUSG00000086071	Ad-MAFG Down Only	Gm12354		ENSMUSG00000031343	Ad-MAFG Up Only	Gabra3		ENSMUSG00000046032	Ad-MAFG Up Only	Snx12		ENSMUSG00000041548	Ad-MAFG Down Only	Hspb8
ENSMUSG00000086141	Ad-MAFG Down Only	9030622O22Rik		ENSMUSG00000031375	Ad-MAFG Up Only	Bgn		ENSMUSG00000046402	Ad-MAFG Up Only	Rbp1		ENSMUSG00000041660	Ad-MAFG Down Only	Bbox1
ENSMUSG00000086344	Ad-MAFG Down Only	Gm11345		ENSMUSG00000031434	Ad-MAFG Up Only	Morc4		ENSMUSG00000046410	Ad-MAFG Up Only	Kcnk6		ENSMUSG00000041762	Ad-MAFG Down Only	Gpr155
ENSMUSG00000086432	Ad-MAFG Down Only	B430119L08Rik		ENSMUSG00000031520	Ad-MAFG Up Only	Vegfc		ENSMUSG00000046572	Ad-MAFG Up Only	Zfp518b		ENSMUSG00000042202	Ad-MAFG Down Only	Slc35e2
ENSMUSG00000086610	Ad-MAFG Down Only	Gm15408		ENSMUSG00000031548	Ad-MAFG Up Only	Sfrp1		ENSMUSG00000046808	Ad-MAFG Up Only	Atp10d		ENSMUSG00000042248	Ad-MAFG Down Only	Cyp2c37
ENSMUSG00000086868	Ad-MAFG Down Only	Gm15883		ENSMUSG00000031584	Ad-MAFG Up Only	Gsr		ENSMUSG00000046818	Ad-MAFG Up Only	Ddit4l		ENSMUSG00000042271	Ad-MAFG Down Only	Nxt2
ENSMUSG00000087273	Ad-MAFG Down Only	Gm13203		ENSMUSG00000031633	Ad-MAFG Up Only	Slc25a4		ENSMUSG00000047139	Ad-MAFG Up Only	Cd24a		ENSMUSG00000042312	Ad-MAFG Down Only	S100a13
ENSMUSG00000087541	Ad-MAFG Down Only	Hopxos		ENSMUSG00000031740	Ad-MAFG Up Only	Mmp2		ENSMUSG00000047228	Ad-MAFG Up Only	BC048546		ENSMUSG00000042737	Ad-MAFG Down Only	Dpm3
ENSMUSG00000087594	Ad-MAFG Down Only	BC039771		ENSMUSG00000031778	Ad-MAFG Up Only	Cx3cl1		ENSMUSG00000047238	Ad-MAFG Up Only	Mageh1		ENSMUSG00000042874	Ad-MAFG Down Only	D930007J09Rik
ENSMUSG00000087595	Ad-MAFG Down Only	1810012K08Rik		ENSMUSG00000031903	Ad-MAFG Up Only	Pla2g15		ENSMUSG00000047330	Ad-MAFG Up Only	Kcne4		ENSMUSG00000043190	Ad-MAFG Down Only	Rfesd
ENSMUSG00000087710	Ad-MAFG Down Only	Gm22235		ENSMUSG00000031963	Ad-MAFG Up Only	Bmper		ENSMUSG00000047414	Ad-MAFG Up Only	Flrt2		ENSMUSG00000043629	Ad-MAFG Down Only	1700019D03Rik
ENSMUSG00000089252	Ad-MAFG Down Only	Gm25715		ENSMUSG00000031965	Ad-MAFG Up Only	Tbx20		ENSMUSG00000047497	Ad-MAFG Up Only	Adamts12		ENSMUSG00000043923	Ad-MAFG Down Only	Ccdc84
ENSMUSG00000089275	Ad-MAFG Down Only	Gm24548		ENSMUSG00000031995	Ad-MAFG Up Only	St14		ENSMUSG00000047501	Ad-MAFG Up Only	Cldn4		ENSMUSG00000044080	Ad-MAFG Down Only	S100a1
ENSMUSG00000089580	Ad-MAFG Down Only	Gm23340		ENSMUSG00000032122	Ad-MAFG Up Only	Slc37a2		ENSMUSG00000047798	Ad-MAFG Up Only	Cd300lf		ENSMUSG00000044197	Ad-MAFG Down Only	Gpr146
ENSMUSG00000090306	Ad-MAFG Down Only	NA		ENSMUSG00000032184	Ad-MAFG Up Only	Lysmd2		ENSMUSG00000047878	Ad-MAFG Up Only	A4galt		ENSMUSG00000044340	Ad-MAFG Down Only	Phlpp1
ENSMUSG00000090610	Ad-MAFG Down Only	Gm3571		ENSMUSG00000032265	Ad-MAFG Up Only	Fam46a		ENSMUSG00000048126	Ad-MAFG Up Only	Col6a3		ENSMUSG00000044749	Ad-MAFG Down Only	Abca6
ENSMUSG00000090877	Ad-MAFG Down Only	Hspa1b		ENSMUSG00000032280	Ad-MAFG Up Only	Tle3		ENSMUSG00000048216	Ad-MAFG Up Only	Gpr85		ENSMUSG00000044820	Ad-MAFG Down Only	AY074887
ENSMUSG00000091387	Ad-MAFG Down Only	Gcnt4		ENSMUSG00000032315	Ad-MAFG Up Only	Cyp1a1		ENSMUSG00000048388	Ad-MAFG Up Only	Fam171b		ENSMUSG00000044986	Ad-MAFG Down Only	Tst
ENSMUSG00000091680	Ad-MAFG Down Only	Klhdc7b		ENSMUSG00000032332	Ad-MAFG Up Only	Col12a1		ENSMUSG00000048612	Ad-MAFG Up Only	Myof		ENSMUSG00000045094	Ad-MAFG Down Only	Arhgef37
ENSMUSG00000092021	Ad-MAFG Down Only	Gbp11		ENSMUSG00000032334	Ad-MAFG Up Only	Loxl1		ENSMUSG00000048707	Ad-MAFG Up Only	Tprn		ENSMUSG00000045319	Ad-MAFG Down Only	Proser2
ENSMUSG00000092075	Ad-MAFG Down Only	Serpina4-ps1		ENSMUSG00000032366	Ad-MAFG Up Only	Tpm1		ENSMUSG00000048779	Ad-MAFG Up Only	P2ry6		ENSMUSG00000045441	Ad-MAFG Down Only	Gprin3
ENSMUSG00000092550	Ad-MAFG Down Only	Gm20496		ENSMUSG00000032440	Ad-MAFG Up Only	Tgfbr2		ENSMUSG00000049130	Ad-MAFG Up Only	C5ar1		ENSMUSG00000045502	Ad-MAFG Down Only	Hcar2
ENSMUSG00000093886	Ad-MAFG Down Only	Gm23158		ENSMUSG00000032802	Ad-MAFG Up Only	Srxn1		ENSMUSG00000049721	Ad-MAFG Up Only	Gal3st1		ENSMUSG00000046031	Ad-MAFG Down Only	Fam26f
ENSMUSG00000093930	Ad-MAFG Down Only	Hmgcs1		ENSMUSG00000032849	Ad-MAFG Up Only	Abcc4		ENSMUSG00000049804	Ad-MAFG Up Only	Armcx4		ENSMUSG00000046169	Ad-MAFG Down Only	Adamts6
ENSMUSG00000094377	Ad-MAFG Down Only	Gm24407		ENSMUSG00000032890	Ad-MAFG Up Only	Rims3		ENSMUSG00000049866	Ad-MAFG Up Only	Arl4c		ENSMUSG00000046352	Ad-MAFG Down Only	Gjb2
ENSMUSG00000094806	Ad-MAFG Down Only	Cyp2d10		ENSMUSG00000032902	Ad-MAFG Up Only	Slc16a1		ENSMUSG00000049922	Ad-MAFG Up Only	Slc35c1		ENSMUSG00000046470	Ad-MAFG Down Only	Sox18
ENSMUSG00000094983	Ad-MAFG Down Only	Gm23726		ENSMUSG00000032966	Ad-MAFG Up Only	Fkbp1a		ENSMUSG00000050148	Ad-MAFG Up Only	Ubqln2		ENSMUSG00000046687	Ad-MAFG Down Only	Gm5424
ENSMUSG00000096349	Ad-MAFG Down Only	Gm22513		ENSMUSG00000033420	Ad-MAFG Up Only	Antxr1		ENSMUSG00000050271	Ad-MAFG Up Only	D8Ertd82e		ENSMUSG00000046798	Ad-MAFG Down Only	Cldn12
ENSMUSG00000096674	Ad-MAFG Down Only	Mup15		ENSMUSG00000033453	Ad-MAFG Up Only	Adamts15		ENSMUSG00000050359	Ad-MAFG Up Only	Sprr1a		ENSMUSG00000047728	Ad-MAFG Down Only	BC025446
ENSMUSG00000096688	Ad-MAFG Down Only	Mup17		ENSMUSG00000033618	Ad-MAFG Up Only	Map3k13		ENSMUSG00000050737	Ad-MAFG Up Only	Ptges		ENSMUSG00000047797	Ad-MAFG Down Only	Gjb1
ENSMUSG00000096758	Ad-MAFG Down Only	Gm25466		ENSMUSG00000033910	Ad-MAFG Up Only	Gucy1a3		ENSMUSG00000051220	Ad-MAFG Up Only	Ercc6l		ENSMUSG00000048307	Ad-MAFG Down Only	Ankrd46
ENSMUSG00000096768	Ad-MAFG Down Only	Erdr1		ENSMUSG00000034116	Ad-MAFG Up Only	Vav1		ENSMUSG00000051225	Ad-MAFG Up Only	Fam83a		ENSMUSG00000048371	Ad-MAFG Down Only	Pdp2
ENSMUSG00000097016	Ad-MAFG Down Only	Gm26708		ENSMUSG00000034158	Ad-MAFG Up Only	Lrrc58		ENSMUSG00000051343	Ad-MAFG Up Only	Rab11fip5		ENSMUSG00000048489	Ad-MAFG Down Only	8430408G22Rik
ENSMUSG00000097059	Ad-MAFG Down Only	Fam120aos		ENSMUSG00000034219	Ad-MAFG Up Only	2014-09-01		ENSMUSG00000051344	Ad-MAFG Up Only	Plekhm3		ENSMUSG00000048498	Ad-MAFG Down Only	Cd300e
ENSMUSG00000097148	Ad-MAFG Down Only	Gm3839		ENSMUSG00000034265	Ad-MAFG Up Only	Zdhhc14		ENSMUSG00000051439	Ad-MAFG Up Only	Cd14		ENSMUSG00000048856	Ad-MAFG Down Only	Slc25a47
ENSMUSG00000097162	Ad-MAFG Down Only	2310010J17Rik		ENSMUSG00000034271	Ad-MAFG Up Only	Jdp2		ENSMUSG00000051790	Ad-MAFG Up Only	Nlgn2		ENSMUSG00000049152	Ad-MAFG Down Only	Ugt3a2
ENSMUSG00000097185	Ad-MAFG Down Only	Gm26596		ENSMUSG00000034317	Ad-MAFG Up Only	Trim59		ENSMUSG00000052131	Ad-MAFG Up Only	Akr1b7		ENSMUSG00000049321	Ad-MAFG Down Only	Zfp2
ENSMUSG00000097213	Ad-MAFG Down Only	Gm26745		ENSMUSG00000034394	Ad-MAFG Up Only	Lif		ENSMUSG00000052727	Ad-MAFG Up Only	Map1b		ENSMUSG00000049422	Ad-MAFG Down Only	Chchd10
ENSMUSG00000097236	Ad-MAFG Down Only	4831440E17Rik		ENSMUSG00000034413	Ad-MAFG Up Only	Neurl1b		ENSMUSG00000052760	Ad-MAFG Up Only	A630001G21Rik		ENSMUSG00000049858	Ad-MAFG Down Only	Suox
ENSMUSG00000097310	Ad-MAFG Down Only	A930038B10Rik		ENSMUSG00000034457	Ad-MAFG Up Only	Eda2r		ENSMUSG00000052942	Ad-MAFG Up Only	Glis3		ENSMUSG00000050002	Ad-MAFG Down Only	Idnk
ENSMUSG00000097322	Ad-MAFG Down Only	NA		ENSMUSG00000034463	Ad-MAFG Up Only	Scara3		ENSMUSG00000053040	Ad-MAFG Up Only	Aph1c		ENSMUSG00000050014	Ad-MAFG Down Only	Apol10b
ENSMUSG00000097354	Ad-MAFG Down Only	2310001H17Rik		ENSMUSG00000034613	Ad-MAFG Up Only	Ppm1h		ENSMUSG00000053414	Ad-MAFG Up Only	Hunk		ENSMUSG00000050069	Ad-MAFG Down Only	Grem2
ENSMUSG00000097571	Ad-MAFG Down Only	Jpx		ENSMUSG00000034634	Ad-MAFG Up Only	Ly6d		ENSMUSG00000053965	Ad-MAFG Up Only	Pde5a		ENSMUSG00000050157	Ad-MAFG Down Only	Gm867
ENSMUSG00000097574	Ad-MAFG Down Only	C920006O11Rik		ENSMUSG00000034641	Ad-MAFG Up Only	Cd300ld		ENSMUSG00000054453	Ad-MAFG Up Only	Sytl5		ENSMUSG00000050423	Ad-MAFG Down Only	Ppp1r3g
ENSMUSG00000097654	Ad-MAFG Down Only	Gm26714		ENSMUSG00000034652	Ad-MAFG Up Only	Cd300a		ENSMUSG00000054589	Ad-MAFG Up Only	Gm9949		ENSMUSG00000050912	Ad-MAFG Down Only	Tmem123
ENSMUSG00000097761	Ad-MAFG Down Only	4930534D22Rik		ENSMUSG00000034981	Ad-MAFG Up Only	Parm1		ENSMUSG00000054942	Ad-MAFG Up Only	Fam73a		ENSMUSG00000050931	Ad-MAFG Down Only	Sgms2
ENSMUSG00000097785	Ad-MAFG Down Only	B230217O12Rik		ENSMUSG00000035186	Ad-MAFG Up Only	Ubd		ENSMUSG00000055653	Ad-MAFG Up Only	Gpc3		ENSMUSG00000051065	Ad-MAFG Down Only	Mb21d2
ENSMUSG00000097970	Ad-MAFG Down Only	Gm27028		ENSMUSG00000035199	Ad-MAFG Up Only	Arl6ip5		ENSMUSG00000055707	Ad-MAFG Up Only	Klhl26		ENSMUSG00000051147	Ad-MAFG Down Only	Nat2
ENSMUSG00000098741	Ad-MAFG Down Only	Obox4-ps2		ENSMUSG00000035239	Ad-MAFG Up Only	Neu3		ENSMUSG00000055782	Ad-MAFG Up Only	Abcd2		ENSMUSG00000051346	Ad-MAFG Down Only	Spryd4
ENSMUSG00000098747	Ad-MAFG Down Only	Gm27216		ENSMUSG00000035455	Ad-MAFG Up Only	Fignl1		ENSMUSG00000056025	Ad-MAFG Up Only	Clca3a1		ENSMUSG00000051627	Ad-MAFG Down Only	Hist1h1e
ENSMUSG00000098867	Ad-MAFG Down Only	Gm27463		ENSMUSG00000035713	Ad-MAFG Up Only	Usp35		ENSMUSG00000056069	Ad-MAFG Up Only	Fam105a		ENSMUSG00000051652	Ad-MAFG Down Only	Lrrc3
ENSMUSG00000098871	Ad-MAFG Down Only	Mir6381		ENSMUSG00000035775	Ad-MAFG Up Only	Krt20		ENSMUSG00000056124	Ad-MAFG Up Only	B4galt6		ENSMUSG00000051716	Ad-MAFG Down Only	Apon
ENSMUSG00000099242	Ad-MAFG Down Only	Obox4-ps3		ENSMUSG00000035778	Ad-MAFG Up Only	Ggta1		ENSMUSG00000056481	Ad-MAFG Up Only	Cd248		ENSMUSG00000051747	Ad-MAFG Down Only	Ttn
ENSMUSG00000100039	Ad-MAFG Down Only	NA		ENSMUSG00000035863	Ad-MAFG Up Only	Palm		ENSMUSG00000056515	Ad-MAFG Up Only	Rab31		ENSMUSG00000051748	Ad-MAFG Down Only	Wfdc21
ENSMUSG00000100087	Ad-MAFG Down Only	Gm29475		ENSMUSG00000035914	Ad-MAFG Up Only	Cd276		ENSMUSG00000056592	Ad-MAFG Up Only	Zfp658		ENSMUSG00000051786	Ad-MAFG Down Only	Tubgcp6
ENSMUSG00000100320	Ad-MAFG Down Only	Gm29417		ENSMUSG00000036109	Ad-MAFG Up Only	Mbnl3		ENSMUSG00000057058	Ad-MAFG Up Only	Skap1		ENSMUSG00000051910	Ad-MAFG Down Only	Sox6
ENSMUSG00000100371	Ad-MAFG Down Only	Gm29669		ENSMUSG00000036446	Ad-MAFG Up Only	Lum		ENSMUSG00000057614	Ad-MAFG Up Only	Gnai1		ENSMUSG00000052270	Ad-MAFG Down Only	Fpr2
ENSMUSG00000100680	Ad-MAFG Down Only	1810044D09Rik		ENSMUSG00000036545	Ad-MAFG Up Only	Adamts2		ENSMUSG00000057722	Ad-MAFG Up Only	Lepr		ENSMUSG00000052302	Ad-MAFG Down Only	Tbc1d30
ENSMUSG00000101211	Ad-MAFG Down Only	Gm28818		ENSMUSG00000036565	Ad-MAFG Up Only	Ttyh3		ENSMUSG00000057726	Ad-MAFG Up Only	Serpinb9g		ENSMUSG00000052520	Ad-MAFG Down Only	Cyp2j5
ENSMUSG00000102095	Ad-MAFG Down Only	C730036E19Rik		ENSMUSG00000036782	Ad-MAFG Up Only	Klhl13		ENSMUSG00000058571	Ad-MAFG Up Only	Gpc6		ENSMUSG00000052562	Ad-MAFG Down Only	Slc22a30
ENSMUSG00000102471	Ad-MAFG Down Only	Gm5100		ENSMUSG00000036943	Ad-MAFG Up Only	Rab8b		ENSMUSG00000059316	Ad-MAFG Up Only	Slc27a4		ENSMUSG00000052676	Ad-MAFG Down Only	Zmat1
ENSMUSG00000104253	Ad-MAFG Down Only	Gm37174		ENSMUSG00000037014	Ad-MAFG Up Only	Sstr4		ENSMUSG00000059401	Ad-MAFG Up Only	Mamld1		ENSMUSG00000052957	Ad-MAFG Down Only	Gas1
ENSMUSG00000104713	Ad-MAFG Down Only	NA		ENSMUSG00000037035	Ad-MAFG Up Only	Inhbb		ENSMUSG00000059498	Ad-MAFG Up Only	Fcgr3		ENSMUSG00000053168	Ad-MAFG Down Only	9030619P08Rik
ENSMUSG00000104754	Ad-MAFG Down Only	Gm43116		ENSMUSG00000037060	Ad-MAFG Up Only	Prkcdbp		ENSMUSG00000059555	Ad-MAFG Up Only	Tor4a		ENSMUSG00000053560	Ad-MAFG Down Only	Ier2
ENSMUSG00000104918	Ad-MAFG Down Only	Gm42944		ENSMUSG00000037206	Ad-MAFG Up Only	Islr		ENSMUSG00000059713	Ad-MAFG Up Only	Rcan3		ENSMUSG00000054827	Ad-MAFG Down Only	Cyp2c50
ENSMUSG00000105096	Ad-MAFG Down Only	Gbp10		ENSMUSG00000037341	Ad-MAFG Up Only	Slc9a7		ENSMUSG00000060044	Ad-MAFG Up Only	Tmem26		ENSMUSG00000055172	Ad-MAFG Down Only	C1ra
ENSMUSG00000105802	Ad-MAFG Down Only	Gm43012		ENSMUSG00000037411	Ad-MAFG Up Only	Serpine1		ENSMUSG00000060216	Ad-MAFG Up Only	Arrb2		ENSMUSG00000055312	Ad-MAFG Down Only	Them7
ENSMUSG00000106228	Ad-MAFG Down Only	Mir3073b		ENSMUSG00000037725	Ad-MAFG Up Only	Ckap2		ENSMUSG00000061186	Ad-MAFG Up Only	Sfmbt2		ENSMUSG00000055493	Ad-MAFG Down Only	Epm2a
ENSMUSG00000107369	Ad-MAFG Down Only	Gstm2-ps1		ENSMUSG00000037759	Ad-MAFG Up Only	Ptger2		ENSMUSG00000061540	Ad-MAFG Up Only	Orm2		ENSMUSG00000055730	Ad-MAFG Down Only	Ces2a
ENSMUSG00000108806	Ad-MAFG Down Only	Gm44729		ENSMUSG00000037833	Ad-MAFG Up Only	Sh2d4b		ENSMUSG00000061578	Ad-MAFG Up Only	Ksr2		ENSMUSG00000056050	Ad-MAFG Down Only	Mia3
ENSMUSG00000109482	Ad-MAFG Down Only	Gm4756		ENSMUSG00000037852	Ad-MAFG Up Only	Cpe		ENSMUSG00000061666	Ad-MAFG Up Only	Gdpd1		ENSMUSG00000056133	Ad-MAFG Down Only	Gm9992
ENSMUSG00000109612	Ad-MAFG Down Only	RP23-348E18.2		ENSMUSG00000037902	Ad-MAFG Up Only	Sirpa		ENSMUSG00000061689	Ad-MAFG Up Only	Dlgap4		ENSMUSG00000056749	Ad-MAFG Down Only	Nfil3
ENSMUSG00000109764	Ad-MAFG Down Only	Klkb1		ENSMUSG00000037949	Ad-MAFG Up Only	Ano10		ENSMUSG00000061825	Ad-MAFG Up Only	Ces2c		ENSMUSG00000056899	Ad-MAFG Down Only	Immp2l
ENSMUSG00000109877	Ad-MAFG Down Only	RP23-290O4.2		ENSMUSG00000038059	Ad-MAFG Up Only	Smim3		ENSMUSG00000062082	Ad-MAFG Up Only	Cd200r4		ENSMUSG00000056938	Ad-MAFG Down Only	Acbd4
ENSMUSG00000110165	Ad-MAFG Down Only	RP23-121M22.6		ENSMUSG00000038175	Ad-MAFG Up Only	Mylip		ENSMUSG00000062157	Ad-MAFG Up Only	Ifnlr1		ENSMUSG00000056966	Ad-MAFG Down Only	Gjc3
ENSMUSG00000110277	Ad-MAFG Down Only	CH25-588N10.2		ENSMUSG00000038305	Ad-MAFG Up Only	Spats2l		ENSMUSG00000062184	Ad-MAFG Up Only	Hs6st2		ENSMUSG00000056973	Ad-MAFG Down Only	Ces1d
ENSMUSG00000110384	Ad-MAFG Down Only	RP23-93F3.6		ENSMUSG00000038327	Ad-MAFG Up Only	Serpinb9f		ENSMUSG00000062342	Ad-MAFG Up Only	Serpinb9e		ENSMUSG00000057037	Ad-MAFG Down Only	Cfhr1
ENSMUSG00000110488	Ad-MAFG Down Only	RP23-144H18.4		ENSMUSG00000038342	Ad-MAFG Up Only	Mlxip		ENSMUSG00000062373	Ad-MAFG Up Only	Tmem65		ENSMUSG00000057068	Ad-MAFG Down Only	Fam47e
ENSMUSG00000110649	Ad-MAFG Down Only	RP23-478P10.3		ENSMUSG00000038400	Ad-MAFG Up Only	Pmepa1		ENSMUSG00000062515	Ad-MAFG Up Only	Fabp4		ENSMUSG00000057143	Ad-MAFG Down Only	Trim12c
ENSMUSG00000110659	Ad-MAFG Down Only	RP23-279O5.4		ENSMUSG00000038648	Ad-MAFG Up Only	Creb3l2		ENSMUSG00000062794	Ad-MAFG Up Only	Zfp599		ENSMUSG00000057346	Ad-MAFG Down Only	Apol9a
ENSMUSG00000110663	Ad-MAFG Down Only	RP24-345M22.2		ENSMUSG00000038729	Ad-MAFG Up Only	Akap2		ENSMUSG00000062991	Ad-MAFG Up Only	Nrg1		ENSMUSG00000057396	Ad-MAFG Down Only	Zfp759
NA	AL-FA Down Only	NA		ENSMUSG00000038740	Ad-MAFG Up Only	Mvb12b		ENSMUSG00000063015	Ad-MAFG Up Only	Ccni		ENSMUSG00000057400	Ad-MAFG Down Only	Ces1c
				ENSMUSG00000038976	Ad-MAFG Up Only	Ppp1r9b		ENSMUSG00000063146	Ad-MAFG Up Only	Clip2		ENSMUSG00000057778	Ad-MAFG Down Only	Cyb5d2
				ENSMUSG00000039131	Ad-MAFG Up Only	Gipc2		ENSMUSG00000063354	Ad-MAFG Up Only	Slc39a4		ENSMUSG00000060512	Ad-MAFG Down Only	0610040J01Rik
				ENSMUSG00000039202	Ad-MAFG Up Only	Abhd2		ENSMUSG00000063458	Ad-MAFG Up Only	1700112E06Rik		ENSMUSG00000060550	Ad-MAFG Down Only	H2-Q7
				ENSMUSG00000039208	Ad-MAFG Up Only	Metrnl		ENSMUSG00000063506	Ad-MAFG Up Only	Arhgap22		ENSMUSG00000061232	Ad-MAFG Down Only	H2-K1
				ENSMUSG00000039239	Ad-MAFG Up Only	Tgfb2		ENSMUSG00000063531	Ad-MAFG Up Only	Sema3e		ENSMUSG00000061353	Ad-MAFG Down Only	Cxcl12
				ENSMUSG00000039316	Ad-MAFG Up Only	Rftn1		ENSMUSG00000065410	Ad-MAFG Up Only	Mir298		ENSMUSG00000061482	Ad-MAFG Down Only	Hist1h4d
				ENSMUSG00000039693	Ad-MAFG Up Only	Msantd3		ENSMUSG00000066877	Ad-MAFG Up Only	Nck2		ENSMUSG00000061740	Ad-MAFG Down Only	Cyp2d22
				ENSMUSG00000040111	Ad-MAFG Up Only	Gramd1b		ENSMUSG00000066894	Ad-MAFG Up Only	Vsig10		ENSMUSG00000062031	Ad-MAFG Down Only	Athl1
				ENSMUSG00000040269	Ad-MAFG Up Only	Mrps28		ENSMUSG00000067121	Ad-MAFG Up Only	Gm7027		ENSMUSG00000062488	Ad-MAFG Down Only	Ifit3b
				ENSMUSG00000040289	Ad-MAFG Up Only	Hey1		ENSMUSG00000067149	Ad-MAFG Up Only	Jchain		ENSMUSG00000062624	Ad-MAFG Down Only	Cyp2c67
				ENSMUSG00000040322	Ad-MAFG Up Only	Slc25a24		ENSMUSG00000067231	Ad-MAFG Up Only	Cyp2c65		ENSMUSG00000063232	Ad-MAFG Down Only	Serpina11
				ENSMUSG00000040339	Ad-MAFG Up Only	Fam102b		ENSMUSG00000067276	Ad-MAFG Up Only	Capn6		ENSMUSG00000063428	Ad-MAFG Down Only	Ddo
				ENSMUSG00000040412	Ad-MAFG Up Only	5330417C22Rik		ENSMUSG00000067356	Ad-MAFG Up Only	B430203G13Rik		ENSMUSG00000063683	Ad-MAFG Down Only	Glyat
				ENSMUSG00000040522	Ad-MAFG Up Only	Tlr8		ENSMUSG00000068101	Ad-MAFG Up Only	Cenpm		ENSMUSG00000063704	Ad-MAFG Down Only	Mapk15
				ENSMUSG00000040552	Ad-MAFG Up Only	C3ar1		ENSMUSG00000068196	Ad-MAFG Up Only	Col8a1		ENSMUSG00000064294	Ad-MAFG Down Only	Aox3
				ENSMUSG00000040584	Ad-MAFG Up Only	Abcb1a		ENSMUSG00000068220	Ad-MAFG Up Only	Lgals1		ENSMUSG00000065402	Ad-MAFG Down Only	Mir122
				ENSMUSG00000040614	Ad-MAFG Up Only	Nlrp9c		ENSMUSG00000068744	Ad-MAFG Up Only	Psrc1		ENSMUSG00000065429	Ad-MAFG Down Only	Mir345
				ENSMUSG00000040618	Ad-MAFG Up Only	Pck2		ENSMUSG00000068747	Ad-MAFG Up Only	Sort1		ENSMUSG00000065489	Ad-MAFG Down Only	Mir365-2
				ENSMUSG00000040660	Ad-MAFG Up Only	Cyp2b9		ENSMUSG00000069475	Ad-MAFG Up Only	Gm6020		ENSMUSG00000066154	Ad-MAFG Down Only	Mup3
				ENSMUSG00000040711	Ad-MAFG Up Only	Sh3pxd2b		ENSMUSG00000069516	Ad-MAFG Up Only	Lyz2		ENSMUSG00000066196	Ad-MAFG Down Only	Spag8
				ENSMUSG00000040722	Ad-MAFG Up Only	Scamp5		ENSMUSG00000070436	Ad-MAFG Up Only	Serpinh1		ENSMUSG00000066363	Ad-MAFG Down Only	Serpina3f
				ENSMUSG00000040723	Ad-MAFG Up Only	Rcsd1		ENSMUSG00000070546	Ad-MAFG Up Only	Mrgprb3		ENSMUSG00000066553	Ad-MAFG Down Only	Gm6969
				ENSMUSG00000041219	Ad-MAFG Up Only	Arhgap11a		ENSMUSG00000070639	Ad-MAFG Up Only	Lrrc8b		ENSMUSG00000066647	Ad-MAFG Down Only	Gm5113
				ENSMUSG00000041238	Ad-MAFG Up Only	Rbbp8		ENSMUSG00000071203	Ad-MAFG Up Only	Naip5		ENSMUSG00000067212	Ad-MAFG Down Only	H2-T23
				ENSMUSG00000041431	Ad-MAFG Up Only	Ccnb1		ENSMUSG00000071379	Ad-MAFG Up Only	Hpcal1		ENSMUSG00000067225	Ad-MAFG Down Only	Cyp2c54
				ENSMUSG00000041439	Ad-MAFG Up Only	Mfsd6		ENSMUSG00000071713	Ad-MAFG Up Only	Csf2rb		ENSMUSG00000068083	Ad-MAFG Down Only	Cyp2d40
				ENSMUSG00000041559	Ad-MAFG Up Only	Fmod		ENSMUSG00000072596	Ad-MAFG Up Only	Ear2		ENSMUSG00000068246	Ad-MAFG Down Only	Apol9b
				ENSMUSG00000041577	Ad-MAFG Up Only	Prelp		ENSMUSG00000072599	Ad-MAFG Up Only	Ear-ps2		ENSMUSG00000069208	Ad-MAFG Down Only	Zfp825
				ENSMUSG00000041707	Ad-MAFG Up Only	1810011H11Rik		ENSMUSG00000073176	Ad-MAFG Up Only	Zfp449		ENSMUSG00000070332	Ad-MAFG Down Only	Trim80
				ENSMUSG00000041734	Ad-MAFG Up Only	Kirrel		ENSMUSG00000073490	Ad-MAFG Up Only	AI607873		ENSMUSG00000070394	Ad-MAFG Down Only	Tmem256
				ENSMUSG00000041773	Ad-MAFG Up Only	Enc1		ENSMUSG00000074183	Ad-MAFG Up Only	Gsta1		ENSMUSG00000070704	Ad-MAFG Down Only	Ugt2b36
				ENSMUSG00000041801	Ad-MAFG Up Only	Phlda3		ENSMUSG00000074194	Ad-MAFG Up Only	Zfp791		ENSMUSG00000071204	Ad-MAFG Down Only	Gm10319
				ENSMUSG00000041842	Ad-MAFG Up Only	Fhdc1		ENSMUSG00000074250	Ad-MAFG Up Only	Gm10653		ENSMUSG00000071253	Ad-MAFG Down Only	Slc25a16
				ENSMUSG00000041930	Ad-MAFG Up Only	Fam222a		ENSMUSG00000074336	Ad-MAFG Up Only	Apoc4		ENSMUSG00000071711	Ad-MAFG Down Only	Mpst
				ENSMUSG00000042029	Ad-MAFG Up Only	Ncapg2		ENSMUSG00000074364	Ad-MAFG Up Only	Ehd2		ENSMUSG00000071719	Ad-MAFG Down Only	Tmem28
				ENSMUSG00000042041	Ad-MAFG Up Only	2010003K11Rik		ENSMUSG00000074388	Ad-MAFG Up Only	Gm5544		ENSMUSG00000072082	Ad-MAFG Down Only	Ccnf
				ENSMUSG00000042272	Ad-MAFG Up Only	Sestd1		ENSMUSG00000074738	Ad-MAFG Up Only	Fndc10		ENSMUSG00000072294	Ad-MAFG Down Only	Klf12
				ENSMUSG00000042331	Ad-MAFG Up Only	Specc1		ENSMUSG00000074743	Ad-MAFG Up Only	Thbd		ENSMUSG00000073155	Ad-MAFG Down Only	1810058I24Rik
				ENSMUSG00000042644	Ad-MAFG Up Only	Itpr3		ENSMUSG00000074802	Ad-MAFG Up Only	Gas2l3		ENSMUSG00000073424	Ad-MAFG Down Only	Cyp4f15
				ENSMUSG00000042842	Ad-MAFG Up Only	Serpinb6b		ENSMUSG00000074825	Ad-MAFG Up Only	Itpripl1		ENSMUSG00000073565	Ad-MAFG Down Only	Prr16
				ENSMUSG00000043079	Ad-MAFG Up Only	Synpo		ENSMUSG00000076944	Ad-MAFG Up Only	Gm22064		ENSMUSG00000073680	Ad-MAFG Down Only	Tmem88b
				ENSMUSG00000043157	Ad-MAFG Up Only	Arl11		ENSMUSG00000078122	Ad-MAFG Up Only	F630028O10Rik		ENSMUSG00000073834	Ad-MAFG Down Only	Mup11
				ENSMUSG00000043300	Ad-MAFG Up Only	B3galnt1		ENSMUSG00000078247	Ad-MAFG Up Only	Airn		ENSMUSG00000073835	Ad-MAFG Down Only	Mup-ps12
				ENSMUSG00000043614	Ad-MAFG Up Only	Vps37d		ENSMUSG00000078780	Ad-MAFG Up Only	Gm5150		ENSMUSG00000074272	Ad-MAFG Down Only	Ceacam1
				ENSMUSG00000043832	Ad-MAFG Up Only	Clec4a3		ENSMUSG00000078862	Ad-MAFG Up Only	Gm14326		ENSMUSG00000074345	Ad-MAFG Down Only	Tnfaip8l3
				ENSMUSG00000043895	Ad-MAFG Up Only	S1pr2		ENSMUSG00000078866	Ad-MAFG Up Only	Zfp970		ENSMUSG00000075010	Ad-MAFG Down Only	AW112010
				ENSMUSG00000044583	Ad-MAFG Up Only	Tlr7		ENSMUSG00000078942	Ad-MAFG Up Only	Naip6		ENSMUSG00000075031	Ad-MAFG Down Only	Hist1h2bb
				ENSMUSG00000044708	Ad-MAFG Up Only	Kcnj10		ENSMUSG00000078945	Ad-MAFG Up Only	Naip2		ENSMUSG00000075273	Ad-MAFG Down Only	Ttc30b
				ENSMUSG00000044748	Ad-MAFG Up Only	Defb1		ENSMUSG00000079138	Ad-MAFG Up Only	Gm8818		ENSMUSG00000075517	Ad-MAFG Down Only	Cyp2d37-ps
				ENSMUSG00000045211	Ad-MAFG Up Only	Nudt18		ENSMUSG00000079227	Ad-MAFG Up Only	Ccr5		ENSMUSG00000075543	Ad-MAFG Down Only	Urad
				ENSMUSG00000045382	Ad-MAFG Up Only	Cxcr4		ENSMUSG00000079523	Ad-MAFG Up Only	Tmsb10		ENSMUSG00000075590	Ad-MAFG Down Only	Nrbp2
				ENSMUSG00000045667	Ad-MAFG Up Only	Smtnl2		ENSMUSG00000080356	Ad-MAFG Up Only	Mir1247		ENSMUSG00000075602	Ad-MAFG Down Only	Ly6a
				ENSMUSG00000045680	Ad-MAFG Up Only	Tcf21		ENSMUSG00000082001	Ad-MAFG Up Only	Gm15607		ENSMUSG00000076457	Ad-MAFG Down Only	Mir802
				ENSMUSG00000045838	Ad-MAFG Up Only	A430105I19Rik		ENSMUSG00000082350	Ad-MAFG Up Only	Gm14008		ENSMUSG00000077200	Ad-MAFG Down Only	Gm25613
				ENSMUSG00000046032	Ad-MAFG Up Only	Snx12		ENSMUSG00000082361	Ad-MAFG Up Only	Btc		ENSMUSG00000077613	Ad-MAFG Down Only	Gm25497
				ENSMUSG00000046410	Ad-MAFG Up Only	Kcnk6		ENSMUSG00000083382	Ad-MAFG Up Only	Gm6433		ENSMUSG00000077815	Ad-MAFG Down Only	Mir290a
				ENSMUSG00000046808	Ad-MAFG Up Only	Atp10d		ENSMUSG00000083677	Ad-MAFG Up Only	Gm11699		ENSMUSG00000078349	Ad-MAFG Down Only	AW011738
				ENSMUSG00000046818	Ad-MAFG Up Only	Ddit4l		ENSMUSG00000084911	Ad-MAFG Up Only	Gm16185		ENSMUSG00000078566	Ad-MAFG Down Only	Bnip3
				ENSMUSG00000047139	Ad-MAFG Up Only	Cd24a		ENSMUSG00000084939	Ad-MAFG Up Only	Gm830		ENSMUSG00000078650	Ad-MAFG Down Only	G6pc
				ENSMUSG00000047238	Ad-MAFG Up Only	Mageh1		ENSMUSG00000085129	Ad-MAFG Up Only	5031425F14Rik		ENSMUSG00000078673	Ad-MAFG Down Only	Mup19
				ENSMUSG00000047330	Ad-MAFG Up Only	Kcne4		ENSMUSG00000085156	Ad-MAFG Up Only	Snhg15		ENSMUSG00000078674	Ad-MAFG Down Only	Mup18
				ENSMUSG00000047414	Ad-MAFG Up Only	Flrt2		ENSMUSG00000085314	Ad-MAFG Up Only	Gm14866		ENSMUSG00000078853	Ad-MAFG Down Only	Igtp
				ENSMUSG00000047497	Ad-MAFG Up Only	Adamts12		ENSMUSG00000085912	Ad-MAFG Up Only	Trp53cor1		ENSMUSG00000078964	Ad-MAFG Down Only	Ces1b
				ENSMUSG00000047501	Ad-MAFG Up Only	Cldn4		ENSMUSG00000085913	Ad-MAFG Up Only	Gm15601		ENSMUSG00000079015	Ad-MAFG Down Only	Serpina1c
				ENSMUSG00000047798	Ad-MAFG Up Only	Cd300lf		ENSMUSG00000086109	Ad-MAFG Up Only	Gm13391		ENSMUSG00000079057	Ad-MAFG Down Only	NA
				ENSMUSG00000047878	Ad-MAFG Up Only	A4galt		ENSMUSG00000086150	Ad-MAFG Up Only	Bach2os		ENSMUSG00000079563	Ad-MAFG Down Only	Pglyrp2
				ENSMUSG00000048126	Ad-MAFG Up Only	Col6a3		ENSMUSG00000086424	Ad-MAFG Up Only	Gm15569		ENSMUSG00000081355	Ad-MAFG Down Only	Gm15264
				ENSMUSG00000048216	Ad-MAFG Up Only	Gpr85		ENSMUSG00000086665	Ad-MAFG Up Only	Gm13067		ENSMUSG00000081787	Ad-MAFG Down Only	Gm13991
				ENSMUSG00000048388	Ad-MAFG Up Only	Fam171b		ENSMUSG00000087187	Ad-MAFG Up Only	Gm13431		ENSMUSG00000081909	Ad-MAFG Down Only	Gm11341
				ENSMUSG00000048612	Ad-MAFG Up Only	Myof		ENSMUSG00000087281	Ad-MAFG Up Only	Gm16015		ENSMUSG00000082100	Ad-MAFG Down Only	Glns-ps1
				ENSMUSG00000048707	Ad-MAFG Up Only	Tprn		ENSMUSG00000087362	Ad-MAFG Up Only	Gm13710		ENSMUSG00000082116	Ad-MAFG Down Only	Gm12188
				ENSMUSG00000048779	Ad-MAFG Up Only	P2ry6		ENSMUSG00000087365	Ad-MAFG Up Only	C430049B03Rik		ENSMUSG00000082292	Ad-MAFG Down Only	Gm12250
				ENSMUSG00000049130	Ad-MAFG Up Only	C5ar1		ENSMUSG00000087639	Ad-MAFG Up Only	Gm15512		ENSMUSG00000082644	Ad-MAFG Down Only	Mup-ps19
				ENSMUSG00000049721	Ad-MAFG Up Only	Gal3st1		ENSMUSG00000088469	Ad-MAFG Up Only	Gm24751		ENSMUSG00000083505	Ad-MAFG Down Only	NA
				ENSMUSG00000049804	Ad-MAFG Up Only	Armcx4		ENSMUSG00000089774	Ad-MAFG Up Only	Slc5a3		ENSMUSG00000084512	Ad-MAFG Down Only	Gm22482
				ENSMUSG00000049866	Ad-MAFG Up Only	Arl4c		ENSMUSG00000090152	Ad-MAFG Up Only	Gm16285		ENSMUSG00000084638	Ad-MAFG Down Only	NA
				ENSMUSG00000050148	Ad-MAFG Up Only	Ubqln2		ENSMUSG00000090180	Ad-MAFG Up Only	Ang-ps1		ENSMUSG00000084652	Ad-MAFG Down Only	Gm22717
				ENSMUSG00000050271	Ad-MAFG Up Only	D8Ertd82e		ENSMUSG00000090429	Ad-MAFG Up Only	Gm17271		ENSMUSG00000084758	Ad-MAFG Down Only	Gm12798
				ENSMUSG00000050359	Ad-MAFG Up Only	Sprr1a		ENSMUSG00000090673	Ad-MAFG Up Only	Gm340		ENSMUSG00000084839	Ad-MAFG Down Only	Gm14097
				ENSMUSG00000050627	Ad-MAFG Up Only	Gpd1l		ENSMUSG00000090939	Ad-MAFG Up Only	Gm17147		ENSMUSG00000084991	Ad-MAFG Down Only	Gm16260
				ENSMUSG00000050737	Ad-MAFG Up Only	Ptges		ENSMUSG00000091020	Ad-MAFG Up Only	Gm5828		ENSMUSG00000085404	Ad-MAFG Down Only	Gm12909
				ENSMUSG00000051220	Ad-MAFG Up Only	Ercc6l		ENSMUSG00000091243	Ad-MAFG Up Only	Vgll3		ENSMUSG00000085558	Ad-MAFG Down Only	4930412C18Rik
				ENSMUSG00000051225	Ad-MAFG Up Only	Fam83a		ENSMUSG00000092035	Ad-MAFG Up Only	Peg10		ENSMUSG00000086071	Ad-MAFG Down Only	Gm12354
				ENSMUSG00000051343	Ad-MAFG Up Only	Rab11fip5		ENSMUSG00000093916	Ad-MAFG Up Only	Gm379		ENSMUSG00000086141	Ad-MAFG Down Only	9030622O22Rik
				ENSMUSG00000051344	Ad-MAFG Up Only	Plekhm3		ENSMUSG00000094530	Ad-MAFG Up Only	Gm21399		ENSMUSG00000086332	Ad-MAFG Down Only	4930480G23Rik
				ENSMUSG00000051439	Ad-MAFG Up Only	Cd14		ENSMUSG00000094797	Ad-MAFG Up Only	Igkv6-15		ENSMUSG00000086344	Ad-MAFG Down Only	Gm11345
				ENSMUSG00000051790	Ad-MAFG Up Only	Nlgn2		ENSMUSG00000094930	Ad-MAFG Up Only	Igkv6-25		ENSMUSG00000086432	Ad-MAFG Down Only	B430119L08Rik
				ENSMUSG00000052131	Ad-MAFG Up Only	Akr1b7		ENSMUSG00000095115	Ad-MAFG Up Only	Itpripl2		ENSMUSG00000086610	Ad-MAFG Down Only	Gm15408
				ENSMUSG00000052727	Ad-MAFG Up Only	Map1b		ENSMUSG00000095565	Ad-MAFG Up Only	Ighv2-9-1		ENSMUSG00000086868	Ad-MAFG Down Only	Gm15883
				ENSMUSG00000052760	Ad-MAFG Up Only	A630001G21Rik		ENSMUSG00000096085	Ad-MAFG Up Only	Gm24465		ENSMUSG00000086881	Ad-MAFG Down Only	Gm13594
				ENSMUSG00000052942	Ad-MAFG Up Only	Glis3		ENSMUSG00000096956	Ad-MAFG Up Only	Snhg18		ENSMUSG00000087030	Ad-MAFG Down Only	Gm16143
				ENSMUSG00000053040	Ad-MAFG Up Only	Aph1c		ENSMUSG00000097142	Ad-MAFG Up Only	Gm26778		ENSMUSG00000087273	Ad-MAFG Down Only	Gm13203
				ENSMUSG00000053414	Ad-MAFG Up Only	Hunk		ENSMUSG00000097184	Ad-MAFG Up Only	4632428C04Rik		ENSMUSG00000087361	Ad-MAFG Down Only	NA
				ENSMUSG00000053965	Ad-MAFG Up Only	Pde5a		ENSMUSG00000097313	Ad-MAFG Up Only	Gm26569		ENSMUSG00000087541	Ad-MAFG Down Only	Hopxos
				ENSMUSG00000054589	Ad-MAFG Up Only	Gm9949		ENSMUSG00000097461	Ad-MAFG Up Only	Gm26735		ENSMUSG00000087594	Ad-MAFG Down Only	BC039771
				ENSMUSG00000054598	Ad-MAFG Up Only	9130230L23Rik		ENSMUSG00000097585	Ad-MAFG Up Only	E230029C05Rik		ENSMUSG00000087595	Ad-MAFG Down Only	1810012K08Rik
				ENSMUSG00000054942	Ad-MAFG Up Only	Fam73a		ENSMUSG00000097770	Ad-MAFG Up Only	Gm26776		ENSMUSG00000087710	Ad-MAFG Down Only	Gm22235
				ENSMUSG00000055653	Ad-MAFG Up Only	Gpc3		ENSMUSG00000097815	Ad-MAFG Up Only	Gm26809		ENSMUSG00000087783	Ad-MAFG Down Only	Gm23170
				ENSMUSG00000055707	Ad-MAFG Up Only	Klhl26		ENSMUSG00000098164	Ad-MAFG Up Only	Gm5493		ENSMUSG00000089252	Ad-MAFG Down Only	Gm25715
				ENSMUSG00000055782	Ad-MAFG Up Only	Abcd2		ENSMUSG00000098544	Ad-MAFG Up Only	Mir7211		ENSMUSG00000089580	Ad-MAFG Down Only	Gm23340
				ENSMUSG00000056025	Ad-MAFG Up Only	Clca3a1		ENSMUSG00000098645	Ad-MAFG Up Only	Gm27201		ENSMUSG00000090853	Ad-MAFG Down Only	Gm17364
				ENSMUSG00000056069	Ad-MAFG Up Only	Fam105a		ENSMUSG00000099036	Ad-MAFG Up Only	Mir378c		ENSMUSG00000090877	Ad-MAFG Down Only	Hspa1b
				ENSMUSG00000056124	Ad-MAFG Up Only	B4galt6		ENSMUSG00000099384	Ad-MAFG Up Only	1700110C19Rik		ENSMUSG00000091387	Ad-MAFG Down Only	Gcnt4
				ENSMUSG00000056481	Ad-MAFG Up Only	Cd248		ENSMUSG00000099398	Ad-MAFG Up Only	Ms4a14		ENSMUSG00000091680	Ad-MAFG Down Only	Klhdc7b
				ENSMUSG00000056515	Ad-MAFG Up Only	Rab31		ENSMUSG00000099889	Ad-MAFG Up Only	Mrgprb11-ps		ENSMUSG00000092021	Ad-MAFG Down Only	Gbp11
				ENSMUSG00000056592	Ad-MAFG Up Only	Zfp658		ENSMUSG00000100510	Ad-MAFG Up Only	AV026068		ENSMUSG00000092550	Ad-MAFG Down Only	Gm20496
				ENSMUSG00000057058	Ad-MAFG Up Only	Skap1		ENSMUSG00000101362	Ad-MAFG Up Only	Mrgprb9-ps		ENSMUSG00000093886	Ad-MAFG Down Only	Gm23158
				ENSMUSG00000057614	Ad-MAFG Up Only	Gnai1		ENSMUSG00000101389	Ad-MAFG Up Only	Ms4a4a		ENSMUSG00000094793	Ad-MAFG Down Only	Mup12
				ENSMUSG00000057722	Ad-MAFG Up Only	Lepr		ENSMUSG00000101603	Ad-MAFG Up Only	Gm28730		ENSMUSG00000094806	Ad-MAFG Down Only	Cyp2d10
				ENSMUSG00000057726	Ad-MAFG Up Only	Serpinb9g		ENSMUSG00000101859	Ad-MAFG Up Only	Gm29233		ENSMUSG00000094983	Ad-MAFG Down Only	Gm23726
				ENSMUSG00000058571	Ad-MAFG Up Only	Gpc6		ENSMUSG00000102336	Ad-MAFG Up Only	Gm37233		ENSMUSG00000096674	Ad-MAFG Down Only	Mup15
				ENSMUSG00000058881	Ad-MAFG Up Only	Zfp516		ENSMUSG00000104828	Ad-MAFG Up Only	Gm42898		ENSMUSG00000096688	Ad-MAFG Down Only	Mup17
				ENSMUSG00000059316	Ad-MAFG Up Only	Slc27a4		ENSMUSG00000105249	Ad-MAFG Up Only	Gm44458		ENSMUSG00000096758	Ad-MAFG Down Only	Gm25466
				ENSMUSG00000059401	Ad-MAFG Up Only	Mamld1		ENSMUSG00000105987	Ad-MAFG Up Only	AI506816		ENSMUSG00000096768	Ad-MAFG Down Only	Erdr1
				ENSMUSG00000059498	Ad-MAFG Up Only	Fcgr3		ENSMUSG00000106161	Ad-MAFG Up Only	Pvrig-ps		ENSMUSG00000097016	Ad-MAFG Down Only	Gm26708
				ENSMUSG00000059555	Ad-MAFG Up Only	Tor4a		ENSMUSG00000106933	Ad-MAFG Up Only	Gm43621		ENSMUSG00000097059	Ad-MAFG Down Only	Fam120aos
				ENSMUSG00000059713	Ad-MAFG Up Only	Rcan3		ENSMUSG00000107185	Ad-MAFG Up Only	Gm42642		ENSMUSG00000097148	Ad-MAFG Down Only	Gm3839
				ENSMUSG00000060044	Ad-MAFG Up Only	Tmem26		ENSMUSG00000109141	Ad-MAFG Up Only	Gm44619		ENSMUSG00000097162	Ad-MAFG Down Only	2310010J17Rik
				ENSMUSG00000060216	Ad-MAFG Up Only	Arrb2		ENSMUSG00000109325	Ad-MAFG Up Only	Krt8-ps		ENSMUSG00000097185	Ad-MAFG Down Only	Gm26596
				ENSMUSG00000060317	Ad-MAFG Up Only	Acnat2		ENSMUSG00000109600	Ad-MAFG Up Only	RP23-478B10.1		ENSMUSG00000097213	Ad-MAFG Down Only	Gm26745
				ENSMUSG00000061186	Ad-MAFG Up Only	Sfmbt2		ENSMUSG00000109680	Ad-MAFG Up Only	RP24-185N3.3		ENSMUSG00000097236	Ad-MAFG Down Only	4831440E17Rik
				ENSMUSG00000061578	Ad-MAFG Up Only	Ksr2		ENSMUSG00000109825	Ad-MAFG Up Only	RP23-462E18.1		ENSMUSG00000097310	Ad-MAFG Down Only	A930038B10Rik
				ENSMUSG00000061666	Ad-MAFG Up Only	Gdpd1		ENSMUSG00000109873	Ad-MAFG Up Only	RP23-47L13.5		ENSMUSG00000097322	Ad-MAFG Down Only	NA
				ENSMUSG00000061689	Ad-MAFG Up Only	Dlgap4		ENSMUSG00000110235	Ad-MAFG Up Only	RP23-116E3.2		ENSMUSG00000097354	Ad-MAFG Down Only	2310001H17Rik
				ENSMUSG00000062082	Ad-MAFG Up Only	Cd200r4		ENSMUSG00000110409	Ad-MAFG Up Only	RP24-199K4.3		ENSMUSG00000097571	Ad-MAFG Down Only	Jpx
				ENSMUSG00000062157	Ad-MAFG Up Only	Ifnlr1		ENSMUSG00000110677	Ad-MAFG Up Only	RP23-226D9.6		ENSMUSG00000097574	Ad-MAFG Down Only	C920006O11Rik
				ENSMUSG00000062184	Ad-MAFG Up Only	Hs6st2		NA	AL-FA Down Only	NA		ENSMUSG00000097654	Ad-MAFG Down Only	Gm26714
				ENSMUSG00000062342	Ad-MAFG Up Only	Serpinb9e						ENSMUSG00000097691	Ad-MAFG Down Only	9030616G12Rik
				ENSMUSG00000062373	Ad-MAFG Up Only	Tmem65						ENSMUSG00000097785	Ad-MAFG Down Only	B230217O12Rik
				ENSMUSG00000062515	Ad-MAFG Up Only	Fabp4						ENSMUSG00000097970	Ad-MAFG Down Only	Gm27028
				ENSMUSG00000062794	Ad-MAFG Up Only	Zfp599						ENSMUSG00000098741	Ad-MAFG Down Only	Obox4-ps2
				ENSMUSG00000062991	Ad-MAFG Up Only	Nrg1						ENSMUSG00000098747	Ad-MAFG Down Only	Gm27216
				ENSMUSG00000063015	Ad-MAFG Up Only	Ccni						ENSMUSG00000098867	Ad-MAFG Down Only	Gm27463
				ENSMUSG00000063146	Ad-MAFG Up Only	Clip2						ENSMUSG00000098871	Ad-MAFG Down Only	Mir6381
				ENSMUSG00000063458	Ad-MAFG Up Only	1700112E06Rik						ENSMUSG00000099242	Ad-MAFG Down Only	Obox4-ps3
				ENSMUSG00000063506	Ad-MAFG Up Only	Arhgap22						ENSMUSG00000100039	Ad-MAFG Down Only	NA
				ENSMUSG00000063531	Ad-MAFG Up Only	Sema3e						ENSMUSG00000100087	Ad-MAFG Down Only	Gm29475
				ENSMUSG00000065410	Ad-MAFG Up Only	Mir298						ENSMUSG00000100277	Ad-MAFG Down Only	1810053B23Rik
				ENSMUSG00000066877	Ad-MAFG Up Only	Nck2						ENSMUSG00000100320	Ad-MAFG Down Only	Gm29417
				ENSMUSG00000066894	Ad-MAFG Up Only	Vsig10						ENSMUSG00000100371	Ad-MAFG Down Only	Gm29669
				ENSMUSG00000067121	Ad-MAFG Up Only	Gm7027						ENSMUSG00000100680	Ad-MAFG Down Only	1810044D09Rik
				ENSMUSG00000067149	Ad-MAFG Up Only	Jchain						ENSMUSG00000101211	Ad-MAFG Down Only	Gm28818
				ENSMUSG00000067231	Ad-MAFG Up Only	Cyp2c65						ENSMUSG00000102095	Ad-MAFG Down Only	C730036E19Rik
				ENSMUSG00000067276	Ad-MAFG Up Only	Capn6						ENSMUSG00000102471	Ad-MAFG Down Only	Gm5100
				ENSMUSG00000067356	Ad-MAFG Up Only	B430203G13Rik						ENSMUSG00000104253	Ad-MAFG Down Only	Gm37174
				ENSMUSG00000068101	Ad-MAFG Up Only	Cenpm						ENSMUSG00000104713	Ad-MAFG Down Only	NA
				ENSMUSG00000068196	Ad-MAFG Up Only	Col8a1						ENSMUSG00000104754	Ad-MAFG Down Only	Gm43116
				ENSMUSG00000068744	Ad-MAFG Up Only	Psrc1						ENSMUSG00000104918	Ad-MAFG Down Only	Gm42944
				ENSMUSG00000069475	Ad-MAFG Up Only	Gm6020						ENSMUSG00000105096	Ad-MAFG Down Only	Gbp10
				ENSMUSG00000069516	Ad-MAFG Up Only	Lyz2						ENSMUSG00000105802	Ad-MAFG Down Only	Gm43012
				ENSMUSG00000070546	Ad-MAFG Up Only	Mrgprb3						ENSMUSG00000106019	Ad-MAFG Down Only	Gm43672
				ENSMUSG00000070639	Ad-MAFG Up Only	Lrrc8b						ENSMUSG00000106228	Ad-MAFG Down Only	Mir3073b
				ENSMUSG00000071203	Ad-MAFG Up Only	Naip5						ENSMUSG00000108806	Ad-MAFG Down Only	Gm44729
				ENSMUSG00000071379	Ad-MAFG Up Only	Hpcal1						ENSMUSG00000109473	Ad-MAFG Down Only	B930025P03Rik
				ENSMUSG00000071713	Ad-MAFG Up Only	Csf2rb						ENSMUSG00000109482	Ad-MAFG Down Only	Gm4756
				ENSMUSG00000072596	Ad-MAFG Up Only	Ear2						ENSMUSG00000109612	Ad-MAFG Down Only	RP23-348E18.2
				ENSMUSG00000072599	Ad-MAFG Up Only	Ear-ps2						ENSMUSG00000109764	Ad-MAFG Down Only	Klkb1
				ENSMUSG00000073176	Ad-MAFG Up Only	Zfp449						ENSMUSG00000109877	Ad-MAFG Down Only	RP23-290O4.2
				ENSMUSG00000073490	Ad-MAFG Up Only	AI607873						ENSMUSG00000109881	Ad-MAFG Down Only	NA
				ENSMUSG00000074194	Ad-MAFG Up Only	Zfp791						ENSMUSG00000110165	Ad-MAFG Down Only	RP23-121M22.6
				ENSMUSG00000074250	Ad-MAFG Up Only	Gm10653						ENSMUSG00000110277	Ad-MAFG Down Only	CH25-588N10.2
				ENSMUSG00000074336	Ad-MAFG Up Only	Apoc4						ENSMUSG00000110488	Ad-MAFG Down Only	RP23-144H18.4
				ENSMUSG00000074364	Ad-MAFG Up Only	Ehd2						ENSMUSG00000110649	Ad-MAFG Down Only	RP23-478P10.3
				ENSMUSG00000074373	Ad-MAFG Up Only	Gm10680						ENSMUSG00000110659	Ad-MAFG Down Only	RP23-279O5.4
				ENSMUSG00000074388	Ad-MAFG Up Only	Gm5544						ENSMUSG00000110663	Ad-MAFG Down Only	RP24-345M22.2
				ENSMUSG00000074738	Ad-MAFG Up Only	Fndc10						NA	AL-FA Up Only	NA
				ENSMUSG00000074743	Ad-MAFG Up Only	Thbd
				ENSMUSG00000074825	Ad-MAFG Up Only	Itpripl1
				ENSMUSG00000076944	Ad-MAFG Up Only	Gm22064
				ENSMUSG00000078122	Ad-MAFG Up Only	F630028O10Rik
				ENSMUSG00000078247	Ad-MAFG Up Only	Airn
				ENSMUSG00000078780	Ad-MAFG Up Only	Gm5150
				ENSMUSG00000078862	Ad-MAFG Up Only	Gm14326
				ENSMUSG00000078866	Ad-MAFG Up Only	Zfp970
				ENSMUSG00000078942	Ad-MAFG Up Only	Naip6
				ENSMUSG00000078945	Ad-MAFG Up Only	Naip2
				ENSMUSG00000079138	Ad-MAFG Up Only	Gm8818
				ENSMUSG00000079227	Ad-MAFG Up Only	Ccr5
				ENSMUSG00000079523	Ad-MAFG Up Only	Tmsb10
				ENSMUSG00000080356	Ad-MAFG Up Only	Mir1247
				ENSMUSG00000082001	Ad-MAFG Up Only	Gm15607
				ENSMUSG00000082350	Ad-MAFG Up Only	Gm14008
				ENSMUSG00000082361	Ad-MAFG Up Only	Btc
				ENSMUSG00000083382	Ad-MAFG Up Only	Gm6433
				ENSMUSG00000083677	Ad-MAFG Up Only	Gm11699
				ENSMUSG00000084911	Ad-MAFG Up Only	Gm16185
				ENSMUSG00000084939	Ad-MAFG Up Only	Gm830
				ENSMUSG00000085129	Ad-MAFG Up Only	5031425F14Rik
				ENSMUSG00000085156	Ad-MAFG Up Only	Snhg15
				ENSMUSG00000085314	Ad-MAFG Up Only	Gm14866
				ENSMUSG00000085912	Ad-MAFG Up Only	Trp53cor1
				ENSMUSG00000085913	Ad-MAFG Up Only	Gm15601
				ENSMUSG00000086109	Ad-MAFG Up Only	Gm13391
				ENSMUSG00000086150	Ad-MAFG Up Only	Bach2os
				ENSMUSG00000086424	Ad-MAFG Up Only	Gm15569
				ENSMUSG00000086665	Ad-MAFG Up Only	Gm13067
				ENSMUSG00000087187	Ad-MAFG Up Only	Gm13431
				ENSMUSG00000087281	Ad-MAFG Up Only	Gm16015
				ENSMUSG00000087362	Ad-MAFG Up Only	Gm13710
				ENSMUSG00000087365	Ad-MAFG Up Only	C430049B03Rik
				ENSMUSG00000087639	Ad-MAFG Up Only	Gm15512
				ENSMUSG00000088469	Ad-MAFG Up Only	Gm24751
				ENSMUSG00000089774	Ad-MAFG Up Only	Slc5a3
				ENSMUSG00000090152	Ad-MAFG Up Only	Gm16285
				ENSMUSG00000090180	Ad-MAFG Up Only	Ang-ps1
				ENSMUSG00000090429	Ad-MAFG Up Only	Gm17271
				ENSMUSG00000090673	Ad-MAFG Up Only	Gm340
				ENSMUSG00000090939	Ad-MAFG Up Only	Gm17147
				ENSMUSG00000091020	Ad-MAFG Up Only	Gm5828
				ENSMUSG00000091243	Ad-MAFG Up Only	Vgll3
				ENSMUSG00000092035	Ad-MAFG Up Only	Peg10
				ENSMUSG00000094797	Ad-MAFG Up Only	Igkv6-15
				ENSMUSG00000094930	Ad-MAFG Up Only	Igkv6-25
				ENSMUSG00000095115	Ad-MAFG Up Only	Itpripl2
				ENSMUSG00000095565	Ad-MAFG Up Only	Ighv2-9-1
				ENSMUSG00000096085	Ad-MAFG Up Only	Gm24465
				ENSMUSG00000096956	Ad-MAFG Up Only	Snhg18
				ENSMUSG00000097142	Ad-MAFG Up Only	Gm26778
				ENSMUSG00000097184	Ad-MAFG Up Only	4632428C04Rik
				ENSMUSG00000097313	Ad-MAFG Up Only	Gm26569
				ENSMUSG00000097461	Ad-MAFG Up Only	Gm26735
				ENSMUSG00000097585	Ad-MAFG Up Only	E230029C05Rik
				ENSMUSG00000097770	Ad-MAFG Up Only	Gm26776
				ENSMUSG00000097815	Ad-MAFG Up Only	Gm26809
				ENSMUSG00000098164	Ad-MAFG Up Only	Gm5493
				ENSMUSG00000098544	Ad-MAFG Up Only	Mir7211
				ENSMUSG00000098645	Ad-MAFG Up Only	Gm27201
				ENSMUSG00000099036	Ad-MAFG Up Only	Mir378c
				ENSMUSG00000099384	Ad-MAFG Up Only	1700110C19Rik
				ENSMUSG00000099398	Ad-MAFG Up Only	Ms4a14
				ENSMUSG00000099889	Ad-MAFG Up Only	Mrgprb11-ps
				ENSMUSG00000100510	Ad-MAFG Up Only	AV026068
				ENSMUSG00000101362	Ad-MAFG Up Only	Mrgprb9-ps
				ENSMUSG00000101389	Ad-MAFG Up Only	Ms4a4a
				ENSMUSG00000101603	Ad-MAFG Up Only	Gm28730
				ENSMUSG00000101859	Ad-MAFG Up Only	Gm29233
				ENSMUSG00000102336	Ad-MAFG Up Only	Gm37233
				ENSMUSG00000104828	Ad-MAFG Up Only	Gm42898
				ENSMUSG00000105249	Ad-MAFG Up Only	Gm44458
				ENSMUSG00000105987	Ad-MAFG Up Only	AI506816
				ENSMUSG00000106161	Ad-MAFG Up Only	Pvrig-ps
				ENSMUSG00000106933	Ad-MAFG Up Only	Gm43621
				ENSMUSG00000107185	Ad-MAFG Up Only	Gm42642
				ENSMUSG00000109141	Ad-MAFG Up Only	Gm44619
				ENSMUSG00000109170	Ad-MAFG Up Only	Gm45086
				ENSMUSG00000109325	Ad-MAFG Up Only	Krt8-ps
				ENSMUSG00000109600	Ad-MAFG Up Only	RP23-478B10.1
				ENSMUSG00000109680	Ad-MAFG Up Only	RP24-185N3.3
				ENSMUSG00000109825	Ad-MAFG Up Only	RP23-462E18.1
				ENSMUSG00000109873	Ad-MAFG Up Only	RP23-47L13.5
				ENSMUSG00000110235	Ad-MAFG Up Only	RP23-116E3.2
				ENSMUSG00000110409	Ad-MAFG Up Only	RP24-199K4.3
				ENSMUSG00000110677	Ad-MAFG Up Only	RP23-226D9.6
				NA	AL-FA Up Only	NA

## Sheet: Ad-MAFG-Ad-CMV vs FA-RF
Gene overlap between indicated groups as determined by RNA-Seq
ensembl_gene_id	Regulation	gene_short_name		ensembl_gene_id	Regulation	gene_short_name		ensembl_gene_id	Regulation	gene_short_name		ensembl_gene_id	Regulation	gene_short_name
ENSMUSG00000015890	Ad-MAFG Down FA-RF Down	Amdhd1		ENSMUSG00000004500	Ad-MAFG Up FA-RF Up	Zfp324		ENSMUSG00000000957	Ad-MAFG Up FA-RF Down	Mmp14		ENSMUSG00000003477	Ad-MAFG Down FA-RF Up	Inmt
ENSMUSG00000017009	Ad-MAFG Down FA-RF Down	Sdc4		ENSMUSG00000007594	Ad-MAFG Up FA-RF Up	Hapln4		ENSMUSG00000015568	Ad-MAFG Up FA-RF Down	Lpl		ENSMUSG00000018846	Ad-MAFG Down FA-RF Up	Pank3
ENSMUSG00000018900	Ad-MAFG Down FA-RF Down	Slc22a5		ENSMUSG00000018965	Ad-MAFG Up FA-RF Up	Ywhah		ENSMUSG00000019577	Ad-MAFG Up FA-RF Down	Pdk4		ENSMUSG00000019768	Ad-MAFG Down FA-RF Up	Esr1
ENSMUSG00000020429	Ad-MAFG Down FA-RF Down	Igfbp1		ENSMUSG00000020099	Ad-MAFG Up FA-RF Up	Unc5b		ENSMUSG00000022505	Ad-MAFG Up FA-RF Down	Emp2		ENSMUSG00000022181	Ad-MAFG Down FA-RF Up	C6
ENSMUSG00000020653	Ad-MAFG Down FA-RF Down	Klf11		ENSMUSG00000020142	Ad-MAFG Up FA-RF Up	Slc1a4		ENSMUSG00000026622	Ad-MAFG Up FA-RF Down	Nek2		ENSMUSG00000024292	Ad-MAFG Down FA-RF Up	Cyp4f14
ENSMUSG00000021366	Ad-MAFG Down FA-RF Down	Hivep1		ENSMUSG00000022346	Ad-MAFG Up FA-RF Up	Myc		ENSMUSG00000026880	Ad-MAFG Up FA-RF Down	Stom		ENSMUSG00000025936	Ad-MAFG Down FA-RF Up	Gm4956
ENSMUSG00000021704	Ad-MAFG Down FA-RF Down	Mtx3		ENSMUSG00000024042	Ad-MAFG Up FA-RF Up	Sik1		ENSMUSG00000027801	Ad-MAFG Up FA-RF Down	Tm4sf4		ENSMUSG00000027762	Ad-MAFG Down FA-RF Up	Sucnr1
ENSMUSG00000022039	Ad-MAFG Down FA-RF Down	Adam2		ENSMUSG00000024165	Ad-MAFG Up FA-RF Up	Hn1l		ENSMUSG00000033066	Ad-MAFG Up FA-RF Down	Gas7		ENSMUSG00000029664	Ad-MAFG Down FA-RF Up	Tfpi2
ENSMUSG00000022270	Ad-MAFG Down FA-RF Down	Fam134b		ENSMUSG00000025277	Ad-MAFG Up FA-RF Up	Abhd6		ENSMUSG00000037035	Ad-MAFG Up FA-RF Down	Inhbb		ENSMUSG00000030762	Ad-MAFG Down FA-RF Up	Aqp8
ENSMUSG00000024785	Ad-MAFG Down FA-RF Down	Rcl1		ENSMUSG00000026185	Ad-MAFG Up FA-RF Up	Igfbp5		ENSMUSG00000038175	Ad-MAFG Up FA-RF Down	Mylip		ENSMUSG00000031168	Ad-MAFG Down FA-RF Up	Ebp
ENSMUSG00000025229	Ad-MAFG Down FA-RF Down	Pitx3		ENSMUSG00000028766	Ad-MAFG Up FA-RF Up	Alpl		ENSMUSG00000041773	Ad-MAFG Up FA-RF Down	Enc1		ENSMUSG00000031604	Ad-MAFG Down FA-RF Up	Msmo1
ENSMUSG00000025577	Ad-MAFG Down FA-RF Down	Cbx2		ENSMUSG00000028961	Ad-MAFG Up FA-RF Up	Pgd		ENSMUSG00000049721	Ad-MAFG Up FA-RF Down	Gal3st1		ENSMUSG00000031767	Ad-MAFG Down FA-RF Up	Nudt7
ENSMUSG00000030244	Ad-MAFG Down FA-RF Down	Gys2		ENSMUSG00000029552	Ad-MAFG Up FA-RF Up	Tes		ENSMUSG00000054598	Ad-MAFG Up FA-RF Down	9130230L23Rik		ENSMUSG00000032018	Ad-MAFG Down FA-RF Up	Sc5d
ENSMUSG00000032014	Ad-MAFG Down FA-RF Down	Oaf		ENSMUSG00000031271	Ad-MAFG Up FA-RF Up	Serpina7		ENSMUSG00000074373	Ad-MAFG Up FA-RF Down	Gm10680		ENSMUSG00000032193	Ad-MAFG Down FA-RF Up	Ldlr
ENSMUSG00000032204	Ad-MAFG Down FA-RF Down	Aqp9		ENSMUSG00000031278	Ad-MAFG Up FA-RF Up	Acsl4		ENSMUSG00000000275	FA-RF Down Only	Trim25		ENSMUSG00000034584	Ad-MAFG Down FA-RF Up	Exph5
ENSMUSG00000032561	Ad-MAFG Down FA-RF Down	Acpp		ENSMUSG00000034158	Ad-MAFG Up FA-RF Up	Lrrc58		ENSMUSG00000001151	FA-RF Down Only	Pcnt		ENSMUSG00000034591	Ad-MAFG Down FA-RF Up	Slc41a2
ENSMUSG00000033022	Ad-MAFG Down FA-RF Down	Cdo1		ENSMUSG00000037904	Ad-MAFG Up FA-RF Up	Ankrd9		ENSMUSG00000002249	FA-RF Down Only	Tead3		ENSMUSG00000034780	Ad-MAFG Down FA-RF Up	B3galt1
ENSMUSG00000033863	Ad-MAFG Down FA-RF Down	Klf9		ENSMUSG00000043079	Ad-MAFG Up FA-RF Up	Synpo		ENSMUSG00000002265	FA-RF Down Only	Peg3		ENSMUSG00000035686	Ad-MAFG Down FA-RF Up	Thrsp
ENSMUSG00000034936	Ad-MAFG Down FA-RF Down	Arl4d		ENSMUSG00000043091	Ad-MAFG Up FA-RF Up	Tuba1c		ENSMUSG00000002289	FA-RF Down Only	Angptl4		ENSMUSG00000040127	Ad-MAFG Down FA-RF Up	Sdr9c7
ENSMUSG00000035828	Ad-MAFG Down FA-RF Down	Pim3		ENSMUSG00000045790	Ad-MAFG Up FA-RF Up	Ccdc149		ENSMUSG00000002871	FA-RF Down Only	Tpra1		ENSMUSG00000040253	Ad-MAFG Down FA-RF Up	Gbp7
ENSMUSG00000037710	Ad-MAFG Down FA-RF Down	Cisd1		ENSMUSG00000054453	Ad-MAFG Up FA-RF Up	Sytl5		ENSMUSG00000003555	FA-RF Down Only	Cyp17a1		ENSMUSG00000041762	Ad-MAFG Down FA-RF Up	Gpr155
ENSMUSG00000037826	Ad-MAFG Down FA-RF Down	Ppm1k		ENSMUSG00000060317	Ad-MAFG Up FA-RF Up	Acnat2		ENSMUSG00000003623	FA-RF Down Only	Crot		ENSMUSG00000045776	Ad-MAFG Down FA-RF Up	Lrtm1
ENSMUSG00000039323	Ad-MAFG Down FA-RF Down	Igfbp2		ENSMUSG00000074802	Ad-MAFG Up FA-RF Up	Gas2l3		ENSMUSG00000007836	FA-RF Down Only	Hnrnpa0		ENSMUSG00000047728	Ad-MAFG Down FA-RF Up	BC025446
ENSMUSG00000039349	Ad-MAFG Down FA-RF Down	C130074G19Rik		ENSMUSG00000078862	Ad-MAFG Up FA-RF Up	Gm14326		ENSMUSG00000008090	FA-RF Down Only	Fgfrl1		ENSMUSG00000051652	Ad-MAFG Down FA-RF Up	Lrrc3
ENSMUSG00000041483	Ad-MAFG Down FA-RF Down	Zfp281		ENSMUSG00000094530	Ad-MAFG Up FA-RF Up	Gm21399		ENSMUSG00000009291	FA-RF Down Only	Pttg1ip		ENSMUSG00000053168	Ad-MAFG Down FA-RF Up	9030619P08Rik
ENSMUSG00000042271	Ad-MAFG Down FA-RF Down	Nxt2		ENSMUSG00000001416	FA-RF Up Only	Cct3		ENSMUSG00000013539	FA-RF Down Only	Tango2		ENSMUSG00000056973	Ad-MAFG Down FA-RF Up	Ces1d
ENSMUSG00000044820	Ad-MAFG Down FA-RF Down	AY074887		ENSMUSG00000001525	FA-RF Up Only	Tubb5		ENSMUSG00000015357	FA-RF Down Only	Clpx		ENSMUSG00000057346	Ad-MAFG Down FA-RF Up	Apol9a
ENSMUSG00000045441	Ad-MAFG Down FA-RF Down	Gprin3		ENSMUSG00000001630	FA-RF Up Only	Stk38l		ENSMUSG00000015854	FA-RF Down Only	Cd5l		ENSMUSG00000061959	Ad-MAFG Down FA-RF Up	Ces1e
ENSMUSG00000048489	Ad-MAFG Down FA-RF Down	8430408G22Rik		ENSMUSG00000002017	FA-RF Up Only	Fam98a		ENSMUSG00000015890	FA-RF Down Only	Amdhd1		ENSMUSG00000068877	Ad-MAFG Down FA-RF Up	Selenbp2
ENSMUSG00000050931	Ad-MAFG Down FA-RF Down	Sgms2		ENSMUSG00000003053	FA-RF Up Only	Cyp2c29		ENSMUSG00000016528	FA-RF Down Only	Mapkapk2		ENSMUSG00000071711	Ad-MAFG Down FA-RF Up	Mpst
ENSMUSG00000051627	Ad-MAFG Down FA-RF Down	Hist1h1e		ENSMUSG00000003477	FA-RF Up Only	Inmt		ENSMUSG00000017009	FA-RF Down Only	Sdc4		ENSMUSG00000075543	Ad-MAFG Down FA-RF Up	Urad
ENSMUSG00000052302	Ad-MAFG Down FA-RF Down	Tbc1d30		ENSMUSG00000004317	FA-RF Up Only	Clcn5		ENSMUSG00000017639	FA-RF Down Only	Rab11fip4		ENSMUSG00000084512	Ad-MAFG Down FA-RF Up	Gm22482
ENSMUSG00000056050	Ad-MAFG Down FA-RF Down	Mia3		ENSMUSG00000004344	FA-RF Up Only	Gpx5		ENSMUSG00000017868	FA-RF Down Only	Sgk2		ENSMUSG00000090610	Ad-MAFG Down FA-RF Up	Gm3571
ENSMUSG00000056133	Ad-MAFG Down FA-RF Down	Gm9992		ENSMUSG00000004951	FA-RF Up Only	Hspb1		ENSMUSG00000018841	FA-RF Down Only	Rad51d		ENSMUSG00000092075	Ad-MAFG Down FA-RF Up	Serpina4-ps1
ENSMUSG00000066153	Ad-MAFG Down FA-RF Down	Mup21		ENSMUSG00000006398	FA-RF Up Only	Cdc20		ENSMUSG00000018900	FA-RF Down Only	Slc22a5		ENSMUSG00000093930	Ad-MAFG Down FA-RF Up	Hmgcs1
ENSMUSG00000066553	Ad-MAFG Down FA-RF Down	Gm6969		ENSMUSG00000006442	FA-RF Up Only	Srm		ENSMUSG00000019082	FA-RF Down Only	Slc25a22		ENSMUSG00000097654	Ad-MAFG Down FA-RF Up	Gm26714
ENSMUSG00000071719	Ad-MAFG Down FA-RF Down	Tmem28		ENSMUSG00000006526	FA-RF Up Only	Tmem110		ENSMUSG00000019178	FA-RF Down Only	Styxl1		ENSMUSG00000098867	Ad-MAFG Down FA-RF Up	Gm27463
ENSMUSG00000073424	Ad-MAFG Down FA-RF Down	Cyp4f15		ENSMUSG00000006732	FA-RF Up Only	Mettl1		ENSMUSG00000019232	FA-RF Down Only	Etnppl		ENSMUSG00000102095	Ad-MAFG Down FA-RF Up	C730036E19Rik
ENSMUSG00000073834	Ad-MAFG Down FA-RF Down	Mup11		ENSMUSG00000007872	FA-RF Up Only	Id3		ENSMUSG00000020000	FA-RF Down Only	Moxd1		ENSMUSG00000102471	Ad-MAFG Down FA-RF Up	Gm5100
ENSMUSG00000076457	Ad-MAFG Down FA-RF Down	Mir802		ENSMUSG00000009378	FA-RF Up Only	Slc16a12		ENSMUSG00000020017	FA-RF Down Only	Hal		ENSMUSG00000107369	Ad-MAFG Down FA-RF Up	Gstm2-ps1
ENSMUSG00000077200	Ad-MAFG Down FA-RF Down	Gm25613		ENSMUSG00000010554	FA-RF Up Only	Mettl16		ENSMUSG00000020034	FA-RF Down Only	Tcp11l2		ENSMUSG00000001416	FA-RF Up Only	Cct3
ENSMUSG00000078650	Ad-MAFG Down FA-RF Down	G6pc		ENSMUSG00000011179	FA-RF Up Only	Odc1		ENSMUSG00000020051	FA-RF Down Only	Pah		ENSMUSG00000001525	FA-RF Up Only	Tubb5
ENSMUSG00000084638	Ad-MAFG Down FA-RF Down	NA		ENSMUSG00000012422	FA-RF Up Only	Tmem167		ENSMUSG00000020123	FA-RF Down Only	Avpr1a		ENSMUSG00000001630	FA-RF Up Only	Stk38l
ENSMUSG00000084758	Ad-MAFG Down FA-RF Down	Gm12798		ENSMUSG00000012428	FA-RF Up Only	Steap4		ENSMUSG00000020186	FA-RF Down Only	Csrp2		ENSMUSG00000002017	FA-RF Up Only	Fam98a
ENSMUSG00000084839	Ad-MAFG Down FA-RF Down	Gm14097		ENSMUSG00000014599	FA-RF Up Only	Csf1		ENSMUSG00000020196	FA-RF Down Only	Cabin1		ENSMUSG00000003053	FA-RF Up Only	Cyp2c29
ENSMUSG00000086332	Ad-MAFG Down FA-RF Down	4930480G23Rik		ENSMUSG00000015176	FA-RF Up Only	Nolc1		ENSMUSG00000020423	FA-RF Down Only	Btg2		ENSMUSG00000004317	FA-RF Up Only	Clcn5
ENSMUSG00000086881	Ad-MAFG Down FA-RF Down	Gm13594		ENSMUSG00000016239	FA-RF Up Only	Lonrf3		ENSMUSG00000020429	FA-RF Down Only	Igfbp1		ENSMUSG00000004344	FA-RF Up Only	Gpx5
ENSMUSG00000090853	Ad-MAFG Down FA-RF Down	Gm17364		ENSMUSG00000018102	FA-RF Up Only	Hist1h2bc		ENSMUSG00000020623	FA-RF Down Only	Map2k6		ENSMUSG00000004500	FA-RF Up Only	Zfp324
ENSMUSG00000093886	Ad-MAFG Down FA-RF Down	Gm23158		ENSMUSG00000018442	FA-RF Up Only	Derl2		ENSMUSG00000020642	FA-RF Down Only	Rnf144a		ENSMUSG00000004951	FA-RF Up Only	Hspb1
ENSMUSG00000094793	Ad-MAFG Down FA-RF Down	Mup12		ENSMUSG00000018459	FA-RF Up Only	Slc13a3		ENSMUSG00000020653	FA-RF Down Only	Klf11		ENSMUSG00000006398	FA-RF Up Only	Cdc20
ENSMUSG00000096688	Ad-MAFG Down FA-RF Down	Mup17		ENSMUSG00000018547	FA-RF Up Only	Pip4k2b		ENSMUSG00000020661	FA-RF Down Only	Dnmt3a		ENSMUSG00000006442	FA-RF Up Only	Srm
ENSMUSG00000097691	Ad-MAFG Down FA-RF Down	9030616G12Rik		ENSMUSG00000018846	FA-RF Up Only	Pank3		ENSMUSG00000020883	FA-RF Down Only	Fbxl20		ENSMUSG00000006526	FA-RF Up Only	Tmem110
ENSMUSG00000100277	Ad-MAFG Down FA-RF Down	1810053B23Rik		ENSMUSG00000018999	FA-RF Up Only	Slc35b4		ENSMUSG00000021097	FA-RF Down Only	Clmn		ENSMUSG00000006732	FA-RF Up Only	Mettl1
ENSMUSG00000104253	Ad-MAFG Down FA-RF Down	Gm37174		ENSMUSG00000019122	FA-RF Up Only	Ccl9		ENSMUSG00000021366	FA-RF Down Only	Hivep1		ENSMUSG00000007594	FA-RF Up Only	Hapln4
ENSMUSG00000104918	Ad-MAFG Down FA-RF Down	Gm42944		ENSMUSG00000019768	FA-RF Up Only	Esr1		ENSMUSG00000021453	FA-RF Down Only	Gadd45g		ENSMUSG00000007872	FA-RF Up Only	Id3
ENSMUSG00000106228	Ad-MAFG Down FA-RF Down	Mir3073b		ENSMUSG00000019935	FA-RF Up Only	Slc17a8		ENSMUSG00000021477	FA-RF Down Only	Ctsl		ENSMUSG00000009378	FA-RF Up Only	Slc16a12
ENSMUSG00000109473	Ad-MAFG Down FA-RF Down	B930025P03Rik		ENSMUSG00000019944	FA-RF Up Only	Rhobtb1		ENSMUSG00000021482	FA-RF Down Only	Aaed1		ENSMUSG00000010554	FA-RF Up Only	Mettl16
ENSMUSG00000000275	FA-RF Down Only	Trim25		ENSMUSG00000020027	FA-RF Up Only	Socs2		ENSMUSG00000021704	FA-RF Down Only	Mtx3		ENSMUSG00000011179	FA-RF Up Only	Odc1
ENSMUSG00000000957	FA-RF Down Only	Mmp14		ENSMUSG00000020038	FA-RF Up Only	Cry1		ENSMUSG00000021750	FA-RF Down Only	Fam107a		ENSMUSG00000012422	FA-RF Up Only	Tmem167
ENSMUSG00000001151	FA-RF Down Only	Pcnt		ENSMUSG00000020089	FA-RF Up Only	Ppa1		ENSMUSG00000021765	FA-RF Down Only	Fst		ENSMUSG00000012428	FA-RF Up Only	Steap4
ENSMUSG00000002249	FA-RF Down Only	Tead3		ENSMUSG00000020150	FA-RF Up Only	Gamt		ENSMUSG00000021895	FA-RF Down Only	Arhgef3		ENSMUSG00000014599	FA-RF Up Only	Csf1
ENSMUSG00000002265	FA-RF Down Only	Peg3		ENSMUSG00000020248	FA-RF Up Only	Nfyb		ENSMUSG00000022039	FA-RF Down Only	Adam2		ENSMUSG00000015176	FA-RF Up Only	Nolc1
ENSMUSG00000002289	FA-RF Down Only	Angptl4		ENSMUSG00000020261	FA-RF Up Only	Slc36a1		ENSMUSG00000022177	FA-RF Down Only	Haus4		ENSMUSG00000016239	FA-RF Up Only	Lonrf3
ENSMUSG00000002871	FA-RF Down Only	Tpra1		ENSMUSG00000020368	FA-RF Up Only	Canx		ENSMUSG00000022223	FA-RF Down Only	Sdr39u1		ENSMUSG00000018102	FA-RF Up Only	Hist1h2bc
ENSMUSG00000003555	FA-RF Down Only	Cyp17a1		ENSMUSG00000020471	FA-RF Up Only	Pold2		ENSMUSG00000022244	FA-RF Down Only	Amacr		ENSMUSG00000018442	FA-RF Up Only	Derl2
ENSMUSG00000003623	FA-RF Down Only	Crot		ENSMUSG00000020484	FA-RF Up Only	Xbp1		ENSMUSG00000022270	FA-RF Down Only	Fam134b		ENSMUSG00000018459	FA-RF Up Only	Slc13a3
ENSMUSG00000007836	FA-RF Down Only	Hnrnpa0		ENSMUSG00000020532	FA-RF Up Only	Acaca		ENSMUSG00000022299	FA-RF Down Only	Slc25a32		ENSMUSG00000018547	FA-RF Up Only	Pip4k2b
ENSMUSG00000008090	FA-RF Down Only	Fgfrl1		ENSMUSG00000020600	FA-RF Up Only	Slc7a15		ENSMUSG00000022425	FA-RF Down Only	Enpp2		ENSMUSG00000018965	FA-RF Up Only	Ywhah
ENSMUSG00000009291	FA-RF Down Only	Pttg1ip		ENSMUSG00000020733	FA-RF Up Only	Slc9a3r1		ENSMUSG00000022507	FA-RF Down Only	1810013L24Rik		ENSMUSG00000018999	FA-RF Up Only	Slc35b4
ENSMUSG00000013539	FA-RF Down Only	Tango2		ENSMUSG00000020873	FA-RF Up Only	Slc35b1		ENSMUSG00000022637	FA-RF Down Only	Cblb		ENSMUSG00000019122	FA-RF Up Only	Ccl9
ENSMUSG00000015357	FA-RF Down Only	Clpx		ENSMUSG00000020917	FA-RF Up Only	Acly		ENSMUSG00000022853	FA-RF Down Only	Ehhadh		ENSMUSG00000019935	FA-RF Up Only	Slc17a8
ENSMUSG00000015568	FA-RF Down Only	Lpl		ENSMUSG00000020946	FA-RF Up Only	Gosr2		ENSMUSG00000022965	FA-RF Down Only	Ifngr2		ENSMUSG00000019944	FA-RF Up Only	Rhobtb1
ENSMUSG00000015854	FA-RF Down Only	Cd5l		ENSMUSG00000020952	FA-RF Up Only	Scfd1		ENSMUSG00000022999	FA-RF Down Only	Lmbr1l		ENSMUSG00000020027	FA-RF Up Only	Socs2
ENSMUSG00000016528	FA-RF Down Only	Mapkapk2		ENSMUSG00000020964	FA-RF Up Only	Sel1l		ENSMUSG00000023055	FA-RF Down Only	Calcoco1		ENSMUSG00000020038	FA-RF Up Only	Cry1
ENSMUSG00000017639	FA-RF Down Only	Rab11fip4		ENSMUSG00000021270	FA-RF Up Only	Hsp90aa1		ENSMUSG00000023243	FA-RF Down Only	Kcnk5		ENSMUSG00000020089	FA-RF Up Only	Ppa1
ENSMUSG00000017868	FA-RF Down Only	Sgk2		ENSMUSG00000021277	FA-RF Up Only	Traf3		ENSMUSG00000024251	FA-RF Down Only	Thada		ENSMUSG00000020099	FA-RF Up Only	Unc5b
ENSMUSG00000018841	FA-RF Down Only	Rad51d		ENSMUSG00000021427	FA-RF Up Only	Ssr1		ENSMUSG00000024483	FA-RF Down Only	Ankhd1		ENSMUSG00000020142	FA-RF Up Only	Slc1a4
ENSMUSG00000019082	FA-RF Down Only	Slc25a22		ENSMUSG00000021484	FA-RF Up Only	Lman2		ENSMUSG00000024785	FA-RF Down Only	Rcl1		ENSMUSG00000020150	FA-RF Up Only	Gamt
ENSMUSG00000019178	FA-RF Down Only	Styxl1		ENSMUSG00000021804	FA-RF Up Only	NA		ENSMUSG00000024854	FA-RF Down Only	Pold4		ENSMUSG00000020248	FA-RF Up Only	Nfyb
ENSMUSG00000019232	FA-RF Down Only	Etnppl		ENSMUSG00000021958	FA-RF Up Only	Pinx1		ENSMUSG00000025017	FA-RF Down Only	Pik3ap1		ENSMUSG00000020261	FA-RF Up Only	Slc36a1
ENSMUSG00000019577	FA-RF Down Only	Pdk4		ENSMUSG00000022032	FA-RF Up Only	Scara5		ENSMUSG00000025190	FA-RF Down Only	Got1		ENSMUSG00000020368	FA-RF Up Only	Canx
ENSMUSG00000020000	FA-RF Down Only	Moxd1		ENSMUSG00000022181	FA-RF Up Only	C6		ENSMUSG00000025195	FA-RF Down Only	Dnmbp		ENSMUSG00000020471	FA-RF Up Only	Pold2
ENSMUSG00000020017	FA-RF Down Only	Hal		ENSMUSG00000022241	FA-RF Up Only	Tars		ENSMUSG00000025229	FA-RF Down Only	Pitx3		ENSMUSG00000020484	FA-RF Up Only	Xbp1
ENSMUSG00000020034	FA-RF Down Only	Tcp11l2		ENSMUSG00000022404	FA-RF Up Only	Slc25a17		ENSMUSG00000025396	FA-RF Down Only	Hsd17b6		ENSMUSG00000020532	FA-RF Up Only	Acaca
ENSMUSG00000020051	FA-RF Down Only	Pah		ENSMUSG00000022769	FA-RF Up Only	Sdf2l1		ENSMUSG00000025509	FA-RF Down Only	Pnpla2		ENSMUSG00000020600	FA-RF Up Only	Slc7a15
ENSMUSG00000020123	FA-RF Down Only	Avpr1a		ENSMUSG00000022814	FA-RF Up Only	Umps		ENSMUSG00000025577	FA-RF Down Only	Cbx2		ENSMUSG00000020733	FA-RF Up Only	Slc9a3r1
ENSMUSG00000020186	FA-RF Down Only	Csrp2		ENSMUSG00000022865	FA-RF Up Only	Cxadr		ENSMUSG00000025795	FA-RF Down Only	Rassf3		ENSMUSG00000020873	FA-RF Up Only	Slc35b1
ENSMUSG00000020196	FA-RF Down Only	Cabin1		ENSMUSG00000022951	FA-RF Up Only	Rcan1		ENSMUSG00000026034	FA-RF Down Only	Clk1		ENSMUSG00000020917	FA-RF Up Only	Acly
ENSMUSG00000020423	FA-RF Down Only	Btg2		ENSMUSG00000023068	FA-RF Up Only	Nus1		ENSMUSG00000026072	FA-RF Down Only	Il1r1		ENSMUSG00000020946	FA-RF Up Only	Gosr2
ENSMUSG00000020623	FA-RF Down Only	Map2k6		ENSMUSG00000023073	FA-RF Up Only	Slc10a2		ENSMUSG00000026278	FA-RF Down Only	Bok		ENSMUSG00000020952	FA-RF Up Only	Scfd1
ENSMUSG00000020642	FA-RF Down Only	Rnf144a		ENSMUSG00000023272	FA-RF Up Only	Creld2		ENSMUSG00000026566	FA-RF Down Only	Mpzl1		ENSMUSG00000020964	FA-RF Up Only	Sel1l
ENSMUSG00000020661	FA-RF Down Only	Dnmt3a		ENSMUSG00000024007	FA-RF Up Only	Ppil1		ENSMUSG00000026571	FA-RF Down Only	Dcaf6		ENSMUSG00000021270	FA-RF Up Only	Hsp90aa1
ENSMUSG00000020883	FA-RF Down Only	Fbxl20		ENSMUSG00000024032	FA-RF Up Only	Tff1		ENSMUSG00000026729	FA-RF Down Only	NA		ENSMUSG00000021277	FA-RF Up Only	Traf3
ENSMUSG00000021097	FA-RF Down Only	Clmn		ENSMUSG00000024150	FA-RF Up Only	Mcfd2		ENSMUSG00000026819	FA-RF Down Only	Slc25a25		ENSMUSG00000021427	FA-RF Up Only	Ssr1
ENSMUSG00000021453	FA-RF Down Only	Gadd45g		ENSMUSG00000024292	FA-RF Up Only	Cyp4f14		ENSMUSG00000026839	FA-RF Down Only	Upp2		ENSMUSG00000021484	FA-RF Up Only	Lman2
ENSMUSG00000021477	FA-RF Down Only	Ctsl		ENSMUSG00000024479	FA-RF Up Only	Mal2		ENSMUSG00000026970	FA-RF Down Only	Rbms1		ENSMUSG00000021804	FA-RF Up Only	NA
ENSMUSG00000021482	FA-RF Down Only	Aaed1		ENSMUSG00000024644	FA-RF Up Only	Cndp2		ENSMUSG00000026981	FA-RF Down Only	Il1rn		ENSMUSG00000021958	FA-RF Up Only	Pinx1
ENSMUSG00000021750	FA-RF Down Only	Fam107a		ENSMUSG00000024687	FA-RF Up Only	Osbp		ENSMUSG00000027381	FA-RF Down Only	Bcl2l11		ENSMUSG00000022032	FA-RF Up Only	Scara5
ENSMUSG00000021765	FA-RF Down Only	Fst		ENSMUSG00000024735	FA-RF Up Only	Prpf19		ENSMUSG00000027513	FA-RF Down Only	Pck1		ENSMUSG00000022241	FA-RF Up Only	Tars
ENSMUSG00000021895	FA-RF Down Only	Arhgef3		ENSMUSG00000024740	FA-RF Up Only	Ddb1		ENSMUSG00000027997	FA-RF Down Only	Casp6		ENSMUSG00000022346	FA-RF Up Only	Myc
ENSMUSG00000022177	FA-RF Down Only	Haus4		ENSMUSG00000024856	FA-RF Up Only	Cdk2ap2		ENSMUSG00000027999	FA-RF Down Only	Pla2g12a		ENSMUSG00000022404	FA-RF Up Only	Slc25a17
ENSMUSG00000022223	FA-RF Down Only	Sdr39u1		ENSMUSG00000024982	FA-RF Up Only	Zdhhc6		ENSMUSG00000028008	FA-RF Down Only	Asic5		ENSMUSG00000022769	FA-RF Up Only	Sdf2l1
ENSMUSG00000022244	FA-RF Down Only	Amacr		ENSMUSG00000025130	FA-RF Up Only	P4hb		ENSMUSG00000028177	FA-RF Down Only	1810013D15Rik		ENSMUSG00000022814	FA-RF Up Only	Umps
ENSMUSG00000022299	FA-RF Down Only	Slc25a32		ENSMUSG00000025132	FA-RF Up Only	Arhgdia		ENSMUSG00000028194	FA-RF Down Only	Ddah1		ENSMUSG00000022865	FA-RF Up Only	Cxadr
ENSMUSG00000022425	FA-RF Down Only	Enpp2		ENSMUSG00000025198	FA-RF Up Only	Erlin1		ENSMUSG00000028195	FA-RF Down Only	Cyr61		ENSMUSG00000022951	FA-RF Up Only	Rcan1
ENSMUSG00000022505	FA-RF Down Only	Emp2		ENSMUSG00000025366	FA-RF Up Only	Esyt1		ENSMUSG00000028211	FA-RF Down Only	Trp53inp1		ENSMUSG00000023068	FA-RF Up Only	Nus1
ENSMUSG00000022507	FA-RF Down Only	1810013L24Rik		ENSMUSG00000025429	FA-RF Up Only	Pstpip2		ENSMUSG00000028223	FA-RF Down Only	Decr1		ENSMUSG00000023073	FA-RF Up Only	Slc10a2
ENSMUSG00000022637	FA-RF Down Only	Cblb		ENSMUSG00000025823	FA-RF Up Only	Pdia4		ENSMUSG00000028494	FA-RF Down Only	Plin2		ENSMUSG00000023272	FA-RF Up Only	Creld2
ENSMUSG00000022853	FA-RF Down Only	Ehhadh		ENSMUSG00000025936	FA-RF Up Only	Gm4956		ENSMUSG00000028551	FA-RF Down Only	Cdkn2c		ENSMUSG00000024007	FA-RF Up Only	Ppil1
ENSMUSG00000022965	FA-RF Down Only	Ifngr2		ENSMUSG00000025950	FA-RF Up Only	Idh1		ENSMUSG00000028654	FA-RF Down Only	Mycl		ENSMUSG00000024032	FA-RF Up Only	Tff1
ENSMUSG00000022999	FA-RF Down Only	Lmbr1l		ENSMUSG00000026107	FA-RF Up Only	Nabp1		ENSMUSG00000029167	FA-RF Down Only	Ppargc1a		ENSMUSG00000024042	FA-RF Up Only	Sik1
ENSMUSG00000023055	FA-RF Down Only	Calcoco1		ENSMUSG00000026204	FA-RF Up Only	Ptprn		ENSMUSG00000029195	FA-RF Down Only	Klb		ENSMUSG00000024150	FA-RF Up Only	Mcfd2
ENSMUSG00000023243	FA-RF Down Only	Kcnk5		ENSMUSG00000026385	FA-RF Up Only	Dbi		ENSMUSG00000029229	FA-RF Down Only	Chic2		ENSMUSG00000024165	FA-RF Up Only	Hn1l
ENSMUSG00000024251	FA-RF Down Only	Thada		ENSMUSG00000026389	FA-RF Up Only	Steap3		ENSMUSG00000029273	FA-RF Down Only	Sult1d1		ENSMUSG00000024479	FA-RF Up Only	Mal2
ENSMUSG00000024483	FA-RF Down Only	Ankhd1		ENSMUSG00000026502	FA-RF Up Only	Desi2		ENSMUSG00000029314	FA-RF Down Only	Agpat9		ENSMUSG00000024644	FA-RF Up Only	Cndp2
ENSMUSG00000024854	FA-RF Down Only	Pold4		ENSMUSG00000026520	FA-RF Up Only	Pycr2		ENSMUSG00000029380	FA-RF Down Only	Cxcl1		ENSMUSG00000024687	FA-RF Up Only	Osbp
ENSMUSG00000025017	FA-RF Down Only	Pik3ap1		ENSMUSG00000026542	FA-RF Up Only	Apcs		ENSMUSG00000029385	FA-RF Down Only	Ccng2		ENSMUSG00000024735	FA-RF Up Only	Prpf19
ENSMUSG00000025190	FA-RF Down Only	Got1		ENSMUSG00000026691	FA-RF Up Only	Fmo3		ENSMUSG00000029438	FA-RF Down Only	Bcl7a		ENSMUSG00000024740	FA-RF Up Only	Ddb1
ENSMUSG00000025195	FA-RF Down Only	Dnmbp		ENSMUSG00000026827	FA-RF Up Only	Gpd2		ENSMUSG00000029456	FA-RF Down Only	Acad10		ENSMUSG00000024856	FA-RF Up Only	Cdk2ap2
ENSMUSG00000025396	FA-RF Down Only	Hsd17b6		ENSMUSG00000027173	FA-RF Up Only	Depdc7		ENSMUSG00000029512	FA-RF Down Only	Ulk1		ENSMUSG00000024982	FA-RF Up Only	Zdhhc6
ENSMUSG00000025509	FA-RF Down Only	Pnpla2		ENSMUSG00000027195	FA-RF Up Only	Hsd17b12		ENSMUSG00000029598	FA-RF Down Only	Plbd2		ENSMUSG00000025130	FA-RF Up Only	P4hb
ENSMUSG00000025795	FA-RF Down Only	Rassf3		ENSMUSG00000027429	FA-RF Up Only	Sec23b		ENSMUSG00000029695	FA-RF Down Only	Aass		ENSMUSG00000025132	FA-RF Up Only	Arhgdia
ENSMUSG00000026034	FA-RF Down Only	Clk1		ENSMUSG00000027762	FA-RF Up Only	Sucnr1		ENSMUSG00000030089	FA-RF Down Only	Slc41a3		ENSMUSG00000025198	FA-RF Up Only	Erlin1
ENSMUSG00000026072	FA-RF Down Only	Il1r1		ENSMUSG00000027808	FA-RF Up Only	Serp1		ENSMUSG00000030237	FA-RF Down Only	Slco1a4		ENSMUSG00000025277	FA-RF Up Only	Abhd6
ENSMUSG00000026278	FA-RF Down Only	Bok		ENSMUSG00000027810	FA-RF Up Only	Eif2a		ENSMUSG00000030244	FA-RF Down Only	Gys2		ENSMUSG00000025366	FA-RF Up Only	Esyt1
ENSMUSG00000026566	FA-RF Down Only	Mpzl1		ENSMUSG00000027889	FA-RF Up Only	Ampd2		ENSMUSG00000030364	FA-RF Down Only	Clec2h		ENSMUSG00000025429	FA-RF Up Only	Pstpip2
ENSMUSG00000026571	FA-RF Down Only	Dcaf6		ENSMUSG00000027952	FA-RF Up Only	Pmvk		ENSMUSG00000030499	FA-RF Down Only	Kctd15		ENSMUSG00000025823	FA-RF Up Only	Pdia4
ENSMUSG00000026622	FA-RF Down Only	Nek2		ENSMUSG00000028051	FA-RF Up Only	Hcn3		ENSMUSG00000030553	FA-RF Down Only	Pgpep1l		ENSMUSG00000025950	FA-RF Up Only	Idh1
ENSMUSG00000026729	FA-RF Down Only	NA		ENSMUSG00000028066	FA-RF Up Only	Pmf1		ENSMUSG00000030643	FA-RF Down Only	Rab30		ENSMUSG00000026107	FA-RF Up Only	Nabp1
ENSMUSG00000026819	FA-RF Down Only	Slc25a25		ENSMUSG00000028150	FA-RF Up Only	Rorc		ENSMUSG00000031453	FA-RF Down Only	Rasa3		ENSMUSG00000026185	FA-RF Up Only	Igfbp5
ENSMUSG00000026839	FA-RF Down Only	Upp2		ENSMUSG00000028261	FA-RF Up Only	Ndufaf4		ENSMUSG00000031490	FA-RF Down Only	Eif4ebp1		ENSMUSG00000026204	FA-RF Up Only	Ptprn
ENSMUSG00000026880	FA-RF Down Only	Stom		ENSMUSG00000028413	FA-RF Up Only	B4galt1		ENSMUSG00000031666	FA-RF Down Only	Rbl2		ENSMUSG00000026385	FA-RF Up Only	Dbi
ENSMUSG00000026970	FA-RF Down Only	Rbms1		ENSMUSG00000028683	FA-RF Up Only	Eif2b3		ENSMUSG00000031700	FA-RF Down Only	Gpt2		ENSMUSG00000026389	FA-RF Up Only	Steap3
ENSMUSG00000026981	FA-RF Down Only	Il1rn		ENSMUSG00000028755	FA-RF Up Only	Cda		ENSMUSG00000031762	FA-RF Down Only	Mt2		ENSMUSG00000026502	FA-RF Up Only	Desi2
ENSMUSG00000027381	FA-RF Down Only	Bcl2l11		ENSMUSG00000028757	FA-RF Up Only	Ddost		ENSMUSG00000031765	FA-RF Down Only	Mt1		ENSMUSG00000026520	FA-RF Up Only	Pycr2
ENSMUSG00000027513	FA-RF Down Only	Pck1		ENSMUSG00000029016	FA-RF Up Only	Clcn6		ENSMUSG00000031808	FA-RF Down Only	Slc27a1		ENSMUSG00000026542	FA-RF Up Only	Apcs
ENSMUSG00000027801	FA-RF Down Only	Tm4sf4		ENSMUSG00000029260	FA-RF Up Only	Ugt2b34		ENSMUSG00000032014	FA-RF Down Only	Oaf		ENSMUSG00000026691	FA-RF Up Only	Fmo3
ENSMUSG00000027997	FA-RF Down Only	Casp6		ENSMUSG00000029370	FA-RF Up Only	Rassf6		ENSMUSG00000032204	FA-RF Down Only	Aqp9		ENSMUSG00000026827	FA-RF Up Only	Gpd2
ENSMUSG00000027999	FA-RF Down Only	Pla2g12a		ENSMUSG00000029407	FA-RF Up Only	Uso1		ENSMUSG00000032271	FA-RF Down Only	Nnmt		ENSMUSG00000027173	FA-RF Up Only	Depdc7
ENSMUSG00000028008	FA-RF Down Only	Asic5		ENSMUSG00000029430	FA-RF Up Only	Ran		ENSMUSG00000032313	FA-RF Down Only	Tmem266		ENSMUSG00000027195	FA-RF Up Only	Hsd17b12
ENSMUSG00000028177	FA-RF Down Only	1810013D15Rik		ENSMUSG00000029482	FA-RF Up Only	Aacs		ENSMUSG00000032561	FA-RF Down Only	Acpp		ENSMUSG00000027429	FA-RF Up Only	Sec23b
ENSMUSG00000028194	FA-RF Down Only	Ddah1		ENSMUSG00000029554	FA-RF Up Only	Mad1l1		ENSMUSG00000032565	FA-RF Down Only	Nudt16		ENSMUSG00000027808	FA-RF Up Only	Serp1
ENSMUSG00000028195	FA-RF Down Only	Cyr61		ENSMUSG00000029575	FA-RF Up Only	Mmab		ENSMUSG00000032602	FA-RF Down Only	Slc25a20		ENSMUSG00000027810	FA-RF Up Only	Eif2a
ENSMUSG00000028211	FA-RF Down Only	Trp53inp1		ENSMUSG00000029580	FA-RF Up Only	Actb		ENSMUSG00000032633	FA-RF Down Only	Flcn		ENSMUSG00000027889	FA-RF Up Only	Ampd2
ENSMUSG00000028223	FA-RF Down Only	Decr1		ENSMUSG00000029632	FA-RF Up Only	Ndufa4		ENSMUSG00000032712	FA-RF Down Only	2810474O19Rik		ENSMUSG00000027952	FA-RF Up Only	Pmvk
ENSMUSG00000028494	FA-RF Down Only	Plin2		ENSMUSG00000029657	FA-RF Up Only	Hsph1		ENSMUSG00000032715	FA-RF Down Only	Trib3		ENSMUSG00000028051	FA-RF Up Only	Hcn3
ENSMUSG00000028551	FA-RF Down Only	Cdkn2c		ENSMUSG00000029664	FA-RF Up Only	Tfpi2		ENSMUSG00000032733	FA-RF Down Only	Snx33		ENSMUSG00000028066	FA-RF Up Only	Pmf1
ENSMUSG00000028654	FA-RF Down Only	Mycl		ENSMUSG00000030031	FA-RF Up Only	Kbtbd8		ENSMUSG00000032898	FA-RF Down Only	Fbxo21		ENSMUSG00000028150	FA-RF Up Only	Rorc
ENSMUSG00000029167	FA-RF Down Only	Ppargc1a		ENSMUSG00000030064	FA-RF Up Only	Frmd4b		ENSMUSG00000033022	FA-RF Down Only	Cdo1		ENSMUSG00000028261	FA-RF Up Only	Ndufaf4
ENSMUSG00000029195	FA-RF Down Only	Klb		ENSMUSG00000030103	FA-RF Up Only	NA		ENSMUSG00000033382	FA-RF Down Only	Trappc8		ENSMUSG00000028413	FA-RF Up Only	B4galt1
ENSMUSG00000029229	FA-RF Down Only	Chic2		ENSMUSG00000030104	FA-RF Up Only	Edem1		ENSMUSG00000033863	FA-RF Down Only	Klf9		ENSMUSG00000028683	FA-RF Up Only	Eif2b3
ENSMUSG00000029273	FA-RF Down Only	Sult1d1		ENSMUSG00000030170	FA-RF Up Only	Wnt5b		ENSMUSG00000033871	FA-RF Down Only	Ppargc1b		ENSMUSG00000028755	FA-RF Up Only	Cda
ENSMUSG00000029314	FA-RF Down Only	Agpat9		ENSMUSG00000030259	FA-RF Up Only	Rassf8		ENSMUSG00000034165	FA-RF Down Only	Ccnd3		ENSMUSG00000028757	FA-RF Up Only	Ddost
ENSMUSG00000029380	FA-RF Down Only	Cxcl1		ENSMUSG00000030603	FA-RF Up Only	Psmc4		ENSMUSG00000034212	FA-RF Down Only	Ankmy1		ENSMUSG00000028766	FA-RF Up Only	Alpl
ENSMUSG00000029385	FA-RF Down Only	Ccng2		ENSMUSG00000030729	FA-RF Up Only	Pgm2l1		ENSMUSG00000034303	FA-RF Down Only	Ccdc15		ENSMUSG00000028961	FA-RF Up Only	Pgd
ENSMUSG00000029438	FA-RF Down Only	Bcl7a		ENSMUSG00000030762	FA-RF Up Only	Aqp8		ENSMUSG00000034412	FA-RF Down Only	Tbc1d10a		ENSMUSG00000029016	FA-RF Up Only	Clcn6
ENSMUSG00000029456	FA-RF Down Only	Acad10		ENSMUSG00000030905	FA-RF Up Only	Crym		ENSMUSG00000034708	FA-RF Down Only	Grn		ENSMUSG00000029260	FA-RF Up Only	Ugt2b34
ENSMUSG00000029512	FA-RF Down Only	Ulk1		ENSMUSG00000031168	FA-RF Up Only	Ebp		ENSMUSG00000034936	FA-RF Down Only	Arl4d		ENSMUSG00000029370	FA-RF Up Only	Rassf6
ENSMUSG00000029598	FA-RF Down Only	Plbd2		ENSMUSG00000031232	FA-RF Up Only	Magt1		ENSMUSG00000035530	FA-RF Down Only	Eif1		ENSMUSG00000029407	FA-RF Up Only	Uso1
ENSMUSG00000029695	FA-RF Down Only	Aass		ENSMUSG00000031242	FA-RF Up Only	2610002M06Rik		ENSMUSG00000035621	FA-RF Down Only	Midn		ENSMUSG00000029430	FA-RF Up Only	Ran
ENSMUSG00000030089	FA-RF Down Only	Slc41a3		ENSMUSG00000031347	FA-RF Up Only	Cetn2		ENSMUSG00000035696	FA-RF Down Only	Rnf38		ENSMUSG00000029482	FA-RF Up Only	Aacs
ENSMUSG00000030237	FA-RF Down Only	Slco1a4		ENSMUSG00000031349	FA-RF Up Only	Nsdhl		ENSMUSG00000035828	FA-RF Down Only	Pim3		ENSMUSG00000029552	FA-RF Up Only	Tes
ENSMUSG00000030364	FA-RF Down Only	Clec2h		ENSMUSG00000031604	FA-RF Up Only	Msmo1		ENSMUSG00000035992	FA-RF Down Only	Fnip1		ENSMUSG00000029554	FA-RF Up Only	Mad1l1
ENSMUSG00000030499	FA-RF Down Only	Kctd15		ENSMUSG00000031767	FA-RF Up Only	Nudt7		ENSMUSG00000036046	FA-RF Down Only	5031439G07Rik		ENSMUSG00000029575	FA-RF Up Only	Mmab
ENSMUSG00000030553	FA-RF Down Only	Pgpep1l		ENSMUSG00000031837	FA-RF Up Only	Necab2		ENSMUSG00000036181	FA-RF Down Only	Hist1h1c		ENSMUSG00000029580	FA-RF Up Only	Actb
ENSMUSG00000030643	FA-RF Down Only	Rab30		ENSMUSG00000031924	FA-RF Up Only	Cyb5b		ENSMUSG00000036442	FA-RF Down Only	Thap11		ENSMUSG00000029632	FA-RF Up Only	Ndufa4
ENSMUSG00000031453	FA-RF Down Only	Rasa3		ENSMUSG00000031938	FA-RF Up Only	4931406C07Rik		ENSMUSG00000036478	FA-RF Down Only	Btg1		ENSMUSG00000029657	FA-RF Up Only	Hsph1
ENSMUSG00000031490	FA-RF Down Only	Eif4ebp1		ENSMUSG00000032018	FA-RF Up Only	Sc5d		ENSMUSG00000036687	FA-RF Down Only	Tmem184a		ENSMUSG00000030031	FA-RF Up Only	Kbtbd8
ENSMUSG00000031666	FA-RF Down Only	Rbl2		ENSMUSG00000032115	FA-RF Up Only	Hyou1		ENSMUSG00000037465	FA-RF Down Only	Klf10		ENSMUSG00000030064	FA-RF Up Only	Frmd4b
ENSMUSG00000031700	FA-RF Down Only	Gpt2		ENSMUSG00000032182	FA-RF Up Only	Yipf2		ENSMUSG00000037573	FA-RF Down Only	Tob1		ENSMUSG00000030103	FA-RF Up Only	NA
ENSMUSG00000031762	FA-RF Down Only	Mt2		ENSMUSG00000032193	FA-RF Up Only	Ldlr		ENSMUSG00000037580	FA-RF Down Only	Gch1		ENSMUSG00000030104	FA-RF Up Only	Edem1
ENSMUSG00000031765	FA-RF Down Only	Mt1		ENSMUSG00000032300	FA-RF Up Only	1700017B05Rik		ENSMUSG00000037621	FA-RF Down Only	Atoh8		ENSMUSG00000030170	FA-RF Up Only	Wnt5b
ENSMUSG00000031808	FA-RF Down Only	Slc27a1		ENSMUSG00000032350	FA-RF Up Only	Gclc		ENSMUSG00000037622	FA-RF Down Only	Wdtc1		ENSMUSG00000030259	FA-RF Up Only	Rassf8
ENSMUSG00000032271	FA-RF Down Only	Nnmt		ENSMUSG00000032353	FA-RF Up Only	Tmed3		ENSMUSG00000037709	FA-RF Down Only	Fam13a		ENSMUSG00000030603	FA-RF Up Only	Psmc4
ENSMUSG00000032313	FA-RF Down Only	Tmem266		ENSMUSG00000032375	FA-RF Up Only	Aph1b		ENSMUSG00000037710	FA-RF Down Only	Cisd1		ENSMUSG00000030729	FA-RF Up Only	Pgm2l1
ENSMUSG00000032565	FA-RF Down Only	Nudt16		ENSMUSG00000032383	FA-RF Up Only	Ppib		ENSMUSG00000037826	FA-RF Down Only	Ppm1k		ENSMUSG00000030905	FA-RF Up Only	Crym
ENSMUSG00000032602	FA-RF Down Only	Slc25a20		ENSMUSG00000032757	FA-RF Up Only	Bet1		ENSMUSG00000037936	FA-RF Down Only	Scarb1		ENSMUSG00000031232	FA-RF Up Only	Magt1
ENSMUSG00000032633	FA-RF Down Only	Flcn		ENSMUSG00000032932	FA-RF Up Only	Hspa13		ENSMUSG00000038418	FA-RF Down Only	Egr1		ENSMUSG00000031242	FA-RF Up Only	2610002M06Rik
ENSMUSG00000032712	FA-RF Down Only	2810474O19Rik		ENSMUSG00000033021	FA-RF Up Only	Gmppa		ENSMUSG00000038539	FA-RF Down Only	Atf5		ENSMUSG00000031271	FA-RF Up Only	Serpina7
ENSMUSG00000032715	FA-RF Down Only	Trib3		ENSMUSG00000033114	FA-RF Up Only	Slc35d2		ENSMUSG00000038550	FA-RF Down Only	Ciart		ENSMUSG00000031278	FA-RF Up Only	Acsl4
ENSMUSG00000032733	FA-RF Down Only	Snx33		ENSMUSG00000033400	FA-RF Up Only	Agl		ENSMUSG00000039323	FA-RF Down Only	Igfbp2		ENSMUSG00000031347	FA-RF Up Only	Cetn2
ENSMUSG00000032898	FA-RF Down Only	Fbxo21		ENSMUSG00000033781	FA-RF Up Only	Asb13		ENSMUSG00000039349	FA-RF Down Only	C130074G19Rik		ENSMUSG00000031349	FA-RF Up Only	Nsdhl
ENSMUSG00000033066	FA-RF Down Only	Gas7		ENSMUSG00000034110	FA-RF Up Only	Kctd7		ENSMUSG00000039431	FA-RF Down Only	NA		ENSMUSG00000031837	FA-RF Up Only	Necab2
ENSMUSG00000033382	FA-RF Down Only	Trappc8		ENSMUSG00000034118	FA-RF Up Only	Tpst1		ENSMUSG00000039782	FA-RF Down Only	Cpeb2		ENSMUSG00000031924	FA-RF Up Only	Cyb5b
ENSMUSG00000033871	FA-RF Down Only	Ppargc1b		ENSMUSG00000034248	FA-RF Up Only	Slc25a37		ENSMUSG00000039879	FA-RF Down Only	Heca		ENSMUSG00000031938	FA-RF Up Only	4931406C07Rik
ENSMUSG00000034165	FA-RF Down Only	Ccnd3		ENSMUSG00000034320	FA-RF Up Only	Slc26a2		ENSMUSG00000039967	FA-RF Down Only	Zfp292		ENSMUSG00000032115	FA-RF Up Only	Hyou1
ENSMUSG00000034212	FA-RF Down Only	Ankmy1		ENSMUSG00000034371	FA-RF Up Only	Tkfc		ENSMUSG00000039981	FA-RF Down Only	Zc3h12d		ENSMUSG00000032182	FA-RF Up Only	Yipf2
ENSMUSG00000034303	FA-RF Down Only	Ccdc15		ENSMUSG00000034584	FA-RF Up Only	Exph5		ENSMUSG00000040093	FA-RF Down Only	Bmf		ENSMUSG00000032300	FA-RF Up Only	1700017B05Rik
ENSMUSG00000034412	FA-RF Down Only	Tbc1d10a		ENSMUSG00000034591	FA-RF Up Only	Slc41a2		ENSMUSG00000040123	FA-RF Down Only	Zmym5		ENSMUSG00000032350	FA-RF Up Only	Gclc
ENSMUSG00000034708	FA-RF Down Only	Grn		ENSMUSG00000034659	FA-RF Up Only	Tmem109		ENSMUSG00000040128	FA-RF Down Only	Pnrc1		ENSMUSG00000032353	FA-RF Up Only	Tmed3
ENSMUSG00000035530	FA-RF Down Only	Eif1		ENSMUSG00000034780	FA-RF Up Only	B3galt1		ENSMUSG00000040525	FA-RF Down Only	Cblc		ENSMUSG00000032375	FA-RF Up Only	Aph1b
ENSMUSG00000035621	FA-RF Down Only	Midn		ENSMUSG00000035049	FA-RF Up Only	Rrp12		ENSMUSG00000040616	FA-RF Down Only	Tmem51		ENSMUSG00000032383	FA-RF Up Only	Ppib
ENSMUSG00000035696	FA-RF Down Only	Rnf38		ENSMUSG00000035129	FA-RF Up Only	Gm6781		ENSMUSG00000040697	FA-RF Down Only	Dnajc16		ENSMUSG00000032757	FA-RF Up Only	Bet1
ENSMUSG00000035992	FA-RF Down Only	Fnip1		ENSMUSG00000035270	FA-RF Up Only	Impg2		ENSMUSG00000040712	FA-RF Down Only	NA		ENSMUSG00000032932	FA-RF Up Only	Hspa13
ENSMUSG00000036046	FA-RF Down Only	5031439G07Rik		ENSMUSG00000035686	FA-RF Up Only	Thrsp		ENSMUSG00000040760	FA-RF Down Only	Appl1		ENSMUSG00000033021	FA-RF Up Only	Gmppa
ENSMUSG00000036181	FA-RF Down Only	Hist1h1c		ENSMUSG00000036006	FA-RF Up Only	Fam65b		ENSMUSG00000040857	FA-RF Down Only	Erf		ENSMUSG00000033114	FA-RF Up Only	Slc35d2
ENSMUSG00000036442	FA-RF Down Only	Thap11		ENSMUSG00000036083	FA-RF Up Only	Slc17a3		ENSMUSG00000041272	FA-RF Down Only	Tox		ENSMUSG00000033400	FA-RF Up Only	Agl
ENSMUSG00000036478	FA-RF Down Only	Btg1		ENSMUSG00000036093	FA-RF Up Only	Arl5a		ENSMUSG00000041351	FA-RF Down Only	Rap1gap		ENSMUSG00000033781	FA-RF Up Only	Asb13
ENSMUSG00000036687	FA-RF Down Only	Tmem184a		ENSMUSG00000036158	FA-RF Up Only	Prickle1		ENSMUSG00000041483	FA-RF Down Only	Zfp281		ENSMUSG00000034110	FA-RF Up Only	Kctd7
ENSMUSG00000037035	FA-RF Down Only	Inhbb		ENSMUSG00000036299	FA-RF Up Only	BC031181		ENSMUSG00000042271	FA-RF Down Only	Nxt2		ENSMUSG00000034118	FA-RF Up Only	Tpst1
ENSMUSG00000037465	FA-RF Down Only	Klf10		ENSMUSG00000036615	FA-RF Up Only	Rfxap		ENSMUSG00000042476	FA-RF Down Only	Abcb4		ENSMUSG00000034158	FA-RF Up Only	Lrrc58
ENSMUSG00000037573	FA-RF Down Only	Tob1		ENSMUSG00000036752	FA-RF Up Only	Tubb4b		ENSMUSG00000042647	FA-RF Down Only	Acad12		ENSMUSG00000034248	FA-RF Up Only	Slc25a37
ENSMUSG00000037580	FA-RF Down Only	Gch1		ENSMUSG00000037419	FA-RF Up Only	Endod1		ENSMUSG00000042659	FA-RF Down Only	Arrdc4		ENSMUSG00000034320	FA-RF Up Only	Slc26a2
ENSMUSG00000037621	FA-RF Down Only	Atoh8		ENSMUSG00000037470	FA-RF Up Only	Uggt1		ENSMUSG00000042675	FA-RF Down Only	Ypel3		ENSMUSG00000034371	FA-RF Up Only	Tkfc
ENSMUSG00000037622	FA-RF Down Only	Wdtc1		ENSMUSG00000037720	FA-RF Up Only	Tmem33		ENSMUSG00000042851	FA-RF Down Only	Zc3h6		ENSMUSG00000034659	FA-RF Up Only	Tmem109
ENSMUSG00000037709	FA-RF Down Only	Fam13a		ENSMUSG00000038028	FA-RF Up Only	Tigar		ENSMUSG00000042938	FA-RF Down Only	Gm14117		ENSMUSG00000035049	FA-RF Up Only	Rrp12
ENSMUSG00000037936	FA-RF Down Only	Scarb1		ENSMUSG00000038055	FA-RF Up Only	Dexi		ENSMUSG00000043336	FA-RF Down Only	Filip1l		ENSMUSG00000035129	FA-RF Up Only	Gm6781
ENSMUSG00000038175	FA-RF Down Only	Mylip		ENSMUSG00000038092	FA-RF Up Only	Hsd3b5		ENSMUSG00000043648	FA-RF Down Only	Pld6		ENSMUSG00000035270	FA-RF Up Only	Impg2
ENSMUSG00000038418	FA-RF Down Only	Egr1		ENSMUSG00000038286	FA-RF Up Only	Bphl		ENSMUSG00000044134	FA-RF Down Only	Fam109a		ENSMUSG00000036006	FA-RF Up Only	Fam65b
ENSMUSG00000038539	FA-RF Down Only	Atf5		ENSMUSG00000038370	FA-RF Up Only	Pcp4l1		ENSMUSG00000044700	FA-RF Down Only	Tmem201		ENSMUSG00000036083	FA-RF Up Only	Slc17a3
ENSMUSG00000038550	FA-RF Down Only	Ciart		ENSMUSG00000038503	FA-RF Up Only	NA		ENSMUSG00000044820	FA-RF Down Only	AY074887		ENSMUSG00000036093	FA-RF Up Only	Arl5a
ENSMUSG00000039431	FA-RF Down Only	NA		ENSMUSG00000038510	FA-RF Up Only	Rpf2		ENSMUSG00000044876	FA-RF Down Only	Zfp444		ENSMUSG00000036158	FA-RF Up Only	Prickle1
ENSMUSG00000039782	FA-RF Down Only	Cpeb2		ENSMUSG00000038628	FA-RF Up Only	Polr3k		ENSMUSG00000045193	FA-RF Down Only	Cirbp		ENSMUSG00000036299	FA-RF Up Only	BC031181
ENSMUSG00000039879	FA-RF Down Only	Heca		ENSMUSG00000038751	FA-RF Up Only	Ptk6		ENSMUSG00000045374	FA-RF Down Only	Wdr81		ENSMUSG00000036615	FA-RF Up Only	Rfxap
ENSMUSG00000039967	FA-RF Down Only	Zfp292		ENSMUSG00000038831	FA-RF Up Only	Ralgps1		ENSMUSG00000045441	FA-RF Down Only	Gprin3		ENSMUSG00000036752	FA-RF Up Only	Tubb4b
ENSMUSG00000039981	FA-RF Down Only	Zc3h12d		ENSMUSG00000038900	FA-RF Up Only	Rpl12		ENSMUSG00000045671	FA-RF Down Only	Spred2		ENSMUSG00000037419	FA-RF Up Only	Endod1
ENSMUSG00000040093	FA-RF Down Only	Bmf		ENSMUSG00000039055	FA-RF Up Only	Eme1		ENSMUSG00000045973	FA-RF Down Only	Slc25a51		ENSMUSG00000037470	FA-RF Up Only	Uggt1
ENSMUSG00000040123	FA-RF Down Only	Zmym5		ENSMUSG00000039105	FA-RF Up Only	Atp6v1g1		ENSMUSG00000046404	FA-RF Down Only	Yod1		ENSMUSG00000037720	FA-RF Up Only	Tmem33
ENSMUSG00000040128	FA-RF Down Only	Pnrc1		ENSMUSG00000039114	FA-RF Up Only	Nrn1		ENSMUSG00000046753	FA-RF Down Only	Ccdc66		ENSMUSG00000037904	FA-RF Up Only	Ankrd9
ENSMUSG00000040525	FA-RF Down Only	Cblc		ENSMUSG00000039157	FA-RF Up Only	Fam102a		ENSMUSG00000046982	FA-RF Down Only	Tshz1		ENSMUSG00000038028	FA-RF Up Only	Tigar
ENSMUSG00000040616	FA-RF Down Only	Tmem51		ENSMUSG00000039275	FA-RF Up Only	Foxk2		ENSMUSG00000047446	FA-RF Down Only	Arl4a		ENSMUSG00000038055	FA-RF Up Only	Dexi
ENSMUSG00000040697	FA-RF Down Only	Dnajc16		ENSMUSG00000039286	FA-RF Up Only	Fndc3b		ENSMUSG00000047731	FA-RF Down Only	Wbp1l		ENSMUSG00000038092	FA-RF Up Only	Hsd3b5
ENSMUSG00000040712	FA-RF Down Only	NA		ENSMUSG00000039474	FA-RF Up Only	Wfs1		ENSMUSG00000047777	FA-RF Down Only	Phf13		ENSMUSG00000038286	FA-RF Up Only	Bphl
ENSMUSG00000040760	FA-RF Down Only	Appl1		ENSMUSG00000039633	FA-RF Up Only	Lonrf1		ENSMUSG00000047787	FA-RF Down Only	Flrt1		ENSMUSG00000038370	FA-RF Up Only	Pcp4l1
[truncated: 784 more rows]

## Sheet: (MAFG-SCR)_HFD vs SCR_(CD-HFD)
Gene overlap between indicated groups as determined by RNA-Seq
[truncated: 333 more rows]

## Sheet: Ad-MAFG-Ad-CMV vs NRF1-LKO-WT
Gene overlap between indicated groups as determined by RNA-Seq
[truncated: 855 more rows]

[truncated: 1 more sheets: mRNA-LncRNA]
