# Supplementary material for: A MAFG-lncRNA axis links systemic nutrient abundance to hepatic glucose metabolism
Source: Nat Commun. 2020 Jan 31;11:644. doi: 10.1038/s41467-020-14323-y (PMC6994702; doi:10.1038/s41467-020-14323-y)
Supplement: Supplementary file 18 — Source Data [file 41467_2020_14323_MOESM18_ESM.xlsx]

## Sheet: Fig 1c
Figure 1c	Log2 Ratios (L2R) of genes differentially expressed between CD- and HFD-fed C57BL/6 mice (RNA-Seq)
all_SIGN (L2R)	mRNA_SIGN (L2R)	lncRNA_SIGN (L2R)
1.34336	1.34336	2.03007
3.56432	-0.664551	-0.701497
-0.664551	-1.02023	1.20034
-1.02694	1.37211	1.34168
1.41824	-2.63964	-0.993742
2.03007	-0.853247	-1.81705
-1.02023	0.955515	-2.23492
1.37211	-1.47767	1.49316
-1.05457	1.01503	-1.098
-2.63964	1.19946	1.12314
-0.853247	1.06808	-1.49876
0.955515	1.41207	-1.09514
1.25637	1.22548	1.12137
-1.47767	1.17118	-0.868682
1.01503	0.778951	1.27818
-1.04602	0.69305	-1.27932
-0.866608	2.87364	0.881923
1.19946	-0.880813	0.613283
1.06808	1.49169	1.39378
1.41207	1.19144	0.911698
1.22548	1.79095	1.60354
1.17118	0.942574	-0.864156
1.45556	1.8947	-0.657648
0.975204	-1.32099	1.44878
1.08361	0.774211	-1.68062
0.778951	-3.50589	-1.10569
-0.794373	1.81682	1.22538
0.69305	0.839523	1.32371
2.87364	-1.88138	-3.94834
-0.880813	1.34532	-3.98418
1.49169	-0.6542	-0.866077
1.19144	0.8874	-0.67025
-1.74659	1.45443	0.742439
1.79095	-0.665788	1.0682
0.942574	0.728526	2.39152
0.65785	-0.604963	1.11432
1.8947	-0.707525	-0.74841
-1.09817	0.647841	-1.02868
-1.32099	1.00523	0.982763
0.94832	1.16866	2.40593
-0.944913	2.083	0.761268
0.774211	2.30181	-0.676292
-0.701497	-2.13699	-2.72938
-3.50589	-2.14615	-2.49017
1.81682	-1.97624	-1.65503
0.839523	1.00338	-1.43567
-1.88138	2.01676	-1.43445
1.34532	1.59544	-1.58501
-0.6542	1.94917	-0.792979
0.8874	1.09624	1.36526
1.45443	-0.616628
1.20034	1.49728
-0.665788	0.973416
1.34168	5.01127
0.728526	1.0678
-1.17547	0.878046
-0.604963	1.20981
-0.707525	-1.02636
0.647841	1.35316
1.00523	-1.27961
1.16866	-1.20929
2.083	-0.73041
1.63159	-0.754162
1.43896	0.669407
2.30181	1.3586
-2.13699	0.644143
-2.14615	-0.475007
-1.97624	1.14085
	0.829804
	2.30076
-1.09922	1.34433
-1.16435	0.925182
-1.44108	-0.858787
1.12939	-0.720712
	-1.00571
1.00338	-0.895228
2.01676	0.622728
1.59544	0.915094
-0.740322	1.566
1.94917	1.38535
1.09624	-0.761491
-1.52938	0.806844
-0.616628
1.49728	0.690513
0.973416	1.16011
5.01127	1.43993
-1.81137	1.2353
-1.60265	1.0903
1.0678	1.37355
0.878046	1.53447
1.25303	1.2376
1.20981	1.12281
-1.02636	0.987297
-1.01003	1.75186
1.35316	1.16621
-1.2061	1.28406
-0.630592	1.31549
-1.27961	1.44335
-1.61314	-0.53088
-1.20929	1.33663
-0.73041	1.30598
-0.754162	-1.59442
0.669407	1.7105
1.3586	0.526949
-0.949669	-0.730966
0.75595	0.899098
-2.11681	-0.792314
0.644143	-0.615262
-0.475007	-0.578221
1.14085	-2.94773
0.829804	-0.54181
2.30076	2.33743
1.43326	-1.34501
-1.24323	-0.871382
-1.77741	1.79907
-1.90275	0.783438
1.2131	0.703116
-0.993742	-0.916271
1.34433	1.45268
-0.806272	1.33277
-3.10162	2.96198
0.925182	-3.72384
-0.858787	1.11605
-1.44791	1.26488
-0.720712	1.17219
-1.00571	1.02051
-0.895228	2.82768
-1.81705	2.67929
-2.23492	1.80622
-1.49405	2.53179
1.49316	-0.800909
0.622728	1.47356
0.915094	-1.70751
	-1.30207
-3.19894	1.46583
1.566	1.23806
1.38535	-1.75822
-1.098	1.7871
0.981563	-1.21659
-0.761491	1.11907
0.806844	1.53058
1.12314	1.11627
	-0.849316
0.690513	-1.28359
2.03092	2.281
1.16011	0.509371
1.43993	1.83911
1.2353	1.86296
1.0903	0.989984
1.37355	1.39125
-1.49876	1.16883
-1.09514	2.43409
1.53447	2.36392
1.2376	2.02948
1.12281	1.98255
0.987297	-0.610076
1.58028	1.45112
1.75186	-1.20197
1.16621	0.921518
1.28406	-1.7266
1.31549	1.60907
-0.860984	1.10364
0.911968	-0.599384
-1.07306	0.709338
-1.24548	1.0438
1.22911	0.738916
1.44335	-0.605808
1.56561	-1.16297
-0.53088	3.28383
-1.57485	2.38087
2.91398	1.05547
1.33663	-2.04614
1.30598	1.00418
1.12137	1.92008
1.19252	1.03976
-2.90197	-2.06489
-1.59442	1.61506
-1.23591	-2.0692
-0.868682	1.40995
1.7105	1.20164
1.27818	0.642273
-0.54412	0.943507
1.68405	1.65268
0.526949	1.30447
-0.74526	1.53253
-0.730966	1.63294
2.42078	1.01922
0.899098	-1.07863
-1.10356	1.97204
-0.792314	1.42443
-0.615262	1.65384
-0.578221	3.34354
-2.94773	-0.954447
-0.54181	1.67239
1.33133	-0.603949
2.33743	2.80661
-1.34501	3.52599
-2.11931	1.67519
-0.871382	1.62572
0.714122	1.14803
1.79907	3.86537
2.03745	1.18233
-2.2842	1.18354
-1.9868	1.0926
0.917819	1.36628
-1.286	1.24552
-0.906463	2.44146
-0.732846	-0.94835
-1.00038	3.09166
0.783438	0.88506
0.703116	1.16218
-0.916271	-0.909811
2.20156	1.03468
1.91462	1.33757
2.14501	1.247
2.41938	-0.779564
2.22456	-0.762685
1.79805	2.85807
1.45268	3.56382
1.33277	0.964108
2.96198	3.87249
-3.72384	1.12599
-2.34386	2.0478
1.11605	-0.560137
1.26488	1.02956
1.17219	-0.590715
1.02051	-0.574373
	1.73896
	0.645329
4.02884	1.91535
4.66545	1.37873
4.38526	1.50856
3.85513	0.857637
	1.23094
-1.90064	1.35587
-1.65772	0.994368
2.82768	0.694749
2.67929	-0.655112
1.80622	-1.57305
2.53179	-1.6819
2.75461	1.15472
-0.800909	2.63346
1.47356	1.29644
-1.70751	1.30974
-1.30207	1.47846
1.46583	1.29504
1.23806	-0.714404
-0.817041	0.6364
2.5122	4.549
-1.75822	3.5022
-1.26944	-0.704721
1.7871	2.02255
-1.21659	1.52583
2.92757	1.60867
1.51533	1.31257
1.11907	1.76025
1.53058	1.05974
1.11627	2.06388
-0.849316	-0.825021
-1.28359	-0.706893
2.281	-0.830709
0.509371	1.2754
1.83911	4.67402
1.86296	1.3698
0.989984	0.897031
1.39125	-1.58626
1.16883	-0.597691
2.9743	-1.13438
2.43409	1.03898
2.36392	2.26086
2.02948	2.38054
1.98255	0.652682
-0.610076	-0.920809
1.45112	2.29636
-1.27932	3.37603
-1.20197	0.899082
0.921518	-1.04861
-1.7266	0.745228
1.60907
1.10364	1.99556
0.717498	1.30378
2.72304	-1.24826
-0.982842	1.8333
-0.777035	2.86289
-0.599384	2.10271
0.709338	1.23621
1.0438	-0.791072
1.73868	-0.507377
0.738916	-2.15405
1.28831	0.785611
-0.605808	-1.41792
-1.16297	-0.611716
-0.982177	-1.32837
3.28383	-0.595613
2.38087	0.658639
1.05547	-0.658469
1.54009	1.77676
-2.04614	0.981189
-1.38324	1.50117
-1.40067	0.623659
-1.15599	1.39949
-0.84431	-0.594322
1.00418	1.07952
1.92008	-1.70874
-0.976614	-1.25966
	-2.73051
2.17144	0.74789
1.03976	1.61993
-2.06489	1.21349
	-0.774445
1.61506	3.2949
-2.0692	-1.05851
1.40995	0.872739
-0.766037	1.04016
-0.763732	1.28126
-0.840185	1.17191
-0.619691	1.12832
0.881923	-0.977305
1.20164	1.52503
0.642273	1.38441
0.732528	1.33872
0.943507	3.32845
1.65268	0.834404
1.30447	0.665942
1.53253	0.917731
1.63294	-1.19699
1.01922	1.80498
-1.07863	-0.586436
1.97204	-2.40833
1.42443	1.49951
1.65384	0.912986
3.34354	-0.710256
-1.27362	1.07668
-0.954447	0.729013
1.67239	-0.789098
-0.603949	1.1754
2.80661	-0.644292
-1.23966	2.45094
3.52599	-0.819147
0.613283	1.01824
1.67519	1.95724
1.62572	1.29233
1.14803	1.4716
3.86537	-0.596721
1.52376	2.15071
1.18233	3.99658
2.24884	0.603169
-2.45576	1.12086
0.987524	1.43645
-1.13187	-2.11399
1.18354	-2.55492
1.0926	0.731857
1.36628	1.60813
1.24552	1.38917
2.44146	2.07001
-0.834261	2.54165
-1.54303	1.37563
-0.94835	1.05511
3.09166	-4.16016
0.88506	1.08122
1.16218	3.61297
-0.909811	1.41743
1.03468	3.1617
1.33757	1.7136
1.247	1.55194
-2.53961	-0.911822
1.07091	-1.07647
-0.779564	1.00147
-0.762685	1.16243
2.03124	0.699313
2.02617	3.65346
1.71854	-0.849816
4.23255	0.967582
	4.04558
1.22452	1.02069
2.85807	1.62975
3.56382	1.9108
2.85572	-0.899789
1.47157	-0.696509
0.964108	2.57905
3.87249	2.52665
1.12599	0.580755
-0.940516	-0.580733
2.0478	-1.20026
-0.560137	-3.72485
1.02956	-1.98082
-0.590715	0.919111
-0.574373	1.2596
1.73896	-0.711093
	0.937718
0.645329	0.921999
-2.14317	0.879114
-1.90951	-0.788481
1.91535	-1.1377
1.37873	1.26714
1.50856	1.22987
0.857637	1.77942
1.39378	0.570298
1.43128	1.38021
1.28047	0.932033
2.33434	0.893427
2.43581	1.27963
0.911698
1.23094	-5.47985
1.35587	-4.55821
0.994368	-4.30858
0.694749	-3.74101
-0.655112	-1.6069
-1.57305	-2.31571
-1.6819	-1.82151
1.15472	-1.18886
1.16013	-0.773537
1.14682	1.01566
0.839033	0.958242
1.60354	1.52499
1.11042	1.01575
-4.58649	1.42275
2.63346	0.951596
1.29644	2.28543
1.30974	1.03216
1.47846	2.18163
1.29504	1.12873
-0.714404	1.74245
0.6364	2.61748
4.549	0.875782
3.5022	1.19303
-0.704721	0.955729
2.02255	1.31873
1.52583	1.7301
1.71389	1.45882
1.76107	-1.2552
1.61754	1.25708
2.69766	-1.58893
2.69473	1.41151
2.5026	1.15827
1.60867	2.43177
-0.554153	0.707727
1.31257	3.02931
1.76025	0.977452
1.05974	2.19376
2.06388	1.12713
-0.825021	-0.619433
-0.706893	-1.57156
-0.830709	-0.557314
-1.6384	-1.12575
1.2754	0.883565
4.67402	-0.683251
-3.57377	0.879603
-1.52272	1.29395
-4.05576	-0.712544
1.3698	-1.15872
-1.60937	2.25276
0.897031	2.26814
2.74758	1.55572
-1.58626	-2.68864
1.35988	1.7697
2.73697	1.04035
-0.597691	-4.65646
-1.16701	1.77779
0.836952	-1.45344
-1.13438	3.50356
1.03898	1.14501
-0.752392	1.07954
-0.773539	1.19372
1.77724	1.56992
2.26086	-0.536104
-0.558617	1.09184
-0.865555	1.49074
2.38054	1.86037
0.652682	-2.09573
-0.920809	1.688
2.29636	1.09963
3.37603	1.25576
0.899082	1.0127
-0.864156	1.37357
-1.04861	2.38107
-1.02732	2.11055
-1.163	0.894689
-0.886459	3.54599
0.745228	4.12469
-0.657648	0.709707
	1.10878
1.64107	0.741603
1.99556	-0.920423
-0.801952	1.1939
1.30378	1.69417
2.2612	1.88207
	1.564
1.26058	0.961665
-1.24826	0.776542
-1.15942	1.39578
-1.04337	2.32732
2.33087	1.72006
1.8333	-1.0099
2.86289	2.06562
2.10271	-0.739144
1.23621	1.83187
-0.791072	2.25733
1.56592	0.595052
-1.24136	-0.956872
-0.507377	1.69049
-1.71812	1.57454
-2.15405	0.615084
0.785611	2.10405
-1.41792	-0.55971
0.964454	2.37955
-0.611716	2.76721
-0.836714	1.78096
-1.32837	-0.70214
1.28576	1.19531
-0.595613	0.747107
1.51402	1.00007
1.7481	0.724858
0.658639	1.04539
-0.658469	0.721285
1.44878	-1.31973
1.84663	1.16169
1.11348	0.882946
1.77676	1.82765
0.981189	-1.99513
1.50117	2.21359
1.72001	1.84586
1.57516	1.05634
0.623659	1.72468
-1.68062	1.06757
1.39949	0.964898
-0.594322	0.884324
1.07952	1.20086
-1.70874	1.54761
-1.25966	1.19683
-2.73051	1.18994
-1.91728	-0.769147
-1.78124	2.56342
-1.48974	0.936986
0.74789	1.5275
-1.43433	0.81376
1.61993	-1.13808
1.21349	0.74036
-0.774445	0.662126
3.2949	1.11742
-1.05851	0.816626
0.872739	4.07142
1.04016	1.5454
1.28126	1.3005
1.17191	-1.84674
1.12832	-1.58568
-0.977305	0.829646
1.52503	1.85687
1.38441	1.07623
1.33872	-0.753685
3.32845	-1.22468
0.834404	-0.815567
1.11453	-0.632797
-0.597743	1.65907
-1.02703	-0.980461
-1.10569	1.71311
0.665942	0.50813
0.917731	-0.768373
-1.19699	3.01643
1.80498	1.35512
-0.586436	1.0973
-2.40833	2.10648
1.49951	0.865676
1.03965	-0.712183
-1.30514	-0.637649
0.912986	1.54673
1.22538	2.455
-0.710256	0.751608
1.07668	1.30955
0.729013	1.079
1.32371	1.24952
-1.43329	0.797351
-0.789098
0.939738	1.19971
1.1754	1.45457
1.38829	1.46417
-1.48712	1.05148
-0.644292	0.905431
2.45094	0.908385
-0.819147	-0.958734
1.01824	0.697474
1.95724	1.55936
1.29233	0.807822
1.4716	1.59572
-0.596721	2.60482
2.04504	1.03798
2.67875	1.42453
2.15071
-0.489126
0.702773
3.99658
0.603169
1.12086
1.43645
-2.11399
-2.55492
-1.68561
-0.993943
0.731857
1.60813
0.846383
2.12864
1.54298
1.5143
1.5547
1.78403
-1.24134
1.38917
2.07001
2.54165
1.37563
1.05511
-4.16016
1.08122
3.61297
1.70948
1.60163
1.62171
1.41743
1.29794
-3.94834
-3.98418
3.1617
1.7136
1.55194
-0.911822
-1.07647
1.00147
-2.34782
1.16243
0.699313
3.65346
-1.95915
-0.849816
0.967582
4.04558
1.02069
1.62975
1.9108
-2.11457
-2.74535
-0.899789
-0.696509
1.3713
2.57905
2.52665
0.580755
-0.580733
-1.20026
-3.72485
-1.98082
-0.626296
-1.4771
0.919111
1.2596
-0.711093
0.937718
0.921999
0.879114
1.17444
-0.788481
-1.1377
1.26714
1.22987
-0.866077
1.77942
0.570298
0.61224
1.38021
2.11388
0.932033
0.893427
1.27963
-5.47985
-4.55821
-4.30858
-3.74101
-1.6069
-2.31571
0.731111
-1.82151
1.02701
-1.18886
-3.62894
3.71104
2.82895
-0.67025
-0.773537
0.742439
1.01566
1.77636
0.958242
1.52499
1.01575
1.0682
1.42275
0.951596
-1.54159
-1.13992
-1.10176
-1.26982
2.28543
1.03216
1.4647
2.18163
-2.57454
-1.55933
-1.62582
2.39152
1.12873
1.74245
2.61748
0.875782
1.31506
1.19303
3.03215
0.955729
0.822409
1.31873
-1.75586
1.7301
1.45882
-1.2552
-1.08695
1.11432
1.25708
-1.58893
0.533009
1.41151
1.15827
1.77809
2.43177
-1.81157
0.5532
0.707727
3.02931
0.977452
2.19376
1.12713
2.83876
-0.619433
-1.57156
-0.74841
-1.02868
-0.557314
-1.12575
0.658172
0.883565
-0.683251
0.879603
2.84119
1.29395
-0.712544
-1.15872
2.25276
2.26814
1.55572
-2.68864
1.7697
-1.04273
1.04035
1.61357
-4.65646
-1.50675
1.77779
-1.3685
-1.36249
-1.27617
-1.45344
1.18389
1.49525
1.6517
-0.73683
1.96262
3.50356
1.14501
0.982763
0.888376
1.07954
1.19372
1.56992
-0.536104
-0.970434
1.09184
1.49074
1.86037
0.97426
-2.09573
1.688
1.09963
-1.01274
-1.23384
1.25576
1.0127
-1.88265
1.37357
2.38107
-1.88291
2.11055
0.894689
3.54599
4.12469
0.709707
3.38756
-1.83039
1.10878
-1.08425
0.741603
1.76929
3.12779
2.40593
2.16057
-0.920423
0.761268
1.1939
1.69417
3.59869
1.88207
-0.676292
1.564
0.789108
0.961665
0.776542
1.39578
2.32732
1.72006
-2.6784
-1.0099
2.06562
4.47043
-3.49959
-3.4026
-2.05364
-1.03614
-1.36926
-3.47027
-0.739144
-1.44867
1.83187
2.08019
2.25733
0.595052
-0.956872
1.69049
0.903722
0.683972
1.61835
1.57454
0.615084
2.10405
-2.72938
-2.49017
-0.55971
2.37955
2.76721
-1.85068
1.47594
1.78096
-0.70214
1.19531
0.747107
-1.23075
2.54278
1.00007
-1.80093
0.724858
1.04539
2.36141
0.721285
-1.31973
1.16169
-3.03015
-1.77392
-1.44699
0.882946
1.71619
1.82765
-1.65503
-2.29575
-1.99513
2.21119
-1.87288
2.21359
1.35294
-1.43567
1.09961
1.84586
1.05634
1.72468
1.06757
0.964898
0.884324
-1.43445
1.20086
1.54761
1.19683
1.18994
-0.769147
-1.92933
2.56342
0.936986
1.43683
1.5275
-3.1144
3.03675
0.706889
0.81376
-1.13808
0.74036
0.662126
1.11742
0.816626
-3.0286
-3.8052
-2.12635
-2.10138
-2.0667
-1.23929
-0.92471
4.07142
1.5454
1.3005
-1.84674
-1.58568
-2.03823
0.829646
1.85687
1.07623
-1.25165
-0.753685
-1.22468
-1.58501
1.60638
-0.815567
-0.632797
1.65907
-1.74102
-0.980461
0.943301
-0.792979
1.71311
0.50813
-0.768373
3.01643
1.34952
1.35512
-1.13917
1.0973
2.10648
1.45823
0.865676
-0.712183
-0.637649
1.54673
2.455
0.751608
0.574614
1.30955
1.079
1.24952
1.30445
0.797351
1.19971
1.45457
1.71911
1.46417
1.05148
0.905431
1.36526
0.908385
-0.958734
0.697474
1.55936
1.15601
0.807822
1.59572
2.60482
1.03798
1.42453
-2.10289

## Sheet: Fig 1d
Figure 1d	Log2 Ratios (L2R) of genes differentially expressed between Ad libitum and Fasted C57BL/6 mice (RNA-Seq)
all_SIGN (L2R)	mRNA_SIGN (L2R)	lncRNA_SIGN (L2R)
	0.789521	4.30195
0.789521	-0.771706	-0.858915
2.39263	1.09791	1.01973
-0.771706	0.512813	-0.714698
1.09791	-0.886103	-0.503375
1.56422	1.16167	-0.710847
0.512813	0.660859	-0.906712
-0.886103	1.20527	-1.05254
1.16167	0.834298	1.70977
0.660859	1.10903	1.37363
0.846453	-0.884006	-0.683639
1.141	1.05971	2.94137
1.20527	0.80831	-0.724111
0.50943	-1.40598	0.912343
0.834298	1.21718	1.1024
	0.807154	-1.02603
2.48912	0.606814	2.09674
	1.52141	0.59541
	-0.807217	-1.07497
4.30195	-1.70567	0.807529
2.52704	0.811509	-1.52643
1.10903	-1.51321	-1.72138
-0.884006	-0.418317	-0.898273
1.05971	-0.592452	-0.754229
0.80831	-0.849931	2.60782
-1.69214	-1.2269	-3.18547
-1.99153	0.942886	-1.22518
-1.40598	0.757439	0.710085
1.21718	-0.809139	-2.69319
-0.619777	1.65905	0.955512
0.807154	1.07637	-1.18571
0.606814	0.753884	1.67294
1.52141	-0.657718	-1.29836
-0.968593	-1.11612	-0.573424
-0.82626	0.773457	-0.507579
-0.807217	0.671033	-2.47805
1.95336	0.869596	-1.20051
-1.70567	0.777719	-2.22302
0.811509	1.17771	-1.29616
1.51217	-0.739611	-0.891251
-1.51321	-1.3564	2.39225
-0.418317	0.486141	-2.75359
-0.592452	1.59412	-1.64484
4.37423	1.91513	1.77485
-0.885179	-1.01129	0.540039
-0.858915	1.42878	-0.575379
1.35987	-1.42334	-1.31683
-1.78475	0.581303	0.611717
-0.849931	0.716128	1.13189
-0.439738	1.11598	-0.758506
-1.2269	-0.72161	-0.646386
-3.50434	1.51167	-0.935754
0.942886	-1.69043
1.01973	0.411375	-0.969957
0.697328	-0.760774	1.97918
0.757439	0.728787	-1.54347
-0.886775	0.726679	-0.543939
-0.809139	1.11123	-1.71921
1.65905	-0.912058	-0.778177
-1.34279	-2.84476	-0.637668
-0.714698	1.60734	-0.644854
1.07637	1.41808	1.05092
1.8332	2.96937	2.68762
	-0.418622	-3.97327
0.753884	-0.910887	-0.681828
-0.657718	-0.415288	-1.71313
-0.937529	-1.33024	-0.985107
-1.11612	0.441189	0.45857
0.804384	-0.665235	-0.511652
0.773457	-0.666512	-1.1144
0.671033	1.40316	-1.1559
0.869596	1.57984	2.20827
0.777719	1.45532	-1.14865
1.17771	-0.515702	-0.49882
-0.739611	0.495895	1.11244
-1.3564	-0.511403	1.88136
0.486141	-2.1155	-0.926548
1.59412	-0.579266	-3.55023
-1.13521	-1.39896	-3.18233
1.91513	4.22474	-2.3752
-1.01129	-1.1137	1.91835
2.17977	-1.28412
2.42437	-0.910259	-0.530331
1.42878	-0.507867	-1.48631
-1.42334	0.626899	-5.11115
0.581303	0.630842	-0.77268
-0.503375	0.698318	0.530093
0.716128	-0.493178	1.38321
1.11598	0.45923	1.31569
-0.72161	-0.800441	-2.0067
-1.67128	-1.00976	-0.653321
-2.21874	-0.974245	-1.46591
-1.72037	3.81008	-0.451983
-2.63306	3.08164	2.55257
-0.710847	1.67681
1.51167	1.43539
1.38395	0.519758
-0.906712	-0.876204
-1.69043	1.10579
-0.877354	-0.614115
0.411375	-1.17874
-0.760774	0.525985
-1.05254	0.673496
0.728787	-2.1774
1.3377	0.5916
-0.938026	1.66299
-1.03718	0.523918
1.48093	-0.582467
0.726679	0.532751
1.02449	-0.44849
1.86879	-1.50699
1.78642	0.711473
1.11123	1.9253
-2.31591	-1.15992
-0.764521	0.577596
1.70977	-0.994335
-0.493169	-0.972847
	-0.784394
-0.912058	0.584607
-2.84476	2.49596
1.60734	-1.324
1.41808	1.14638
0.457862	1.98098
2.96937	0.560432
3.2854	0.728509
-0.418622	1.10336
-0.876094	0.413106
-0.882967	-1.78263
-4.40284	0.634379
0.52471	2.75527
-0.910887	-0.764829
-0.415288	-2.02795
	-0.656282
-1.33024	0.507234
2.69381	0.70989
0.441189	2.71947
-0.665235	-0.508812
-0.666512	1.15388
-0.709248	0.539365
0.496337	0.553885
0.803008	1.59806
0.851989	0.428053
1.40316	0.458984
1.57984	0.734302
1.45532	-0.502817
-0.515702	-0.793399
0.495895	-0.935599
-0.511403	-0.948298
-2.1155	0.903097
-0.579266	0.872216
1.27155	2.81301
0.823773	-0.902999
-1.39896	-1.10586
	-0.669461
4.22474	0.66753
-1.1137	4.29299
-1.28412	-0.515806
-0.831323	0.392003
-0.929556	0.672668
-1.33414	3.03515
-0.910259	-1.53945
-1.27947	-1.21218
-1.5129	1.04898
-0.507867	-0.379165
0.626899	-0.593112
0.630842	1.27418
0.698318	0.662888
1.80853	0.531147
-0.493178	0.864429
0.45923	-1.0705
-0.800441	3.03199
-1.00976	-0.673816
-0.974245	0.851279
3.81008	-1.7878
3.08164	1.3501
1.67681	2.12754
-0.724315	1.63448
1.43539	1.63602
1.37363	0.819158
0.895885	-0.434568
-0.769457	0.509122
-0.499292	-0.884545
	0.495075
	-0.654039
-0.786234	-0.576555
0.519758	-0.701059
-0.876204	-0.834275
-0.683639	-0.895256
1.10579	-1.21778
-0.614115	0.531053
-0.783182	0.863961
-0.772355	0.989817
-1.17874	-0.632405
-2.71482	-0.991187
0.525985	-0.667697
2.94137	-1.32984
0.673496	0.572751
-0.527503	-0.517455
-2.1774	-0.447305
0.5916	4.29398
1.66299	0.992764
0.523918	0.393604
	1.15447
-0.582467	-0.675269
-0.876295	-0.45731
0.532751	0.448192
4.3393	0.649755
-0.653499	-0.621813
-0.44849	0.629071
-1.27334	-0.809928
0.757006	1.02487
-1.50699	3.03969
1.58562	-2.69819
1.50682	0.671496
0.711473	2.31108
1.9253	1.95359
-1.15992	-0.918771
0.577596	-0.678036
-0.994335	-0.697303
-0.972847	-1.04687
-1.2175	1.4976
-0.784394	1.2333
-0.724111	1.68559
0.584607	0.908772
2.49596	-0.911668
-1.324	1.08005
0.912343	1.02287
1.14638	-0.678397
1.98098	-0.716124
0.560432	0.507193
0.728509	1.04987
1.1024	3.13974
-0.597109	-0.660449
1.10336	-2.05641
-1.39063	-1.74883
0.413106	-2.68673
-1.78263	-2.89603
0.634379	-1.73265
2.75527	0.833449
-0.764829	-0.696153
-1.05735	0.740847
-2.02795	0.664358
-0.656282	-1.00747
0.507234	-1.13014
0.70989	3.56976
2.71947	1.31884
-0.508812	0.650511
1.15388	0.501068
0.539365	0.656195
2.24781	0.546094
0.553885	0.757503
1.59806	0.767087
-2.13492	0.736375
-1.59967	-0.400779
-1.86334	0.828631
-1.73523	-1.17007
-1.46141	1.07243
0.428053	0.818466
0.458984	-0.531724
0.734302	0.579921
-0.502817	1.20039
-0.793399	3.26116
-0.935599	0.859037
-0.948298	0.536674
0.903097	0.897768
0.872216	0.996241
-0.656848	1.08418
0.493772	0.882379
2.81301	-1.80038
-0.902999	1.82883
-1.10586	-1.27569
-0.669461	-0.43445
-1.96106	0.8864
-0.69733	0.58295
-1.02603	-0.678143
0.66753	-1.18002
4.29299	-1.00046
1.89699	0.616784
-0.515806	0.836155
0.392003	-0.625327
0.672668	-0.688468
3.03515	0.418272
2.09674	-0.861635
-1.53945	2.83538
-1.21218	-0.783374
1.04898	3.18817
0.935793	-0.947008
-0.379165	0.761976
-0.593112	1.4365
1.27418	1.02136
0.53708	-0.544714
-2.08947	-1.17367
-2.04759	-0.520584
-2.55579	0.614754
0.662888	-0.83722
-2.05279	-0.543712
0.531147	1.08873
0.906494	0.570408
	-1.97449
0.864429	-0.98362
2.64671	2.64478
-1.0705	-0.476179
3.03199	0.567554
-0.673816	-0.715106
0.851279	-0.887907
0.568872	1.60051
-1.7878	-0.460491
1.3501	0.736833
2.12754	1.09412
-0.361563	0.599818
1.6639	1.17363
1.63448	1.4166
1.63602	1.03325
0.819158	-1.3318
-0.434568	0.714459
0.509122	-0.650557
-0.884545	-0.458474
-2.17236	-0.595362
0.495075	1.52212
1.05714	-0.939464
-0.654039	-1.23406
-0.576555	1.23272
3.05626	1.67521
-0.701059	0.868896
-0.890372	0.53961
-0.834275	1.16361
-0.895256	0.570728
-1.21778	1.13958
-2.90535	0.46986
-1.56972	-0.826982
0.531053	-0.813465
0.863961	-0.624354
0.989817	-0.767489
-0.632405	0.557447
-0.991187	1.17524
-1.61571	-0.892959
0.59541	-0.854056
-0.667697	0.661715
-1.32984	1.38463
0.572751	1.0187
-0.517455	-0.679038
-0.447305	0.5198
0.782575	-0.633618
4.29398	-0.743054
0.992764	1.12161
-0.713038
-1.11952	-0.446782
0.393604	1.48982
1.15447	-1.12292
-4.24401	-0.551004
-0.675269	-0.436473
-0.45731	-0.91532
0.448192	1.84343
0.649755	1.29033
-0.621813	0.676967
	0.946138
0.629071	1.17021
-0.809928	-0.888069
1.02487	0.469478
3.03969	0.915914
-2.69819	-0.510902
0.671496	0.989541
2.31108	-0.996772
1.95359	-0.652601
4.65775	1.80466
-0.918771	1.02315
-0.678036	-0.849622
-0.697303	1.80116
-1.04687	1.22451
1.4976	-0.941775
1.2333	-0.696691
1.39413	1.06983
2.51548	3.83382
1.68559	3.36756
1.64303	-0.737152
0.908772	0.765679
-0.911668	0.875081
0.488037	-1.2845
1.08005	-0.69124
1.02287	-0.675889
1.5485	0.947985
1.8979	1.3232
1.03062	1.65093
0.975928	0.403299
1.59712	1.35849
1.36548	1.48323
1.3327	-0.617606
-0.678397	0.67518
	-0.513824
0.621264	-0.618656
	0.380954
-0.716124	0.569065
	1.58578
	1.53757
0.507193	0.875887
1.04987	-1.41021
-0.865095	0.728943
-0.793091	1.01231
-1.79959	-0.676251
-0.860562	1.14694
0.471869	1.40215
3.13974	0.448808
-0.660449	0.870495
-2.05641	0.914315
-1.74883	-0.524732
-2.68673	0.749015
-2.89603	0.517281
-1.07497	-1.06335
-1.73265	1.42367
0.833449	0.955507
-0.696153	1.3078
0.807529	0.62329
0.740847	-1.35707
0.664358	-0.840429
2.08858	0.558157
4.21689	-0.970497
-3.66045	-1.09573
-1.00747	0.522629
-1.13014	-3.82954
1.20383	-0.609873
2.43671	0.743692
3.56976	1.12463
	1.41687
1.70937	-0.401306
1.31884	-0.812325
2.60245	0.879226
	-1.06731
	1.3627
	1.31607
0.458855	0.790135
0.650511	1.48442
-1.52643	-2.88054
	0.915564
	0.464575
0.501068	2.52449
0.656195	-0.952018
-1.85148	1.8987
4.29635	-0.760175
0.546094	0.664492
-0.714024	-0.612367
0.757503	-0.860122
0.767087	-0.921746
0.736375	0.632765
-0.400779	-0.78187
-0.51277	0.781989
0.828631	1.40245
-2.20505	2.27263
1.11544	0.786268
-1.17007	-0.588517
1.07243	-0.706124
0.818466	-0.848854
-0.531724	1.78374
0.579921	-0.930554
1.20039	0.657117
3.26116	-0.643851
0.859037	0.591294
2.40173	-0.753602
0.536674	1.21309
0.897768	1.48062
	0.987647
0.996241	0.529759
2.15353	0.541789
2.49641	-0.784706
1.08418	1.4951
0.882379	-0.495355
-1.80038	2.22632
1.82883	2.30814
-1.27569	0.890863
-0.43445	1.74954
0.8864	0.800002
0.58295	1.24746
-0.678143	0.48928
-1.18002	1.20504
-1.00046	1.60918
-2.66778	1.47424
0.616784	0.766454
0.836155	1.10774
2.25994	-1.63859
-0.625327	-0.514723
-1.42689	-0.575054
-0.688468	1.15906
0.418272	-0.587064
-0.861635	0.526932
2.83538	0.88284
-0.783374	-0.832478
3.18817	-1.12612
1.89711	0.790331
-0.722782	0.881583
-0.421438	0.455134
-0.947008	2.29394
-0.948677	0.87533
-1.55781	-0.605673
0.761976	-1.78487
1.17115	-0.888227
1.4365	1.57729
1.4209	1.24428
1.02136	0.858829
-0.544714	-1.26074
-1.17367	-0.45611
-0.520584	1.07817
0.614754	0.555032
-0.83722	0.724598
-0.543712	3.29821
1.08873	2.50412
0.570408	-0.520165
-1.97449	-1.32339
-1.85237	-0.608043
-0.98362	0.846752
2.64478	-0.486
0.391722	0.773519
-1.72138	-0.425375
-0.476179	0.513291
0.567554	1.20756
1.91631	-0.925713
1.03537	2.0113
-0.715106	-0.567198
-0.887907	-0.93065
	1.75752
1.60051	1.74785
1.72247	-0.677406
2.57784	-1.37317
2.94348	-1.54694
-0.460491	3.01896
0.736833	-0.676466
1.86358	-1.11583
1.48452	-0.760379
1.09412	0.675405
0.599818	2.88648
1.17363	1.99358
1.4166	1.90412
1.03325	1.24813
-1.3318	0.626494
	0.631878
0.714459	-0.835077
0.656496	0.662337
-0.650557	-1.39569
-2.1679	-0.479456
-0.458474	0.611266
-0.595362	0.83786
1.52212	-0.613853
-0.939464	-0.631555
-1.23406	0.881751
1.23272	-0.547709
-0.878581	1.25301
	1.03852
1.67521	0.457575
0.868896	0.534836
0.53961	0.620119
1.16361	-0.779404
0.570728	0.610642
1.13958	-0.557302
0.46986	1.15248
-0.826982	1.70085
	0.775265
-0.813465	0.550627
-0.624354	-0.96281
-0.767489	-2.76068
-0.898273	1.32268
-1.46136	-1.93292
0.557447	3.06672
2.92552	0.629567
	0.639961
	1.5086
2.69609	-0.716683
2.18152	2.01069
1.96661	0.775266
	2.12226
-0.431432	1.4616
1.17524	0.867995
-0.892959	1.94051
-0.854056	1.09559
0.427117	0.598401
0.661715	1.38967
1.38463	0.873897
1.0187	2.16804
-0.679038	2.67429
0.5198	-0.405059
-0.633618	-0.620497
-0.743054	0.559348
1.12161	1.59748
-0.754229	0.440146
	0.502271
-0.446782	1.19496
1.48982	-0.590057
-1.12292	2.07157
-0.551004	0.855677
-0.436473	-0.664565
-0.91532	0.558567
1.84343	-0.574616
1.29033	0.471499
-1.03527	2.47052
2.60782	-0.52884
0.676967	-0.453283
0.946138	0.610267
1.02502	1.61582
0.797062	-1.58081
1.17021	2.2165
-0.888069	0.745981
1.29552	0.481097
1.28636	1.02019
1.74977	1.01788
0.469478	1.22297
0.915914	-1.63135
	-1.22403
-0.510902	2.6494
0.989541	0.825975
-0.737064	-1.38027
-0.996772	-1.45573
-0.652601	-1.46073
1.80466	-0.489386
1.02315	-0.523574
-0.849622	-2.19572
0.494158	8.15127
1.80116	1.89852
1.22451	-0.594744
-0.941775	0.667535
-0.696691	0.752833
1.06983	0.435519
3.83382	-1.8628
3.36756	1.56128
-0.737152	1.03605
0.765679	0.989627
0.875081	-1.25259
-1.2845	0.71469
-0.69124	1.05298
-0.675889	1.24637
0.947985	-1.13325
1.3232	-0.677311
1.65093	1.0243
0.403299	2.7494
1.35849	0.49142
1.48323	-1.51844
-0.617606	0.76137
0.67518	-2.42632
-2.44356	-1.12711
-0.513824	-1.02309
-0.618656	-0.501529
0.380954	1.03185
0.569065	1.32479
1.58578	-0.91232
1.53757	0.609666
0.96854	1.55603
-0.798366	0.689111
0.875887	-1.02447
-1.41021	1.00387
-1.80265	-0.446346
0.728943	-2.09391
1.01231	4.76126
-0.676251	0.807468
1.14694	5.08574
1.40215	2.09027
-0.603676	0.705203
2.06885	0.41375
-4.84348	-0.679204
0.448808	0.580053
0.870495	-0.644391
0.914315	1.05833
-0.524732	0.824513
	2.32219
-4.03062	0.94597
-3.22277	2.65877
-3.18547	-1.72392
0.749015	-1.25217
0.799696	1.95041
0.517281	-1.63209
0.602677	-1.07501
-1.06335	-1.546
1.42367	2.40398
-1.22518	2.98936
0.955507	0.973186
1.3078	1.54506
0.62329	1.06488
-1.35707	0.879308
0.710085	0.82623
-0.840429	-0.769334
0.558157	-0.679557
	0.759152
-0.970497	1.05456
-1.09573	1.01278
0.522629	-1.16536
-3.82954	2.00338
-0.609873	-0.63119
	0.668648
1.50824	-0.906797
0.743692	-0.627549
1.12463	0.645807
1.41687	1.28751
-0.669353	-0.720332
-1.26078	0.974843
-1.24145	4.24031
-1.41032	2.49407
-2.18682	3.86438
-1.01144	2.48304
-0.401306	-0.444751
	2.11695
-1.06231	-2.21506
-1.74113	0.838465
-0.768194	-1.5488
0.884648	2.23931
-0.910888	1.08156
-0.790148	0.922901
0.555558	1.09311
-0.812325	1.40342
0.879226	0.924829
-1.06731	1.03419
-0.658808	0.90527
0.646637	0.886183
-0.96202	0.781142
-0.631066	0.87409
-2.31995	1.8982
1.3627	0.569315
1.31607	0.548417
0.790135	-0.681461
1.56917	-1.12306
1.48442	-1.13713
-2.88054	-1.01637
0.915564	-1.45091
0.464575	-0.890999
-2.69319	0.689363
2.52449	-0.619395
-0.952018	0.812409
1.8987	-0.484907
-0.760175	-0.47241
-1.28283	-0.570233
-0.574904	1.21086
-3.32233	1.05737
0.664492	1.72726
1.11127	1.09716
-0.612367	-0.796644
-0.860122	0.974921
	-0.475534
-0.921746	-0.873719
1.16298	0.925159
0.965856	1.00218
	1.39134
-1.91195	0.785655
-1.84814	0.620398
-1.81844	1.51844
-2.25823	0.568668
-1.87347	-0.543624
-1.70684	0.48945
-1.98347	-1.01465
-1.68994	1.70069
0.632765	0.842436
0.575719	-5.36703
-0.78187	-6.42811
1.14913	-6.29755
0.59882	1.00833
0.781989	-1.07851
1.40245	-0.663706
-0.671174	1.4428
2.27263	1.02012
0.924678	0.729319
-0.535587	1.63737
-1.07234	1.50414
0.786268	0.381672
-0.588517	0.485806
-0.706124	-0.518866
-0.848854	-0.765689
1.78374	-0.640231
-0.930554	1.40354
0.657117	1.90107
-0.643851	-0.652363
0.591294	-0.652075
-0.753602	-0.823762
-3.25886	-1.4147
-0.601922	0.717614
1.21309	-0.655249
1.48062	0.566675
0.987647	0.814102
0.529759	1.1518
0.541789	0.590865
-0.784706	1.8501
1.4951	-1.1334
-2.63774	0.677223
1.81479	-0.698647
0.955512	-0.864697
-0.495355	-1.01031
0.820276	-5.4127
2.22632	0.526606
2.30814	0.982027
0.890863	0.738187
0.734196	0.848031
1.74954	-0.544495
-1.42435	-0.447127
-1.65526	0.838103
0.800002	1.32784
1.24746	0.672602
0.48928	1.04402
	-0.6816
	2.52928
	-6.49592
	-0.490102
-1.15641	1.28612
1.20504	0.987125
-0.852578	0.709583
1.60918	-1.0204
1.47424	-0.896441
-1.18571	1.09031
0.766454	-1.01934
1.10774	-1.16237
-1.63859	1.10372
-0.993202	1.80662
-0.81986	-0.475487
-0.514723	-0.56939
-0.575054	1.92239
1.15906	-1.21074
-0.587064	2.85318
0.526932	-0.976248
0.88284	0.741362
-0.832478	0.473138
-0.742483	1.0665
-1.12612	-0.824538
-0.906026	1.71157
-1.00107	0.98986
0.790331	-1.21919
0.881583	-1.13294
0.455134	0.451096
	1.03723
2.29394	1.02248
0.87533	0.719523
-0.605673	-1.05236
-1.78487	-1.50999
-0.560287	0.724979
-1.10772	2.70173
-1.03142	2.69623
-0.888227	1.26208
1.57729	1.8407
1.24428	1.21156
0.858829	0.514671
-1.26074	-0.601089
0.665877	-1.17066
-0.45611	-0.928665
1.07817	-1.09805
-0.997469	0.711713
-0.892446	4.32418
-1.16237	-1.36936
0.796877	-1.60611
0.555032	-1.16411
0.724598	1.12796
-0.789046	-1.53052
3.29821	-1.69821
2.50412	2.79265
-0.520165	0.673302
-1.32339	-1.1124
-1.38747	-0.769791
-0.608043	0.559359
0.846752	-0.36987
-0.486	1.07445
0.773519	1.0533
-0.518595	0.801362
-0.425375	-1.33756
0.513291	-0.451907
1.20756	0.986577
2.35396	-1.1405
-0.925713	-1.17334
2.0113	0.635347
-0.86054	0.414934
-0.567198	1.45684
-0.93065	1.15776
0.817153	-0.964652
0.540421	-0.67429
-0.808241	-1.2532
1.75752	-0.860701
1.74785	-0.529602
-0.677406	-2.38934
1.35511	-0.403158
-1.6439	-0.784189
-1.5	0.432267
-1.42615	3.82222
-1.05486	-1.14196
-1.37317	-0.978874
-1.54694	1.28612
2.55901	0.831693
3.01896	2.14205
-0.676466	-1.07603
-1.11583	1.88944
-0.760379	1.15193
0.675405	-1.32088
2.88648	-2.0223
1.99358	0.419037
3.44436	1.46918
1.90412	1.87072
1.24813	0.681277
0.761735	-0.783743
0.626494	1.25549
0.631878	1.22863
-0.835077	-1.12469
-1.13597	0.619791
0.662337	0.700178
-1.39569	-1.09149
1.83963	0.561604
-0.479456	0.639019
0.611266	-1.05498
0.83786	0.477845
0.638827	0.392032
-0.613853	0.69321
-0.631555	0.607835
0.881751	0.605807
-0.547709	-2.03022
1.25301	-0.993207
1.03852	0.721414
0.457575	-2.18445
0.534836	0.955912
3.53608	-0.597647
0.620119	0.622604
1.67294	0.859902
-2.91245	-2.70888
	2.05541
-1.29836	0.989642
2.68038	0.603494
-2.18315	-1.30375
-0.779404	0.641401
0.610642	0.626954
-0.742702	-2.09197
-0.557302	-1.96006
1.15248	1.20862
-0.903494	-1.2688
1.70085	1.62642
0.775265	1.57692
0.550627	1.24479
-0.96281	0.475011
-0.914125	-0.727119
-3.08301	-1.09173
-2.76068	0.609204
1.32268	-0.721474
-1.93292	-1.16963
	-1.09291
3.06672	0.652112
0.629567	0.661277
0.639961	-0.502045
1.5086	-2.05605
-0.716683	-0.588968
2.01069	-0.369723
0.775266	-0.544697
2.12226	0.621194
1.4616	-0.539107
	0.51975
-0.573424	-0.815747
0.867995	-2.24021
1.94051	0.895136
1.09559	1.22355
0.598401	-0.577776
1.38967	-1.00465
0.873897	0.60695
2.16804	1.09248
2.67429	-0.738692
3.33397	-0.898828
-1.34897	2.12698
-0.405059	-0.606271
-0.620497	-1.44153
0.559348	2.71234
1.59748	-1.67444
1.76362	-1.07188
0.440146	-1.09349
0.502271	-0.9033
	-0.574781
1.19496	0.705729
-0.590057	1.09952
-0.357801	-0.494266
-0.507579	0.641241
-2.47805	0.782194
1.18956	0.749978
2.07157	-0.6436
-1.05017	0.865763
0.855677	0.994544
-0.664565	2.17201
-0.491149	1.34004
0.558567	3.22948
0.882944	-0.86189
-0.574616	-0.754627
0.471499	0.745978
2.47052	-1.87303
-0.52884	-1.95279
-0.453283	-1.36424
0.610267	0.921634
1.61582	0.891898
-1.58081	1.03525
-1.20051	0.885351
-2.22302	0.662707
2.2165	-0.449729
0.745981	0.470269
0.481097	0.890678
1.82164	-0.886217
1.02019	0.467618
1.01788	-1.14065
-0.537889	2.57633
-1.20553	2.15107
-2.74313	0.602381
1.22297	-0.411604
-1.63135	-0.492316
-1.22403	-1.943
2.6494	5.3094
0.825975	1.39165
-1.38027	0.563221
-1.59709	1.47375
-1.40227	0.842771
-2.0568	3.12657
-1.13442	-0.859518
-1.45573	-0.810623
-1.67297	-0.59642
-1.46073	-0.468823
-1.18259	-1.20699
-0.877211	0.894791
-0.663655	-1.05064
-0.489386	1.10092
-0.523574	2.00633
-1.29616	1.98555
	0.823089
-2.12106	-0.729809
-2.19572	0.586847
8.15127	1.49898
1.89852	0.76514
1.40912	0.666161
-0.594744	1.05661
-1.16966	0.967956
-0.673242	-2.23193
0.667535	0.578588
0.752833	-1.30736
0.435519	-0.482864
-1.8628	-0.716727
1.56128	-0.93616
1.03605	-4.97463
0.989627	-3.95216
1.55116	0.795864
3.66971	1.82688
	-0.592522
-1.28736	1.47611
-1.80492	1.8751
-1.25259	0.641492
-0.665491	-0.607321
	2.92772
0.71469	-0.934769
	-0.4544
1.05298	1.82097
1.24637	0.50566
2.89897	0.849965
2.80687	2.54573
3.55459	0.700958
	0.782994
-1.13325	-0.487978
-0.677311	1.02943
1.0243	-0.571583
2.7494	0.436066
0.49142	0.627296
-0.891251	-0.791401
-0.545334	-0.664381
-1.51844	0.606338
0.76137	-3.95118
0.983807	0.99007
1.0788	1.82968
-2.42632	2.66057
-0.542557	-0.510296
-0.916629	0.913247
2.39225	-0.570316
-1.12711	0.470875
-1.02309	0.891863
-0.501529	1.07969
	1.92581
-1.62707	1.4216
1.03185	-0.723706
1.32479	2.38093
-0.91232	0.780152
0.609666	-2.00202
1.55603	-0.864744
0.689111	0.95687
-1.02447	-0.751136
1.00387	-0.376358
1.02709	0.72957
1.0665	1.03069
-2.75359	0.861495
-0.446346	0.728307
-2.09391	1.14898
-2.33659	0.81705
-2.59146	0.836194
-2.21443	0.773801
4.76126	2.78861
0.807468	0.462504
-3.77317	4.06264
5.08574	0.891227
2.09027	-0.691639
0.569352	1.13645
-1.64484	1.40946
0.705203	-0.502494
-0.850318	2.11859
-0.634552	0.843911
0.41375	-0.440356
-0.679204	-0.868647
1.60007	-0.685719
1.56831	0.806152
2.16635	0.80267
2.18104	0.895438
2.24619	0.773698
2.15266	0.498013
1.83311	1.12718
2.22067	1.92408
2.10846	0.637318
2.0945	-0.441746
1.77485	-0.521619
0.580053	0.94835
-3.30285	2.37226
0.540039	-0.68673
0.634776	-0.543794
-0.644391	-0.48197
1.05833	-0.53289
-1.155	0.500241
0.824513	-0.640988
2.32219	-0.635357
0.703151	1.02956
0.94597	0.932823
2.65877	0.428716
-0.575379	-0.608794
-1.72392	0.507895
-1.25217	0.772015
-1.31683	0.857445
1.95041	1.03672
0.530281	0.632145
-1.63209	1.03664
	-0.461737
-1.07501	1.29325
-1.546	0.753122
2.40398	0.697355
2.98936	-0.965047
0.973186	2.52744
1.54506	2.36119
1.06488	0.419564
1.02684	0.796706
0.879308	0.492971
0.611717	2.68047
0.82623	-0.672752
-0.769334	1.18234
-1.117	0.749555
-0.679557	0.937577
0.759152	1.40519
-1.48296	0.707177
0.87525	3.10213
-0.530207	-0.390592
1.13189	0.663725
1.05456	0.43376
1.01278	0.423128
0.746626	1.56347
-1.16536	1.0482
-0.758506	3.30539
4.87766	2.98601
2.00338	3.27816
-0.63119	1.10947
0.668648	0.690835
-0.906797	0.882063
-0.627549	-1.16733
0.645807	0.505455
1.28751	0.888504
-0.646386	3.06911
2.80236	0.737565
-0.720332	2.98318
-1.95761	2.95076
0.974843	0.851045
4.24031	-0.521188
2.49407	0.773496
3.86438	-1.2642
2.48304	0.86326
-0.444751	0.82032
-0.935754	0.735785
2.32681	2.97122
2.00555	0.805949
2.11695	1.13612
-0.886009	-1.11595
-2.21506
0.838465
-0.969957
-1.5488
2.23931
1.08156
0.922901
1.09311
1.40342
0.924829
1.03419
0.90527
0.886183
-1.21696
0.781142
1.97918
-1.16253
0.87409
1.8982
0.753218
0.569315
0.548417
0.498157
-0.681461
-0.742243
-1.12306
2.46438
2.46383
-1.2264
-1.13713
-1.46799
-1.01637
-1.45091
-1.54347
-0.890999
0.689363
-0.619395
0.812409
-0.484907
-0.47241
-0.570233
1.21086
1.05737
1.72726
1.09716
-1.68213
-0.796644
0.974921
-0.475534
-0.873719
0.925159
1.00218
1.39134
0.785655
1.14748
0.620398
0.811845
1.05505
1.51844
-0.543939
0.568668
-1.63363
-0.543624
-2.19804
0.48945
-1.01465
1.70069
0.842436
-5.36703
-6.42811
-6.29755
-1.37381
1.00833
-1.07851
-0.663706
-1.71921
1.4428
1.02012
0.729319
1.88284
1.63737
1.50414
0.381672
0.485806
-0.518866
-0.765689
-1.31119
-0.640231
1.40354
1.90107
1.47391
-0.652363
-1.13952
-1.6118
-0.652075
-0.462114
-0.823762
-1.4147
-2.37299
0.717614
-0.837119
-0.655249
0.566675
1.2345
0.814102
0.542836
1.18567
1.1518
0.590865
1.8501
-1.1334
0.677223
-0.698647
-0.864697
-1.01031
-5.4127
0.526606
0.982027
0.738187
0.848031
-0.544495
-0.778177
-0.447127
0.838103
1.32784
0.672602
1.04402
-0.6816
3.00949
-0.858892
2.52928
-6.49592
-0.490102
1.28612
-0.7544
0.987125
0.709583
-1.0204
-1.89671
-0.896441
1.09031
-1.01934
0.895058
-1.16237
1.10372
1.80662
-0.475487
-0.56939
1.23614
1.92239
-0.637668
-0.837886
-0.644854
-1.21074
-0.807983
-0.464499
2.85318
-0.976248
0.741362
0.473138
1.51039
1.0665
-2.04954
-0.824538
1.71157
-2.39049
0.98986
-1.46384
-1.21919
-1.13294
-1.04841
0.451096
1.03723
1.43965
1.05092
1.02248
0.719523
-1.05236
-1.50999
0.724979
2.70173
2.69623
1.26208
1.8407
1.21156
0.514671
1.02631
-0.601089
-1.17066
-0.928665
-1.09805
-0.654071
-0.786403
0.711713
4.32418
-0.711904
-1.36936
0.998786
-1.60611
-1.25278
-1.16411
-1.38225
-2.15522
1.74058
0.728006
0.800729
-0.958956
-1.34398
1.12796
-1.34152
-1.53052
-1.69821
3.27038
-0.714064
2.79265
0.673302
1.36069
-1.1124
-0.769791
2.68762
0.559359
-0.36987
1.07445
1.0533
0.801362
-1.33756
-0.451907
0.986577
1.99601
2.47796
2.65367
2.58514
2.57583
3.05855
3.11267
-1.28563
-1.1405
0.871649
-1.17334
0.404508
0.635347
0.414934
1.45684
1.89039
1.15776
0.751404
0.806355
-0.964652
-0.67429
-1.2532
-0.860701
-0.529602
-2.38934
-0.403158
-0.784189
0.432267
3.82222
-1.14196
-0.978874
1.28612
0.831693
-0.516612
2.14205
-1.07603
1.88944
1.15193
-1.32088
-1.56853
-2.0223
-2.62192
-1.81992
0.419037
1.46918
1.87072
0.704351
0.681277
-0.783743
4.10827
1.25549
1.22863
-1.94362
-1.12469
1.58415
0.619791
0.700178
-1.09149
0.561604
0.927897
-3.97327
0.639019
-1.05498
0.477845
0.392032
0.69321
0.607835
0.605807
-2.03022
-0.993207
0.721414
-2.18445
0.955912
-0.597647
0.622604
0.859902
-2.70888
0.940634
2.05541
0.989642
1.44603
0.603494
-1.30375
0.400674
0.641401
0.626954
0.48456
-2.09197
-1.96006
-1.89851
1.20862
-1.2688
1.62642
-0.681828
1.57692
0.837701
1.09195
1.24479
0.475011
0.997534
1.40555
-0.727119
-0.831082
-1.04798
-1.09173
-1.47448
0.662184
1.20245
0.609204
-0.721474
-1.16963
-1.09291
0.652112
-1.71313
0.661277
-0.985107
-0.502045
-2.05605
-0.588968
-0.369723
0.743375
-0.544697
0.621194
1.17637
1.82802
2.14934
-0.539107
-1.07245
0.810193
0.909527
0.823774
1.15405
0.51975
-0.632915
-0.815747
-2.24021
0.895136
-2.25902
0.45857
1.22355
-0.577776
-1.84788
-1.00465
-1.81979
0.60695
1.09248
-0.738692
-0.898828
-0.511652
-1.07
-0.58289
2.12698
1.67146
1.59163
0.65003
-3.434
-0.606271
-1.44153
2.27874
2.71234
-1.25667
-1.1144
-1.1559
0.459765
2.20827
-1.67444
-1.07188
-1.09349
-0.9033
-0.574781
0.625432
-0.448713
5.52259
0.705729
1.09952
-0.494266
0.641241
0.782194
0.749978
-0.6436
0.865763
0.994544
2.17201
1.34004
-1.61386
3.22948
-0.86189
-0.754627
0.745978
-1.14865
-1.87303
-1.7833
-1.95279
-1.36424
0.921634
0.891898
-0.760241
-0.985785
1.03525
2.28034
0.885351
-2.22816
0.662707
-0.449729
-0.49882
0.470269
0.890678
-0.886217
0.467618
1.11244
-1.14065
0.589914
2.57633
-0.858665
2.15107
2.81796
0.602381
1.88136
3.10546
2.66319
3.62553
-0.94343
-1.17152
0.782784
-0.411604
-0.584487
-1.40925
-0.492316
-1.943
5.3094
1.39165
0.563221
0.871931
1.47375
0.842771
3.12657
-0.859518
-0.810623
-0.59642
-0.468823
-1.20699
0.894791
-1.05064
1.10092
2.00633
1.98555
-0.926548
-3.55023
-3.18233
-2.3752
0.823089
-0.729809
0.586847
1.49898
1.91835
0.76514
0.666161
1.05661
1.11172
1.09413
0.942652
1.06265
2.49964
0.858542
0.967956
-2.23193
0.939578
0.578588
-1.30736
-0.482864
-1.29033
-0.716727
-0.93616
-4.97463
-3.95216
0.795864
1.82688
-0.592522
1.47611
1.8751
-1.2819
0.641492
-0.607321
3.36506
3.59372
3.50826
3.6906
2.92772
-0.992462
-0.530331
3.16747
3.89077
-0.934769
-0.4544
1.82097
-1.48631
0.598219
-0.882015
-0.813367
0.50566
-0.810462
4.87138
0.559349
-1.12869
-0.83125
-0.984624
0.891871
1.27336
0.849965
2.54573
0.700958
0.782994
-0.487978
1.02943
-2.08346
-0.571583
0.436066
0.627296
-0.791401
-0.92145
-0.801913
-0.664381
0.606338
-5.11115
-3.95118
-0.77268
0.99007
-1.11953
1.82968
2.66057
-0.510296
0.530093
0.913247
-0.570316
-1.08163
0.480511
1.38321
0.470875
0.891863
1.07969
1.92581
1.4216
-0.723706
2.38093
0.780152
2.3847
-2.00202
-0.864744
0.95687
-0.751136
-0.376358
0.72957
1.03069
3.55372
3.36078
-1.29328
0.861495
0.728307
1.14898
0.81705
5.29405
1.7067
1.31569
0.836194
3.69169
3.97976
0.773801
2.78861
0.462504
4.06264
0.891227
2.974
-0.691639
1.13645
1.40946
-0.777648
-0.502494
-0.76009
2.11859
0.843911
-0.440356
-0.868647
-0.685719
0.806152
0.80267
0.895438
0.773698
0.498013
1.12718
1.92408
0.637318
-0.441746
-0.521619
0.94835
2.37226
1.6501
1.74063
-1.86886
0.803772
-0.68673
-0.543794
-0.48197
-2.0067
-0.53289
0.500241
-0.640988
-0.635357
1.02956
0.841323
0.932823
1.97618
2.46391
0.428716
-0.608794
0.507895
2.13558
0.772015
0.857445
-0.653321
2.26117
-1.46591
-0.736958
1.03672
2.34075
-0.758339
0.632145
-0.805257
1.03664
-0.451983
-0.461737
1.29325
-1.00986
-0.757341
0.753122
-0.687834
0.697355
-0.965047
2.52744
2.36119
0.521131
1.31002
0.419564
0.796706
0.917605
0.492971
2.68047
2.29251
-0.672752
-1.36511
-1.82661
-1.10641
1.18234
0.749555
-1.76525
-1.26569
2.78486
0.937577
1.40519
-0.592847
0.707177
3.10213
-0.390592
0.663725
-1.2508
0.43376
0.423128
1.56347
1.0482
3.30539
2.98601
3.27816
1.10947
0.690835
0.482009
-1.81299
-1.20818
-1.16595
-1.2421
0.882063
-1.16733
0.505455
0.888504
2.80867
3.85885
2.83782
3.14534
3.03457
3.49872
2.59515
3.57004
2.75116
3.06911
2.55257
1.1368
0.737565
2.98318
2.95076
0.851045
-0.521188
-0.63637
0.773496
-1.2642
0.86326
0.82032
0.735785
2.97122
0.805949
1.13612
-1.11595

## Sheet: Fig 1e
Figure 1e	Log2 fold-change of genes differentially expressed between Obese (øT2D) and Lean human liver biopsies (RNA-Seq).
all_SIGN (L2FC)	mRNA_SIGN (L2FC)	lncRNA_SIGN (L2FC)
-2.68	-2.68	-2.68
-2.68	-2.29	-2.21
-2.29	-2.28	-1.95
-2.28	-2.27	-1.85
-2.27	-2.14	-1.79
-2.21	-2.08	-1.78
-2.14	-2.02	-1.77
-2.08	-1.96	-1.71
-2.02	-1.95	-1.71
-2.02	-1.95	-1.68
-1.98	-1.9	-1.64
-1.96	-1.84	-1.64
-1.95	-1.83	-1.62
-1.95	-1.82	-1.6
-1.95	-1.76	-1.6
-1.9	-1.73	-1.59
-1.85	-1.73	-1.59
-1.84	-1.73	-1.57
-1.83	-1.72	-1.56
-1.82	-1.7	-1.55
-1.79	-1.69	-1.54
-1.78	-1.67	-1.54
-1.77	-1.66	-1.53
-1.76	-1.65	-1.53
-1.73	-1.65	-1.52
-1.73	-1.64	-1.5
-1.73	-1.63	-1.5
-1.72	-1.62	-1.5
-1.72	-1.62	-1.49
-1.71	-1.62	-1.48
-1.71	-1.61	-1.48
-1.7	-1.59	-1.48
-1.7	-1.59	-1.47
-1.69	-1.57	-1.46
-1.68	-1.57	-1.46
-1.68	-1.56	-1.45
-1.67	-1.56	-1.45
-1.67	-1.55	-1.45
-1.66	-1.55	-1.44
-1.65	-1.54	-1.44
-1.65	-1.54	-1.44
-1.64	-1.54	-1.44
-1.64	-1.54	-1.44
-1.64	-1.53	-1.44
-1.64	-1.53	-1.43
-1.63	-1.53	-1.43
-1.63	-1.53	-1.43
-1.62	-1.53	-1.43
-1.62	-1.52	-1.43
-1.62	-1.51	-1.43
-1.62	-1.51	-1.43
-1.62	-1.51	-1.43
-1.62	-1.51	-1.43
-1.62	-1.51	-1.43
-1.61	-1.5	-1.42
-1.61	-1.5	-1.42
-1.61	-1.5	-1.42
-1.6	-1.5	-1.42
-1.6	-1.5	-1.41
-1.59	-1.5	-1.41
-1.59	-1.49	-1.41
-1.59	-1.49	-1.41
-1.59	-1.49	-1.4
-1.59	-1.49	-1.4
-1.59	-1.48	-1.4
-1.58	-1.48	-1.4
-1.57	-1.47	-1.4
-1.57	-1.47	-1.39
-1.57	-1.47	-1.39
-1.57	-1.47	-1.39
-1.56	-1.47	-1.39
-1.56	-1.47	-1.39
-1.56	-1.46	-1.39
-1.56	-1.46	-1.39
-1.56	-1.46	-1.39
-1.55	-1.46	-1.39
-1.55	-1.46	-1.38
-1.55	-1.45	-1.38
-1.55	-1.45	-1.38
-1.55	-1.45	-1.38
-1.55	-1.45	-1.38
-1.54	-1.45	-1.38
-1.54	-1.45	-1.37
-1.54	-1.45	-1.37
-1.54	-1.44	-1.37
-1.54	-1.44	-1.37
-1.54	-1.43	-1.37
-1.53	-1.43	-1.37
-1.53	-1.43	-1.36
-1.53	-1.43	-1.36
-1.53	-1.43	-1.36
-1.53	-1.43	-1.36
-1.53	-1.42	-1.36
-1.53	-1.42	-1.36
-1.52	-1.42	-1.36
-1.52	-1.42	-1.36
-1.52	-1.42	-1.36
-1.51	-1.42	-1.36
-1.51	-1.42	-1.36
-1.51	-1.42	-1.35
-1.51	-1.42	-1.35
-1.51	-1.42	-1.35
-1.51	-1.41	-1.35
-1.51	-1.41	-1.35
-1.51	-1.41	-1.35
-1.5	-1.41	-1.35
-1.5	-1.41	-1.35
-1.5	-1.4	-1.35
-1.5	-1.4	-1.35
-1.5	-1.4	-1.34
-1.5	-1.4	-1.34
-1.5	-1.39	-1.34
-1.5	-1.39	-1.34
-1.5	-1.39	-1.34
-1.5	-1.39	-1.34
-1.5	-1.39	-1.34
-1.49	-1.39	-1.34
-1.49	-1.39	-1.34
-1.49	-1.39	-1.34
-1.49	-1.39	-1.34
-1.49	-1.39	-1.33
-1.49	-1.39	-1.33
-1.49	-1.39	-1.33
-1.48	-1.39	-1.33
-1.48	-1.38	-1.33
-1.48	-1.38	-1.33
-1.48	-1.38	-1.33
-1.48	-1.38	-1.32
-1.48	-1.38	-1.32
-1.47	-1.38	-1.32
-1.47	-1.38	-1.32
-1.47	-1.38	-1.32
-1.47	-1.38	-1.32
-1.47	-1.38	-1.32
-1.47	-1.38	-1.32
-1.47	-1.38	-1.31
-1.47	-1.38	-1.31
-1.47	-1.38	-1.31
-1.46	-1.37	-1.31
-1.46	-1.37	-1.31
-1.46	-1.37	-1.31
-1.46	-1.37	-1.3
-1.46	-1.37	-1.3
-1.46	-1.37	-1.3
-1.46	-1.37	-1.29
-1.46	-1.37	-1.29
-1.45	-1.37	-1.29
-1.45	-1.37	-1.29
-1.45	-1.36	-1.29
-1.45	-1.36	-1.28
-1.45	-1.36	-1.28
-1.45	-1.36	-1.28
-1.45	-1.36	-1.28
-1.45	-1.36	-1.28
-1.45	-1.36	-1.27
-1.45	-1.36	-1.27
-1.45	-1.36	-1.27
-1.44	-1.36	-1.26
-1.44	-1.36	-1.26
-1.44	-1.36	-1.26
-1.44	-1.36	-1.26
-1.44	-1.36	-1.26
-1.44	-1.36	-1.25
-1.44	-1.36	-1.25
-1.44	-1.36	-1.25
-1.44	-1.36	-1.24
-1.44	-1.36	-1.24
-1.44	-1.35	-1.24
-1.43	-1.35	-1.24
-1.43	-1.35	-1.22
-1.43	-1.35	-1.22
-1.43	-1.35	-1.22
-1.43	-1.35	-1.22
-1.43	-1.35	-1.21
-1.43	-1.35	-1.21
-1.43	-1.35	-1.21
-1.43	-1.35	-1.2
-1.43	-1.35	-1.19
-1.43	-1.35	-1.19
-1.43	-1.35	-1.19
-1.43	-1.35	-1.18
-1.43	-1.35	-1.18
-1.43	-1.35	-1.18
-1.43	-1.35	-1.17
-1.43	-1.35	-1.13
-1.43	-1.34	-1.11
-1.42	-1.34	-1.07
-1.42	-1.34	-1.03
-1.42	-1.34	1.03
-1.42	-1.34	1.03
-1.42	-1.34	1.03
-1.42	-1.34	1.03
-1.42	-1.34	1.04
-1.42	-1.34	1.05
-1.42	-1.34	1.18
-1.42	-1.34	1.19
-1.42	-1.34	1.2
-1.42	-1.34	1.2
-1.42	-1.33	1.21
-1.42	-1.33	1.22
-1.42	-1.33	1.23
-1.42	-1.33	1.23
-1.42	-1.33	1.23
-1.42	-1.33	1.24
-1.42	-1.33	1.24
-1.42	-1.33	1.25
-1.41	-1.33	1.25
-1.41	-1.33	1.26
-1.41	-1.33	1.26
-1.41	-1.33	1.26
-1.41	-1.33	1.27
-1.41	-1.32	1.27
-1.41	-1.32	1.27
-1.41	-1.32	1.28
-1.41	-1.32	1.28
-1.41	-1.32	1.28
-1.41	-1.32	1.29
-1.41	-1.32	1.29
-1.41	-1.32	1.29
-1.41	-1.32	1.29
-1.41	-1.32	1.3
-1.41	-1.32	1.3
-1.4	-1.32	1.3
-1.4	-1.32	1.31
-1.4	-1.32	1.31
-1.4	-1.32	1.31
-1.4	-1.32	1.32
-1.4	-1.31	1.32
-1.4	-1.31	1.32
-1.4	-1.31	1.32
-1.4	-1.31	1.32
-1.4	-1.31	1.32
-1.4	-1.31	1.32
-1.39	-1.31	1.33
-1.39	-1.31	1.33
-1.39	-1.31	1.33
-1.39	-1.31	1.33
-1.39	-1.31	1.33
-1.39	-1.3	1.33
-1.39	-1.3	1.34
-1.39	-1.3	1.34
-1.39	-1.3	1.34
-1.39	-1.3	1.34
-1.39	-1.3	1.34
-1.39	-1.3	1.34
-1.39	-1.3	1.35
-1.39	-1.3	1.35
-1.39	-1.3	1.35
-1.39	-1.3	1.35
-1.39	-1.3	1.35
-1.39	-1.3	1.35
-1.39	-1.29	1.35
-1.39	-1.29	1.35
-1.39	-1.29	1.36
-1.39	-1.29	1.36
-1.39	-1.29	1.37
-1.39	-1.29	1.37
-1.38	-1.29	1.37
-1.38	-1.29	1.37
-1.38	-1.29	1.37
-1.38	-1.29	1.37
-1.38	-1.29	1.38
-1.38	-1.29	1.38
-1.38	-1.29	1.38
-1.38	-1.29	1.38
-1.38	-1.29	1.38
-1.38	-1.28	1.38
-1.38	-1.28	1.38
-1.38	-1.28	1.39
-1.38	-1.28	1.39
-1.38	-1.28	1.39
-1.38	-1.28	1.4
-1.38	-1.28	1.4
-1.38	-1.28	1.4
-1.38	-1.28	1.4
-1.38	-1.28	1.4
-1.38	-1.28	1.41
-1.38	-1.28	1.41
-1.38	-1.28	1.41
-1.38	-1.28	1.41
-1.38	-1.28	1.41
-1.38	-1.28	1.42
-1.38	-1.28	1.42
-1.38	-1.28	1.42
-1.38	-1.28	1.44
-1.38	-1.28	1.44
-1.37	-1.28	1.45
-1.37	-1.28	1.45
-1.37	-1.28	1.45
-1.37	-1.27	1.45
-1.37	-1.27	1.46
-1.37	-1.27	1.46
-1.37	-1.27	1.47
-1.37	-1.27	1.47
-1.37	-1.27	1.47
-1.37	-1.27	1.48
-1.37	-1.27	1.48
-1.37	-1.27	1.5
-1.37	-1.27	1.5
-1.37	-1.27	1.5
-1.37	-1.27	1.52
-1.37	-1.27	1.53
-1.37	-1.27	1.54
-1.37	-1.26	1.55
-1.37	-1.26	1.59
-1.37	-1.26	1.59
-1.37	-1.26	1.6
-1.37	-1.26	1.65
-1.37	-1.26	1.65
-1.36	-1.26	1.66
-1.36	-1.26	1.69
-1.36	-1.26	1.69
-1.36	-1.26	1.69
-1.36	-1.26	1.8
-1.36	-1.26	1.81
-1.36	-1.26	2.26
-1.36	-1.26	2.52
-1.36	-1.26	3.57
-1.36	-1.26
-1.36	-1.26
-1.36	-1.26
-1.36	-1.25
-1.36	-1.25
-1.36	-1.25
-1.36	-1.25
-1.36	-1.25
-1.36	-1.25
-1.36	-1.25
-1.36	-1.25
-1.36	-1.25
-1.36	-1.25
-1.36	-1.25
-1.36	-1.25
-1.36	-1.25
-1.36	-1.25
-1.36	-1.24
-1.36	-1.24
-1.36	-1.24
-1.36	-1.24
-1.36	-1.24
-1.36	-1.24
-1.36	-1.24
-1.36	-1.24
-1.36	-1.24
-1.36	-1.24
-1.36	-1.24
-1.36	-1.24
-1.36	-1.24
-1.36	-1.24
-1.36	-1.24
-1.36	-1.24
-1.35	-1.24
-1.35	-1.23
-1.35	-1.23
-1.35	-1.23
-1.35	-1.23
-1.35	-1.23
-1.35	-1.23
-1.35	-1.22
-1.35	-1.22
-1.35	-1.22
-1.35	-1.22
-1.35	-1.22
-1.35	-1.21
-1.35	-1.21
-1.35	-1.21
-1.35	-1.21
-1.35	-1.21
-1.35	-1.21
-1.35	-1.21
-1.35	-1.21
-1.35	-1.21
-1.35	-1.21
-1.35	-1.21
-1.35	-1.21
-1.35	-1.21
-1.35	-1.2
-1.35	-1.2
-1.35	-1.2
-1.35	-1.2
-1.35	-1.2
-1.35	-1.2
-1.35	-1.2
-1.35	-1.2
-1.35	-1.2
-1.35	-1.2
-1.35	-1.2
-1.35	-1.2
-1.35	-1.19
-1.34	-1.19
-1.34	-1.19
-1.34	-1.19
-1.34	-1.19
-1.34	-1.19
-1.34	-1.19
-1.34	-1.19
-1.34	-1.18
-1.34	-1.18
-1.34	-1.18
-1.34	-1.18
-1.34	-1.18
-1.34	-1.18
-1.34	-1.17
-1.34	-1.17
-1.34	-1.17
-1.34	-1.17
-1.34	-1.17
-1.34	-1.17
-1.34	-1.17
-1.34	-1.17
-1.34	-1.17
-1.34	-1.17
-1.34	-1.16
-1.34	-1.15
-1.34	-1.15
-1.34	-1.15
-1.34	-1.14
-1.34	-1.14
-1.34	-1.14
-1.34	-1.13
-1.34	-1.13
-1.34	-1.13
-1.33	-1.12
-1.33	-1.11
-1.33	-1.1
-1.33	-1.09
-1.33	-1.09
-1.33	-1.08
-1.33	-1.07
-1.33	-1.06
-1.33	-1.05
-1.33	-1.03
-1.33	1
-1.33	1.01
-1.33	1.02
-1.33	1.03
-1.33	1.04
-1.33	1.05
-1.33	1.05
-1.33	1.07
-1.33	1.09
-1.33	1.1
-1.33	1.1
-1.33	1.13
-1.33	1.14
-1.33	1.15
-1.33	1.15
-1.33	1.16
-1.32	1.16
-1.32	1.16
-1.32	1.16
-1.32	1.17
-1.32	1.17
-1.32	1.17
-1.32	1.18
-1.32	1.18
-1.32	1.18
-1.32	1.18
-1.32	1.18
-1.32	1.18
-1.32	1.18
-1.32	1.18
-1.32	1.18
-1.32	1.19
-1.32	1.19
-1.32	1.19
-1.32	1.19
-1.32	1.19
-1.32	1.19
-1.32	1.2
-1.32	1.2
-1.32	1.2
-1.32	1.2
-1.32	1.2
-1.32	1.2
-1.32	1.2
-1.32	1.2
-1.32	1.21
-1.32	1.21
-1.32	1.21
-1.31	1.21
-1.31	1.22
-1.31	1.22
-1.31	1.22
-1.31	1.22
-1.31	1.22
-1.31	1.22
-1.31	1.22
-1.31	1.22
-1.31	1.22
-1.31	1.22
-1.31	1.23
-1.31	1.23
-1.31	1.23
-1.31	1.23
-1.31	1.23
-1.31	1.23
-1.31	1.23
-1.31	1.23
-1.31	1.23
-1.31	1.23
-1.31	1.23
-1.31	1.23
-1.31	1.23
-1.31	1.23
-1.3	1.24
-1.3	1.24
-1.3	1.24
-1.3	1.24
-1.3	1.24
-1.3	1.24
-1.3	1.24
-1.3	1.24
-1.3	1.24
-1.3	1.24
-1.3	1.24
-1.3	1.24
-1.3	1.24
-1.3	1.24
-1.3	1.24
-1.3	1.24
-1.3	1.24
-1.3	1.24
-1.3	1.24
-1.3	1.24
-1.3	1.24
-1.3	1.25
-1.3	1.25
-1.3	1.25
-1.29	1.25
-1.29	1.25
-1.29	1.25
-1.29	1.25
-1.29	1.25
-1.29	1.25
-1.29	1.25
-1.29	1.25
-1.29	1.25
-1.29	1.26
-1.29	1.26
-1.29	1.26
-1.29	1.26
-1.29	1.26
-1.29	1.26
-1.29	1.27
-1.29	1.27
-1.29	1.27
-1.29	1.27
-1.29	1.27
-1.29	1.27
-1.29	1.27
-1.29	1.27
-1.29	1.27
-1.29	1.27
-1.28	1.27
-1.28	1.27
-1.28	1.27
-1.28	1.27
-1.28	1.28
-1.28	1.28
-1.28	1.28
-1.28	1.28
-1.28	1.28
-1.28	1.28
-1.28	1.28
-1.28	1.28
-1.28	1.28
-1.28	1.28
-1.28	1.28
-1.28	1.28
-1.28	1.28
-1.28	1.28
-1.28	1.28
-1.28	1.28
-1.28	1.28
-1.28	1.28
-1.28	1.28
-1.28	1.28
-1.28	1.29
-1.28	1.29
-1.28	1.29
-1.28	1.29
-1.28	1.29
-1.28	1.29
-1.28	1.29
-1.28	1.29
-1.28	1.29
-1.28	1.29
-1.28	1.29
-1.28	1.29
-1.28	1.29
-1.28	1.29
-1.27	1.29
-1.27	1.29
-1.27	1.29
-1.27	1.29
-1.27	1.29
-1.27	1.29
-1.27	1.29
-1.27	1.29
-1.27	1.3
-1.27	1.3
-1.27	1.3
-1.27	1.3
-1.27	1.3
-1.27	1.3
-1.27	1.3
-1.27	1.3
-1.27	1.3
-1.27	1.3
-1.27	1.3
-1.27	1.3
-1.26	1.3
-1.26	1.31
-1.26	1.31
-1.26	1.31
-1.26	1.31
-1.26	1.31
-1.26	1.31
-1.26	1.31
-1.26	1.31
-1.26	1.31
-1.26	1.31
-1.26	1.31
-1.26	1.31
-1.26	1.31
-1.26	1.31
-1.26	1.32
-1.26	1.32
-1.26	1.32
-1.26	1.32
-1.26	1.32
-1.26	1.32
-1.26	1.32
-1.26	1.32
-1.26	1.32
-1.26	1.32
-1.26	1.32
-1.26	1.32
-1.26	1.32
-1.26	1.32
-1.26	1.32
-1.26	1.32
-1.26	1.32
-1.26	1.32
-1.26	1.32
-1.25	1.32
-1.25	1.32
-1.25	1.33
-1.25	1.33
-1.25	1.33
-1.25	1.33
-1.25	1.33
-1.25	1.33
-1.25	1.33
-1.25	1.33
-1.25	1.33
-1.25	1.33
-1.25	1.33
-1.25	1.33
-1.25	1.33
-1.25	1.33
-1.25	1.33
-1.25	1.33
-1.24	1.33
-1.24	1.33
-1.24	1.34
-1.24	1.34
-1.24	1.34
-1.24	1.34
-1.24	1.34
-1.24	1.34
-1.24	1.34
-1.24	1.34
-1.24	1.34
-1.24	1.34
-1.24	1.34
-1.24	1.34
-1.24	1.34
-1.24	1.34
-1.24	1.34
-1.24	1.34
-1.24	1.34
-1.24	1.34
-1.24	1.34
-1.24	1.34
-1.24	1.34
-1.24	1.34
-1.24	1.34
-1.24	1.34
-1.24	1.34
-1.23	1.34
-1.23	1.34
-1.23	1.34
-1.23	1.34
-1.23	1.34
-1.23	1.34
-1.23	1.34
-1.23	1.35
-1.23	1.35
-1.22	1.35
-1.22	1.35
-1.22	1.35
-1.22	1.35
-1.22	1.35
-1.22	1.35
-1.22	1.35
-1.22	1.35
-1.22	1.35
-1.22	1.35
-1.22	1.35
-1.22	1.36
-1.22	1.36
-1.22	1.36
-1.21	1.36
-1.21	1.36
-1.21	1.36
-1.21	1.36
-1.21	1.36
-1.21	1.36
-1.21	1.36
-1.21	1.36
-1.21	1.36
-1.21	1.36
-1.21	1.36
-1.21	1.36
-1.21	1.36
-1.21	1.36
-1.21	1.36
-1.21	1.36
-1.21	1.36
-1.2	1.36
-1.2	1.37
-1.2	1.37
-1.2	1.37
-1.2	1.37
-1.2	1.37
-1.2	1.37
-1.2	1.37
-1.2	1.37
-1.2	1.37
-1.2	1.37
-1.2	1.37
-1.2	1.37
-1.2	1.37
-1.2	1.37
-1.2	1.37
-1.19	1.37
-1.19	1.37
-1.19	1.37
-1.19	1.37
-1.19	1.38
-1.19	1.38
-1.19	1.38
-1.19	1.38
-1.19	1.38
-1.19	1.38
-1.19	1.38
-1.19	1.38
-1.19	1.38
-1.19	1.38
-1.19	1.38
-1.19	1.38
-1.19	1.38
-1.18	1.39
-1.18	1.39
-1.18	1.39
-1.18	1.39
-1.18	1.39
-1.18	1.39
-1.18	1.39
-1.18	1.39
-1.18	1.39
-1.18	1.39
-1.18	1.39
-1.18	1.39
-1.17	1.39
-1.17	1.39
-1.17	1.39
-1.17	1.39
-1.17	1.39
-1.17	1.4
-1.17	1.4
-1.17	1.4
-1.17	1.4
-1.17	1.4
-1.17	1.4
-1.17	1.4
-1.17	1.41
-1.17	1.41
-1.17	1.41
-1.16	1.41
-1.16	1.41
-1.15	1.41
-1.15	1.41
-1.15	1.41
-1.14	1.41
-1.14	1.42
-1.14	1.42
-1.13	1.42
-1.13	1.42
-1.13	1.42
-1.13	1.42
-1.12	1.42
-1.12	1.42
-1.11	1.42
-1.11	1.42
-1.11	1.42
-1.1	1.43
-1.09	1.43
-1.09	1.43
-1.08	1.43
-1.08	1.43
-1.08	1.43
-1.07	1.43
-1.07	1.44
-1.06	1.44
-1.05	1.44
-1.04	1.44
-1.04	1.44
-1.04	1.44
-1.04	1.44
-1.03	1.44
-1.03	1.44
-1.03	1.45
-1.03	1.45
-1.03	1.45
-1.03	1.45
-1.03	1.45
-1.01	1.45
-1.01	1.45
1	1.45
1.01	1.45
1.02	1.46
1.02	1.46
1.03	1.46
1.03	1.46
1.03	1.46
1.03	1.46
1.03	1.46
1.03	1.46
1.03	1.46
1.04	1.47
1.04	1.47
1.04	1.47
1.05	1.47
1.05	1.47
1.05	1.47
1.05	1.48
1.06	1.48
1.07	1.48
1.09	1.48
1.1	1.48
1.1	1.48
1.12	1.48
1.12	1.48
1.13	1.49
1.13	1.49
1.14	1.49
1.15	1.49
1.15	1.49
1.16	1.5
1.16	1.5
1.16	1.5
1.16	1.51
1.17	1.52
1.17	1.52
1.17	1.52
1.17	1.52
1.18	1.53
1.18	1.54
1.18	1.54
1.18	1.54
1.18	1.54
1.18	1.54
1.18	1.54
1.18	1.54
1.18	1.55
1.18	1.55
1.18	1.55
1.19	1.56
1.19	1.56
1.19	1.56
1.19	1.56
1.19	1.57
1.19	1.57
1.19	1.58
1.2	1.59
1.2	1.59
1.2	1.59
1.2	1.59
1.2	1.59
1.2	1.6
1.2	1.6
1.2	1.6
1.2	1.6
1.2	1.6
1.2	1.6
1.2	1.61
1.21	1.61
1.21	1.62
1.21	1.63
1.21	1.63
1.21	1.64
1.21	1.66
1.21	1.67
1.22	1.67
1.22	1.68
1.22	1.69
1.22	1.7
1.22	1.72
1.22	1.72
1.22	1.73
1.22	1.73
1.22	1.73
1.22	1.8
1.22	1.8
1.22	1.81
1.23	1.82
1.23	1.83
1.23	1.86
1.23	1.87
1.23	1.89
1.23	1.93
1.23	1.96
1.23	1.96
1.23	2.04
1.23	2.05
1.23	2.1
1.23	2.14
1.23	2.2
1.23	2.24
1.23	2.37
1.23	2.45
1.23	3.43
1.24
1.24
1.24
1.24
1.24
1.24
1.24
1.24
1.24
1.24
1.24
1.24
1.24
1.24
1.24
1.24
1.24
1.24
1.24
1.24
1.24
1.24
1.24
1.24
1.25
1.25
1.25
1.25
1.25
1.25
1.25
1.25
1.25
1.25
1.25
1.25
1.25
1.25
1.25
1.26
1.26
1.26
1.26
1.26
1.26
1.26
1.26
1.26
1.26
1.27
1.27
1.27
1.27
1.27
1.27
1.27
1.27
1.27
1.27
1.27
1.27
1.27
1.27
1.27
1.27
1.27
1.27
1.28
1.28
1.28
1.28
1.28
1.28
1.28
1.28
1.28
1.28
1.28
1.28
1.28
1.28
1.28
1.28
1.28
1.28
1.28
1.28
1.28
1.28
1.28
1.28
1.29
1.29
1.29
1.29
1.29
1.29
1.29
1.29
1.29
1.29
1.29
1.29
1.29
1.29
1.29
1.29
1.29
1.29
1.29
1.29
1.29
1.29
1.29
1.29
1.29
1.29
1.29
1.29
1.29
1.29
1.3
1.3
1.3
1.3
1.3
1.3
1.3
1.3
1.3
1.3
1.3
1.3
1.3
1.3
1.3
1.3
1.3
1.3
1.31
1.31
1.31
1.31
1.31
1.31
1.31
1.31
1.31
1.31
1.31
1.31
1.31
1.31
1.31
1.31
1.31
1.31
1.31
1.31
1.32
1.32
1.32
1.32
1.32
1.32
1.32
1.32
1.32
1.32
1.32
1.32
1.32
1.32
1.32
1.32
1.32
1.32
1.32
1.32
1.32
1.32
1.32
1.32
1.32
1.32
1.32
1.32
1.32
1.32
1.33
1.33
1.33
1.33
1.33
1.33
1.33
1.33
1.33
1.33
1.33
1.33
1.33
1.33
1.33
1.33
1.33
1.33
1.33
1.33
1.33
1.33
1.33
1.33
1.33
1.33
1.33
1.34
1.34
1.34
1.34
1.34
1.34
1.34
1.34
1.34
1.34
1.34
1.34
1.34
1.34
1.34
1.34
1.34
1.34
1.34
1.34
1.34
1.34
1.34
1.34
1.34
1.34
1.34
1.34
1.34
1.34
1.34
1.34
1.34
1.34
1.34
1.34
1.34
1.34
1.34
1.34
1.34
1.34
1.34
1.34
1.34
1.35
1.35
1.35
1.35
1.35
1.35
1.35
1.35
1.35
1.35
1.35
1.35
1.35
1.35
1.35
1.35
1.35
1.35
1.35
1.35
1.35
1.35
1.35
1.35
1.35
1.35
1.35
1.35
1.36
1.36
1.36
1.36
1.36
1.36
1.36
1.36
1.36
1.36
1.36
1.36
1.36
1.36
1.36
1.36
1.36
1.36
1.36
1.36
1.36
1.36
1.36
1.36
1.36
1.37
1.37
1.37
1.37
1.37
1.37
1.37
1.37
1.37
1.37
1.37
1.37
1.37
1.37
1.37
1.37
1.37
1.37
1.37
1.37
1.37
1.37
1.37
1.37
1.37
1.37
1.37
1.37
1.38
1.38
1.38
1.38
1.38
1.38
1.38
1.38
1.38
1.38
1.38
1.38
1.38
1.38
1.38
1.38
1.38
1.38
1.38
1.38
1.38
1.38
1.38
1.38
1.38
1.38
1.39
1.39
1.39
1.39
1.39
1.39
1.39
1.39
1.39
1.39
1.39
1.39
1.39
1.39
1.39
1.39
1.39
1.39
1.39
1.39
1.39
1.39
1.39
1.39
1.39
1.4
1.4
1.4
1.4
1.4
1.4
1.4
1.4
1.4
1.4
1.4
1.4
1.4
1.4
1.41
1.41
1.41
1.41
1.41
1.41
1.41
1.41
1.41
1.41
1.41
1.41
1.41
1.41
1.41
1.41
1.41
1.41
1.42
1.42
1.42
1.42
1.42
1.42
1.42
1.42
1.42
1.42
1.42
1.42
1.42
1.42
1.42
1.42
1.42
1.43
1.43
1.43
1.43
1.43
1.43
1.43
1.43
1.43
1.43
1.43
1.44
1.44
1.44
1.44
1.44
1.44
1.44
1.44
1.44
1.44
1.44
1.44
1.44
1.44
1.45
1.45
1.45
1.45
1.45
1.45
1.45
1.45
1.45
1.45
1.45
1.45
1.45
1.45
1.46
1.46
1.46
1.46
1.46
1.46
1.46
1.46
1.46
1.46
1.46
1.46
1.47
1.47
1.47
1.47
1.47
1.47
1.47
1.47
1.47
1.47
1.47
1.48
1.48
1.48
1.48
1.48
1.48
1.48
1.48
1.48
1.48
1.48
1.49
1.49
1.49
1.49
1.49
1.49
1.5
1.5
1.5
1.5
1.5
1.5
1.5
1.51
1.51
1.52
1.52
1.52
1.52
1.52
1.52
1.53
1.53
1.53
1.53
1.54
1.54
1.54
1.54
1.54
1.54
1.54
1.54
1.54
1.55
1.55
1.55
1.55
1.55
1.55
1.56
1.56
1.56
1.56
1.57
1.57
1.58
1.58
1.59
1.59
1.59
1.59
1.59
1.59
1.59
1.59
1.6
1.6
1.6
1.6
1.6
1.6
1.6
1.6
1.61
1.61
1.62
1.62
1.63
1.63
1.63
1.64
1.65
1.65
1.65
1.66
1.66
1.67
1.67
1.68
1.69
1.69
1.69
1.69
1.7
1.72
1.72
1.73
1.73
1.73
1.75
1.76
1.8
1.8
1.8
1.81
1.81
1.82
1.82
1.83
1.86
1.87
1.89
1.91
1.93
1.96
1.96
2.01
2.02
2.04
2.05
2.1
2.14
2.2
2.24
2.26
2.37
2.45
2.52
3.43
3.57

## Sheet: Fig 1f
Figure 1f	L2 fold-change of genes differentially expressed between Obese (+T2D) and Lean (RNA-Seq) human liver biopsies (RNA-Seq).
all_SIGN (L2FC)	mRNA_SIGN (L2FC)	lncRNA_SIGN (L2FC)
-1.25	-1.25	-1.45
1.57	1.57
-1.61	-1.61
1.31	1.31
1.42	1.42
1.53	1.53
1.33	1.33
1.36	1.36	1.43
1.66	1.66	1.45
		2.03
1.08	1.08
1.51	1.51
1.39	1.39	1.8
1.46	1.46	1.61
1.39	1.39	-1.58
1.48	1.48	1.56
1.51	1.51
1.29	1.29
1.38	1.38
-1.36	-1.36
1.69	1.69	-1.29
1.36	1.36
-1.35	-1.35	-1.54
-1.37	-1.37	-1.48
1.38	1.38
1.72	1.72
-1.45	-1.45
-2.08	-2.08
-1.4	-1.4
1.47	1.47
1.75	1.75
1.53	1.53
2.1	2.1
1.51	1.51
1.38	1.38
1.72	1.72
1.22	1.22	1.49
1.2	1.2
-1.25	-1.25
1.86	1.86
-1.45	-1.45
		-1.43
-1.36	-1.36	1.07
1.35	1.35	1.85
1.38	1.38	-1.31
1.51	1.51
1.3	1.3
1.29	1.29	-1.57
1.38	1.38
		-2.03
1.41	1.41
1.28	1.28
1.5	1.5
1.72	1.72
1.33	1.33	-1.61
1.3	1.3
-1.28	-1.28
1.27	1.27
1.23	1.23	-1.57
1.28	1.28	-1.27
1.53	1.53
-1.96	-1.96
1.32	1.32
1.66	1.66
1.25	1.25
-1.43	-1.43
1.31	1.31
1.44	1.44
1.37	1.37
1.22	1.22	1.68
1.48	1.48
-1.51	-1.51	1.88
1.43	1.43	-1.62
-1.28	-1.28	1.71
1.73	1.73
		1.54
1.92	1.92
1.28	1.28	-1.04
1.42	1.42
1.51	1.51
1.32	1.32
1.36	1.36	1.89
1.39	1.39	1.42
1.55	1.55
1.59	1.59	-1.82
1.27	1.27
2.08	2.08	-1.28
1.37	1.37	-1.58
-1.48	-1.48	1.26
1.58	1.58
1.56	1.56
		-1.46
1.26	1.26	-1.32
1.5	1.5	-2.32
		-1.57
1.39	1.39
1.43	1.43
-1.35	-1.35	1.78
	1.43
1.43	1.42
1.42	-1.65
-1.65	1.58
1.58	1.95
1.95	-1.38
-1.38
	1.52
1.52	1.98	-1.79
1.98
	-1.21
-1.21	1.54	-1.72
1.54	1.41
1.41	1.33
1.33	1.28
1.28	-1.84
-1.84	1.54	1.23
1.54	1.35
1.35	1.29
1.29	1.33	-1.57
1.33	1.29
1.29	1.69	1.11
1.69	1.29
1.29	1.6
1.6	1.44
1.44	1.34
1.34	1.57
1.57
	1.26
1.26	1.46	1.5
1.46	-1.75
-1.75	1.31	-1.37
1.31	1.29
1.29
	1.46
1.46
	1.45
1.45	1.38
1.38
	1.26
1.26	1.37	1.42
1.37	1.41
1.41	-1.57
-1.57	-1.54
-1.54	1.53
1.53	-1.55
-1.55	-1.32	1.4
-1.32	1.59
1.59	1.66	-1.53
1.66	1.39	1.57
1.39	-1.03
-1.03
	1.44
1.44	1.17
1.17	1.37
1.37
	1.21
1.21	1.39
1.39	-1.51
-1.51	-1.19	1.59
-1.19	1.21
1.21	1.37
1.37	1.83
1.83	1.36
1.36	1.59	-1.42
1.59	1.41
1.41	1.48
1.48	1.57
1.57	1.41
1.41	1.27
1.27	-1.45
-1.45	1.74
1.74	-1.41
-1.41	1.53	-1.6
1.53
	1.3
1.3	1.58
1.58	1.61
1.61	1.57	-1.58
1.57	1.31
1.31	1.43
1.43	-1.46
-1.46	1.38
1.38	1.41	-1.5
1.41	1.39
1.39
1.54	-1.31
	-1.67
-1.31	1.55	-1.37
-1.67	1.48
1.55	-1.99
1.48		-1.63
-1.99	1.53
	1.32
1.53	1.68
1.32	1.72
1.68	-1.03
1.72	1.32
-1.03	1.53	-1.58
1.32	-1.68
1.53	1.5
-1.68	1.44
1.5	1.51
1.44	1.56
1.51
1.56	1.27
	1.72
1.27	-1.35
1.72	1.52
-1.35	1.59
1.52	1.42
1.59
1.42	-1.32
-1.32	1.36
	1.58
1.36	1.47
1.58
1.47	1.88
	-1.25
1.88	1.35	-1.55
-1.25
1.35
	1.73	-1.64
	1.24
1.73	1.26
1.24	1.44
1.26	1.36
1.44	1.05	-1.47
1.36	2.77
1.05
2.77	1.6
	1.46
1.6	-1.52
1.46
-1.52
	1.79
	-1.24
1.79	1.57
-1.45	1.17
-1.24	1.82
1.57	1.38	-1.4
1.17	1.21
1.82	1.46
1.38	1.27	-1.43
1.21	1.57
1.46	1.38
1.27		-1.5
-1.3	-1.53
1.57		-1.67
1.38	-1.31
	1.56
-1.53	1.78
	-1.5
-1.31	1.41
1.56	1.4
1.78	1.38
-1.5	-1.25
1.41	1.36
1.4	1.71
1.38	1.45	-1.48
-1.25	1.42	1.51
1.36	1.21
1.71	1.23
1.45	2.92
1.42	1.52
1.21	-1.25
1.23	1.32
2.92	1.3
1.52	-1.48
-1.25	1.44
1.32	-1.37
1.3	-1.16
-1.48	1.39
1.44
-1.37	1.36
-1.16	1.3
1.39
1.36	-1.64
1.3
	1.98
-1.64	1.54
	1.3
1.98	1.43
	1.33
1.54	1.28	-1.68
1.3	1.37
1.43
1.33	1.32
1.28
1.37	1.45
1.32	1.45
	1.31
1.45	1.39
	1.44
1.45	1.63
1.31	1.83
1.39	-1.63
1.44	1.41
1.63	2.01
1.83	1.2	-1.69
-1.63	1.45
1.41
2.01	1.42
1.2	1.53
1.45	1.66	1.46
	-1.31
1.42	1.29
1.53	1.21
1.66	1.33
-1.31	1.4
1.29	1.72
1.21	-1.37
1.33
1.4	1.42
1.72	1.51
-1.37	1.47
	-1.41
1.42	1.64
1.51	-1.8
1.47	1.54
-1.41	1.33
1.64	1.61
-1.8	1.81
1.54	1.39
1.33	1.3	-1.45
1.61	1.58
1.81	1.49
1.39
1.3	1.31
1.58	1.31
1.49	1.28
1.31	1.27
1.31	-1.46
1.28	1.54
	1.32
1.27
-1.46	-1.47
1.54
1.32	-1.52	-1.71
	1.62
-1.47	1.6
		-1.51
-1.52	1.48
1.62	1.65	-2.11
1.6
	1.76
1.48		-1.26
1.65
	-1.37
1.76	1.27
	1.62
	1.37
-1.37	1.23
1.27	1.52	1.6
1.62	1.52	1.6
1.37		-1.7
1.23	1.84
1.52	1.46
1.52
	1.48
1.84	-1.35
1.46	1.26
1.48	1.39
-1.35	-1.37	-1.44
1.26	1.95
1.39	1.91
-1.37	-1.23
1.95	-1.29
	1.91	-1.64
1.91	1.74
-1.23	1.57
	1.41
-1.29	-1.55
1.91	1.5
1.74	1.24
1.57	-1.32
1.41	1.4
-1.55	1.29
1.5	1.43
1.24	1.34
-1.32
1.4	1.34
1.29	1.42
1.43	-2.27
1.34
	-1.38
1.34	1.6
1.42	1.4
-2.27
	2.07
-1.38	-1.32
1.6	1.49
1.4	-1.36
	1.5
	1.34
	1.37
2.07
-1.32	-1.24
1.49	1.62
-1.36
1.5
1.34	1.39
1.37	1.34
	-1.7
-1.24	1.42
1.62	1.4
	1.76	-1.42
1.39
1.34	1.44
-1.7	1.33
1.42	2.02
1.4	1.6
1.76	1.27
	1.81
	1.63
1.44	1.25
1.33	-1.54
2.02	1.66
1.6	1.49	1.54
1.27
1.81	1.23
1.63	1.25
1.25
-1.54	-1.76
1.66	1.23
1.49	1.86
	1.53
1.23	1.52
1.25	1.34
	1.42
-1.76	1.32
1.23
1.86	1.57
1.53	1.56
1.52	-1.58
1.34		-1.58
1.42	1.48
1.32	1.44
	1.39
1.57	-1.66
1.56	1.65	-1.78
-1.58	-1.69
1.48
1.44	1.62
1.39	1.33
-1.66	1.37
1.65	-1.74
-1.69	1.83
1.62	1.31
1.33	1.84
1.37	1.4
-1.74	1.4
1.83
	1.24
1.31	1.37	-1.57
1.84	1.41
1.4		-1.5
1.4	1.39	1.73
	1.34
1.24	1.75
	1.4
1.37	1.61	-1.46
1.41	1.42	-1.37
	1.74
1.39	1.57
1.34	-1.28
1.75	1.7
1.4	1.56
1.61	1.71	-1.63
1.42	-1.37
1.74	1.32
1.57
-1.28	1.31	-1.47
1.7
1.56	1.43
1.71	1.35
-1.37	2.36	-1.57
1.32	1.29	1.56
1.31	1.72
	1.24
1.43	1.7
1.35	1.48
2.36	1.26
1.29	1.75
	1.51
1.72	1.51
1.24	1.38	-1.51
1.7	1.44
1.48	-1.47
1.26	1.38
1.75	1.83
1.51	1.55
1.51	1.35
1.38	-1.62
1.44	1.11
-1.47	-1.4	1.54
1.38	1.31
1.83	1.52
1.55	-2.01	-1.71
1.35	1.37
-1.62	-1.3	-1.47
1.11	1.3
-1.4	1.36
1.31	1.53
1.52	1.55
-2.01	-1.17
1.37	-1.36
-1.3
1.3	1.36
1.36	1.52	1.64
1.53	1.54
1.55
-1.17	1.84
-1.36	1.56
	1.59
1.36	1.45
1.52	1.32
1.54	2.07
1.84		1.42
1.56	1.48
1.59	1.62
1.45	1.36	-1.57
1.32	1.3
2.07
	1.5	1.6
	1.25
1.48	1.58
1.62
1.36	1.69
1.3	1.68
	1.39
1.5	1.53	-1.5
1.25	1.42
1.58	1.8
	1.57
1.69
1.68	-1.33
1.39
1.53	1.66
-1.51	1.39	-1.4
1.42	1.72
1.8	1.49
1.57	1.36
	1.61
-1.33	1.68
	1.63
1.66	1.57
1.39	-1.2
1.72	-1.35
1.49	-1.38
1.36	1.7
	1.64	1.6
1.61	1.52
1.68	1.35
1.63
1.57	1.58
-1.2	1.19
-1.35
-1.38
1.7
1.64
1.52	1.45
1.35	1.72
	1.54
1.58	1.66
1.19
	1.27
	1.27
	1.49
	1.8
1.45	-1.53	-1.65
1.72	1.86	-1.54
1.54	1.65
1.66	1.63
1.27	1.24
1.27	1.33	-1.49
1.49	1.5
1.8	1.45
-1.53	-3.87
	1.64
1.86		1.6
		-1.45
1.65	1.58
1.63	1.5
	1.54
1.24
1.33	1.27
1.5		-1.48
1.45	1.34
-3.87	1.34
1.64	1.55
	2.06
	1.5
1.58	1.55
1.5	2.46
1.54	1.54
	1.53
1.27	1.4
1.34	1.83
1.34		-1.41
1.55
2.06	1.26
1.5
1.55
2.46	1.37
1.54	1.46
1.53	1.22
1.4	1.63
	-1.47
1.83	1.5
	1.31
1.26
	1.45
	1.53
1.37	1.5
1.46
1.22
1.63	-1.59
-1.47
1.5	1.42	-1.49
	1.33
1.31	-1.31
	1.55
	1.25
	-1.42
1.45	1.48
1.53	-1.59
1.5	2.15
	1.48	-1.56
-1.59	-1.38
	-1.55
	1.33
1.42	1.64
1.33	1.63
-1.31	-1.37
1.55
1.25
-1.42
1.48	1.62
-1.59
2.15	-1.4
1.48	1.34
	1.39
-1.38
-1.55
1.33
1.64
	1.38
1.63
-1.37		1.7
	1.42
	1.16
	-1.51	-1.48
1.62	1.31
	1.56
-1.4	-1.49
1.34
1.39	-1.29
	1.4	-1.56
	1.5
	1.33
1.38
	1.44
	1.54	-1.73
1.42	2
1.16	1.33
-1.51
1.31	-1.44	-1.58
1.56	1.63
-1.49	-1.25
-1.29	1.49
1.4
	1.52
1.5	1.47
1.33
	1.48
1.44	2	-1.86
1.54	1.37
2	1.71
1.33	-1.39
	1.54
-1.44
1.63	1.37
-1.25
1.49	1.14
	1.72
1.52	1.68
1.47	1.35
1.48	1.42	-1.64
2	1.7	-1.55
1.37
1.71	1.76
-1.39	1.47
1.54	-1.41
	1.23
1.37
1.14	1.56	-1.62
1.72	-1.46
1.68	-1.43
1.35	1.53
	1.35
1.42	-1.25
1.7
	1.32
1.76
1.47	2.33
-1.41	1.44	-1.38
1.23	1.27
	1.73
	1.66
	-1.34
	1.77
1.56	1.47	-1.47
-1.46	1.5
-1.43
1.53
1.35		-1.32
-1.25	2.52
1.32	1.22
	1.33
2.33	-1.29
1.44	1.46
1.27
	-1.16	-1.63
1.73	1.37
-1.64	1.74
1.66	1.29
-1.34	-1.34	-1.59
1.77	-1.64	1.21
1.47	1.42
		-1.34
1.5
	1.99
	1.69
2.52	1.47
	1.58
1.22	1.48
1.33	-1.26
-1.29	1.37
1.46	1.32
	1.52
-1.16	-1.44
1.37	1.32
1.74	1.45
1.29	1.3
-1.34
	-1.25
	-1.21	1.53
-1.64
1.42	1.65
	1.38
1.99	-1.89
	1.64
1.69	-1.2
1.47	1.35	-1.53
1.58
1.48	-1.52
-1.26	1.35
1.37	1.39	-1.64
1.32	1.46
1.52
-1.44	1.89
1.32
1.45	1.69
1.3	-1.29
	1.28
-1.25	1.5
-1.21	-1.23
	-1.44
1.65	1.28
1.38	1.47
-1.89	1.83
1.64	-1.13
-1.2
1.35
	1.77
-1.52	1.49
1.35	1.55	-1.53
1.39	-1.35
1.46
	1.92
1.89	1.34
1.69
-1.29	1.52
1.28	1.39
1.5	1.59
-1.23	1.44
-1.44	1.01
1.28	1.39
1.47	1.42
	-1.54
1.83	1.87
-1.13	1.52
	-1.41
	1.43
1.77	1.68
1.49	1.61
1.55
-1.35	1.37
1.92	1.79
1.34
	-1.41
1.52	1.63	-1.46
1.39	1.32
1.59	1.59	-1.36
1.44	1.59
1.01	1.37
1.39	1.28
1.42	1.34
-1.54
1.87	1.68
1.52
-1.41	1.4
1.43	1.27
1.68	2.05
1.61	1.16
	1.42	-1.43
1.37
1.79
	1.64	2.05
	1.55
-1.41	1.94
1.63	-1.47
1.32
1.59
1.59
1.37
1.28
1.34
1.68	1.57
1.4	1.42
1.27	1.52
2.05	1.59
1.16	-1.35
1.42	-1.49
	-1.43
	1.22
	1.42
1.64	1.48
1.55	1.35	-1.55
1.94
-1.47	1.63
	1.53
	1.76
	-1.35
	1.33
	1.33
1.57	-1.44
	1.33
1.42	-1.47
1.52	-1.52	-2.09
1.59	1.13
-1.35	1.77	-1.66
-1.49	1.5
-1.43	-1.38
1.22	1.83	-1.41
1.42	1.7
1.48	1.32
1.35	-1.6
	1.42
1.63	1.72
1.53	1.35
1.76	1.86
-1.35	1.48
	-1.34
	1.39
1.33	1.48
1.33
-1.44	1.37	-1.72
1.33	1.76
-1.47		-1.62
-1.52	-1.65
1.13
1.77	1.4	-1.99
1.5	1.51
	-1.58	2.06
-1.38	1.54
1.83	-1.33
1.7	1.29
1.32
-1.6	-1.24
1.42	1.53
1.72	1.69
1.35	1.55	-1.52
1.86
1.48	1.79
-1.34	1.23	-1.41
1.39
1.48	-1.69
	1.23	1.81
1.37	1.9
1.76	1.44	-1.49
-1.65	1.38
	-1.3
1.4	1.61
1.51	1.52	-1.35
-1.58	1.25
1.54	-1.3
-1.33	1.35
1.29	1.57
	1.24
-1.24	1.42
1.53	1.4
1.69	1.43	-1.49
1.55	1.58
1.79	-1.53
1.23
	1.48
-1.69	1.63
1.23	1.35
1.9	1.35
1.44
1.38	1.31	-1.38
-1.3	-1.29
1.61	1.41
1.52	1.42
1.25	1.43
-1.3	1.66	-1.41
1.35	1.35
1.57		1.67
1.24
1.42	2.1
1.4	1.42	-1.33
1.43
1.58	1.31
-1.53	1.52
1.48
1.63
1.35
1.35	1.47
	1.34	-1.42
1.31	1.36
-1.29	1.5
1.41
1.42
1.43	1.53
1.66	1.6
1.35	1.89
	2
	-1.4
	1.51
2.1	1.62
1.42	-1.57
	1.33	-1.46
1.31	1.51
	1.51
1.52	-1.56
	1.77
		-1.95
	1.24
1.47	-2.16
	1.64
1.34	1.45
1.36	-1.3
1.5
	-1.23
1.53
1.6	1.25
1.89	-1.26
2	-1.35
-1.4	1.5
1.51	1.99
1.62	1.31
-1.57
1.33	1.55
1.51	-1.73
1.51	-1.24
-1.56	1.92
1.77	1.39
	1.41
1.24	1.57
-2.16	1.64
1.64	1.6
1.45	1.48
-1.3		1.78
	1.54
	1.54
-1.23	-1.45
	-1.64
	-1.52
1.25	1.68
-1.26	1.07	1.51
-1.35
1.5
1.99
1.31
	1.41
1.55	-1.34
-1.73	-2
-1.24	1.3	1.63
1.92	1.29
1.39	1.54
1.41	1.26
	-1.52
1.57
1.64	1.47
1.6		-1.36
1.48	-1.28
	-1.18
		-1.55
1.54	1.49
1.54	1.94
-1.45
-1.64
-1.52	1.28	1.44
1.68
1.07
	1.33
	-1.4
	-1.59
1.41	1.09
-1.34
-2	1.59
1.3	-1.59
1.29	1.7
1.54	-1.3
1.26	1.41
-1.52	1.42
1.47
-1.28
-1.18	2.02
	-1.27
1.49
1.94	1.72
	-1.25
	1.56
1.28	1.33
	1.44
1.33	1.4	-1.54
-1.4
-1.59	-1.34	1.76
1.09	1.27
	1.38
		-1.47
	1.82	-1.35
1.59	1.59
-1.59	1.27
1.7
-1.3
1.41
1.42	1.66
	1.35
	-1.74
	1.46
	1.45
2.02
-1.27	1.34
	-1.3
1.72	1.84	-1.81
-1.25
1.56	1.53	1.5
1.33	1.57	-1.6
1.44
1.4
	1.58
-1.34	1.36
1.27
1.38	1.38
	1.33
1.82	-1.46
1.59	1.47
1.27
	1.28
	1.38
	1.65	-1.5
1.66	1.35
	-1.82
1.35	-1.43
-1.74	1.33
1.46	1.29
1.45	-1.37
	1.28
1.34	1.3
-1.3	-1.62	-1.51
1.84	1.28
	1.29
1.53
1.57	1.5
	-1.38
	1.36
1.58	1.34
1.36	1.25
	1.59
1.38
1.33	1.43
-1.46	1.78
1.47
	1.87	-1.53
	1.48
1.28	1.42
1.38	1.37
1.65
1.35
-1.82	1.81
-1.43	-1.21
1.33	1.37
1.29	1.32
-1.37	1.24
1.28
1.3	1.54	-1.48
-1.62	1.59	-1.51
1.28
1.29	1.57	-1.44
	1.56
1.5
-1.38
1.36	-1.74
1.34	-1.33
1.25	1.42
1.59	-1.22	-1.42
	-1.26
1.43	-1.48
1.78	1.63
	-1.48
1.87	1.7
1.48	1.26
1.42
1.37	1.88
1.81
-1.21	1.6
1.37	1.39
1.32	1.36
1.24	1.47
	1.56	-1.74
1.54	-1.22	-1.62
1.59	1.34
	1.72
1.57	1.49
1.56	1.53
	1.46
-1.74	-1.32
-1.33	1.62
1.42	1.66
-1.22	-1.22
	1.73	-1.52
-1.26
-1.48
1.63	-1.59
-1.48
1.7
1.26	-1.35
	1.28	-1.71
1.88
	1.55
1.6
1.39
1.36	1.43
1.47	1.43	-1.58
1.56	1.49
-1.22	1.21
	1.69
1.34	1.45
1.72	-1.31
1.49	1.54
1.53	1.33	-1.4
1.46
	1.49
	1.31
-1.32	-1.27
1.62	1.54
1.66	1.35
-1.22	1.39
1.73	1.55
	1.31
	1.86	1.51
-1.59	1.49
	-1.35	-1.75
1.71
	2.34
-1.35
1.28
1.55	-1.57
	1.54
	1.4
	-1.51
1.43
1.43		-1.51
1.49	1.63	1.56
1.21	1.41
1.69	-1.32
1.45	-1.57
-1.31	2.12
1.54	1.68
1.33	1.51
	1.9
1.49	1.25
1.31	1.46
-1.27
1.54
1.35	1.58
1.39	1.25
1.55
1.31	1.36	-1.53
	1.34	1.58
-1.53	-1.35
1.86	1.57
1.49	1.44
-1.35	-1.32
		-1.65
2.34
	1.78
	1.49
	-1.4
-1.57
1.54	1.31
1.4
-1.51	1.67
	1.88
1.63	1.73
1.41
-1.32
-1.57
2.12
1.68	1.43
1.51		-1.5
1.9
1.25
1.46
1.58	1.28
1.25	1.49
1.36
1.34	1.21
-1.35	1.37
1.57
	1.72
1.44	1.41
-1.32	1.67	-1.49
	1.54
1.78
1.49	1.5
-1.4	1.51
1.31	-1.27
	1.78
1.67	1.57
1.88
	-1.31
1.73	-1.39
	1.4	-1.83
	1.66
	1.52
1.43	1.46
	1.53	-1.51
	1.27
	1.72
	1.3
	1.44
1.28	1.56
1.49
	1.46
	1.63
1.21	1.33
1.37	-1.45
	1.59
1.72	-1.6
1.41	-1.24	-1.53
1.67
	-1.58
1.54	-1.47
		-1.5
1.5		-1.15
1.51
	1.33
-1.27
1.78
1.57
	1.47
-1.31	1.24
-1.39	-1.47
1.4	-1.03
	1.36
1.66
1.52	1.76
1.46	1.35	-1.28
1.53	1.69
1.27	1.67
1.72
1.3
1.44
	1.39
1.56
		-1.47
1.46	1.63
1.63	1.86
1.33	1.53
-1.45	1.41
1.59
-1.6
-1.24	1.44
	-1.56
-1.58	1.24
-1.47	1.51
	-1.26
	2.02
1.33	1.49
	-1.42
	1.32
	1.48
	2.23
1.47
1.24
-1.47
-1.03
1.36		-1.62
	1.47
1.76
1.35	1.68
1.69	1.53
1.67	-1.42
	1.81
	1.47
1.39	1.38
	1.52
	-1.52
1.63	-1.27
1.86	1.44
1.53
1.41	-1.46
	1.36
-1.43	1.78
1.44	1.27	1.6
-1.56
1.24
1.51	1.52
-1.26	1.51
2.02		1.52
	1.31
1.49	1.64
-1.42	1.5
1.32
1.48	1.27
2.23	1.43
	1.44
	-1.39
	1.26
1.47
	-1.36
1.68
1.53	-1.4
-1.42	-1.49
1.81	1.31
1.47	-1.2
	1.51
1.38	1.43
-1.51	1.37
1.52	1.72
-1.52
-1.27	1.39
1.44	1.48
	-1.54
-1.46	1.29
1.36
	1.37
	1.53
1.78	2.03
1.27
	1.17
	1.25
1.52
1.51	1.58	-1.58
	2.12
1.31	1.49
1.64
1.5
	-1.42
1.27
1.43
1.44	-1.27
-1.39
	-1.5
	1.38
1.26	1.4	1.44
	1.61
-1.36
	-1.19
	1.71
-1.4	1.41
-1.49	1.61
1.31	-1.24
-1.2	1.65	-1.53
1.51	-1.43
1.43
1.37	1.34	-1.41
1.72	1.45
	1.43
1.39	-1.24
	1.32
1.48
-1.54
-1.74
1.43
1.29	1.53
1.37
1.53	1.57
2.03	1.5
	1.32
1.17	3.05
1.25		-1.57
1.45
1.58	1.4
2.12	-1.4
1.49	1.5
	1.95
	1.25	-1.82
-1.42	1.36
	1.99
	1.5
-1.27
	1.6	2.05
-1.5
	1.11
1.38	1.58
1.4	-1.56
1.61	-1.69
	1.41
-1.19		-1.5
1.71	1.33
1.41
1.61	1.51
-1.24
1.65	1.59
-1.43	1.42
	-1.52
1.34		-1.74
1.45	1.39
1.43	1.61
-1.24	1.65
1.32
	1.5
1.53	1.19
	-1.45
1.57
1.5
1.32	1.64
3.05
	1.71
		-2.38
	1.64
	1.84
1.4	-1.77
-1.4
1.5
1.95
1.25
1.36
1.99	1.24
1.5
	1.43
1.6	1.46
1.11	1.29	-1.86
1.58	1.54
	2.22	-1.47
-1.56	1.34	-1.55
-1.69		-2.21
1.41
	-1.37	1.53
1.33		-1.66
	1.63	1.52
1.51	2.08	-1.35
	3.06	-1.59
1.59	-1.53
1.42	1.57	-1.46
		-1.57
-1.52	1.75
1.39		-1.72
1.61	-1.49	-1.61
1.65		-1.48
		-1.57
	1.25
		1.53
	-1.41
1.5	1.36	-1.37
1.19	-1.64	-1.45
-1.45
	1.55	-1.71
	1.25	-1.21
	-1.43	-1.73
1.64	1.47
1.71
		-1.43
1.64
	-1.8
1.84	1.42
-1.77	1.66
	1.65
	1.27
		-1.53
	2.57
	1.7
1.24
1.43	1.06	-1.8
1.46	-1.46
	1.39
1.29	1.54
1.54	1.37
2.22
1.34	1.26	-1.59
	1.49
-1.18	2.1
	1.7	-1.14
	1.5
-1.37	1.55	-1.45
1.63	1.67
2.08	1.4
3.06	-1.4	-1.34
-1.53	1.39
1.57	1.69
1.75
-1.49	1.71
	1.29
1.25
-1.41		1.42
1.36
-1.64
		1.62
	1.52
1.55
1.25
-1.43
1.47	1.27
	1.81
-1.8	-1.42
1.42	-1.29
1.66
1.65
1.27
	1.41
2.57		-1.89
	1.5
1.7	1.84
	-1.13
	1.86
		-1.72
1.06	1.36
-1.46		-1.6
1.39
1.54	1.47
1.37
	1.78
1.26	1.44
1.49	1.25
2.1	1.48
1.35	1.66
1.7	1.35
	-1.35
1.5	-1.34	-1.65
1.55	1.27
	1.51
1.67
1.4
-1.4	1.69
1.39
1.69
	1.83
	-1.44
1.71
	1.68
1.29	1.23
	1.53
	1.62
	-1.49
	-1.65
1.52
	1.27
	2.47
	-1.07
	1.69
1.27	1.5	-1.35
	1.98
	1.67
	-1.4
1.81	1.48
	-3.23
	1.35	-1.43
	1.27
-1.42	1.7
-1.29	1.65
	-1.26
		-1.59
	1.67	-1.5
1.41
		-1.72
1.5
1.84	1.18
-1.13	1.58
1.86	-1.54
	-1.31
1.36	-1.44
	2.28
1.47
	1.53
1.78
-1.36
1.44	-1.57	-1.68
1.25	1.6
1.48	1.66
1.66
1.35		-1.35
-1.35		1.37
-1.34
1.27
1.51
		-1.39
1.69	1.28
	-1.26
1.83
-1.44	-1.28
		-1.29
1.68	1.28
1.23	1.52
	-1.44
1.53
1.62
-1.49
-1.65
2.03	-1.48
	1.48
1.27
2.47	-1.39
-1.07
1.69	1.49
1.5	1.92
1.98
1.67
-1.4
	1.53
1.48	-1.87
-3.23
1.35
1.27		-1.41
1.7
1.65		-1.59
-1.26	1.61
		-1.43
	1.34
1.67	1.37
	1.34
	1.54
1.48
	1.49
1.18	-2.4
		-1.48
1.58	1.64
-1.54	-1.28
	1.73
-1.31
-1.44		-1.59
2.28
1.53		1.47
	-2.14
	-1.82
	1.37
	1.56
	1.52
-1.57	1.6
	-1.43
1.6	-1.56
1.66	1.36
	1.44
	1.55
	-1.3
	1.44
	1.6
	1.88
	1.57
1.28	-1.63
-1.26
		-1.54
	-1.46
	1.5
	1.7
-1.28
	1.45	-1.64
1.28
1.8
1.52	1.74
-1.44	-1.23
	1.41
	1.89
-1.48	1.32
1.48		-1.58
	1.25	-1.29
	1.42
-1.39	1.43
	1.31
	1.7
1.49	-1.41
	1.6
1.92	1.57
1.61	1.16
	1.26
	1.5
	-1.55
	1.44
-1.58	1.24
	1.39
1.53	1.25
-1.87
	1.35
	-1.27
	-1.68	1.44
		1.46
		1.41
1.56
1.61	1.33
	1.85
	1.24
1.34	-1.72
1.37
1.34	1.27
		-1.6
1.54		-1.53
	1.98
1.49
-2.4
1.64	1.44
-1.28	-1.7
1.73
	1.37
	-1.29
1.62	1.42	1.45
	1.44
	1.42
-2.14
-1.82	1.49
	1.6
1.37		-1.56
1.56
1.52	1.32
1.6
-1.43		-1.46
-1.29	-2.08
-1.56
1.36
1.44
	1.54
		-1.41
	-1.44
1.55
-1.54	-1.26
	1.69
	1.63
-1.3	-1.54
1.44	1.43
	1.4	-1.57
-1.48
1.6	-1.51
	2.22
1.88	1.39
1.57	-1.62
-1.63
	1.36
	1.43
	1.26
	1.56	1.3
-1.32
-1.46
1.5	1.36
1.7	1.8
	1.77
1.45
	1.46
	1.57
1.74	1.78
-1.23
1.41
	1.39
	-1.55
1.89	1.35
	1.9
	1.3
1.32
	-1.32
	-1.54
1.25	1.93
1.42	1.56
	1.29
	-1.45
	1.55
	-1.31
	1.48
1.43
1.31	-1.51
	1.27
1.7
-1.41
1.6
1.57	1.16
1.16
		-1.41
1.26	1.23
1.5	1.29
	-1.5
-1.55	2.04	1.55
	1.64
1.44	1.74
1.24	1.24
1.39	1.56
1.25
-1.53	1.67
1.35	-1.42
-1.27
	2.1
-1.68
	-1.45
	-1.22
	1.38
	-1.33
	1.09
	1.27
	1.48
	1.38	-1.62
1.33	2.06
	1.42
1.85	-1.67
	1.72
1.24
-1.72
	-1.52
1.27
	1.84	1.43
	1.58
	-1.73
	-1.38
	1.55
	1.3
1.98	1.71
1.44
-1.7		-1.92
	-1.71
1.37
		-1.07
	-1.38
	-1.4
-1.29	1.69
	1.68
1.42	1.4	-1.26
1.44	1.47
1.42
		-1.39
1.49
1.6
		-1.78
1.32
		-1.55
-2.08
		-1.53
	1.4
1.54	1.25
	1.47
-1.44	1.49
-1.26
1.69
1.63
	1.39
	1.5	-1.6
-1.54	1.52	-1.54
1.43	1.03
	1.93
	1.52
	1.78
	1.22
1.4	1.44
	1.32
-1.51	1.6
	1.47
2.22
1.39
-1.62
	-1.43
	1.29
	1.43
1.36
	-1.23
1.43	1.47
1.26
1.56	-1.56
		-1.58
1.36	1.34
1.8	1.4	1.57
1.77	1.57
1.46	2.03
1.32		1.57
1.57
		-2.09
1.78
	1.94	-1.6
	1.44	-1.48
	1.51
	2.12
1.39	-1.36	-1.77
-1.55
	1.44
	1.31
1.35
	1.53
1.9
1.3
	1.32
	-1.32
		-1.58
-1.32
-1.54
1.93
1.56
1.29
-1.45	1.56
	1.61
1.55	1.3
-1.31
1.48
	1.34
-1.51
1.27
	1.49
		-1.52
	1.46
-1.68
1.16
	-1.46
	-1.2
1.23
1.29
-1.5
	1.33
2.04
1.64	1.54
-1.4
	-1.48
	-1.86
	-1.4
	1.64
1.74
1.24
1.56
	1.7
	-1.31
1.49		1.65
1.67
-1.42	-1.24
	1.53
2.1
-1.45	-1.35
	1.41
-1.22	1.39
1.38	1.32
	-1.91	-1.54
-1.33	1.57
	1.51
-1.48
1.09	1.52	1.13
1.27
1.48	1.33
1.38
2.06
1.42	1.54
-1.67	-1.86
	1.42
1.72	1.54
	-1.3
-1.52	1.45
		1.57
	1.52
	1.67
1.84
1.58	1.55
-1.73
-1.38	1.28	-1.44
	-1.28	-1.76
1.55
1.3
1.71
	1.47
	-1.5
	2.08	1.67
	1.37
	1.32
	-1.52
-1.71	1.31	-1.44
		-1.59
	-1.74
-1.38
		-1.36
-1.4	1.59
1.69		-1.69
		-1.7
1.68
	-1.2
1.4	-1.07
1.47	-1.42
	1.46	-1.72
	-1.51
	-1.54
	1.42
		1.54
-1.6
	-1.36
	-1.31
	-1.4
	1.52	1.78
	1.47
[truncated: 1,628 more rows]

## Sheet: Fig 1g
Figure 1g	Relative gene expression of indicated genes after HFD or CD feeding (qPCR)
Gene	4833411C07Rik / LincIRS2		9030616G12Rik		90306220Rik		B930025P03Rik		Gm10319		Gm8883		C730036E19Rik / LncLSTR
Diet	CD	HFD	CD	HFD	CD	HFD	CD	HFD	CD	HFD	CD	HFD	CD	HFD
	0.815	0.535	1.241	0.16	1.241	0.16	0.766	0.198	1.115	0.628	1.209	1.32	0.221	1.066
	0.916	0.421	0.814	0.494	0.814	0.494	0.503	0.178	0.888	0.683	1.147	1.057	1.042	1.473
	1.097	0.34	0.746	0.374	0.746	0.374	1.045	0.126	1.14	0.559	0.368	0.664	2.336	1.221
	1.172	0.29	0.808	0.452	0.808	0.452	1.686	0.111	0.857	0.729	1.277	0.431	0.401	0.648
			1.332	0.345	1.332	0.345
			1.059	0.434	1.059	0.434

## Sheet: Fig 1h
Figure 1h	Relative gene expression of indicated genes in Dock7m or Leprdb mice (qPCR)
Gene	4833411C07Rik / LincIRS2		9030616G12Rik		B930025P03Rik		Gm10319		Gm8883		C730036E19Rik / LncLSTR
Genetype	Dock7m	Leprdb	Dock7m	Leprdb	Dock7m	Leprdb	Dock7m	Leprdb	Dock7m	Leprdb	Dock7m	Leprdb
	1.094	0.266	0.636	0.15	1.068	0.035	1.315	0.398	1.019	0.392	0.636	1.672
	0.901	0.134	0.726	0.183	0.888	0.032	1.027	0.376	1.437	0.462	1.186	0.824
	0.983	0.149	1.623	0.127	1.137	0.029	0.732	0.28	0.899	0.336	0.877	1.36
	1.022	0.197	1.016	0.22	0.908	0.051	0.926	0.652	0.645	0.744	1.301	1.604

## Sheet: Fig 1i
Figure 1i	Relative gene expression of indicated genes in Ad Libitum or Fasted mice (qPCR)
Gene	4833411C07Rik / LincIRS2		9030616G12Rik		B930025P03Rik		Gm10319		Gm8883		C730036E19Rik / LncLSTR		Pck1
Condition	Ad libitum	Fasted	Ad libitum	Fasted	Ad libitum	Fasted	Ad libitum	Fasted	Ad libitum	Fasted	Ad libitum	Fasted	Ad libitum	Fasted
	1.347	3.401	0.478904	1.14977	0.997	16.648	1.005	2.32	1.08278	1.82264	1.027	0.519	0.176221	0.472141
	0.796	2.827	1.06679	0.731854	0.641	22.537	0.566	1.278	0.575885	0.911818	1.31	0.544	2.54984	2.95295
	0.368	0.865	0.564887	2.78344	0.147	4.249	1.082	1.673	0.914817	1.9866	0.62	0.293	0.755517	3.60812
	1.175	4.214	1.53469	1.78564	1.927	25.71	1.275	2.504	1.20376	1.69466	1.09	0.485	1.0994	1.71166
	1.314	1.535	1.35473	1.39172	1.288	11.347	1.072	1.599	1.22276	1.20976	0.953	0.414	0.419018	3.5853

## Sheet: Fig 1j
Figure 1j	Relative gene expression of indicated genes in Re-fed or Fasted mice (qPCR)
Gene	4833411C07Rik / LincIRS2		9030616G12Rik		B930025P03Rik		Gm10319		Gm8883		C730036E19Rik / LncLSTR		Pck1
Condition	Refed	Fasted	Refed	Fasted	Refed	Fasted	Refed	Fasted	Refed	Fasted	Refed	Fasted	Refed	Fasted
	0.765783	1.5503	0.989391	1.08892	1.03823	9.33506	0.769836	1.21563	0.716734	0.629315	0.935441	0.383788	1.73025	3.25694
	0.920887	2.14354	1.55627	1.02869	0.766809	10.3224	1.3995	0.988649	1.43227	0.723393	0.892005	0.146841	0.285255	1.99884
	0.617853	1.56707	0.63672	1.01147	0.672218	5.99739	0.713366	1.02922	0.770925	0.928956	1.0007	0.163613	1.27283	3.39681
	1.69548	3.66027	0.817614	0.986699	1.52274	13.2535	1.1173	0.946432	1.08007	0.722782	1.17185	0.219498	0.71167	9.88713

## Sheet: Fig 2b
Figure 2a	Relative gene expression of small Maf isoform genes in indicated diet / genotype groups (qPCR)
Diet / Genotype	CD				HFD				Dock7m				Leprdb
Maff	0.516	0.998	1.54	0.946	0.961	1.192	1.065	0.782	0.548	1.031	1.466	0.956	0.572	0.83	0.868	1.73
Mafg	4.427	5.793	4.926	6.966	3.864	2.94	4.374	3.819	5.866	5.558	6.669	7.369	7.14	6.165	5.872	7.26
Mafk	0.936	1.07	1.125	0.965	0.821	0.958	1.167	1.041	1.195	1.042	1.677	1.146	1.62	1.652	1.214	1.559

## Sheet: Fig 2d
Figure 2d	Relative gene expression of indicated genes in Re-fed or Fasted mice (qPCR)
Gene	4833411C07Rik / LincIRS2		9030616G12Rik		90306220Rik		B930025P03Rik		Gm8883		Gm10319		LncLSTR		Mafg
Genetype	Ad-CMV	Ad-MAFG	Ad-CMV	Ad-MAFG	Ad-CMV	Ad-MAFG	Ad-CMV	Ad-MAFG	Ad-CMV	Ad-MAFG	Ad-CMV	Ad-MAFG	Ad-CMV	Ad-MAFG	Ad-CMV	Ad-MAFG
	1.67622	0.677461	1.13457	0.379754	1.2539	0.301749	0.92294	0.222412	1.88627	0.433932	1.57106	0.398524	2.02665	0.301891	1.067	2.226
	1.28272	0.704274	1.01828	0.572021	0.858817	0.381148	1.38061	0.233956	0.983189	0.374371	1.09107	0.28912	0.786817	0.228157	0.906	1.981
	0.811807	0.295291	1.26237	0.248814	1.15302	0.161144	0.832377	0.0871298	0.726754	0.243592	0.84953	0.188122	0.777599	0.104974	0.991	1.293
	0.532262	0.246082	0.586067	0.213623	0.717188	0.185749	0.368902	0.0701365	0.688028	0.194459	0.599046	0.180959	0.957337	0.114316	1.079	1.653
	0.69699	0.187013	0.998711	0.167257	1.01707	0.107129	1.49517	0.086708	0.715755	0.202577	0.889297	0.145868	0.451594	0.100907	0.958	2.102

[truncated: 91 more sheets: Fig 2e, Fig 2g, Fig 2i, Fig 3a, Fig 3b, Fig 3c, Fig 3d, Fig 3e, Fig 3f, Fig 3g, Fig 3h, Fig 4a, Fig 4b, Fig 4c, Fig 4d, Fig 4e, Fig 4f, Fig 4g, Fig 4h, Fig 4i …]
